# Supplementary material for: A quantitative mass spectrometry-based approach to monitor the dynamics of endogenous chromatin-associated protein complexes
Source: Nat Commun. 2018 Jun 13;9:2311. doi: 10.1038/s41467-018-04619-5 (PMC5998130; doi:10.1038/s41467-018-04619-5)
Supplement: Supplementary file 3 — Supplementary Data Set 1 [file 41467_2018_4619_MOESM3_ESM.xlsx]

## Sheet: non_quant_RIME
Uniprot Accession	Description	%Coverage	#Unique_Peptides	RIME.IgG.rep01	RIME.IgG.rep02	RIME.ERα.rep01	RIME.ERα.rep02
Q08211	ATP-dependent RNA helicase A OS=Homo sapiens GN=DHX9 PE=1 SV=4	49.0551	49	1	1	1	1
P05783	Keratin, type I cytoskeletal 18 OS=Homo sapiens GN=KRT18 PE=1 SV=2	69.3023	26	1	1	1	1
P14866	Heterogeneous nuclear ribonucleoprotein L OS=Homo sapiens GN=HNRNPL PE=1 SV=2	48.0475	19	1	1	1	1
P05787	Keratin, type II cytoskeletal 8 OS=Homo sapiens GN=KRT8 PE=1 SV=7	72.8778	32	1	1	1	1
P35527	Keratin, type I cytoskeletal 9 OS=Homo sapiens GN=KRT9 PE=1 SV=3	67.2552	26	1	1	1	1
P22626	Heterogeneous nuclear ribonucleoproteins A2/B1 OS=Homo sapiens GN=HNRNPA2B1 PE=1 SV=2	67.7054	22	1	1	1	1
Q92945	Far upstream element-binding protein 2 OS=Homo sapiens GN=KHSRP PE=1 SV=4	49.9297	28	1	1	1	1
Q12906	Interleukin enhancer-binding factor 3 OS=Homo sapiens GN=ILF3 PE=1 SV=3	56.264	27	1	1	1	1
P08238	Heat shock protein HSP 90-beta OS=Homo sapiens GN=HSP90AB1 PE=1 SV=4	44.337	17	1	1	1	1
P52272	Heterogeneous nuclear ribonucleoprotein M OS=Homo sapiens GN=HNRNPM PE=1 SV=3	50.6849	27	1	1	1	1
P09651	Heterogeneous nuclear ribonucleoprotein A1 OS=Homo sapiens GN=HNRNPA1 PE=1 SV=5	54.0323	19	1	1	1	1
P48552	Nuclear receptor-interacting protein 1 OS=Homo sapiens GN=NRIP1 PE=1 SV=2	43.696	40	0	0	1	1
P23246	Splicing factor, proline- and glutamine-rich OS=Homo sapiens GN=SFPQ PE=1 SV=2	39.3211	22	1	1	1	1
P04264	Keratin, type II cytoskeletal 1 OS=Homo sapiens GN=KRT1 PE=1 SV=6	46.4286	26	1	1	1	1
Q13263	Transcription intermediary factor 1-beta OS=Homo sapiens GN=TRIM28 PE=1 SV=5	33.1737	18	1	1	1	1
P03372	Estrogen receptor OS=Homo sapiens GN=ESR1 PE=1 SV=2	36.6387	17	1	0	1	1
P61978	Heterogeneous nuclear ribonucleoprotein K OS=Homo sapiens GN=HNRNPK PE=1 SV=1	42.9806	21	1	1	1	1
P08727	Keratin, type I cytoskeletal 19 OS=Homo sapiens GN=KRT19 PE=1 SV=4	62	17	1	1	1	1
P13645	Keratin, type I cytoskeletal 10 OS=Homo sapiens GN=KRT10 PE=1 SV=6	38.0137	18	1	1	1	1
P21333	Filamin-A OS=Homo sapiens GN=FLNA PE=1 SV=4	20.5893	34	1	1	1	1
P43243	Matrin-3 OS=Homo sapiens GN=MATR3 PE=1 SV=2	33.1759	24	1	1	1	1
P31942	Heterogeneous nuclear ribonucleoprotein H3 OS=Homo sapiens GN=HNRNPH3 PE=1 SV=2	50.289	9	1	1	1	1
Q00839	Heterogeneous nuclear ribonucleoprotein U OS=Homo sapiens GN=HNRNPU PE=1 SV=6	29.8182	20	1	1	1	1
Q9Y6Q9	Nuclear receptor coactivator 3 OS=Homo sapiens GN=NCOA3 PE=1 SV=1	29.1433	24	0	0	1	1
P07900	Heat shock protein HSP 90-alpha OS=Homo sapiens GN=HSP90AA1 PE=1 SV=5	38.9344	18	0	1	1	1
Q9UPN4	Centrosomal protein of 131 kDa OS=Homo sapiens GN=CEP131 PE=1 SV=3	33.1487	33	1	1	1	1
P31943	Heterogeneous nuclear ribonucleoprotein H OS=Homo sapiens GN=HNRNPH1 PE=1 SV=4	35.1893	6	1	1	1	1
O60506	Heterogeneous nuclear ribonucleoprotein Q OS=Homo sapiens GN=SYNCRIP PE=1 SV=2	44.6228	21	1	1	1	1
P35908	Keratin, type II cytoskeletal 2 epidermal OS=Homo sapiens GN=KRT2 PE=1 SV=2	49.2958	23	1	1	1	1
Q4ZG55	Protein GREB1 OS=Homo sapiens GN=GREB1 PE=2 SV=1	15.803	22	0	0	1	1
P11142	Heat shock cognate 71 kDa protein OS=Homo sapiens GN=HSPA8 PE=1 SV=1	42.7245	21	1	1	1	1
P35637	RNA-binding protein FUS OS=Homo sapiens GN=FUS PE=1 SV=1	21.2928	10	1	1	1	1
Q15233	Non-POU domain-containing octamer-binding protein OS=Homo sapiens GN=NONO PE=1 SV=4	61.3588	19	1	1	1	1
P17844	Probable ATP-dependent RNA helicase DDX5 OS=Homo sapiens GN=DDX5 PE=1 SV=1	36.3192	21	1	1	1	1
Q13501	Sequestosome-1 OS=Homo sapiens GN=SQSTM1 PE=1 SV=1	60	14	0	0	1	1
P14618	Pyruvate kinase PKM OS=Homo sapiens GN=PKM PE=1 SV=4	41.4313	20	1	1	1	1
Q96AE4	Far upstream element-binding protein 1 OS=Homo sapiens GN=FUBP1 PE=1 SV=3	41.7702	16	1	1	1	1
Q15154	Pericentriolar material 1 protein OS=Homo sapiens GN=PCM1 PE=1 SV=4	19.417	25	0	0	1	1
P51991	Heterogeneous nuclear ribonucleoprotein A3 OS=Homo sapiens GN=HNRNPA3 PE=1 SV=2	38.3598	20	1	1	1	1
P49327	Fatty acid synthase OS=Homo sapiens GN=FASN PE=1 SV=3	18.0008	34	1	1	1	1
P19338	Nucleolin OS=Homo sapiens GN=NCL PE=1 SV=3	30.8451	20	1	1	1	1
Q14980	Nuclear mitotic apparatus protein 1 OS=Homo sapiens GN=NUMA1 PE=1 SV=2	13.4279	21	1	0	1	1
P52597	Heterogeneous nuclear ribonucleoprotein F OS=Homo sapiens GN=HNRNPF PE=1 SV=3	33.7349	7	1	1	1	1
O95453	Poly(A)-specific ribonuclease PARN OS=Homo sapiens GN=PARN PE=1 SV=1	30.2034	21	0	0	1	1
Q8N163	Cell cycle and apoptosis regulator protein 2 OS=Homo sapiens GN=CCAR2 PE=1 SV=2	30.1192	17	1	1	1	1
P68371	Tubulin beta-4B chain OS=Homo sapiens GN=TUBB4B PE=1 SV=1	50.1124	2	1	1	1	1
O43390	Heterogeneous nuclear ribonucleoprotein R OS=Homo sapiens GN=HNRNPR PE=1 SV=1	34.5972	17	1	1	1	1
P02545	Prelamin-A/C OS=Homo sapiens GN=LMNA PE=1 SV=1	40.9639	24	1	1	1	1
P49750	YLP motif-containing protein 1 OS=Homo sapiens GN=YLPM1 PE=1 SV=3	17.5807	24	1	1	1	1
P67809	Nuclease-sensitive element-binding protein 1 OS=Homo sapiens GN=YBX1 PE=1 SV=3	50	7	1	1	1	1
P55795	Heterogeneous nuclear ribonucleoprotein H2 OS=Homo sapiens GN=HNRNPH2 PE=1 SV=1	31.8486	7	1	1	1	1
Q92841	Probable ATP-dependent RNA helicase DDX17 OS=Homo sapiens GN=DDX17 PE=1 SV=2	34.1564	19	1	1	1	1
P26599	Polypyrimidine tract-binding protein 1 OS=Homo sapiens GN=PTBP1 PE=1 SV=1	47.4576	13	1	1	1	1
P02533	Keratin, type I cytoskeletal 14 OS=Homo sapiens GN=KRT14 PE=1 SV=4	29.4492	4	1	1	0	1
P07437	Tubulin beta chain OS=Homo sapiens GN=TUBB PE=1 SV=2	50.2252	4	1	1	1	1
O15164	Transcription intermediary factor 1-alpha OS=Homo sapiens GN=TRIM24 PE=1 SV=3	26	15	0	0	1	1
Q12905	Interleukin enhancer-binding factor 2 OS=Homo sapiens GN=ILF2 PE=1 SV=2	59.7436	15	1	1	1	1
Q92804	TATA-binding protein-associated factor 2N OS=Homo sapiens GN=TAF15 PE=1 SV=1	18.75	7	1	1	1	1
P38159	RNA-binding motif protein, X chromosome OS=Homo sapiens GN=RBMX PE=1 SV=3	26.8542	5	1	1	1	1
Q9UPN9	E3 ubiquitin-protein ligase TRIM33 OS=Homo sapiens GN=TRIM33 PE=1 SV=3	20.4969	17	1	0	1	1
O75362	Zinc finger protein 217 OS=Homo sapiens GN=ZNF217 PE=1 SV=1	24.8092	18	1	0	1	1
Q9BR76	Coronin-1B OS=Homo sapiens GN=CORO1B PE=1 SV=1	22.6994	8	1	0	1	1
Q15366	Poly(rC)-binding protein 2 OS=Homo sapiens GN=PCBP2 PE=1 SV=1	29.0411	4	1	1	1	1
P60709	Actin, cytoplasmic 1 OS=Homo sapiens GN=ACTB PE=1 SV=1	48.5333	6	1	1	1	1
Q15365	Poly(rC)-binding protein 1 OS=Homo sapiens GN=PCBP1 PE=1 SV=2	30.0562	5	1	1	1	1
P0DMV9	Heat shock 70 kDa protein 1B OS=Homo sapiens GN=HSPA1B PE=1 SV=1	28.3931	13	1	1	1	1
Q9UKM9	RNA-binding protein Raly OS=Homo sapiens GN=RALY PE=1 SV=1	36.6013	8	1	1	1	1
Q92900	Regulator of nonsense transcripts 1 OS=Homo sapiens GN=UPF1 PE=1 SV=2	24.4464	22	1	1	1	1
P18583	Protein SON OS=Homo sapiens GN=SON PE=1 SV=4	4.03957	10	0	1	0	1
Q8WXF1	Paraspeckle component 1 OS=Homo sapiens GN=PSPC1 PE=1 SV=1	29.4455	13	1	1	1	1
Q9Y6D9	Mitotic spindle assembly checkpoint protein MAD1 OS=Homo sapiens GN=MAD1L1 PE=1 SV=2	34.1226	21	0	0	1	1
Q96I24	Far upstream element-binding protein 3 OS=Homo sapiens GN=FUBP3 PE=1 SV=2	48.7762	18	1	1	1	1
P09429	High mobility group protein B1 OS=Homo sapiens GN=HMGB1 PE=1 SV=3	26.9767	9	1	1	1	1
P04350	Tubulin beta-4A chain OS=Homo sapiens GN=TUBB4A PE=1 SV=2	40.5405	1	0	0	1	1
P08779	Keratin, type I cytoskeletal 16 OS=Homo sapiens GN=KRT16 PE=1 SV=4	44.8203	11	1	1	1	1
Q15149	Plectin OS=Homo sapiens GN=PLEC PE=1 SV=3	7.04526	23	1	1	1	1
Q96PK6	RNA-binding protein 14 OS=Homo sapiens GN=RBM14 PE=1 SV=2	29.7459	16	1	1	1	1
Q09472	Histone acetyltransferase p300 OS=Homo sapiens GN=EP300 PE=1 SV=2	9.07208	12	0	0	1	1
Q15717	ELAV-like protein 1 OS=Homo sapiens GN=ELAVL1 PE=1 SV=2	43.2515	12	1	1	1	1
Q01844	RNA-binding protein EWS OS=Homo sapiens GN=EWSR1 PE=1 SV=1	13.2622	10	1	1	1	1
Q15424	Scaffold attachment factor B1 OS=Homo sapiens GN=SAFB PE=1 SV=4	13.8798	6	1	1	1	1
Q9BUJ2	Heterogeneous nuclear ribonucleoprotein U-like protein 1 OS=Homo sapiens GN=HNRNPUL1 PE=1 SV=2	18.6916	12	1	1	1	1
Q96E39	RNA binding motif protein, X-linked-like-1 OS=Homo sapiens GN=RBMXL1 PE=1 SV=1	22.5641	2	0	0	1	0
P12956	X-ray repair cross-complementing protein 6 OS=Homo sapiens GN=XRCC6 PE=1 SV=2	33.9901	17	1	1	1	1
P15924	Desmoplakin OS=Homo sapiens GN=DSP PE=1 SV=3	9.12574	21	1	1	1	1
P06748	Nucleophosmin OS=Homo sapiens GN=NPM1 PE=1 SV=2	41.1565	7	1	1	1	1
P26368	Splicing factor U2AF 65 kDa subunit OS=Homo sapiens GN=U2AF2 PE=1 SV=4	17.6842	4	1	0	1	1
Q13428	Treacle protein OS=Homo sapiens GN=TCOF1 PE=1 SV=3	12.9032	15	1	1	1	1
P07355	Annexin A2 OS=Homo sapiens GN=ANXA2 PE=1 SV=2	46.3127	14	0	1	1	1
Q8TAA9	Vang-like protein 1 OS=Homo sapiens GN=VANGL1 PE=1 SV=1	29.5802	13	0	0	1	1
Q86VP1	Tax1-binding protein 1 OS=Homo sapiens GN=TAX1BP1 PE=1 SV=2	22.8137	15	0	0	1	1
P07910	Heterogeneous nuclear ribonucleoproteins C1/C2 OS=Homo sapiens GN=HNRNPC PE=1 SV=4	40.8497	10	1	1	1	1
P58107	Epiplakin OS=Homo sapiens GN=EPPK1 PE=1 SV=2	16.6798	10	1	1	1	1
Q13509	Tubulin beta-3 chain OS=Homo sapiens GN=TUBB3 PE=1 SV=2	28.2222	1	0	0	0	1
P68363	Tubulin alpha-1B chain OS=Homo sapiens GN=TUBA1B PE=1 SV=1	34.3681	12	1	1	1	1
P11387	DNA topoisomerase 1 OS=Homo sapiens GN=TOP1 PE=1 SV=2	22.7451	17	1	1	1	1
P11940	Polyadenylate-binding protein 1 OS=Homo sapiens GN=PABPC1 PE=1 SV=2	28.6164	12	1	1	1	1
P13010	X-ray repair cross-complementing protein 5 OS=Homo sapiens GN=XRCC5 PE=1 SV=3	20.082	15	1	1	1	1
Q9UQ35	Serine/arginine repetitive matrix protein 2 OS=Homo sapiens GN=SRRM2 PE=1 SV=2	6.32267	12	1	1	1	1
Q14151	Scaffold attachment factor B2 OS=Homo sapiens GN=SAFB2 PE=1 SV=1	13.5362	4	0	1	1	1
Q92793	CREB-binding protein OS=Homo sapiens GN=CREBBP PE=1 SV=3	7.12531	7	0	0	1	1
Q02790	Peptidyl-prolyl cis-trans isomerase FKBP4 OS=Homo sapiens GN=FKBP4 PE=1 SV=3	35.512	12	0	0	1	1
Q1KMD3	Heterogeneous nuclear ribonucleoprotein U-like protein 2 OS=Homo sapiens GN=HNRNPUL2 PE=1 SV=1	19.9465	14	1	1	1	1
Q9H0D6	5'-3' exoribonuclease 2 OS=Homo sapiens GN=XRN2 PE=1 SV=1	22.7368	17	1	0	1	1
P13639	Elongation factor 2 OS=Homo sapiens GN=EEF2 PE=1 SV=4	20.0466	13	1	1	1	1
P09874	Poly [ADP-ribose] polymerase 1 OS=Homo sapiens GN=PARP1 PE=1 SV=4	20.9073	17	0	1	1	1
Q9NR30	Nucleolar RNA helicase 2 OS=Homo sapiens GN=DDX21 PE=1 SV=5	29.1188	19	1	1	1	1
Q9ULV0	Unconventional myosin-Vb OS=Homo sapiens GN=MYO5B PE=1 SV=3	11.3636	15	1	1	1	0
Q9BWF3	RNA-binding protein 4 OS=Homo sapiens GN=RBM4 PE=1 SV=1	41.4835	4	1	1	1	1
Q00610	Clathrin heavy chain 1 OS=Homo sapiens GN=CLTC PE=1 SV=5	10.3881	17	1	1	1	1
Q96T60	Bifunctional polynucleotide phosphatase/kinase OS=Homo sapiens GN=PNKP PE=1 SV=1	38.0038	16	0	0	1	1
P13646	Keratin, type I cytoskeletal 13 OS=Homo sapiens GN=KRT13 PE=1 SV=4	21.3974	4	1	1	1	1
P51659	Peroxisomal multifunctional enzyme type 2 OS=Homo sapiens GN=HSD17B4 PE=1 SV=3	20.5163	13	1	1	1	1
P55265	Double-stranded RNA-specific adenosine deaminase OS=Homo sapiens GN=ADAR PE=1 SV=4	17.6998	14	1	0	1	1
Q14596	Next to BRCA1 gene 1 protein OS=Homo sapiens GN=NBR1 PE=1 SV=3	20.0828	11	0	0	1	1
Q9UHF7	Zinc finger transcription factor Trps1 OS=Homo sapiens GN=TRPS1 PE=1 SV=2	14.598	13	0	0	1	1
Q9Y2X3	Nucleolar protein 58 OS=Homo sapiens GN=NOP58 PE=1 SV=1	23.4405	9	1	1	1	1
O43143	Pre-mRNA-splicing factor ATP-dependent RNA helicase DHX15 OS=Homo sapiens GN=DHX15 PE=1 SV=2	18.8679	13	1	1	1	1
P60842	Eukaryotic initiation factor 4A-I OS=Homo sapiens GN=EIF4A1 PE=1 SV=1	28.0788	8	1	1	1	1
Q9UBW7	Zinc finger MYM-type protein 2 OS=Homo sapiens GN=ZMYM2 PE=1 SV=1	16.9208	14	0	0	1	1
P02538	Keratin, type II cytoskeletal 6A OS=Homo sapiens GN=KRT6A PE=1 SV=3	25.5319	3	1	1	1	1
P08621	U1 small nuclear ribonucleoprotein 70 kDa OS=Homo sapiens GN=SNRNP70 PE=1 SV=2	25.1716	7	1	1	1	1
Q07666	KH domain-containing, RNA-binding, signal transduction-associated protein 1 OS=Homo sapiens GN=KHDRBS1 PE=1 SV=1	25.0564	8	1	1	1	1
O75369	Filamin-B OS=Homo sapiens GN=FLNB PE=1 SV=2	8.68563	15	1	1	1	1
P35579	Myosin-9 OS=Homo sapiens GN=MYH9 PE=1 SV=4	10	14	1	1	1	1
O43823	A-kinase anchor protein 8 OS=Homo sapiens GN=AKAP8 PE=1 SV=1	14.3064	8	0	0	1	1
P33993	DNA replication licensing factor MCM7 OS=Homo sapiens GN=MCM7 PE=1 SV=4	22.5313	11	0	1	1	1
P02452	Collagen alpha-1(I) chain OS=Homo sapiens GN=COL1A1 PE=1 SV=5	10.1093	9	1	1	1	0
O00571	ATP-dependent RNA helicase DDX3X OS=Homo sapiens GN=DDX3X PE=1 SV=3	20.6949	11	1	1	1	1
P04792	Heat shock protein beta-1 OS=Homo sapiens GN=HSPB1 PE=1 SV=2	75.122	10	1	1	1	1
P42166	Lamina-associated polypeptide 2, isoform alpha OS=Homo sapiens GN=TMPO PE=1 SV=2	27.8098	12	1	1	1	1
Q5BKZ1	DBIRD complex subunit ZNF326 OS=Homo sapiens GN=ZNF326 PE=1 SV=2	23.5395	9	0	0	1	1
Q9BX40	Protein LSM14 homolog B OS=Homo sapiens GN=LSM14B PE=1 SV=1	18.7013	4	1	1	1	1
A0AV96	RNA-binding protein 47 OS=Homo sapiens GN=RBM47 PE=1 SV=2	33.5582	14	0	0	1	1
Q14103	Heterogeneous nuclear ribonucleoprotein D0 OS=Homo sapiens GN=HNRNPD PE=1 SV=1	16.9014	6	1	1	1	1
P16401	Histone H1.5 OS=Homo sapiens GN=HIST1H1B PE=1 SV=3	18.1416	9	1	1	1	1
Q96KR1	Zinc finger RNA-binding protein OS=Homo sapiens GN=ZFR PE=1 SV=2	12.9423	10	0	0	1	1
P04259	Keratin, type II cytoskeletal 6B OS=Homo sapiens GN=KRT6B PE=1 SV=5	22.1631	1	1	1	0	0
O43809	Cleavage and polyadenylation specificity factor subunit 5 OS=Homo sapiens GN=NUDT21 PE=1 SV=1	39.207	9	1	1	1	1
P16402	Histone H1.3 OS=Homo sapiens GN=HIST1H1D PE=1 SV=2	17.1946	8	1	1	1	1
Q14966	Zinc finger protein 638 OS=Homo sapiens GN=ZNF638 PE=1 SV=2	8.94843	13	1	0	1	1
P22087	rRNA 2'-O-methyltransferase fibrillarin OS=Homo sapiens GN=FBL PE=1 SV=2	23.053	7	1	1	1	1
P84103	Serine/arginine-rich splicing factor 3 OS=Homo sapiens GN=SRSF3 PE=1 SV=1	35.3659	6	1	1	1	1
Q9HCD5	Nuclear receptor coactivator 5 OS=Homo sapiens GN=NCOA5 PE=1 SV=2	27.6339	9	1	1	1	1
P49736	DNA replication licensing factor MCM2 OS=Homo sapiens GN=MCM2 PE=1 SV=4	21.5708	13	0	0	1	1
O14979	Heterogeneous nuclear ribonucleoprotein D-like OS=Homo sapiens GN=HNRNPDL PE=1 SV=3	16.1905	8	1	0	1	1
Q15637	Splicing factor 1 OS=Homo sapiens GN=SF1 PE=1 SV=4	23.7872	11	0	1	1	1
Q13148	TAR DNA-binding protein 43 OS=Homo sapiens GN=TARDBP PE=1 SV=1	18.599	6	1	1	1	1
Q01085	Nucleolysin TIAR OS=Homo sapiens GN=TIAL1 PE=1 SV=1	30.9333	6	1	1	1	1
P68032	Actin, alpha cardiac muscle 1 OS=Homo sapiens GN=ACTC1 PE=1 SV=1	27.8515	1	1	1	1	1
Q6ISB3	Grainyhead-like protein 2 homolog OS=Homo sapiens GN=GRHL2 PE=1 SV=1	20.64	10	0	0	1	1
P12270	Nucleoprotein TPR OS=Homo sapiens GN=TPR PE=1 SV=3	6.55946	12	0	1	1	1
Q13283	Ras GTPase-activating protein-binding protein 1 OS=Homo sapiens GN=G3BP1 PE=1 SV=1	23.3906	7	1	0	1	1
Q9Y2K1	Zinc finger and BTB domain-containing protein 1 OS=Homo sapiens GN=ZBTB1 PE=1 SV=3	11.7812	7	0	0	1	1
P78527	DNA-dependent protein kinase catalytic subunit OS=Homo sapiens GN=PRKDC PE=1 SV=3	3.3188	11	0	0	1	1
Q8IYB3	Serine/arginine repetitive matrix protein 1 OS=Homo sapiens GN=SRRM1 PE=1 SV=2	8.73894	4	1	1	1	1
P06733	Alpha-enolase OS=Homo sapiens GN=ENO1 PE=1 SV=2	26.4977	8	1	1	1	1
Q9BZE4	Nucleolar GTP-binding protein 1 OS=Homo sapiens GN=GTPBP4 PE=1 SV=3	17.9811	8	1	1	1	1
O75534	Cold shock domain-containing protein E1 OS=Homo sapiens GN=CSDE1 PE=1 SV=2	15.4135	12	0	0	1	1
P26196	Probable ATP-dependent RNA helicase DDX6 OS=Homo sapiens GN=DDX6 PE=1 SV=2	19.4617	6	1	1	1	1
Q99729	Heterogeneous nuclear ribonucleoprotein A/B OS=Homo sapiens GN=HNRNPAB PE=1 SV=2	23.494	8	1	1	1	1
Q92805	Golgin subfamily A member 1 OS=Homo sapiens GN=GOLGA1 PE=1 SV=3	20.4694	8	0	0	1	1
P52943	Cysteine-rich protein 2 OS=Homo sapiens GN=CRIP2 PE=1 SV=1	24.5192	2	0	1	1	1
Q14145	Kelch-like ECH-associated protein 1 OS=Homo sapiens GN=KEAP1 PE=1 SV=2	22.7564	12	0	0	1	1
P68104	Elongation factor 1-alpha 1 OS=Homo sapiens GN=EEF1A1 PE=1 SV=1	22.2944	3	1	1	1	1
Q9NP78	ATP-binding cassette sub-family B member 9 OS=Homo sapiens GN=ABCB9 PE=1 SV=1	17.2324	9	0	0	1	1
O75367	Core histone macro-H2A.1 OS=Homo sapiens GN=H2AFY PE=1 SV=4	27.4194	7	0	1	0	1
Q9BUF5	Tubulin beta-6 chain OS=Homo sapiens GN=TUBB6 PE=1 SV=1	16.8161	1	0	0	1	1
Q13573	SNW domain-containing protein 1 OS=Homo sapiens GN=SNW1 PE=1 SV=1	16.791	8	1	1	1	1
Q04695	Keratin, type I cytoskeletal 17 OS=Homo sapiens GN=KRT17 PE=1 SV=2	16.6667	2	1	1	0	1
Q96SI9	Spermatid perinuclear RNA-binding protein OS=Homo sapiens GN=STRBP PE=1 SV=1	19.6429	8	0	0	1	1
P38919	Eukaryotic initiation factor 4A-III OS=Homo sapiens GN=EIF4A3 PE=1 SV=4	16.0584	5	1	0	1	1
Q13151	Heterogeneous nuclear ribonucleoprotein A0 OS=Homo sapiens GN=HNRNPA0 PE=1 SV=1	17.7049	5	1	1	1	1
P62937	Peptidyl-prolyl cis-trans isomerase A OS=Homo sapiens GN=PPIA PE=1 SV=2	40	7	1	1	1	1
Q92925	SWI/SNF-related matrix-associated actin-dependent regulator of chromatin subfamily D member 2 OS=Homo sapiens GN=SMARCD2 PE=1 SV=3	21.6573	8	0	0	1	1
Q9NWH9	SAFB-like transcription modulator OS=Homo sapiens GN=SLTM PE=1 SV=2	11.2186	7	1	1	1	1
Q16543	Hsp90 co-chaperone Cdc37 OS=Homo sapiens GN=CDC37 PE=1 SV=1	29.1005	8	0	0	1	1
O60814	Histone H2B type 1-K OS=Homo sapiens GN=HIST1H2BK PE=1 SV=3	28.5714	2	0	1	1	1
Q9UBU9	Nuclear RNA export factor 1 OS=Homo sapiens GN=NXF1 PE=1 SV=1	18.0937	9	0	0	1	1
Q14011	Cold-inducible RNA-binding protein OS=Homo sapiens GN=CIRBP PE=1 SV=1	38.3721	5	1	1	1	1
P39748	Flap endonuclease 1 OS=Homo sapiens GN=FEN1 PE=1 SV=1	21.3158	5	0	1	1	1
P13647	Keratin, type II cytoskeletal 5 OS=Homo sapiens GN=KRT5 PE=1 SV=3	17.9661	6	0	1	0	1
O75643	U5 small nuclear ribonucleoprotein 200 kDa helicase OS=Homo sapiens GN=SNRNP200 PE=1 SV=2	6.60112	11	1	1	1	1
O43148	mRNA cap guanine-N7 methyltransferase OS=Homo sapiens GN=RNMT PE=1 SV=1	19.7479	6	0	0	1	1
P04075	Fructose-bisphosphate aldolase A OS=Homo sapiens GN=ALDOA PE=1 SV=2	30.2198	6	1	1	1	1
P62314	Small nuclear ribonucleoprotein Sm D1 OS=Homo sapiens GN=SNRPD1 PE=1 SV=1	54.6218	4	1	1	1	1
P63104	14-3-3 protein zeta/delta OS=Homo sapiens GN=YWHAZ PE=1 SV=1	29.7959	4	1	1	1	1
Q8WVV9	Heterogeneous nuclear ribonucleoprotein L-like OS=Homo sapiens GN=HNRNPLL PE=1 SV=1	16.7897	6	1	0	1	1
Q9H2P0	Activity-dependent neuroprotector homeobox protein OS=Homo sapiens GN=ADNP PE=1 SV=1	13.7931	9	0	0	1	1
Q8IY81	pre-rRNA processing protein FTSJ3 OS=Homo sapiens GN=FTSJ3 PE=1 SV=2	13.4593	7	0	1	1	1
O60841	Eukaryotic translation initiation factor 5B OS=Homo sapiens GN=EIF5B PE=1 SV=4	12.2131	9	0	1	0	1
P10768	S-formylglutathione hydrolase OS=Homo sapiens GN=ESD PE=1 SV=2	20.2128	3	0	0	1	1
Q12888	Tumor suppressor p53-binding protein 1 OS=Homo sapiens GN=TP53BP1 PE=1 SV=2	5.88235	7	1	0	1	1
P62263	40S ribosomal protein S14 OS=Homo sapiens GN=RPS14 PE=1 SV=3	34.4371	6	1	1	1	1
P06899	Histone H2B type 1-J OS=Homo sapiens GN=HIST1H2BJ PE=1 SV=3	26.9841	1	0	1	0	1
P78347	General transcription factor II-I OS=Homo sapiens GN=GTF2I PE=1 SV=2	13.0261	9	1	1	1	1
P98175	RNA-binding protein 10 OS=Homo sapiens GN=RBM10 PE=1 SV=3	12.5806	8	1	0	1	1
P61289	Proteasome activator complex subunit 3 OS=Homo sapiens GN=PSME3 PE=1 SV=1	33.8583	7	0	0	1	1
Q13185	Chromobox protein homolog 3 OS=Homo sapiens GN=CBX3 PE=1 SV=4	24.5902	4	1	1	1	1
P00558	Phosphoglycerate kinase 1 OS=Homo sapiens GN=PGK1 PE=1 SV=3	23.5012	7	1	1	1	1
Q86Z02	Homeodomain-interacting protein kinase 1 OS=Homo sapiens GN=HIPK1 PE=1 SV=1	4.79339	3	0	0	1	1
P62158	Calmodulin OS=Homo sapiens GN=CALM1 PE=1 SV=2	36.9128	3	1	0	1	1
P62995	Transformer-2 protein homolog beta OS=Homo sapiens GN=TRA2B PE=1 SV=1	17.3611	5	1	1	1	1
P16989	Y-box-binding protein 3 OS=Homo sapiens GN=YBX3 PE=1 SV=4	20.9677	2	1	1	1	1
Q8IY67	Ribonucleoprotein PTB-binding 1 OS=Homo sapiens GN=RAVER1 PE=1 SV=1	14.6865	5	0	0	1	1
Q9ULJ6	Zinc finger MIZ domain-containing protein 1 OS=Homo sapiens GN=ZMIZ1 PE=1 SV=3	3.93627	3	0	0	1	1
Q14498	RNA-binding protein 39 OS=Homo sapiens GN=RBM39 PE=1 SV=2	17.1698	7	1	1	1	1
O95163	Elongator complex protein 1 OS=Homo sapiens GN=IKBKAP PE=1 SV=3	7.58258	6	0	0	1	1
Q9P2K5	Myelin expression factor 2 OS=Homo sapiens GN=MYEF2 PE=1 SV=3	25.1667	12	1	0	1	1
Q9Y697	Cysteine desulfurase, mitochondrial OS=Homo sapiens GN=NFS1 PE=1 SV=3	14.0044	5	0	0	1	1
Q86XP3	ATP-dependent RNA helicase DDX42 OS=Homo sapiens GN=DDX42 PE=1 SV=1	16.0981	8	0	0	1	1
P19793	Retinoic acid receptor RXR-alpha OS=Homo sapiens GN=RXRA PE=1 SV=1	20.3463	8	0	0	1	1
Q9BTZ2	Dehydrogenase/reductase SDR family member 4 OS=Homo sapiens GN=DHRS4 PE=1 SV=3	28.777	6	0	0	1	1
P39023	60S ribosomal protein L3 OS=Homo sapiens GN=RPL3 PE=1 SV=2	27.7916	8	1	1	1	1
P98179	RNA-binding protein 3 OS=Homo sapiens GN=RBM3 PE=1 SV=1	47.7707	4	1	0	1	1
P62805	Histone H4 OS=Homo sapiens GN=HIST1H4A PE=1 SV=2	43.6893	8	1	1	1	1
P31948	Stress-induced-phosphoprotein 1 OS=Homo sapiens GN=STIP1 PE=1 SV=1	17.1271	8	0	0	1	1
P20700	Lamin-B1 OS=Homo sapiens GN=LMNB1 PE=1 SV=2	19.1126	9	1	1	1	1
Q9Y314	Nitric oxide synthase-interacting protein OS=Homo sapiens GN=NOSIP PE=1 SV=1	30.897	6	0	0	1	1
O60568	Procollagen-lysine,2-oxoglutarate 5-dioxygenase 3 OS=Homo sapiens GN=PLOD3 PE=1 SV=1	10.8401	6	0	0	1	1
P29401	Transketolase OS=Homo sapiens GN=TKT PE=1 SV=3	11.3965	4	0	0	1	1
Q6ZRV2	Protein FAM83H OS=Homo sapiens GN=FAM83H PE=1 SV=3	9.24512	6	0	0	1	1
Q8IX01	SURP and G-patch domain-containing protein 2 OS=Homo sapiens GN=SUGP2 PE=1 SV=2	13.2163	9	0	0	1	1
Q6NXG1	Epithelial splicing regulatory protein 1 OS=Homo sapiens GN=ESRP1 PE=1 SV=2	15.7122	6	1	1	1	1
P55317	Hepatocyte nuclear factor 3-alpha OS=Homo sapiens GN=FOXA1 PE=1 SV=2	19.0678	3	0	0	1	1
O14980	Exportin-1 OS=Homo sapiens GN=XPO1 PE=1 SV=1	6.81606	5	1	0	0	1
Q13838	Spliceosome RNA helicase DDX39B OS=Homo sapiens GN=DDX39B PE=1 SV=1	23.3645	9	1	0	1	1
Q15393	Splicing factor 3B subunit 3 OS=Homo sapiens GN=SF3B3 PE=1 SV=4	7.97042	7	1	0	1	1
P11021	78 kDa glucose-regulated protein OS=Homo sapiens GN=HSPA5 PE=1 SV=2	11.9266	4	0	1	1	1
Q9NZB2	Constitutive coactivator of PPAR-gamma-like protein 1 OS=Homo sapiens GN=FAM120A PE=1 SV=2	10.4651	7	1	1	1	1
P04406	Glyceraldehyde-3-phosphate dehydrogenase OS=Homo sapiens GN=GAPDH PE=1 SV=3	29.8507	7	1	1	1	1
Q01130	Serine/arginine-rich splicing factor 2 OS=Homo sapiens GN=SRSF2 PE=1 SV=4	13.5747	3	1	1	1	1
Q16630	Cleavage and polyadenylation specificity factor subunit 6 OS=Homo sapiens GN=CPSF6 PE=1 SV=2	13.4301	6	1	1	1	1
P07737	Profilin-1 OS=Homo sapiens GN=PFN1 PE=1 SV=2	57.8571	7	1	1	1	1
P61313	60S ribosomal protein L15 OS=Homo sapiens GN=RPL15 PE=1 SV=2	35.2941	7	1	1	1	1
P24666	Low molecular weight phosphotyrosine protein phosphatase OS=Homo sapiens GN=ACP1 PE=1 SV=3	27.8481	5	0	0	1	1
Q92499	ATP-dependent RNA helicase DDX1 OS=Homo sapiens GN=DDX1 PE=1 SV=2	13.2432	7	0	0	1	1
Q13310	Polyadenylate-binding protein 4 OS=Homo sapiens GN=PABPC4 PE=1 SV=1	9.16149	2	0	0	1	0
Q5JTH9	RRP12-like protein OS=Homo sapiens GN=RRP12 PE=1 SV=2	7.7872	6	0	0	1	1
Q9BVJ6	U3 small nucleolar RNA-associated protein 14 homolog A OS=Homo sapiens GN=UTP14A PE=1 SV=1	14.0078	7	0	0	1	1
O95793	Double-stranded RNA-binding protein Staufen homolog 1 OS=Homo sapiens GN=STAU1 PE=1 SV=2	12.9983	5	1	1	1	1
Q15029	116 kDa U5 small nuclear ribonucleoprotein component OS=Homo sapiens GN=EFTUD2 PE=1 SV=1	9.97942	8	1	1	1	1
Q10570	Cleavage and polyadenylation specificity factor subunit 1 OS=Homo sapiens GN=CPSF1 PE=1 SV=2	5.40541	6	1	0	1	1
O43684	Mitotic checkpoint protein BUB3 OS=Homo sapiens GN=BUB3 PE=1 SV=1	19.2073	6	1	1	1	1
P24468	COUP transcription factor 2 OS=Homo sapiens GN=NR2F2 PE=1 SV=1	11.8357	3	1	0	1	1
Q7Z4H3	HD domain-containing protein 2 OS=Homo sapiens GN=HDDC2 PE=1 SV=1	41.6667	8	0	0	1	1
Q9BQ04	RNA-binding protein 4B OS=Homo sapiens GN=RBM4B PE=1 SV=1	25.0696	1	1	1	1	1
Q16629	Serine/arginine-rich splicing factor 7 OS=Homo sapiens GN=SRSF7 PE=1 SV=1	24.3697	6	1	1	1	1
Q9Y5S9	RNA-binding protein 8A OS=Homo sapiens GN=RBM8A PE=1 SV=1	21.8391	3	1	1	1	1
P23396	40S ribosomal protein S3 OS=Homo sapiens GN=RPS3 PE=1 SV=2	33.3333	7	1	1	1	1
Q13242	Serine/arginine-rich splicing factor 9 OS=Homo sapiens GN=SRSF9 PE=1 SV=1	33.4842	8	1	1	1	1
Q6PJT7	Zinc finger CCCH domain-containing protein 14 OS=Homo sapiens GN=ZC3H14 PE=1 SV=1	9.91848	5	0	0	1	1
P23528	Cofilin-1 OS=Homo sapiens GN=CFL1 PE=1 SV=3	43.9759	6	1	1	1	1
Q9Y5V3	Melanoma-associated antigen D1 OS=Homo sapiens GN=MAGED1 PE=1 SV=3	10.4113	4	0	0	1	1
Q96B96	Promethin OS=Homo sapiens GN=TMEM159 PE=1 SV=2	14.9068	3	0	0	1	1
Q12996	Cleavage stimulation factor subunit 3 OS=Homo sapiens GN=CSTF3 PE=1 SV=1	8.64714	4	0	0	1	1
P46778	60S ribosomal protein L21 OS=Homo sapiens GN=RPL21 PE=1 SV=2	28.125	4	1	1	1	1
P60660	Myosin light polypeptide 6 OS=Homo sapiens GN=MYL6 PE=1 SV=2	39.7351	4	0	1	1	1
Q96EP5	DAZ-associated protein 1 OS=Homo sapiens GN=DAZAP1 PE=1 SV=1	21.1302	5	1	0	1	1
Q5TGY3	AT-hook DNA-binding motif-containing protein 1 OS=Homo sapiens GN=AHDC1 PE=1 SV=1	5.30256	5	0	0	1	1
Q99733	Nucleosome assembly protein 1-like 4 OS=Homo sapiens GN=NAP1L4 PE=1 SV=1	16.8	4	0	0	1	1
P62244	40S ribosomal protein S15a OS=Homo sapiens GN=RPS15A PE=1 SV=2	52.3077	6	1	1	1	1
Q14847	LIM and SH3 domain protein 1 OS=Homo sapiens GN=LASP1 PE=1 SV=2	27.2031	4	0	1	1	1
Q05639	Elongation factor 1-alpha 2 OS=Homo sapiens GN=EEF1A2 PE=1 SV=1	14.6868	1	1	0	1	1
P46087	Probable 28S rRNA (cytosine(4447)-C(5))-methyltransferase OS=Homo sapiens GN=NOP2 PE=1 SV=2	10.9606	7	0	1	1	1
P07199	Major centromere autoantigen B OS=Homo sapiens GN=CENPB PE=1 SV=2	13.6895	5	0	0	1	1
P62847	40S ribosomal protein S24 OS=Homo sapiens GN=RPS24 PE=1 SV=1	29.3233	4	1	1	1	1
Q9HAV4	Exportin-5 OS=Homo sapiens GN=XPO5 PE=1 SV=1	6.47841	5	0	0	1	1
Q9NQ29	Putative RNA-binding protein Luc7-like 1 OS=Homo sapiens GN=LUC7L PE=1 SV=1	19.407	4	1	1	1	1
Q9Y295	Developmentally-regulated GTP-binding protein 1 OS=Homo sapiens GN=DRG1 PE=1 SV=1	21.5259	6	0	0	1	1
Q8N684	Cleavage and polyadenylation specificity factor subunit 7 OS=Homo sapiens GN=CPSF7 PE=1 SV=1	18.0467	7	1	0	1	1
Q9BY42	Protein RTF2 homolog OS=Homo sapiens GN=RTFDC1 PE=1 SV=3	14.7059	4	0	0	1	1
Q9Y2W1	Thyroid hormone receptor-associated protein 3 OS=Homo sapiens GN=THRAP3 PE=1 SV=2	8.90052	6	1	1	1	1
O14745	Na(+)/H(+) exchange regulatory cofactor NHE-RF1 OS=Homo sapiens GN=SLC9A3R1 PE=1 SV=4	18.7151	4	0	0	1	1
Q07955	Serine/arginine-rich splicing factor 1 OS=Homo sapiens GN=SRSF1 PE=1 SV=2	31.8548	7	1	1	1	1
Q02878	60S ribosomal protein L6 OS=Homo sapiens GN=RPL6 PE=1 SV=3	25.6944	8	1	1	1	1
Q7Z794	Keratin, type II cytoskeletal 1b OS=Homo sapiens GN=KRT77 PE=2 SV=3	9.51557	3	1	1	1	1
Q13435	Splicing factor 3B subunit 2 OS=Homo sapiens GN=SF3B2 PE=1 SV=2	13.4078	7	0	0	1	1
Q8IW35	Centrosomal protein of 97 kDa OS=Homo sapiens GN=CEP97 PE=1 SV=1	11.3295	7	0	0	1	1
Q9Y383	Putative RNA-binding protein Luc7-like 2 OS=Homo sapiens GN=LUC7L2 PE=1 SV=2	17.3469	4	1	1	1	1
O00567	Nucleolar protein 56 OS=Homo sapiens GN=NOP56 PE=1 SV=4	17.8451	7	1	1	1	1
P35221	Catenin alpha-1 OS=Homo sapiens GN=CTNNA1 PE=1 SV=1	10.2649	6	1	0	0	0
Q01081	Splicing factor U2AF 35 kDa subunit OS=Homo sapiens GN=U2AF1 PE=1 SV=3	16.25	3	0	1	1	1
P18124	60S ribosomal protein L7 OS=Homo sapiens GN=RPL7 PE=1 SV=1	25.8065	6	1	1	1	1
P18754	Regulator of chromosome condensation OS=Homo sapiens GN=RCC1 PE=1 SV=1	15.677	4	1	1	1	1
O95232	Luc7-like protein 3 OS=Homo sapiens GN=LUC7L3 PE=1 SV=2	15.5093	5	1	0	1	1
P26583	High mobility group protein B2 OS=Homo sapiens GN=HMGB2 PE=1 SV=2	23.9234	5	0	1	1	1
Q99873	Protein arginine N-methyltransferase 1 OS=Homo sapiens GN=PRMT1 PE=1 SV=2	17.7285	5	1	1	1	1
P49915	GMP synthase [glutamine-hydrolyzing] OS=Homo sapiens GN=GMPS PE=1 SV=1	14.8629	6	0	0	1	1
Q9HCE1	Putative helicase MOV-10 OS=Homo sapiens GN=MOV10 PE=1 SV=2	8.37488	7	1	1	1	1
P25205	DNA replication licensing factor MCM3 OS=Homo sapiens GN=MCM3 PE=1 SV=3	5.69307	3	0	0	1	1
P00338	L-lactate dehydrogenase A chain OS=Homo sapiens GN=LDHA PE=1 SV=2	24.0964	7	1	1	1	1
P63241	Eukaryotic translation initiation factor 5A-1 OS=Homo sapiens GN=EIF5A PE=1 SV=2	33.7662	3	1	1	1	1
P23771	Trans-acting T-cell-specific transcription factor GATA-3 OS=Homo sapiens GN=GATA3 PE=1 SV=1	13.0926	4	1	1	1	1
P62979	Ubiquitin-40S ribosomal protein S27a OS=Homo sapiens GN=RPS27A PE=1 SV=2	32.0513	4	1	1	1	1
Q9ULV4	Coronin-1C OS=Homo sapiens GN=CORO1C PE=1 SV=1	17.9325	5	1	0	0	0
Q8TDM6	Disks large homolog 5 OS=Homo sapiens GN=DLG5 PE=1 SV=4	5.57582	10	1	0	1	0
Q14258	E3 ubiquitin/ISG15 ligase TRIM25 OS=Homo sapiens GN=TRIM25 PE=1 SV=2	10.7937	6	1	1	1	1
P62241	40S ribosomal protein S8 OS=Homo sapiens GN=RPS8 PE=1 SV=2	26.4423	5	1	1	1	1
O75533	Splicing factor 3B subunit 1 OS=Homo sapiens GN=SF3B1 PE=1 SV=3	8.81902	8	0	0	1	1
Q9Y3I0	tRNA-splicing ligase RtcB homolog OS=Homo sapiens GN=RTCB PE=1 SV=1	10.297	4	1	0	1	1
Q96T37	Putative RNA-binding protein 15 OS=Homo sapiens GN=RBM15 PE=1 SV=2	9.826	8	1	0	1	1
Q86YT6	E3 ubiquitin-protein ligase MIB1 OS=Homo sapiens GN=MIB1 PE=1 SV=1	6.66004	4	0	0	1	1
P55786	Puromycin-sensitive aminopeptidase OS=Homo sapiens GN=NPEPPS PE=1 SV=2	9.24918	7	0	0	1	1
P50750	Cyclin-dependent kinase 9 OS=Homo sapiens GN=CDK9 PE=1 SV=3	16.6667	6	1	1	0	0
Q13247	Serine/arginine-rich splicing factor 6 OS=Homo sapiens GN=SRSF6 PE=1 SV=2	18.0233	5	1	1	1	1
Q7Z5J4	Retinoic acid-induced protein 1 OS=Homo sapiens GN=RAI1 PE=1 SV=2	2.20357	2	0	0	1	1
Q9Y2X9	Zinc finger protein 281 OS=Homo sapiens GN=ZNF281 PE=1 SV=1	11.8436	5	0	0	1	1
Q96D46	60S ribosomal export protein NMD3 OS=Homo sapiens GN=NMD3 PE=1 SV=1	13.9165	5	1	0	1	1
Q6P2Q9	Pre-mRNA-processing-splicing factor 8 OS=Homo sapiens GN=PRPF8 PE=1 SV=2	4.58244	8	1	0	1	1
O75494	Serine/arginine-rich splicing factor 10 OS=Homo sapiens GN=SRSF10 PE=1 SV=1	24.0458	7	1	1	1	1
O95758	Polypyrimidine tract-binding protein 3 OS=Homo sapiens GN=PTBP3 PE=1 SV=2	16.8478	5	0	0	1	1
Q03252	Lamin-B2 OS=Homo sapiens GN=LMNB2 PE=1 SV=4	14.5161	7	1	1	0	0
Q9BZK7	F-box-like/WD repeat-containing protein TBL1XR1 OS=Homo sapiens GN=TBL1XR1 PE=1 SV=1	9.92218	3	0	0	1	1
O00193	Small acidic protein OS=Homo sapiens GN=SMAP PE=1 SV=1	12.5683	2	0	0	1	1
Q8NI08	Nuclear receptor coactivator 7 OS=Homo sapiens GN=NCOA7 PE=1 SV=2	7.85563	4	0	0	1	1
O15294	UDP-N-acetylglucosamine--peptide N-acetylglucosaminyltransferase 110 kDa subunit OS=Homo sapiens GN=OGT PE=1 SV=3	6.50096	6	0	0	1	1
O15347	High mobility group protein B3 OS=Homo sapiens GN=HMGB3 PE=1 SV=4	25.5	4	1	1	1	1
Q8IXT5	RNA-binding protein 12B OS=Homo sapiens GN=RBM12B PE=1 SV=2	7.49251	6	1	0	1	1
Q9BQ67	Glutamate-rich WD repeat-containing protein 1 OS=Homo sapiens GN=GRWD1 PE=1 SV=1	10.5381	3	0	0	1	1
P09012	U1 small nuclear ribonucleoprotein A OS=Homo sapiens GN=SNRPA PE=1 SV=3	15.2482	3	0	0	1	1
P11802	Cyclin-dependent kinase 4 OS=Homo sapiens GN=CDK4 PE=1 SV=2	22.4422	4	0	0	1	1
P0C0S8	Histone H2A type 1 OS=Homo sapiens GN=HIST1H2AG PE=1 SV=2	30	2	1	1	1	1
Q9BXS5	AP-1 complex subunit mu-1 OS=Homo sapiens GN=AP1M1 PE=1 SV=3	21.9858	7	0	0	1	1
Q6ZN55	Zinc finger protein 574 OS=Homo sapiens GN=ZNF574 PE=1 SV=2	5.02232	3	0	0	1	1
P13489	Ribonuclease inhibitor OS=Homo sapiens GN=RNH1 PE=1 SV=2	9.76139	4	1	1	1	1
Q9Y3F4	Serine-threonine kinase receptor-associated protein OS=Homo sapiens GN=STRAP PE=1 SV=1	16.8571	4	0	0	1	1
P01024	Complement C3 OS=Homo sapiens GN=C3 PE=1 SV=2	2.16476	3	1	0	0	0
P83916	Chromobox protein homolog 1 OS=Homo sapiens GN=CBX1 PE=1 SV=1	24.3243	2	0	1	1	1
P62081	40S ribosomal protein S7 OS=Homo sapiens GN=RPS7 PE=1 SV=1	39.1753	5	1	1	1	1
O76021	Ribosomal L1 domain-containing protein 1 OS=Homo sapiens GN=RSL1D1 PE=1 SV=3	16.3265	7	1	1	1	1
Q14566	DNA replication licensing factor MCM6 OS=Homo sapiens GN=MCM6 PE=1 SV=1	9.50061	5	0	0	1	1
Q58FG1	Putative heat shock protein HSP 90-alpha A4 OS=Homo sapiens GN=HSP90AA4P PE=5 SV=1	8.37321	1	0	0	0	1
P49756	RNA-binding protein 25 OS=Homo sapiens GN=RBM25 PE=1 SV=3	5.57533	4	1	1	1	1
P63220	40S ribosomal protein S21 OS=Homo sapiens GN=RPS21 PE=1 SV=1	34.9398	3	0	0	1	1
P63244	Receptor of activated protein C kinase 1 OS=Homo sapiens GN=RACK1 PE=1 SV=3	21.4511	6	1	1	1	1
Q92928	Putative Ras-related protein Rab-1C OS=Homo sapiens GN=RAB1C PE=5 SV=2	21.8905	3	0	0	1	1
O15027	Protein transport protein Sec16A OS=Homo sapiens GN=SEC16A PE=1 SV=3	3.57962	4	0	0	1	1
P06753	Tropomyosin alpha-3 chain OS=Homo sapiens GN=TPM3 PE=1 SV=2	22.4561	4	1	1	0	1
Q9H6T0	Epithelial splicing regulatory protein 2 OS=Homo sapiens GN=ESRP2 PE=1 SV=1	8.66575	4	0	1	1	1
P46783	40S ribosomal protein S10 OS=Homo sapiens GN=RPS10 PE=1 SV=1	23.6364	4	1	0	1	1
Q8NFF5	FAD synthase OS=Homo sapiens GN=FLAD1 PE=1 SV=1	8.34753	3	0	0	1	1
Q15654	Thyroid receptor-interacting protein 6 OS=Homo sapiens GN=TRIP6 PE=1 SV=3	22.0588	5	1	0	1	1
P18615	Negative elongation factor E OS=Homo sapiens GN=NELFE PE=1 SV=3	14.7368	3	0	0	1	1
P61204	ADP-ribosylation factor 3 OS=Homo sapiens GN=ARF3 PE=1 SV=2	29.8343	3	0	0	1	1
O60884	DnaJ homolog subfamily A member 2 OS=Homo sapiens GN=DNAJA2 PE=1 SV=1	8.00971	2	0	0	1	1
P37802	Transgelin-2 OS=Homo sapiens GN=TAGLN2 PE=1 SV=3	20.603	3	1	0	1	1
Q6UN15	Pre-mRNA 3'-end-processing factor FIP1 OS=Homo sapiens GN=FIP1L1 PE=1 SV=1	8.58586	3	1	0	1	1
P35268	60S ribosomal protein L22 OS=Homo sapiens GN=RPL22 PE=1 SV=2	30.4688	3	1	1	1	1
Q96LA8	Protein arginine N-methyltransferase 6 OS=Homo sapiens GN=PRMT6 PE=1 SV=1	11.4667	3	0	0	1	1
P51570	Galactokinase OS=Homo sapiens GN=GALK1 PE=1 SV=1	17.3469	5	0	0	1	1
Q9NVP1	ATP-dependent RNA helicase DDX18 OS=Homo sapiens GN=DDX18 PE=1 SV=2	4.32836	2	0	1	1	1
O75131	Copine-3 OS=Homo sapiens GN=CPNE3 PE=1 SV=1	14.3389	7	1	1	1	1
P62826	GTP-binding nuclear protein Ran OS=Homo sapiens GN=RAN PE=1 SV=3	30.0926	5	1	1	1	1
Q14119	Vascular endothelial zinc finger 1 OS=Homo sapiens GN=VEZF1 PE=1 SV=2	7.29367	2	0	0	1	1
Q14533	Keratin, type II cuticular Hb1 OS=Homo sapiens GN=KRT81 PE=1 SV=3	11.2871	5	1	1	1	1
Q96FZ2	Embryonic stem cell-specific 5-hydroxymethylcytosine-binding protein OS=Homo sapiens GN=HMCES PE=1 SV=1	14.4068	4	0	1	1	1
P31483	Nucleolysin TIA-1 isoform p40 OS=Homo sapiens GN=TIA1 PE=1 SV=3	20.9845	3	0	0	1	1
Q9NYF8	Bcl-2-associated transcription factor 1 OS=Homo sapiens GN=BCLAF1 PE=1 SV=2	6.95652	4	1	1	1	1
Q06830	Peroxiredoxin-1 OS=Homo sapiens GN=PRDX1 PE=1 SV=1	44.2211	7	1	1	1	1
Q86V48	Leucine zipper protein 1 OS=Homo sapiens GN=LUZP1 PE=1 SV=2	7.24907	6	0	0	1	1
P61962	DDB1- and CUL4-associated factor 7 OS=Homo sapiens GN=DCAF7 PE=1 SV=1	15.4971	4	0	0	1	1
Q49A88	Coiled-coil domain-containing protein 14 OS=Homo sapiens GN=CCDC14 PE=1 SV=3	5.35152	4	0	0	1	0
P62753	40S ribosomal protein S6 OS=Homo sapiens GN=RPS6 PE=1 SV=1	15.6627	3	1	1	1	1
Q9H0A0	RNA cytidine acetyltransferase OS=Homo sapiens GN=NAT10 PE=1 SV=2	7.5122	4	0	0	1	1
Q15269	Periodic tryptophan protein 2 homolog OS=Homo sapiens GN=PWP2 PE=2 SV=2	5.22307	3	0	1	1	1
P62701	40S ribosomal protein S4, X isoform OS=Homo sapiens GN=RPS4X PE=1 SV=2	26.2357	6	1	1	1	1
P23526	Adenosylhomocysteinase OS=Homo sapiens GN=AHCY PE=1 SV=4	14.1204	5	0	0	1	1
Q15459	Splicing factor 3A subunit 1 OS=Homo sapiens GN=SF3A1 PE=1 SV=1	6.68348	3	1	0	0	1
P14678	Small nuclear ribonucleoprotein-associated proteins B and B' OS=Homo sapiens GN=SNRPB PE=1 SV=2	15.4167	4	0	0	1	1
P36578	60S ribosomal protein L4 OS=Homo sapiens GN=RPL4 PE=1 SV=5	20.3747	6	1	1	1	1
O60701	UDP-glucose 6-dehydrogenase OS=Homo sapiens GN=UGDH PE=1 SV=1	15.587	6	1	1	1	1
P45973	Chromobox protein homolog 5 OS=Homo sapiens GN=CBX5 PE=1 SV=1	20.4188	3	1	1	1	1
P32969	60S ribosomal protein L9 OS=Homo sapiens GN=RPL9 PE=1 SV=1	22.9167	4	0	1	1	1
P09110	3-ketoacyl-CoA thiolase, peroxisomal OS=Homo sapiens GN=ACAA1 PE=1 SV=2	17.9245	4	0	0	0	1
Q9BXP5	Serrate RNA effector molecule homolog OS=Homo sapiens GN=SRRT PE=1 SV=1	3.99543	3	0	0	1	1
Q9NQX4	Unconventional myosin-Vc OS=Homo sapiens GN=MYO5C PE=1 SV=2	3.50172	5	0	0	1	1
Q92879	CUGBP Elav-like family member 1 OS=Homo sapiens GN=CELF1 PE=1 SV=2	4.52675	3	1	0	1	1
Q9HCC0	Methylcrotonoyl-CoA carboxylase beta chain, mitochondrial OS=Homo sapiens GN=MCCC2 PE=1 SV=1	9.23623	3	0	0	0	1
O94906	Pre-mRNA-processing factor 6 OS=Homo sapiens GN=PRPF6 PE=1 SV=1	6.16366	4	0	1	1	1
Q96EK7	Constitutive coactivator of peroxisome proliferator-activated receptor gamma OS=Homo sapiens GN=FAM120B PE=1 SV=1	9.12088	6	1	0	0	0
Q86V81	THO complex subunit 4 OS=Homo sapiens GN=ALYREF PE=1 SV=3	15.1751	3	0	0	1	1
P02768	Serum albumin OS=Homo sapiens GN=ALB PE=1 SV=2	5.58292	4	1	1	1	1
P22392	Nucleoside diphosphate kinase B OS=Homo sapiens GN=NME2 PE=1 SV=1	23.6842	1	0	0	0	1
Q9H3K6	BolA-like protein 2 OS=Homo sapiens GN=BOLA2 PE=1 SV=1	18.6047	1	0	1	1	1
P31949	Protein S100-A11 OS=Homo sapiens GN=S100A11 PE=1 SV=2	23.8095	2	1	0	1	1
P27695	DNA-(apurinic or apyrimidinic site) lyase OS=Homo sapiens GN=APEX1 PE=1 SV=2	14.4654	4	0	1	1	1
P62269	40S ribosomal protein S18 OS=Homo sapiens GN=RPS18 PE=1 SV=3	38.8158	7	1	1	1	1
Q9BUQ8	Probable ATP-dependent RNA helicase DDX23 OS=Homo sapiens GN=DDX23 PE=1 SV=3	7.56098	6	1	0	1	1
Q13772	Nuclear receptor coactivator 4 OS=Homo sapiens GN=NCOA4 PE=1 SV=1	13.5179	5	1	0	1	1
O94776	Metastasis-associated protein MTA2 OS=Homo sapiens GN=MTA2 PE=1 SV=1	6.58683	3	0	0	1	1
Q8IUH3	RNA-binding protein 45 OS=Homo sapiens GN=RBM45 PE=1 SV=1	11.5546	5	0	0	1	1
Q9UN86	Ras GTPase-activating protein-binding protein 2 OS=Homo sapiens GN=G3BP2 PE=1 SV=2	8.09129	3	1	0	1	1
P17480	Nucleolar transcription factor 1 OS=Homo sapiens GN=UBTF PE=1 SV=1	8.63874	5	0	1	0	1
O75717	WD repeat and HMG-box DNA-binding protein 1 OS=Homo sapiens GN=WDHD1 PE=1 SV=1	4.34012	4	0	0	1	1
P26373	60S ribosomal protein L13 OS=Homo sapiens GN=RPL13 PE=1 SV=4	20.8531	4	1	1	1	1
Q05048	Cleavage stimulation factor subunit 1 OS=Homo sapiens GN=CSTF1 PE=1 SV=1	19.7216	5	0	0	1	1
Q14444	Caprin-1 OS=Homo sapiens GN=CAPRIN1 PE=1 SV=2	7.47532	2	0	0	1	1
O94992	Protein HEXIM1 OS=Homo sapiens GN=HEXIM1 PE=1 SV=1	11.4206	3	1	1	1	0
P11413	Glucose-6-phosphate 1-dehydrogenase OS=Homo sapiens GN=G6PD PE=1 SV=4	8.93204	4	1	1	1	1
P0C0L4	Complement C4-A OS=Homo sapiens GN=C4A PE=1 SV=2	2.98165	4	1	1	1	1
Q9UQ80	Proliferation-associated protein 2G4 OS=Homo sapiens GN=PA2G4 PE=1 SV=3	15.9898	5	1	1	1	1
P46777	60S ribosomal protein L5 OS=Homo sapiens GN=RPL5 PE=1 SV=3	12.7946	3	0	1	1	1
O15042	U2 snRNP-associated SURP motif-containing protein OS=Homo sapiens GN=U2SURP PE=1 SV=2	6.99708	5	0	0	1	1
P53999	Activated RNA polymerase II transcriptional coactivator p15 OS=Homo sapiens GN=SUB1 PE=1 SV=3	37.7953	5	1	1	1	1
P06493	Cyclin-dependent kinase 1 OS=Homo sapiens GN=CDK1 PE=1 SV=3	19.1919	4	0	0	1	1
B5ME19	Eukaryotic translation initiation factor 3 subunit C-like protein OS=Homo sapiens GN=EIF3CL PE=3 SV=1	5.36105	3	0	1	1	0
P51858	Hepatoma-derived growth factor OS=Homo sapiens GN=HDGF PE=1 SV=1	40.4167	5	0	1	0	1
O60832	H/ACA ribonucleoprotein complex subunit 4 OS=Homo sapiens GN=DKC1 PE=1 SV=3	18.0934	6	0	1	0	1
Q9Y6X2	E3 SUMO-protein ligase PIAS3 OS=Homo sapiens GN=PIAS3 PE=1 SV=2	6.52866	3	0	0	1	1
P49792	E3 SUMO-protein ligase RanBP2 OS=Homo sapiens GN=RANBP2 PE=1 SV=2	2.38834	4	1	0	0	1
Q13356	Peptidyl-prolyl cis-trans isomerase-like 2 OS=Homo sapiens GN=PPIL2 PE=1 SV=1	12.3077	4	0	0	1	1
Q02447	Transcription factor Sp3 OS=Homo sapiens GN=SP3 PE=1 SV=3	5.6338	2	0	0	0	1
Q9UI30	Multifunctional methyltransferase subunit TRM112-like protein OS=Homo sapiens GN=TRMT112 PE=1 SV=1	43.2	4	0	0	1	1
P52209	6-phosphogluconate dehydrogenase, decarboxylating OS=Homo sapiens GN=PGD PE=1 SV=3	8.69565	4	0	0	1	1
Q96T88	E3 ubiquitin-protein ligase UHRF1 OS=Homo sapiens GN=UHRF1 PE=1 SV=1	7.18789	5	0	0	1	1
Q13523	Serine/threonine-protein kinase PRP4 homolog OS=Homo sapiens GN=PRPF4B PE=1 SV=3	2.48262	3	0	1	0	1
O76031	ATP-dependent Clp protease ATP-binding subunit clpX-like, mitochondrial OS=Homo sapiens GN=CLPX PE=1 SV=2	8.68878	4	0	0	0	1
P14868	Aspartate--tRNA ligase, cytoplasmic OS=Homo sapiens GN=DARS PE=1 SV=2	13.1737	4	1	0	1	0
P54886	Delta-1-pyrroline-5-carboxylate synthase OS=Homo sapiens GN=ALDH18A1 PE=1 SV=2	5.78616	4	1	0	1	1
P35606	Coatomer subunit beta' OS=Homo sapiens GN=COPB2 PE=1 SV=2	5.07726	4	0	0	1	1
P55072	Transitional endoplasmic reticulum ATPase OS=Homo sapiens GN=VCP PE=1 SV=4	4.21836	3	1	1	1	1
Q9UKL0	REST corepressor 1 OS=Homo sapiens GN=RCOR1 PE=1 SV=2	9.48454	3	0	0	1	1
Q92785	Zinc finger protein ubi-d4 OS=Homo sapiens GN=DPF2 PE=1 SV=2	20.4604	4	0	0	1	1
Q9C0J8	pre-mRNA 3' end processing protein WDR33 OS=Homo sapiens GN=WDR33 PE=1 SV=2	8.68263	7	0	0	1	1
Q14320	Protein FAM50A OS=Homo sapiens GN=FAM50A PE=1 SV=2	8.55457	2	0	0	1	1
Q9P258	Protein RCC2 OS=Homo sapiens GN=RCC2 PE=1 SV=2	9.00383	3	0	1	1	1
P22307	Non-specific lipid-transfer protein OS=Homo sapiens GN=SCP2 PE=1 SV=2	7.49543	5	0	0	0	1
P10276	Retinoic acid receptor alpha OS=Homo sapiens GN=RARA PE=1 SV=2	7.79221	2	0	0	0	1
Q16637	Survival motor neuron protein OS=Homo sapiens GN=SMN1 PE=1 SV=1	9.52381	2	1	0	1	1
Q07020	60S ribosomal protein L18 OS=Homo sapiens GN=RPL18 PE=1 SV=2	19.6809	3	1	1	1	1
O15226	NF-kappa-B-repressing factor OS=Homo sapiens GN=NKRF PE=1 SV=2	7.97101	5	0	0	1	1
P82979	SAP domain-containing ribonucleoprotein OS=Homo sapiens GN=SARNP PE=1 SV=3	18.0952	3	1	1	1	1
P22061	Protein-L-isoaspartate(D-aspartate) O-methyltransferase OS=Homo sapiens GN=PCMT1 PE=1 SV=4	27.7533	5	1	1	1	1
Q9BVI4	Nucleolar complex protein 4 homolog OS=Homo sapiens GN=NOC4L PE=1 SV=1	11.8217	3	0	0	1	1
Q6KB66	Keratin, type II cytoskeletal 80 OS=Homo sapiens GN=KRT80 PE=1 SV=2	8.18584	2	1	0	1	1
Q12789	General transcription factor 3C polypeptide 1 OS=Homo sapiens GN=GTF3C1 PE=1 SV=4	3.12945	5	0	0	1	1
P52292	Importin subunit alpha-1 OS=Homo sapiens GN=KPNA2 PE=1 SV=1	6.61626	2	0	1	1	1
Q92769	Histone deacetylase 2 OS=Homo sapiens GN=HDAC2 PE=1 SV=2	8.40164	3	0	0	1	1
P21291	Cysteine and glycine-rich protein 1 OS=Homo sapiens GN=CSRP1 PE=1 SV=3	19.171	2	1	0	1	1
Q9BU76	Multiple myeloma tumor-associated protein 2 OS=Homo sapiens GN=MMTAG2 PE=1 SV=1	18.6312	5	1	1	1	1
Q7L014	Probable ATP-dependent RNA helicase DDX46 OS=Homo sapiens GN=DDX46 PE=1 SV=2	5.7226	5	1	1	1	1
Q9HB71	Calcyclin-binding protein OS=Homo sapiens GN=CACYBP PE=1 SV=2	13.5965	2	0	0	1	1
O95613	Pericentrin OS=Homo sapiens GN=PCNT PE=1 SV=4	1.67866	4	1	0	0	0
P18887	DNA repair protein XRCC1 OS=Homo sapiens GN=XRCC1 PE=1 SV=2	8.37283	4	0	0	1	1
P17275	Transcription factor jun-B OS=Homo sapiens GN=JUNB PE=1 SV=1	11.8156	2	0	0	1	1
Q9UNF1	Melanoma-associated antigen D2 OS=Homo sapiens GN=MAGED2 PE=1 SV=2	5.61056	1	0	1	0	1
Q9UMS4	Pre-mRNA-processing factor 19 OS=Homo sapiens GN=PRPF19 PE=1 SV=1	17.8571	4	1	0	1	1
Q9H583	HEAT repeat-containing protein 1 OS=Homo sapiens GN=HEATR1 PE=1 SV=3	2.05224	3	0	0	1	1
P14923	Junction plakoglobin OS=Homo sapiens GN=JUP PE=1 SV=3	6.1745	4	1	1	1	1
P15531	Nucleoside diphosphate kinase A OS=Homo sapiens GN=NME1 PE=1 SV=1	17.7632	1	0	0	0	1
P26641	Elongation factor 1-gamma OS=Homo sapiens GN=EEF1G PE=1 SV=3	10.0686	4	1	1	1	1
Q7Z406	Myosin-14 OS=Homo sapiens GN=MYH14 PE=1 SV=2	2.90727	3	1	1	1	1
P60900	Proteasome subunit alpha type-6 OS=Homo sapiens GN=PSMA6 PE=1 SV=1	17.8862	4	0	0	1	1
Q9Y3Y2	Chromatin target of PRMT1 protein OS=Homo sapiens GN=CHTOP PE=1 SV=2	16.9355	3	0	1	1	1
Q9BZL6	Serine/threonine-protein kinase D2 OS=Homo sapiens GN=PRKD2 PE=1 SV=2	7.63098	4	0	0	1	1
P15880	40S ribosomal protein S2 OS=Homo sapiens GN=RPS2 PE=1 SV=2	11.2628	3	1	1	1	1
P62829	60S ribosomal protein L23 OS=Homo sapiens GN=RPL23 PE=1 SV=1	10.7143	1	1	0	1	1
Q93009	Ubiquitin carboxyl-terminal hydrolase 7 OS=Homo sapiens GN=USP7 PE=1 SV=2	5.71688	5	0	0	1	1
Q13895	Bystin OS=Homo sapiens GN=BYSL PE=1 SV=3	12.8146	3	0	0	1	1
Q13243	Serine/arginine-rich splicing factor 5 OS=Homo sapiens GN=SRSF5 PE=1 SV=1	13.2353	2	1	0	1	1
A6NHR9	Structural maintenance of chromosomes flexible hinge domain-containing protein 1 OS=Homo sapiens GN=SMCHD1 PE=1 SV=2	1.74564	3	0	0	1	1
P33992	DNA replication licensing factor MCM5 OS=Homo sapiens GN=MCM5 PE=1 SV=5	9.40054	5	0	0	1	1
Q8TAT6	Nuclear protein localization protein 4 homolog OS=Homo sapiens GN=NPLOC4 PE=1 SV=3	5.42763	2	0	0	0	1
Q92522	Histone H1x OS=Homo sapiens GN=H1FX PE=1 SV=1	23.0047	4	1	1	1	1
P10588	Nuclear receptor subfamily 2 group F member 6 OS=Homo sapiens GN=NR2F6 PE=1 SV=2	13.1188	3	0	0	1	1
Q9C091	GREB1-like protein OS=Homo sapiens GN=GREB1L PE=2 SV=2	2.75611	3	0	0	1	1
Q9NVH1	DnaJ homolog subfamily C member 11 OS=Homo sapiens GN=DNAJC11 PE=1 SV=2	6.08229	2	0	0	1	1
O75340	Programmed cell death protein 6 OS=Homo sapiens GN=PDCD6 PE=1 SV=1	26.7016	3	0	0	1	1
P61353	60S ribosomal protein L27 OS=Homo sapiens GN=RPL27 PE=1 SV=2	36.0294	4	1	1	1	1
P29692	Elongation factor 1-delta OS=Homo sapiens GN=EEF1D PE=1 SV=5	17.7936	3	0	1	1	1
Q4G0J3	La-related protein 7 OS=Homo sapiens GN=LARP7 PE=1 SV=1	6.52921	3	1	1	0	0
P62993	Growth factor receptor-bound protein 2 OS=Homo sapiens GN=GRB2 PE=1 SV=1	19.8157	4	1	1	1	1
Q12788	Transducin beta-like protein 3 OS=Homo sapiens GN=TBL3 PE=1 SV=2	7.30198	4	0	1	1	1
P62424	60S ribosomal protein L7a OS=Homo sapiens GN=RPL7A PE=1 SV=2	15.4135	4	1	1	1	1
P46776	60S ribosomal protein L27a OS=Homo sapiens GN=RPL27A PE=1 SV=2	17.5676	3	1	1	1	1
Q15773	Myeloid leukemia factor 2 OS=Homo sapiens GN=MLF2 PE=1 SV=1	15.7258	3	0	0	1	1
Q9NSI2	Protein FAM207A OS=Homo sapiens GN=FAM207A PE=1 SV=2	26.087	5	0	0	1	0
Q15025	TNFAIP3-interacting protein 1 OS=Homo sapiens GN=TNIP1 PE=1 SV=2	6.60377	3	0	0	1	1
P62140	Serine/threonine-protein phosphatase PP1-beta catalytic subunit OS=Homo sapiens GN=PPP1CB PE=1 SV=3	11.6208	1	0	0	1	0
Q6UXN9	WD repeat-containing protein 82 OS=Homo sapiens GN=WDR82 PE=1 SV=1	13.099	3	0	0	1	1
Q5VZL5	Zinc finger MYM-type protein 4 OS=Homo sapiens GN=ZMYM4 PE=1 SV=1	2.51938	3	0	0	1	0
Q13526	Peptidyl-prolyl cis-trans isomerase NIMA-interacting 1 OS=Homo sapiens GN=PIN1 PE=1 SV=1	30.0613	3	0	0	1	1
P62136	Serine/threonine-protein phosphatase PP1-alpha catalytic subunit OS=Homo sapiens GN=PPP1CA PE=1 SV=1	11.5152	1	1	1	1	0
P60520	Gamma-aminobutyric acid receptor-associated protein-like 2 OS=Homo sapiens GN=GABARAPL2 PE=1 SV=1	29.9145	4	0	0	1	1
Q9Y262	Eukaryotic translation initiation factor 3 subunit L OS=Homo sapiens GN=EIF3L PE=1 SV=1	2.83688	1	0	0	1	0
Q8TDD1	ATP-dependent RNA helicase DDX54 OS=Homo sapiens GN=DDX54 PE=1 SV=2	4.5403	4	0	1	1	1
Q9UKN8	General transcription factor 3C polypeptide 4 OS=Homo sapiens GN=GTF3C4 PE=1 SV=2	9.48905	3	0	0	1	1
P50991	T-complex protein 1 subunit delta OS=Homo sapiens GN=CCT4 PE=1 SV=4	8.53432	3	1	0	1	1
P62277	40S ribosomal protein S13 OS=Homo sapiens GN=RPS13 PE=1 SV=2	27.8146	4	1	1	1	1
Q6PJG2	ELM2 and SANT domain-containing protein 1 OS=Homo sapiens GN=ELMSAN1 PE=1 SV=2	3.73206	3	0	0	1	1
P62266	40S ribosomal protein S23 OS=Homo sapiens GN=RPS23 PE=1 SV=3	16.0839	2	1	1	1	1
O43707	Alpha-actinin-4 OS=Homo sapiens GN=ACTN4 PE=1 SV=2	5.48847	4	0	1	1	1
Q6N021	Methylcytosine dioxygenase TET2 OS=Homo sapiens GN=TET2 PE=1 SV=3	1.64835	2	0	0	1	1
Q9UN81	LINE-1 retrotransposable element ORF1 protein OS=Homo sapiens GN=L1RE1 PE=1 SV=1	10.0592	3	0	1	1	1
P32119	Peroxiredoxin-2 OS=Homo sapiens GN=PRDX2 PE=1 SV=5	19.697	3	0	0	1	1
P19013	Keratin, type II cytoskeletal 4 OS=Homo sapiens GN=KRT4 PE=1 SV=4	7.6779	1	0	0	0	1
O95833	Chloride intracellular channel protein 3 OS=Homo sapiens GN=CLIC3 PE=1 SV=2	21.6102	4	0	0	1	1
Q7Z6E9	E3 ubiquitin-protein ligase RBBP6 OS=Homo sapiens GN=RBBP6 PE=1 SV=1	1.95312	2	1	1	0	1
P31146	Coronin-1A OS=Homo sapiens GN=CORO1A PE=1 SV=4	10.1952	3	1	0	0	0
P54727	UV excision repair protein RAD23 homolog B OS=Homo sapiens GN=RAD23B PE=1 SV=1	14.4254	3	0	0	0	1
P60228	Eukaryotic translation initiation factor 3 subunit E OS=Homo sapiens GN=EIF3E PE=1 SV=1	11.0112	3	0	0	1	1
P11474	Steroid hormone receptor ERR1 OS=Homo sapiens GN=ESRRA PE=1 SV=3	7.32861	3	0	0	1	1
Q9BYJ9	YTH domain-containing family protein 1 OS=Homo sapiens GN=YTHDF1 PE=1 SV=1	8.94454	2	0	1	1	1
Q9UGR2	Zinc finger CCCH domain-containing protein 7B OS=Homo sapiens GN=ZC3H7B PE=1 SV=1	6.84794	5	0	0	1	1
P61513	60S ribosomal protein L37a OS=Homo sapiens GN=RPL37A PE=1 SV=2	19.5652	1	1	1	1	1
O75937	DnaJ homolog subfamily C member 8 OS=Homo sapiens GN=DNAJC8 PE=1 SV=2	17.7866	2	0	0	0	1
O00299	Chloride intracellular channel protein 1 OS=Homo sapiens GN=CLIC1 PE=1 SV=4	17.4274	3	1	1	1	1
P31689	DnaJ homolog subfamily A member 1 OS=Homo sapiens GN=DNAJA1 PE=1 SV=2	10.8312	3	0	0	1	1
Q8NE71	ATP-binding cassette sub-family F member 1 OS=Homo sapiens GN=ABCF1 PE=1 SV=2	5.32544	3	0	1	0	0
Q13363	C-terminal-binding protein 1 OS=Homo sapiens GN=CTBP1 PE=1 SV=2	10.9091	3	0	0	1	1
Q96RN5	Mediator of RNA polymerase II transcription subunit 15 OS=Homo sapiens GN=MED15 PE=1 SV=2	3.5533	2	1	0	0	0
Q93062	RNA-binding protein with multiple splicing OS=Homo sapiens GN=RBPMS PE=1 SV=1	9.18367	1	0	1	1	1
Q14204	Cytoplasmic dynein 1 heavy chain 1 OS=Homo sapiens GN=DYNC1H1 PE=1 SV=5	1.05467	3	0	1	1	1
P17931	Galectin-3 OS=Homo sapiens GN=LGALS3 PE=1 SV=5	18	4	0	1	1	1
Q9BRJ7	Protein syndesmos OS=Homo sapiens GN=NUDT16L1 PE=1 SV=1	26.0664	4	1	0	1	1
O60341	Lysine-specific histone demethylase 1A OS=Homo sapiens GN=KDM1A PE=1 SV=2	6.80751	4	0	0	0	1
Q9BY77	Polymerase delta-interacting protein 3 OS=Homo sapiens GN=POLDIP3 PE=1 SV=2	9.50119	3	1	1	1	1
P49116	Nuclear receptor subfamily 2 group C member 2 OS=Homo sapiens GN=NR2C2 PE=1 SV=1	8.55705	4	0	0	1	1
Q9H3U1	Protein unc-45 homolog A OS=Homo sapiens GN=UNC45A PE=1 SV=1	3.38983	3	1	0	1	1
P10644	cAMP-dependent protein kinase type I-alpha regulatory subunit OS=Homo sapiens GN=PRKAR1A PE=1 SV=1	7.61155	3	0	0	0	1
Q13595	Transformer-2 protein homolog alpha OS=Homo sapiens GN=TRA2A PE=1 SV=1	12.0567	3	1	0	1	1
Q52LJ0	Protein FAM98B OS=Homo sapiens GN=FAM98B PE=1 SV=1	10.9091	3	0	0	1	1
P46781	40S ribosomal protein S9 OS=Homo sapiens GN=RPS9 PE=1 SV=3	24.7423	6	1	1	1	1
Q9ULX6	A-kinase anchor protein 8-like OS=Homo sapiens GN=AKAP8L PE=1 SV=3	6.34675	4	0	0	1	1
P51784	Ubiquitin carboxyl-terminal hydrolase 11 OS=Homo sapiens GN=USP11 PE=1 SV=3	7.26895	4	0	0	1	1
Q9UPU7	TBC1 domain family member 2B OS=Homo sapiens GN=TBC1D2B PE=1 SV=2	6.02285	5	0	0	1	1
P62306	Small nuclear ribonucleoprotein F OS=Homo sapiens GN=SNRPF PE=1 SV=1	15.1163	1	1	1	1	1
Q09666	Neuroblast differentiation-associated protein AHNAK OS=Homo sapiens GN=AHNAK PE=1 SV=2	3.27674	3	0	1	1	1
Q9NW64	Pre-mRNA-splicing factor RBM22 OS=Homo sapiens GN=RBM22 PE=1 SV=1	8.33333	3	0	0	1	1
P83731	60S ribosomal protein L24 OS=Homo sapiens GN=RPL24 PE=1 SV=1	13.3758	2	1	1	1	1
Q99471	Prefoldin subunit 5 OS=Homo sapiens GN=PFDN5 PE=1 SV=2	21.4286	2	0	0	1	1
Q9BTT0	Acidic leucine-rich nuclear phosphoprotein 32 family member E OS=Homo sapiens GN=ANP32E PE=1 SV=1	5.22388	1	0	0	1	1
P30050	60S ribosomal protein L12 OS=Homo sapiens GN=RPL12 PE=1 SV=1	24.2424	3	1	1	1	1
P28290	Sperm-specific antigen 2 OS=Homo sapiens GN=SSFA2 PE=1 SV=3	3.73312	4	0	0	1	1
Q14690	Protein RRP5 homolog OS=Homo sapiens GN=PDCD11 PE=1 SV=3	2.99305	4	0	0	1	1
P07951	Tropomyosin beta chain OS=Homo sapiens GN=TPM2 PE=1 SV=1	11.6197	1	1	0	0	0
Q14126	Desmoglein-2 OS=Homo sapiens GN=DSG2 PE=1 SV=2	2.41503	2	0	0	0	1
O00291	Huntingtin-interacting protein 1 OS=Homo sapiens GN=HIP1 PE=1 SV=5	2.60366	2	0	0	1	1
P62917	60S ribosomal protein L8 OS=Homo sapiens GN=RPL8 PE=1 SV=2	15.5642	5	1	1	1	1
Q9Y5B9	FACT complex subunit SPT16 OS=Homo sapiens GN=SUPT16H PE=1 SV=1	4.20248	4	0	0	1	1
Q04724	Transducin-like enhancer protein 1 OS=Homo sapiens GN=TLE1 PE=1 SV=2	5.97403	2	0	0	1	1
E9PAV3	Nascent polypeptide-associated complex subunit alpha, muscle-specific form OS=Homo sapiens GN=NACA PE=1 SV=1	0.721848	1	1	0	1	1
Q9H009	Nascent polypeptide-associated complex subunit alpha-2 OS=Homo sapiens GN=NACA2 PE=1 SV=1	6.97674	1	1	0	1	1
P08708	40S ribosomal protein S17 OS=Homo sapiens GN=RPS17 PE=1 SV=2	23.7037	2	0	0	1	1
P0DME0	Protein SETSIP OS=Homo sapiens GN=SETSIP PE=1 SV=1	12.2517	3	1	1	1	1
Q9Y316	Protein MEMO1 OS=Homo sapiens GN=MEMO1 PE=1 SV=1	10.7744	2	0	0	1	1
Q92620	Pre-mRNA-splicing factor ATP-dependent RNA helicase PRP16 OS=Homo sapiens GN=DHX38 PE=1 SV=2	4.15648	4	0	0	1	1
P10599	Thioredoxin OS=Homo sapiens GN=TXN PE=1 SV=3	23.8095	2	1	1	1	1
P48730	Casein kinase I isoform delta OS=Homo sapiens GN=CSNK1D PE=1 SV=2	9.39759	3	0	0	1	1
P31150	Rab GDP dissociation inhibitor alpha OS=Homo sapiens GN=GDI1 PE=1 SV=2	4.25056	1	0	0	1	1
Q15046	Lysine--tRNA ligase OS=Homo sapiens GN=KARS PE=1 SV=3	6.86767	2	1	0	1	1
P02794	Ferritin heavy chain OS=Homo sapiens GN=FTH1 PE=1 SV=2	16.9399	3	1	0	1	0
P27348	14-3-3 protein theta OS=Homo sapiens GN=YWHAQ PE=1 SV=1	9.79592	1	0	1	1	1
Q01813	ATP-dependent 6-phosphofructokinase, platelet type OS=Homo sapiens GN=PFKP PE=1 SV=2	3.69898	2	0	0	1	1
P40222	Alpha-taxilin OS=Homo sapiens GN=TXLNA PE=1 SV=3	6.59341	1	0	0	1	1
P62249	40S ribosomal protein S16 OS=Homo sapiens GN=RPS16 PE=1 SV=2	30.137	4	1	1	1	1
P18621	60S ribosomal protein L17 OS=Homo sapiens GN=RPL17 PE=1 SV=3	19.0217	3	1	1	1	1
Q01664	Transcription factor AP-4 OS=Homo sapiens GN=TFAP4 PE=1 SV=2	10.0592	2	0	0	0	1
Q7Z2W4	Zinc finger CCCH-type antiviral protein 1 OS=Homo sapiens GN=ZC3HAV1 PE=1 SV=3	5.32151	3	0	0	1	1
P17980	26S protease regulatory subunit 6A OS=Homo sapiens GN=PSMC3 PE=1 SV=3	10.2506	3	0	0	1	0
O43474	Krueppel-like factor 4 OS=Homo sapiens GN=KLF4 PE=1 SV=3	6.62768	2	0	0	1	1
Q9BRJ6	Uncharacterized protein C7orf50 OS=Homo sapiens GN=C7orf50 PE=1 SV=1	29.3814	3	0	0	1	1
P05455	Lupus La protein OS=Homo sapiens GN=SSB PE=1 SV=2	6.12745	2	0	0	0	1
P39060	Collagen alpha-1(XVIII) chain OS=Homo sapiens GN=COL18A1 PE=1 SV=5	2.7366	3	0	0	1	1
O75083	WD repeat-containing protein 1 OS=Homo sapiens GN=WDR1 PE=1 SV=4	7.75578	3	1	0	1	0
Q9H910	Hematological and neurological expressed 1-like protein OS=Homo sapiens GN=HN1L PE=1 SV=1	23.6842	3	0	0	1	1
Q7KZF4	Staphylococcal nuclease domain-containing protein 1 OS=Homo sapiens GN=SND1 PE=1 SV=1	4.3956	3	1	1	1	1
P08047	Transcription factor Sp1 OS=Homo sapiens GN=SP1 PE=1 SV=3	3.56688	1	1	0	1	0
Q14697	Neutral alpha-glucosidase AB OS=Homo sapiens GN=GANAB PE=1 SV=3	2.54237	2	0	0	1	0
P62841	40S ribosomal protein S15 OS=Homo sapiens GN=RPS15 PE=1 SV=2	13.1034	1	1	1	0	1
P62857	40S ribosomal protein S28 OS=Homo sapiens GN=RPS28 PE=1 SV=1	36.2319	3	1	1	0	1
Q14165	Malectin OS=Homo sapiens GN=MLEC PE=1 SV=1	10.6164	2	0	0	1	1
P62750	60S ribosomal protein L23a OS=Homo sapiens GN=RPL23A PE=1 SV=1	20.5128	3	1	1	1	1
Q9Y2W2	WW domain-binding protein 11 OS=Homo sapiens GN=WBP11 PE=1 SV=1	4.21217	3	0	0	0	1
O43175	D-3-phosphoglycerate dehydrogenase OS=Homo sapiens GN=PHGDH PE=1 SV=4	6.75422	3	1	1	1	1
Q13347	Eukaryotic translation initiation factor 3 subunit I OS=Homo sapiens GN=EIF3I PE=1 SV=1	12.3077	3	0	0	1	0
Q05655	Protein kinase C delta type OS=Homo sapiens GN=PRKCD PE=1 SV=2	5.17751	2	0	0	1	1
Q9P2E9	Ribosome-binding protein 1 OS=Homo sapiens GN=RRBP1 PE=1 SV=4	1.2766	1	0	0	1	1
Q86U86	Protein polybromo-1 OS=Homo sapiens GN=PBRM1 PE=1 SV=1	2.90112	3	0	0	1	1
Q8NI36	WD repeat-containing protein 36 OS=Homo sapiens GN=WDR36 PE=1 SV=1	4.10095	3	0	1	1	1
P84098	60S ribosomal protein L19 OS=Homo sapiens GN=RPL19 PE=1 SV=1	13.2653	2	1	1	1	1
Q9HBE1	POZ-, AT hook-, and zinc finger-containing protein 1 OS=Homo sapiens GN=PATZ1 PE=1 SV=1	8.58806	3	0	0	1	1
Q08945	FACT complex subunit SSRP1 OS=Homo sapiens GN=SSRP1 PE=1 SV=1	4.93653	2	0	0	1	1
Q13442	28 kDa heat- and acid-stable phosphoprotein OS=Homo sapiens GN=PDAP1 PE=1 SV=1	14.9171	2	1	1	1	1
Q92882	Osteoclast-stimulating factor 1 OS=Homo sapiens GN=OSTF1 PE=1 SV=2	14.9533	3	0	0	1	1
Q9BQ39	ATP-dependent RNA helicase DDX50 OS=Homo sapiens GN=DDX50 PE=1 SV=1	5.02035	1	0	0	0	1
P02747	Complement C1q subcomponent subunit C OS=Homo sapiens GN=C1QC PE=1 SV=3	7.34694	1	1	1	1	1
Q92754	Transcription factor AP-2 gamma OS=Homo sapiens GN=TFAP2C PE=1 SV=1	7.55556	3	0	0	1	1
Q9NP64	Nucleolar protein of 40 kDa OS=Homo sapiens GN=ZCCHC17 PE=1 SV=1	15.3527	2	0	1	0	1
Q15596	Nuclear receptor coactivator 2 OS=Homo sapiens GN=NCOA2 PE=1 SV=2	2.11749	2	0	0	1	1
O94979	Protein transport protein Sec31A OS=Homo sapiens GN=SEC31A PE=1 SV=3	4.42623	3	1	1	0	0
P60866	40S ribosomal protein S20 OS=Homo sapiens GN=RPS20 PE=1 SV=1	22.6891	3	1	1	1	1
P61024	Cyclin-dependent kinases regulatory subunit 1 OS=Homo sapiens GN=CKS1B PE=1 SV=1	20.2532	1	0	0	1	1
Q15427	Splicing factor 3B subunit 4 OS=Homo sapiens GN=SF3B4 PE=1 SV=1	8.72642	2	0	0	1	1
P22102	Trifunctional purine biosynthetic protein adenosine-3 OS=Homo sapiens GN=GART PE=1 SV=1	3.46535	3	1	0	0	0
P61966	AP-1 complex subunit sigma-1A OS=Homo sapiens GN=AP1S1 PE=1 SV=1	10.1266	1	1	0	1	1
Q8N2W9	E3 SUMO-protein ligase PIAS4 OS=Homo sapiens GN=PIAS4 PE=1 SV=1	2.54902	1	0	0	0	1
P62888	60S ribosomal protein L30 OS=Homo sapiens GN=RPL30 PE=1 SV=2	10.4348	1	0	0	1	1
P07305	Histone H1.0 OS=Homo sapiens GN=H1F0 PE=1 SV=3	6.70103	1	0	1	1	1
P62899	60S ribosomal protein L31 OS=Homo sapiens GN=RPL31 PE=1 SV=1	26.4	3	1	1	1	1
P84085	ADP-ribosylation factor 5 OS=Homo sapiens GN=ARF5 PE=1 SV=2	21.6667	1	0	0	0	1
O75925	E3 SUMO-protein ligase PIAS1 OS=Homo sapiens GN=PIAS1 PE=1 SV=2	3.84025	2	0	0	1	1
Q5VTR2	E3 ubiquitin-protein ligase BRE1A OS=Homo sapiens GN=RNF20 PE=1 SV=2	3.79487	3	0	0	1	1
Q9NXV6	CDKN2A-interacting protein OS=Homo sapiens GN=CDKN2AIP PE=1 SV=3	3.62069	1	0	0	0	1
O43290	U4/U6.U5 tri-snRNP-associated protein 1 OS=Homo sapiens GN=SART1 PE=1 SV=1	4.875	2	0	0	0	1
Q96I25	Splicing factor 45 OS=Homo sapiens GN=RBM17 PE=1 SV=1	7.98005	2	0	0	1	1
O15143	Actin-related protein 2/3 complex subunit 1B OS=Homo sapiens GN=ARPC1B PE=1 SV=3	7.52688	2	0	0	1	1
Q8N5F7	NF-kappa-B-activating protein OS=Homo sapiens GN=NKAP PE=1 SV=1	3.85542	1	1	1	1	1
P08865	40S ribosomal protein SA OS=Homo sapiens GN=RPSA PE=1 SV=4	12.8814	3	1	1	0	0
P56537	Eukaryotic translation initiation factor 6 OS=Homo sapiens GN=EIF6 PE=1 SV=1	15.5102	2	0	0	1	1
Q86U42	Polyadenylate-binding protein 2 OS=Homo sapiens GN=PABPN1 PE=1 SV=3	8.16993	2	0	1	1	1
P34896	Serine hydroxymethyltransferase, cytosolic OS=Homo sapiens GN=SHMT1 PE=1 SV=1	3.72671	1	1	0	0	0
P37108	Signal recognition particle 14 kDa protein OS=Homo sapiens GN=SRP14 PE=1 SV=2	20.5882	2	0	0	1	1
O60828	Polyglutamine-binding protein 1 OS=Homo sapiens GN=PQBP1 PE=1 SV=1	6.79245	1	0	0	1	1
Q9BXK1	Krueppel-like factor 16 OS=Homo sapiens GN=KLF16 PE=1 SV=1	10.3175	1	0	0	0	1
P50995	Annexin A11 OS=Homo sapiens GN=ANXA11 PE=1 SV=1	7.92079	3	0	0	1	1
P78316	Nucleolar protein 14 OS=Homo sapiens GN=NOP14 PE=1 SV=3	2.56709	2	0	0	1	1
P31946	14-3-3 protein beta/alpha OS=Homo sapiens GN=YWHAB PE=1 SV=3	9.7561	1	0	0	1	1
O14818	Proteasome subunit alpha type-7 OS=Homo sapiens GN=PSMA7 PE=1 SV=1	10.4839	2	0	0	1	1
Q12830	Nucleosome-remodeling factor subunit BPTF OS=Homo sapiens GN=BPTF PE=1 SV=3	0.886408	1	1	0	0	0
O60869	Endothelial differentiation-related factor 1 OS=Homo sapiens GN=EDF1 PE=1 SV=1	10.1351	1	0	0	1	1
P61224	Ras-related protein Rap-1b OS=Homo sapiens GN=RAP1B PE=1 SV=1	12.5	2	0	0	1	1
Q69YN2	CWF19-like protein 1 OS=Homo sapiens GN=CWF19L1 PE=1 SV=2	5.57621	3	0	0	1	1
P61247	40S ribosomal protein S3a OS=Homo sapiens GN=RPS3A PE=1 SV=2	17.4242	4	1	1	1	1
Q9Y263	Phospholipase A-2-activating protein OS=Homo sapiens GN=PLAA PE=1 SV=2	4.02516	2	0	0	1	1
Q8NCA5	Protein FAM98A OS=Homo sapiens GN=FAM98A PE=1 SV=1	13.2948	2	0	0	1	1
Q15019	Septin-2 OS=Homo sapiens GN=SEPT2 PE=1 SV=1	6.37119	2	1	1	1	0
P02656	Apolipoprotein C-III OS=Homo sapiens GN=APOC3 PE=1 SV=1	16.1616	1	1	0	1	0
P61956	Small ubiquitin-related modifier 2 OS=Homo sapiens GN=SUMO2 PE=1 SV=3	27.3684	1	0	0	1	1
Q9NYL9	Tropomodulin-3 OS=Homo sapiens GN=TMOD3 PE=1 SV=1	5.96591	1	0	0	0	1
Q8TA86	Retinitis pigmentosa 9 protein OS=Homo sapiens GN=RP9 PE=1 SV=2	9.95475	2	0	1	0	0
P63173	60S ribosomal protein L38 OS=Homo sapiens GN=RPL38 PE=1 SV=2	35.7143	2	1	1	1	1
Q9UHD8	Septin-9 OS=Homo sapiens GN=SEPT9 PE=1 SV=2	7.16724	3	0	0	1	1
Q14839	Chromodomain-helicase-DNA-binding protein 4 OS=Homo sapiens GN=CHD4 PE=1 SV=2	3.24268	4	0	0	1	1
Q9BSJ8	Extended synaptotagmin-1 OS=Homo sapiens GN=ESYT1 PE=1 SV=1	2.08333	2	1	1	1	0
Q96RE7	Nucleus accumbens-associated protein 1 OS=Homo sapiens GN=NACC1 PE=1 SV=1	6.07211	3	0	0	1	1
O00170	AH receptor-interacting protein OS=Homo sapiens GN=AIP PE=1 SV=2	9.39394	2	0	0	1	0
Q9NQP4	Prefoldin subunit 4 OS=Homo sapiens GN=PFDN4 PE=1 SV=1	11.194	1	0	0	1	1
P29590	Protein PML OS=Homo sapiens GN=PML PE=1 SV=3	2.83447	2	0	0	1	1
P22314	Ubiquitin-like modifier-activating enzyme 1 OS=Homo sapiens GN=UBA1 PE=1 SV=3	3.21361	2	0	0	0	1
P49368	T-complex protein 1 subunit gamma OS=Homo sapiens GN=CCT3 PE=1 SV=4	6.05505	3	0	0	1	1
P52701	DNA mismatch repair protein Msh6 OS=Homo sapiens GN=MSH6 PE=1 SV=2	1.69118	2	0	0	1	1
Q14157	Ubiquitin-associated protein 2-like OS=Homo sapiens GN=UBAP2L PE=1 SV=2	2.20791	2	0	1	1	1
Q71RC2	La-related protein 4 OS=Homo sapiens GN=LARP4 PE=1 SV=3	4.83425	2	0	1	1	1
Q9NTK5	Obg-like ATPase 1 OS=Homo sapiens GN=OLA1 PE=1 SV=2	6.56566	2	0	0	0	1
Q08J23	tRNA (cytosine(34)-C(5))-methyltransferase OS=Homo sapiens GN=NSUN2 PE=1 SV=2	6.12777	3	0	0	1	1
P05114	Non-histone chromosomal protein HMG-14 OS=Homo sapiens GN=HMGN1 PE=1 SV=3	34	1	0	1	0	1
Q07065	Cytoskeleton-associated protein 4 OS=Homo sapiens GN=CKAP4 PE=1 SV=2	3.15615	1	0	1	1	1
Q9UHX1	Poly(U)-binding-splicing factor PUF60 OS=Homo sapiens GN=PUF60 PE=1 SV=1	15.2057	3	0	0	1	1
Q9UQE7	Structural maintenance of chromosomes protein 3 OS=Homo sapiens GN=SMC3 PE=1 SV=2	2.95809	3	0	0	1	1
Q96EI5	Transcription elongation factor A protein-like 4 OS=Homo sapiens GN=TCEAL4 PE=1 SV=2	6.51163	1	0	0	1	1
P58546	Myotrophin OS=Homo sapiens GN=MTPN PE=1 SV=2	14.4068	1	0	0	1	1
Q96IZ0	PRKC apoptosis WT1 regulator protein OS=Homo sapiens GN=PAWR PE=1 SV=1	8.52941	2	0	0	1	1
Q66PJ3	ADP-ribosylation factor-like protein 6-interacting protein 4 OS=Homo sapiens GN=ARL6IP4 PE=1 SV=2	8.7886	2	1	1	1	1
Q15181	Inorganic pyrophosphatase OS=Homo sapiens GN=PPA1 PE=1 SV=2	5.53633	1	0	0	0	1
Q9H6S3	Epidermal growth factor receptor kinase substrate 8-like protein 2 OS=Homo sapiens GN=EPS8L2 PE=1 SV=2	2.51748	1	0	0	0	1
Q9GZR7	ATP-dependent RNA helicase DDX24 OS=Homo sapiens GN=DDX24 PE=1 SV=1	3.14319	2	0	0	1	1
Q96DH6	RNA-binding protein Musashi homolog 2 OS=Homo sapiens GN=MSI2 PE=1 SV=1	14.6341	2	0	0	1	0
O00423	Echinoderm microtubule-associated protein-like 1 OS=Homo sapiens GN=EML1 PE=1 SV=3	3.31288	2	0	0	0	1
O15371	Eukaryotic translation initiation factor 3 subunit D OS=Homo sapiens GN=EIF3D PE=1 SV=1	4.19708	2	0	0	1	1
Q16576	Histone-binding protein RBBP7 OS=Homo sapiens GN=RBBP7 PE=1 SV=1	8.94118	4	0	0	1	1
P23588	Eukaryotic translation initiation factor 4B OS=Homo sapiens GN=EIF4B PE=1 SV=2	2.61866	1	0	0	1	1
Q9Y446	Plakophilin-3 OS=Homo sapiens GN=PKP3 PE=1 SV=1	2.88582	2	0	1	0	1
Q15008	26S proteasome non-ATPase regulatory subunit 6 OS=Homo sapiens GN=PSMD6 PE=1 SV=1	8.99743	3	0	0	1	0
P62318	Small nuclear ribonucleoprotein Sm D3 OS=Homo sapiens GN=SNRPD3 PE=1 SV=1	15.0794	2	1	1	1	1
Q2TAY7	WD40 repeat-containing protein SMU1 OS=Homo sapiens GN=SMU1 PE=1 SV=2	7.21248	3	0	0	1	1
Q99426	Tubulin-folding cofactor B OS=Homo sapiens GN=TBCB PE=1 SV=2	10.2459	1	0	0	0	1
P62906	60S ribosomal protein L10a OS=Homo sapiens GN=RPL10A PE=1 SV=2	17.5115	3	0	0	1	0
Q9UNQ2	Probable dimethyladenosine transferase OS=Homo sapiens GN=DIMT1 PE=1 SV=1	10.5431	3	0	0	1	0
Q13123	Protein Red OS=Homo sapiens GN=IK PE=1 SV=3	5.386	2	0	0	1	1
O95400	CD2 antigen cytoplasmic tail-binding protein 2 OS=Homo sapiens GN=CD2BP2 PE=1 SV=1	7.33138	2	0	0	1	1
Q15911	Zinc finger homeobox protein 3 OS=Homo sapiens GN=ZFHX3 PE=1 SV=2	0.405077	1	0	0	0	1
P50454	Serpin H1 OS=Homo sapiens GN=SERPINH1 PE=1 SV=2	6.69856	2	0	0	1	1
P25685	DnaJ homolog subfamily B member 1 OS=Homo sapiens GN=DNAJB1 PE=1 SV=4	10.8824	3	0	0	1	1
P42224	Signal transducer and activator of transcription 1-alpha/beta OS=Homo sapiens GN=STAT1 PE=1 SV=2	2.26667	1	0	0	1	0
P62913	60S ribosomal protein L11 OS=Homo sapiens GN=RPL11 PE=1 SV=2	12.9213	2	1	1	1	1
P50914	60S ribosomal protein L14 OS=Homo sapiens GN=RPL14 PE=1 SV=4	11.1628	2	1	1	1	0
Q53GS9	U4/U6.U5 tri-snRNP-associated protein 2 OS=Homo sapiens GN=USP39 PE=1 SV=2	4.77876	2	0	1	0	0
O43395	U4/U6 small nuclear ribonucleoprotein Prp3 OS=Homo sapiens GN=PRPF3 PE=1 SV=2	6.00293	3	0	0	1	1
Q7L2J0	7SK snRNA methylphosphate capping enzyme OS=Homo sapiens GN=MEPCE PE=1 SV=1	4.35414	2	1	0	1	0
Q9NTZ6	RNA-binding protein 12 OS=Homo sapiens GN=RBM12 PE=1 SV=1	3.32618	3	0	0	1	1
P27707	Deoxycytidine kinase OS=Homo sapiens GN=DCK PE=1 SV=1	12.3077	3	0	0	1	1
Q32P44	Echinoderm microtubule-associated protein-like 3 OS=Homo sapiens GN=EML3 PE=1 SV=1	3.45982	3	0	1	0	0
O00257	E3 SUMO-protein ligase CBX4 OS=Homo sapiens GN=CBX4 PE=1 SV=3	5.89286	2	0	0	1	1
Q00577	Transcriptional activator protein Pur-alpha OS=Homo sapiens GN=PURA PE=1 SV=2	10.8696	2	1	0	0	0
Q00688	Peptidyl-prolyl cis-trans isomerase FKBP3 OS=Homo sapiens GN=FKBP3 PE=1 SV=1	12.9464	2	0	1	0	1
Q9Y2G9	Protein strawberry notch homolog 2 OS=Homo sapiens GN=SBNO2 PE=2 SV=3	3.4407	2	0	0	0	1
Q9Y3U8	60S ribosomal protein L36 OS=Homo sapiens GN=RPL36 PE=1 SV=3	20.9524	3	1	1	1	1
Q99832	T-complex protein 1 subunit eta OS=Homo sapiens GN=CCT7 PE=1 SV=2	4.05157	1	0	0	1	1
P47914	60S ribosomal protein L29 OS=Homo sapiens GN=RPL29 PE=1 SV=2	14.4654	2	1	1	1	1
Q96HS1	Serine/threonine-protein phosphatase PGAM5, mitochondrial OS=Homo sapiens GN=PGAM5 PE=1 SV=2	12.4567	3	0	0	1	1
Q6PJG6	BRCA1-associated ATM activator 1 OS=Homo sapiens GN=BRAT1 PE=1 SV=2	4.26309	2	0	0	0	1
Q9Y3C1	Nucleolar protein 16 OS=Homo sapiens GN=NOP16 PE=1 SV=2	16.2921	2	0	0	1	1
P62195	26S protease regulatory subunit 8 OS=Homo sapiens GN=PSMC5 PE=1 SV=1	3.94089	1	0	0	0	1
O14646	Chromodomain-helicase-DNA-binding protein 1 OS=Homo sapiens GN=CHD1 PE=1 SV=2	2.51462	2	0	0	1	0
P17028	Zinc finger protein 24 OS=Homo sapiens GN=ZNF24 PE=1 SV=4	7.88043	1	0	0	0	1
Q15287	RNA-binding protein with serine-rich domain 1 OS=Homo sapiens GN=RNPS1 PE=1 SV=1	4.91803	1	0	1	1	1
Q9HAH7	Probable fibrosin-1 OS=Homo sapiens GN=FBRS PE=1 SV=3	3.91304	1	0	0	1	0
P47756	F-actin-capping protein subunit beta OS=Homo sapiens GN=CAPZB PE=1 SV=4	12.2744	2	0	0	1	0
Q9Y5L0	Transportin-3 OS=Homo sapiens GN=TNPO3 PE=1 SV=3	3.90033	2	0	0	0	1
Q04760	Lactoylglutathione lyase OS=Homo sapiens GN=GLO1 PE=1 SV=4	10.8696	1	0	0	0	1
O75347	Tubulin-specific chaperone A OS=Homo sapiens GN=TBCA PE=1 SV=3	16.6667	1	0	0	0	1
O95983	Methyl-CpG-binding domain protein 3 OS=Homo sapiens GN=MBD3 PE=1 SV=1	5.15464	1	0	0	0	1
P43490	Nicotinamide phosphoribosyltransferase OS=Homo sapiens GN=NAMPT PE=1 SV=1	4.07332	1	0	0	0	1
O15160	DNA-directed RNA polymerases I and III subunit RPAC1 OS=Homo sapiens GN=POLR1C PE=1 SV=1	6.06936	1	0	0	0	1
Q14247	Src substrate cortactin OS=Homo sapiens GN=CTTN PE=1 SV=2	4.18182	2	1	0	1	1
P62280	40S ribosomal protein S11 OS=Homo sapiens GN=RPS11 PE=1 SV=3	12.0253	3	1	0	1	1
Q1ED39	Lysine-rich nucleolar protein 1 OS=Homo sapiens GN=KNOP1 PE=1 SV=1	7.86026	3	0	1	0	1
Q8IX12	Cell division cycle and apoptosis regulator protein 1 OS=Homo sapiens GN=CCAR1 PE=1 SV=2	2.78261	2	0	0	0	1
Q04726	Transducin-like enhancer protein 3 OS=Homo sapiens GN=TLE3 PE=1 SV=2	5.56995	2	0	0	1	1
Q9NRF9	DNA polymerase epsilon subunit 3 OS=Homo sapiens GN=POLE3 PE=1 SV=1	12.2449	1	0	0	0	1
Q8WXX5	DnaJ homolog subfamily C member 9 OS=Homo sapiens GN=DNAJC9 PE=1 SV=1	8.84615	2	0	0	1	1
Q9Y580	RNA-binding protein 7 OS=Homo sapiens GN=RBM7 PE=1 SV=1	5.26316	1	0	0	0	1
O43172	U4/U6 small nuclear ribonucleoprotein Prp4 OS=Homo sapiens GN=PRPF4 PE=1 SV=2	5.17241	2	0	0	1	1
Q9NZM1	Myoferlin OS=Homo sapiens GN=MYOF PE=1 SV=1	1.16448	2	0	0	1	1
P62854	40S ribosomal protein S26 OS=Homo sapiens GN=RPS26 PE=1 SV=3	13.0435	1	0	1	1	1
Q5JWF2	Guanine nucleotide-binding protein G(s) subunit alpha isoforms XLas OS=Homo sapiens GN=GNAS PE=1 SV=2	2.60366	2	0	0	1	1
P53621	Coatomer subunit alpha OS=Homo sapiens GN=COPA PE=1 SV=2	1.79739	1	0	0	0	1
P04843	Dolichyl-diphosphooligosaccharide--protein glycosyltransferase subunit 1 OS=Homo sapiens GN=RPN1 PE=1 SV=1	2.80066	1	0	0	0	1
Q9NQZ2	Something about silencing protein 10 OS=Homo sapiens GN=UTP3 PE=1 SV=1	2.71399	1	0	0	0	1
P46063	ATP-dependent DNA helicase Q1 OS=Homo sapiens GN=RECQL PE=1 SV=3	2.15716	1	1	0	1	0
O75909	Cyclin-K OS=Homo sapiens GN=CCNK PE=1 SV=2	2.75862	1	0	0	0	1
Q9Y237	Peptidyl-prolyl cis-trans isomerase NIMA-interacting 4 OS=Homo sapiens GN=PIN4 PE=1 SV=1	17.5573	2	0	0	1	1
P49916	DNA ligase 3 OS=Homo sapiens GN=LIG3 PE=1 SV=2	3.46878	3	0	0	1	1
P56545	C-terminal-binding protein 2 OS=Homo sapiens GN=CTBP2 PE=1 SV=1	6.74157	2	0	0	1	1
O94901	SUN domain-containing protein 1 OS=Homo sapiens GN=SUN1 PE=1 SV=3	1.97044	1	0	0	1	1
Q8IX18	Probable ATP-dependent RNA helicase DHX40 OS=Homo sapiens GN=DHX40 PE=1 SV=2	1.66881	1	0	0	0	1
P30101	Protein disulfide-isomerase A3 OS=Homo sapiens GN=PDIA3 PE=1 SV=4	6.73267	3	0	0	1	1
P11586	C-1-tetrahydrofolate synthase, cytoplasmic OS=Homo sapiens GN=MTHFD1 PE=1 SV=3	2.6738	2	0	0	1	1
Q5BJF6	Outer dense fiber protein 2 OS=Homo sapiens GN=ODF2 PE=1 SV=1	1.68878	1	0	0	1	0
Q6P6C2	RNA demethylase ALKBH5 OS=Homo sapiens GN=ALKBH5 PE=1 SV=2	7.36041	1	0	0	1	0
P48444	Coatomer subunit delta OS=Homo sapiens GN=ARCN1 PE=1 SV=1	6.84932	3	0	0	1	1
Q9Y6V7	Probable ATP-dependent RNA helicase DDX49 OS=Homo sapiens GN=DDX49 PE=1 SV=1	7.86749	2	0	0	1	1
Q15050	Ribosome biogenesis regulatory protein homolog OS=Homo sapiens GN=RRS1 PE=1 SV=2	9.86301	2	0	0	1	1
Q9UNX4	WD repeat-containing protein 3 OS=Homo sapiens GN=WDR3 PE=1 SV=1	2.22694	2	0	0	1	1
P18085	ADP-ribosylation factor 4 OS=Homo sapiens GN=ARF4 PE=1 SV=3	21.6667	2	0	0	1	0
O15355	Protein phosphatase 1G OS=Homo sapiens GN=PPM1G PE=1 SV=1	5.31136	2	0	0	1	1
Q14687	Genetic suppressor element 1 OS=Homo sapiens GN=GSE1 PE=1 SV=3	3.36894	3	0	0	1	1
P40424	Pre-B-cell leukemia transcription factor 1 OS=Homo sapiens GN=PBX1 PE=1 SV=1	6.74419	1	0	0	0	1
Q15059	Bromodomain-containing protein 3 OS=Homo sapiens GN=BRD3 PE=1 SV=1	3.0303	2	0	0	0	1
P51452	Dual specificity protein phosphatase 3 OS=Homo sapiens GN=DUSP3 PE=1 SV=1	14.5946	2	0	0	0	1
Q96EV2	RNA-binding protein 33 OS=Homo sapiens GN=RBM33 PE=1 SV=3	2.64957	2	0	0	0	1
O94972	E3 ubiquitin-protein ligase TRIM37 OS=Homo sapiens GN=TRIM37 PE=1 SV=2	1.34855	1	0	0	0	1
O00232	26S proteasome non-ATPase regulatory subunit 12 OS=Homo sapiens GN=PSMD12 PE=1 SV=3	2.85088	1	0	0	0	1
Q15056	Eukaryotic translation initiation factor 4H OS=Homo sapiens GN=EIF4H PE=1 SV=5	10.8871	2	0	0	1	1
P62873	Guanine nucleotide-binding protein G(I)/G(S)/G(T) subunit beta-1 OS=Homo sapiens GN=GNB1 PE=1 SV=3	6.17647	2	1	0	1	1
Q9UHI6	Probable ATP-dependent RNA helicase DDX20 OS=Homo sapiens GN=DDX20 PE=1 SV=2	4.24757	3	0	0	1	1
P51610	Host cell factor 1 OS=Homo sapiens GN=HCFC1 PE=1 SV=2	0.786241	1	0	0	0	1
P61254	60S ribosomal protein L26 OS=Homo sapiens GN=RPL26 PE=1 SV=1	17.2414	3	1	1	1	1
Q9Y618	Nuclear receptor corepressor 2 OS=Homo sapiens GN=NCOR2 PE=1 SV=2	1.18812	2	0	0	1	1
O95396	Adenylyltransferase and sulfurtransferase MOCS3 OS=Homo sapiens GN=MOCS3 PE=1 SV=1	3.26087	1	0	0	1	1
P46100	Transcriptional regulator ATRX OS=Homo sapiens GN=ATRX PE=1 SV=5	0.76244	1	0	0	1	0
Q86YZ3	Hornerin OS=Homo sapiens GN=HRNR PE=1 SV=2	1.68421	1	0	1	0	1
P05141	ADP/ATP translocase 2 OS=Homo sapiens GN=SLC25A5 PE=1 SV=7	4.36242	1	0	0	1	1
O75319	RNA/RNP complex-1-interacting phosphatase OS=Homo sapiens GN=DUSP11 PE=1 SV=1	7.57576	2	0	0	0	1
P56182	Ribosomal RNA processing protein 1 homolog A OS=Homo sapiens GN=RRP1 PE=1 SV=1	9.54447	2	1	1	0	1
Q8NF37	Lysophosphatidylcholine acyltransferase 1 OS=Homo sapiens GN=LPCAT1 PE=1 SV=2	2.80899	1	0	0	0	1
P20073	Annexin A7 OS=Homo sapiens GN=ANXA7 PE=1 SV=3	6.96721	3	0	0	1	1
Q9BRP8	Partner of Y14 and mago OS=Homo sapiens GN=PYM1 PE=1 SV=1	8.82353	1	0	1	0	1
P62191	26S protease regulatory subunit 4 OS=Homo sapiens GN=PSMC1 PE=1 SV=1	3.40909	1	0	0	0	1
P30086	Phosphatidylethanolamine-binding protein 1 OS=Homo sapiens GN=PEBP1 PE=1 SV=3	10.6952	1	0	0	0	1
P38432	Coilin OS=Homo sapiens GN=COIL PE=1 SV=1	3.64583	2	1	0	0	1
P05198	Eukaryotic translation initiation factor 2 subunit 1 OS=Homo sapiens GN=EIF2S1 PE=1 SV=3	6.34921	2	0	1	1	0
Q13107	Ubiquitin carboxyl-terminal hydrolase 4 OS=Homo sapiens GN=USP4 PE=1 SV=3	1.34995	1	1	0	0	0
Q7L775	EPM2A-interacting protein 1 OS=Homo sapiens GN=EPM2AIP1 PE=1 SV=1	2.9654	1	0	0	1	0
P40763	Signal transducer and activator of transcription 3 OS=Homo sapiens GN=STAT3 PE=1 SV=2	3.37662	1	0	0	1	0
O15305	Phosphomannomutase 2 OS=Homo sapiens GN=PMM2 PE=1 SV=1	9.34959	2	0	1	1	0
Q5C9Z4	Nucleolar MIF4G domain-containing protein 1 OS=Homo sapiens GN=NOM1 PE=1 SV=1	1.62791	1	0	1	0	1
P42766	60S ribosomal protein L35 OS=Homo sapiens GN=RPL35 PE=1 SV=2	18.6992	2	1	1	1	1
Q15785	Mitochondrial import receptor subunit TOM34 OS=Homo sapiens GN=TOMM34 PE=1 SV=2	6.47249	1	0	0	1	0
P00736	Complement C1r subcomponent OS=Homo sapiens GN=C1R PE=1 SV=2	2.55319	1	1	0	0	0
Q5VWG9	Transcription initiation factor TFIID subunit 3 OS=Homo sapiens GN=TAF3 PE=1 SV=1	2.15285	1	0	1	0	1
P41240	Tyrosine-protein kinase CSK OS=Homo sapiens GN=CSK PE=1 SV=1	3.11111	1	0	0	1	1
Q5D862	Filaggrin-2 OS=Homo sapiens GN=FLG2 PE=1 SV=1	0.961941	2	0	1	0	1
Q96A72	Protein mago nashi homolog 2 OS=Homo sapiens GN=MAGOHB PE=1 SV=1	18.9189	2	0	0	1	0
P20618	Proteasome subunit beta type-1 OS=Homo sapiens GN=PSMB1 PE=1 SV=2	5.80913	1	0	0	0	1
Q9Y2L1	Exosome complex exonuclease RRP44 OS=Homo sapiens GN=DIS3 PE=1 SV=2	2.71399	2	0	0	1	1
Q9NY93	Probable ATP-dependent RNA helicase DDX56 OS=Homo sapiens GN=DDX56 PE=1 SV=1	2.55941	1	0	0	1	1
O75436	Vacuolar protein sorting-associated protein 26A OS=Homo sapiens GN=VPS26A PE=1 SV=2	5.50459	1	0	0	1	0
Q15326	Zinc finger MYND domain-containing protein 11 OS=Homo sapiens GN=ZMYND11 PE=1 SV=2	10.6312	3	0	0	1	1
Q96P11	Probable 28S rRNA (cytosine-C(5))-methyltransferase OS=Homo sapiens GN=NSUN5 PE=1 SV=2	7.69231	2	0	0	1	1
P61981	14-3-3 protein gamma OS=Homo sapiens GN=YWHAG PE=1 SV=2	9.7166	1	0	1	0	0
Q8IZH2	5'-3' exoribonuclease 1 OS=Homo sapiens GN=XRN1 PE=1 SV=1	0.820633	1	0	0	0	1
P28066	Proteasome subunit alpha type-5 OS=Homo sapiens GN=PSMA5 PE=1 SV=3	13.278	2	0	0	1	1
O15213	WD repeat-containing protein 46 OS=Homo sapiens GN=WDR46 PE=1 SV=3	4.59016	2	0	0	1	0
P26358	DNA (cytosine-5)-methyltransferase 1 OS=Homo sapiens GN=DNMT1 PE=1 SV=2	1.48515	2	0	0	1	1
Q86U70	LIM domain-binding protein 1 OS=Homo sapiens GN=LDB1 PE=1 SV=2	3.64964	1	0	0	0	1
P55854	Small ubiquitin-related modifier 3 OS=Homo sapiens GN=SUMO3 PE=1 SV=2	24.2718	1	0	0	0	1
Q9UK59	Lariat debranching enzyme OS=Homo sapiens GN=DBR1 PE=1 SV=2	3.67647	2	0	0	1	1
Q8N1G0	Zinc finger protein 687 OS=Homo sapiens GN=ZNF687 PE=1 SV=1	3.47615	2	0	0	1	1
P46779	60S ribosomal protein L28 OS=Homo sapiens GN=RPL28 PE=1 SV=3	8.0292	1	1	1	1	1
P50990	T-complex protein 1 subunit theta OS=Homo sapiens GN=CCT8 PE=1 SV=4	2.73723	1	0	0	1	0
P32242	Homeobox protein OTX1 OS=Homo sapiens GN=OTX1 PE=1 SV=1	3.38983	1	0	0	0	1
Q13206	Probable ATP-dependent RNA helicase DDX10 OS=Homo sapiens GN=DDX10 PE=1 SV=2	1.48571	1	0	1	0	0
Q06210	Glutamine--fructose-6-phosphate aminotransferase [isomerizing] 1 OS=Homo sapiens GN=GFPT1 PE=1 SV=3	2.14592	1	0	0	1	0
O60563	Cyclin-T1 OS=Homo sapiens GN=CCNT1 PE=1 SV=1	5.50964	3	1	0	0	1
P46013	Proliferation marker protein Ki-67 OS=Homo sapiens GN=MKI67 PE=1 SV=2	1.78133	3	0	1	1	1
P11532	Dystrophin OS=Homo sapiens GN=DMD PE=1 SV=3	0.786974	2	1	1	0	1
Q14257	Reticulocalbin-2 OS=Homo sapiens GN=RCN2 PE=1 SV=1	11.041	2	0	0	1	1
P25398	40S ribosomal protein S12 OS=Homo sapiens GN=RPS12 PE=1 SV=3	9.84848	2	0	1	1	1
Q702N8	Xin actin-binding repeat-containing protein 1 OS=Homo sapiens GN=XIRP1 PE=1 SV=1	0.976668	1	0	1	0	0
Q9NPC7	Myoneurin OS=Homo sapiens GN=MYNN PE=1 SV=1	2.45902	1	0	0	1	0
Q96PM9	Zinc finger protein 385A OS=Homo sapiens GN=ZNF385A PE=1 SV=2	8.03109	2	0	0	1	1
Q9BVJ7	Dual specificity protein phosphatase 23 OS=Homo sapiens GN=DUSP23 PE=1 SV=1	13.3333	2	0	0	1	1
O75152	Zinc finger CCCH domain-containing protein 11A OS=Homo sapiens GN=ZC3H11A PE=1 SV=3	1.85185	1	0	0	0	1
Q9NPA3	Mid1-interacting protein 1 OS=Homo sapiens GN=MID1IP1 PE=1 SV=1	16.9399	2	1	0	0	0
Q9NRR4	Ribonuclease 3 OS=Homo sapiens GN=DROSHA PE=1 SV=2	1.38282	2	0	0	1	1
Q9UPT8	Zinc finger CCCH domain-containing protein 4 OS=Homo sapiens GN=ZC3H4 PE=1 SV=3	3.06984	2	0	0	0	1
O75150	E3 ubiquitin-protein ligase BRE1B OS=Homo sapiens GN=RNF40 PE=1 SV=4	2.4975	2	0	0	0	1
P52948	Nuclear pore complex protein Nup98-Nup96 OS=Homo sapiens GN=NUP98 PE=1 SV=4	1.26582	2	0	0	1	0
Q9ULC4	Malignant T-cell-amplified sequence 1 OS=Homo sapiens GN=MCTS1 PE=1 SV=1	9.39227	1	1	0	1	1
Q5M7Z0	RING finger and transmembrane domain-containing protein 1 OS=Homo sapiens GN=RNFT1 PE=2 SV=2	8.04598	2	0	0	1	0
Q29RF7	Sister chromatid cohesion protein PDS5 homolog A OS=Homo sapiens GN=PDS5A PE=1 SV=1	1.04712	1	0	0	0	1
O60231	Putative pre-mRNA-splicing factor ATP-dependent RNA helicase DHX16 OS=Homo sapiens GN=DHX16 PE=1 SV=2	2.4976	1	0	0	0	1
Q71UM5	40S ribosomal protein S27-like OS=Homo sapiens GN=RPS27L PE=1 SV=3	28.5714	1	0	0	1	1
P41252	Isoleucine--tRNA ligase, cytoplasmic OS=Homo sapiens GN=IARS PE=1 SV=2	2.13946	2	1	0	1	0
P27694	Replication protein A 70 kDa DNA-binding subunit OS=Homo sapiens GN=RPA1 PE=1 SV=2	3.57143	2	0	0	0	1
Q00341	Vigilin OS=Homo sapiens GN=HDLBP PE=1 SV=2	1.89274	2	0	0	0	1
Q9NUL3	Double-stranded RNA-binding protein Staufen homolog 2 OS=Homo sapiens GN=STAU2 PE=1 SV=1	3.85965	2	0	0	1	1
Q96S66	Chloride channel CLIC-like protein 1 OS=Homo sapiens GN=CLCC1 PE=1 SV=1	5.44465	1	0	1	0	0
Q9NZT2	Opioid growth factor receptor OS=Homo sapiens GN=OGFR PE=1 SV=3	2.51108	1	0	1	0	0
Q93052	Lipoma-preferred partner OS=Homo sapiens GN=LPP PE=1 SV=1	2.45098	1	1	0	1	1
Q86U38	Nucleolar protein 9 OS=Homo sapiens GN=NOP9 PE=1 SV=1	4.24528	2	0	0	1	1
P43246	DNA mismatch repair protein Msh2 OS=Homo sapiens GN=MSH2 PE=1 SV=1	1.49893	1	0	0	0	1
Q13472	DNA topoisomerase 3-alpha OS=Homo sapiens GN=TOP3A PE=1 SV=1	1.2987	1	0	0	0	1
O43592	Exportin-T OS=Homo sapiens GN=XPOT PE=1 SV=2	3.43035	2	0	0	0	1
P53618	Coatomer subunit beta OS=Homo sapiens GN=COPB1 PE=1 SV=3	1.15425	1	0	0	0	1
Q9UGI8	Testin OS=Homo sapiens GN=TES PE=1 SV=1	5.22565	2	0	0	1	0
Q14683	Structural maintenance of chromosomes protein 1A OS=Homo sapiens GN=SMC1A PE=1 SV=2	2.02758	2	0	0	0	1
P07814	Bifunctional glutamate/proline--tRNA ligase OS=Homo sapiens GN=EPRS PE=1 SV=5	1.98413	2	0	1	1	0
P52907	F-actin-capping protein subunit alpha-1 OS=Homo sapiens GN=CAPZA1 PE=1 SV=3	5.24476	1	0	1	1	1
A8MWD9	Putative small nuclear ribonucleoprotein G-like protein 15 OS=Homo sapiens GN=SNRPGP15 PE=5 SV=2	17.1053	1	0	0	0	1
Q9Y4P3	Transducin beta-like protein 2 OS=Homo sapiens GN=TBL2 PE=1 SV=1	2.90828	1	0	0	1	0
P62316	Small nuclear ribonucleoprotein Sm D2 OS=Homo sapiens GN=SNRPD2 PE=1 SV=1	16.1017	2	1	0	0	1
Q8NC51	Plasminogen activator inhibitor 1 RNA-binding protein OS=Homo sapiens GN=SERBP1 PE=1 SV=2	6.61765	2	0	0	1	1
Q86X55	Histone-arginine methyltransferase CARM1 OS=Homo sapiens GN=CARM1 PE=1 SV=3	4.60526	2	1	0	1	0
Q9Y4Z0	U6 snRNA-associated Sm-like protein LSm4 OS=Homo sapiens GN=LSM4 PE=1 SV=1	11.5108	1	0	0	0	1
Q16401	26S proteasome non-ATPase regulatory subunit 5 OS=Homo sapiens GN=PSMD5 PE=1 SV=3	3.76984	1	0	0	0	1
Q13642	Four and a half LIM domains protein 1 OS=Homo sapiens GN=FHL1 PE=1 SV=4	8.35913	2	0	0	1	1
Q9Y2Q3	Glutathione S-transferase kappa 1 OS=Homo sapiens GN=GSTK1 PE=1 SV=3	6.19469	1	0	0	1	1
P68431	Histone H3.1 OS=Homo sapiens GN=HIST1H3A PE=1 SV=2	14.7059	2	0	1	1	0
P62861	40S ribosomal protein S30 OS=Homo sapiens GN=FAU PE=1 SV=1	18.6441	2	1	1	0	1
Q9Y4X5	E3 ubiquitin-protein ligase ARIH1 OS=Homo sapiens GN=ARIH1 PE=1 SV=2	4.48833	2	0	0	1	0
P08758	Annexin A5 OS=Homo sapiens GN=ANXA5 PE=1 SV=2	5	1	0	0	0	1
Q13330	Metastasis-associated protein MTA1 OS=Homo sapiens GN=MTA1 PE=1 SV=2	3.07692	1	0	0	0	1
Q9H9G7	Protein argonaute-3 OS=Homo sapiens GN=AGO3 PE=1 SV=2	1.51163	1	0	0	1	0
Q9Y2R4	Probable ATP-dependent RNA helicase DDX52 OS=Homo sapiens GN=DDX52 PE=1 SV=3	3.3389	1	0	0	0	1
P57740	Nuclear pore complex protein Nup107 OS=Homo sapiens GN=NUP107 PE=1 SV=1	1.83784	1	0	0	1	0
P26640	Valine--tRNA ligase OS=Homo sapiens GN=VARS PE=1 SV=4	1.26582	1	0	1	1	0
O76003	Glutaredoxin-3 OS=Homo sapiens GN=GLRX3 PE=1 SV=2	7.16418	2	0	0	1	1
P51149	Ras-related protein Rab-7a OS=Homo sapiens GN=RAB7A PE=1 SV=1	12.0773	2	0	0	1	1
P42677	40S ribosomal protein S27 OS=Homo sapiens GN=RPS27 PE=1 SV=3	28.5714	1	0	1	1	1
P49207	60S ribosomal protein L34 OS=Homo sapiens GN=RPL34 PE=1 SV=3	7.69231	2	1	1	1	1
Q8TB72	Pumilio homolog 2 OS=Homo sapiens GN=PUM2 PE=1 SV=2	1.96998	2	0	0	0	1
Q92613	Protein Jade-3 OS=Homo sapiens GN=JADE3 PE=1 SV=1	4.00972	2	0	0	1	0
P63208	S-phase kinase-associated protein 1 OS=Homo sapiens GN=SKP1 PE=1 SV=2	24.5399	2	0	0	0	1
P48643	T-complex protein 1 subunit epsilon OS=Homo sapiens GN=CCT5 PE=1 SV=1	4.99076	2	1	0	0	1
Q92630	Dual specificity tyrosine-phosphorylation-regulated kinase 2 OS=Homo sapiens GN=DYRK2 PE=1 SV=3	2.32945	1	0	1	0	0
Q9UBB4	Ataxin-10 OS=Homo sapiens GN=ATXN10 PE=1 SV=1	3.15789	1	0	0	1	0
O00303	Eukaryotic translation initiation factor 3 subunit F OS=Homo sapiens GN=EIF3F PE=1 SV=1	4.7619	1	0	0	1	0
P41208	Centrin-2 OS=Homo sapiens GN=CETN2 PE=1 SV=1	7.55814	1	0	0	0	1
P06396	Gelsolin OS=Homo sapiens GN=GSN PE=1 SV=1	4.98721	2	1	0	1	1
Q96P47	Arf-GAP with GTPase, ANK repeat and PH domain-containing protein 3 OS=Homo sapiens GN=AGAP3 PE=1 SV=2	1.82857	1	1	0	0	0
Q9UHD2	Serine/threonine-protein kinase TBK1 OS=Homo sapiens GN=TBK1 PE=1 SV=1	2.46914	1	0	0	0	1
Q02241	Kinesin-like protein KIF23 OS=Homo sapiens GN=KIF23 PE=1 SV=3	2.91667	2	1	1	0	1
P55209	Nucleosome assembly protein 1-like 1 OS=Homo sapiens GN=NAP1L1 PE=1 SV=1	7.16113	1	0	0	1	0
P25787	Proteasome subunit alpha type-2 OS=Homo sapiens GN=PSMA2 PE=1 SV=2	8.11966	1	0	0	0	1
Q7KZ85	Transcription elongation factor SPT6 OS=Homo sapiens GN=SUPT6H PE=1 SV=2	1.33256	1	0	0	0	1
Q96PZ0	Pseudouridylate synthase 7 homolog OS=Homo sapiens GN=PUS7 PE=1 SV=2	4.38729	1	0	0	0	1
Q8IX07	Zinc finger protein ZFPM1 OS=Homo sapiens GN=ZFPM1 PE=1 SV=2	2.18688	1	0	0	0	1
Q8IWS0	PHD finger protein 6 OS=Homo sapiens GN=PHF6 PE=1 SV=1	4.93151	1	0	1	1	1
P27169	Serum paraoxonase/arylesterase 1 OS=Homo sapiens GN=PON1 PE=1 SV=3	3.09859	1	0	0	1	0
P60981	Destrin OS=Homo sapiens GN=DSTN PE=1 SV=3	6.66667	1	0	0	1	1
Q69YN4	Protein virilizer homolog OS=Homo sapiens GN=KIAA1429 PE=1 SV=2	0.772627	1	0	0	0	1
P0C0S5	Histone H2A.Z OS=Homo sapiens GN=H2AFZ PE=1 SV=2	14.8438	1	0	1	0	1
P30626	Sorcin OS=Homo sapiens GN=SRI PE=1 SV=1	11.1111	2	0	0	0	1
P27635	60S ribosomal protein L10 OS=Homo sapiens GN=RPL10 PE=1 SV=4	5.14019	1	1	0	1	0
Q9UHR5	SAP30-binding protein OS=Homo sapiens GN=SAP30BP PE=1 SV=1	4.87013	1	0	0	1	1
Q96FW1	Ubiquitin thioesterase OTUB1 OS=Homo sapiens GN=OTUB1 PE=1 SV=2	4.42804	1	0	0	0	1
Q00535	Cyclin-dependent-like kinase 5 OS=Homo sapiens GN=CDK5 PE=1 SV=3	6.50685	1	0	0	1	1
Q86V15	Zinc finger protein castor homolog 1 OS=Homo sapiens GN=CASZ1 PE=1 SV=4	0.966458	1	0	0	1	1
Q15057	Arf-GAP with coiled-coil, ANK repeat and PH domain-containing protein 2 OS=Homo sapiens GN=ACAP2 PE=1 SV=3	1.41388	1	0	0	1	0
P49902	Cytosolic purine 5'-nucleotidase OS=Homo sapiens GN=NT5C2 PE=1 SV=1	2.31729	1	0	0	0	1
Q8IWA4	Mitofusin-1 OS=Homo sapiens GN=MFN1 PE=1 SV=2	1.88934	1	0	0	0	1
P51114	Fragile X mental retardation syndrome-related protein 1 OS=Homo sapiens GN=FXR1 PE=1 SV=3	3.38164	2	1	1	1	0
P17676	CCAAT/enhancer-binding protein beta OS=Homo sapiens GN=CEBPB PE=1 SV=2	2.89855	1	0	0	0	1
P55769	NHP2-like protein 1 OS=Homo sapiens GN=SNU13 PE=1 SV=3	9.375	1	0	1	0	0
P49588	Alanine--tRNA ligase, cytoplasmic OS=Homo sapiens GN=AARS PE=1 SV=2	3.09917	2	0	1	1	1
Q9BZZ5	Apoptosis inhibitor 5 OS=Homo sapiens GN=API5 PE=1 SV=3	3.43511	1	0	0	0	1
Q9BQ61	Uncharacterized protein C19orf43 OS=Homo sapiens GN=C19orf43 PE=1 SV=1	14.7727	1	0	0	0	1
P30154	Serine/threonine-protein phosphatase 2A 65 kDa regulatory subunit A beta isoform OS=Homo sapiens GN=PPP2R1B PE=1 SV=3	2.99501	1	0	0	0	1
Q9Y2D8	Afadin- and alpha-actinin-binding protein OS=Homo sapiens GN=SSX2IP PE=1 SV=3	2.28013	1	0	0	1	0
Q14137	Ribosome biogenesis protein BOP1 OS=Homo sapiens GN=BOP1 PE=1 SV=2	2.81501	2	1	1	1	1
P52298	Nuclear cap-binding protein subunit 2 OS=Homo sapiens GN=NCBP2 PE=1 SV=1	7.05128	1	0	1	1	1
P36954	DNA-directed RNA polymerase II subunit RPB9 OS=Homo sapiens GN=POLR2I PE=1 SV=1	18.4	1	0	0	0	1
P09234	U1 small nuclear ribonucleoprotein C OS=Homo sapiens GN=SNRPC PE=1 SV=1	7.54717	1	0	0	0	1
Q9Y3B4	Splicing factor 3B subunit 6 OS=Homo sapiens GN=SF3B6 PE=1 SV=1	9.6	1	0	0	0	1
P51148	Ras-related protein Rab-5C OS=Homo sapiens GN=RAB5C PE=1 SV=2	5.09259	1	0	0	1	0
O95238	SAM pointed domain-containing Ets transcription factor OS=Homo sapiens GN=SPDEF PE=1 SV=1	5.67164	2	0	0	1	1
Q8WXA9	Splicing regulatory glutamine/lysine-rich protein 1 OS=Homo sapiens GN=SREK1 PE=1 SV=1	4.33071	1	0	0	0	1
Q8N6H7	ADP-ribosylation factor GTPase-activating protein 2 OS=Homo sapiens GN=ARFGAP2 PE=1 SV=1	1.91939	1	0	0	1	0
P33991	DNA replication licensing factor MCM4 OS=Homo sapiens GN=MCM4 PE=1 SV=5	2.20162	1	0	0	0	1
Q86WA8	Lon protease homolog 2, peroxisomal OS=Homo sapiens GN=LONP2 PE=1 SV=1	1.40845	1	0	0	0	1
P02458	Collagen alpha-1(II) chain OS=Homo sapiens GN=COL2A1 PE=1 SV=3	2.15198	1	1	0	1	0
Q9Y2P8	RNA 3'-terminal phosphate cyclase-like protein OS=Homo sapiens GN=RCL1 PE=1 SV=3	4.02145	1	1	0	1	1
Q16204	Coiled-coil domain-containing protein 6 OS=Homo sapiens GN=CCDC6 PE=1 SV=2	3.5865	1	1	0	0	0
P55055	Oxysterols receptor LXR-beta OS=Homo sapiens GN=NR1H2 PE=1 SV=2	3.47826	1	0	0	0	1
Q9NR56	Muscleblind-like protein 1 OS=Homo sapiens GN=MBNL1 PE=1 SV=2	2.83505	1	0	0	1	1
Q9NWT1	p21-activated protein kinase-interacting protein 1 OS=Homo sapiens GN=PAK1IP1 PE=1 SV=2	5.10204	2	0	0	1	0
Q7Z3K3	Pogo transposable element with ZNF domain OS=Homo sapiens GN=POGZ PE=1 SV=2	1.20567	1	0	0	0	1
O75828	Carbonyl reductase [NADPH] 3 OS=Homo sapiens GN=CBR3 PE=1 SV=3	5.77617	1	0	0	0	1
P23443	Ribosomal protein S6 kinase beta-1 OS=Homo sapiens GN=RPS6KB1 PE=1 SV=2	3.42857	1	0	0	1	0
O76041	Nebulette OS=Homo sapiens GN=NEBL PE=1 SV=1	1.08481	1	0	0	1	1
Q9UBL3	Set1/Ash2 histone methyltransferase complex subunit ASH2 OS=Homo sapiens GN=ASH2L PE=1 SV=1	2.38854	1	0	0	0	1
P78346	Ribonuclease P protein subunit p30 OS=Homo sapiens GN=RPP30 PE=1 SV=1	7.46269	1	0	0	0	1
Q969X6	U3 small nucleolar RNA-associated protein 4 homolog OS=Homo sapiens GN=UTP4 PE=1 SV=1	3.06122	1	0	0	0	1
Q9NYH9	U3 small nucleolar RNA-associated protein 6 homolog OS=Homo sapiens GN=UTP6 PE=2 SV=2	2.51256	1	0	0	1	0
Q8WVV4	Protein POF1B OS=Homo sapiens GN=POF1B PE=1 SV=3	1.86757	1	0	0	0	1
Q9H444	Charged multivesicular body protein 4b OS=Homo sapiens GN=CHMP4B PE=1 SV=1	6.25	1	0	0	0	1
O75691	Small subunit processome component 20 homolog OS=Homo sapiens GN=UTP20 PE=1 SV=3	0.394973	1	0	0	1	0
Q8N9T8	Protein KRI1 homolog OS=Homo sapiens GN=KRI1 PE=1 SV=3	1.99147	1	0	0	0	1
P35080	Profilin-2 OS=Homo sapiens GN=PFN2 PE=1 SV=3	10	1	0	0	1	1
Q9H0S4	Probable ATP-dependent RNA helicase DDX47 OS=Homo sapiens GN=DDX47 PE=1 SV=1	6.37363	2	0	1	1	0
Q86WX3	Active regulator of SIRT1 OS=Homo sapiens GN=RPS19BP1 PE=1 SV=1	9.55882	1	0	0	1	0
P25815	Protein S100-P OS=Homo sapiens GN=S100P PE=1 SV=2	13.6842	1	0	0	1	1
Q9Y4W2	Ribosomal biogenesis protein LAS1L OS=Homo sapiens GN=LAS1L PE=1 SV=2	2.17984	1	0	0	0	1
P35659	Protein DEK OS=Homo sapiens GN=DEK PE=1 SV=1	2.66667	1	1	0	1	1
Q5T3I0	G patch domain-containing protein 4 OS=Homo sapiens GN=GPATCH4 PE=1 SV=2	2.46637	1	0	0	1	0
Q15651	High mobility group nucleosome-binding domain-containing protein 3 OS=Homo sapiens GN=HMGN3 PE=1 SV=2	15.1515	1	0	0	0	1
O00429	Dynamin-1-like protein OS=Homo sapiens GN=DNM1L PE=1 SV=2	2.30978	1	0	0	0	1
P35998	26S protease regulatory subunit 7 OS=Homo sapiens GN=PSMC2 PE=1 SV=3	3.00231	1	0	0	0	1
O75400	Pre-mRNA-processing factor 40 homolog A OS=Homo sapiens GN=PRPF40A PE=1 SV=2	1.98537	2	1	1	0	1
Q9Y678	Coatomer subunit gamma-1 OS=Homo sapiens GN=COPG1 PE=1 SV=1	1.94508	1	0	0	0	1
P09661	U2 small nuclear ribonucleoprotein A' OS=Homo sapiens GN=SNRPA1 PE=1 SV=2	7.84314	2	0	0	1	1
Q9NV31	U3 small nucleolar ribonucleoprotein protein IMP3 OS=Homo sapiens GN=IMP3 PE=1 SV=1	8.15217	1	0	0	0	1
P59998	Actin-related protein 2/3 complex subunit 4 OS=Homo sapiens GN=ARPC4 PE=1 SV=3	13.0952	2	1	0	0	1
P40429	60S ribosomal protein L13a OS=Homo sapiens GN=RPL13A PE=1 SV=2	5.41872	1	0	1	0	1
Q5QJE6	Deoxynucleotidyltransferase terminal-interacting protein 2 OS=Homo sapiens GN=DNTTIP2 PE=1 SV=2	1.71958	1	0	0	1	0
P55060	Exportin-2 OS=Homo sapiens GN=CSE1L PE=1 SV=3	3.29557	2	0	0	0	1
P54105	Methylosome subunit pICln OS=Homo sapiens GN=CLNS1A PE=1 SV=1	5.48523	1	0	0	1	1
Q9ULU4	Protein kinase C-binding protein 1 OS=Homo sapiens GN=ZMYND8 PE=1 SV=2	1.26476	1	0	0	0	1
Q14974	Importin subunit beta-1 OS=Homo sapiens GN=KPNB1 PE=1 SV=2	1.94064	1	0	0	1	0
Q96ST2	Protein IWS1 homolog OS=Homo sapiens GN=IWS1 PE=1 SV=2	2.3199	1	0	0	0	1
P48729	Casein kinase I isoform alpha OS=Homo sapiens GN=CSNK1A1 PE=1 SV=2	9.79228	2	0	0	1	1
Q5M775	Cytospin-B OS=Homo sapiens GN=SPECC1 PE=1 SV=1	3.27715	2	1	0	1	0
P63279	SUMO-conjugating enzyme UBC9 OS=Homo sapiens GN=UBE2I PE=1 SV=1	8.22785	1	0	0	1	1
O60518	Ran-binding protein 6 OS=Homo sapiens GN=RANBP6 PE=1 SV=2	1.26697	1	0	0	0	1
Q96QD9	UAP56-interacting factor OS=Homo sapiens GN=FYTTD1 PE=1 SV=3	3.45912	1	0	0	0	1
P50502	Hsc70-interacting protein OS=Homo sapiens GN=ST13 PE=1 SV=2	3.79404	1	0	0	0	1
Q8TCU6	Phosphatidylinositol 3,4,5-trisphosphate-dependent Rac exchanger 1 protein OS=Homo sapiens GN=PREX1 PE=1 SV=3	1.68776	2	0	0	0	1
Q9H0L4	Cleavage stimulation factor subunit 2 tau variant OS=Homo sapiens GN=CSTF2T PE=1 SV=1	3.40909	2	0	0	1	1
Q5JPI3	Uncharacterized protein C3orf38 OS=Homo sapiens GN=C3orf38 PE=1 SV=1	3.64742	1	0	0	0	1
Q9BZR9	Probable E3 ubiquitin-protein ligase TRIM8 OS=Homo sapiens GN=TRIM8 PE=1 SV=2	1.81488	1	0	0	0	1
P47897	Glutamine--tRNA ligase OS=Homo sapiens GN=QARS PE=1 SV=1	2.06452	1	0	0	1	0
Q14865	AT-rich interactive domain-containing protein 5B OS=Homo sapiens GN=ARID5B PE=1 SV=3	1.59933	1	0	0	1	0
O60663	LIM homeobox transcription factor 1-beta OS=Homo sapiens GN=LMX1B PE=1 SV=3	2.98507	1	0	0	1	0
P27540	Aryl hydrocarbon receptor nuclear translocator OS=Homo sapiens GN=ARNT PE=1 SV=1	2.28137	1	0	0	0	1
O00267	Transcription elongation factor SPT5 OS=Homo sapiens GN=SUPT5H PE=1 SV=1	1.37994	1	0	1	1	1
Q69YQ0	Cytospin-A OS=Homo sapiens GN=SPECC1L PE=1 SV=2	0.984781	1	1	0	0	0
P25786	Proteasome subunit alpha type-1 OS=Homo sapiens GN=PSMA1 PE=1 SV=1	5.70342	1	0	0	1	1
P54136	Arginine--tRNA ligase, cytoplasmic OS=Homo sapiens GN=RARS PE=1 SV=2	3.78788	1	0	0	0	1
O43663	Protein regulator of cytokinesis 1 OS=Homo sapiens GN=PRC1 PE=1 SV=2	2.74194	1	0	0	1	1
P15311	Ezrin OS=Homo sapiens GN=EZR PE=1 SV=4	2.55973	1	0	0	1	1
P61160	Actin-related protein 2 OS=Homo sapiens GN=ACTR2 PE=1 SV=1	3.04569	1	0	0	1	0
Q86XK2	F-box only protein 11 OS=Homo sapiens GN=FBXO11 PE=1 SV=3	1.83387	1	1	0	0	0
Q96CP2	FLYWCH family member 2 OS=Homo sapiens GN=FLYWCH2 PE=1 SV=1	8.57143	1	0	0	0	1
Q92878	DNA repair protein RAD50 OS=Homo sapiens GN=RAD50 PE=1 SV=1	1.37195	1	0	0	0	1
O43293	Death-associated protein kinase 3 OS=Homo sapiens GN=DAPK3 PE=1 SV=1	2.86344	1	0	0	1	1
O95433	Activator of 90 kDa heat shock protein ATPase homolog 1 OS=Homo sapiens GN=AHSA1 PE=1 SV=1	4.14201	1	0	0	0	1
Q9BQG0	Myb-binding protein 1A OS=Homo sapiens GN=MYBBP1A PE=1 SV=2	0.828313	1	0	0	1	0
Q5VYK3	Proteasome-associated protein ECM29 homolog OS=Homo sapiens GN=ECM29 PE=1 SV=2	0.650407	1	0	0	0	1
Q96FJ2	Dynein light chain 2, cytoplasmic OS=Homo sapiens GN=DYNLL2 PE=1 SV=1	13.4831	1	0	0	0	1
Q969G3	SWI/SNF-related matrix-associated actin-dependent regulator of chromatin subfamily E member 1 OS=Homo sapiens GN=SMARCE1 PE=1 SV=2	3.16302	1	0	0	1	1
P12004	Proliferating cell nuclear antigen OS=Homo sapiens GN=PCNA PE=1 SV=1	4.98084	1	1	0	1	0
P04196	Histidine-rich glycoprotein OS=Homo sapiens GN=HRG PE=1 SV=1	1.71429	1	1	0	1	1
Q9NVX2	Notchless protein homolog 1 OS=Homo sapiens GN=NLE1 PE=1 SV=4	2.26804	1	0	0	0	1
O75531	Barrier-to-autointegration factor OS=Homo sapiens GN=BANF1 PE=1 SV=1	26.9663	1	0	0	0	1
P11388	DNA topoisomerase 2-alpha OS=Homo sapiens GN=TOP2A PE=1 SV=3	1.37165	1	0	1	0	0
Q8IV04	Carabin OS=Homo sapiens GN=TBC1D10C PE=1 SV=1	2.01794	1	0	0	1	1
P45974	Ubiquitin carboxyl-terminal hydrolase 5 OS=Homo sapiens GN=USP5 PE=1 SV=2	4.77855	2	0	1	1	1
O95782	AP-2 complex subunit alpha-1 OS=Homo sapiens GN=AP2A1 PE=1 SV=3	2.86592	1	0	0	0	1
O75475	PC4 and SFRS1-interacting protein OS=Homo sapiens GN=PSIP1 PE=1 SV=1	2.07547	1	0	0	0	1
O00505	Importin subunit alpha-4 OS=Homo sapiens GN=KPNA3 PE=1 SV=2	2.68714	1	0	0	0	1
P51948	CDK-activating kinase assembly factor MAT1 OS=Homo sapiens GN=MNAT1 PE=1 SV=1	7.11974	1	0	0	0	1
O14965	Aurora kinase A OS=Homo sapiens GN=AURKA PE=1 SV=2	4.96278	1	0	0	1	1
Q9Y285	Phenylalanine--tRNA ligase alpha subunit OS=Homo sapiens GN=FARSA PE=1 SV=3	2.75591	1	0	0	0	1
P62851	40S ribosomal protein S25 OS=Homo sapiens GN=RPS25 PE=1 SV=1	7.2	1	1	1	1	1
P42285	Superkiller viralicidic activity 2-like 2 OS=Homo sapiens GN=SKIV2L2 PE=1 SV=3	2.01536	1	0	0	0	1
O60264	SWI/SNF-related matrix-associated actin-dependent regulator of chromatin subfamily A member 5 OS=Homo sapiens GN=SMARCA5 PE=1 SV=1	0.95057	1	0	0	0	1
Q7L9L4	MOB kinase activator 1B OS=Homo sapiens GN=MOB1B PE=1 SV=3	11.1111	2	0	0	1	1
Q9H0C8	Integrin-linked kinase-associated serine/threonine phosphatase 2C OS=Homo sapiens GN=ILKAP PE=1 SV=1	3.06122	1	0	0	0	1
P49773	Histidine triad nucleotide-binding protein 1 OS=Homo sapiens GN=HINT1 PE=1 SV=2	11.1111	1	0	0	1	1
P43034	Platelet-activating factor acetylhydrolase IB subunit alpha OS=Homo sapiens GN=PAFAH1B1 PE=1 SV=2	3.65854	1	0	0	1	0
P30044	Peroxiredoxin-5, mitochondrial OS=Homo sapiens GN=PRDX5 PE=1 SV=4	6.54206	1	0	0	1	0
Q9UNE7	E3 ubiquitin-protein ligase CHIP OS=Homo sapiens GN=STUB1 PE=1 SV=2	4.9505	1	0	0	0	1
P28482	Mitogen-activated protein kinase 1 OS=Homo sapiens GN=MAPK1 PE=1 SV=3	3.05556	1	0	0	1	0
Q96CW1	AP-2 complex subunit mu OS=Homo sapiens GN=AP2M1 PE=1 SV=2	2.06897	1	0	0	1	0
O00541	Pescadillo homolog OS=Homo sapiens GN=PES1 PE=1 SV=1	5.10204	1	0	1	0	0
P60174	Triosephosphate isomerase OS=Homo sapiens GN=TPI1 PE=1 SV=3	4.1958	1	0	0	1	0
O43670	BUB3-interacting and GLEBS motif-containing protein ZNF207 OS=Homo sapiens GN=ZNF207 PE=1 SV=1	2.71967	1	0	0	1	0
P02792	Ferritin light chain OS=Homo sapiens GN=FTL PE=1 SV=2	13.1429	2	1	0	0	0
Q92541	RNA polymerase-associated protein RTF1 homolog OS=Homo sapiens GN=RTF1 PE=1 SV=4	1.69014	1	0	0	0	1
P53582	Methionine aminopeptidase 1 OS=Homo sapiens GN=METAP1 PE=1 SV=2	2.84974	1	0	0	1	0
Q5TZA2	Rootletin OS=Homo sapiens GN=CROCC PE=1 SV=1	0.793257	1	0	0	0	1
Q16186	Proteasomal ubiquitin receptor ADRM1 OS=Homo sapiens GN=ADRM1 PE=1 SV=2	3.9312	1	0	0	0	1
Q8NDF8	Non-canonical poly(A) RNA polymerase PAPD5 OS=Homo sapiens GN=PAPD5 PE=1 SV=2	2.7972	1	0	0	0	1
Q13951	Core-binding factor subunit beta OS=Homo sapiens GN=CBFB PE=1 SV=2	8.79121	1	0	0	0	1
Q9BWE0	Replication initiator 1 OS=Homo sapiens GN=REPIN1 PE=1 SV=1	2.82187	1	0	0	0	1
Q9ULJ3	Zinc finger and BTB domain-containing protein 21 OS=Homo sapiens GN=ZBTB21 PE=1 SV=2	1.78236	1	0	0	0	1
Q9UJZ1	Stomatin-like protein 2, mitochondrial OS=Homo sapiens GN=STOML2 PE=1 SV=1	4.21348	1	0	0	0	1
Q15067	Peroxisomal acyl-coenzyme A oxidase 1 OS=Homo sapiens GN=ACOX1 PE=1 SV=3	2.12121	1	0	0	0	1
O15296	Arachidonate 15-lipoxygenase B OS=Homo sapiens GN=ALOX15B PE=1 SV=3	3.69822	1	0	1	1	0
P35251	Replication factor C subunit 1 OS=Homo sapiens GN=RFC1 PE=1 SV=4	1.56794	1	0	0	1	0
Q9ULA0	Aspartyl aminopeptidase OS=Homo sapiens GN=DNPEP PE=1 SV=1	2.52632	1	0	0	1	1
Q8N5I2	Arrestin domain-containing protein 1 OS=Homo sapiens GN=ARRDC1 PE=1 SV=1	3.23326	1	0	0	1	0
Q09161	Nuclear cap-binding protein subunit 1 OS=Homo sapiens GN=NCBP1 PE=1 SV=1	1.51899	1	0	0	0	1
Q9UFW8	CGG triplet repeat-binding protein 1 OS=Homo sapiens GN=CGGBP1 PE=1 SV=2	11.3772	2	0	0	0	1
O00764	Pyridoxal kinase OS=Homo sapiens GN=PDXK PE=1 SV=1	6.73077	1	0	0	0	1
Q8N1F7	Nuclear pore complex protein Nup93 OS=Homo sapiens GN=NUP93 PE=1 SV=2	1.3431	1	0	0	1	0
P07237	Protein disulfide-isomerase OS=Homo sapiens GN=P4HB PE=1 SV=3	3.14961	1	0	0	0	1
Q14691	DNA replication complex GINS protein PSF1 OS=Homo sapiens GN=GINS1 PE=1 SV=1	7.14286	1	0	0	1	0
Q96PU8	Protein quaking OS=Homo sapiens GN=QKI PE=1 SV=1	4.98534	1	0	0	0	1
Q9NZM5	Glioma tumor suppressor candidate region gene 2 protein OS=Homo sapiens GN=GLTSCR2 PE=1 SV=2	2.71967	1	0	1	0	0
P84090	Enhancer of rudimentary homolog OS=Homo sapiens GN=ERH PE=1 SV=1	10.5769	1	1	0	1	0
P55884	Eukaryotic translation initiation factor 3 subunit B OS=Homo sapiens GN=EIF3B PE=1 SV=3	1.10565	1	1	0	1	1
Q96DN5	TBC1 domain family member 31 OS=Homo sapiens GN=TBC1D31 PE=1 SV=2	1.03189	1	0	0	1	0
Q8TBB5	Kelch domain-containing protein 4 OS=Homo sapiens GN=KLHDC4 PE=1 SV=1	2.5	1	0	1	0	0
P61964	WD repeat-containing protein 5 OS=Homo sapiens GN=WDR5 PE=1 SV=1	3.29341	1	0	0	0	1
Q9Y421	Protein FAM32A OS=Homo sapiens GN=FAM32A PE=1 SV=2	11.6071	1	0	0	0	1
Q6DD87	Zinc finger protein 787 OS=Homo sapiens GN=ZNF787 PE=1 SV=3	3.39426	1	0	0	0	1
Q9H0H5	Rac GTPase-activating protein 1 OS=Homo sapiens GN=RACGAP1 PE=1 SV=1	2.53165	1	0	0	1	1
O43709	Probable 18S rRNA (guanine-N(7))-methyltransferase OS=Homo sapiens GN=WBSCR22 PE=1 SV=2	5.69395	1	0	0	0	1
Q9NR12	PDZ and LIM domain protein 7 OS=Homo sapiens GN=PDLIM7 PE=1 SV=1	2.407	1	0	0	1	0
Q99459	Cell division cycle 5-like protein OS=Homo sapiens GN=CDC5L PE=1 SV=2	2.36908	2	0	0	0	1
Q9Y4P1	Cysteine protease ATG4B OS=Homo sapiens GN=ATG4B PE=1 SV=2	4.83461	1	0	0	0	1
Q15797	Mothers against decapentaplegic homolog 1 OS=Homo sapiens GN=SMAD1 PE=1 SV=1	2.58065	1	0	0	1	0
Q96QC0	Serine/threonine-protein phosphatase 1 regulatory subunit 10 OS=Homo sapiens GN=PPP1R10 PE=1 SV=1	1.06383	1	0	0	0	1
Q9NRX4	14 kDa phosphohistidine phosphatase OS=Homo sapiens GN=PHPT1 PE=1 SV=1	16.8	1	0	0	1	0
P61081	NEDD8-conjugating enzyme Ubc12 OS=Homo sapiens GN=UBE2M PE=1 SV=1	4.91803	1	0	0	0	1
Q14692	Ribosome biogenesis protein BMS1 homolog OS=Homo sapiens GN=BMS1 PE=1 SV=1	0.858034	1	0	0	0	1
O43768	Alpha-endosulfine OS=Homo sapiens GN=ENSA PE=1 SV=1	9.09091	1	0	0	0	1
Q8WWQ0	PH-interacting protein OS=Homo sapiens GN=PHIP PE=1 SV=2	0.988468	1	0	0	0	1
Q96RY5	Protein cramped-like OS=Homo sapiens GN=CRAMP1 PE=1 SV=3	0.945626	1	0	0	0	1
Q16531	DNA damage-binding protein 1 OS=Homo sapiens GN=DDB1 PE=1 SV=1	2.63158	1	0	0	1	0
O14617	AP-3 complex subunit delta-1 OS=Homo sapiens GN=AP3D1 PE=1 SV=1	1.12749	1	0	1	0	0
Q99575	Ribonucleases P/MRP protein subunit POP1 OS=Homo sapiens GN=POP1 PE=1 SV=2	1.75781	1	0	1	1	0
Q9BYG5	Partitioning defective 6 homolog beta OS=Homo sapiens GN=PARD6B PE=1 SV=1	4.30108	1	0	0	0	1
O14908	PDZ domain-containing protein GIPC1 OS=Homo sapiens GN=GIPC1 PE=1 SV=2	4.8048	1	0	0	0	1
Q9BSV6	tRNA-splicing endonuclease subunit Sen34 OS=Homo sapiens GN=TSEN34 PE=1 SV=1	3.22581	1	0	0	0	1
Q8WVK2	U4/U6.U5 small nuclear ribonucleoprotein 27 kDa protein OS=Homo sapiens GN=SNRNP27 PE=1 SV=1	9.67742	1	0	0	1	0
O15550	Lysine-specific demethylase 6A OS=Homo sapiens GN=KDM6A PE=1 SV=2	1.42755	1	0	0	0	1
Q9GZU8	Protein FAM192A OS=Homo sapiens GN=FAM192A PE=1 SV=1	3.93701	1	0	0	0	1
P62714	Serine/threonine-protein phosphatase 2A catalytic subunit beta isoform OS=Homo sapiens GN=PPP2CB PE=1 SV=1	3.55987	1	0	0	0	1
Q13618	Cullin-3 OS=Homo sapiens GN=CUL3 PE=1 SV=2	2.99479	1	0	0	0	1
P17029	Zinc finger protein with KRAB and SCAN domains 1 OS=Homo sapiens GN=ZKSCAN1 PE=1 SV=3	2.30906	1	0	0	1	0
P31276	Homeobox protein Hox-C13 OS=Homo sapiens GN=HOXC13 PE=1 SV=3	5.15152	1	0	0	1	1
O94952	F-box only protein 21 OS=Homo sapiens GN=FBXO21 PE=2 SV=2	3.66242	1	0	0	1	0
Q9NW13	RNA-binding protein 28 OS=Homo sapiens GN=RBM28 PE=1 SV=3	1.58103	1	0	1	0	0
O00566	U3 small nucleolar ribonucleoprotein protein MPP10 OS=Homo sapiens GN=MPHOSPH10 PE=1 SV=2	2.0558	1	0	0	0	1
Q9P015	39S ribosomal protein L15, mitochondrial OS=Homo sapiens GN=MRPL15 PE=1 SV=1	3.71622	1	0	0	0	1
P23193	Transcription elongation factor A protein 1 OS=Homo sapiens GN=TCEA1 PE=1 SV=2	2.99003	1	0	0	0	1
Q9NPE3	H/ACA ribonucleoprotein complex subunit 3 OS=Homo sapiens GN=NOP10 PE=1 SV=1	17.1875	1	0	0	1	1
Q96CV9	Optineurin OS=Homo sapiens GN=OPTN PE=1 SV=2	2.25303	1	0	0	0	1
Q9NPD3	Exosome complex component RRP41 OS=Homo sapiens GN=EXOSC4 PE=1 SV=3	4.89796	1	0	0	1	0
Q9NRX1	RNA-binding protein PNO1 OS=Homo sapiens GN=PNO1 PE=1 SV=1	3.96825	1	0	0	0	1
P29084	Transcription initiation factor IIE subunit beta OS=Homo sapiens GN=GTF2E2 PE=1 SV=1	6.52921	1	0	0	0	1
P62304	Small nuclear ribonucleoprotein E OS=Homo sapiens GN=SNRPE PE=1 SV=1	17.3913	1	0	0	0	1
P36405	ADP-ribosylation factor-like protein 3 OS=Homo sapiens GN=ARL3 PE=1 SV=2	6.04396	1	0	0	0	1
O94913	Pre-mRNA cleavage complex 2 protein Pcf11 OS=Homo sapiens GN=PCF11 PE=1 SV=3	0.96463	1	0	0	0	1
O43900	Prickle-like protein 3 OS=Homo sapiens GN=PRICKLE3 PE=1 SV=2	2.76423	1	0	0	1	1
Q9UBU8	Mortality factor 4-like protein 1 OS=Homo sapiens GN=MORF4L1 PE=1 SV=2	3.8674	1	0	0	1	0
P39019	40S ribosomal protein S19 OS=Homo sapiens GN=RPS19 PE=1 SV=2	6.2069	1	0	1	0	0
P31153	S-adenosylmethionine synthase isoform type-2 OS=Homo sapiens GN=MAT2A PE=1 SV=1	3.79747	1	1	0	0	0
P61758	Prefoldin subunit 3 OS=Homo sapiens GN=VBP1 PE=1 SV=3	9.64467	1	0	0	0	1
Q8NBT2	Kinetochore protein Spc24 OS=Homo sapiens GN=SPC24 PE=1 SV=2	5.07614	1	1	0	0	0
P18077	60S ribosomal protein L35a OS=Homo sapiens GN=RPL35A PE=1 SV=2	8.18182	1	1	1	1	1
P35244	Replication protein A 14 kDa subunit OS=Homo sapiens GN=RPA3 PE=1 SV=1	8.26446	1	0	0	1	0
Q96SN8	CDK5 regulatory subunit-associated protein 2 OS=Homo sapiens GN=CDK5RAP2 PE=1 SV=5	0.792393	1	0	0	0	1
P04844	Dolichyl-diphosphooligosaccharide--protein glycosyltransferase subunit 2 OS=Homo sapiens GN=RPN2 PE=1 SV=3	2.2187	1	0	0	1	0
Q8NEZ4	Histone-lysine N-methyltransferase 2C OS=Homo sapiens GN=KMT2C PE=1 SV=3	0.386887	1	0	0	0	1
P35222	Catenin beta-1 OS=Homo sapiens GN=CTNNB1 PE=1 SV=1	1.53649	1	1	0	0	0
Q8WY91	THAP domain-containing protein 4 OS=Homo sapiens GN=THAP4 PE=1 SV=2	2.94627	1	0	0	1	0
Q92973	Transportin-1 OS=Homo sapiens GN=TNPO1 PE=1 SV=2	2.11581	1	0	0	1	1
Q9BRA2	Thioredoxin domain-containing protein 17 OS=Homo sapiens GN=TXNDC17 PE=1 SV=1	8.13008	1	0	0	1	0
O43242	26S proteasome non-ATPase regulatory subunit 3 OS=Homo sapiens GN=PSMD3 PE=1 SV=2	1.87266	1	0	0	0	1
P15408	Fos-related antigen 2 OS=Homo sapiens GN=FOSL2 PE=1 SV=1	5.52147	1	0	0	0	1
P42025	Beta-centractin OS=Homo sapiens GN=ACTR1B PE=1 SV=1	2.65957	1	0	1	0	1
P55735	Protein SEC13 homolog OS=Homo sapiens GN=SEC13 PE=1 SV=3	3.41615	1	0	0	1	1
Q14289	Protein-tyrosine kinase 2-beta OS=Homo sapiens GN=PTK2B PE=1 SV=2	1.09019	1	0	0	0	1
Q9BTY7	Protein HGH1 homolog OS=Homo sapiens GN=HGH1 PE=1 SV=1	6.15385	1	0	0	1	0
Q8TEQ6	Gem-associated protein 5 OS=Homo sapiens GN=GEMIN5 PE=1 SV=3	0.862069	1	0	0	0	1
P68036	Ubiquitin-conjugating enzyme E2 L3 OS=Homo sapiens GN=UBE2L3 PE=1 SV=1	16.2338	1	0	0	0	1
O95994	Anterior gradient protein 2 homolog OS=Homo sapiens GN=AGR2 PE=1 SV=1	6.28571	1	0	0	1	0
P56270	Myc-associated zinc finger protein OS=Homo sapiens GN=MAZ PE=1 SV=1	2.51572	1	0	0	1	0
Q9UJU6	Drebrin-like protein OS=Homo sapiens GN=DBNL PE=1 SV=1	2.55814	1	0	0	1	1
P51532	Transcription activator BRG1 OS=Homo sapiens GN=SMARCA4 PE=1 SV=2	0.910747	1	0	0	1	0
Q04323	UBX domain-containing protein 1 OS=Homo sapiens GN=UBXN1 PE=1 SV=2	10.4377	1	0	0	0	1
Q9UK41	Vacuolar protein sorting-associated protein 28 homolog OS=Homo sapiens GN=VPS28 PE=1 SV=1	4.52489	1	0	0	0	1
Q562F6	Shugoshin 2 OS=Homo sapiens GN=SGO2 PE=1 SV=2	1.26482	1	0	0	1	0
Q641Q2	WASH complex subunit FAM21A OS=Homo sapiens GN=FAM21A PE=1 SV=3	0.894855	1	0	1	0	0
Q96QK1	Vacuolar protein sorting-associated protein 35 OS=Homo sapiens GN=VPS35 PE=1 SV=2	1.38191	1	0	0	1	0
Q9UKV3	Apoptotic chromatin condensation inducer in the nucleus OS=Homo sapiens GN=ACIN1 PE=1 SV=2	0.894855	1	0	0	0	1
Q8TEM1	Nuclear pore membrane glycoprotein 210 OS=Homo sapiens GN=NUP210 PE=1 SV=3	0.582936	1	1	0	0	0
O43813	LanC-like protein 1 OS=Homo sapiens GN=LANCL1 PE=1 SV=1	3.00752	1	0	0	0	1
P13984	General transcription factor IIF subunit 2 OS=Homo sapiens GN=GTF2F2 PE=1 SV=2	4.81928	1	0	0	0	1
Q14676	Mediator of DNA damage checkpoint protein 1 OS=Homo sapiens GN=MDC1 PE=1 SV=3	1.00527	1	0	1	0	0
Q8NG31	Kinetochore scaffold 1 OS=Homo sapiens GN=KNL1 PE=1 SV=3	0.555081	1	0	0	1	0
P49458	Signal recognition particle 9 kDa protein OS=Homo sapiens GN=SRP9 PE=1 SV=2	9.30233	1	0	0	1	1
Q04206	Transcription factor p65 OS=Homo sapiens GN=RELA PE=1 SV=2	2.54083	1	0	0	1	0
Q6V1P9	Protocadherin-23 OS=Homo sapiens GN=DCHS2 PE=2 SV=1	0.514403	1	0	0	1	1
P09467	Fructose-1,6-bisphosphatase 1 OS=Homo sapiens GN=FBP1 PE=1 SV=5	4.73373	1	0	0	0	1
Q9UKD2	mRNA turnover protein 4 homolog OS=Homo sapiens GN=MRTO4 PE=1 SV=2	4.60251	1	0	0	1	0
P05386	60S acidic ribosomal protein P1 OS=Homo sapiens GN=RPLP1 PE=1 SV=1	14.0351	1	0	0	0	1
P31350	Ribonucleoside-diphosphate reductase subunit M2 OS=Homo sapiens GN=RRM2 PE=1 SV=1	4.11311	1	0	0	0	1
P69905	Hemoglobin subunit alpha OS=Homo sapiens GN=HBA1 PE=1 SV=2	6.33803	1	0	0	1	0
Q9P2N5	RNA-binding protein 27 OS=Homo sapiens GN=RBM27 PE=1 SV=2	0.943396	1	0	0	0	1
Q9H4L4	Sentrin-specific protease 3 OS=Homo sapiens GN=SENP3 PE=1 SV=2	3.13589	1	0	1	0	0
O60271	C-Jun-amino-terminal kinase-interacting protein 4 OS=Homo sapiens GN=SPAG9 PE=1 SV=4	0.984103	1	0	1	0	0
O15541	RING finger protein 113A OS=Homo sapiens GN=RNF113A PE=1 SV=1	2.33236	1	0	0	0	1
Q86YM7	Homer protein homolog 1 OS=Homo sapiens GN=HOMER1 PE=1 SV=2	4.23729	1	0	0	1	0
Q9Y266	Nuclear migration protein nudC OS=Homo sapiens GN=NUDC PE=1 SV=1	3.32326	1	0	0	0	1
P52565	Rho GDP-dissociation inhibitor 1 OS=Homo sapiens GN=ARHGDIA PE=1 SV=3	8.33333	1	0	0	0	1
P30048	Thioredoxin-dependent peroxide reductase, mitochondrial OS=Homo sapiens GN=PRDX3 PE=1 SV=3	4.29688	1	1	0	0	0
O43818	U3 small nucleolar RNA-interacting protein 2 OS=Homo sapiens GN=RRP9 PE=1 SV=1	2.10526	1	0	0	0	1
Q8IWX8	Calcium homeostasis endoplasmic reticulum protein OS=Homo sapiens GN=CHERP PE=1 SV=3	3.71179	1	0	0	0	1
O95429	BAG family molecular chaperone regulator 4 OS=Homo sapiens GN=BAG4 PE=1 SV=1	2.407	1	0	0	0	1
O14602	Eukaryotic translation initiation factor 1A, Y-chromosomal OS=Homo sapiens GN=EIF1AY PE=1 SV=4	8.33333	1	0	1	0	0
O96019	Actin-like protein 6A OS=Homo sapiens GN=ACTL6A PE=1 SV=1	2.331	1	0	0	0	1
P62875	DNA-directed RNA polymerases I, II, and III subunit RPABC5 OS=Homo sapiens GN=POLR2L PE=1 SV=1	13.4328	1	0	0	1	0
O00470	Homeobox protein Meis1 OS=Homo sapiens GN=MEIS1 PE=1 SV=1	2.5641	1	0	0	0	1
Q8N5C6	S1 RNA-binding domain-containing protein 1 OS=Homo sapiens GN=SRBD1 PE=1 SV=2	1.70854	1	0	0	0	1
O94761	ATP-dependent DNA helicase Q4 OS=Homo sapiens GN=RECQL4 PE=1 SV=1	1.3245	1	0	0	0	1
Q6EMB2	Tubulin polyglutamylase TTLL5 OS=Homo sapiens GN=TTLL5 PE=1 SV=3	1.0929	1	0	0	1	0
Q8NHU6	Tudor domain-containing protein 7 OS=Homo sapiens GN=TDRD7 PE=1 SV=2	1.0929	1	0	0	0	1
Q8NEY8	Periphilin-1 OS=Homo sapiens GN=PPHLN1 PE=1 SV=2	2.40175	1	0	0	0	1
P63151	Serine/threonine-protein phosphatase 2A 55 kDa regulatory subunit B alpha isoform OS=Homo sapiens GN=PPP2R2A PE=1 SV=1	2.68456	1	0	0	1	0
Q9NV06	DDB1- and CUL4-associated factor 13 OS=Homo sapiens GN=DCAF13 PE=1 SV=2	2.24719	1	0	0	1	0
O14896	Interferon regulatory factor 6 OS=Homo sapiens GN=IRF6 PE=1 SV=1	1.92719	1	0	0	1	0
Q8NB46	Serine/threonine-protein phosphatase 6 regulatory ankyrin repeat subunit C OS=Homo sapiens GN=ANKRD52 PE=1 SV=3	1.95167	1	1	0	0	0
Q8IVT2	Mitotic interactor and substrate of PLK1 OS=Homo sapiens GN=MISP PE=1 SV=1	1.62003	1	1	0	0	0
Q96TA1	Niban-like protein 1 OS=Homo sapiens GN=FAM129B PE=1 SV=3	1.74263	1	0	0	1	0
P61221	ATP-binding cassette sub-family E member 1 OS=Homo sapiens GN=ABCE1 PE=1 SV=1	2.00334	1	0	0	1	0
Q9Y265	RuvB-like 1 OS=Homo sapiens GN=RUVBL1 PE=1 SV=1	2.63158	1	1	0	1	0
Q9BRT6	Protein LLP homolog OS=Homo sapiens GN=LLPH PE=1 SV=1	17.0543	1	0	0	0	1
Q9BY44	Eukaryotic translation initiation factor 2A OS=Homo sapiens GN=EIF2A PE=1 SV=3	2.90598	1	0	0	0	1
P60953	Cell division control protein 42 homolog OS=Homo sapiens GN=CDC42 PE=1 SV=2	8.90052	1	0	0	0	1
Q6P1N0	Coiled-coil and C2 domain-containing protein 1A OS=Homo sapiens GN=CC2D1A PE=1 SV=1	2.10305	1	0	0	0	1
O00401	Neural Wiskott-Aldrich syndrome protein OS=Homo sapiens GN=WASL PE=1 SV=2	5.74257	1	0	0	0	1
Q7LFL8	CXXC-type zinc finger protein 5 OS=Homo sapiens GN=CXXC5 PE=1 SV=1	3.10559	1	0	0	0	1
Q6PKG0	La-related protein 1 OS=Homo sapiens GN=LARP1 PE=1 SV=2	1.09489	1	0	0	0	1
Q9ULH0	Kinase D-interacting substrate of 220 kDa OS=Homo sapiens GN=KIDINS220 PE=1 SV=3	0.621118	1	0	1	0	0
P15559	NAD(P)H dehydrogenase [quinone] 1 OS=Homo sapiens GN=NQO1 PE=1 SV=1	4.0146	1	0	0	0	1
Q9BTC0	Death-inducer obliterator 1 OS=Homo sapiens GN=DIDO1 PE=1 SV=5	0.535714	1	0	0	0	1
Q9C086	INO80 complex subunit B OS=Homo sapiens GN=INO80B PE=1 SV=2	2.52809	1	0	0	1	0
P08243	Asparagine synthetase [glutamine-hydrolyzing] OS=Homo sapiens GN=ASNS PE=1 SV=4	1.60428	1	0	0	0	1
Q9Y224	UPF0568 protein C14orf166 OS=Homo sapiens GN=C14orf166 PE=1 SV=1	3.27869	1	0	0	0	1
P25788	Proteasome subunit alpha type-3 OS=Homo sapiens GN=PSMA3 PE=1 SV=2	4.70588	1	0	0	1	0
Q96A11	Galactose-3-O-sulfotransferase 3 OS=Homo sapiens GN=GAL3ST3 PE=1 SV=1	2.78422	1	0	0	0	1
O95340	Bifunctional 3'-phosphoadenosine 5'-phosphosulfate synthase 2 OS=Homo sapiens GN=PAPSS2 PE=1 SV=2	2.76873	1	0	0	0	1
Q8IWZ8	SURP and G-patch domain-containing protein 1 OS=Homo sapiens GN=SUGP1 PE=1 SV=2	1.70543	1	0	0	0	1
Q9H2U1	ATP-dependent RNA helicase DHX36 OS=Homo sapiens GN=DHX36 PE=1 SV=2	1.38889	1	1	0	0	0
P78371	T-complex protein 1 subunit beta OS=Homo sapiens GN=CCT2 PE=1 SV=4	1.49533	1	0	0	0	1
Q96DG6	Carboxymethylenebutenolidase homolog OS=Homo sapiens GN=CMBL PE=1 SV=1	3.26531	1	0	0	0	1
Q5T848	Probable G-protein coupled receptor 158 OS=Homo sapiens GN=GPR158 PE=1 SV=1	0.90535	1	1	0	0	0
Q5VUA4	Zinc finger protein 318 OS=Homo sapiens GN=ZNF318 PE=1 SV=2	0.570426	1	0	0	1	0
Q9NVA2	Septin-11 OS=Homo sapiens GN=SEPT11 PE=1 SV=3	4.4289	1	0	0	1	0
Q15020	Squamous cell carcinoma antigen recognized by T-cells 3 OS=Homo sapiens GN=SART3 PE=1 SV=1	1.14226	1	0	0	1	0
P25490	Transcriptional repressor protein YY1 OS=Homo sapiens GN=YY1 PE=1 SV=2	1.93237	1	0	0	0	1
O43511	Pendrin OS=Homo sapiens GN=SLC26A4 PE=1 SV=1	1.66667	1	1	0	0	0
P02461	Collagen alpha-1(III) chain OS=Homo sapiens GN=COL3A1 PE=1 SV=4	0.750341	1	1	0	1	0
Q9Y5A9	YTH domain-containing family protein 2 OS=Homo sapiens GN=YTHDF2 PE=1 SV=2	2.41796	1	1	0	0	0
P63167	Dynein light chain 1, cytoplasmic OS=Homo sapiens GN=DYNLL1 PE=1 SV=1	13.4831	1	0	0	1	0
P53992	Protein transport protein Sec24C OS=Homo sapiens GN=SEC24C PE=1 SV=3	1.1883	1	0	0	0	1
Q05519	Serine/arginine-rich splicing factor 11 OS=Homo sapiens GN=SRSF11 PE=1 SV=1	2.89256	1	0	0	1	0
Q14202	Zinc finger MYM-type protein 3 OS=Homo sapiens GN=ZMYM3 PE=1 SV=2	0.875912	1	0	0	1	0
Q08117	Amino-terminal enhancer of split OS=Homo sapiens GN=AES PE=1 SV=4	8.12183	1	0	0	1	0
Q8N119	Matrix metalloproteinase-21 OS=Homo sapiens GN=MMP21 PE=2 SV=2	2.81195	1	0	0	0	1
P63165	Small ubiquitin-related modifier 1 OS=Homo sapiens GN=SUMO1 PE=1 SV=1	13.8614	1	0	0	0	1
O43491	Band 4.1-like protein 2 OS=Homo sapiens GN=EPB41L2 PE=1 SV=1	2.28856	1	1	0	0	0
Q96HU8	GTP-binding protein Di-Ras2 OS=Homo sapiens GN=DIRAS2 PE=1 SV=1	5.52764	1	0	1	0	0
P13693	Translationally-controlled tumor protein OS=Homo sapiens GN=TPT1 PE=1 SV=1	7.55814	1	0	0	0	1
P51809	Vesicle-associated membrane protein 7 OS=Homo sapiens GN=VAMP7 PE=1 SV=3	5.45455	1	0	0	1	0
O14578	Citron Rho-interacting kinase OS=Homo sapiens GN=CIT PE=1 SV=2	0.789344	1	0	0	0	1
Q15643	Thyroid receptor-interacting protein 11 OS=Homo sapiens GN=TRIP11 PE=1 SV=3	1.01061	1	0	0	1	0
O60645	Exocyst complex component 3 OS=Homo sapiens GN=EXOC3 PE=1 SV=2	3.04233	1	0	0	1	0
Q02543	60S ribosomal protein L18a OS=Homo sapiens GN=RPL18A PE=1 SV=2	3.97727	1	0	0	1	1
P41091	Eukaryotic translation initiation factor 2 subunit 3 OS=Homo sapiens GN=EIF2S3 PE=1 SV=3	2.9661	1	0	0	1	0
Q96DF8	Protein DGCR14 OS=Homo sapiens GN=DGCR14 PE=1 SV=1	4.20168	1	0	0	0	1
Q96FL8	Multidrug and toxin extrusion protein 1 OS=Homo sapiens GN=SLC47A1 PE=1 SV=1	1.92982	1	0	0	1	0
Q96JH7	Deubiquitinating protein VCIP135 OS=Homo sapiens GN=VCPIP1 PE=1 SV=2	0.900164	1	1	0	0	0
Q14678	KN motif and ankyrin repeat domain-containing protein 1 OS=Homo sapiens GN=KANK1 PE=1 SV=3	0.887574	1	1	0	0	0
P38646	Stress-70 protein, mitochondrial OS=Homo sapiens GN=HSPA9 PE=1 SV=2	1.62003	1	1	0	0	0
Q9Y3C6	Peptidyl-prolyl cis-trans isomerase-like 1 OS=Homo sapiens GN=PPIL1 PE=1 SV=1	10.241	1	0	0	1	0
P53350	Serine/threonine-protein kinase PLK1 OS=Homo sapiens GN=PLK1 PE=1 SV=1	3.15091	1	0	0	0	1
Q9NR19	Acetyl-coenzyme A synthetase, cytoplasmic OS=Homo sapiens GN=ACSS2 PE=1 SV=1	0.998573	1	0	0	1	0
Q15843	NEDD8 OS=Homo sapiens GN=NEDD8 PE=1 SV=1	17.284	1	0	0	0	1
Q9HD26	Golgi-associated PDZ and coiled-coil motif-containing protein OS=Homo sapiens GN=GOPC PE=1 SV=1	1.94805	1	0	0	1	0
Q5VTB9	E3 ubiquitin-protein ligase RNF220 OS=Homo sapiens GN=RNF220 PE=1 SV=1	1.76678	1	0	0	1	0
P29373	Cellular retinoic acid-binding protein 2 OS=Homo sapiens GN=CRABP2 PE=1 SV=2	6.52174	1	0	0	0	1
O15372	Eukaryotic translation initiation factor 3 subunit H OS=Homo sapiens GN=EIF3H PE=1 SV=1	5.68182	1	0	0	0	1
Q96HA7	Tonsoku-like protein OS=Homo sapiens GN=TONSL PE=1 SV=2	0.870827	1	0	0	0	1
Q9UN79	Transcription factor SOX-13 OS=Homo sapiens GN=SOX13 PE=1 SV=3	2.73312	1	0	0	1	0
O14974	Protein phosphatase 1 regulatory subunit 12A OS=Homo sapiens GN=PPP1R12A PE=1 SV=1	1.65049	1	0	1	0	0
Q9Y2E6	E3 ubiquitin-protein ligase DTX4 OS=Homo sapiens GN=DTX4 PE=1 SV=2	2.10016	1	0	1	0	0
Q8WXI9	Transcriptional repressor p66-beta OS=Homo sapiens GN=GATAD2B PE=1 SV=1	2.19224	1	0	0	1	1
Q9Y490	Talin-1 OS=Homo sapiens GN=TLN1 PE=1 SV=3	0.314837	1	1	0	0	0
Q9P2J5	Leucine--tRNA ligase, cytoplasmic OS=Homo sapiens GN=LARS PE=1 SV=2	0.935374	1	0	0	1	0
Q96GQ7	Probable ATP-dependent RNA helicase DDX27 OS=Homo sapiens GN=DDX27 PE=1 SV=2	1.38191	1	0	0	1	0
Q96MX3	Zinc finger protein 48 OS=Homo sapiens GN=ZNF48 PE=1 SV=2	2.26537	1	0	0	0	1
Q9Y6I4	Ubiquitin carboxyl-terminal hydrolase 3 OS=Homo sapiens GN=USP3 PE=1 SV=2	2.69231	1	0	0	0	1
Q5T1M5	FK506-binding protein 15 OS=Homo sapiens GN=FKBP15 PE=1 SV=2	1.14848	1	0	0	1	1
Q5JTZ5	Uncharacterized protein C9orf152 OS=Homo sapiens GN=C9orf152 PE=2 SV=2	5.43933	1	0	1	0	0
Q99550	M-phase phosphoprotein 9 OS=Homo sapiens GN=MPHOSPH9 PE=1 SV=4	0.929839	1	0	0	0	1
Q6DKI1	60S ribosomal protein L7-like 1 OS=Homo sapiens GN=RPL7L1 PE=1 SV=1	3.25203	1	0	0	1	0
Q9HCJ3	Ribonucleoprotein PTB-binding 2 OS=Homo sapiens GN=RAVER2 PE=1 SV=2	4.0521	1	0	0	0	1
Q9UGU0	Transcription factor 20 OS=Homo sapiens GN=TCF20 PE=1 SV=3	1.58163	1	0	0	1	0
P17987	T-complex protein 1 subunit alpha OS=Homo sapiens GN=TCP1 PE=1 SV=1	1.43885	1	0	0	1	0
Q8NCD3	Holliday junction recognition protein OS=Homo sapiens GN=HJURP PE=1 SV=2	1.73797	1	1	0	0	0
Q3MHD2	Protein LSM12 homolog OS=Homo sapiens GN=LSM12 PE=1 SV=2	6.66667	1	0	0	0	1
Q9NQ55	Suppressor of SWI4 1 homolog OS=Homo sapiens GN=PPAN PE=2 SV=1	1.47992	1	0	0	1	0
Q9H1P6	Uncharacterized protein C20orf85 OS=Homo sapiens GN=C20orf85 PE=2 SV=1	8.0292	1	0	0	0	1
Q9Y657	Spindlin-1 OS=Homo sapiens GN=SPIN1 PE=1 SV=3	6.48855	1	0	0	0	1
Q17RD7	Synaptotagmin-16 OS=Homo sapiens GN=SYT16 PE=1 SV=2	2.32558	1	1	0	0	0
O43493	Trans-Golgi network integral membrane protein 2 OS=Homo sapiens GN=TGOLN2 PE=1 SV=2	2.91667	1	0	0	0	1
Q8IY18	Structural maintenance of chromosomes protein 5 OS=Homo sapiens GN=SMC5 PE=1 SV=2	0.908265	1	0	1	0	0
Q6P1J9	Parafibromin OS=Homo sapiens GN=CDC73 PE=1 SV=1	1.88324	1	0	0	0	1
Q14919	Dr1-associated corepressor OS=Homo sapiens GN=DRAP1 PE=1 SV=3	5.36585	1	0	0	0	1
O15389	Sialic acid-binding Ig-like lectin 5 OS=Homo sapiens GN=SIGLEC5 PE=1 SV=1	3.81125	1	1	0	0	0
Q9Y2Z0	Protein SGT1 homolog OS=Homo sapiens GN=SUGT1 PE=1 SV=3	3.83562	1	0	0	0	1
P51003	Poly(A) polymerase alpha OS=Homo sapiens GN=PAPOLA PE=1 SV=4	2.41611	1	0	1	0	0
P01860	Ig gamma-3 chain C region OS=Homo sapiens GN=IGHG3 PE=1 SV=2	1.85676	1	0	1	1	0
Q03701	CCAAT/enhancer-binding protein zeta OS=Homo sapiens GN=CEBPZ PE=1 SV=3	0.85389	1	1	0	1	1
O75665	Oral-facial-digital syndrome 1 protein OS=Homo sapiens GN=OFD1 PE=1 SV=1	1.28458	1	0	0	1	0
P19440	Gamma-glutamyltranspeptidase 1 OS=Homo sapiens GN=GGT1 PE=1 SV=2	1.58172	1	0	0	0	1
Q8IZ83	Aldehyde dehydrogenase family 16 member A1 OS=Homo sapiens GN=ALDH16A1 PE=1 SV=2	2.61845	1	0	0	1	0
Q6PIV7	Solute carrier family 25 member 34 OS=Homo sapiens GN=SLC25A34 PE=2 SV=1	3.28947	1	0	1	0	0
Q9H6F5	Coiled-coil domain-containing protein 86 OS=Homo sapiens GN=CCDC86 PE=1 SV=1	2.22222	1	0	0	1	0
P13797	Plastin-3 OS=Homo sapiens GN=PLS3 PE=1 SV=4	1.42857	1	0	1	0	0
P42704	Leucine-rich PPR motif-containing protein, mitochondrial OS=Homo sapiens GN=LRPPRC PE=1 SV=3	1.64993	1	0	0	0	1
Q76I76	Protein phosphatase Slingshot homolog 2 OS=Homo sapiens GN=SSH2 PE=1 SV=1	0.491918	1	0	0	0	1
O43765	Small glutamine-rich tetratricopeptide repeat-containing protein alpha OS=Homo sapiens GN=SGTA PE=1 SV=1	3.83387	1	1	0	0	0
Q9NP72	Ras-related protein Rab-18 OS=Homo sapiens GN=RAB18 PE=1 SV=1	7.28155	1	0	0	1	0
Q15061	WD repeat-containing protein 43 OS=Homo sapiens GN=WDR43 PE=1 SV=3	4.13589	1	0	0	0	1
Q9H7P9	Pleckstrin homology domain-containing family G member 2 OS=Homo sapiens GN=PLEKHG2 PE=1 SV=3	0.865801	1	0	1	0	0
Q15007	Pre-mRNA-splicing regulator WTAP OS=Homo sapiens GN=WTAP PE=1 SV=2	3.78788	1	0	0	0	1
P43487	Ran-specific GTPase-activating protein OS=Homo sapiens GN=RANBP1 PE=1 SV=1	5.47264	1	0	0	0	1
O76015	Keratin, type I cuticular Ha8 OS=Homo sapiens GN=KRT38 PE=1 SV=3	2.41228	1	0	0	0	1
O75923	Dysferlin OS=Homo sapiens GN=DYSF PE=1 SV=1	0.769231	1	1	0	0	0
Q6P5R6	60S ribosomal protein L22-like 1 OS=Homo sapiens GN=RPL22L1 PE=1 SV=2	19.6721	1	0	0	0	1
P62273	40S ribosomal protein S29 OS=Homo sapiens GN=RPS29 PE=1 SV=2	14.2857	1	0	1	0	1
Q13404	Ubiquitin-conjugating enzyme E2 variant 1 OS=Homo sapiens GN=UBE2V1 PE=1 SV=2	4.7619	1	0	0	1	0
O95785	Protein Wiz OS=Homo sapiens GN=WIZ PE=1 SV=2	0.726832	1	0	0	1	0
Q9H3L0	Methylmalonic aciduria and homocystinuria type D protein, mitochondrial OS=Homo sapiens GN=MMADHC PE=1 SV=2	3.04054	1	0	0	1	0
Q6ZN28	Metastasis-associated in colon cancer protein 1 OS=Homo sapiens GN=MACC1 PE=1 SV=2	3.52113	1	1	0	0	0
Q9Y3A5	Ribosome maturation protein SBDS OS=Homo sapiens GN=SBDS PE=1 SV=4	4	1	0	0	1	0
A6NMB1	Sialic acid-binding Ig-like lectin 16 OS=Homo sapiens GN=SIGLEC16 PE=2 SV=3	1.4553	1	0	0	1	0
Q9NXH9	tRNA (guanine(26)-N(2))-dimethyltransferase OS=Homo sapiens GN=TRMT1 PE=1 SV=1	1.97269	1	0	0	0	1
Q12899	Tripartite motif-containing protein 26 OS=Homo sapiens GN=TRIM26 PE=1 SV=1	2.22635	1	0	0	1	0
P19784	Casein kinase II subunit alpha' OS=Homo sapiens GN=CSNK2A2 PE=1 SV=1	4	1	0	0	0	1
Q9NT68	Teneurin-2 OS=Homo sapiens GN=TENM2 PE=1 SV=3	0.576784	1	0	1	0	0
Q9BZJ0	Crooked neck-like protein 1 OS=Homo sapiens GN=CRNKL1 PE=1 SV=4	1.06132	1	0	0	1	0
O75683	Surfeit locus protein 6 OS=Homo sapiens GN=SURF6 PE=1 SV=3	1.93906	1	1	0	0	0
Q16678	Cytochrome P450 1B1 OS=Homo sapiens GN=CYP1B1 PE=1 SV=2	4.41989	1	1	0	0	0
Q9BXL6	Caspase recruitment domain-containing protein 14 OS=Homo sapiens GN=CARD14 PE=1 SV=2	1.49402	1	0	1	0	0
Q13464	Rho-associated protein kinase 1 OS=Homo sapiens GN=ROCK1 PE=1 SV=1	0.812408	1	1	0	0	0
A2RUR9	Coiled-coil domain-containing protein 144A OS=Homo sapiens GN=CCDC144A PE=2 SV=1	1.47162	1	1	0	0	0
Q14681	BTB/POZ domain-containing protein KCTD2 OS=Homo sapiens GN=KCTD2 PE=1 SV=3	6.84411	1	0	1	0	0
P24534	Elongation factor 1-beta OS=Homo sapiens GN=EEF1B2 PE=1 SV=3	5.77778	1	0	1	0	0
P42330	Aldo-keto reductase family 1 member C3 OS=Homo sapiens GN=AKR1C3 PE=1 SV=4	2.47678	1	0	0	0	1
Q8WUM4	Programmed cell death 6-interacting protein OS=Homo sapiens GN=PDCD6IP PE=1 SV=1	1.15207	1	0	0	1	0
P05000	Interferon omega-1 OS=Homo sapiens GN=IFNW1 PE=1 SV=2	5.64103	1	0	0	1	0
Q08AG7	Mitotic-spindle organizing protein 1 OS=Homo sapiens GN=MZT1 PE=1 SV=2	19.5122	1	0	1	0	0
Q96S59	Ran-binding protein 9 OS=Homo sapiens GN=RANBP9 PE=1 SV=1	1.50892	1	0	1	0	0
Q3YEC7	Rab-like protein 6 OS=Homo sapiens GN=RABL6 PE=1 SV=2	0.960219	1	0	1	0	0
P05060	Secretogranin-1 OS=Homo sapiens GN=CHGB PE=1 SV=2	2.06795	1	1	0	0	0
O00214	Galectin-8 OS=Homo sapiens GN=LGALS8 PE=1 SV=4	2.83912	1	0	0	1	0
Q99814	Endothelial PAS domain-containing protein 1 OS=Homo sapiens GN=EPAS1 PE=1 SV=3	2.64368	1	1	0	0	0
O75182	Paired amphipathic helix protein Sin3b OS=Homo sapiens GN=SIN3B PE=1 SV=2	0.60241	1	0	1	0	0
Q9P0W2	SWI/SNF-related matrix-associated actin-dependent regulator of chromatin subfamily E member 1-related OS=Homo sapiens GN=HMG20B PE=1 SV=1	9.46372	1	0	0	0	1
A2PYH4	Probable ATP-dependent DNA helicase HFM1 OS=Homo sapiens GN=HFM1 PE=1 SV=2	0.836237	1	0	0	0	1
P05204	Non-histone chromosomal protein HMG-17 OS=Homo sapiens GN=HMGN2 PE=1 SV=3	28.8889	1	0	1	0	0
Q15700	Disks large homolog 2 OS=Homo sapiens GN=DLG2 PE=1 SV=3	1.83908	1	0	0	0	1
P38606	V-type proton ATPase catalytic subunit A OS=Homo sapiens GN=ATP6V1A PE=1 SV=2	1.94489	1	0	0	1	0
Q9BXB4	Oxysterol-binding protein-related protein 11 OS=Homo sapiens GN=OSBPL11 PE=1 SV=2	1.47256	1	0	1	0	0
Q9H993	Protein-glutamate O-methyltransferase OS=Homo sapiens GN=ARMT1 PE=1 SV=1	2.26757	1	0	0	0	1
O14497	AT-rich interactive domain-containing protein 1A OS=Homo sapiens GN=ARID1A PE=1 SV=3	0.437637	1	0	0	0	1
Q53FD0	Zinc finger C2HC domain-containing protein 1C OS=Homo sapiens GN=ZC2HC1C PE=1 SV=3	1.97368	1	0	0	1	0
P47755	F-actin-capping protein subunit alpha-2 OS=Homo sapiens GN=CAPZA2 PE=1 SV=3	5.59441	1	0	0	1	0
Q9UKK3	Poly [ADP-ribose] polymerase 4 OS=Homo sapiens GN=PARP4 PE=1 SV=3	0.696056	1	0	0	0	1
Q8NC74	RBBP8 N-terminal-like protein OS=Homo sapiens GN=RBBP8NL PE=2 SV=3	1.35542	1	0	0	0	1
Q9H6S0	Probable ATP-dependent RNA helicase YTHDC2 OS=Homo sapiens GN=YTHDC2 PE=1 SV=2	0.769231	1	0	0	0	1
Q8TDN6	Ribosome biogenesis protein BRX1 homolog OS=Homo sapiens GN=BRIX1 PE=1 SV=2	1.983	1	0	0	1	0
O75146	Huntingtin-interacting protein 1-related protein OS=Homo sapiens GN=HIP1R PE=1 SV=2	1.31086	1	1	0	0	0
Q96MT0	Putative uncharacterized protein FLJ31958 OS=Homo sapiens PE=2 SV=1	14.7239	1	0	1	0	0
O95239	Chromosome-associated kinesin KIF4A OS=Homo sapiens GN=KIF4A PE=1 SV=3	0.974026	1	0	0	0	1
P52306	Rap1 GTPase-GDP dissociation stimulator 1 OS=Homo sapiens GN=RAP1GDS1 PE=1 SV=3	2.47117	1	0	1	0	0
Q6SA08	Testis-specific serine/threonine-protein kinase 4 OS=Homo sapiens GN=TSSK4 PE=1 SV=1	2.43902	1	0	1	0	0
P28827	Receptor-type tyrosine-protein phosphatase mu OS=Homo sapiens GN=PTPRM PE=1 SV=2	0.895317	1	0	0	0	1
Q8NAV1	Pre-mRNA-splicing factor 38A OS=Homo sapiens GN=PRPF38A PE=1 SV=1	5.12821	1	0	0	0	1
P28070	Proteasome subunit beta type-4 OS=Homo sapiens GN=PSMB4 PE=1 SV=4	5.68182	1	0	0	1	0
P0CJ78	Zinc finger protein 865 OS=Homo sapiens GN=ZNF865 PE=3 SV=1	1.322	1	0	0	0	1
P05109	Protein S100-A8 OS=Homo sapiens GN=S100A8 PE=1 SV=1	11.828	1	0	0	0	1
Q9NXR1	Nuclear distribution protein nudE homolog 1 OS=Homo sapiens GN=NDE1 PE=1 SV=2	3.75723	1	1	0	0	0
P49591	Serine--tRNA ligase, cytoplasmic OS=Homo sapiens GN=SARS PE=1 SV=3	2.33463	1	0	0	0	1
