# Supplementary material for: A quantitative mass spectrometry-based approach to monitor the dynamics of endogenous chromatin-associated protein complexes
Source: Nat Commun. 2018 Jun 13;9:2311. doi: 10.1038/s41467-018-04619-5 (PMC5998130; doi:10.1038/s41467-018-04619-5)
Supplement: Supplementary file 4 — Supplementary Data Set 2 [file 41467_2018_4619_MOESM4_ESM.xlsx]

## Sheet: specificity_ESR1
Uniprot Accession	Description	Gene Name	IgG.rep01	IgG.rep02	IgG.rep03	IgG.rep04	IgG.rep05	ER.rep01	ER.rep02	ER.rep03	ER.rep04	ER.rep05	#Unique_Peptides	log2FC (ERs/IgGs)	AvgIntensity	t	P.Value	adj.P.Val	B
Q15149	Plectin OS=Homo sapiens GN=PLEC PE=1 SV=3	PLEC	16.21	15.97	16.09	15.73	15.76	16.93	16.97	15.64	16.95	15.99	258	0.54	16.22	1.94	0.079	0.096	-5.19
Q09666	Neuroblast differentiation-associated protein AHNAK OS=Homo sapiens GN=AHNAK PE=1 SV=2	AHNAK	15.67	15.39	15.45	15.2	15.28	16.38	16.48	15.2	16.48	15.49	161	0.61	15.7	2.25	0.047	0.059	-4.7
P15924	Desmoplakin OS=Homo sapiens GN=DSP PE=1 SV=3	DSP	14.8	14.91	14.76	14.77	14.81	15.67	15.73	15.14	15.79	15.2	131	0.7	15.16	4.4	0.0012	0.0019	-1.01
P49327	Fatty acid synthase OS=Homo sapiens GN=FASN PE=1 SV=3	FASN	14.99	14.62	14.86	14.61	14.63	15.79	15.66	15.87	15.75	15.61	97	1	15.24	7.79	1.1e-05	5.3e-05	3.82
Q14204	Cytoplasmic dynein 1 heavy chain 1 OS=Homo sapiens GN=DYNC1H1 PE=1 SV=5	DYNC1H1	13.43	13.19	13.15	13.29	13.21	14.13	13.99	13.82	13.67	13.78	97	0.62	13.57	5.04	0.00042	0.00079	0.03
P58107	Epiplakin OS=Homo sapiens GN=EPPK1 PE=1 SV=2	EPPK1	14.73	14.6	14.69	14.43	14.36	15.42	15.43	14.11	15.55	14.69	94	0.48	14.8	1.78	0.1	0.12	-5.44
P78527	DNA-dependent protein kinase catalytic subunit OS=Homo sapiens GN=PRKDC PE=1 SV=3	PRKDC	13.56	13.62	13.63	13.5	13.52	14.63	14.45	14.54	14.55	14.25	89	0.92	14.03	8.17	6.8e-06	4.2e-05	4.26
Q14980	Nuclear mitotic apparatus protein 1 OS=Homo sapiens GN=NUMA1 PE=1 SV=2	NUMA1	13.76	13.43	13.72	13.44	13.6	14.55	14.72	15.28	15.1	14.9	84	1.32	14.25	8.26	6.1e-06	4e-05	4.36
P21333	Filamin-A OS=Homo sapiens GN=FLNA PE=1 SV=4	FLNA	15.33	14.88	15.18	14.81	14.84	15.97	15.91	15.02	15.92	15.13	84	0.58	15.3	2.56	0.027	0.035	-4.17
P35579	Myosin-9 OS=Homo sapiens GN=MYH9 PE=1 SV=4	MYH9	14.19	13.95	14.18	13.81	13.86	14.96	14.95	14.06	15.17	14.13	79	0.65	14.33	2.8	0.018	0.024	-3.76
O75369	Filamin-B OS=Homo sapiens GN=FLNB PE=1 SV=2	FLNB	14.35	14.04	14.18	13.99	13.89	15.13	15.06	14.26	15.16	14.24	73	0.68	14.43	3.09	0.011	0.015	-3.27
Q6P2Q9	Pre-mRNA-processing-splicing factor 8 OS=Homo sapiens GN=PRPF8 PE=1 SV=2	PRPF8	13.57	13	13.51	13.59	13.5	14.15	14.22	14.56	14.64	14.26	67	0.93	13.9	5.89	0.00012	0.00028	1.31
P46013	Antigen KI-67 OS=Homo sapiens GN=MKI67 PE=1 SV=2	MKI67	12.57	13.74	12.86	13	12.93	14.32	13.97	12.84	13.27	13.21	62	0.5	13.27	1.66	0.13	0.15	-5.61
P12270	Nucleoprotein TPR OS=Homo sapiens GN=TPR PE=1 SV=3	TPR	12.82	12.44	12.82	12.53	12.64	13.58	13.77	13.88	14.11	13.57	61	1.14	13.22	7.98	8.4e-06	4.6e-05	4.04
Q08211	ATP-dependent RNA helicase A OS=Homo sapiens GN=DHX9 PE=1 SV=4	DHX9	13.45	14.36	13.83	13.89	14.06	15.71	15.49	17.76	16.49	17.22	53	2.61	15.23	6.31	7.7e-05	0.0002	1.8
O75643	U5 small nuclear ribonucleoprotein 200 kDa helicase OS=Homo sapiens GN=SNRNP200 PE=1 SV=2	SNRNP200	12.85	12.58	12.87	12.53	12.62	13.68	13.74	13.96	14.07	13.56	52	1.11	13.25	8.17	6.8e-06	4.2e-05	4.25
Q7Z406	Myosin-14 OS=Homo sapiens GN=MYH14 PE=1 SV=2	MYH14	12.55	12.33	12.57	12.26	12.36	13.25	13.26	12.42	13.41	12.58	52	0.57	12.7	2.81	0.017	0.023	-3.74
P05787	Keratin, type II cytoskeletal 8 OS=Homo sapiens GN=KRT8 PE=1 SV=7	KRT8	16.68	16.43	16.69	16.4	16.31	17.19	17.26	16.54	17.62	16.86	50	0.59	16.8	2.89	0.015	0.02	-3.61
P02545	Prelamin-A/C OS=Homo sapiens GN=LMNA PE=1 SV=1	LMNA	14.43	13.96	14.39	14.15	14.37	15.09	15.09	14.61	15.37	14.48	49	0.67	14.59	3.51	0.0051	0.0075	-2.52
P05783	Keratin, type I cytoskeletal 18 OS=Homo sapiens GN=KRT18 PE=1 SV=2	KRT18	15.99	15.72	16.06	15.65	15.69	16.41	16.61	16.14	17.05	16.3	44	0.68	16.16	3.62	0.0043	0.0064	-2.34
Q14690	Protein RRP5 homolog OS=Homo sapiens GN=PDCD11 PE=1 SV=3	PDCD11	12.36	14.21	12.67	13.02	12.99	14.5	14.15	12.73	12.72	13.08	44	0.38	13.24	0.88	0.4	0.43	-6.53
Q92616	eIF-2-alpha kinase activator GCN1 OS=Homo sapiens GN=GCN1 PE=1 SV=6	GCN1	12.28	11.94	12.24	12.14	12.2	12.97	12.86	12.86	12.7	12.63	43	0.64	12.48	5.63	0.00018	0.00038	0.93
Q00610	Clathrin heavy chain 1 OS=Homo sapiens GN=CLTC PE=1 SV=5	CLTC	13.63	13.38	13.42	13.51	13.34	14.4	14.11	14.35	14.1	14.18	42	0.77	13.84	6.61	4.6e-05	0.00014	2.31
P52272	Heterogeneous nuclear ribonucleoprotein M OS=Homo sapiens GN=HNRNPM PE=1 SV=3	HNRNPM	14.08	13.83	14.14	13.92	14.05	15.13	15.23	16.34	15.78	16.08	41	1.7	14.86	7.32	1.9e-05	7.5e-05	3.24
Q9UQ35	Serine/arginine repetitive matrix protein 2 OS=Homo sapiens GN=SRRM2 PE=1 SV=2	SRRM2	12.42	12.14	12.53	12.5	12.66	13.02	13.19	13.38	13.56	13.15	41	0.82	12.85	5.72	0.00016	0.00034	1.06
Q9P2E9	Ribosome-binding protein 1 OS=Homo sapiens GN=RRBP1 PE=1 SV=4	RRBP1	12.73	12.65	12.43	12.15	12.02	13.75	13.6	11.78	13.17	12.62	39	0.59	12.69	1.68	0.12	0.15	-5.59
O60437	Periplakin OS=Homo sapiens GN=PPL PE=1 SV=4	PPL	11.78	11.67	11.71	11.5	11.64	12.58	12.74	12.15	12.84	12.02	38	0.8	12.07	4.75	0.00067	0.0012	-0.44
P19338	Nucleolin OS=Homo sapiens GN=NCL PE=1 SV=3	NCL	13.88	16.43	14.34	14.54	14.46	16.64	16.31	13.13	14.71	14.6	38	0.35	14.9	0.51	0.62	0.65	-6.8
P49750	YLP motif-containing protein 1 OS=Homo sapiens GN=YLPM1 PE=1 SV=3	YLPM1	12.05	12.25	11.99	12.05	12.25	13.3	13.3	13.9	13.59	13.76	37	1.45	12.84	9.96	1e-06	2.9e-05	6.14
Q14839	Chromodomain-helicase-DNA-binding protein 4 OS=Homo sapiens GN=CHD4 PE=1 SV=2	CHD4	11.9	11.66	11.92	11.74	11.85	12.64	12.75	13.22	13.06	12.81	37	1.08	12.36	8.1	7.4e-06	4.4e-05	4.18
Q7KZF4	Staphylococcal nuclease domain-containing protein 1 OS=Homo sapiens GN=SND1 PE=1 SV=1	SND1	12.38	12.12	12.24	12.22	12.07	13.22	13.06	12.75	12.76	12.71	37	0.7	12.55	5.28	0.0003	0.00058	0.4
P20700	Lamin-B1 OS=Homo sapiens GN=LMNB1 PE=1 SV=2	LMNB1	13.66	13.26	13.65	13.17	13.22	14.41	14.44	13.19	14.63	13.57	37	0.65	13.72	2.35	0.04	0.05	-4.54
P04264	Keratin, type II cytoskeletal 1 OS=Homo sapiens GN=KRT1 PE=1 SV=6	KRT1	15.9	13.39	15.23	16.05	16.11	15.43	15.29	17	15.96	16.73	37	0.75	15.71	1.36	0.2	0.23	-6.02
P35908	Keratin, type II cytoskeletal 2 epidermal OS=Homo sapiens GN=KRT2 PE=1 SV=2	KRT2	14.84	12.07	14.31	14.65	14.62	14.08	13.34	15.7	14.75	15.43	37	0.56	14.38	0.94	0.37	0.4	-6.48
Q00839	Heterogeneous nuclear ribonucleoprotein U OS=Homo sapiens GN=HNRNPU PE=1 SV=6	HNRNPU	13.96	13.76	14.02	13.61	13.84	14.98	15.03	15.89	15.55	15.39	36	1.53	14.6	8.16	6.9e-06	4.2e-05	4.25
Q9Y490	Talin-1 OS=Homo sapiens GN=TLN1 PE=1 SV=3	TLN1	12.31	11.85	12.34	12.38	12.54	12.84	12.79	13.06	12.83	12.87	36	0.59	12.58	4.26	0.0015	0.0024	-1.25
O75691	Small subunit processome component 20 homolog OS=Homo sapiens GN=UTP20 PE=1 SV=3	UTP20	11.32	12.56	11.51	11.8	11.83	12.99	12.72	12.28	12	12.34	36	0.66	12.13	2.63	0.024	0.032	-4.06
P12956	X-ray repair cross-complementing protein 6 OS=Homo sapiens GN=XRCC6 PE=1 SV=2	XRCC6	13.05	13.55	13.21	13.04	13.04	14.31	14.2	14.54	14.2	14.25	35	1.12	13.74	8.12	7.2e-06	4.3e-05	4.2
P55265	Double-stranded RNA-specific adenosine deaminase OS=Homo sapiens GN=ADAR PE=1 SV=4	ADAR	12.44	13.44	12.63	12.7	12.69	14.04	13.81	13.85	13.57	13.78	35	1.03	13.3	5.51	0.00021	0.00043	0.75
Q99996	A-kinase anchor protein 9 OS=Homo sapiens GN=AKAP9 PE=1 SV=3	AKAP9	11.56	11.17	11.58	11.49	11.69	12.08	12.17	12.72	12.25	12.32	35	0.81	11.9	5.45	0.00023	0.00046	0.66
Q00341	Vigilin OS=Homo sapiens GN=HDLBP PE=1 SV=2	HDLBP	12.47	12.26	12.31	12.08	11.97	13.35	13.26	12.7	12.99	12.78	35	0.8	12.62	4.99	0.00046	0.00084	-0.05
Q13813	Spectrin alpha chain, non-erythrocytic 1 OS=Homo sapiens GN=SPTAN1 PE=1 SV=3	SPTAN1	11.8	11.53	11.48	11.3	11.36	12.55	12.58	11.53	12.51	11.87	35	0.71	11.85	3.26	0.008	0.011	-2.96
P23246	Splicing factor, proline- and glutamine-rich OS=Homo sapiens GN=SFPQ PE=1 SV=2	SFPQ	13.48	13.79	13.57	13.4	13.49	14.63	14.64	15.44	14.93	15.24	34	1.43	14.26	7.93	9e-06	4.8e-05	3.98
P43243	Matrin-3 OS=Homo sapiens GN=MATR3 PE=1 SV=2	MATR3	13	12.53	13.02	12.74	12.94	13.85	14.02	14.91	14.61	14.67	34	1.57	13.63	7.31	1.9e-05	7.5e-05	3.23
Q13263	Transcription intermediary factor 1-beta OS=Homo sapiens GN=TRIM28 PE=1 SV=5	TRIM28	13.68	13.58	13.71	13.29	13.47	14.51	14.77	15.67	15.2	15.08	34	1.5	14.3	7.24	2.1e-05	8e-05	3.13
Q12906	Interleukin enhancer-binding factor 3 OS=Homo sapiens GN=ILF3 PE=1 SV=3	ILF3	13.1	14.13	13.22	13.23	13.31	14.75	14.61	14.52	14.49	14.54	34	1.18	13.99	6.15	8.5e-05	0.00021	1.68
P78347	General transcription factor II-I OS=Homo sapiens GN=GTF2I PE=1 SV=2	GTF2I	12.53	12.48	12.56	12.19	12.36	13.51	13.53	13.84	13.74	13.44	33	1.19	13.02	9.51	1.6e-06	2.9e-05	5.69
P17844	Probable ATP-dependent RNA helicase DDX5 OS=Homo sapiens GN=DDX5 PE=1 SV=1	DDX5	13	13.39	13.17	13.02	13.21	14.37	14.33	15.27	14.67	14.95	33	1.56	13.94	8.14	7e-06	4.3e-05	4.23
Q92945	Far upstream element-binding protein 2 OS=Homo sapiens GN=KHSRP PE=1 SV=4	KHSRP	12.83	12.59	12.83	12.69	12.87	13.71	13.9	14.71	14.46	14.48	33	1.49	13.51	7.64	1.3e-05	5.8e-05	3.63
P35527	Keratin, type I cytoskeletal 9 OS=Homo sapiens GN=KRT9 PE=1 SV=3	KRT9	15.16	12.78	14.4	15.51	15.52	14.98	14.85	16.4	15.35	16.12	33	0.87	15.11	1.61	0.14	0.16	-5.68
Q7L014	Probable ATP-dependent RNA helicase DDX46 OS=Homo sapiens GN=DDX46 PE=1 SV=2	DDX46	11.94	12.02	12.06	11.97	11.96	12.89	12.95	13.34	13.2	13.01	32	1.08	12.53	9.49	1.7e-06	2.9e-05	5.68
Q13435	Splicing factor 3B subunit 2 OS=Homo sapiens GN=SF3B2 PE=1 SV=2	SF3B2	12.59	12.32	12.64	12.27	12.51	13.49	13.55	13.89	13.86	13.59	32	1.21	13.07	9.22	2.2e-06	3e-05	5.4
Q92900	Regulator of nonsense transcripts 1 OS=Homo sapiens GN=UPF1 PE=1 SV=2	UPF1	12.11	11.64	11.95	11.96	11.98	12.88	12.82	13.79	13.07	13.4	32	1.26	12.56	6.63	4.4e-05	0.00013	2.35
Q02880	DNA topoisomerase 2-beta OS=Homo sapiens GN=TOP2B PE=1 SV=3	TOP2B	11.78	12.5	11.81	12	12	13.14	12.97	12.17	12.57	12.45	32	0.64	12.34	3.07	0.011	0.015	-3.29
Q9BQG0	Myb-binding protein 1A OS=Homo sapiens GN=MYBBP1A PE=1 SV=2	MYBBP1A	11.74	13.75	12.08	12.45	12.39	14	13.66	12.02	12.13	12.36	32	0.35	12.66	0.74	0.48	0.51	-6.65
O75533	Splicing factor 3B subunit 1 OS=Homo sapiens GN=SF3B1 PE=1 SV=3	SF3B1	12.08	11.57	12.05	11.79	11.83	12.79	12.9	13.01	13.28	12.84	31	1.1	12.42	7.87	9.6e-06	5e-05	3.91
P13639	Elongation factor 2 OS=Homo sapiens GN=EEF2 PE=1 SV=4	EEF2	13.59	13.26	13.58	13.32	13.2	14.25	14.25	14.2	14.29	14.19	31	0.85	13.81	7.14	2.3e-05	8.6e-05	3.01
Q15075	Early endosome antigen 1 OS=Homo sapiens GN=EEA1 PE=1 SV=2	EEA1	11.52	11.3	11.34	11.17	11.15	12.32	12.3	11.91	12.17	11.99	31	0.84	11.72	6.77	3.7e-05	0.00012	2.54
Q9H0D6	5-3 exoribonuclease 2 OS=Homo sapiens GN=XRN2 PE=1 SV=1	XRN2	11.89	12.76	12.05	12.08	12.16	13.3	13.14	13.3	13.02	13.31	31	1.02	12.7	6.22	7.7e-05	0.0002	1.79
Q15393	Splicing factor 3B subunit 3 OS=Homo sapiens GN=SF3B3 PE=1 SV=4	SF3B3	12.66	12.07	12.64	12.51	12.6	13.15	13.23	13.74	13.58	13.42	31	0.93	12.96	5.73	0.00015	0.00034	1.08
Q14152	Eukaryotic translation initiation factor 3 subunit A OS=Homo sapiens GN=EIF3A PE=1 SV=1	EIF3A	12.08	11.68	11.9	11.86	11.84	12.77	12.58	12.35	12.29	12.4	31	0.6	12.18	4.77	0.00064	0.0011	-0.4
Q9H583	HEAT repeat-containing protein 1 OS=Homo sapiens GN=HEATR1 PE=1 SV=3	HEATR1	11.61	12.98	11.84	12.22	12.26	13.3	13.03	12.38	12.03	12.46	31	0.46	12.41	1.52	0.16	0.18	-5.8
Q9H0A0	RNA cytidine acetyltransferase OS=Homo sapiens GN=NAT10 PE=1 SV=2	NAT10	11.87	13.57	12.23	12.47	12.61	13.87	13.56	12.2	12.23	12.56	31	0.33	12.72	0.82	0.43	0.46	-6.58
Q6ZRV2	Protein FAM83H OS=Homo sapiens GN=FAM83H PE=1 SV=3	FAM83H	11.76	11.58	11.65	11.57	11.56	12.64	12.69	13.18	12.83	12.62	30	1.16	12.21	9.06	2.6e-06	3e-05	5.23
Q14789	Golgin subfamily B member 1 OS=Homo sapiens GN=GOLGB1 PE=1 SV=2	GOLGB1	10.75	10.49	10.65	10.97	10.61	11.49	11.54	11.44	11.4	11.44	30	0.77	11.08	7.02	2.7e-05	9.6e-05	2.85
Q9UPN4	Centrosomal protein of 131 kDa OS=Homo sapiens GN=CEP131 PE=1 SV=3	CEP131	11.54	11.73	11.61	11.7	11.9	12.65	12.59	13.08	12.34	12.85	30	1	12.2	6.79	3.6e-05	0.00012	2.56
P49792	E3 SUMO-protein ligase RanBP2 OS=Homo sapiens GN=RANBP2 PE=1 SV=2	RANBP2	11.81	11.43	11.76	11.37	11.36	12.49	12.59	12.14	12.62	11.91	30	0.8	11.95	4.7	0.00072	0.0013	-0.52
P46940	Ras GTPase-activating-like protein IQGAP1 OS=Homo sapiens GN=IQGAP1 PE=1 SV=1	IQGAP1	12.3	11.92	12.14	12.21	12.19	12.95	12.89	12.51	12.86	12.53	30	0.59	12.45	4.51	0.00098	0.0016	-0.83
Q9Y5B9	FACT complex subunit SPT16 OS=Homo sapiens GN=SUPT16H PE=1 SV=1	SUPT16H	11.73	12.46	11.9	12.02	12.03	13.09	12.9	12.65	12.5	12.65	30	0.73	12.39	4.48	0.001	0.0017	-0.87
P08727	Keratin, type I cytoskeletal 19 OS=Homo sapiens GN=KRT19 PE=1 SV=4	KRT19	14.78	14.76	14.74	14.4	14.29	15.55	15.59	14.45	15.82	14.79	30	0.65	14.92	2.45	0.033	0.042	-4.37
Q03252	Lamin-B2 OS=Homo sapiens GN=LMNB2 PE=1 SV=4	LMNB2	12.63	12.02	12.67	12.44	12.77	13.07	13.14	12.58	13.48	12.6	30	0.47	12.74	2.25	0.047	0.059	-4.7
P33993	DNA replication licensing factor MCM7 OS=Homo sapiens GN=MCM7 PE=1 SV=4	MCM7	11.59	11.35	11.66	11.64	11.6	12.43	12.46	13.45	12.85	13.05	29	1.28	12.21	6.65	4.3e-05	0.00013	2.37
P48552	Nuclear receptor-interacting protein 1 OS=Homo sapiens GN=NRIP1 PE=1 SV=2	NRIP1	10.16	9.83	10.43	10.68	11.11	12.06	12.48	15	13.84	14.33	29	3.1	11.99	5.83	0.00015	0.00033	1.13
Q04637	Eukaryotic translation initiation factor 4 gamma 1 OS=Homo sapiens GN=EIF4G1 PE=1 SV=4	EIF4G1	12.2	11.92	12.06	11.88	11.86	12.95	12.85	12.55	12.54	12.45	29	0.68	12.33	5.17	0.00035	0.00066	0.23
P35580	Myosin-10 OS=Homo sapiens GN=MYH10 PE=1 SV=3	MYH10	11.12	11.05	11	10.89	10.89	11.99	12.06	11.16	12.21	11.52	29	0.8	11.39	4.16	0.0017	0.0028	-1.41
Q8N163	Cell cycle and apoptosis regulator protein 2 OS=Homo sapiens GN=CCAR2 PE=1 SV=2	CCAR2	13.26	12.18	13.36	13.48	13.77	13.12	13.24	14.21	13.82	13.77	29	0.43	13.42	1.38	0.2	0.22	-5.99
Q9NVP1	ATP-dependent RNA helicase DDX18 OS=Homo sapiens GN=DDX18 PE=1 SV=2	DDX18	12.21	14.42	12.58	12.93	12.75	14.58	14.28	12.39	12.72	12.99	29	0.41	13.18	0.8	0.44	0.47	-6.6
P11142	Heat shock cognate 71 kDa protein OS=Homo sapiens GN=HSPA8 PE=1 SV=1	HSPA8	14.47	14.37	14.38	14.04	14.05	15.29	15.29	15.24	15.36	15.16	28	1.01	14.77	7.79	1.1e-05	5.3e-05	3.81
Q4ZG55	Protein GREB1 OS=Homo sapiens GN=GREB1 PE=2 SV=1	GREB1	10.3	10.1	10.77	10.86	11.47	12.42	12.94	15.44	14.19	15.06	28	3.31	12.36	5.89	0.00014	0.00031	1.22
P27816	Microtubule-associated protein 4 OS=Homo sapiens GN=MAP4 PE=1 SV=3	MAP4	12.22	12.14	11.93	11.9	11.88	13.04	13.03	12.19	12.61	12.31	28	0.62	12.33	3.34	0.007	0.0099	-2.83
Q13428	Treacle protein OS=Homo sapiens GN=TCOF1 PE=1 SV=3	TCOF1	11.6	13.59	11.99	12.26	12.14	13.97	13.6	11.39	11.82	12.04	28	0.25	12.44	0.45	0.66	0.69	-6.83
Q9UQE7	Structural maintenance of chromosomes protein 3 OS=Homo sapiens GN=SMC3 PE=1 SV=2	SMC3	11.55	11.36	11.54	11.26	11.25	12.4	12.48	12.6	12.79	12.37	27	1.13	11.96	9.33	2e-06	3e-05	5.51
Q92841	Probable ATP-dependent RNA helicase DDX17 OS=Homo sapiens GN=DDX17 PE=1 SV=2	DDX17	12.72	13.2	12.87	12.84	13.03	14.05	14.06	14.88	14.28	14.63	27	1.45	13.65	7.85	9.8e-06	5.1e-05	3.89
O43143	Pre-mRNA-splicing factor ATP-dependent RNA helicase DHX15 OS=Homo sapiens GN=DHX15 PE=1 SV=2	DHX15	12.2	12.87	12.36	12.25	12.3	13.58	13.37	13.17	13.31	13.36	27	0.96	12.88	6.48	5.4e-05	0.00015	2.14
Q9NR30	Nucleolar RNA helicase 2 OS=Homo sapiens GN=DDX21 PE=1 SV=5	DDX21	12.55	14.55	12.94	13.21	13.12	14.9	14.48	12.3	12.98	13.18	27	0.29	13.42	0.55	0.59	0.62	-6.77
O94906	Pre-mRNA-processing factor 6 OS=Homo sapiens GN=PRPF6 PE=1 SV=1	PRPF6	11.63	11.48	11.68	11.44	11.35	12.56	12.54	12.74	12.78	12.44	26	1.1	12.06	9.61	1.5e-06	2.9e-05	5.8
P53396	ATP-citrate synthase OS=Homo sapiens GN=ACLY PE=1 SV=3	ACLY	11.56	11.31	11.42	11.51	11.44	12.28	12.22	12.32	12.24	12.19	26	0.8	11.85	8.54	4.5e-06	3.5e-05	4.68
P13010	X-ray repair cross-complementing protein 5 OS=Homo sapiens GN=XRCC5 PE=1 SV=3	XRCC5	12.45	13.08	12.66	12.46	12.46	13.94	13.73	13.94	13.73	13.79	26	1.21	13.22	8.34	5.6e-06	3.8e-05	4.46
O75534	Cold shock domain-containing protein E1 OS=Homo sapiens GN=CSDE1 PE=1 SV=2	CSDE1	12.12	12.02	12.17	11.73	11.82	13.17	13.17	14.26	13.5	13.68	26	1.59	12.76	7.58	1.3e-05	6.1e-05	3.57
P61978	Heterogeneous nuclear ribonucleoprotein K OS=Homo sapiens GN=HNRNPK PE=1 SV=1	HNRNPK	13.71	13.4	13.78	13.61	13.71	14.58	14.68	15.71	15.25	15.41	26	1.48	14.38	6.77	3.7e-05	0.00012	2.53
P49736	DNA replication licensing factor MCM2 OS=Homo sapiens GN=MCM2 PE=1 SV=4	MCM2	11	10.89	11.16	10.98	11.2	12.18	12.32	13.9	13.06	13.35	26	1.91	12	6.41	6.6e-05	0.00018	1.96
P11586	C-1-tetrahydrofolate synthase, cytoplasmic OS=Homo sapiens GN=MTHFD1 PE=1 SV=3	MTHFD1	11.87	11.78	11.8	11.65	11.52	12.8	12.68	12.32	12.45	12.37	26	0.8	12.12	6.19	8e-05	0.0002	1.74
Q14247	Src substrate cortactin OS=Homo sapiens GN=CTTN PE=1 SV=2	CTTN	12.59	12.33	12.49	12.36	12.4	13.32	13.3	13	13.25	12.94	26	0.73	12.8	6.08	9.3e-05	0.00023	1.59
P14618	Pyruvate kinase PKM OS=Homo sapiens GN=PKM PE=1 SV=4	PKM	12.49	12.55	12.54	12.67	12.61	13.75	13.81	15.52	14.44	15.21	26	1.97	13.56	6	0.00011	0.00027	1.39
Q15029	116 kDa U5 small nuclear ribonucleoprotein component OS=Homo sapiens GN=EFTUD2 PE=1 SV=1	EFTUD2	12.18	11.69	12.12	11.94	12.09	12.7	12.8	12.87	13.19	12.66	26	0.84	12.43	5.92	0.00012	0.00027	1.36
P09874	Poly [ADP-ribose] polymerase 1 OS=Homo sapiens GN=PARP1 PE=1 SV=4	PARP1	11.94	13.04	12.15	12.11	12.16	13.56	13.35	12.38	12.9	12.83	26	0.72	12.64	2.76	0.019	0.025	-3.83
P13645	Keratin, type I cytoskeletal 10 OS=Homo sapiens GN=KRT10 PE=1 SV=6	KRT10	14.62	11.93	14.01	14.44	14.46	13.65	13.22	15.32	14.46	15.21	26	0.48	14.13	0.82	0.43	0.46	-6.58
O60506	Heterogeneous nuclear ribonucleoprotein Q OS=Homo sapiens GN=SYNCRIP PE=1 SV=2	SYNCRIP	13.5	13.21	13.37	13.23	13.26	14.48	14.48	15.11	14.83	14.7	25	1.4	14.01	9.55	1.6e-06	2.9e-05	5.73
Q14683	Structural maintenance of chromosomes protein 1A OS=Homo sapiens GN=SMC1A PE=1 SV=2	SMC1A	11.69	11.43	11.6	11.55	11.6	12.41	12.47	12.61	12.73	12.46	25	0.96	12.05	9.1	2.5e-06	3e-05	5.27
Q9UPN3	Microtubule-actin cross-linking factor 1, isoforms 1/2/3/5 OS=Homo sapiens GN=MACF1 PE=1 SV=4	MACF1	10.48	10.1	10.21	10.2	10.33	11.13	11.09	11.14	11.11	11.03	25	0.84	10.68	8.4	5.3e-06	3.8e-05	4.52
Q93009	Ubiquitin carboxyl-terminal hydrolase 7 OS=Homo sapiens GN=USP7 PE=1 SV=2	USP7	11.91	11.85	11.98	11.92	12	12.72	12.77	13.3	13.03	13	25	1.03	12.45	8.14	7e-06	4.3e-05	4.23
P18583	Protein SON OS=Homo sapiens GN=SON PE=1 SV=4	SON	11.47	10.96	11.44	11.33	11.35	12.08	12.24	12.57	12.66	12.28	25	1.06	11.84	7.12	2.4e-05	8.8e-05	2.98
Q9BUQ8	Probable ATP-dependent RNA helicase DDX23 OS=Homo sapiens GN=DDX23 PE=1 SV=3	DDX23	11.62	12.05	11.77	11.57	11.5	12.95	12.8	12.42	12.77	12.49	25	0.98	12.2	6.61	4.5e-05	0.00013	2.32
Q8TCU6	Phosphatidylinositol 3,4,5-trisphosphate-dependent Rac exchanger 1 protein OS=Homo sapiens GN=PREX1 PE=1 SV=3	PREX1	11.69	11.51	11.5	11.41	11.38	12.62	12.4	12.29	12.16	12.06	25	0.81	11.9	6.32	6.7e-05	0.00018	1.92
Q9UKV3	Apoptotic chromatin condensation inducer in the nucleus OS=Homo sapiens GN=ACIN1 PE=1 SV=2	ACIN1	11.71	11.35	11.74	11.44	11.6	12.41	12.62	12.4	12.99	12.19	25	0.95	12.05	5.97	0.00011	0.00025	1.43
Q9Y6Q9	Nuclear receptor coactivator 3 OS=Homo sapiens GN=NCOA3 PE=1 SV=1	NCOA3	9.92	9.76	10.28	10.35	10.67	11.61	11.98	14.67	13.35	14	25	2.93	11.66	5.43	0.00026	0.00052	0.56
Q9Y446	Plakophilin-3 OS=Homo sapiens GN=PKP3 PE=1 SV=1	PKP3	11.34	11.72	11.37	11.48	11.37	12.44	12.37	11.87	12.26	11.89	25	0.71	11.81	4.8	0.00061	0.0011	-0.35
P11388	DNA topoisomerase 2-alpha OS=Homo sapiens GN=TOP2A PE=1 SV=3	TOP2A	10.89	11.33	11.08	10.98	11.13	12.02	11.92	11.64	11.71	11.41	25	0.66	11.41	4.71	0.00071	0.0012	-0.51
P07814	Bifunctional glutamate/proline--tRNA ligase OS=Homo sapiens GN=EPRS PE=1 SV=5	EPRS	11.88	11.75	11.68	11.7	11.73	12.59	12.53	12.08	12.23	12.22	25	0.58	12.04	4.67	0.00076	0.0013	-0.57
O60287	Nucleolar pre-ribosomal-associated protein 1 OS=Homo sapiens GN=URB1 PE=1 SV=4	URB1	10.79	12.31	11.04	11.31	11.33	12.66	12.31	11.46	11.15	11.59	25	0.48	11.6	1.39	0.19	0.22	-5.98
Q8TDD1	ATP-dependent RNA helicase DDX54 OS=Homo sapiens GN=DDX54 PE=1 SV=2	DDX54	12	13.45	12.16	12.49	12.71	13.75	13.42	12.55	12.29	12.9	25	0.42	12.77	1.26	0.24	0.27	-6.14
Q1KMD3	Heterogeneous nuclear ribonucleoprotein U-like protein 2 OS=Homo sapiens GN=HNRNPUL2 PE=1 SV=1	HNRNPUL2	12.44	12.11	12.44	12.26	12.39	13.44	13.42	14.26	14.03	13.87	24	1.48	13.07	8.29	5.9e-06	3.9e-05	4.39
Q15233	Non-POU domain-containing octamer-binding protein OS=Homo sapiens GN=NONO PE=1 SV=4	NONO	13.34	13.65	13.41	13.38	13.47	14.53	14.52	15.33	14.86	15.16	24	1.43	14.17	8.03	8e-06	4.5e-05	4.1
P55072	Transitional endoplasmic reticulum ATPase OS=Homo sapiens GN=VCP PE=1 SV=4	VCP	11.87	11.79	11.67	11.68	11.74	12.74	12.69	13.64	12.79	13.12	24	1.25	12.37	6.96	2.9e-05	0.0001	2.78
Q9Y618	Nuclear receptor corepressor 2 OS=Homo sapiens GN=NCOR2 PE=1 SV=2	NCOR2	10.85	9.97	10.92	11.03	11.16	11.11	11.41	13.15	12.26	12.69	24	1.34	11.45	3.4	0.0065	0.0093	-2.74
Q9P2M7	Cingulin OS=Homo sapiens GN=CGN PE=1 SV=2	CGN	11.15	10.8	11.3	11.14	11.36	11.64	11.73	11.31	11.8	11.3	24	0.41	11.35	2.72	0.02	0.027	-3.9
Q96GQ7	Probable ATP-dependent RNA helicase DDX27 OS=Homo sapiens GN=DDX27 PE=1 SV=2	DDX27	11.58	13.87	11.98	12.22	12.28	14.04	13.75	11.68	11.97	12.14	24	0.33	12.55	0.59	0.57	0.6	-6.75
Q12789	General transcription factor 3C polypeptide 1 OS=Homo sapiens GN=GTF3C1 PE=1 SV=4	GTF3C1	10.93	10.95	11.08	10.69	10.86	11.98	12.05	12.78	12.42	12.31	23	1.41	11.61	8.77	3.5e-06	3.3e-05	4.93
P28290	Sperm-specific antigen 2 OS=Homo sapiens GN=SSFA2 PE=1 SV=3	SSFA2	11.45	11.27	11.37	11.21	11.28	12.21	12.33	12.49	12.38	12.03	23	0.97	11.8	8.44	5e-06	3.7e-05	4.56
O43290	U4/U6.U5 tri-snRNP-associated protein 1 OS=Homo sapiens GN=SART1 PE=1 SV=1	SART1	11.45	11.16	11.51	11.27	11.45	12.13	12.18	12.47	12.43	12.23	23	0.92	11.83	7.82	1e-05	5.2e-05	3.85
O60264	SWI/SNF-related matrix-associated actin-dependent regulator of chromatin subfamily A member 5 OS=Homo sapiens GN=SMARCA5 PE=1 SV=1	SMARCA5	11.16	11.28	11.16	10.96	11.13	12.16	12.15	11.84	12.24	11.82	23	0.91	11.59	7.46	1.6e-05	6.6e-05	3.41
P06733	Alpha-enolase OS=Homo sapiens GN=ENO1 PE=1 SV=2	ENO1	12.15	12.56	12.18	12.22	12.08	13.34	13.19	12.83	13.1	13.15	23	0.88	12.68	6.5	5.3e-05	0.00015	2.17
Q9UHF7	Zinc finger transcription factor Trps1 OS=Homo sapiens GN=TRPS1 PE=1 SV=2	TRPS1	10.64	10.13	10.62	10.63	10.74	11.45	11.79	13.48	12.49	12.92	23	1.88	11.49	5.39	0.00028	0.00055	0.49
Q6KB66	Keratin, type II cytoskeletal 80 OS=Homo sapiens GN=KRT80 PE=1 SV=2	KRT80	11.87	11.86	11.95	11.63	11.48	13.02	12.63	12.29	13.06	12.04	23	0.85	12.18	4.1	0.0019	0.003	-1.52
Q9NZM1	Myoferlin OS=Homo sapiens GN=MYOF PE=1 SV=1	MYOF	11.22	10.42	11.15	11.42	11.47	11.49	11.53	12.23	11.58	11.98	23	0.62	11.45	2.78	0.018	0.024	-3.79
Q76FK4	Nucleolar protein 8 OS=Homo sapiens GN=NOL8 PE=1 SV=1	NOL8	9.9	11.81	10.17	10.45	10.45	12.04	11.78	10.45	10.25	10.55	23	0.46	10.79	1.03	0.33	0.36	-6.39
Q13206	Probable ATP-dependent RNA helicase DDX10 OS=Homo sapiens GN=DDX10 PE=1 SV=2	DDX10	10.98	12.49	11.2	11.51	11.61	12.72	12.44	11.45	11.17	11.69	23	0.33	11.73	0.94	0.37	0.4	-6.47
P46087	Probable 28S rRNA (cytosine(4447)-C(5))-methyltransferase OS=Homo sapiens GN=NOP2 PE=1 SV=2	NOP2	11.81	13.78	12.1	12.37	12.44	13.97	13.67	11.99	12.08	12.39	23	0.32	12.66	0.67	0.52	0.55	-6.7
P31948	Stress-induced-phosphoprotein 1 OS=Homo sapiens GN=STIP1 PE=1 SV=1	STIP1	11.35	11.33	11.41	11.03	11.23	12.49	12.39	12.81	12.42	12.44	22	1.24	11.89	10.18	8.5e-07	2.9e-05	6.34
Q9H2P0	Activity-dependent neuroprotector homeobox protein OS=Homo sapiens GN=ADNP PE=1 SV=1	ADNP	11.06	10.84	11.02	10.98	10.98	11.94	12.14	12.83	12.56	12.42	22	1.4	11.68	8.6	4.2e-06	3.4e-05	4.74
Q8WUM4	Programmed cell death 6-interacting protein OS=Homo sapiens GN=PDCD6IP PE=1 SV=1	PDCD6IP	10.88	10.65	10.88	10.84	10.69	11.59	11.58	11.96	11.57	11.76	22	0.9	11.24	7.99	8.4e-06	4.6e-05	4.05
P22626	Heterogeneous nuclear ribonucleoproteins A2/B1 OS=Homo sapiens GN=HNRNPA2B1 PE=1 SV=2	HNRNPA2B1	14.02	13.77	14.1	13.96	14.11	15.01	15.16	15.99	15.72	15.78	22	1.54	14.76	7.73	1.1e-05	5.5e-05	3.75
Q96PK6	RNA-binding protein 14 OS=Homo sapiens GN=RBM14 PE=1 SV=2	RBM14	12.42	13.34	12.52	12.52	12.71	14.04	13.95	14.57	14.05	14.56	22	1.53	13.47	7.37	1.7e-05	7.2e-05	3.31
O15027	Protein transport protein Sec16A OS=Homo sapiens GN=SEC16A PE=1 SV=3	SEC16A	11.62	11.52	11.49	11.06	11.1	12.49	12.47	12.37	12.33	12.13	22	1	11.86	7.02	2.7e-05	9.5e-05	2.86
Q9H3U1	Protein unc-45 homolog A OS=Homo sapiens GN=UNC45A PE=1 SV=1	UNC45A	11.36	11.03	11.33	11.31	11.46	12.03	11.97	12.26	12	12.06	22	0.77	11.68	6.79	3.6e-05	0.00012	2.55
Q92817	Envoplakin OS=Homo sapiens GN=EVPL PE=1 SV=3	EVPL	10.78	10.51	10.75	10.53	10.63	11.33	11.53	11.36	11.65	11.1	22	0.76	11.02	6.07	9.5e-05	0.00023	1.57
O95347	Structural maintenance of chromosomes protein 2 OS=Homo sapiens GN=SMC2 PE=1 SV=2	SMC2	11.44	10.84	11.4	11.47	11.37	11.75	11.79	12.45	11.86	12.1	22	0.69	11.65	3.96	0.0024	0.0037	-1.74
Q07065	Cytoskeleton-associated protein 4 OS=Homo sapiens GN=CKAP4 PE=1 SV=2	CKAP4	11.92	11.45	11.63	11.48	11.47	12.46	12.4	11.74	12.07	11.76	22	0.5	11.84	2.85	0.016	0.022	-3.68
P42285	Superkiller viralicidic activity 2-like 2 OS=Homo sapiens GN=SKIV2L2 PE=1 SV=3	SKIV2L2	10.99	11.95	11.15	11.59	11.48	12.31	12.14	11.87	11.51	12.12	22	0.56	11.71	2.71	0.021	0.028	-3.92
Q02790	Peptidyl-prolyl cis-trans isomerase FKBP4 OS=Homo sapiens GN=FKBP4 PE=1 SV=3	FKBP4	12	12.03	12.08	11.71	11.96	13.21	13.08	13.83	13.21	13.42	21	1.39	12.65	9	2.8e-06	3e-05	5.17
Q96I24	Far upstream element-binding protein 3 OS=Homo sapiens GN=FUBP3 PE=1 SV=2	FUBP3	11.64	11.52	11.6	11.49	11.58	12.69	12.79	13.74	13.18	13.49	21	1.61	12.37	8.23	6.3e-06	4.1e-05	4.33
P26358	DNA (cytosine-5)-methyltransferase 1 OS=Homo sapiens GN=DNMT1 PE=1 SV=2	DNMT1	11.25	11.48	11.41	11.21	11.41	12.21	12.12	12.39	12.09	12.06	21	0.83	11.76	7.62	1.3e-05	5.9e-05	3.61
Q9NZB2	Constitutive coactivator of PPAR-gamma-like protein 1 OS=Homo sapiens GN=FAM120A PE=1 SV=2	FAM120A	12	11.67	11.84	11.72	11.85	12.75	12.73	13.27	12.68	12.79	21	1.03	12.33	7.51	1.5e-05	6.4e-05	3.48
O15020	Spectrin beta chain, non-erythrocytic 2 OS=Homo sapiens GN=SPTBN2 PE=1 SV=3	SPTBN2	10.63	10.31	10.56	10.42	10.47	11.21	11.27	11.2	11.31	11.09	21	0.74	10.85	7.47	1.6e-05	6.6e-05	3.42
Q96AE4	Far upstream element-binding protein 1 OS=Homo sapiens GN=FUBP1 PE=1 SV=3	FUBP1	12.46	12.16	12.42	12.25	12.4	13.25	13.48	14.32	14.04	14.09	21	1.5	13.09	7.42	1.6e-05	6.9e-05	3.36
Q86UP2	Kinectin OS=Homo sapiens GN=KTN1 PE=1 SV=1	KTN1	10.84	10.59	10.76	10.57	10.56	11.66	11.6	11.31	11.4	11.31	21	0.79	11.06	6.89	3.2e-05	0.00011	2.69
O14980	Exportin-1 OS=Homo sapiens GN=XPO1 PE=1 SV=1	XPO1	11.91	11.68	11.95	11.95	12.05	12.66	12.57	13.08	12.74	12.76	21	0.86	12.33	6.8	3.6e-05	0.00011	2.57
Q9NQX4	Unconventional myosin-Vc OS=Homo sapiens GN=MYO5C PE=1 SV=2	MYO5C	10.62	10.41	10.46	11.01	10.74	11.65	11.88	13.24	12.16	12.52	21	1.64	11.47	5.99	0.00011	0.00026	1.41
P54886	Delta-1-pyrroline-5-carboxylate synthase OS=Homo sapiens GN=ALDH18A1 PE=1 SV=2	ALDH18A1	10.82	10.79	10.7	10.91	11.14	12.08	12.03	14.06	13.41	13.4	21	2.12	11.93	5.75	0.00017	0.00036	1.02
P53621	Coatomer subunit alpha OS=Homo sapiens GN=COPA PE=1 SV=2	COPA	11.53	11.03	11.5	11.55	11.65	12.02	11.88	12.51	11.93	12.27	21	0.67	11.79	4.11	0.0019	0.003	-1.5
Q01082	Spectrin beta chain, non-erythrocytic 1 OS=Homo sapiens GN=SPTBN1 PE=1 SV=2	SPTBN1	10.52	10.4	10.37	10.05	9.98	11.32	11.39	10.29	11.32	10.57	21	0.71	10.62	3.08	0.011	0.015	-3.27
Q9HCE1	Putative helicase MOV-10 OS=Homo sapiens GN=MOV10 PE=1 SV=2	MOV10	11.98	11.07	11.86	11.99	12.24	12.28	12.13	13.28	12.32	12.87	21	0.75	12.2	2.78	0.019	0.025	-3.81
Q8NI36	WD repeat-containing protein 36 OS=Homo sapiens GN=WDR36 PE=1 SV=1	WDR36	11.92	12.38	12.09	12.33	12.56	12.72	12.45	12.97	12.05	12.67	21	0.32	12.41	1.7	0.12	0.14	-5.56
Q02241	Kinesin-like protein KIF23 OS=Homo sapiens GN=KIF23 PE=1 SV=3	KIF23	11.13	12.8	10.88	11.25	11.26	13.11	12.71	10.84	11.4	11.33	21	0.41	11.67	0.84	0.42	0.45	-6.57
Q96T37	Putative RNA-binding protein 15 OS=Homo sapiens GN=RBM15 PE=1 SV=2	RBM15	10.61	10.79	10.63	10.56	10.55	11.68	11.71	12.28	11.98	12.01	20	1.3	11.28	9.95	1.1e-06	2.9e-05	6.13
P25205	DNA replication licensing factor MCM3 OS=Homo sapiens GN=MCM3 PE=1 SV=3	MCM3	11.15	11.1	11.21	11.08	11.03	12.13	12.15	12.72	12.44	12.39	20	1.25	11.74	9.65	1.4e-06	2.9e-05	5.84
Q96KR1	Zinc finger RNA-binding protein OS=Homo sapiens GN=ZFR PE=1 SV=2	ZFR	10.97	11.07	10.97	11.14	11.16	12.17	12.06	12.77	12.31	12.47	20	1.29	11.71	9.18	2.3e-06	3e-05	5.36
P26599	Polypyrimidine tract-binding protein 1 OS=Homo sapiens GN=PTBP1 PE=1 SV=1	PTBP1	12.51	12.58	12.62	12.46	12.55	13.69	13.67	14.49	14.05	14.17	20	1.47	13.28	9.01	2.7e-06	3e-05	5.18
Q9ULU4	Protein kinase C-binding protein 1 OS=Homo sapiens GN=ZMYND8 PE=1 SV=2	ZMYND8	11.12	10.91	11.06	10.57	10.82	11.99	12.22	12.71	12.63	12.2	20	1.46	11.63	8.67	3.9e-06	3.3e-05	4.81
P41252	Isoleucine--tRNA ligase, cytoplasmic OS=Homo sapiens GN=IARS PE=1 SV=2	IARS	11.55	11.45	11.35	11.37	11.27	12.33	12.31	12.25	12.18	12.14	20	0.85	11.82	8.54	4.5e-06	3.5e-05	4.67
Q8WXF1	Paraspeckle component 1 OS=Homo sapiens GN=PSPC1 PE=1 SV=1	PSPC1	11.93	12.31	11.97	11.93	12.18	13.12	13.16	13.83	13.48	13.69	20	1.39	12.76	8.43	5.1e-06	3.7e-05	4.55
Q86VP6	Cullin-associated NEDD8-dissociated protein 1 OS=Homo sapiens GN=CAND1 PE=1 SV=2	CAND1	11.32	11.31	11.18	11.07	11.02	12.35	12.3	12.06	12.15	11.92	20	0.97	11.67	8.11	7.3e-06	4.4e-05	4.19
P22314	Ubiquitin-like modifier-activating enzyme 1 OS=Homo sapiens GN=UBA1 PE=1 SV=3	UBA1	10.95	11.3	10.87	10.76	10.73	12.11	12.05	11.87	11.89	11.68	20	1	11.42	7.22	2.1e-05	8.1e-05	3.12
P14866	Heterogeneous nuclear ribonucleoprotein L OS=Homo sapiens GN=HNRNPL PE=1 SV=2	HNRNPL	13.54	13.32	13.56	13.57	13.56	14.41	14.48	15.39	14.95	15.09	20	1.35	14.19	7.07	2.5e-05	9.1e-05	2.93
P04406	Glyceraldehyde-3-phosphate dehydrogenase OS=Homo sapiens GN=GAPDH PE=1 SV=3	GAPDH	13.38	13.45	13.46	13.41	13.38	14.34	14.27	13.95	14.36	14.15	20	0.8	13.81	6.96	2.9e-05	0.0001	2.78
Q9Y520	Protein PRRC2C OS=Homo sapiens GN=PRRC2C PE=1 SV=4	PRRC2C	10.34	10.24	10.21	10.2	10.25	11.13	11.1	10.95	10.81	10.73	20	0.7	10.6	6.51	5.2e-05	0.00015	2.19
O95453	Poly(A)-specific ribonuclease PARN OS=Homo sapiens GN=PARN PE=1 SV=1	PARN	10.67	12.21	11.17	11.37	11.52	13.12	13.17	14.74	13.7	14.53	20	2.47	12.62	6.51	5.9e-05	0.00016	2.07
Q9UIG0	Tyrosine-protein kinase BAZ1B OS=Homo sapiens GN=BAZ1B PE=1 SV=2	BAZ1B	11.25	11.43	11.3	10.97	11.05	12.23	12.34	11.8	12.4	11.81	20	0.91	11.66	5.78	0.00014	0.00032	1.16
Q14157	Ubiquitin-associated protein 2-like OS=Homo sapiens GN=UBAP2L PE=1 SV=2	UBAP2L	11.88	11.73	11.63	11.41	11.4	12.74	12.69	12.07	12.32	12.01	20	0.76	11.99	4.29	0.0014	0.0023	-1.19
Q15154	Pericentriolar material 1 protein OS=Homo sapiens GN=PCM1 PE=1 SV=4	PCM1	11.13	10.46	11.25	11.44	11.62	11.68	11.67	12.68	11.7	12.34	20	0.84	11.6	3.16	0.0095	0.013	-3.14
Q9BZE4	Nucleolar GTP-binding protein 1 OS=Homo sapiens GN=GTPBP4 PE=1 SV=3	GTPBP4	11.5	13.54	11.87	12.09	12.05	13.85	13.45	11.52	12.03	12.29	20	0.42	12.42	0.83	0.42	0.46	-6.57
Q14978	Nucleolar and coiled-body phosphoprotein 1 OS=Homo sapiens GN=NOLC1 PE=1 SV=2	NOLC1	11.6	13.78	12.14	12.31	12.27	14.04	13.66	11.38	11.9	12.13	20	0.2	12.52	0.36	0.72	0.75	-6.87
Q14258	E3 ubiquitin/ISG15 ligase TRIM25 OS=Homo sapiens GN=TRIM25 PE=1 SV=2	TRIM25	12.13	12.05	12	11.77	11.82	13.02	13.03	13.06	13.06	12.88	19	1.06	12.48	9.66	1.4e-06	2.9e-05	5.84
Q10570	Cleavage and polyadenylation specificity factor subunit 1 OS=Homo sapiens GN=CPSF1 PE=1 SV=2	CPSF1	10.09	9.91	10.05	9.79	9.93	11	11.04	11.58	11.5	11.23	19	1.32	10.61	9.57	1.5e-06	2.9e-05	5.76
O43390	Heterogeneous nuclear ribonucleoprotein R OS=Homo sapiens GN=HNRNPR PE=1 SV=1	HNRNPR	12.54	12.31	12.51	12.38	12.43	13.58	13.69	14.43	14.24	14.12	19	1.58	13.22	9.21	2.2e-06	3e-05	5.39
P33991	DNA replication licensing factor MCM4 OS=Homo sapiens GN=MCM4 PE=1 SV=5	MCM4	11.15	10.94	11.23	10.91	11	12.05	12.05	12.55	12.43	12.16	19	1.2	11.65	8.98	2.8e-06	3e-05	5.15
Q9BXP5	Serrate RNA effector molecule homolog OS=Homo sapiens GN=SRRT PE=1 SV=1	SRRT	10.94	10.66	11.02	10.63	10.77	11.77	11.84	12.53	12.18	12.18	19	1.3	11.45	8.11	7.3e-06	4.4e-05	4.19
Q9BUJ2	Heterogeneous nuclear ribonucleoprotein U-like protein 1 OS=Homo sapiens GN=HNRNPUL1 PE=1 SV=2	HNRNPUL1	11.79	11.65	11.77	11.83	11.95	12.68	12.76	13.52	13.22	13.31	19	1.3	12.45	7.62	1.3e-05	5.9e-05	3.61
Q92878	DNA repair protein RAD50 OS=Homo sapiens GN=RAD50 PE=1 SV=1	RAD50	10.51	10.12	10.44	10.42	10.52	11.14	11.21	11.55	11.41	11.23	19	0.91	10.86	7.53	1.4e-05	6.3e-05	3.5
P07900	Heat shock protein HSP 90-alpha OS=Homo sapiens GN=HSP90AA1 PE=1 SV=5	HSP90AA1	11.89	11.96	11.85	11.67	11.73	13.16	13.26	14.62	13.67	14.2	19	1.96	12.8	7.48	1.6e-05	6.7e-05	3.4
Q9NYF8	Bcl-2-associated transcription factor 1 OS=Homo sapiens GN=BCLAF1 PE=1 SV=2	BCLAF1	12.13	11.82	12.1	11.8	11.92	12.89	13.08	13.2	13.52	12.77	19	1.14	12.52	7.31	1.9e-05	7.5e-05	3.23
Q12905	Interleukin enhancer-binding factor 2 OS=Homo sapiens GN=ILF2 PE=1 SV=2	ILF2	12.1	12.9	12.08	12.12	12.18	13.52	13.38	13.51	13.37	13.31	19	1.14	12.85	6.87	3.3e-05	0.00011	2.66
Q96T60	Bifunctional polynucleotide phosphatase/kinase OS=Homo sapiens GN=PNKP PE=1 SV=1	PNKP	9.63	9.91	10.09	10.24	10.69	12.03	12.42	14.62	13.39	14.19	19	3.22	11.72	6.83	4e-05	0.00012	2.49
P11413	Glucose-6-phosphate 1-dehydrogenase OS=Homo sapiens GN=G6PD PE=1 SV=4	G6PD	11.55	11.54	11.45	11.72	11.44	12.52	12.28	12.25	12.03	12.26	19	0.73	11.9	6.22	7.7e-05	0.0002	1.78
P03372	Estrogen receptor OS=Homo sapiens GN=ESR1 PE=1 SV=2	ESR1	11.68	10.7	12.14	12.49	12.96	13.66	14.31	17.03	15.73	16.61	19	3.47	13.73	5.18	0.00038	0.00071	0.17
Q9Y6D9	Mitotic spindle assembly checkpoint protein MAD1 OS=Homo sapiens GN=MAD1L1 PE=1 SV=2	MAD1L1	9.83	9.08	9.94	10.68	10.25	11.03	11.4	13.4	12.27	12.96	19	2.25	11.08	4.85	0.00061	0.0011	-0.33
Q14160	Protein scribble homolog OS=Homo sapiens GN=SCRIB PE=1 SV=4	SCRIB	10.49	10.02	10.48	10.33	10.48	10.9	10.93	11.07	10.94	10.77	19	0.56	10.64	4.71	0.0007	0.0012	-0.49
P55884	Eukaryotic translation initiation factor 3 subunit B OS=Homo sapiens GN=EIF3B PE=1 SV=3	EIF3B	11.33	11.14	11.04	10.91	10.76	12.2	12.02	11.61	11.7	11.5	19	0.77	11.42	4.69	0.00073	0.0013	-0.53
Q13573	SNW domain-containing protein 1 OS=Homo sapiens GN=SNW1 PE=1 SV=1	SNW1	12.41	12.04	12.44	12.6	12.82	12.81	12.89	13.39	13.3	13.04	19	0.62	12.77	3.59	0.0045	0.0066	-2.38
Q9GZR7	ATP-dependent RNA helicase DDX24 OS=Homo sapiens GN=DDX24 PE=1 SV=1	DDX24	10.98	12.74	11.19	11.3	11.3	13.04	12.71	11.09	11.39	11.43	19	0.43	11.72	0.96	0.36	0.39	-6.46
Q14692	Ribosome biogenesis protein BMS1 homolog OS=Homo sapiens GN=BMS1 PE=1 SV=1	BMS1	10.92	12.78	11.21	11.52	11.57	13.01	12.71	10.94	11.34	11.67	19	0.33	11.77	0.73	0.48	0.51	-6.65
Q5JTH9	RRP12-like protein OS=Homo sapiens GN=RRP12 PE=1 SV=2	RRP12	11.21	13.68	11.65	11.94	11.82	13.91	13.58	11.07	11.81	12.03	19	0.42	12.27	0.69	0.51	0.54	-6.68
Q03701	CCAAT/enhancer-binding protein zeta OS=Homo sapiens GN=CEBPZ PE=1 SV=3	CEBPZ	10.62	12.76	10.94	11.4	11.27	13.04	12.67	10.72	11.03	11.3	19	0.35	11.58	0.67	0.52	0.55	-6.7
P51610	Host cell factor 1 OS=Homo sapiens GN=HCFC1 PE=1 SV=2	HCFC1	10.77	10.65	10.83	10.41	10.52	11.69	11.86	11.85	12.07	11.63	18	1.18	11.23	9.39	1.8e-06	3e-05	5.58
Q99459	Cell division cycle 5-like protein OS=Homo sapiens GN=CDC5L PE=1 SV=2	CDC5L	11.02	10.85	11.07	10.74	10.89	11.91	11.97	12.27	12.33	11.83	18	1.15	11.49	8.72	3.7e-06	3.3e-05	4.87
Q92499	ATP-dependent RNA helicase DDX1 OS=Homo sapiens GN=DDX1 PE=1 SV=2	DDX1	11.87	11.67	11.86	11.75	11.86	12.63	12.54	12.9	12.65	12.8	18	0.9	12.25	8.34	5.6e-06	3.9e-05	4.45
P38919	Eukaryotic initiation factor 4A-III OS=Homo sapiens GN=EIF4A3 PE=1 SV=4	EIF4A3	12.15	12.29	12.22	11.97	12.03	13.21	13.19	13.01	13.41	12.91	18	1.01	12.64	8.06	7.7e-06	4.5e-05	4.13
P33992	DNA replication licensing factor MCM5 OS=Homo sapiens GN=MCM5 PE=1 SV=5	MCM5	10.99	10.79	11.03	11.01	11.09	11.82	11.82	12.5	12.18	12.22	18	1.13	11.55	7.66	1.2e-05	5.7e-05	3.66
Q14203	Dynactin subunit 1 OS=Homo sapiens GN=DCTN1 PE=1 SV=3	DCTN1	10.24	9.97	10.02	10.02	10.11	10.95	10.91	10.82	10.64	10.76	18	0.75	10.45	7.39	1.7e-05	7e-05	3.32
Q14008	Cytoskeleton-associated protein 5 OS=Homo sapiens GN=CKAP5 PE=1 SV=3	CKAP5	10.86	10.68	10.72	10.8	10.82	11.63	11.51	11.5	11.25	11.3	18	0.66	11.11	6.26	7.3e-05	0.00019	1.84
Q6P2E9	Enhancer of mRNA-decapping protein 4 OS=Homo sapiens GN=EDC4 PE=1 SV=1	EDC4	10.74	10.38	10.69	10.47	10.61	11.37	11.42	11.17	11.45	11.08	18	0.72	10.94	6.1	9.1e-05	0.00022	1.61
Q8WXH0	Nesprin-2 OS=Homo sapiens GN=SYNE2 PE=1 SV=3	SYNE2	10.57	10.08	10.48	10.24	10.44	11.05	11.1	11.09	11.21	10.77	18	0.68	10.7	5.29	0.00029	0.00057	0.42
O95602	DNA-directed RNA polymerase I subunit RPA1 OS=Homo sapiens GN=POLR1A PE=1 SV=2	POLR1A	10.53	10.68	10.48	10.53	10.66	11.46	11.08	11.38	10.86	11.32	18	0.64	10.9	4.92	0.00051	0.00094	-0.17
Q9UNF1	Melanoma-associated antigen D2 OS=Homo sapiens GN=MAGED2 PE=1 SV=2	MAGED2	10.02	10.8	10.06	10.09	9.95	11.49	11.32	10.96	10.88	10.89	18	0.93	10.65	4.84	0.00058	0.001	-0.3
P04792	Heat shock protein beta-1 OS=Homo sapiens GN=HSPB1 PE=1 SV=2	HSPB1	13.32	13.01	13.4	13.31	13.08	14.15	14.05	13.57	14.11	13.74	18	0.7	13.57	4.66	0.00077	0.0013	-0.59
Q07157	Tight junction protein ZO-1 OS=Homo sapiens GN=TJP1 PE=1 SV=3	TJP1	10.98	10.38	11.06	10.91	11.15	11.31	11.37	11.36	11.6	11.35	18	0.5	11.15	3.32	0.0072	0.01	-2.86
O43707	Alpha-actinin-4 OS=Homo sapiens GN=ACTN4 PE=1 SV=2	ACTN4	12.08	11.95	11.8	11.73	11.75	12.89	12.9	11.67	13.12	12.07	18	0.67	12.2	2.53	0.029	0.037	-4.24
P11387	DNA topoisomerase 1 OS=Homo sapiens GN=TOP1 PE=1 SV=2	TOP1	12.05	12.99	12.27	12.19	12.41	13.49	13.26	12.34	12.71	12.72	18	0.52	12.64	2.12	0.058	0.072	-4.91
Q9UNX4	WD repeat-containing protein 3 OS=Homo sapiens GN=WDR3 PE=1 SV=1	WDR3	10.6	12.33	10.92	11.22	11.28	12.63	12.32	11.59	11.25	11.5	18	0.59	11.56	1.66	0.13	0.15	-5.61
P17480	Nucleolar transcription factor 1 OS=Homo sapiens GN=UBTF PE=1 SV=1	UBTF	11.45	13.04	11.6	11.98	11.93	13.46	13.25	11.84	12.13	12.12	18	0.56	12.28	1.44	0.18	0.21	-5.91
Q9H6R4	Nucleolar protein 6 OS=Homo sapiens GN=NOL6 PE=1 SV=2	NOL6	10.89	11.96	11.07	11.29	11.33	12.28	12.03	11.23	11.11	11.62	18	0.35	11.48	1.3	0.22	0.25	-6.08
Q9NW13	RNA-binding protein 28 OS=Homo sapiens GN=RBM28 PE=1 SV=3	RBM28	11.73	13.62	11.96	12.28	12.27	13.86	13.52	12.22	12.16	12.57	18	0.49	12.62	1.15	0.28	0.31	-6.26
Q9BVJ6	U3 small nucleolar RNA-associated protein 14 homolog A OS=Homo sapiens GN=UTP14A PE=1 SV=1	UTP14A	10.94	13.05	11.29	11.44	11.49	13.23	12.92	11.17	11.32	11.58	18	0.4	11.84	0.8	0.44	0.47	-6.6
P06748	Nucleophosmin OS=Homo sapiens GN=NPM1 PE=1 SV=2	NPM1	13.66	15.54	14.02	14.29	14.32	15.93	15.52	13.67	14.13	14.25	18	0.34	14.53	0.7	0.5	0.53	-6.68
Q8IY81	pre-rRNA processing protein FTSJ3 OS=Homo sapiens GN=FTSJ3 PE=1 SV=2	FTSJ3	11.49	13.86	11.91	12.22	12.13	14.05	13.74	11.01	11.93	12.07	18	0.23	12.44	0.37	0.72	0.74	-6.86
P35221	Catenin alpha-1 OS=Homo sapiens GN=CTNNA1 PE=1 SV=1	CTNNA1	11.57	11.06	11.74	11.83	12.07	11.91	11.84	11.64	11.73	11.47	18	0.06	11.69	0.35	0.74	0.76	-6.87
P55060	Exportin-2 OS=Homo sapiens GN=CSE1L PE=1 SV=3	CSE1L	10.32	10.34	10.38	10.08	10.17	11.48	11.4	11.81	11.5	11.47	17	1.28	10.9	11.28	3.1e-07	2.9e-05	7.33
Q14966	Zinc finger protein 638 OS=Homo sapiens GN=ZNF638 PE=1 SV=2	ZNF638	10.84	10.75	10.81	10.56	10.68	11.77	11.87	11.87	12.11	11.84	17	1.16	11.31	11.1	3.6e-07	2.9e-05	7.17
P35606	Coatomer subunit beta OS=Homo sapiens GN=COPB2 PE=1 SV=2	COPB2	11.03	10.91	10.96	11.09	10.99	11.89	11.85	12.37	11.98	12.2	17	1.06	11.53	8.64	4.1e-06	3.4e-05	4.78
O60701	UDP-glucose 6-dehydrogenase OS=Homo sapiens GN=UGDH PE=1 SV=1	UGDH	11.7	11.81	11.62	11.86	11.65	12.54	12.57	12.4	12.56	12.44	17	0.77	12.12	7.88	9.5e-06	5e-05	3.92
Q96T88	E3 ubiquitin-protein ligase UHRF1 OS=Homo sapiens GN=UHRF1 PE=1 SV=1	UHRF1	10.75	11.2	11.05	10.86	11.05	11.83	11.73	12.01	11.73	11.83	17	0.84	11.41	7.25	2e-05	7.9e-05	3.15
P49588	Alanine--tRNA ligase, cytoplasmic OS=Homo sapiens GN=AARS PE=1 SV=2	AARS	10.98	10.97	10.94	10.93	10.89	12	11.9	11.42	11.73	11.77	17	0.82	11.35	6.89	3.2e-05	0.00011	2.69
P11021	78 kDa glucose-regulated protein OS=Homo sapiens GN=HSPA5 PE=1 SV=2	HSPA5	11.68	11.64	11.43	11.41	11.4	12.6	12.5	12.06	12.35	12.54	17	0.9	11.96	6.86	3.3e-05	0.00011	2.65
O14974	Protein phosphatase 1 regulatory subunit 12A OS=Homo sapiens GN=PPP1R12A PE=1 SV=1	PPP1R12A	10.41	10.37	10.3	10.34	10.3	11.27	11.21	11.02	11.04	10.74	17	0.71	10.7	6.2	8e-05	0.0002	1.75
P04075	Fructose-bisphosphate aldolase A OS=Homo sapiens GN=ALDOA PE=1 SV=2	ALDOA	12.14	12.21	12.24	12.07	11.91	13.18	13.07	12.6	13	12.76	17	0.81	12.52	5.9	0.00012	0.00027	1.33
Q9P2K5	Myelin expression factor 2 OS=Homo sapiens GN=MYEF2 PE=1 SV=3	MYEF2	11.29	10.76	11.35	11.21	11.49	12.04	12.12	13.25	12.67	12.9	17	1.38	11.91	5.64	0.00017	0.00037	0.94
Q9H307	Pinin OS=Homo sapiens GN=PNN PE=1 SV=4	PNN	11.12	10.7	11.09	10.56	10.66	11.84	11.95	11.66	12.34	11.33	17	1	11.32	5.12	0.00038	0.00071	0.15
Q9NTI5	Sister chromatid cohesion protein PDS5 homolog B OS=Homo sapiens GN=PDS5B PE=1 SV=1	PDS5B	10.92	10.63	10.92	10.91	11.19	11.58	11.46	11.72	11.51	11.33	17	0.6	11.22	4.81	0.00061	0.0011	-0.34
Q9UHD8	Septin-9 OS=Homo sapiens GN=SEPT9 PE=1 SV=2	SEPT9_	10.83	10.92	10.61	10.54	10.39	11.76	11.71	11.19	11.6	11.06	17	0.81	11.06	4.75	0.00066	0.0012	-0.43
P14923	Junction plakoglobin OS=Homo sapiens GN=JUP PE=1 SV=3	JUP	12.01	11.8	11.83	12.2	12.2	12.67	12.57	12.52	12.57	12.48	17	0.55	12.28	4.71	0.00071	0.0012	-0.5
P05455	Lupus La protein OS=Homo sapiens GN=SSB PE=1 SV=2	SSB	10.84	11.89	10.92	11.08	11	12.3	12.27	11.4	12.06	11.94	17	0.85	11.57	3.65	0.004	0.006	-2.28
O14578	Citron Rho-interacting kinase OS=Homo sapiens GN=CIT PE=1 SV=2	CIT	9.84	10.72	9.71	9.87	9.96	11.11	10.96	10.62	10.41	10.57	17	0.71	10.38	3.45	0.0057	0.0083	-2.63
P27708	CAD protein OS=Homo sapiens GN=CAD PE=1 SV=3	CAD	10.93	10.21	10.81	10.9	11.08	11.22	11.1	11.59	11.13	11.41	17	0.5	11.04	2.89	0.015	0.02	-3.6
Q9UQ80	Proliferation-associated protein 2G4 OS=Homo sapiens GN=PA2G4 PE=1 SV=3	PA2G4	11.33	11.6	11.27	11.36	11.05	12.44	12.25	11.22	11.81	11.79	17	0.58	11.61	2.67	0.022	0.029	-3.99
Q9NU22	Midasin OS=Homo sapiens GN=MDN1 PE=1 SV=2	MDN1	9.84	9.99	9.89	10.49	10.35	10.51	10.41	10.88	10.2	10.83	17	0.45	10.34	2.57	0.027	0.035	-4.17
P13647	Keratin, type II cytoskeletal 5 OS=Homo sapiens GN=KRT5 PE=1 SV=3	KRT5	12.34	10.41	11.69	12.48	12.49	11.98	11.89	13.6	12.53	13.26	17	0.77	12.27	1.64	0.13	0.15	-5.63
O60832	H/ACA ribonucleoprotein complex subunit 4 OS=Homo sapiens GN=DKC1 PE=1 SV=3	DKC1	11.11	13.18	11.48	11.78	11.79	13.44	13.07	11.09	11.7	11.79	17	0.35	12.04	0.69	0.5	0.54	-6.68
Q13823	Nucleolar GTP-binding protein 2 OS=Homo sapiens GN=GNL2 PE=1 SV=1	GNL2	10.65	12.93	11.06	11.27	11.15	13.16	12.85	10.31	11.25	11.21	17	0.34	11.58	0.57	0.58	0.61	-6.76
A6NHR9	Structural maintenance of chromosomes flexible hinge domain-containing protein 1 OS=Homo sapiens GN=SMCHD1 PE=1 SV=2	SMCHD1	10.19	10.31	10.29	9.99	10.04	11.32	11.35	11.92	11.63	11.5	16	1.38	10.85	10.08	9.3e-07	2.9e-05	6.25
Q9NWH9	SAFB-like transcription modulator OS=Homo sapiens GN=SLTM PE=1 SV=2	SLTM	11.48	11.32	11.51	11.3	11.7	12.39	12.42	12.7	12.74	12.46	16	1.08	12	8.72	3.7e-06	3.3e-05	4.87
O43395	U4/U6 small nuclear ribonucleoprotein Prp3 OS=Homo sapiens GN=PRPF3 PE=1 SV=2	PRPF3	11.2	11.45	11.31	10.91	10.95	12.35	12.29	12.33	12.46	12.11	16	1.14	11.74	8.6	4.2e-06	3.4e-05	4.74
P24928	DNA-directed RNA polymerase II subunit RPB1 OS=Homo sapiens GN=POLR2A PE=1 SV=2	POLR2A	10.45	10.21	10.41	10.17	10.19	11.22	11.37	11.24	11.65	11.06	16	1.02	10.8	8.01	8.2e-06	4.5e-05	4.07
O15164	Transcription intermediary factor 1-alpha OS=Homo sapiens GN=TRIM24 PE=1 SV=3	TRIM24	9.7	9.69	9.81	9.6	9.93	11.39	11.59	13.76	12.63	13.06	16	2.74	11.12	6.79	4.2e-05	0.00013	2.44
P0DMV9	Heat shock 70 kDa protein 1B OS=Homo sapiens GN=HSPA1B PE=1 SV=1	HSPA1B	12.95	13.16	12.82	12.58	12.61	13.99	13.96	13.56	13.96	13.59	16	0.99	13.32	6.34	6.6e-05	0.00017	1.95
Q13501	Sequestosome-1 OS=Homo sapiens GN=SQSTM1 PE=1 SV=1	SQSTM1	10.7	9.67	10.91	11.4	11.71	12.83	13.67	16.57	15.04	16.09	16	3.96	12.86	5.66	0.00019	0.00039	0.89
Q86VP1	Tax1-binding protein 1 OS=Homo sapiens GN=TAX1BP1 PE=1 SV=2	TAX1BP1	9.78	9.07	9.9	10.05	10.51	11.35	11.76	14.02	12.2	13.27	16	2.66	11.19	5.46	0.00025	0.0005	0.6
P26196	Probable ATP-dependent RNA helicase DDX6 OS=Homo sapiens GN=DDX6 PE=1 SV=2	DDX6	11.58	11.19	11.61	11.52	11.66	12.14	12.14	12.09	12.24	12	16	0.61	11.82	5.24	0.00031	0.00061	0.34
P49790	Nuclear pore complex protein Nup153 OS=Homo sapiens GN=NUP153 PE=1 SV=2	NUP153	10.77	10.52	10.82	10.37	10.58	11.64	11.73	11.29	12.04	11.09	16	0.94	11.09	5.21	0.00033	0.00063	0.29
Q14566	DNA replication licensing factor MCM6 OS=Homo sapiens GN=MCM6 PE=1 SV=1	MCM6	10.25	9.81	10.26	10.39	10.47	10.86	10.94	12.08	11.39	11.67	16	1.15	10.81	4.89	0.00054	0.00098	-0.22
P33176	Kinesin-1 heavy chain OS=Homo sapiens GN=KIF5B PE=1 SV=1	KIF5B	10.65	10.21	10.47	10.47	10.58	11.32	11.2	11	10.94	10.79	16	0.57	10.76	4.36	0.0012	0.002	-1.08
O60341	Lysine-specific histone demethylase 1A OS=Homo sapiens GN=KDM1A PE=1 SV=2	KDM1A	10.65	10	10.91	10.81	11.08	10.99	11.15	12.51	11.75	12.02	16	0.99	11.19	3.25	0.0084	0.012	-3
P08779	Keratin, type I cytoskeletal 16 OS=Homo sapiens GN=KRT16 PE=1 SV=4	KRT16	11.43	10.09	10.61	12.02	11.79	11.19	12.2	13.26	12.2	12.95	16	1.17	11.78	2.56	0.028	0.036	-4.18
Q08945	FACT complex subunit SSRP1 OS=Homo sapiens GN=SSRP1 PE=1 SV=1	SSRP1	11.56	12.6	11.7	11.76	11.7	13.18	12.94	11.8	12.42	12.2	16	0.65	12.19	2.26	0.046	0.058	-4.69
Q8IY37	Probable ATP-dependent RNA helicase DHX37 OS=Homo sapiens GN=DHX37 PE=1 SV=1	DHX37	9.87	10.06	9.95	10.29	10.43	10.6	10.32	10.88	10.03	10.69	16	0.38	10.31	2.15	0.056	0.069	-4.86
Q9H8H2	Probable ATP-dependent RNA helicase DDX31 OS=Homo sapiens GN=DDX31 PE=1 SV=2	DDX31	10.84	11.98	11.04	11.27	11.4	12.24	11.98	11.61	11.27	11.67	16	0.45	11.53	1.88	0.088	0.11	-5.28
Q5QJE6	Deoxynucleotidyltransferase terminal-interacting protein 2 OS=Homo sapiens GN=DNTTIP2 PE=1 SV=2	DNTTIP2	11.61	12.22	11.77	12.21	12.22	12.52	12.34	12.45	11.74	12.48	16	0.3	12.16	1.58	0.14	0.17	-5.72
Q9Y4C8	Probable RNA-binding protein 19 OS=Homo sapiens GN=RBM19 PE=1 SV=3	RBM19	9.65	11.52	9.92	10.5	10.26	11.73	11.5	10.15	10.35	10.74	16	0.52	10.63	1.31	0.22	0.25	-6.08
Q12788	Transducin beta-like protein 3 OS=Homo sapiens GN=TBL3 PE=1 SV=2	TBL3	10.55	12.18	10.92	11.09	11.14	12.53	12.21	10.98	11.1	11.24	16	0.43	11.39	1.15	0.28	0.31	-6.26
Q15397	Pumilio homolog 3 OS=Homo sapiens GN=PUM3 PE=1 SV=3	PUM3	11.1	13.04	11.5	11.6	11.66	13.28	12.92	11.6	11.42	11.69	16	0.4	11.98	0.88	0.4	0.43	-6.53
Q15050	Ribosome biogenesis regulatory protein homolog OS=Homo sapiens GN=RRS1 PE=1 SV=2	RRS1	11.03	12.44	11.22	11.5	11.59	12.71	12.43	11.09	11.35	11.73	16	0.31	11.71	0.86	0.41	0.44	-6.55
Q9H0H5	Rac GTPase-activating protein 1 OS=Homo sapiens GN=RACGAP1 PE=1 SV=1	RACGAP1	11.07	12.8	10.66	11.02	11.13	13.1	12.69	10.52	11.29	11.13	16	0.41	11.54	0.75	0.47	0.5	-6.64
O00567	Nucleolar protein 56 OS=Homo sapiens GN=NOP56 PE=1 SV=4	NOP56	12	13.52	12.23	12.51	12.37	13.78	13.52	11.8	12.35	12.67	16	0.3	12.68	0.73	0.48	0.51	-6.65
O76021	Ribosomal L1 domain-containing protein 1 OS=Homo sapiens GN=RSL1D1 PE=1 SV=3	RSL1D1	11.71	14.02	12.1	12.35	12.41	14.24	13.91	11.6	12.29	12.32	16	0.35	12.69	0.61	0.55	0.58	-6.73
P42224	Signal transducer and activator of transcription 1-alpha/beta OS=Homo sapiens GN=STAT1 PE=1 SV=2	STAT1	9.94	9.92	9.9	9.89	9.89	10.86	10.88	11.34	10.97	11.06	15	1.11	10.46	10.13	8.9e-07	2.9e-05	6.29
P42166	Lamina-associated polypeptide 2, isoform alpha OS=Homo sapiens GN=TMPO PE=1 SV=2	TMPO	11.2	11.16	11.26	10.78	10.89	12.3	12.3	12.78	12.57	12.34	15	1.4	11.76	9.75	1.3e-06	2.9e-05	5.93
Q92598	Heat shock protein 105 kDa OS=Homo sapiens GN=HSPH1 PE=1 SV=1	HSPH1	10.52	10.46	10.5	10.6	10.58	11.38	11.32	11.42	11.3	11.36	15	0.82	10.94	9.63	1.4e-06	2.9e-05	5.81
P98175	RNA-binding protein 10 OS=Homo sapiens GN=RBM10 PE=1 SV=3	RBM10	9.95	10.05	9.99	9.72	9.91	11.03	11.14	11.8	11.45	11.43	15	1.44	10.65	9.63	1.5e-06	2.9e-05	5.81
Q9UBU9	Nuclear RNA export factor 1 OS=Homo sapiens GN=NXF1 PE=1 SV=1	NXF1	10.5	10.9	10.7	10.68	10.75	11.85	11.61	12.04	11.68	11.87	15	1.1	11.26	9.26	2.1e-06	3e-05	5.45
Q9HAV4	Exportin-5 OS=Homo sapiens GN=XPO5 PE=1 SV=1	XPO5	10.68	11.07	10.83	10.66	10.65	12.01	11.88	12.62	12.09	12.2	15	1.38	11.47	9.04	2.6e-06	3e-05	5.21
Q9NTJ3	Structural maintenance of chromosomes protein 4 OS=Homo sapiens GN=SMC4 PE=1 SV=2	SMC4	10.9	10.66	10.73	10.88	10.84	11.6	11.69	11.63	11.61	11.6	15	0.82	11.22	8.94	2.9e-06	3.1e-05	5.11
Q9UHX1	Poly(U)-binding-splicing factor PUF60 OS=Homo sapiens GN=PUF60 PE=1 SV=1	PUF60	10.95	10.56	11	10.84	10.89	11.68	11.76	12.2	12.11	11.89	15	1.08	11.39	7.89	9.4e-06	5e-05	3.94
Q92620	Pre-mRNA-splicing factor ATP-dependent RNA helicase PRP16 OS=Homo sapiens GN=DHX38 PE=1 SV=2	DHX38	10.09	10.2	10.27	10.26	10.4	11.07	11.03	11.61	11.2	11.23	15	0.98	10.74	7.71	1.2e-05	5.5e-05	3.72
Q9Y2W1	Thyroid hormone receptor-associated protein 3 OS=Homo sapiens GN=THRAP3 PE=1 SV=2	THRAP3	11.47	11.07	11.47	11.17	11.3	12.12	12.31	12.24	12.69	12.15	15	1	11.8	7.12	2.4e-05	8.8e-05	2.99
Q96D46	60S ribosomal export protein NMD3 OS=Homo sapiens GN=NMD3 PE=1 SV=1	NMD3	11.09	11.1	11.05	10.92	11.06	12.06	12.03	13.08	12.2	12.69	15	1.37	11.73	6.9	3.2e-05	0.00011	2.7
O00267	Transcription elongation factor SPT5 OS=Homo sapiens GN=SUPT5H PE=1 SV=1	SUPT5H	10.25	9.89	10.28	10.28	10.28	10.83	10.91	11.51	11.3	11.2	15	0.95	10.68	6.36	6.4e-05	0.00017	1.97
O15042	U2 snRNP-associated SURP motif-containing protein OS=Homo sapiens GN=U2SURP PE=1 SV=2	U2SURP	10.83	10.57	10.93	10.72	11.11	11.58	11.7	12.44	12.13	11.88	15	1.11	11.39	6.31	6.8e-05	0.00018	1.91
P54136	Arginine--tRNA ligase, cytoplasmic OS=Homo sapiens GN=RARS PE=1 SV=2	RARS	11.26	11.16	10.92	11.24	11.08	12.13	11.92	11.77	11.77	12.29	15	0.84	11.55	6.3	6.9e-05	0.00018	1.89
O75083	WD repeat-containing protein 1 OS=Homo sapiens GN=WDR1 PE=1 SV=4	WDR1	11.66	11.55	11.68	11.73	11.75	12.38	12.19	12.58	12.2	12.3	15	0.66	12	6.02	0.0001	0.00024	1.5
Q15459	Splicing factor 3A subunit 1 OS=Homo sapiens GN=SF3A1 PE=1 SV=1	SF3A1	10.73	10.08	10.66	10.57	10.65	11.25	11.35	11.45	11.65	11.3	15	0.86	10.97	6.02	0.0001	0.00024	1.49
O75400	Pre-mRNA-processing factor 40 homolog A OS=Homo sapiens GN=PRPF40A PE=1 SV=2	PRPF40A	11.26	10.79	11.38	11.5	11.46	11.86	11.99	12.61	12.44	12.33	15	0.97	11.76	5.23	0.00032	0.00062	0.32
P78371	T-complex protein 1 subunit beta OS=Homo sapiens GN=CCT2 PE=1 SV=4	CCT2	10.83	10.48	10.89	10.89	11.01	11.37	11.34	11.49	11.39	11.57	15	0.61	11.13	5.1	0.00039	0.00073	0.12
Q8NC51	Plasminogen activator inhibitor 1 RNA-binding protein OS=Homo sapiens GN=SERBP1 PE=1 SV=2	SERBP1	12.09	11.87	11.83	11.82	11.61	12.92	12.77	12.2	12.36	12.25	15	0.65	12.17	3.92	0.0026	0.0039	-1.81
P06396	Gelsolin OS=Homo sapiens GN=GSN PE=1 SV=1	GSN	11.2	11.23	11.11	11.07	10.94	12.09	12	11.05	12.16	11.19	15	0.59	11.41	2.59	0.026	0.034	-4.13
P78316	Nucleolar protein 14 OS=Homo sapiens GN=NOP14 PE=1 SV=3	NOP14	9.72	10.88	10.01	10.27	10.24	11.24	10.96	10.67	10.16	10.72	15	0.53	10.49	2.18	0.053	0.065	-4.81
Q9ULV0	Unconventional myosin-Vb OS=Homo sapiens GN=MYO5B PE=1 SV=3	MYO5B	10.97	9.8	11.49	11.83	12.13	9.92	10.02	11.22	10.29	10.58	15	-0.84	10.83	-1.99	0.074	0.09	-5.11
P07384	Calpain-1 catalytic subunit OS=Homo sapiens GN=CAPN1 PE=1 SV=1	CAPN1	11.44	10.62	11.39	11.63	11.72	11.52	11.35	12.31	11.72	12.27	15	0.47	11.6	1.85	0.092	0.11	-5.32
Q01780	Exosome component 10 OS=Homo sapiens GN=EXOSC10 PE=1 SV=2	EXOSC10	10.88	11.36	11.07	11.27	11.51	11.76	11.49	11.78	11.02	11.59	15	0.31	11.37	1.78	0.1	0.12	-5.44
Q9P275	Ubiquitin carboxyl-terminal hydrolase 36 OS=Homo sapiens GN=USP36 PE=1 SV=3	USP36	10.06	11.53	10.33	10.7	10.61	11.88	11.55	10.65	10.46	11	15	0.46	10.88	1.41	0.19	0.22	-5.95
Q8TED0	U3 small nucleolar RNA-associated protein 15 homolog OS=Homo sapiens GN=UTP15 PE=1 SV=3	UTP15	10.47	11.56	10.7	11.05	11.05	11.89	11.57	11.26	10.7	11.16	15	0.35	11.14	1.4	0.19	0.22	-5.97
Q68CQ4	Digestive organ expansion factor homolog OS=Homo sapiens GN=DIEXF PE=1 SV=2	DIEXF	9.88	11.07	9.98	10.75	10.56	11.27	11.12	10.73	10.06	10.86	15	0.36	10.63	1.27	0.23	0.26	-6.12
Q14684	Ribosomal RNA processing protein 1 homolog B OS=Homo sapiens GN=RRP1B PE=1 SV=3	RRP1B	10.05	12.02	10.44	10.64	10.58	12.26	11.98	10.58	10.48	10.79	15	0.47	10.98	1.06	0.32	0.35	-6.36
O95613	Pericentrin OS=Homo sapiens GN=PCNT PE=1 SV=4	PCNT	9.83	9.6	9.9	10.66	10.56	9.97	10.22	10.29	9.92	10.52	15	0.08	10.15	0.34	0.74	0.76	-6.87
P23526	Adenosylhomocysteinase OS=Homo sapiens GN=AHCY PE=1 SV=4	AHCY	11.13	11.11	11.24	11.13	11.2	12.18	11.99	12.2	12.18	12.18	14	0.99	11.65	10.65	5.4e-07	2.9e-05	6.78
O43809	Cleavage and polyadenylation specificity factor subunit 5 OS=Homo sapiens GN=NUDT21 PE=1 SV=1	NUDT21	11.46	11.46	11.5	11.32	11.47	12.42	12.49	12.99	12.92	12.78	14	1.27	12.08	9.5	1.6e-06	2.9e-05	5.69
Q9Y3I0	tRNA-splicing ligase RtcB homolog OS=Homo sapiens GN=RTCB PE=1 SV=1	RTCB	10.28	10.64	10.3	10.22	10.18	11.53	11.41	11.12	11.42	11.41	14	1.05	10.85	8.63	4.1e-06	3.4e-05	4.77
Q9UKM9	RNA-binding protein Raly OS=Homo sapiens GN=RALY PE=1 SV=1	RALY	11.58	11.25	11.62	11.26	11.46	12.58	12.64	13.53	13.21	13.03	14	1.56	12.22	8.32	5.8e-06	3.9e-05	4.42
Q8N1F7	Nuclear pore complex protein Nup93 OS=Homo sapiens GN=NUP93 PE=1 SV=2	NUP93	10.32	10.01	10.27	10.07	10.12	11.01	10.95	11.25	11.13	10.86	14	0.88	10.6	7.87	9.6e-06	5.1e-05	3.91
P08621	U1 small nuclear ribonucleoprotein 70 kDa OS=Homo sapiens GN=SNRNP70 PE=1 SV=2	SNRNP70	12.24	11.94	12.25	12.13	12.22	13.08	13.21	14.05	13.73	13.67	14	1.39	12.85	7.52	1.5e-05	6.3e-05	3.49
P78344	Eukaryotic translation initiation factor 4 gamma 2 OS=Homo sapiens GN=EIF4G2 PE=1 SV=1	EIF4G2	10.22	9.84	10.2	10.1	10.07	10.95	10.83	10.98	10.73	10.77	14	0.77	10.47	7.16	2.2e-05	8.4e-05	3.04
Q5VYK3	Proteasome-associated protein ECM29 homolog OS=Homo sapiens GN=ECM29 PE=1 SV=2	ECM29	10.4	9.97	10.33	10.27	10.37	11.05	11.01	11.44	11.07	11.09	14	0.86	10.7	6.95	2.9e-05	0.0001	2.77
O75717	WD repeat and HMG-box DNA-binding protein 1 OS=Homo sapiens GN=WDHD1 PE=1 SV=1	WDHD1	9.89	9.75	9.99	10.18	10.02	10.88	11.01	12.04	11.4	11.59	14	1.42	10.68	6.85	3.3e-05	0.00011	2.64
Q15020	Squamous cell carcinoma antigen recognized by T-cells 3 OS=Homo sapiens GN=SART3 PE=1 SV=1	SART3	10.54	10.23	10.51	10.61	10.65	11.1	11.28	11.75	11.53	11.56	14	0.94	10.98	6.58	4.8e-05	0.00014	2.28
Q9UM54	Unconventional myosin-VI OS=Homo sapiens GN=MYO6 PE=1 SV=4	MYO6	10.44	10.06	10.21	10.43	10.48	11	10.94	11.36	11.04	11.11	14	0.76	10.71	6.15	8.5e-05	0.00021	1.68
Q15643	Thyroid receptor-interacting protein 11 OS=Homo sapiens GN=TRIP11 PE=1 SV=3	TRIP11	9.93	9.53	9.87	9.8	10.06	10.45	10.52	10.74	10.47	10.51	14	0.7	10.19	5.91	0.00012	0.00027	1.35
P51532	Transcription activator BRG1 OS=Homo sapiens GN=SMARCA4 PE=1 SV=2	SMARCA4	10.37	10.05	10.44	10.27	10.53	11.02	11.14	12.09	11.62	11.59	14	1.16	10.91	5.83	0.00013	0.0003	1.22
Q5T0W9	Protein FAM83B OS=Homo sapiens GN=FAM83B PE=1 SV=1	FAM83B	10.44	10.18	10.44	10.39	10.63	10.89	11.17	11.14	11.28	11	14	0.68	10.76	5.82	0.00014	0.0003	1.21
P14868	Aspartate--tRNA ligase, cytoplasmic OS=Homo sapiens GN=DARS PE=1 SV=2	DARS	10.77	10.84	10.66	10.69	10.6	11.63	11.49	11.24	11.28	11.19	14	0.65	11.04	5.67	0.00017	0.00036	0.99
P42704	Leucine-rich PPR motif-containing protein, mitochondrial OS=Homo sapiens GN=LRPPRC PE=1 SV=3	LRPPRC	10.1	10.05	9.81	10.04	9.95	10.94	10.77	10.55	10.46	10.54	14	0.66	10.32	5.59	0.00019	0.00039	0.86
P35658	Nuclear pore complex protein Nup214 OS=Homo sapiens GN=NUP214 PE=1 SV=2	NUP214	9.83	9.81	9.67	9.55	9.45	10.6	10.64	10.07	10.46	10.14	14	0.72	10.02	5	0.00045	0.00083	-0.03
P00558	Phosphoglycerate kinase 1 OS=Homo sapiens GN=PGK1 PE=1 SV=3	PGK1	11.51	12	11.63	11.45	11.28	12.74	12.62	12.01	12.43	12.38	14	0.86	12	4.99	0.00046	0.00084	-0.05
Q9UPN9	E3 ubiquitin-protein ligase TRIM33 OS=Homo sapiens GN=TRIM33 PE=1 SV=3	TRIM33	11.38	10.7	11.45	11.5	11.64	12.44	12.64	14.95	13.72	14.27	14	2.27	12.47	5.02	0.00048	0.00087	-0.07
Q8TEM1	Nuclear pore membrane glycoprotein 210 OS=Homo sapiens GN=NUP210 PE=1 SV=3	NUP210	9.99	9.47	9.83	9.9	9.98	10.53	10.53	10.22	10.49	10.25	14	0.57	10.12	4.4	0.0012	0.0019	-1
Q9P258	Protein RCC2 OS=Homo sapiens GN=RCC2 PE=1 SV=2	RCC2	10.67	11.4	10.8	10.8	10.84	11.95	11.86	11.26	11.66	11.53	14	0.75	11.28	4.29	0.0014	0.0023	-1.19
P39748	Flap endonuclease 1 OS=Homo sapiens GN=FEN1 PE=1 SV=1	FEN1	11.36	12.43	11.61	11.39	11.45	13.12	12.9	12.13	12.55	12.52	14	0.99	12.15	4.07	0.002	0.0031	-1.56
Q14669	E3 ubiquitin-protein ligase TRIP12 OS=Homo sapiens GN=TRIP12 PE=1 SV=1	TRIP12	9.58	10.29	9.68	9.47	9.4	10.96	10.88	10.13	10.54	10.19	14	0.85	10.11	3.92	0.0026	0.004	-1.82
P23396	40S ribosomal protein S3 OS=Homo sapiens GN=RPS3 PE=1 SV=2	RPS3	12.79	12.51	12.56	12.62	12.4	13.61	13.35	12.8	13.13	13.06	14	0.61	12.88	3.88	0.0028	0.0042	-1.89
Q08J23	tRNA (cytosine(34)-C(5))-methyltransferase OS=Homo sapiens GN=NSUN2 PE=1 SV=2	NSUN2	10.04	11.27	10.22	10.28	10.28	11.77	11.55	10.59	10.93	11	14	0.75	10.79	2.69	0.022	0.029	-3.97
Q15269	Periodic tryptophan protein 2 homolog OS=Homo sapiens GN=PWP2 PE=2 SV=2	PWP2	9.97	11.34	10.21	10.93	10.59	11.75	11.48	10.68	10.31	10.96	14	0.43	10.82	1.32	0.22	0.24	-6.06
Q9Y5J1	U3 small nucleolar RNA-associated protein 18 homolog OS=Homo sapiens GN=UTP18 PE=1 SV=3	UTP18	10.78	12.68	11	11.34	11.4	12.99	12.7	11.06	11.46	11.74	14	0.55	11.72	1.25	0.24	0.27	-6.15
Q9NY61	Protein AATF OS=Homo sapiens GN=AATF PE=1 SV=1	AATF	10.53	11.87	10.87	11.11	10.98	12.06	11.93	11.14	10.85	11.23	14	0.37	11.26	1.24	0.24	0.27	-6.16
Q8IWA0	WD repeat-containing protein 75 OS=Homo sapiens GN=WDR75 PE=1 SV=1	WDR75	10.79	12.35	11.18	11.38	11.43	12.71	12.32	11.25	11.26	11.55	14	0.39	11.62	1.1	0.29	0.33	-6.31
Q9BQ39	ATP-dependent RNA helicase DDX50 OS=Homo sapiens GN=DDX50 PE=1 SV=1	DDX50	10.24	11.82	10.51	10.63	10.69	12.26	11.89	10.39	10.63	10.82	14	0.42	10.99	1.02	0.33	0.36	-6.4
O15213	WD repeat-containing protein 46 OS=Homo sapiens GN=WDR46 PE=1 SV=3	WDR46	10.15	12	10.46	10.74	10.75	12.17	11.89	10.6	10.55	10.93	14	0.41	11.03	0.99	0.34	0.38	-6.43
O00566	U3 small nucleolar ribonucleoprotein protein MPP10 OS=Homo sapiens GN=MPHOSPH10 PE=1 SV=2	MPHOSPH10	11.19	13.26	11.53	11.81	11.79	13.5	13.16	10.82	11.63	12.13	14	0.33	12.08	0.62	0.55	0.58	-6.73
Q9NTZ6	RNA-binding protein 12 OS=Homo sapiens GN=RBM12 PE=1 SV=1	RBM12	10.4	10.57	10.47	10.25	10.49	11.74	11.82	12.57	12.18	12.4	13	1.7	11.29	10.11	9.1e-07	2.9e-05	6.28
Q14498	RNA-binding protein 39 OS=Homo sapiens GN=RBM39 PE=1 SV=2	RBM39	11.35	11.66	11.54	11.37	11.5	12.53	12.55	12.98	12.77	12.59	13	1.2	12.08	9.79	1.2e-06	2.9e-05	5.97
Q16630	Cleavage and polyadenylation specificity factor subunit 6 OS=Homo sapiens GN=CPSF6 PE=1 SV=2	CPSF6	11.41	11.31	11.34	11.2	11.26	12.26	12.36	12.96	12.77	12.74	13	1.31	11.96	8.99	2.8e-06	3e-05	5.16
O94776	Metastasis-associated protein MTA2 OS=Homo sapiens GN=MTA2 PE=1 SV=1	MTA2	10.74	10.67	10.77	10.58	10.71	11.68	11.79	12.46	12.12	12.01	13	1.32	11.35	8.96	2.9e-06	3.1e-05	5.13
Q13283	Ras GTPase-activating protein-binding protein 1 OS=Homo sapiens GN=G3BP1 PE=1 SV=1	G3BP1	12.01	11.79	11.68	11.65	11.68	12.83	12.71	12.96	12.56	12.75	13	1	12.26	8.49	4.8e-06	3.6e-05	4.62
P26640	Valine--tRNA ligase OS=Homo sapiens GN=VARS PE=1 SV=4	VARS	10.04	9.8	9.93	10.13	10.01	10.82	10.77	10.82	10.67	10.85	13	0.8	10.39	8.33	5.7e-06	3.9e-05	4.44
O95793	Double-stranded RNA-binding protein Staufen homolog 1 OS=Homo sapiens GN=STAU1 PE=1 SV=2	STAU1	10.85	11.13	10.76	10.93	10.75	12.08	11.88	11.87	11.65	11.82	13	0.98	11.37	8.21	6.5e-06	4.1e-05	4.3
Q14103	Heterogeneous nuclear ribonucleoprotein D0 OS=Homo sapiens GN=HNRNPD PE=1 SV=1	HNRNPD	12.71	12.59	12.79	12.65	12.69	13.71	13.77	14.62	14.21	14.24	13	1.43	13.4	8.18	6.7e-06	4.2e-05	4.27
Q9BTC0	Death-inducer obliterator 1 OS=Homo sapiens GN=DIDO1 PE=1 SV=5	DIDO1	10.42	9.96	10.41	10.16	10.33	11.12	11.23	11.68	11.53	11.4	13	1.13	10.83	8.09	7.4e-06	4.4e-05	4.17
Q7Z3K3	Pogo transposable element with ZNF domain OS=Homo sapiens GN=POGZ PE=1 SV=2	POGZ	9.75	9.47	9.69	9.56	9.58	10.53	10.62	11.39	11.03	11.01	13	1.3	10.26	8.04	7.9e-06	4.5e-05	4.11
Q8IWX8	Calcium homeostasis endoplasmic reticulum protein OS=Homo sapiens GN=CHERP PE=1 SV=3	CHERP	10.78	10.47	10.85	10.54	10.78	11.61	11.72	12.47	12.2	12.07	13	1.33	11.35	7.68	1.2e-05	5.6e-05	3.69
P49756	RNA-binding protein 25 OS=Homo sapiens GN=RBM25 PE=1 SV=3	RBM25	10.83	10.44	10.81	10.6	10.7	11.44	11.6	12.07	12.01	11.81	13	1.11	11.23	7.68	1.2e-05	5.6e-05	3.68
Q9P2J5	Leucine--tRNA ligase, cytoplasmic OS=Homo sapiens GN=LARS PE=1 SV=2	LARS	9.75	9.62	9.65	9.62	9.66	10.46	10.43	10.35	10.21	10.29	13	0.69	10	7.61	1.3e-05	6e-05	3.59
Q13523	Serine/threonine-protein kinase PRP4 homolog OS=Homo sapiens GN=PRPF4B PE=1 SV=3	PRPF4B	10.73	10.42	10.75	10.56	10.74	11.39	11.47	11.62	11.8	11.37	13	0.89	11.09	7.36	1.8e-05	7.2e-05	3.29
P51991	Heterogeneous nuclear ribonucleoprotein A3 OS=Homo sapiens GN=HNRNPA3 PE=1 SV=2	HNRNPA3	12.29	11.94	12.36	12.23	12.38	13.17	13.32	14.31	13.94	13.96	13	1.5	12.99	6.9	3.1e-05	0.00011	2.7
P29401	Transketolase OS=Homo sapiens GN=TKT PE=1 SV=3	TKT	10.41	10.63	10.67	10.42	10.58	11.17	11.38	11.78	11.53	11.96	13	1.02	11.05	6.67	4.2e-05	0.00013	2.4
Q15424	Scaffold attachment factor B1 OS=Homo sapiens GN=SAFB PE=1 SV=4	SAFB	11.1	10.55	11.13	10.97	11.26	11.72	11.8	12.33	12.27	12.06	13	1.03	11.52	6.06	9.5e-05	0.00023	1.56
Q08378	Golgin subfamily A member 3 OS=Homo sapiens GN=GOLGA3 PE=1 SV=2	GOLGA3	10.07	9.72	9.92	9.84	9.85	10.75	10.76	10.49	10.61	10.32	13	0.71	10.24	6.04	9.8e-05	0.00024	1.53
Q05655	Protein kinase C delta type OS=Homo sapiens GN=PRKCD PE=1 SV=2	PRKCD	11.22	10.95	11.2	11.29	11.3	11.83	11.79	12.53	12.13	12.24	13	0.91	11.65	5.87	0.00012	0.00028	1.29
Q13439	Golgin subfamily A member 4 OS=Homo sapiens GN=GOLGA4 PE=1 SV=1	GOLGA4	10.19	9.8	10.14	10.06	10.13	10.74	10.81	10.71	10.64	10.52	13	0.62	10.37	5.76	0.00015	0.00032	1.12
Q6PKG0	La-related protein 1 OS=Homo sapiens GN=LARP1 PE=1 SV=2	LARP1	10.85	10.71	10.56	10.47	10.46	11.65	11.61	11.28	11.27	11.13	13	0.78	11	5.71	0.00016	0.00034	1.05
Q6PL18	ATPase family AAA domain-containing protein 2 OS=Homo sapiens GN=ATAD2 PE=1 SV=1	ATAD2	10.47	10.09	10.53	10.39	10.42	11.05	11.16	11.03	11.33	10.84	13	0.7	10.73	5.59	0.00019	0.00039	0.87
P23588	Eukaryotic translation initiation factor 4B OS=Homo sapiens GN=EIF4B PE=1 SV=2	EIF4B	11.15	11.2	11	10.82	10.8	12.2	12.1	11.42	11.77	11.67	13	0.84	11.42	5.08	0.0004	0.00075	0.09
O95239	Chromosome-associated kinesin KIF4A OS=Homo sapiens GN=KIF4A PE=1 SV=3	KIF4A	9.69	10.55	9.61	9.62	9.61	11.1	10.97	10.74	10.55	10.68	13	0.99	10.31	5.02	0.00044	0.00081	-0.01
O15231	Zinc finger protein 185 OS=Homo sapiens GN=ZNF185 PE=1 SV=3	ZNF185	10.06	9.91	9.83	9.58	9.63	10.9	10.91	10.28	10.73	10.04	13	0.77	10.19	4.11	0.0019	0.003	-1.5
P30876	DNA-directed RNA polymerase II subunit RPB2 OS=Homo sapiens GN=POLR2B PE=1 SV=1	POLR2B	9.89	9.04	9.91	9.9	9.98	10.02	10.21	10.82	10.67	10.52	13	0.7	10.1	3.27	0.0078	0.011	-2.94
Q5T4S7	E3 ubiquitin-protein ligase UBR4 OS=Homo sapiens GN=UBR4 PE=1 SV=1	UBR4	9.54	8.79	9.36	9.56	9.72	9.81	9.79	10.55	9.89	10.3	13	0.68	9.73	3.26	0.008	0.011	-2.97
O75146	Huntingtin-interacting protein 1-related protein OS=Homo sapiens GN=HIP1R PE=1 SV=2	HIP1R	10.15	9.69	10.28	10.2	10.41	10.59	10.49	10.7	10.44	10.29	13	0.36	10.33	2.46	0.033	0.042	-4.35
O15381	Nuclear valosin-containing protein-like OS=Homo sapiens GN=NVL PE=1 SV=1	NVL	8.91	9.99	9.05	9.5	9.54	10.11	10.11	10	9.36	9.91	13	0.5	9.65	2.28	0.044	0.056	-4.65
Q15058	Kinesin-like protein KIF14 OS=Homo sapiens GN=KIF14 PE=1 SV=1	KIF14	9.61	10.58	9.26	9.86	10.16	11.06	10.76	10.18	10.15	10.28	13	0.59	10.19	2.24	0.048	0.06	-4.72
Q9Y2R4	Probable ATP-dependent RNA helicase DDX52 OS=Homo sapiens GN=DDX52 PE=1 SV=3	DDX52	10	11.25	10.13	10.42	10.45	11.46	11.29	10.77	10.26	10.64	13	0.43	10.67	1.53	0.16	0.18	-5.79
Q14137	Ribosome biogenesis protein BOP1 OS=Homo sapiens GN=BOP1 PE=1 SV=2	BOP1	10.49	11.66	10.65	10.94	10.98	11.85	11.64	11.24	10.68	11.29	13	0.39	11.14	1.51	0.16	0.18	-5.81
O75151	Lysine-specific demethylase PHF2 OS=Homo sapiens GN=PHF2 PE=1 SV=4	PHF2	10.8	10.54	10.88	11.23	11.49	11.07	10.91	11.92	10.91	11.65	13	0.3	11.14	1.23	0.25	0.28	-6.17
Q99575	Ribonucleases P/MRP protein subunit POP1 OS=Homo sapiens GN=POP1 PE=1 SV=2	POP1	10.01	11.89	10.16	10.55	10.44	12.22	11.93	9.89	10.81	10.78	13	0.52	10.87	1.08	0.31	0.34	-6.34
Q86U38	Nucleolar protein 9 OS=Homo sapiens GN=NOP9 PE=1 SV=1	NOP9	10.33	12.1	10.7	10.88	10.89	12.4	12.13	10.38	10.91	11.11	13	0.4	11.18	0.93	0.37	0.41	-6.48
Q8WTT2	Nucleolar complex protein 3 homolog OS=Homo sapiens GN=NOC3L PE=1 SV=1	NOC3L	10.15	12.3	10.49	10.81	10.81	12.46	12.2	9.78	10.61	10.78	13	0.26	11.04	0.46	0.66	0.68	-6.82
Q9HCD5	Nuclear receptor coactivator 5 OS=Homo sapiens GN=NCOA5 PE=1 SV=2	NCOA5	10.84	9.94	10.88	11.25	11.55	10.63	10.66	11.46	10.96	11.32	13	0.11	10.95	0.39	0.7	0.73	-6.85
P17980	26S protease regulatory subunit 6A OS=Homo sapiens GN=PSMC3 PE=1 SV=3	PSMC3	9.85	9.99	9.81	9.82	9.68	10.95	10.98	11.32	11.04	11.18	12	1.26	10.46	11.69	2.2e-07	2.9e-05	7.66
Q86XP3	ATP-dependent RNA helicase DDX42 OS=Homo sapiens GN=DDX42 PE=1 SV=1	DDX42	11.04	11.32	11.24	11.02	10.96	12.19	12.15	12.29	12.19	12.09	12	1.07	11.65	10.05	9.6e-07	2.9e-05	6.22
Q07955	Serine/arginine-rich splicing factor 1 OS=Homo sapiens GN=SRSF1 PE=1 SV=2	SRSF1	12.14	12.1	12.18	11.97	12.1	13.05	13.15	13.4	13.53	13.25	12	1.18	12.69	9.86	1.1e-06	2.9e-05	6.04
Q6P1N0	Coiled-coil and C2 domain-containing protein 1A OS=Homo sapiens GN=CC2D1A PE=1 SV=1	CC2D1A	9.14	9.1	9.27	9.33	9.04	10.2	10.08	10.31	10.04	10.13	12	0.98	9.67	9.72	1.3e-06	2.9e-05	5.91
P52701	DNA mismatch repair protein Msh6 OS=Homo sapiens GN=MSH6 PE=1 SV=2	MSH6	9.56	9.8	9.63	9.63	9.78	10.6	10.65	11.01	10.69	10.65	12	1.04	10.2	9.55	1.6e-06	2.9e-05	5.73
Q9C0J8	pre-mRNA 3 end processing protein WDR33 OS=Homo sapiens GN=WDR33 PE=1 SV=2	WDR33	10.01	9.7	10.01	9.78	10.02	10.95	11.05	11.68	11.5	11.39	12	1.41	10.61	9.12	2.4e-06	3e-05	5.3
P53618	Coatomer subunit beta OS=Homo sapiens GN=COPB1 PE=1 SV=3	COPB1	10.44	10.25	10.24	10.51	10.28	11.36	11.15	11.24	11.14	11.27	12	0.89	10.79	8.9	3.1e-06	3.1e-05	5.06
Q6PJT7	Zinc finger CCCH domain-containing protein 14 OS=Homo sapiens GN=ZC3H14 PE=1 SV=1	ZC3H14	10.72	10.39	10.67	10.43	10.43	11.54	11.7	12.28	12.1	11.87	12	1.37	11.21	8.84	3.2e-06	3.2e-05	5.01
P48634	Protein PRRC2A OS=Homo sapiens GN=PRRC2A PE=1 SV=3	PRRC2A	9.46	9.37	9.39	9.24	9.41	10.23	10.2	10.15	10.19	10.02	12	0.78	9.77	8.68	3.9e-06	3.3e-05	4.83
Q29RF7	Sister chromatid cohesion protein PDS5 homolog A OS=Homo sapiens GN=PDS5A PE=1 SV=1	PDS5A	10.03	10.18	10.2	9.9	9.86	10.98	10.98	11.11	11.01	10.77	12	0.94	10.5	8.5	4.7e-06	3.6e-05	4.63
Q99729	Heterogeneous nuclear ribonucleoprotein A/B OS=Homo sapiens GN=HNRNPAB PE=1 SV=2	HNRNPAB	12.73	12.66	12.85	12.66	12.72	13.74	13.81	14.6	14.32	14.29	12	1.43	13.44	8.36	5.5e-06	3.8e-05	4.48
Q8WVV4	Protein POF1B OS=Homo sapiens GN=POF1B PE=1 SV=3	POF1B	10.1	10.6	10.03	10.21	10.25	11.29	11.23	11.16	11.22	11.18	12	0.98	10.73	8.26	6.1e-06	4e-05	4.37
Q14847	LIM and SH3 domain protein 1 OS=Homo sapiens GN=LASP1 PE=1 SV=2	LASP1	11.78	11.62	11.8	11.62	11.99	12.67	12.63	13.08	12.82	12.76	12	1.03	12.28	8.19	6.6e-06	4.2e-05	4.29
O43684	Mitotic checkpoint protein BUB3 OS=Homo sapiens GN=BUB3 PE=1 SV=1	BUB3	10.46	10.47	10.6	10.42	10.52	11.45	11.46	12.26	11.77	11.98	12	1.29	11.14	8.04	7.9e-06	4.5e-05	4.11
P46060	Ran GTPase-activating protein 1 OS=Homo sapiens GN=RANGAP1 PE=1 SV=1	RANGAP1	10.11	9.79	9.99	9.71	9.55	10.9	10.92	10.75	10.87	10.67	12	0.99	10.33	8.02	8e-06	4.5e-05	4.09
Q15717	ELAV-like protein 1 OS=Homo sapiens GN=ELAVL1 PE=1 SV=2	ELAVL1	11.36	11.04	11.29	11.24	11.44	12.19	12.26	13.13	12.71	12.78	12	1.34	11.95	7.33	1.8e-05	7.4e-05	3.25
P27694	Replication protein A 70 kDa DNA-binding subunit OS=Homo sapiens GN=RPA1 PE=1 SV=2	RPA1	10.28	10.3	10.45	10.2	10.31	11.24	11.26	12.23	11.65	11.8	12	1.33	10.97	7.29	1.9e-05	7.6e-05	3.21
Q9C0C2	182 kDa tankyrase-1-binding protein OS=Homo sapiens GN=TNKS1BP1 PE=1 SV=4	TNKS1BP1	9.19	9.2	9.02	9.01	9.03	10.06	10.17	9.73	9.95	9.7	12	0.83	9.51	7.08	2.5e-05	9e-05	2.94
Q86VM9	Zinc finger CCCH domain-containing protein 18 OS=Homo sapiens GN=ZC3H18 PE=1 SV=2	ZC3H18	10.6	10.17	10.71	10.18	10.35	11.27	11.42	12.02	11.85	11.44	12	1.2	11	6.84	3.4e-05	0.00011	2.62
P45974	Ubiquitin carboxyl-terminal hydrolase 5 OS=Homo sapiens GN=USP5 PE=1 SV=2	USP5	10.54	10.14	10.44	10.46	10.37	11.13	11.21	11.91	11.36	11.56	12	1.04	10.91	6.64	4.4e-05	0.00013	2.36
Q7Z2W4	Zinc finger CCCH-type antiviral protein 1 OS=Homo sapiens GN=ZC3HAV1 PE=1 SV=3	ZC3HAV1	9.75	9.56	9.76	9.79	9.91	10.46	10.5	11.15	10.6	10.83	12	0.96	10.23	6.58	4.7e-05	0.00014	2.28
Q9NRL2	Bromodomain adjacent to zinc finger domain protein 1A OS=Homo sapiens GN=BAZ1A PE=1 SV=2	BAZ1A	9.51	9.87	9.59	9.36	9.44	10.59	10.72	10.19	10.64	10.3	12	0.93	10.02	6.58	4.8e-05	0.00014	2.28
P31942	Heterogeneous nuclear ribonucleoprotein H3 OS=Homo sapiens GN=HNRNPH3 PE=1 SV=2	HNRNPH3	11.93	11.77	12.08	12.03	12.17	12.96	13.04	14.22	13.65	13.96	12	1.57	12.78	6.52	5.1e-05	0.00014	2.2
O75362	Zinc finger protein 217 OS=Homo sapiens GN=ZNF217 PE=1 SV=1	ZNF217	9.73	9.58	9.85	9.74	9.83	11.1	11.42	13.4	12.51	12.76	12	2.49	10.99	6.45	6.4e-05	0.00017	1.99
Q9Y2L1	Exosome complex exonuclease RRP44 OS=Homo sapiens GN=DIS3 PE=1 SV=2	DIS3	9	9.94	9.27	9.31	9.3	10.55	10.41	10.64	10.19	10.37	12	1.07	9.9	6.25	7.4e-05	0.00019	1.82
P52209	6-phosphogluconate dehydrogenase, decarboxylating OS=Homo sapiens GN=PGD PE=1 SV=3	PGD	11.05	11.13	11.03	10.74	10.63	12.15	12.01	11.5	11.89	11.68	12	0.93	11.38	6.01	0.0001	0.00025	1.48
A5YKK6	CCR4-NOT transcription complex subunit 1 OS=Homo sapiens GN=CNOT1 PE=1 SV=2	CNOT1	9.63	9.19	9.34	9.88	9.48	10.24	10.21	10.43	10.15	10.43	12	0.79	9.9	5.65	0.00017	0.00037	0.96
O95232	Luc7-like protein 3 OS=Homo sapiens GN=LUC7L3 PE=1 SV=2	LUC7L3	11.69	11.44	11.79	11.78	12.07	12.39	12.39	13.04	12.74	12.69	12	0.9	12.2	5.59	0.00019	0.00039	0.87
A0AV96	RNA-binding protein 47 OS=Homo sapiens GN=RBM47 PE=1 SV=2	RBM47	9.81	9.39	9.87	9.85	9.95	10.93	10.86	12.66	11.63	12.33	12	1.91	10.73	5.62	0.0002	0.00041	0.83
Q14694	Ubiquitin carboxyl-terminal hydrolase 10 OS=Homo sapiens GN=USP10 PE=1 SV=2	USP10	10.66	10.46	10.29	10.33	10.19	11.39	11.37	10.89	11.04	10.94	12	0.74	10.76	5.24	0.00031	0.00061	0.34
Q14573	Inositol 1,4,5-trisphosphate receptor type 3 OS=Homo sapiens GN=ITPR3 PE=1 SV=2	ITPR3	9.91	9.32	9.82	9.74	9.89	10.31	10.38	10.96	10.79	10.49	12	0.85	10.16	5.22	0.00032	0.00062	0.31
Q14241	Transcription elongation factor B polypeptide 3 OS=Homo sapiens GN=TCEB3 PE=1 SV=2	TCEB3	9.55	10.4	9.73	9.45	9.56	10.93	10.8	10.63	10.59	10.36	12	0.92	10.2	4.92	0.00051	0.00093	-0.16
Q6Y7W6	PERQ amino acid-rich with GYF domain-containing protein 2 OS=Homo sapiens GN=GIGYF2 PE=1 SV=1	GIGYF2	9.74	9.42	9.55	9.56	9.5	10.45	10.4	10.09	10	9.8	12	0.59	9.85	4.24	0.0015	0.0024	-1.28
Q13148	TAR DNA-binding protein 43 OS=Homo sapiens GN=TARDBP PE=1 SV=1	TARDBP	11.99	11.57	12.03	12.14	12.38	12.47	12.55	13.53	13.07	13.28	12	0.96	12.5	4.18	0.0017	0.0027	-1.37
Q14676	Mediator of DNA damage checkpoint protein 1 OS=Homo sapiens GN=MDC1 PE=1 SV=3	MDC1	9.38	8.94	9.41	9.26	9.3	9.93	10.01	9.53	10.17	9.65	12	0.6	9.56	4.03	0.0021	0.0033	-1.62
P48444	Coatomer subunit delta OS=Homo sapiens GN=ARCN1 PE=1 SV=1	ARCN1	11.54	11.11	11.55	11.87	11.72	11.94	11.87	12.53	12.12	12.56	12	0.65	11.88	3.44	0.0058	0.0084	-2.64
Q9Y2X3	Nucleolar protein 58 OS=Homo sapiens GN=NOP58 PE=1 SV=1	NOP58	11.28	12.63	11.56	11.67	11.76	12.97	12.73	12.39	12.09	12.28	12	0.71	12.14	2.79	0.018	0.024	-3.79
P51858	Hepatoma-derived growth factor OS=Homo sapiens GN=HDGF PE=1 SV=1	HDGF	11.63	11.46	11.59	11.11	11.28	12.42	12.52	11.29	12.77	11.64	12	0.71	11.77	2.62	0.025	0.032	-4.08
Q8TDM6	Disks large homolog 5 OS=Homo sapiens GN=DLG5 PE=1 SV=4	DLG5	10.5	9.43	10.7	11.16	11.53	9.78	9.72	10.33	9.92	10.22	12	-0.67	10.33	-1.98	0.075	0.091	-5.13
Q5BJF6	Outer dense fiber protein 2 OS=Homo sapiens GN=ODF2 PE=1 SV=1	ODF2	10.27	11.19	10.22	10.83	10.7	11.48	11.2	10.94	10.56	11.06	12	0.41	10.85	1.84	0.094	0.11	-5.35
Q8NHQ9	ATP-dependent RNA helicase DDX55 OS=Homo sapiens GN=DDX55 PE=1 SV=3	DDX55	9.25	10.92	9.52	9.85	9.7	11.22	10.94	10.08	9.89	10.16	12	0.61	10.15	1.75	0.11	0.13	-5.48
Q08379	Golgin subfamily A member 2 OS=Homo sapiens GN=GOLGA2 PE=1 SV=3	GOLGA2	10.43	9.62	10.42	10.62	10.87	10.52	10.5	11.29	10.49	10.97	12	0.36	10.57	1.49	0.17	0.19	-5.85
Q9H501	ESF1 homolog OS=Homo sapiens GN=ESF1 PE=1 SV=1	ESF1	9.93	11.5	10.14	10.53	10.52	11.71	11.5	10.64	10.31	10.71	12	0.45	10.75	1.31	0.22	0.25	-6.08
Q969X6	U3 small nucleolar RNA-associated protein 4 homolog OS=Homo sapiens GN=UTP4 PE=1 SV=1	UTP4	10.71	12.16	10.8	11.12	11.15	12.43	12.14	10.98	11.01	11.64	12	0.45	11.42	1.28	0.23	0.26	-6.11
Q9H0S4	Probable ATP-dependent RNA helicase DDX47 OS=Homo sapiens GN=DDX47 PE=1 SV=1	DDX47	10.15	11.77	10.52	10.69	10.7	12.04	11.78	10.53	10.64	10.97	12	0.43	10.98	1.16	0.27	0.3	-6.25
Q9NQ55	Suppressor of SWI4 1 homolog OS=Homo sapiens GN=PPAN PE=2 SV=1	PPAN	10.88	11.89	10.99	11.35	11.55	12.22	11.88	11.6	10.76	11.41	12	0.24	11.45	0.86	0.41	0.44	-6.55
Q4G0J3	La-related protein 7 OS=Homo sapiens GN=LARP7 PE=1 SV=1	LARP7	10.12	10.11	10.32	10.75	10.82	10.53	10.53	10.65	10.4	10.63	12	0.12	10.49	0.77	0.46	0.49	-6.62
Q9BYG3	MKI67 FHA domain-interacting nucleolar phosphoprotein OS=Homo sapiens GN=NIFK PE=1 SV=1	NIFK	11.34	13.35	11.7	12.1	12.04	13.53	13.2	11.65	11.67	12.09	12	0.32	12.27	0.69	0.5	0.53	-6.68
Q15654	Thyroid receptor-interacting protein 6 OS=Homo sapiens GN=TRIP6 PE=1 SV=3	TRIP6	10.44	10.25	10.3	10.25	10.29	11.21	11.28	11.56	11.33	11.38	11	1.04	10.83	10.47	6.4e-07	2.9e-05	6.61
P60842	Eukaryotic initiation factor 4A-I OS=Homo sapiens GN=EIF4A1 PE=1 SV=1	EIF4A1	10.94	10.91	10.93	10.95	10.92	11.99	11.86	12.51	12.06	12.21	11	1.2	11.53	9.33	2e-06	3e-05	5.51
P04843	Dolichyl-diphosphooligosaccharide--protein glycosyltransferase subunit 1 OS=Homo sapiens GN=RPN1 PE=1 SV=1	RPN1	10.95	10.71	10.83	10.88	10.62	11.76	11.75	11.56	11.72	11.74	11	0.91	11.25	8.92	3e-06	3.1e-05	5.08
P49915	GMP synthase [glutamine-hydrolyzing] OS=Homo sapiens GN=GMPS PE=1 SV=1	GMPS	9.56	10.25	9.72	9.59	9.65	10.97	11	11.07	10.95	10.9	11	1.22	10.37	8.9	3.1e-06	3.1e-05	5.06
Q14527	Helicase-like transcription factor OS=Homo sapiens GN=HLTF PE=1 SV=2	HLTF	9.71	10.15	9.6	9.69	9.59	10.88	10.72	11.13	10.71	11.07	11	1.15	10.33	8.13	7.1e-06	4.3e-05	4.21
O75150	E3 ubiquitin-protein ligase BRE1B OS=Homo sapiens GN=RNF40 PE=1 SV=4	RNF40	9.12	8.98	9.2	8.89	9.11	9.99	10.18	11.04	10.54	10.58	11	1.4	9.76	7.71	1.2e-05	5.5e-05	3.72
P56192	Methionine--tRNA ligase, cytoplasmic OS=Homo sapiens GN=MARS PE=1 SV=2	MARS	10.51	10.26	10.39	10.42	10.38	11.05	11.05	11.3	11.07	11.25	11	0.75	10.77	7.55	1.4e-05	6.2e-05	3.53
O15294	UDP-N-acetylglucosamine--peptide N-acetylglucosaminyltransferase 110 kDa subunit OS=Homo sapiens GN=OGT PE=1 SV=3	OGT	9.72	9.57	9.81	9.49	9.73	10.71	10.86	11.98	11.35	11.42	11	1.6	10.47	7.4	1.7e-05	7e-05	3.34
P35998	26S protease regulatory subunit 7 OS=Homo sapiens GN=PSMC2 PE=1 SV=3	PSMC2	10.14	9.96	10.02	10.19	10.24	10.82	10.86	11.17	10.88	11.27	11	0.89	10.56	7.29	1.9e-05	7.6e-05	3.21
Q5UIP0	Telomere-associated protein RIF1 OS=Homo sapiens GN=RIF1 PE=1 SV=2	RIF1	9.07	8.94	9.06	9.11	8.65	10	10.02	9.68	10.29	9.74	11	0.98	9.46	6.86	3.3e-05	0.00011	2.65
P31689	DnaJ homolog subfamily A member 1 OS=Homo sapiens GN=DNAJA1 PE=1 SV=2	DNAJA1	10.85	11	11	10.83	11.01	12.02	12.05	13.38	12.49	12.9	11	1.63	11.75	6.67	4.3e-05	0.00013	2.39
Q6ISB3	Grainyhead-like protein 2 homolog OS=Homo sapiens GN=GRHL2 PE=1 SV=1	GRHL2	9.88	9.68	9.91	9.8	10.12	11.03	11.26	12.79	12.05	12.28	11	2	10.88	6.59	5.3e-05	0.00015	2.19
P46063	ATP-dependent DNA helicase Q1 OS=Homo sapiens GN=RECQL PE=1 SV=3	RECQL	10.43	10.52	10.43	10.62	10.74	11.41	11.13	11.68	11.18	11.4	11	0.81	10.96	6.37	6.3e-05	0.00017	1.99
Q8N684	Cleavage and polyadenylation specificity factor subunit 7 OS=Homo sapiens GN=CPSF7 PE=1 SV=1	CPSF7	10.57	10.3	10.55	10.75	10.71	11.29	11.43	12.26	11.83	12.06	11	1.2	11.17	6.23	7.6e-05	0.00019	1.79
O60610	Protein diaphanous homolog 1 OS=Homo sapiens GN=DIAPH1 PE=1 SV=2	DIAPH1	9.57	9.07	9.36	9.35	9.48	9.95	10.03	10.22	9.99	10.1	11	0.69	9.71	6.05	9.7e-05	0.00024	1.54
Q6AI08	HEAT repeat-containing protein 6 OS=Homo sapiens GN=HEATR6 PE=1 SV=1	HEATR6	9.71	9.52	9.45	9.24	9.23	10.56	10.44	10.29	10.29	9.92	11	0.87	9.87	6.01	0.0001	0.00025	1.48
Q9NXF1	Testis-expressed sequence 10 protein OS=Homo sapiens GN=TEX10 PE=1 SV=2	TEX10	8.67	9.77	8.82	9.03	8.93	10.33	10.19	10.63	9.96	10.19	11	1.21	9.65	5.84	0.00013	0.0003	1.24
Q9BQ52	Zinc phosphodiesterase ELAC protein 2 OS=Homo sapiens GN=ELAC2 PE=1 SV=2	ELAC2	9.35	10.44	9.57	9.48	9.5	11.05	10.88	10.68	10.59	10.65	11	1.1	10.22	5.47	0.00022	0.00045	0.69
Q14596	Next to BRCA1 gene 1 protein OS=Homo sapiens GN=NBR1 PE=1 SV=3	NBR1	8.71	8.37	9.22	9.5	9.7	10.62	11.19	13.83	12.33	13.17	11	3.13	10.67	5.44	0.00026	0.00051	0.56
P52292	Importin subunit alpha-1 OS=Homo sapiens GN=KPNA2 PE=1 SV=1	KPNA2	10.1	9.96	10.25	10.25	10.25	10.64	10.81	11.53	10.96	11.17	11	0.86	10.59	5.26	0.0003	0.00059	0.38
Q14126	Desmoglein-2 OS=Homo sapiens GN=DSG2 PE=1 SV=2	DSG2	9.1	9.61	9.12	9.22	9.44	10.14	10.09	9.77	10.09	9.83	11	0.69	9.64	5.13	0.00037	0.00071	0.16
Q96SN8	CDK5 regulatory subunit-associated protein 2 OS=Homo sapiens GN=CDK5RAP2 PE=1 SV=5	CDK5RAP2	9.09	9.43	9.36	9.25	9.61	9.99	9.93	10.05	9.8	9.85	11	0.58	9.64	4.99	0.00046	0.00084	-0.05
Q86UE4	Protein LYRIC OS=Homo sapiens GN=MTDH PE=1 SV=2	MTDH	10.71	10.1	10.64	10.62	10.43	11.37	11.16	11.15	10.95	11.26	11	0.68	10.84	4.91	0.00052	0.00095	-0.19
Q9BSJ8	Extended synaptotagmin-1 OS=Homo sapiens GN=ESYT1 PE=1 SV=1	ESYT1	10.02	9.8	10.01	10.09	10.04	10.66	10.72	10.46	10.39	10.36	11	0.52	10.26	4.79	0.00062	0.0011	-0.37
O14745	Na(+)/H(+) exchange regulatory cofactor NHE-RF1 OS=Homo sapiens GN=SLC9A3R1 PE=1 SV=4	SLC9A3R1	11.34	11.58	11.32	11.26	11.06	12.5	12.38	11.59	12.11	11.94	11	0.79	11.71	4.45	0.0011	0.0018	-0.93
P50991	T-complex protein 1 subunit delta OS=Homo sapiens GN=CCT4 PE=1 SV=4	CCT4	10.15	9.83	10.22	10.4	10.49	10.73	10.7	11.18	10.8	11.2	11	0.7	10.57	4.44	0.0011	0.0018	-0.94
Q5TZA2	Rootletin OS=Homo sapiens GN=CROCC PE=1 SV=1	CROCC	8.78	9.12	8.9	9.21	9.23	9.58	9.76	10.06	9.28	10.12	11	0.72	9.41	4.12	0.0018	0.0029	-1.47
P10809	60 kDa heat shock protein, mitochondrial OS=Homo sapiens GN=HSPD1 PE=1 SV=2	HSPD1	9.58	9.38	9.23	9.45	9.42	10.52	10	10.02	9.92	11.29	11	0.93	9.88	3.86	0.0029	0.0044	-1.93
Q9Y230	RuvB-like 2 OS=Homo sapiens GN=RUVBL2 PE=1 SV=3	RUVBL2	10.32	9.57	10.43	10.58	10.5	10.55	10.58	11.51	10.91	11.21	11	0.67	10.62	2.82	0.017	0.023	-3.74
O95817	BAG family molecular chaperone regulator 3 OS=Homo sapiens GN=BAG3 PE=1 SV=3	BAG3	11.22	10.48	11.21	11.2	11.35	11.5	11.39	12.01	11.32	11.62	11	0.48	11.33	2.52	0.029	0.037	-4.24
P46777	60S ribosomal protein L5 OS=Homo sapiens GN=RPL5 PE=1 SV=3	RPL5	10.88	12.06	10.9	11.13	10.92	12.44	12.32	11.05	11.69	11.71	11	0.66	11.51	2.17	0.054	0.067	-4.83
P62805	Histone H4 OS=Homo sapiens GN=HIST1H4A PE=1 SV=2	HIST1H4A	13.83	12.83	13.87	14.14	13.9	14.02	13.96	14.16	14.4	14.4	11	0.48	13.95	2.04	0.067	0.082	-5.03
P62081	40S ribosomal protein S7 OS=Homo sapiens GN=RPS7 PE=1 SV=1	RPS7	12.3	12.46	12.1	12.11	11.98	13.3	13.12	11.67	12.7	12.53	11	0.47	12.43	1.74	0.11	0.13	-5.5
P61247	40S ribosomal protein S3a OS=Homo sapiens GN=RPS3A PE=1 SV=2	RPS3A	11.92	12.16	11.65	11.83	11.52	12.89	12.75	11.31	12.18	12.2	11	0.45	12.04	1.63	0.13	0.15	-5.65
P02533	Keratin, type I cytoskeletal 14 OS=Homo sapiens GN=KRT14 PE=1 SV=4	KRT14	11.97	9.88	11.26	12.19	12.26	11.28	11.76	13.21	12.2	12.99	11	0.77	11.9	1.51	0.16	0.19	-5.82
Q14444	Caprin-1 OS=Homo sapiens GN=CAPRIN1 PE=1 SV=2	CAPRIN1	11.7	10.94	11.61	11.95	12.02	11.86	11.78	12.4	11.75	12.03	11	0.32	11.8	1.5	0.16	0.19	-5.83
Q13772	Nuclear receptor coactivator 4 OS=Homo sapiens GN=NCOA4 PE=1 SV=1	NCOA4	10.18	8.63	10.33	10.65	10.92	9.98	10.18	12.39	10.5	11.67	11	0.8	10.55	1.47	0.17	0.2	-5.87
P39019	40S ribosomal protein S19 OS=Homo sapiens GN=RPS19 PE=1 SV=2	RPS19	11.39	10.82	11.72	11.77	11.73	11.48	11.37	12.26	11.66	12.5	11	0.37	11.67	1.41	0.19	0.21	-5.95
Q9BSC4	Nucleolar protein 10 OS=Homo sapiens GN=NOL10 PE=1 SV=1	NOL10	8.74	10.39	9.03	9.39	9.26	10.78	10.47	9.26	9.29	9.62	11	0.52	9.63	1.37	0.2	0.23	-5.99
Q9NY93	Probable ATP-dependent RNA helicase DDX56 OS=Homo sapiens GN=DDX56 PE=1 SV=1	DDX56	10.14	11.59	10.35	10.54	10.71	11.73	11.47	10.7	10.1	10.69	11	0.27	10.8	0.79	0.45	0.48	-6.61
P49368	T-complex protein 1 subunit gamma OS=Homo sapiens GN=CCT3 PE=1 SV=4	CCT3	9.5	9.67	9.6	9.64	9.45	10.65	10.67	10.91	10.78	10.83	10	1.19	10.17	12.39	1.2e-07	2.9e-05	8.22
Q9BZZ5	Apoptosis inhibitor 5 OS=Homo sapiens GN=API5 PE=1 SV=3	API5	10.44	10.41	10.49	10.35	10.42	11.35	11.41	11.52	11.61	11.34	10	1.02	10.94	10.78	4.8e-07	2.9e-05	6.89
Q6P1J9	Parafibromin OS=Homo sapiens GN=CDC73 PE=1 SV=1	CDC73	8.97	9.18	9.06	8.94	9.03	10.05	9.99	10.35	10.07	10.12	10	1.08	9.58	10.64	5.5e-07	2.9e-05	6.77
P50990	T-complex protein 1 subunit theta OS=Homo sapiens GN=CCT8 PE=1 SV=4	CCT8	9.97	9.9	9.87	10.01	9.91	10.77	10.79	10.9	10.75	10.88	10	0.89	10.38	10.32	7.4e-07	2.9e-05	6.48
Q6KC79	Nipped-B-like protein OS=Homo sapiens GN=NIPBL PE=1 SV=2	NIPBL	9.13	9.05	9.19	8.87	8.91	10.08	10.16	10.56	10.4	10.16	10	1.24	9.65	10.05	9.6e-07	2.9e-05	6.22
Q14974	Importin subunit beta-1 OS=Homo sapiens GN=KPNB1 PE=1 SV=2	KPNB1	10.3	10.37	10.25	9.99	10.03	11.3	11.29	11.46	11.24	11.15	10	1.1	10.74	9.78	1.2e-06	2.9e-05	5.96
O15355	Protein phosphatase 1G OS=Homo sapiens GN=PPM1G PE=1 SV=1	PPM1G	10.75	11.08	11.08	10.69	10.81	11.94	11.92	12.21	12.02	12.08	10	1.15	11.46	9.73	1.3e-06	2.9e-05	5.91
O43172	U4/U6 small nuclear ribonucleoprotein Prp4 OS=Homo sapiens GN=PRPF4 PE=1 SV=2	PRPF4	10.12	10.41	10.28	9.87	9.83	11.4	11.34	11.49	11.54	11.23	10	1.3	10.75	9.61	1.5e-06	2.9e-05	5.79
P30041	Peroxiredoxin-6 OS=Homo sapiens GN=PRDX6 PE=1 SV=3	PRDX6	10.32	10.56	10.36	10.52	10.37	11.41	11.28	11.27	11.35	11.48	10	0.93	10.89	9.58	1.5e-06	2.9e-05	5.77
Q6UN15	Pre-mRNA 3-end-processing factor FIP1 OS=Homo sapiens GN=FIP1L1 PE=1 SV=1	FIP1L1	9.25	9.06	9.32	8.99	9.22	10.17	10.31	10.75	10.76	10.46	10	1.32	9.83	9.47	1.7e-06	2.9e-05	5.65
P26368	Splicing factor U2AF 65 kDa subunit OS=Homo sapiens GN=U2AF2 PE=1 SV=4	U2AF2	10.81	10.79	10.85	10.72	10.89	11.82	11.89	12.57	12.35	12.26	10	1.37	11.5	9.15	2.3e-06	3e-05	5.33
Q15691	Microtubule-associated protein RP/EB family member 1 OS=Homo sapiens GN=MAPRE1 PE=1 SV=3	MAPRE1	9.75	9.75	9.75	9.73	9.57	10.65	10.54	10.6	10.42	10.47	10	0.83	10.13	9.03	2.7e-06	3e-05	5.2
Q14151	Scaffold attachment factor B2 OS=Homo sapiens GN=SAFB2 PE=1 SV=1	SAFB2	10.45	10.07	10.42	10.06	10.22	11.26	11.37	11.76	11.78	11.44	10	1.28	10.89	9.02	2.7e-06	3e-05	5.19
Q69YN2	CWF19-like protein 1 OS=Homo sapiens GN=CWF19L1 PE=1 SV=2	CWF19L1	9.35	9.93	9.52	9.42	9.49	10.81	10.79	11.5	10.91	11.2	10	1.5	10.29	8.97	2.8e-06	3e-05	5.14
Q05639	Elongation factor 1-alpha 2 OS=Homo sapiens GN=EEF1A2 PE=1 SV=1	EEF1A2	10.48	10.43	10.47	10.52	10.48	11.29	11.24	11.31	11.19	11.13	10	0.76	10.86	8.81	3.4e-06	3.3e-05	4.96
P18615	Negative elongation factor E OS=Homo sapiens GN=NELFE PE=1 SV=3	NELFE	9.04	8.96	9.06	9.13	9.04	10.08	10.05	10.86	10.37	10.56	10	1.34	9.72	8.68	3.9e-06	3.3e-05	4.83
Q7L1Q6	Basic leucine zipper and W2 domain-containing protein 1 OS=Homo sapiens GN=BZW1 PE=1 SV=1	BZW1	10.68	10.7	10.66	10.45	10.48	11.76	11.51	11.52	11.46	11.38	10	0.93	11.06	8.61	4.2e-06	3.4e-05	4.76
P07737	Profilin-1 OS=Homo sapiens GN=PFN1 PE=1 SV=2	PFN1	12.43	12.65	12.65	12.41	12.43	13.57	13.46	14.11	13.7	13.89	10	1.23	13.13	8.57	4.4e-06	3.5e-05	4.71
Q96ST3	Paired amphipathic helix protein Sin3a OS=Homo sapiens GN=SIN3A PE=1 SV=2	SIN3A	9.7	9.44	9.6	9.15	9.29	10.54	10.68	10.81	10.96	10.39	10	1.24	10.06	8.5	4.7e-06	3.6e-05	4.63
P62826	GTP-binding nuclear protein Ran OS=Homo sapiens GN=RAN PE=1 SV=3	RAN	11.55	12.1	11.75	11.64	11.65	12.76	12.73	12.62	12.74	12.78	10	0.99	12.23	8.08	7.5e-06	4.4e-05	4.16
P62993	Growth factor receptor-bound protein 2 OS=Homo sapiens GN=GRB2 PE=1 SV=1	GRB2	10.06	10.28	10.27	10.06	10.1	11.09	11.18	11.98	11.44	11.67	10	1.32	10.81	7.84	9.9e-06	5.1e-05	3.88
P62191	26S protease regulatory subunit 4 OS=Homo sapiens GN=PSMC1 PE=1 SV=1	PSMC1	9.63	9.44	9.53	9.7	9.6	10.38	10.4	10.83	10.4	10.8	10	0.98	10.07	7.8	1e-05	5.3e-05	3.83
Q13242	Serine/arginine-rich splicing factor 9 OS=Homo sapiens GN=SRSF9 PE=1 SV=1	SRSF9	11.19	11.06	11.24	11.14	11.36	12.01	12.19	12.89	12.64	12.63	10	1.28	11.83	7.55	1.4e-05	6.2e-05	3.52
Q86U86	Protein polybromo-1 OS=Homo sapiens GN=PBRM1 PE=1 SV=1	PBRM1	9.66	9.29	9.67	9.23	9.46	10.38	10.54	11.32	10.92	10.95	10	1.36	10.14	7.45	1.6e-05	6.6e-05	3.4
P35637	RNA-binding protein FUS OS=Homo sapiens GN=FUS PE=1 SV=1	FUS	12.46	12.45	12.44	12.51	12.74	13.57	13.63	14.64	14.13	14.37	10	1.55	13.3	7.43	1.6e-05	6.8e-05	3.38
P15311	Ezrin OS=Homo sapiens GN=EZR PE=1 SV=4	EZR	9.5	9.49	9.47	9.6	9.43	10.37	10.38	10.05	10.3	10.11	10	0.74	9.87	7.4	1.7e-05	6.9e-05	3.35
P37802	Transgelin-2 OS=Homo sapiens GN=TAGLN2 PE=1 SV=3	TAGLN2	10.99	11.05	11.03	11.1	11.12	11.93	11.81	11.65	11.85	11.64	10	0.72	11.42	7.29	1.9e-05	7.6e-05	3.21
Q13151	Heterogeneous nuclear ribonucleoprotein A0 OS=Homo sapiens GN=HNRNPA0 PE=1 SV=1	HNRNPA0	12.08	12.02	12.11	12.09	12.27	12.98	13	13.89	13.53	13.59	10	1.28	12.76	7.1	2.4e-05	8.9e-05	2.96
P09661	U2 small nuclear ribonucleoprotein A OS=Homo sapiens GN=SNRPA1 PE=1 SV=2	SNRPA1	10.28	10.43	10.48	10.61	10.67	11.24	11.12	11.46	11.23	11.32	10	0.78	10.89	7	2.8e-05	9.7e-05	2.83
P35241	Radixin OS=Homo sapiens GN=RDX PE=1 SV=1	RDX	9.86	9.84	9.73	9.7	9.82	10.68	10.68	10.32	10.48	10.42	10	0.73	10.15	6.95	2.9e-05	0.0001	2.77
Q9UN86	Ras GTPase-activating protein-binding protein 2 OS=Homo sapiens GN=G3BP2 PE=1 SV=2	G3BP2	9.82	9.71	9.57	9.7	9.7	10.61	10.51	10.47	10.23	10.31	10	0.72	10.07	6.92	3e-05	0.0001	2.73
Q8WWY3	U4/U6 small nuclear ribonucleoprotein Prp31 OS=Homo sapiens GN=PRPF31 PE=1 SV=2	PRPF31	9.28	9.77	9.34	9.19	9.26	10.51	10.47	10.31	10.49	10.01	10	0.99	9.86	6.89	3.2e-05	0.00011	2.69
Q9Y224	UPF0568 protein C14orf166 OS=Homo sapiens GN=C14orf166 PE=1 SV=1	C14orf166	10.95	11.23	10.9	10.6	10.48	12.11	11.98	11.69	11.95	11.76	10	1.07	11.36	6.81	3.5e-05	0.00011	2.58
Q06830	Peroxiredoxin-1 OS=Homo sapiens GN=PRDX1 PE=1 SV=1	PRDX1	11.96	11.89	11.76	11.86	11.95	12.77	12.75	12.32	12.63	12.67	10	0.74	12.25	6.44	5.7e-05	0.00016	2.08
O60841	Eukaryotic translation initiation factor 5B OS=Homo sapiens GN=EIF5B PE=1 SV=4	EIF5B	9.9	9.92	9.7	9.74	9.64	10.71	10.7	10.4	10.39	10.37	10	0.73	10.15	6.4	6.1e-05	0.00016	2.03
Q9UPT8	Zinc finger CCCH domain-containing protein 4 OS=Homo sapiens GN=ZC3H4 PE=1 SV=3	ZC3H4	9.27	8.86	9.38	9.15	9.29	9.9	10.08	10.88	10.51	10.48	10	1.18	9.78	6.3	6.9e-05	0.00018	1.89
P15880	40S ribosomal protein S2 OS=Homo sapiens GN=RPS2 PE=1 SV=2	RPS2	12.56	12.41	12.38	12.48	12.19	13.35	13.19	12.9	13.06	13.07	10	0.71	12.76	5.82	0.00013	0.0003	1.21
P26641	Elongation factor 1-gamma OS=Homo sapiens GN=EEF1G PE=1 SV=3	EEF1G	11.3	11.25	11.45	11.58	11.31	12	12.01	11.82	12.07	12.05	10	0.61	11.68	5.76	0.00015	0.00032	1.13
P49916	DNA ligase 3 OS=Homo sapiens GN=LIG3 PE=1 SV=2	LIG3	8.93	9.46	9.01	9.76	9.52	10.38	10.37	11.52	10.67	11.29	10	1.51	10.09	5.76	0.00015	0.00034	1.08
P12814	Alpha-actinin-1 OS=Homo sapiens GN=ACTN1 PE=1 SV=2	ACTN1	10.63	10.34	10.44	10.42	10.44	11.38	11.34	10.99	11.62	10.96	10	0.8	10.86	5.66	0.00017	0.00037	0.97
Q7KZ85	Transcription elongation factor SPT6 OS=Homo sapiens GN=SUPT6H PE=1 SV=2	SUPT6H	9.46	9.04	9.49	9.5	9.62	9.93	10.13	10.56	10.54	10.34	10	0.88	9.86	5.62	0.00018	0.00038	0.92
Q9NYL9	Tropomodulin-3 OS=Homo sapiens GN=TMOD3 PE=1 SV=1	TMOD3	10.15	9.68	9.87	9.93	10.11	10.45	10.49	10.57	10.65	10.75	10	0.63	10.27	5.38	0.00026	0.00051	0.55
Q9Y4W2	Ribosomal biogenesis protein LAS1L OS=Homo sapiens GN=LAS1L PE=1 SV=2	LAS1L	8.85	9.65	8.99	9.23	9.23	10.1	9.95	10.07	9.69	9.88	10	0.74	9.57	4.79	0.00062	0.0011	-0.37
O15226	NF-kappa-B-repressing factor OS=Homo sapiens GN=NKRF PE=1 SV=2	NKRF	10.45	11.4	10.61	10.84	10.87	11.85	11.65	11.76	11.37	11.83	10	0.86	11.26	4.79	0.00063	0.0011	-0.38
Q9UJV9	Probable ATP-dependent RNA helicase DDX41 OS=Homo sapiens GN=DDX41 PE=1 SV=2	DDX41	9.35	9.38	9.51	9.79	9.84	10.15	10.01	10.59	10.03	10.31	10	0.64	9.9	4.26	0.0014	0.0024	-1.23
O94979	Protein transport protein Sec31A OS=Homo sapiens GN=SEC31A PE=1 SV=3	SEC31A	10.03	9.78	10.11	10.09	10.1	10.81	10.6	10.47	10.31	10.45	10	0.5	10.28	4.19	0.0016	0.0026	-1.35
Q8NE71	ATP-binding cassette sub-family F member 1 OS=Homo sapiens GN=ABCF1 PE=1 SV=2	ABCF1	9.87	9.29	9.73	9.94	9.81	10.3	10.19	10.44	10.05	10.36	10	0.54	10	3.85	0.0029	0.0044	-1.93
O00515	Ladinin-1 OS=Homo sapiens GN=LAD1 PE=1 SV=2	LAD1	9.61	9.36	9.66	9.38	9.39	10.42	10.37	9.65	10.58	9.81	10	0.69	9.82	3.68	0.0039	0.0058	-2.24
Q96EV2	RNA-binding protein 33 OS=Homo sapiens GN=RBM33 PE=1 SV=3	RBM33	9.81	9.16	9.84	9.99	10.21	10.19	10.28	11.44	10.8	11.13	10	0.97	10.29	3.55	0.005	0.0073	-2.47
Q8TEQ6	Gem-associated protein 5 OS=Homo sapiens GN=GEMIN5 PE=1 SV=3	GEMIN5	9.88	9.18	9.77	10.15	10.18	10.35	10.22	11.1	10.4	10.87	10	0.75	10.21	3.3	0.0075	0.011	-2.9
P63244	Receptor of activated protein C kinase 1 OS=Homo sapiens GN=RACK1 PE=1 SV=3	RACK1	11.15	10.49	11.31	11.42	11.46	11.53	11.46	12.24	12.03	12.02	10	0.69	11.51	3.14	0.0099	0.014	-3.18
P38646	Stress-70 protein, mitochondrial OS=Homo sapiens GN=HSPA9 PE=1 SV=2	HSPA9	9.65	9.36	9.54	10.19	9.9	10.29	9.94	10.45	10	10.58	10	0.52	9.99	2.84	0.017	0.022	-3.7
Q16643	Drebrin OS=Homo sapiens GN=DBN1 PE=1 SV=4	DBN1	9.59	9.44	9.46	9.39	9.36	10.26	10.29	9.49	10.23	9.49	10	0.5	9.7	2.72	0.02	0.027	-3.89
Q8N9T8	Protein KRI1 homolog OS=Homo sapiens GN=KRI1 PE=1 SV=3	KRI1	8.76	10.6	9.17	9.18	9.08	10.96	10.72	9.54	9.76	9.53	10	0.74	9.73	1.87	0.09	0.11	-5.3
P53999	Activated RNA polymerase II transcriptional coactivator p15 OS=Homo sapiens GN=SUB1 PE=1 SV=3	SUB1	11.34	12.55	11.48	11.49	11.48	13.02	12.84	11.06	12.3	12.21	10	0.62	11.98	1.67	0.12	0.15	-5.59
O75367	Core histone macro-H2A.1 OS=Homo sapiens GN=H2AFY PE=1 SV=4	H2AFY	11.77	11.64	11.69	11.16	11.19	12.66	12.68	10.6	12.97	11.49	10	0.59	11.78	1.41	0.19	0.21	-5.94
Q9H8H0	Nucleolar protein 11 OS=Homo sapiens GN=NOL11 PE=1 SV=1	NOL11	10.63	12.13	10.96	11.19	11.22	12.37	12.09	11.13	10.91	11.22	10	0.32	11.38	0.92	0.38	0.41	-6.5
P26373	60S ribosomal protein L13 OS=Homo sapiens GN=RPL13 PE=1 SV=4	RPL13	11.7	12.75	11.86	11.98	11.66	12.98	12.83	11.53	11.7	11.98	10	0.21	12.1	0.66	0.52	0.55	-6.7
O00541	Pescadillo homolog OS=Homo sapiens GN=PES1 PE=1 SV=1	PES1	9.69	12.05	10.23	10.33	10.33	12.21	11.97	9.81	10.18	10.31	10	0.37	10.71	0.65	0.53	0.56	-6.71
Q9Y3A2	Probable U3 small nucleolar RNA-associated protein 11 OS=Homo sapiens GN=UTP11 PE=1 SV=2	UTP11	11.06	12.98	11.54	11.78	12.26	13.14	12.86	11.62	11.52	11.83	10	0.27	12.06	0.64	0.54	0.57	-6.72
P42696	RNA-binding protein 34 OS=Homo sapiens GN=RBM34 PE=1 SV=2	RBM34	9.81	11.7	9.94	10.52	10.36	11.91	11.6	10.15	9.73	10.29	10	0.27	10.6	0.56	0.59	0.61	-6.77
Q99848	Probable rRNA-processing protein EBP2 OS=Homo sapiens GN=EBNA1BP2 PE=1 SV=2	EBNA1BP2	11.17	12.57	11.35	11.73	11.79	12.79	12.54	11.38	11.11	11.77	10	0.19	11.82	0.53	0.6	0.63	-6.78
Q9Y3B9	RRP15-like protein OS=Homo sapiens GN=RRP15 PE=1 SV=2	RRP15	9.92	12.5	10.4	10.55	10.43	12.67	12.35	9.85	10.31	10.35	10	0.35	10.94	0.53	0.61	0.63	-6.79
P62750	60S ribosomal protein L23a OS=Homo sapiens GN=RPL23A PE=1 SV=1	RPL23A	12.12	12.99	12.15	12.33	12.24	13.57	13.31	10.98	12.46	12.34	10	0.16	12.45	0.38	0.71	0.73	-6.86
Q8IXT5	RNA-binding protein 12B OS=Homo sapiens GN=RBM12B PE=1 SV=2	RBM12B	9.49	9.51	9.38	9.24	9.37	10.45	10.52	10.73	10.76	10.61	9	1.21	10.01	11.83	1.9e-07	2.9e-05	7.78
Q8WWM7	Ataxin-2-like protein OS=Homo sapiens GN=ATXN2L PE=1 SV=2	ATXN2L	9.9	9.73	9.76	9.72	9.64	10.85	10.76	11	10.62	10.77	9	1.05	10.28	10.32	7.4e-07	2.9e-05	6.48
P46100	Transcriptional regulator ATRX OS=Homo sapiens GN=ATRX PE=1 SV=5	ATRX	9.49	9.52	9.6	9.4	9.61	10.42	10.51	10.62	10.67	10.25	9	0.97	10.01	9.06	2.6e-06	3e-05	5.24
O75955	Flotillin-1 OS=Homo sapiens GN=FLOT1 PE=1 SV=3	FLOT1	9.27	9.28	9.32	9.26	9.15	10.07	10.09	10.17	9.95	9.99	9	0.8	9.65	9	2.7e-06	3e-05	5.17
Q92615	La-related protein 4B OS=Homo sapiens GN=LARP4B PE=1 SV=3	LARP4B	9.91	9.62	9.82	9.76	9.68	10.72	10.67	11.08	10.59	10.74	9	1	10.26	8.65	4e-06	3.4e-05	4.79
O75131	Copine-3 OS=Homo sapiens GN=CPNE3 PE=1 SV=1	CPNE3	10.49	10.42	10.58	10.43	10.52	11.44	11.41	12.07	11.63	11.86	9	1.19	11.09	8.63	4.1e-06	3.4e-05	4.78
O60231	Putative pre-mRNA-splicing factor ATP-dependent RNA helicase DHX16 OS=Homo sapiens GN=DHX16 PE=1 SV=2	DHX16	9	9.01	9.09	9.09	9.13	9.84	9.78	10.11	9.78	9.96	9	0.83	9.48	8.46	4.9e-06	3.6e-05	4.59
Q9UMS4	Pre-mRNA-processing factor 19 OS=Homo sapiens GN=PRPF19 PE=1 SV=1	PRPF19	10.78	10.46	10.67	10.46	10.36	11.56	11.5	11.48	11.96	11.53	9	1.06	11.08	8.17	6.8e-06	4.2e-05	4.25
P67809	Nuclease-sensitive element-binding protein 1 OS=Homo sapiens GN=YBX1 PE=1 SV=3	YBX1	10.6	10.29	10.47	10.67	10.5	11.38	11.35	11.49	11.21	11.31	9	0.84	10.93	7.91	9.2e-06	4.9e-05	3.96
O43823	A-kinase anchor protein 8 OS=Homo sapiens GN=AKAP8 PE=1 SV=1	AKAP8	9.97	10.1	9.98	10.25	10.16	11.3	11.25	12.38	11.77	12.23	9	1.69	10.94	7.62	1.3e-05	5.9e-05	3.61
P23193	Transcription elongation factor A protein 1 OS=Homo sapiens GN=TCEA1 PE=1 SV=2	TCEA1	9.36	10.08	9.53	9.41	9.6	10.75	10.67	10.66	10.54	10.65	9	1.06	10.13	7.55	1.4e-05	6.2e-05	3.53
O14776	Transcription elongation regulator 1 OS=Homo sapiens GN=TCERG1 PE=1 SV=2	TCERG1	9.65	9.3	9.8	9.48	9.49	10.31	10.43	10.89	10.78	10.76	9	1.09	10.09	7.46	1.6e-05	6.6e-05	3.41
Q15637	Splicing factor 1 OS=Homo sapiens GN=SF1 PE=1 SV=4	SF1	10.16	10.06	10.31	10.25	10.36	11.13	11.31	12.18	11.78	11.89	9	1.43	10.94	7.43	1.6e-05	6.8e-05	3.38
Q9BY42	Protein RTF2 homolog OS=Homo sapiens GN=RTFDC1 PE=1 SV=3	RTFDC1	10.37	11.34	10.55	10.41	10.42	12.01	11.93	12.06	11.87	11.83	9	1.32	11.28	7.23	2.1e-05	8e-05	3.13
P08238	Heat shock protein HSP 90-beta OS=Homo sapiens GN=HSP90AB1 PE=1 SV=4	HSP90AB1	10.62	10.59	10.63	10.58	10.57	11.8	11.92	13.24	12.33	12.88	9	1.84	11.52	7.19	2.3e-05	8.4e-05	3.05
P05198	Eukaryotic translation initiation factor 2 subunit 1 OS=Homo sapiens GN=EIF2S1 PE=1 SV=3	EIF2S1	10.17	10.22	10.16	10.25	10.27	11.05	10.9	10.8	10.77	10.86	9	0.66	10.55	7.13	2.3e-05	8.7e-05	3
P31939	Bifunctional purine biosynthesis protein PURH OS=Homo sapiens GN=ATIC PE=1 SV=3	ATIC	9.14	9.37	9.05	9.53	9.03	10.23	10.1	10.01	9.97	10.15	9	0.87	9.66	7.09	2.5e-05	8.9e-05	2.95
Q13427	Peptidyl-prolyl cis-trans isomerase G OS=Homo sapiens GN=PPIG PE=1 SV=2	PPIG	10.01	9.65	9.94	9.97	10.06	10.64	10.69	10.89	10.88	10.57	9	0.81	10.33	6.98	2.8e-05	9.8e-05	2.81
P31943	Heterogeneous nuclear ribonucleoprotein H OS=Homo sapiens GN=HNRNPH1 PE=1 SV=4	HNRNPH1	11.84	11.6	11.88	11.89	12	12.89	12.99	14.17	13.56	13.89	9	1.66	12.67	6.9	3.1e-05	0.00011	2.7
P35659	Protein DEK OS=Homo sapiens GN=DEK PE=1 SV=1	DEK	11.17	11.45	11.2	11.38	11.25	12.07	12.01	12.27	11.84	12.19	9	0.79	11.68	6.79	3.6e-05	0.00012	2.55
P34932	Heat shock 70 kDa protein 4 OS=Homo sapiens GN=HSPA4 PE=1 SV=4	HSPA4	9.61	9.23	9.51	9.56	9.62	10.19	10.19	10.58	10.22	10.4	9	0.81	9.91	6.73	3.9e-05	0.00012	2.48
P32119	Peroxiredoxin-2 OS=Homo sapiens GN=PRDX2 PE=1 SV=5	PRDX2	11.23	11.27	11.01	11	10.9	12.04	12.07	11.65	11.88	11.85	9	0.81	11.49	6.69	4.1e-05	0.00013	2.42
P09012	U1 small nuclear ribonucleoprotein A OS=Homo sapiens GN=SNRPA PE=1 SV=3	SNRPA	10.79	10.33	10.73	10.24	10.62	11.41	11.49	12.22	12.11	11.73	9	1.25	11.17	6.65	4.4e-05	0.00013	2.37
Q68CP9	AT-rich interactive domain-containing protein 2 OS=Homo sapiens GN=ARID2 PE=1 SV=2	ARID2	9.7	9.41	9.74	9.56	9.84	10.32	10.4	10.51	10.58	10.15	9	0.74	10.02	6.15	8.4e-05	0.00021	1.69
Q96FZ2	Embryonic stem cell-specific 5-hydroxymethylcytosine-binding protein OS=Homo sapiens GN=HMCES PE=1 SV=1	HMCES	9.93	10.29	10.07	10.2	10.47	11.07	11.08	12.21	11.5	11.71	9	1.32	10.85	6.08	9.3e-05	0.00023	1.59
P07910	Heterogeneous nuclear ribonucleoproteins C1/C2 OS=Homo sapiens GN=HNRNPC PE=1 SV=4	HNRNPC	12.38	11.73	12.39	12.14	12.35	13.09	13.2	14.32	13.85	13.89	9	1.47	12.93	6.02	0.0001	0.00024	1.5
Q9H6T0	Epithelial splicing regulatory protein 2 OS=Homo sapiens GN=ESRP2 PE=1 SV=1	ESRP2	9.92	9.63	9.97	9.94	10.21	10.77	10.76	11.88	11.19	11.51	9	1.29	10.58	5.85	0.00013	0.00029	1.26
Q8TAA9	Vang-like protein 1 OS=Homo sapiens GN=VANGL1 PE=1 SV=1	VANGL1	9.5	9.11	9.57	9.41	9.62	10.64	10.95	13.15	11.96	12.42	9	2.38	10.63	5.63	0.00019	0.0004	0.85
P40227	T-complex protein 1 subunit zeta OS=Homo sapiens GN=CCT6A PE=1 SV=3	CCT6A	10.53	10.26	10.58	10.73	10.7	11.08	11.12	11.45	11.18	11.37	9	0.68	10.9	5.46	0.00023	0.00046	0.68
Q9P2N5	RNA-binding protein 27 OS=Homo sapiens GN=RBM27 PE=1 SV=2	RBM27	9.31	8.84	9.27	9.47	9.59	9.97	10.18	11.14	10.66	10.86	9	1.27	9.93	5.46	0.00023	0.00046	0.67
Q9Y262	Eukaryotic translation initiation factor 3 subunit L OS=Homo sapiens GN=EIF3L PE=1 SV=1	EIF3L	10.04	9.69	9.99	10.07	9.71	10.81	10.56	10.61	10.32	10.64	9	0.69	10.25	5.44	0.00023	0.00047	0.65
Q9BZJ0	Crooked neck-like protein 1 OS=Homo sapiens GN=CRNKL1 PE=1 SV=4	CRNKL1	9.77	9.25	9.88	9.62	10	10.3	10.39	11.23	10.89	10.73	9	1.01	10.21	5	0.00045	0.00083	-0.03
Q7Z6E9	E3 ubiquitin-protein ligase RBBP6 OS=Homo sapiens GN=RBBP6 PE=1 SV=1	RBBP6	10.02	9.65	9.95	10.04	10.17	10.45	10.58	11.45	10.94	11.17	9	0.95	10.44	4.92	0.00051	0.00093	-0.16
O00422	Histone deacetylase complex subunit SAP18 OS=Homo sapiens GN=SAP18 PE=1 SV=1	SAP18	10.64	10.18	10.72	10.52	10.77	11.11	11.28	11.51	11.72	11.08	9	0.77	10.95	4.8	0.00062	0.0011	-0.36
Q71RC2	La-related protein 4 OS=Homo sapiens GN=LARP4 PE=1 SV=3	LARP4	9.96	9.48	9.97	10.14	10.15	10.56	10.54	11.26	10.61	10.95	9	0.84	10.36	4.69	0.00073	0.0013	-0.53
O15371	Eukaryotic translation initiation factor 3 subunit D OS=Homo sapiens GN=EIF3D PE=1 SV=1	EIF3D	9.93	9.67	9.8	9.89	9.77	10.73	10.56	10.07	10.33	10.39	9	0.6	10.12	4.6	0.00084	0.0014	-0.67
P63104	14-3-3 protein zeta/delta OS=Homo sapiens GN=YWHAZ PE=1 SV=1	YWHAZ	10.89	11.09	10.82	10.77	10.54	11.97	11.83	11.18	11.8	11.35	9	0.8	11.22	4.6	0.00084	0.0014	-0.67
Q92833	Protein Jumonji OS=Homo sapiens GN=JARID2 PE=1 SV=2	JARID2	8.61	9.39	8.57	8.63	8.69	9.88	9.86	9.44	9.6	9.3	9	0.84	9.2	4.56	0.0009	0.0015	-0.75
Q2NL82	Pre-rRNA-processing protein TSR1 homolog OS=Homo sapiens GN=TSR1 PE=1 SV=1	TSR1	8.61	9.45	8.7	9.02	9.08	9.98	9.8	9.97	9.33	9.68	9	0.78	9.36	4.26	0.0015	0.0024	-1.23
Q14145	Kelch-like ECH-associated protein 1 OS=Homo sapiens GN=KEAP1 PE=1 SV=2	KEAP1	9.11	8.4	9.16	9.44	9.77	9.75	10.13	12.05	11.14	11.74	9	1.79	10.07	3.99	0.0024	0.0037	-1.73
Q5VTL8	Pre-mRNA-splicing factor 38B OS=Homo sapiens GN=PRPF38B PE=1 SV=1	PRPF38B	9.58	9.54	9.81	10.03	10.3	10.34	10.29	10.83	10.51	10.46	9	0.63	10.17	3.73	0.0035	0.0053	-2.14
Q15008	26S proteasome non-ATPase regulatory subunit 6 OS=Homo sapiens GN=PSMD6 PE=1 SV=1	PSMD6	10.21	9.58	10.25	10.43	10.58	10.55	10.54	11.64	10.89	11.23	9	0.76	10.59	3.05	0.012	0.016	-3.33
P51659	Peroxisomal multifunctional enzyme type 2 OS=Homo sapiens GN=HSD17B4 PE=1 SV=3	HSD17B4	8.87	8.2	9.06	9.31	9.71	9.3	9.51	11.4	10.36	11.23	9	1.33	9.7	3	0.013	0.018	-3.43
Q16204	Coiled-coil domain-containing protein 6 OS=Homo sapiens GN=CCDC6 PE=1 SV=2	CCDC6	10.46	9.89	10.55	10.74	10.93	10.83	10.87	11.38	11.05	11.12	9	0.53	10.78	2.79	0.018	0.024	-3.79
O15144	Actin-related protein 2/3 complex subunit 2 OS=Homo sapiens GN=ARPC2 PE=1 SV=1	ARPC2	9.94	9.34	9.9	10.14	10.01	10.12	10.08	10.77	10.29	10.42	9	0.47	10.1	2.61	0.025	0.033	-4.1
P35222	Catenin beta-1 OS=Homo sapiens GN=CTNNB1 PE=1 SV=1	CTNNB1	9.53	9.13	9.68	9.69	9.69	10.01	9.96	9.7	9.84	9.86	9	0.33	9.71	2.56	0.027	0.035	-4.18
O75475	PC4 and SFRS1-interacting protein OS=Homo sapiens GN=PSIP1 PE=1 SV=1	PSIP1	10.8	10.64	10.49	10.48	10.59	11.42	11.52	10.26	11.59	10.69	9	0.5	10.85	2	0.072	0.088	-5.1
Q5SSJ5	Heterochromatin protein 1-binding protein 3 OS=Homo sapiens GN=HP1BP3 PE=1 SV=1	HP1BP3	10.63	10.49	10.66	10	10.21	11.22	11.38	10.26	11.49	10.31	9	0.54	10.67	1.97	0.076	0.092	-5.15
P39023	60S ribosomal protein L3 OS=Homo sapiens GN=RPL3 PE=1 SV=2	RPL3	11.55	12.35	11.57	11.84	11.64	12.84	12.54	11.56	11.86	12.28	9	0.42	12	1.68	0.12	0.14	-5.58
P46781	40S ribosomal protein S9 OS=Homo sapiens GN=RPS9 PE=1 SV=3	RPS9	11.12	11.78	11.17	11.44	11.2	12.39	12.12	10.9	11.69	11.74	9	0.43	11.56	1.65	0.13	0.15	-5.62
Q8N8A6	ATP-dependent RNA helicase DDX51 OS=Homo sapiens GN=DDX51 PE=1 SV=3	DDX51	8.66	9.94	8.86	9.25	9.31	10.22	10	9.53	8.95	9.59	9	0.45	9.43	1.6	0.14	0.16	-5.69
P16401	Histone H1.5 OS=Homo sapiens GN=HIST1H1B PE=1 SV=3	HIST1H1B	12.58	12.75	12.6	12.05	12.18	13.56	13.69	11.32	13.8	12.33	9	0.51	12.69	1.13	0.28	0.32	-6.28
Q5C9Z4	Nucleolar MIF4G domain-containing protein 1 OS=Homo sapiens GN=NOM1 PE=1 SV=1	NOM1	8.78	10.96	9.18	9.51	9.29	11.22	10.94	8.81	9.7	9.95	9	0.58	9.83	1.13	0.28	0.32	-6.28
Q9GZL7	Ribosome biogenesis protein WDR12 OS=Homo sapiens GN=WDR12 PE=1 SV=2	WDR12	9.05	11.13	9.45	9.85	9.9	11.36	11.05	9.43	9.52	9.81	9	0.36	10.06	0.75	0.47	0.5	-6.64
P22061	Protein-L-isoaspartate(D-aspartate) O-methyltransferase OS=Homo sapiens GN=PCMT1 PE=1 SV=4	PCMT1	11.07	10.45	11.86	12.17	12.85	10.89	11.19	13.19	12.33	12.75	9	0.39	11.88	0.72	0.49	0.52	-6.66
Q9BVP2	Guanine nucleotide-binding protein-like 3 OS=Homo sapiens GN=GNL3 PE=1 SV=2	GNL3	10.48	12.64	10.93	11.15	11.08	12.87	12.53	10.01	11.13	11.18	9	0.29	11.4	0.51	0.62	0.65	-6.8
Q9GZR2	RNA exonuclease 4 OS=Homo sapiens GN=REXO4 PE=1 SV=2	REXO4	9.83	12.09	10.17	10.31	10.33	12.29	11.91	10.01	9.88	10.09	9	0.29	10.69	0.49	0.63	0.66	-6.81
Q92522	Histone H1x OS=Homo sapiens GN=H1FX PE=1 SV=1	H1FX	11.33	12.62	11.43	11.31	11.48	13.04	12.89	10.03	12.06	11.38	9	0.25	11.76	0.46	0.66	0.68	-6.82
P36578	60S ribosomal protein L4 OS=Homo sapiens GN=RPL4 PE=1 SV=5	RPL4	11.67	12.67	11.59	11.77	11.61	13.23	12.84	10.44	11.83	11.79	9	0.16	11.95	0.34	0.74	0.76	-6.87
Q9Y3T9	Nucleolar complex protein 2 homolog OS=Homo sapiens GN=NOC2L PE=1 SV=4	NOC2L	10.61	13	11.03	11.23	11.23	13.13	12.88	9.81	11.09	11.17	9	0.2	11.52	0.3	0.77	0.79	-6.89
Q9UNE7	E3 ubiquitin-protein ligase CHIP OS=Homo sapiens GN=STUB1 PE=1 SV=2	STUB1	9.33	9.13	9.28	9.16	9.16	10.26	10.2	10.59	10.34	10.51	8	1.17	9.8	10.92	4.3e-07	2.9e-05	7.01
O95071	E3 ubiquitin-protein ligase UBR5 OS=Homo sapiens GN=UBR5 PE=1 SV=2	UBR5	7.93	7.79	7.91	7.82	7.67	8.82	8.87	9.19	9.01	8.91	8	1.13	8.4	10.64	5.5e-07	2.9e-05	6.77
Q5VT52	Regulation of nuclear pre-mRNA domain-containing protein 2 OS=Homo sapiens GN=RPRD2 PE=1 SV=1	RPRD2	8.84	8.98	9.05	8.7	8.82	9.87	9.99	10.31	10.18	10.04	8	1.2	9.48	10.32	7.4e-07	2.9e-05	6.47
P38159	RNA-binding motif protein, X chromosome OS=Homo sapiens GN=RBMX PE=1 SV=3	RBMX	10.57	10.54	10.65	10.2	10.41	11.75	11.86	12.48	12.28	12.14	8	1.63	11.29	10.28	7.7e-07	2.9e-05	6.44
Q96MU7	YTH domain-containing protein 1 OS=Homo sapiens GN=YTHDC1 PE=1 SV=3	YTHDC1	9.77	9.97	9.81	9.52	9.65	10.85	10.95	11.27	11.25	10.94	8	1.31	10.4	10.25	7.9e-07	2.9e-05	6.41
O14979	Heterogeneous nuclear ribonucleoprotein D-like OS=Homo sapiens GN=HNRNPDL PE=1 SV=3	HNRNPDL	11	11.04	10.98	10.69	10.84	12.33	12.44	13.36	12.98	13	8	1.91	11.87	9.82	1.2e-06	2.9e-05	6
Q9Y383	Putative RNA-binding protein Luc7-like 2 OS=Homo sapiens GN=LUC7L2 PE=1 SV=2	LUC7L2	10.94	11.13	11.11	10.95	11.04	11.97	12	12.35	12.22	11.99	8	1.07	11.57	9.61	1.5e-06	2.9e-05	5.8
P62316	Small nuclear ribonucleoprotein Sm D2 OS=Homo sapiens GN=SNRPD2 PE=1 SV=1	SNRPD2	10.73	10.39	10.63	10.45	10.6	11.62	11.62	12.12	12.13	11.89	8	1.32	11.22	9.48	1.7e-06	2.9e-05	5.66
O00571	ATP-dependent RNA helicase DDX3X OS=Homo sapiens GN=DDX3X PE=1 SV=3	DDX3X	10.24	10.14	10.23	10.19	9.99	11.18	11.08	11.07	10.96	10.97	8	0.9	10.61	9.36	1.9e-06	3e-05	5.55
Q07666	KH domain-containing, RNA-binding, signal transduction-associated protein 1 OS=Homo sapiens GN=KHDRBS1 PE=1 SV=1	KHDRBS1	11.64	11.53	11.61	11.47	11.53	12.8	12.84	13.72	13.31	13.45	8	1.67	12.39	9.35	1.9e-06	3e-05	5.53
O14976	Cyclin-G-associated kinase OS=Homo sapiens GN=GAK PE=1 SV=2	GAK	9.69	9.53	9.49	9.49	9.42	10.51	10.49	10.44	10.35	10.26	8	0.88	9.97	9.17	2.3e-06	3e-05	5.34
P55081	Microfibrillar-associated protein 1 OS=Homo sapiens GN=MFAP1 PE=1 SV=2	MFAP1	8.77	8.9	8.73	8.51	8.42	9.81	9.94	9.82	10.15	9.63	8	1.2	9.27	9.1	2.5e-06	3e-05	5.27
Q5BKZ1	DBIRD complex subunit ZNF326 OS=Homo sapiens GN=ZNF326 PE=1 SV=2	ZNF326	8.46	8.74	8.44	8.6	8.61	9.75	9.75	10.58	10.11	10.34	8	1.53	9.34	9.09	2.5e-06	3e-05	5.26
Q8TEX9	Importin-4 OS=Homo sapiens GN=IPO4 PE=1 SV=2	IPO4	9.21	9.04	9.04	8.8	8.81	10.03	10.05	10.12	10.02	9.78	8	1.02	9.49	8.87	3.2e-06	3.2e-05	5.03
Q93052	Lipoma-preferred partner OS=Homo sapiens GN=LPP PE=1 SV=1	LPP	9.3	9.24	9.26	9.47	9.34	10.23	10.21	10.18	10.25	9.98	8	0.84	9.75	8.81	3.4e-06	3.3e-05	4.97
Q53GS9	U4/U6.U5 tri-snRNP-associated protein 2 OS=Homo sapiens GN=USP39 PE=1 SV=2	USP39	8.63	8.96	8.79	8.79	8.99	9.78	9.71	10.14	9.76	9.86	8	1.02	9.34	8.71	3.8e-06	3.3e-05	4.86
P43246	DNA mismatch repair protein Msh2 OS=Homo sapiens GN=MSH2 PE=1 SV=1	MSH2	8.6	9.14	8.61	8.45	8.41	9.87	9.91	10.04	9.91	9.76	8	1.25	9.27	8.7	3.8e-06	3.3e-05	4.85
Q9Y5S2	Serine/threonine-protein kinase MRCK beta OS=Homo sapiens GN=CDC42BPB PE=1 SV=2	CDC42BPB	8.6	8.32	8.47	8.37	8.43	9.28	9.41	9.53	9.36	9.14	8	0.9	8.89	8.54	4.5e-06	3.5e-05	4.67
Q92804	TATA-binding protein-associated factor 2N OS=Homo sapiens GN=TAF15 PE=1 SV=1	TAF15	9.77	10.21	10.12	10.18	10.39	11.41	11.46	12.41	12	12.12	8	1.75	11.01	8.43	5.1e-06	3.7e-05	4.55
Q9Y3P9	Rab GTPase-activating protein 1 OS=Homo sapiens GN=RABGAP1 PE=1 SV=3	RABGAP1	9.22	9.12	8.98	9.02	8.95	10.16	10.12	9.96	9.73	10.01	8	0.94	9.53	8.4	5.2e-06	3.8e-05	4.52
Q8WUM0	Nuclear pore complex protein Nup133 OS=Homo sapiens GN=NUP133 PE=1 SV=2	NUP133	8.14	7.91	8.08	8.19	7.87	8.87	8.92	8.98	9.19	8.84	8	0.92	8.5	8.22	6.5e-06	4.1e-05	4.31
Q15019	Septin-2 OS=Homo sapiens GN=SEPT2 PE=1 SV=1	SEPT2_	9.68	9.69	9.63	9.81	9.69	10.48	10.46	10.28	10.44	10.42	8	0.72	10.06	8.13	7.1e-06	4.3e-05	4.21
P17987	T-complex protein 1 subunit alpha OS=Homo sapiens GN=TCP1 PE=1 SV=1	TCP1	9.52	9.5	9.49	9.7	9.65	10.28	10.3	10.32	10.32	10.56	8	0.78	9.96	8.05	7.8e-06	4.5e-05	4.12
O95340	Bifunctional 3-phosphoadenosine 5-phosphosulfate synthase 2 OS=Homo sapiens GN=PAPSS2 PE=1 SV=2	PAPSS2	9.56	9.51	9.62	9.72	9.65	10.4	10.34	10.65	10.28	10.38	8	0.8	10.01	7.9	9.3e-06	5e-05	3.94
Q92925	SWI/SNF-related matrix-associated actin-dependent regulator of chromatin subfamily D member 2 OS=Homo sapiens GN=SMARCD2 PE=1 SV=3	SMARCD2	9.7	9.78	9.75	9.59	9.67	10.89	10.91	12.09	11.45	11.7	8	1.71	10.55	7.85	9.8e-06	5.1e-05	3.89
Q9UKN8	General transcription factor 3C polypeptide 4 OS=Homo sapiens GN=GTF3C4 PE=1 SV=2	GTF3C4	9.06	8.87	9.08	8.97	9.02	9.96	10	10.9	10.39	10.45	8	1.34	9.67	7.83	1e-05	5.2e-05	3.86
P60228	Eukaryotic translation initiation factor 3 subunit E OS=Homo sapiens GN=EIF3E PE=1 SV=1	EIF3E	8.83	8.7	8.86	8.7	8.57	9.88	9.65	9.74	9.4	9.51	8	0.9	9.19	7.77	1.1e-05	5.4e-05	3.79
P52597	Heterogeneous nuclear ribonucleoprotein F OS=Homo sapiens GN=HNRNPF PE=1 SV=3	HNRNPF	11.85	11.75	11.85	11.78	11.82	12.91	13.04	14.18	13.59	13.93	8	1.72	12.67	7.4	1.7e-05	6.9e-05	3.35
P19367	Hexokinase-1 OS=Homo sapiens GN=HK1 PE=1 SV=3	HK1	9.17	8.75	8.86	8.92	8.81	9.79	9.76	9.91	9.64	9.55	8	0.83	9.32	7.28	2e-05	7.7e-05	3.19
O14744	Protein arginine N-methyltransferase 5 OS=Homo sapiens GN=PRMT5 PE=1 SV=4	PRMT5	9.77	9.63	9.62	9.59	9.7	10.54	10.65	10.14	10.59	10.64	8	0.85	10.09	7.25	2e-05	7.9e-05	3.16
Q9UBW7	Zinc finger MYM-type protein 2 OS=Homo sapiens GN=ZMYM2 PE=1 SV=1	ZMYM2	9.68	9.32	9.69	9.45	9.58	10.79	10.97	12.36	11.74	11.74	8	1.97	10.53	7.3	2.1e-05	8.1e-05	3.12
P53992	Protein transport protein Sec24C OS=Homo sapiens GN=SEC24C PE=1 SV=3	SEC24C	9.34	9.15	9.27	9.18	9.11	10.22	10.04	9.83	10	9.81	8	0.77	9.6	7.11	2.4e-05	8.8e-05	2.97
Q9UHD2	Serine/threonine-protein kinase TBK1 OS=Homo sapiens GN=TBK1 PE=1 SV=1	TBK1	9.23	9.04	9.28	9.3	9.46	10.05	10.11	10.77	10.27	10.33	8	1.04	9.79	7.05	2.6e-05	9.3e-05	2.9
Q6DT37	Serine/threonine-protein kinase MRCK gamma OS=Homo sapiens GN=CDC42BPG PE=1 SV=2	CDC42BPG	7.83	7.87	7.89	7.79	7.93	9	9.11	10.38	9.36	9.52	8	1.61	8.67	7.04	2.6e-05	9.4e-05	2.88
P61221	ATP-binding cassette sub-family E member 1 OS=Homo sapiens GN=ABCE1 PE=1 SV=1	ABCE1	9.23	8.96	9.1	9.16	9.24	9.91	9.98	10.72	10.12	10.34	8	1.07	9.68	6.91	3.1e-05	0.0001	2.72
P62244	40S ribosomal protein S15a OS=Homo sapiens GN=RPS15A PE=1 SV=2	RPS15A	11.07	11.49	11.14	11.12	11.08	12.12	12.07	11.92	11.91	11.85	8	0.79	11.58	6.74	3.8e-05	0.00012	2.5
P50552	Vasodilator-stimulated phosphoprotein OS=Homo sapiens GN=VASP PE=1 SV=3	VASP	9.02	8.97	8.96	8.94	9.03	9.83	9.81	9.64	9.88	9.42	8	0.73	9.35	6.71	4e-05	0.00012	2.45
Q13347	Eukaryotic translation initiation factor 3 subunit I OS=Homo sapiens GN=EIF3I PE=1 SV=1	EIF3I	11.05	10.81	10.84	10.73	10.73	11.71	11.65	11.59	11.44	11.41	8	0.73	11.2	6.7	4.1e-05	0.00012	2.44
P08133	Annexin A6 OS=Homo sapiens GN=ANXA6 PE=1 SV=3	ANXA6	9.89	9.61	9.84	9.82	9.75	10.51	10.52	10.61	10.33	10.31	8	0.68	10.12	6.58	4.8e-05	0.00014	2.28
Q01844	RNA-binding protein EWS OS=Homo sapiens GN=EWSR1 PE=1 SV=1	EWSR1	10.37	10.22	10.32	10.64	10.76	11.42	11.48	12.54	11.94	12.31	8	1.48	11.2	6.52	5.1e-05	0.00015	2.2
Q9UBU8	Mortality factor 4-like protein 1 OS=Homo sapiens GN=MORF4L1 PE=1 SV=2	MORF4L1	8.87	9.45	9.08	8.91	8.97	10.09	10.05	9.64	9.94	10	8	0.89	9.5	6.43	5.8e-05	0.00016	2.08
Q99873	Protein arginine N-methyltransferase 1 OS=Homo sapiens GN=PRMT1 PE=1 SV=2	PRMT1	11.22	11	11.35	11.26	11.36	11.93	11.93	12.65	12.41	12.37	8	1.02	11.75	6.4	6e-05	0.00016	2.03
Q86U42	Polyadenylate-binding protein 2 OS=Homo sapiens GN=PABPN1 PE=1 SV=3	PABPN1	9.26	8.89	9.35	9.32	9.37	9.99	10.04	10.94	10.53	10.62	8	1.18	9.83	6.17	8.3e-05	0.00021	1.71
Q92793	CREB-binding protein OS=Homo sapiens GN=CREBBP PE=1 SV=3	CREBBP	8.25	8.35	8.46	8.18	8.5	9.77	10.07	12.33	11.19	11.68	8	2.66	9.68	6.13	9.8e-05	0.00024	1.55
P62258	14-3-3 protein epsilon OS=Homo sapiens GN=YWHAE PE=1 SV=1	YWHAE	9.32	8.94	9.32	9.23	9.39	9.84	9.81	10.07	9.95	9.88	8	0.67	9.58	5.99	0.00011	0.00025	1.46
P42167	Lamina-associated polypeptide 2, isoforms beta/gamma OS=Homo sapiens GN=TMPO PE=1 SV=2	TMPO	10.48	9.98	10.5	10.87	10.5	11.11	11.27	11.53	11.69	11.65	8	0.99	10.96	5.59	0.00019	0.00039	0.86
P18754	Regulator of chromosome condensation OS=Homo sapiens GN=RCC1 PE=1 SV=1	RCC1	10.16	10.46	10.3	10.28	10.29	11.21	11.21	10.62	11.39	10.93	8	0.78	10.68	5.25	0.00031	0.0006	0.36
Q86UU0	B-cell CLL/lymphoma 9-like protein OS=Homo sapiens GN=BCL9L PE=1 SV=1	BCL9L	8.65	8.25	8.61	8.72	8.82	9.29	9.45	10.73	9.94	10.43	8	1.35	9.29	5.06	0.00044	0.00081	0.02
Q9UG63	ATP-binding cassette sub-family F member 2 OS=Homo sapiens GN=ABCF2 PE=1 SV=2	ABCF2	9.83	9.64	9.67	9.82	10.44	10.66	10.56	10.72	10.56	10.69	8	0.76	10.26	5	0.00045	0.00083	-0.03
P50570	Dynamin-2 OS=Homo sapiens GN=DNM2 PE=1 SV=2	DNM2	9.52	9.12	9.55	9.51	9.58	10.02	9.93	10.28	10.03	9.97	8	0.59	9.75	4.97	0.00047	0.00086	-0.08
Q8IVT2	Mitotic interactor and substrate of PLK1 OS=Homo sapiens GN=MISP PE=1 SV=1	MISP	7.91	7.9	7.92	7.78	7.8	8.69	8.77	8.34	8.69	8.14	8	0.66	8.2	4.89	0.00053	0.00097	-0.21
Q9UDY2	Tight junction protein ZO-2 OS=Homo sapiens GN=TJP2 PE=1 SV=2	TJP2	8.73	8.46	8.7	9.08	8.83	9.26	9.35	9.43	9.33	9.32	8	0.58	9.05	4.77	0.00064	0.0011	-0.4
O95049	Tight junction protein ZO-3 OS=Homo sapiens GN=TJP3 PE=1 SV=3	TJP3	8.94	8.88	8.89	9.6	8.84	9.75	9.7	10.46	9.85	9.9	8	0.9	9.48	4.77	0.00065	0.0011	-0.41
Q9Y265	RuvB-like 1 OS=Homo sapiens GN=RUVBL1 PE=1 SV=1	RUVBL1	10.09	9.55	10.11	10.28	10.25	10.64	10.57	11.08	10.88	10.96	8	0.77	10.44	4.75	0.00066	0.0012	-0.43
Q5JTV8	Torsin-1A-interacting protein 1 OS=Homo sapiens GN=TOR1AIP1 PE=1 SV=2	TOR1AIP1	8.67	8.12	8.75	8.49	8.39	9.3	9.34	8.91	9.63	9.08	8	0.77	8.87	4.7	0.00072	0.0013	-0.52
P13646	Keratin, type I cytoskeletal 13 OS=Homo sapiens GN=KRT13 PE=1 SV=4	KRT13	9.66	10	9.94	9.56	9.32	10.76	10.85	10.5	11.35	10.12	8	1.02	10.21	4.62	0.00082	0.0014	-0.64
P47897	Glutamine--tRNA ligase OS=Homo sapiens GN=QARS PE=1 SV=1	QARS	9.44	9.39	9.18	9.18	9.3	10.19	10.09	9.86	9.76	9.6	8	0.6	9.6	4.59	0.00086	0.0015	-0.7
P62269	40S ribosomal protein S18 OS=Homo sapiens GN=RPS18 PE=1 SV=3	RPS18	10.04	10.22	10.23	10.34	10.13	10.83	10.67	10.83	10.43	11	8	0.56	10.47	4.54	0.00093	0.0016	-0.77
Q14254	Flotillin-2 OS=Homo sapiens GN=FLOT2 PE=1 SV=2	FLOT2	9.3	9.58	9.37	9.23	9.04	10.34	10.32	9.74	10.21	9.6	8	0.74	9.67	4.22	0.0016	0.0025	-1.31
Q13561	Dynactin subunit 2 OS=Homo sapiens GN=DCTN2 PE=1 SV=4	DCTN2	9.78	9.78	9.57	9.29	9.2	10.76	10.62	9.78	10.15	10.63	8	0.86	9.96	4.16	0.0017	0.0027	-1.4
Q01813	ATP-dependent 6-phosphofructokinase, platelet type OS=Homo sapiens GN=PFKP PE=1 SV=2	PFKP	9.05	8.63	9.1	9.25	9.26	9.53	9.47	10.25	9.75	10.08	8	0.76	9.44	4.14	0.0018	0.0028	-1.44
Q86VI3	Ras GTPase-activating-like protein IQGAP3 OS=Homo sapiens GN=IQGAP3 PE=1 SV=2	IQGAP3	8.01	8.33	8.03	8.39	8.1	9.06	8.98	8.28	8.85	9.04	8	0.67	8.51	4.07	0.002	0.0031	-1.57
Q13045	Protein flightless-1 homolog OS=Homo sapiens GN=FLII PE=1 SV=2	FLII	8.84	8.77	8.68	8.54	8.21	9.77	9.74	9.06	9.43	8.9	8	0.77	9	3.9	0.0027	0.0041	-1.86
O43663	Protein regulator of cytokinesis 1 OS=Homo sapiens GN=PRC1 PE=1 SV=2	PRC1	8.95	9.45	8.76	9.2	9.09	9.92	9.73	9.82	9.29	9.68	8	0.6	9.39	3.76	0.0034	0.0051	-2.09
P48643	T-complex protein 1 subunit epsilon OS=Homo sapiens GN=CCT5 PE=1 SV=1	CCT5	10.31	9.87	10.4	10.51	10.6	10.8	10.74	11.22	10.79	11.07	8	0.59	10.63	3.71	0.0037	0.0055	-2.18
P46778	60S ribosomal protein L21 OS=Homo sapiens GN=RPL21 PE=1 SV=2	RPL21	11.62	12.4	11.69	11.7	11.53	12.85	12.79	12.01	12.54	12.58	8	0.77	12.17	3.71	0.0037	0.0055	-2.18
Q99832	T-complex protein 1 subunit eta OS=Homo sapiens GN=CCT7 PE=1 SV=2	CCT7	10.19	9.62	10.28	10.28	10.43	10.51	10.5	11.24	10.71	10.97	8	0.63	10.48	3.3	0.0075	0.011	-2.9
Q15046	Lysine--tRNA ligase OS=Homo sapiens GN=KARS PE=1 SV=3	KARS	10.3	10.51	10.19	10.37	10.4	11.22	11.05	10.39	10.82	10.77	8	0.5	10.6	3.25	0.0081	0.011	-2.98
Q96P11	Probable 28S rRNA (cytosine-C(5))-methyltransferase OS=Homo sapiens GN=NSUN5 PE=1 SV=2	NSUN5	10.28	10.67	10.44	10.77	10.98	11.02	10.87	11.44	11.04	11.24	8	0.5	10.88	3.11	0.01	0.014	-3.22
Q12996	Cleavage stimulation factor subunit 3 OS=Homo sapiens GN=CSTF3 PE=1 SV=1	CSTF3	8.99	8.03	9.01	9.2	9.32	9.17	9.3	10.45	9.87	10.24	8	0.89	9.36	2.9	0.015	0.021	-3.61
Q9H6W3	Bifunctional lysine-specific demethylase and histidyl-hydroxylase NO66 OS=Homo sapiens GN=NO66 PE=1 SV=2	NO66	8.61	9.7	8.69	9.12	9.01	10.26	10.01	9.49	9.25	9.55	8	0.69	9.37	2.8	0.018	0.024	-3.77
P25705	ATP synthase subunit alpha, mitochondrial OS=Homo sapiens GN=ATP5A1 PE=1 SV=1	ATP5A1	9.05	9.18	8.59	9.15	9.02	10.24	9.72	9.56	9.62	12.89	8	1.41	9.7	2.47	0.032	0.042	-4.34
Q13724	Mannosyl-oligosaccharide glucosidase OS=Homo sapiens GN=MOGS PE=1 SV=5	MOGS	9.17	8.28	9.14	9.21	9.38	9.2	9.26	10.02	9.62	9.77	8	0.54	9.31	2.35	0.04	0.05	-4.54
Q86YP4	Transcriptional repressor p66-alpha OS=Homo sapiens GN=GATAD2A PE=1 SV=1	GATAD2A	9.56	8.5	9.52	9.9	9.88	9.53	9.79	10.97	10.28	10.72	8	0.78	9.87	2.34	0.041	0.052	-4.56
Q9NX58	Cell growth-regulating nucleolar protein OS=Homo sapiens GN=LYAR PE=1 SV=2	LYAR	10.42	11.38	10.64	10.81	10.83	11.68	11.42	11.13	10.79	11.24	8	0.44	11.03	2.13	0.057	0.071	-4.89
Q9H6R0	Putative ATP-dependent RNA helicase DHX33 OS=Homo sapiens GN=DHX33 PE=1 SV=2	DHX33	8.09	9.47	8.41	8.62	8.55	9.85	9.5	9.22	8.48	9.18	8	0.62	8.94	2.11	0.06	0.074	-4.92
Q68D10	Protein SPT2 homolog OS=Homo sapiens GN=SPTY2D1 PE=1 SV=3	SPTY2D1	7.84	9.36	8.12	8.39	8.24	10.05	9.56	8.51	8.74	8.74	8	0.73	8.76	2.06	0.065	0.08	-5
Q15361	Transcription termination factor 1 OS=Homo sapiens GN=TTF1 PE=1 SV=3	TTF1	8	9.2	8.13	8.56	8.3	9.7	9.39	8.52	8.5	8.79	8	0.54	8.71	1.85	0.094	0.11	-5.34
Q9BV73	Centrosome-associated protein CEP250 OS=Homo sapiens GN=CEP250 PE=1 SV=2	CEP250	7.67	8.64	7.57	7.83	7.78	8.95	8.89	7.97	8.14	7.94	8	0.48	8.14	1.77	0.11	0.13	-5.45
P62847	40S ribosomal protein S24 OS=Homo sapiens GN=RPS24 PE=1 SV=1	RPS24	12.29	12.61	12.1	12.12	12.05	13.33	13.11	11.81	12.83	12.41	8	0.46	12.47	1.74	0.11	0.13	-5.49
Q86YZ3	Hornerin OS=Homo sapiens GN=HRNR PE=1 SV=2	HRNR	8.24	6.04	7.75	8.4	8.52	8.12	7.66	10.07	8.29	9.18	8	0.87	8.23	1.57	0.15	0.17	-5.74
Q1ED39	Lysine-rich nucleolar protein 1 OS=Homo sapiens GN=KNOP1 PE=1 SV=1	KNOP1	8.21	10.26	8.6	8.91	8.93	10.71	10.26	8.83	8.98	9.03	8	0.58	9.27	1.26	0.24	0.27	-6.14
P62263	40S ribosomal protein S14 OS=Homo sapiens GN=RPS14 PE=1 SV=3	RPS14	10.66	11.39	10.73	10.87	10.66	12.07	11.74	10.13	11.14	11.24	8	0.4	11.06	1.23	0.24	0.27	-6.16
P02452	Collagen alpha-1(I) chain OS=Homo sapiens GN=COL1A1 PE=1 SV=5	COL1A1	12.29	10.35	12.31	12.54	12.81	10.03	10.19	12.75	11.23	12.46	8	-0.73	11.7	-1.15	0.27	0.31	-6.26
Q9Y3C1	Nucleolar protein 16 OS=Homo sapiens GN=NOP16 PE=1 SV=2	NOP16	10.49	12.6	10.87	11.16	11.16	12.71	12.48	10.71	11.02	11.1	8	0.35	11.43	0.71	0.49	0.52	-6.67
Q15061	WD repeat-containing protein 43 OS=Homo sapiens GN=WDR43 PE=1 SV=3	WDR43	9.41	11.83	9.93	10.12	10.18	12	11.68	9.63	9.97	10.08	8	0.38	10.48	0.68	0.51	0.54	-6.69
P18124	60S ribosomal protein L7 OS=Homo sapiens GN=RPL7 PE=1 SV=1	RPL7	11.52	12.56	11.45	11.54	11.39	13.03	12.76	10.69	11.63	11.55	8	0.24	11.81	0.55	0.59	0.62	-6.77
Q9NQZ2	Something about silencing protein 10 OS=Homo sapiens GN=UTP3 PE=1 SV=1	UTP3	9.77	11.98	10.07	10.15	10.01	12.25	12.01	8.97	10.34	10.15	8	0.35	10.57	0.54	0.6	0.63	-6.78
P22102	Trifunctional purine biosynthetic protein adenosine-3 OS=Homo sapiens GN=GART PE=1 SV=1	GART	9.59	9.15	9.76	9.98	10.21	9.95	9.83	9.62	9.86	9.87	8	0.09	9.78	0.49	0.63	0.66	-6.81
P22087	rRNA 2-O-methyltransferase fibrillarin OS=Homo sapiens GN=FBL PE=1 SV=2	FBL	11.34	13.67	11.76	12.08	12	13.91	13.56	10.67	12.04	12.15	8	0.3	12.32	0.47	0.65	0.67	-6.82
Q02878	60S ribosomal protein L6 OS=Homo sapiens GN=RPL6 PE=1 SV=3	RPL6	11.99	13.35	11.94	11.97	11.85	13.79	13.49	9.64	12.28	11.88	8	0	12.22	0	1	1	-6.94
O95785	Protein Wiz OS=Homo sapiens GN=WIZ PE=1 SV=2	WIZ	8.5	8.33	8.44	8.29	8.45	9.39	9.51	9.85	9.79	9.69	7	1.24	9.03	10.79	4.8e-07	2.9e-05	6.9
Q9Y6X9	MORC family CW-type zinc finger protein 2 OS=Homo sapiens GN=MORC2 PE=1 SV=2	MORC2	9.45	9.79	9.54	9.32	9.45	10.76	10.66	11.05	10.9	10.71	7	1.3	10.16	10.77	4.9e-07	2.9e-05	6.88
Q9NZ63	Uncharacterized protein C9orf78 OS=Homo sapiens GN=C9orf78 PE=1 SV=1	C9orf78	9.62	9.92	9.82	9.63	9.8	10.75	10.73	10.95	10.79	10.67	7	1.02	10.27	10.05	9.6e-07	2.9e-05	6.22
O75934	Pre-mRNA-splicing factor SPF27 OS=Homo sapiens GN=BCAS2 PE=1 SV=1	BCAS2	9.84	9.6	9.62	9.92	9.64	10.75	10.68	10.94	11.05	11.04	7	1.17	10.31	9.94	1.1e-06	2.9e-05	6.12
P82979	SAP domain-containing ribonucleoprotein OS=Homo sapiens GN=SARNP PE=1 SV=3	SARNP	10.71	10.85	10.97	10.57	10.74	11.81	11.84	12.2	12.22	11.97	7	1.24	11.39	9.83	1.2e-06	2.9e-05	6.01
P52948	Nuclear pore complex protein Nup98-Nup96 OS=Homo sapiens GN=NUP98 PE=1 SV=4	NUP98	8.13	7.98	8.16	8.05	8.01	8.97	8.99	9.06	9.2	8.89	7	0.96	8.55	9.78	1.2e-06	2.9e-05	5.96
Q13123	Protein Red OS=Homo sapiens GN=IK PE=1 SV=3	IK	8.95	9.06	9.02	8.61	8.81	9.92	10.07	10.37	10.44	10.09	7	1.28	9.54	9.47	1.7e-06	2.9e-05	5.65
Q9HB71	Calcyclin-binding protein OS=Homo sapiens GN=CACYBP PE=1 SV=2	CACYBP	10.05	10.12	10.1	10.04	10.06	11.02	11.12	11.71	11.34	11.48	7	1.26	10.71	9.38	1.9e-06	3e-05	5.57
P84103	Serine/arginine-rich splicing factor 3 OS=Homo sapiens GN=SRSF3 PE=1 SV=1	SRSF3	11.52	11.56	11.59	11.51	11.52	12.33	12.48	12.66	12.8	12.82	7	1.08	12.08	9.09	2.5e-06	3e-05	5.26
P54920	Alpha-soluble NSF attachment protein OS=Homo sapiens GN=NAPA PE=1 SV=3	NAPA	8.75	8.57	8.76	8.7	8.53	9.72	9.62	10.25	9.74	9.83	7	1.17	9.25	9	2.7e-06	3e-05	5.17
Q9BQ61	Uncharacterized protein C19orf43 OS=Homo sapiens GN=C19orf43 PE=1 SV=1	C19orf43	8.04	8.57	8.27	8.1	8.2	9.25	9.31	9.53	9.23	9.34	7	1.09	8.79	8.99	2.8e-06	3e-05	5.16
Q8IY67	Ribonucleoprotein PTB-binding 1 OS=Homo sapiens GN=RAVER1 PE=1 SV=1	RAVER1	9.23	9	9.23	9.21	9.06	10.26	10.29	10.92	10.9	11.03	7	1.53	9.92	8.97	2.8e-06	3e-05	5.14
Q9Y5Q9	General transcription factor 3C polypeptide 3 OS=Homo sapiens GN=GTF3C3 PE=1 SV=1	GTF3C3	8.57	8.55	8.53	8.54	8.64	9.57	9.57	10.29	9.81	9.94	7	1.26	9.2	8.95	2.9e-06	3.1e-05	5.12
Q15021	Condensin complex subunit 1 OS=Homo sapiens GN=NCAPD2 PE=1 SV=3	NCAPD2	8.74	8.62	8.57	8.59	8.4	9.45	9.53	9.55	9.36	9.38	7	0.87	9.02	8.77	3.5e-06	3.3e-05	4.93
P15559	NAD(P)H dehydrogenase [quinone] 1 OS=Homo sapiens GN=NQO1 PE=1 SV=1	NQO1	9.52	9.77	9.4	9.19	9.3	10.8	10.53	10.68	10.39	10.53	7	1.15	10.01	8.7	3.8e-06	3.3e-05	4.85
Q7Z6Z7	E3 ubiquitin-protein ligase HUWE1 OS=Homo sapiens GN=HUWE1 PE=1 SV=3	HUWE1	8.66	8.33	8.48	8.49	8.45	9.32	9.36	9.32	9.21	9.42	7	0.84	8.91	8.63	4.1e-06	3.4e-05	4.78
Q9NXG2	THUMP domain-containing protein 1 OS=Homo sapiens GN=THUMPD1 PE=1 SV=2	THUMPD1	9.83	10.26	9.94	9.94	9.92	11.01	10.91	11.1	10.75	10.95	7	0.97	10.46	8.53	4.6e-06	3.5e-05	4.66
O95433	Activator of 90 kDa heat shock protein ATPase homolog 1 OS=Homo sapiens GN=AHSA1 PE=1 SV=1	AHSA1	9.01	9.08	9.08	9.15	9	9.97	9.96	10.63	10.22	10.44	7	1.18	9.66	8.46	4.9e-06	3.6e-05	4.58
Q13547	Histone deacetylase 1 OS=Homo sapiens GN=HDAC1 PE=1 SV=1	HDAC1	8.83	8.67	8.8	8.88	8.81	9.66	9.68	10.4	10.05	10.02	7	1.16	9.38	8.02	8.1e-06	4.5e-05	4.09
Q13200	26S proteasome non-ATPase regulatory subunit 2 OS=Homo sapiens GN=PSMD2 PE=1 SV=3	PSMD2	8.94	8.91	8.84	9.03	9.08	9.7	9.76	10.18	9.84	10.12	7	0.96	9.44	7.93	9e-06	4.8e-05	3.98
Q8TAQ2	SWI/SNF complex subunit SMARCC2 OS=Homo sapiens GN=SMARCC2 PE=1 SV=1	SMARCC2	9.44	9.31	9.53	9.09	9.31	10.26	10.25	10.51	10.53	10.08	7	0.99	9.83	7.9	9.3e-06	5e-05	3.94
O43148	mRNA cap guanine-N7 methyltransferase OS=Homo sapiens GN=RNMT PE=1 SV=1	RNMT	8.89	8.95	8.9	8.99	9.14	9.94	9.91	10.77	10.33	10.4	7	1.29	9.62	7.89	9.4e-06	5e-05	3.94
Q16401	26S proteasome non-ATPase regulatory subunit 5 OS=Homo sapiens GN=PSMD5 PE=1 SV=3	PSMD5	8.86	8.62	8.88	8.89	8.94	9.68	9.68	10.36	9.97	10.05	7	1.11	9.39	7.72	1.2e-05	5.5e-05	3.72
Q13243	Serine/arginine-rich splicing factor 5 OS=Homo sapiens GN=SRSF5 PE=1 SV=1	SRSF5	10.32	11.12	10.47	10.34	10.46	11.76	11.81	11.73	11.8	11.56	7	1.19	11.14	7.62	1.3e-05	5.9e-05	3.61
P49023	Paxillin OS=Homo sapiens GN=PXN PE=1 SV=3	PXN	10.07	10.08	9.96	9.74	9.81	11.08	11.1	11.04	11.03	10.54	7	1.03	10.45	7.59	1.3e-05	6.1e-05	3.57
Q9BY77	Polymerase delta-interacting protein 3 OS=Homo sapiens GN=POLDIP3 PE=1 SV=2	POLDIP3	9.42	9.33	9.44	9.1	9.3	10.39	10.5	10.13	10.74	10.12	7	1.06	9.85	7.58	1.4e-05	6.1e-05	3.56
Q16543	Hsp90 co-chaperone Cdc37 OS=Homo sapiens GN=CDC37 PE=1 SV=1	CDC37	9.89	10.18	9.97	10.03	10.06	11.16	11.25	12.37	11.65	12.1	7	1.68	10.87	7.53	1.4e-05	6.3e-05	3.5
Q9NR12	PDZ and LIM domain protein 7 OS=Homo sapiens GN=PDLIM7 PE=1 SV=1	PDLIM7	9.46	9.39	9.46	9.11	9.11	10.27	10.36	10.36	10.4	9.94	7	0.96	9.79	7.51	1.5e-05	6.4e-05	3.47
Q6PJG2	ELM2 and SANT domain-containing protein 1 OS=Homo sapiens GN=ELMSAN1 PE=1 SV=2	ELMSAN1	9.63	9.33	9.63	9.4	9.47	10.54	10.64	11.71	11.2	11.22	7	1.57	10.28	7.5	1.5e-05	6.4e-05	3.46
Q2TAY7	WD40 repeat-containing protein SMU1 OS=Homo sapiens GN=SMU1 PE=1 SV=2	SMU1	9.8	9.67	9.94	9.62	9.8	10.49	10.63	11.2	10.98	10.94	7	1.08	10.31	7.49	1.5e-05	6.5e-05	3.45
Q15366	Poly(rC)-binding protein 2 OS=Homo sapiens GN=PCBP2 PE=1 SV=1	PCBP2	10.43	10.54	10.56	10.44	10.51	11.36	11.38	12.18	11.63	11.86	7	1.19	11.09	7.49	1.5e-05	6.5e-05	3.45
Q96PZ0	Pseudouridylate synthase 7 homolog OS=Homo sapiens GN=PUS7 PE=1 SV=2	PUS7	8.32	9.03	8.44	8.45	8.61	9.6	9.63	9.79	9.47	9.56	7	1.04	9.09	7.36	1.8e-05	7.2e-05	3.29
Q9BRZ2	E3 ubiquitin-protein ligase TRIM56 OS=Homo sapiens GN=TRIM56 PE=1 SV=3	TRIM56	8.43	8.2	8.35	8.4	8.44	9.16	9.12	9.7	9.16	9.46	7	0.95	8.84	7.2	2.1e-05	8.2e-05	3.09
P62937	Peptidyl-prolyl cis-trans isomerase A OS=Homo sapiens GN=PPIA PE=1 SV=2	PPIA	11.41	11.94	11.65	11.33	11.13	12.49	12.55	12.67	12.52	12.65	7	1.09	12.03	7.13	2.3e-05	8.7e-05	3.01
Q12888	Tumor suppressor p53-binding protein 1 OS=Homo sapiens GN=TP53BP1 PE=1 SV=2	TP53BP1	9.46	9.2	9.53	9.38	9.6	10.4	10.53	11.57	10.9	11.17	7	1.48	10.18	7.06	2.5e-05	9.1e-05	2.92
O14617	AP-3 complex subunit delta-1 OS=Homo sapiens GN=AP3D1 PE=1 SV=1	AP3D1	10.19	9.99	9.9	9.68	9.63	11.03	10.82	10.75	10.75	10.62	7	0.92	10.34	6.95	2.9e-05	0.0001	2.77
P25685	DnaJ homolog subfamily B member 1 OS=Homo sapiens GN=DNAJB1 PE=1 SV=4	DNAJB1	10.33	10.14	10.45	10.33	10.42	11.21	11.13	12	11.41	11.61	7	1.14	10.9	6.93	3e-05	0.0001	2.74
Q8IYB3	Serine/arginine repetitive matrix protein 1 OS=Homo sapiens GN=SRRM1 PE=1 SV=2	SRRM1	10.4	10.81	10.52	10.33	10.62	11.62	11.72	11.43	11.86	11.17	7	1.02	11.05	6.76	3.7e-05	0.00012	2.52
Q93008	Probable ubiquitin carboxyl-terminal hydrolase FAF-X OS=Homo sapiens GN=USP9X PE=1 SV=3	USP9X	7.98	7.63	7.83	8.01	8.17	8.81	8.84	9.73	9.2	9.45	7	1.28	8.57	6.71	4e-05	0.00012	2.46
Q16629	Serine/arginine-rich splicing factor 7 OS=Homo sapiens GN=SRSF7 PE=1 SV=1	SRSF7	10.05	9.81	10.17	9.91	10.04	10.65	10.85	11.49	11.29	11.24	7	1.1	10.55	6.7	4e-05	0.00012	2.44
P38432	Coilin OS=Homo sapiens GN=COIL PE=1 SV=1	COIL	9.97	10.04	9.97	9.85	9.99	10.75	10.72	10.57	10.66	10.41	7	0.66	10.29	6.68	4.2e-05	0.00013	2.41
Q8WXX5	DnaJ homolog subfamily C member 9 OS=Homo sapiens GN=DNAJC9 PE=1 SV=1	DNAJC9	9.98	10.54	10.29	10.32	10.49	11.26	11.16	11.47	10.96	11.31	7	0.91	10.78	6.6	4.6e-05	0.00014	2.3
Q92973	Transportin-1 OS=Homo sapiens GN=TNPO1 PE=1 SV=2	TNPO1	9.68	9.36	9.73	9.6	9.85	10.46	10.5	11.36	10.8	11.01	7	1.18	10.24	6.57	4.8e-05	0.00014	2.26
P47756	F-actin-capping protein subunit beta OS=Homo sapiens GN=CAPZB PE=1 SV=4	CAPZB	10.33	10.54	10.31	10.41	10.31	11.31	11.33	10.94	11.3	10.94	7	0.78	10.77	6.55	5e-05	0.00014	2.23
Q96SI9	Spermatid perinuclear RNA-binding protein OS=Homo sapiens GN=STRBP PE=1 SV=1	STRBP	10.04	9.77	10.02	10.15	10.3	10.88	10.84	11.67	11.23	11.27	7	1.12	10.62	6.54	5e-05	0.00014	2.23
Q5T1M5	FK506-binding protein 15 OS=Homo sapiens GN=FKBP15 PE=1 SV=2	FKBP15	8.77	8.51	8.67	8.56	8.77	9.39	9.39	9.39	9.31	9.13	7	0.66	8.99	6.51	5.2e-05	0.00015	2.19
P09651	Heterogeneous nuclear ribonucleoprotein A1 OS=Homo sapiens GN=HNRNPA1 PE=1 SV=5	HNRNPA1	11.67	11.32	11.73	11.54	11.71	12.46	12.64	13.72	13.34	13.37	7	1.51	12.35	6.45	5.6e-05	0.00016	2.11
Q12830	Nucleosome-remodeling factor subunit BPTF OS=Homo sapiens GN=BPTF PE=1 SV=3	BPTF	8.26	7.99	8.23	8.3	8.52	8.9	9	9.21	9.27	8.92	7	0.8	8.66	6.28	7.1e-05	0.00018	1.87
Q8IUH3	RNA-binding protein 45 OS=Homo sapiens GN=RBM45 PE=1 SV=1	RBM45	9.28	9.19	9.4	9.26	9.57	10.1	10.23	11.23	10.64	10.95	7	1.29	9.99	6.19	8e-05	0.0002	1.74
Q5VTR2	E3 ubiquitin-protein ligase BRE1A OS=Homo sapiens GN=RNF20 PE=1 SV=2	RNF20	8.98	8.52	8.96	9	9.02	9.59	9.82	10.62	10.14	10.27	7	1.19	9.49	6.18	8.2e-05	0.0002	1.72
Q15428	Splicing factor 3A subunit 2 OS=Homo sapiens GN=SF3A2 PE=1 SV=2	SF3A2	9.8	9.35	9.91	9.37	9.51	10.41	10.45	10.62	10.91	10.29	7	0.95	10.06	6.04	9.9e-05	0.00024	1.53
Q15942	Zyxin OS=Homo sapiens GN=ZYX PE=1 SV=1	ZYX	10.23	9.94	10.18	10	10.01	10.96	10.95	10.89	11.1	10.44	7	0.8	10.47	5.95	0.00011	0.00026	1.39
P29372	DNA-3-methyladenine glycosylase OS=Homo sapiens GN=MPG PE=1 SV=3	MPG	8.56	9.18	8.7	8.57	8.38	9.96	9.95	9.41	9.8	9.46	7	1.03	9.2	5.93	0.00012	0.00027	1.37
O43592	Exportin-T OS=Homo sapiens GN=XPOT PE=1 SV=2	XPOT	9.5	8.93	9.53	9.37	9.41	10.18	10	10.91	10.45	10.68	7	1.09	9.9	5.82	0.00013	0.0003	1.22
P22234	Multifunctional protein ADE2 OS=Homo sapiens GN=PAICS PE=1 SV=3	PAICS	10.73	10.59	10.71	10.34	10.34	11.52	11.49	11.07	11.39	11.16	7	0.78	10.93	5.79	0.00014	0.00031	1.17
Q05048	Cleavage stimulation factor subunit 1 OS=Homo sapiens GN=CSTF1 PE=1 SV=1	CSTF1	8.94	8.55	9.01	9.02	9.21	9.64	9.8	10.74	10.35	10.5	7	1.26	9.58	5.74	0.00015	0.00033	1.1
O60869	Endothelial differentiation-related factor 1 OS=Homo sapiens GN=EDF1 PE=1 SV=1	EDF1	10.44	10.79	10.47	10.3	10.36	11.5	11.4	11.08	11.11	11.09	7	0.76	10.86	5.72	0.00016	0.00034	1.06
Q13617	Cullin-2 OS=Homo sapiens GN=CUL2 PE=1 SV=2	CUL2	7.98	7.95	8.17	8.3	8.32	8.81	8.82	9.54	8.91	9.19	7	0.91	8.6	5.67	0.00017	0.00036	0.99
Q96ED9	Protein Hook homolog 2 OS=Homo sapiens GN=HOOK2 PE=1 SV=3	HOOK2	9.29	8.84	9.16	9.26	9.36	9.78	9.83	10.16	9.78	9.9	7	0.71	9.54	5.58	0.00019	0.0004	0.85
Q8N1G2	Cap-specific mRNA (nucleoside-2-O-)-methyltransferase 1 OS=Homo sapiens GN=CMTR1 PE=1 SV=1	CMTR1	8.58	8.49	8.55	8.84	8.84	9.19	9.23	9.8	9.48	9.68	7	0.81	9.07	5.53	0.0002	0.00042	0.78
Q13835	Plakophilin-1 OS=Homo sapiens GN=PKP1 PE=1 SV=2	PKP1	9.23	8.95	9.06	9.38	9.46	9.87	9.9	10.74	10.04	10.28	7	0.95	9.69	5.27	0.0003	0.00058	0.39
Q12899	Tripartite motif-containing protein 26 OS=Homo sapiens GN=TRIM26 PE=1 SV=1	TRIM26	8.89	8.79	8.8	8.96	8.97	9.57	9.74	11.06	9.95	10.49	7	1.28	9.53	5.08	0.00042	0.00077	0.06
O95163	Elongator complex protein 1 OS=Homo sapiens GN=IKBKAP PE=1 SV=3	IKBKAP	8.39	7.92	8.48	8.51	8.65	9.27	9.42	11.28	10.08	10.75	7	1.77	9.28	4.86	0.0006	0.0011	-0.32
P62241	40S ribosomal protein S8 OS=Homo sapiens GN=RPS8 PE=1 SV=2	RPS8	11.89	11.94	11.85	12	12.04	12.56	12.46	12.48	12.23	12.4	7	0.48	12.19	4.67	0.00075	0.0013	-0.56
Q9P2I0	Cleavage and polyadenylation specificity factor subunit 2 OS=Homo sapiens GN=CPSF2 PE=1 SV=2	CPSF2	8.64	8.06	8.6	8.58	9.11	9.11	9.3	9.99	9.73	9.72	7	0.97	9.09	4.51	0.00098	0.0016	-0.83
P51608	Methyl-CpG-binding protein 2 OS=Homo sapiens GN=MECP2 PE=1 SV=1	MECP2	9.33	9.5	9.35	9.43	9.28	10.28	10.38	9.53	10.44	10.03	7	0.75	9.76	4.49	0.001	0.0017	-0.85
O43175	D-3-phosphoglycerate dehydrogenase OS=Homo sapiens GN=PHGDH PE=1 SV=4	PHGDH	9.43	9.21	9.51	9.71	9.66	10.03	9.98	9.89	9.79	10.09	7	0.45	9.73	3.8	0.0031	0.0048	-2.02
P51570	Galactokinase OS=Homo sapiens GN=GALK1 PE=1 SV=1	GALK1	8.87	8.19	8.85	8.86	9.03	9.18	9.17	10.12	9.56	9.97	7	0.84	9.18	3.69	0.0038	0.0057	-2.22
P14625	Endoplasmin OS=Homo sapiens GN=HSP90B1 PE=1 SV=1	HSP90B1	9.46	8.68	9.09	9.39	9.4	9.74	9.72	10.25	9.66	10.58	7	0.79	9.6	3.62	0.0043	0.0063	-2.34
P29692	Elongation factor 1-delta OS=Homo sapiens GN=EEF1D PE=1 SV=5	EEF1D	10.49	10.44	10.47	10.37	10.33	11.41	11.26	10.69	10.87	10.67	7	0.56	10.7	3.6	0.0044	0.0066	-2.37
Q5TH69	Brefeldin A-inhibited guanine nucleotide-exchange protein 3 OS=Homo sapiens GN=ARFGEF3 PE=1 SV=3	ARFGEF3	8.38	7.87	8.15	8.54	8.66	8.77	8.78	9.35	8.75	8.99	7	0.61	8.63	3.44	0.0058	0.0085	-2.65
Q16891	MICOS complex subunit MIC60 OS=Homo sapiens GN=IMMT PE=1 SV=1	IMMT	8.89	8.87	8.69	8.79	8.82	9.63	9.36	9.06	8.98	9.26	7	0.44	9.04	3.38	0.0065	0.0093	-2.76
P61158	Actin-related protein 3 OS=Homo sapiens GN=ACTR3 PE=1 SV=3	ACTR3	10.29	10.2	10.11	10.23	10.04	11.14	10.96	10.15	11.02	10.61	7	0.6	10.48	3.36	0.0067	0.0095	-2.78
Q13868	Exosome complex component RRP4 OS=Homo sapiens GN=EXOSC2 PE=1 SV=2	EXOSC2	8.85	10.41	9.29	9.34	9.35	10.82	10.57	10.06	10.03	10.03	7	0.86	9.87	3.07	0.011	0.016	-3.32
O94761	ATP-dependent DNA helicase Q4 OS=Homo sapiens GN=RECQL4 PE=1 SV=1	RECQL4	7.83	7.65	7.85	8.34	8.36	8.35	8.28	9.24	8.44	9.03	7	0.66	8.34	2.91	0.015	0.02	-3.57
P61313	60S ribosomal protein L15 OS=Homo sapiens GN=RPL15 PE=1 SV=2	RPL15	11.77	12.64	11.79	11.92	11.88	13.05	12.73	12.13	12.52	12.59	7	0.6	12.3	2.87	0.016	0.021	-3.65
Q06210	Glutamine--fructose-6-phosphate aminotransferase [isomerizing] 1 OS=Homo sapiens GN=GFPT1 PE=1 SV=3	GFPT1	9.17	9.18	9.04	8.93	8.94	10.14	9.97	8.86	9.68	9.57	7	0.59	9.35	2.8	0.018	0.024	-3.77
Q96A33	Coiled-coil domain-containing protein 47 OS=Homo sapiens GN=CCDC47 PE=1 SV=1	CCDC47	8.71	8.15	8.61	8.57	9.34	9.18	9.12	9.3	9.07	9.32	7	0.52	8.94	2.77	0.019	0.025	-3.83
Q15056	Eukaryotic translation initiation factor 4H OS=Homo sapiens GN=EIF4H PE=1 SV=5	EIF4H	9.6	8.88	9.72	9.4	9.82	9.8	9.77	10.82	10	10.29	7	0.65	9.81	2.75	0.02	0.026	-3.85
Q9Y2W2	WW domain-binding protein 11 OS=Homo sapiens GN=WBP11 PE=1 SV=1	WBP11	10.29	9.61	10.44	10.51	10.71	10.51	10.62	11.81	11.05	11.29	7	0.74	10.69	2.68	0.022	0.029	-3.98
Q96T51	RUN and FYVE domain-containing protein 1 OS=Homo sapiens GN=RUFY1 PE=1 SV=2	RUFY1	8.74	8.2	8.75	9.61	8.98	9.14	9.24	9.83	9.29	10.01	7	0.65	9.18	2.47	0.032	0.041	-4.34
Q9NSI2	Protein FAM207A OS=Homo sapiens GN=FAM207A PE=1 SV=2	FAM207A	9.05	9.97	9.31	9.51	9.66	10.4	10.12	9.92	9.47	10.08	7	0.5	9.75	2.42	0.035	0.044	-4.42
Q7L2J0	7SK snRNA methylphosphate capping enzyme OS=Homo sapiens GN=MEPCE PE=1 SV=1	MEPCE	9.54	10.27	9.64	9.87	10.12	10.74	10.55	10.08	10.02	10.17	7	0.43	10.1	2.26	0.046	0.058	-4.68
Q6NW34	Protein nepro homolog OS=Homo sapiens GN=NEPRO PE=1 SV=3	NEPRO	7.64	9.49	7.87	8.55	8.05	9.79	9.58	9.22	8.22	8.9	7	0.82	8.73	2.14	0.058	0.071	-4.89
P62249	40S ribosomal protein S16 OS=Homo sapiens GN=RPS16 PE=1 SV=2	RPS16	11.37	12.16	11.67	12.08	11.81	12.59	12.32	11.91	11.9	12.37	7	0.4	12.02	2.09	0.062	0.076	-4.96
Q13464	Rho-associated protein kinase 1 OS=Homo sapiens GN=ROCK1 PE=1 SV=1	ROCK1	10.1	9.29	10.28	10.1	10.28	9.88	10.3	11.29	10.6	10.75	7	0.56	10.29	2.04	0.067	0.083	-5.03
P39656	Dolichyl-diphosphooligosaccharide--protein glycosyltransferase 48 kDa subunit OS=Homo sapiens GN=DDOST PE=1 SV=4	DDOST	10.23	9.35	10.2	10.86	10.62	10.21	10.41	11.3	10.92	11.61	7	0.64	10.57	1.91	0.084	0.1	-5.24
P30622	CAP-Gly domain-containing linker protein 1 OS=Homo sapiens GN=CLIP1 PE=1 SV=2	CLIP1	8.83	8.59	8.92	8.79	9.1	9.49	9.51	8.92	9.19	8.72	7	0.32	9.01	1.85	0.092	0.11	-5.33
P31327	Carbamoyl-phosphate synthase [ammonia], mitochondrial OS=Homo sapiens GN=CPS1 PE=1 SV=2	CPS1	7.1	6.39	6.97	7.24	7.74	8.31	7.54	8.09	7.72	14.67	7	2.17	8.19	1.79	0.1	0.12	-5.42
Q9H9Y2	Ribosome production factor 1 OS=Homo sapiens GN=RPF1 PE=1 SV=2	RPF1	9.5	10.88	9.73	10	10.18	11.12	10.84	10.43	10.02	10.31	7	0.48	10.3	1.73	0.11	0.13	-5.51
Q96EU6	Ribosomal RNA processing protein 36 homolog OS=Homo sapiens GN=RRP36 PE=1 SV=1	RRP36	8.29	10.5	8.63	8.93	8.79	10.57	10.48	9.22	8.99	9.61	7	0.75	9.4	1.67	0.13	0.15	-5.6
Q5T3I0	G patch domain-containing protein 4 OS=Homo sapiens GN=GPATCH4 PE=1 SV=2	GPATCH4	9.16	10.49	9.4	9.8	9.84	10.67	10.63	9.85	9.53	10.12	7	0.42	9.95	1.45	0.18	0.2	-5.89
Q9NVX2	Notchless protein homolog 1 OS=Homo sapiens GN=NLE1 PE=1 SV=4	NLE1	8.14	10.18	8.54	9.05	8.75	10.31	10.2	8.7	9.07	9.24	7	0.57	9.22	1.35	0.21	0.23	-6.02
Q9BR76	Coronin-1B OS=Homo sapiens GN=CORO1B PE=1 SV=1	CORO1B	10.4	9.57	10.35	10.71	10.89	10.11	10.08	10.2	9.93	10.17	7	-0.29	10.24	-1.33	0.21	0.24	-6.05
Q9NWB6	Arginine and glutamate-rich protein 1 OS=Homo sapiens GN=ARGLU1 PE=1 SV=1	ARGLU1	9.71	9.39	10.19	10.64	10.93	9.9	10.19	11.37	10.71	10.86	7	0.43	10.39	1.25	0.24	0.27	-6.15
Q5T280	Putative methyltransferase C9orf114 OS=Homo sapiens GN=C9orf114 PE=1 SV=3	C9orf114	8.6	10.34	8.81	8.95	8.82	10.65	10.41	8.48	9.26	9.47	7	0.55	9.38	1.22	0.25	0.28	-6.18
Q8TDN6	Ribosome biogenesis protein BRX1 homolog OS=Homo sapiens GN=BRIX1 PE=1 SV=2	BRIX1	10.63	12.34	10.92	11.2	11.17	12.57	12.3	10.96	11.22	11.46	7	0.45	11.48	1.16	0.27	0.3	-6.25
Q92979	Ribosomal RNA small subunit methyltransferase NEP1 OS=Homo sapiens GN=EMG1 PE=1 SV=4	EMG1	10.38	11.66	10.62	11.08	10.99	12.04	11.71	10.65	10.83	11.25	7	0.35	11.12	1.13	0.28	0.31	-6.28
Q9Y221	60S ribosome subunit biogenesis protein NIP7 homolog OS=Homo sapiens GN=NIP7 PE=1 SV=1	NIP7	9.93	11.41	10.32	10.46	10.57	11.75	11.4	10.52	10.32	10.59	7	0.38	10.73	1.13	0.28	0.32	-6.28
P56182	Ribosomal RNA processing protein 1 homolog A OS=Homo sapiens GN=RRP1 PE=1 SV=1	RRP1	9.97	11.75	10.4	10.7	10.77	12.04	11.69	10.63	10.47	10.9	7	0.43	10.93	1.12	0.29	0.32	-6.29
P18621	60S ribosomal protein L17 OS=Homo sapiens GN=RPL17 PE=1 SV=3	RPL17	12.17	12.87	12	12.11	11.91	13.47	13.29	11.31	12.57	12.49	7	0.41	12.42	1.09	0.3	0.33	-6.32
O75683	Surfeit locus protein 6 OS=Homo sapiens GN=SURF6 PE=1 SV=3	SURF6	9.21	11.59	9.57	9.79	9.76	11.79	11.49	9.81	9.77	9.86	7	0.56	10.26	1.03	0.33	0.36	-6.39
Q9NYH9	U3 small nucleolar RNA-associated protein 6 homolog OS=Homo sapiens GN=UTP6 PE=2 SV=2	UTP6	8.45	10.69	8.94	9.4	9.19	10.99	10.68	8.68	9.19	9.72	7	0.52	9.59	1.01	0.34	0.37	-6.41
Q6RFH5	WD repeat-containing protein 74 OS=Homo sapiens GN=WDR74 PE=1 SV=1	WDR74	8.83	10.83	9.11	9.36	9.32	11.01	10.71	8.83	9.47	9.64	7	0.44	9.71	0.92	0.38	0.41	-6.49
Q9H7B2	Ribosome production factor 2 homolog OS=Homo sapiens GN=RPF2 PE=1 SV=2	RPF2	10	11.86	10.3	10.57	10.61	12.14	11.86	10.02	10.55	10.83	7	0.41	10.88	0.9	0.39	0.42	-6.51
Q9UMY1	Nucleolar protein 7 OS=Homo sapiens GN=NOL7 PE=1 SV=2	NOL7	10.25	11.89	10.44	11.09	10.81	12.1	11.87	10.5	10.53	11.2	7	0.34	11.07	0.86	0.41	0.44	-6.55
Q9NVU7	Protein SDA1 homolog OS=Homo sapiens GN=SDAD1 PE=1 SV=3	SDAD1	10.4	10.2	10.52	10.88	11.1	10.65	10.43	11.4	10.3	11.08	7	0.15	10.7	0.63	0.54	0.57	-6.73
P62424	60S ribosomal protein L7a OS=Homo sapiens GN=RPL7A PE=1 SV=2	RPL7A	10.5	11.67	10.5	10.63	10.45	12.1	11.82	9.58	10.68	10.76	7	0.24	10.87	0.52	0.61	0.64	-6.79
P62906	60S ribosomal protein L10a OS=Homo sapiens GN=RPL10A PE=1 SV=2	RPL10A	11.87	13.05	11.58	11.77	11.64	13.41	13.1	9.66	11.93	11.77	7	-0.01	11.98	-0.01	0.99	0.99	-6.94
P41240	Tyrosine-protein kinase CSK OS=Homo sapiens GN=CSK PE=1 SV=1	CSK	8.92	8.8	8.75	8.64	8.59	9.86	9.82	10.16	9.9	10.07	6	1.22	9.35	11.14	3.5e-07	2.9e-05	7.2
Q6UWE0	E3 ubiquitin-protein ligase LRSAM1 OS=Homo sapiens GN=LRSAM1 PE=1 SV=1	LRSAM1	7.92	7.92	7.86	7.96	7.78	8.84	8.96	8.93	8.83	8.82	6	0.98	8.39	10.99	4e-07	2.9e-05	7.08
Q16890	Tumor protein D53 OS=Homo sapiens GN=TPD52L1 PE=1 SV=1	TPD52L1	9.38	9.46	9.35	9.15	9.19	10.42	10.39	10.71	10.37	10.43	6	1.16	9.89	10.71	5.2e-07	2.9e-05	6.83
P40763	Signal transducer and activator of transcription 3 OS=Homo sapiens GN=STAT3 PE=1 SV=2	STAT3	8.9	8.79	8.81	8.76	8.49	9.87	9.95	10.39	10.25	10.21	6	1.38	9.44	10.71	5.2e-07	2.9e-05	6.83
Q13247	Serine/arginine-rich splicing factor 6 OS=Homo sapiens GN=SRSF6 PE=1 SV=2	SRSF6	10.23	10.25	10.22	10.07	10.17	11.16	11.37	11.63	11.63	11.32	6	1.23	10.81	10.57	5.9e-07	2.9e-05	6.71
Q9NW64	Pre-mRNA-splicing factor RBM22 OS=Homo sapiens GN=RBM22 PE=1 SV=1	RBM22	9.84	9.99	9.87	9.67	9.78	11.04	11.17	11.76	11.66	11.41	6	1.58	10.62	10.48	6.4e-07	2.9e-05	6.62
Q13185	Chromobox protein homolog 3 OS=Homo sapiens GN=CBX3 PE=1 SV=4	CBX3	11.38	11.65	11.47	11.17	11.27	12.46	12.59	12.72	12.85	12.55	6	1.25	12.01	9.91	1.1e-06	2.9e-05	6.08
Q96CW1	AP-2 complex subunit mu OS=Homo sapiens GN=AP2M1 PE=1 SV=2	AP2M1	9.88	10.17	9.81	9.86	9.85	10.9	10.83	10.81	10.95	10.83	6	0.95	10.39	9.54	1.6e-06	2.9e-05	5.72
Q5M775	Cytospin-B OS=Homo sapiens GN=SPECC1 PE=1 SV=1	SPECC1	7.99	7.97	7.71	7.79	7.78	9.08	9.06	9.74	9.1	9.19	6	1.38	8.55	9.49	1.7e-06	2.9e-05	5.68
Q92879	CUGBP Elav-like family member 1 OS=Homo sapiens GN=CELF1 PE=1 SV=2	CELF1	8.62	8.62	8.46	8.53	8.59	9.68	9.72	10.47	10.11	10.25	6	1.48	9.31	9.43	1.8e-06	3e-05	5.61
P62333	26S protease regulatory subunit 10B OS=Homo sapiens GN=PSMC6 PE=1 SV=1	PSMC6	9.4	9.38	9.34	9.54	9.47	10.26	10.34	10.64	10.38	10.68	6	1.03	9.94	9.25	2.1e-06	3e-05	5.43
P48729	Casein kinase I isoform alpha OS=Homo sapiens GN=CSNK1A1 PE=1 SV=2	CSNK1A1	9.65	9.91	9.63	9.46	9.56	10.85	10.82	10.53	10.93	10.64	6	1.11	10.2	9.21	2.2e-06	3e-05	5.39
Q14807	Kinesin-like protein KIF22 OS=Homo sapiens GN=KIF22 PE=1 SV=5	KIF22	7.25	7.75	7.28	7.21	7.29	8.49	8.46	8.63	8.49	8.42	6	1.14	7.93	9.2	2.2e-06	3e-05	5.38
Q52LJ0	Protein FAM98B OS=Homo sapiens GN=FAM98B PE=1 SV=1	FAM98B	9.33	9.92	9.52	9.23	9.18	10.79	10.72	10.8	10.87	10.63	6	1.32	10.1	9.19	2.3e-06	3e-05	5.37
P17931	Galectin-3 OS=Homo sapiens GN=LGALS3 PE=1 SV=5	LGALS3	10.4	10.45	10.42	10.33	10.44	11.62	11.48	12.33	11.77	12.09	6	1.45	11.13	9.14	2.4e-06	3e-05	5.31
P13489	Ribonuclease inhibitor OS=Homo sapiens GN=RNH1 PE=1 SV=2	RNH1	10.09	9.96	10.08	9.9	9.94	11.06	11.01	11.72	11.22	11.3	6	1.27	10.63	9.11	2.4e-06	3e-05	5.29
P55010	Eukaryotic translation initiation factor 5 OS=Homo sapiens GN=EIF5 PE=1 SV=2	EIF5	9.47	9.25	9.43	9.24	9.29	10.11	10.15	10.2	10.13	10.14	6	0.81	9.74	9.01	2.7e-06	3e-05	5.18
P10768	S-formylglutathione hydrolase OS=Homo sapiens GN=ESD PE=1 SV=2	ESD	9.95	10.24	10.22	9.83	9.81	11.26	11.24	11.97	11.37	11.57	6	1.47	10.75	9.01	2.7e-06	3e-05	5.18
O00299	Chloride intracellular channel protein 1 OS=Homo sapiens GN=CLIC1 PE=1 SV=4	CLIC1	9.1	9.37	9.14	9.24	9.12	10.18	10.13	10.13	10.04	9.91	6	0.89	9.64	9	2.8e-06	3e-05	5.17
Q9NVI1	Fanconi anemia group I protein OS=Homo sapiens GN=FANCI PE=1 SV=4	FANCI	8.08	8.6	8.19	8.03	8.16	9.5	9.39	9.77	9.4	9.24	6	1.25	8.84	8.83	3.3e-06	3.2e-05	4.99
O95400	CD2 antigen cytoplasmic tail-binding protein 2 OS=Homo sapiens GN=CD2BP2 PE=1 SV=1	CD2BP2	7.98	7.87	8.06	7.83	7.9	8.85	8.93	9.5	9.09	9.1	6	1.16	8.51	8.82	3.3e-06	3.2e-05	4.98
P55209	Nucleosome assembly protein 1-like 1 OS=Homo sapiens GN=NAP1L1 PE=1 SV=1	NAP1L1	9.15	8.96	9.13	8.98	8.75	10.02	9.9	9.78	9.89	9.92	6	0.9	9.45	8.57	4.4e-06	3.5e-05	4.71
Q13509	Tubulin beta-3 chain OS=Homo sapiens GN=TUBB3 PE=1 SV=2	TUBB3	9.32	9.3	9.27	9.21	9.2	10.24	10.19	10.89	10.33	10.4	6	1.15	9.84	8.45	5e-06	3.6e-05	4.58
Q99426	Tubulin-folding cofactor B OS=Homo sapiens GN=TBCB PE=1 SV=2	TBCB	9.09	9.09	9.19	8.93	8.69	10.24	10.05	10.55	9.96	10.1	6	1.18	9.59	8.39	5.3e-06	3.8e-05	4.51
P49411	Elongation factor Tu, mitochondrial OS=Homo sapiens GN=TUFM PE=1 SV=2	TUFM	9.02	9.11	8.79	8.99	8.88	10.04	9.68	9.86	9.79	9.99	6	0.91	9.42	8.39	5.3e-06	3.8e-05	4.51
O60508	Pre-mRNA-processing factor 17 OS=Homo sapiens GN=CDC40 PE=1 SV=1	CDC40	8.73	8.73	8.7	8.58	8.8	9.64	9.72	9.86	10.01	9.4	6	1.02	9.22	8.26	6.2e-06	4e-05	4.36
Q5VU43	Myomegalin OS=Homo sapiens GN=PDE4DIP PE=1 SV=1	PDE4DIP	7.84	7.87	7.74	8.07	7.91	8.93	8.76	8.96	8.65	8.67	6	0.91	8.34	8.25	6.2e-06	4e-05	4.35
P07355	Annexin A2 OS=Homo sapiens GN=ANXA2 PE=1 SV=2	ANXA2	9.93	9.63	9.85	9.86	9.68	10.65	10.64	10.83	10.73	10.47	6	0.87	10.23	8.16	6.9e-06	4.2e-05	4.25
O75494	Serine/arginine-rich splicing factor 10 OS=Homo sapiens GN=SRSF10 PE=1 SV=1	SRSF10	10.37	10.08	10.38	10.23	10.26	11.1	11.24	11.8	11.73	11.59	6	1.23	10.88	8.1	7.3e-06	4.4e-05	4.18
Q8WVV9	Heterogeneous nuclear ribonucleoprotein L-like OS=Homo sapiens GN=HNRNPLL PE=1 SV=1	HNRNPLL	9.25	9.89	9.39	9.28	9.46	10.56	10.53	11.05	10.6	10.65	6	1.22	10.07	8.05	7.8e-06	4.5e-05	4.12
Q9NUL3	Double-stranded RNA-binding protein Staufen homolog 2 OS=Homo sapiens GN=STAU2 PE=1 SV=1	STAU2	9.01	8.86	8.63	8.81	8.94	9.89	9.82	10.02	9.56	9.7	6	0.95	9.33	8.02	8.1e-06	4.5e-05	4.09
Q96DI7	U5 small nuclear ribonucleoprotein 40 kDa protein OS=Homo sapiens GN=SNRNP40 PE=1 SV=1	SNRNP40	10.37	9.96	10.24	10.07	10.2	11.12	11.13	11.29	11.51	10.96	6	1.03	10.69	8.02	8.1e-06	4.5e-05	4.08
Q8TAT6	Nuclear protein localization protein 4 homolog OS=Homo sapiens GN=NPLOC4 PE=1 SV=3	NPLOC4	8.99	8.86	9.02	8.94	8.97	9.85	9.87	10.63	10.16	10.25	6	1.19	9.56	8	8.2e-06	4.5e-05	4.07
Q00796	Sorbitol dehydrogenase OS=Homo sapiens GN=SORD PE=1 SV=4	SORD	8.68	8.64	8.71	8.84	9.15	9.69	9.67	10.06	9.87	10	6	1.05	9.33	7.98	8.5e-06	4.6e-05	4.03
O75937	DnaJ homolog subfamily C member 8 OS=Homo sapiens GN=DNAJC8 PE=1 SV=2	DNAJC8	10.09	10.55	10.17	10.08	10.02	11.21	11.23	11.05	11.03	11.29	6	0.98	10.67	7.95	8.8e-06	4.8e-05	4
P43490	Nicotinamide phosphoribosyltransferase OS=Homo sapiens GN=NAMPT PE=1 SV=1	NAMPT	8.19	8.11	8.16	8.19	8.24	8.94	8.85	9.23	8.96	8.9	6	0.8	8.58	7.87	9.6e-06	5e-05	3.91
Q96KM6	Zinc finger protein 512B OS=Homo sapiens GN=ZNF512B PE=1 SV=1	ZNF512B	8.6	9.4	8.67	8.54	8.58	10.14	10.14	10.02	10.21	9.86	6	1.31	9.42	7.71	1.2e-05	5.5e-05	3.72
Q9Y263	Phospholipase A-2-activating protein OS=Homo sapiens GN=PLAA PE=1 SV=2	PLAA	9.21	9.12	9.24	9.23	9.27	10.28	10.39	11.47	10.78	11.01	6	1.58	10	7.71	1.2e-05	5.5e-05	3.72
Q9BQ70	Transcription factor 25 OS=Homo sapiens GN=TCF25 PE=1 SV=1	TCF25	8.62	8.47	8.37	8.4	7.93	9.6	9.45	9.32	9.31	9.37	6	1.05	8.89	7.71	1.2e-05	5.5e-05	3.72
Q8NFW8	N-acylneuraminate cytidylyltransferase OS=Homo sapiens GN=CMAS PE=1 SV=2	CMAS	8.65	8.65	8.62	8.71	8.74	9.39	9.32	9.34	9.39	9.23	6	0.66	9.01	7.68	1.2e-05	5.6e-05	3.68
Q14011	Cold-inducible RNA-binding protein OS=Homo sapiens GN=CIRBP PE=1 SV=1	CIRBP	11.06	11.08	11.08	11.25	11.35	11.91	12.03	12.48	12.28	12.47	6	1.07	11.7	7.66	1.2e-05	5.7e-05	3.66
O60884	DnaJ homolog subfamily A member 2 OS=Homo sapiens GN=DNAJA2 PE=1 SV=1	DNAJA2	10.41	10.58	10.35	10.34	10.41	11.61	11.63	12.82	12.03	12.41	6	1.68	11.26	7.59	1.3e-05	6e-05	3.57
P11940	Polyadenylate-binding protein 1 OS=Homo sapiens GN=PABPC1 PE=1 SV=2	PABPC1	11.34	10.99	11.06	11.14	10.97	12.1	12.06	12.78	12.07	12.42	6	1.19	11.69	7.48	1.5e-05	6.5e-05	3.43
P19387	DNA-directed RNA polymerase II subunit RPB3 OS=Homo sapiens GN=POLR2C PE=1 SV=2	POLR2C	7.35	6.84	7.21	7.21	7.15	7.98	8.02	8.09	8.41	8.06	6	0.95	7.64	7.27	2e-05	7.8e-05	3.18
P19793	Retinoic acid receptor RXR-alpha OS=Homo sapiens GN=RXRA PE=1 SV=1	RXRA	9.12	8.75	8.82	8.74	9.02	10.29	10.31	11.86	11.1	11.26	6	2.07	9.93	7.35	2e-05	8e-05	3.17
Q9NR46	Endophilin-B2 OS=Homo sapiens GN=SH3GLB2 PE=1 SV=1	SH3GLB2	8.56	8.65	8.61	8.33	8.5	9.62	9.62	9.41	9.39	9.1	6	0.9	8.98	7.17	2.2e-05	8.4e-05	3.06
Q6NXG1	Epithelial splicing regulatory protein 1 OS=Homo sapiens GN=ESRP1 PE=1 SV=2	ESRP1	10.26	10.13	10.07	10	10.02	11.11	11.1	12.23	11.55	11.99	6	1.5	10.84	6.87	3.3e-05	0.00011	2.66
Q9Y3F4	Serine-threonine kinase receptor-associated protein OS=Homo sapiens GN=STRAP PE=1 SV=1	STRAP	8.81	8.43	8.71	8.79	8.85	9.52	9.55	10.3	9.78	9.99	6	1.11	9.28	6.82	3.5e-05	0.00011	2.6
Q9Y3A5	Ribosome maturation protein SBDS OS=Homo sapiens GN=SBDS PE=1 SV=4	SBDS	9.12	9.7	9.26	9.03	8.9	10.55	10.39	10.53	10.16	10.05	6	1.13	9.77	6.78	3.6e-05	0.00012	2.55
Q16531	DNA damage-binding protein 1 OS=Homo sapiens GN=DDB1 PE=1 SV=1	DDB1	8.35	8.05	8.21	8.3	8.49	8.92	9.1	9.54	9.54	9.27	6	0.99	8.78	6.67	4.2e-05	0.00013	2.4
O75676	Ribosomal protein S6 kinase alpha-4 OS=Homo sapiens GN=RPS6KA4 PE=1 SV=1	RPS6KA4	8.62	8.52	8.46	8.73	8.73	9.22	9.21	9.7	9.46	9.48	6	0.8	9.02	6.58	4.8e-05	0.00014	2.27
Q10567	AP-1 complex subunit beta-1 OS=Homo sapiens GN=AP1B1 PE=1 SV=2	AP1B1	8.23	8.07	8.13	8.59	8.28	9.07	9.01	9.64	9.07	9.45	6	0.99	8.76	6.3	6.9e-05	0.00018	1.9
P15170	Eukaryotic peptide chain release factor GTP-binding subunit ERF3A OS=Homo sapiens GN=GSPT1 PE=1 SV=1	GSPT1	9.84	9.77	9.8	9.8	9.6	10.78	10.68	10.45	10.43	10.24	6	0.75	10.14	6.3	6.9e-05	0.00018	1.89
P06400	Retinoblastoma-associated protein OS=Homo sapiens GN=RB1 PE=1 SV=2	RB1	8.65	9.47	8.8	8.75	8.7	10.13	10.01	9.85	9.79	9.73	6	1.03	9.39	6.23	7.6e-05	0.00019	1.8
Q86V81	THO complex subunit 4 OS=Homo sapiens GN=ALYREF PE=1 SV=3	ALYREF	10.64	10.73	10.83	10.75	11.26	11.57	11.71	11.71	11.94	11.55	6	0.85	11.27	6.12	8.9e-05	0.00022	1.63
O94901	SUN domain-containing protein 1 OS=Homo sapiens GN=SUN1 PE=1 SV=3	SUN1	9.28	8.72	9.24	9.17	9.35	9.78	9.97	10.18	10.29	9.99	6	0.89	9.6	6.09	9.2e-05	0.00022	1.6
Q92541	RNA polymerase-associated protein RTF1 homolog OS=Homo sapiens GN=RTF1 PE=1 SV=4	RTF1	9.21	9.34	9.42	9.33	9.31	9.95	9.95	10.51	9.93	10.25	6	0.79	9.72	6.08	9.3e-05	0.00023	1.59
P36915	Guanine nucleotide-binding protein-like 1 OS=Homo sapiens GN=GNL1 PE=1 SV=2	GNL1	9.01	8.85	9.02	9.01	9.11	9.64	9.65	9.86	9.53	9.48	6	0.63	9.32	6.07	9.5e-05	0.00023	1.56
O75153	Clustered mitochondria protein homolog OS=Homo sapiens GN=CLUH PE=1 SV=2	CLUH	8.83	8.54	8.7	8.71	8.3	9.46	9.44	9.21	9.28	9.3	6	0.72	8.98	6.02	0.0001	0.00024	1.49
P10644	cAMP-dependent protein kinase type I-alpha regulatory subunit OS=Homo sapiens GN=PRKAR1A PE=1 SV=1	PRKAR1A	9.19	8.41	9.16	9.38	9.77	10.97	10.96	13.15	11.46	12.15	6	2.55	10.46	6.07	0.00011	0.00025	1.48
Q16637	Survival motor neuron protein OS=Homo sapiens GN=SMN1 PE=1 SV=1	SMN1	8.75	8.43	8.64	8.72	9.05	9.92	9.97	11.67	10.49	11.1	6	1.91	9.68	6.01	0.00012	0.00027	1.39
Q9BQ67	Glutamate-rich WD repeat-containing protein 1 OS=Homo sapiens GN=GRWD1 PE=1 SV=1	GRWD1	9.16	10.03	9.43	9.46	9.68	10.77	10.69	12.13	11.07	11.83	6	1.74	10.43	5.93	0.00013	0.00029	1.28
P35269	General transcription factor IIF subunit 1 OS=Homo sapiens GN=GTF2F1 PE=1 SV=2	GTF2F1	6.94	7.53	7.08	7.27	7.24	8.17	8.08	8.25	7.72	8.09	6	0.84	7.65	5.84	0.00013	0.0003	1.23
O14647	Chromodomain-helicase-DNA-binding protein 2 OS=Homo sapiens GN=CHD2 PE=1 SV=2	CHD2	7.37	8.07	7.53	7.46	7.56	8.74	8.68	8.5	8.6	8.16	6	0.94	8.07	5.83	0.00013	0.0003	1.22
Q96QC0	Serine/threonine-protein phosphatase 1 regulatory subunit 10 OS=Homo sapiens GN=PPP1R10 PE=1 SV=1	PPP1R10	9.33	8.7	9.32	9.2	9.36	9.99	10	10.95	10.48	10.39	6	1.18	9.77	5.81	0.00014	0.00031	1.19
Q9Y295	Developmentally-regulated GTP-binding protein 1 OS=Homo sapiens GN=DRG1 PE=1 SV=1	DRG1	8.91	8.73	8.98	9.02	8.94	9.86	9.95	11.44	10.56	11.07	6	1.66	9.75	5.85	0.00014	0.00032	1.18
Q8IX01	SURP and G-patch domain-containing protein 2 OS=Homo sapiens GN=SUGP2 PE=1 SV=2	SUGP2	9.37	8.8	9.31	9.45	9.48	10.13	10.18	11.33	10.82	11.03	6	1.42	9.99	5.8	0.00014	0.00032	1.16
O60568	Procollagen-lysine,2-oxoglutarate 5-dioxygenase 3 OS=Homo sapiens GN=PLOD3 PE=1 SV=1	PLOD3	7.35	7.08	7.56	7.52	7.92	9	9.38	11.86	10.69	11.47	6	2.99	8.99	5.79	0.00016	0.00034	1.08
O00203	AP-3 complex subunit beta-1 OS=Homo sapiens GN=AP3B1 PE=1 SV=3	AP3B1	8.95	9.08	8.75	8.86	8.88	10.07	9.85	9.33	9.65	9.63	6	0.8	9.31	5.7	0.00016	0.00035	1.03
P37108	Signal recognition particle 14 kDa protein OS=Homo sapiens GN=SRP14 PE=1 SV=2	SRP14	9.17	9.35	9.17	9.3	9.64	10.03	9.87	10.27	9.91	10.06	6	0.7	9.68	5.67	0.00017	0.00036	0.98
Q9UN81	LINE-1 retrotransposable element ORF1 protein OS=Homo sapiens GN=L1RE1 PE=1 SV=1	L1RE1	9.47	9.71	9.44	9.37	9.47	10.51	10.35	10.31	9.93	10.05	6	0.74	9.86	5.63	0.00018	0.00038	0.92
P08758	Annexin A5 OS=Homo sapiens GN=ANXA5 PE=1 SV=2	ANXA5	8.92	8.7	8.92	8.94	9.12	9.55	9.56	10.28	9.58	9.86	6	0.85	9.35	5.42	0.00024	0.00049	0.61
Q12874	Splicing factor 3A subunit 3 OS=Homo sapiens GN=SF3A3 PE=1 SV=1	SF3A3	9.22	8.51	9.25	8.99	9.13	9.68	9.68	10.09	10.01	9.85	6	0.84	9.44	5.31	0.00028	0.00056	0.45
P61160	Actin-related protein 2 OS=Homo sapiens GN=ACTR2 PE=1 SV=1	ACTR2	8.63	8.96	8.66	8.75	8.75	9.75	9.6	9.19	9.64	9.21	6	0.73	9.12	5.3	0.00029	0.00057	0.42
P19012	Keratin, type I cytoskeletal 15 OS=Homo sapiens GN=KRT15 PE=1 SV=3	KRT15	8.7	8.85	8.81	8.54	8.65	9.57	9.57	9.18	9.68	9.13	6	0.71	9.07	5.27	0.0003	0.00058	0.39
Q96KG9	N-terminal kinase-like protein OS=Homo sapiens GN=SCYL1 PE=1 SV=1	SCYL1	8.64	8.39	8.65	8.82	8.78	9.35	9.41	10.5	9.58	10.15	6	1.14	9.23	5.18	0.00034	0.00066	0.24
O43747	AP-1 complex subunit gamma-1 OS=Homo sapiens GN=AP1G1 PE=1 SV=5	AP1G1	8.75	9.11	8.71	8.84	8.9	9.95	9.81	9.18	9.72	9.55	6	0.78	9.26	5.09	0.00039	0.00073	0.11
Q92766	Ras-responsive element-binding protein 1 OS=Homo sapiens GN=RREB1 PE=1 SV=3	RREB1	8.26	7.61	8.19	8.07	8.38	8.79	9.08	10.41	9.78	9.9	6	1.49	8.85	5.09	0.00043	0.00079	0.04
P62995	Transformer-2 protein homolog beta OS=Homo sapiens GN=TRA2B PE=1 SV=1	TRA2B	10.9	10.31	10.95	10.87	11.01	11.31	11.52	12.18	11.97	11.9	6	0.97	11.29	4.99	0.00045	0.00084	-0.04
Q09472	Histone acetyltransferase p300 OS=Homo sapiens GN=EP300 PE=1 SV=2	EP300	8.09	7.4	8.31	8.22	8.8	9.36	9.78	12.76	11.38	12.05	6	2.9	9.62	4.74	0.00073	0.0013	-0.51
Q06787	Synaptic functional regulator FMR1 OS=Homo sapiens GN=FMR1 PE=1 SV=1	FMR1	8.27	8.21	8.18	8.01	7.82	9.17	9.16	8.69	8.77	8.46	6	0.75	8.48	4.63	0.0008	0.0014	-0.62
O76094	Signal recognition particle subunit SRP72 OS=Homo sapiens GN=SRP72 PE=1 SV=3	SRP72	9.96	9.85	9.77	9.79	9.67	10.87	10.71	10.16	10.37	10.29	6	0.67	10.15	4.59	0.00085	0.0015	-0.69
Q02543	60S ribosomal protein L18a OS=Homo sapiens GN=RPL18A PE=1 SV=2	RPL18A	11.87	12.8	12	12.01	12.08	13.4	13.14	12.84	12.91	12.78	6	0.86	12.59	4.41	0.0011	0.0019	-0.99
Q9H9Y6	DNA-directed RNA polymerase I subunit RPA2 OS=Homo sapiens GN=POLR1B PE=1 SV=2	POLR1B	8.74	9.39	8.78	8.95	8.9	10.15	9.83	9.69	9.35	9.53	6	0.76	9.33	4.38	0.0012	0.002	-1.05
P61289	Proteasome activator complex subunit 3 OS=Homo sapiens GN=PSME3 PE=1 SV=1	PSME3	9.63	8.87	9.68	9.9	10.06	10.41	10.75	12.68	11.57	12.48	6	1.95	10.6	4.4	0.0012	0.002	-1.06
Q27J81	Inverted formin-2 OS=Homo sapiens GN=INF2 PE=1 SV=2	INF2	9.27	8.98	9.03	8.82	8.73	10.05	9.93	9.28	9.56	9.55	6	0.71	9.32	4.25	0.0015	0.0024	-1.26
Q7Z4V5	Hepatoma-derived growth factor-related protein 2 OS=Homo sapiens GN=HDGFRP2 PE=1 SV=1	HDGFRP2	10.54	10.68	10.59	10.35	10.41	11.41	11.4	10.73	11.37	10.94	6	0.66	10.84	4.24	0.0015	0.0025	-1.28
P62195	26S protease regulatory subunit 8 OS=Homo sapiens GN=PSMC5 PE=1 SV=1	PSMC5	9.68	9.73	9.77	9.88	10.08	10.31	10.28	10.97	10.18	10.59	6	0.63	10.15	3.96	0.0024	0.0037	-1.75
Q9NRZ9	Lymphoid-specific helicase OS=Homo sapiens GN=HELLS PE=1 SV=1	HELLS	8.71	8.61	8.73	9.38	8.85	9.34	9.4	10.12	9.4	10.04	6	0.8	9.26	3.89	0.0027	0.0042	-1.88
Q9BY44	Eukaryotic translation initiation factor 2A OS=Homo sapiens GN=EIF2A PE=1 SV=3	EIF2A	8.81	8.2	8.63	8.82	8.94	9.09	9.13	9.73	9.22	9.49	6	0.65	9.01	3.76	0.0034	0.0051	-2.1
Q8NI27	THO complex subunit 2 OS=Homo sapiens GN=THOC2 PE=1 SV=2	THOC2	9.36	8.67	9.22	9.37	9.55	9.57	9.77	10.48	10	10.22	6	0.77	9.62	3.75	0.0034	0.0052	-2.11
P55795	Heterogeneous nuclear ribonucleoprotein H2 OS=Homo sapiens GN=HNRNPH2 PE=1 SV=1	HNRNPH2	11.18	10.52	11.12	11.54	11.62	11.64	11.78	13.06	12.38	12.89	6	1.16	11.77	3.68	0.004	0.0059	-2.25
O14497	AT-rich interactive domain-containing protein 1A OS=Homo sapiens GN=ARID1A PE=1 SV=3	ARID1A	8.33	7.57	8.29	8.17	8.35	8.54	8.66	10.09	9.17	9.55	6	1.06	8.68	3.61	0.0045	0.0067	-2.38
Q9BXS5	AP-1 complex subunit mu-1 OS=Homo sapiens GN=AP1M1 PE=1 SV=3	AP1M1	8.48	7.69	8.5	8.69	9.08	8.9	9.24	11.22	10.18	10.83	6	1.58	9.28	3.55	0.005	0.0073	-2.48
P78362	SRSF protein kinase 2 OS=Homo sapiens GN=SRPK2 PE=1 SV=3	SRPK2	7.9	7.99	7.53	8.17	7.93	8.56	8.63	8.49	8.09	8.36	6	0.52	8.17	3.52	0.0051	0.0074	-2.5
P49902	Cytosolic purine 5-nucleotidase OS=Homo sapiens GN=NT5C2 PE=1 SV=1	NT5C2	10.4	10.12	10.26	10.23	10.32	11.04	11.06	10.17	11.08	11.04	6	0.61	10.57	3.46	0.0057	0.0082	-2.62
P24534	Elongation factor 1-beta OS=Homo sapiens GN=EEF1B2 PE=1 SV=3	EEF1B2	10.48	10.14	10.57	10.56	10.69	11.05	10.92	10.71	10.88	11	6	0.43	10.7	3.43	0.0059	0.0086	-2.67
P50395	Rab GDP dissociation inhibitor beta OS=Homo sapiens GN=GDI2 PE=1 SV=2	GDI2	10.06	10.36	10.04	9.98	9.88	11.24	11.13	9.99	10.98	10.74	6	0.75	10.44	3.41	0.0062	0.0089	-2.71
Q92614	Unconventional myosin-XVIIIa OS=Homo sapiens GN=MYO18A PE=1 SV=3	MYO18A	9.05	8.92	9.29	8.86	9.14	9.62	9.57	9.28	9.74	9.24	6	0.44	9.27	3.27	0.0078	0.011	-2.94
Q9Y4K1	Absent in melanoma 1 protein OS=Homo sapiens GN=AIM1 PE=1 SV=3	AIM1	8.89	8.74	8.64	8.26	8.3	9.67	9.76	8.97	9.46	8.64	6	0.74	8.94	3.21	0.0087	0.012	-3.04
P06576	ATP synthase subunit beta, mitochondrial OS=Homo sapiens GN=ATP5B PE=1 SV=3	ATP5B	7.71	7.47	7.67	7.78	7.76	8.51	8.26	8.76	8.49	10.59	6	1.24	8.31	3.21	0.0089	0.012	-3.06
P32969	60S ribosomal protein L9 OS=Homo sapiens GN=RPL9 PE=1 SV=1	RPL9	10.95	11.04	11.03	11.14	11.17	11.53	11.5	11.13	11.55	11.39	6	0.35	11.24	3.15	0.0097	0.013	-3.16
P62280	40S ribosomal protein S11 OS=Homo sapiens GN=RPS11 PE=1 SV=3	RPS11	11.31	11.81	11.19	11.24	11	12.51	12.35	11.27	11.87	12.14	6	0.72	11.67	3.02	0.012	0.017	-3.38
Q8NDF8	Non-canonical poly(A) RNA polymerase PAPD5 OS=Homo sapiens GN=PAPD5 PE=1 SV=2	PAPD5	7.94	9.09	8.17	8.2	8.43	9.44	9.25	8.76	8.63	8.94	6	0.64	8.69	2.79	0.018	0.024	-3.79
Q96AG4	Leucine-rich repeat-containing protein 59 OS=Homo sapiens GN=LRRC59 PE=1 SV=1	LRRC59	10.76	10.41	10.84	10.56	10.43	11.53	11.38	10.41	11.21	11.16	6	0.54	10.87	2.68	0.022	0.029	-3.97
P78346	Ribonuclease P protein subunit p30 OS=Homo sapiens GN=RPP30 PE=1 SV=1	RPP30	9.62	10.4	9.75	9.84	9.86	10.88	10.62	10.1	10.13	10.28	6	0.51	10.15	2.64	0.024	0.031	-4.04
O15347	High mobility group protein B3 OS=Homo sapiens GN=HMGB3 PE=1 SV=4	HMGB3	9.46	10.54	9.68	9.51	9.6	11.02	10.91	9.76	10.38	10.3	6	0.72	10.12	2.59	0.026	0.034	-4.14
P47914	60S ribosomal protein L29 OS=Homo sapiens GN=RPL29 PE=1 SV=2	RPL29	11.96	12.06	11.87	11.96	12.19	12.7	12.52	12.34	12.08	12.16	6	0.35	12.18	2.51	0.03	0.039	-4.27
Q13085	Acetyl-CoA carboxylase 1 OS=Homo sapiens GN=ACACA PE=1 SV=2	ACACA	8.32	7.72	8.39	8.58	8.64	8.6	8.57	8.95	8.59	8.96	6	0.4	8.54	2.21	0.05	0.063	-4.77
Q9BX40	Protein LSM14 homolog B OS=Homo sapiens GN=LSM14B PE=1 SV=1	LSM14B	10	9.26	9.84	9.7	10.07	10.51	10.35	10.13	10.13	9.74	6	0.4	9.97	2.15	0.056	0.069	-4.87
P61353	60S ribosomal protein L27 OS=Homo sapiens GN=RPL27 PE=1 SV=2	RPL27	11.47	12.33	11.64	11.78	11.91	12.71	12.51	11.94	12	12.13	6	0.43	12.04	2.14	0.057	0.07	-4.88
P08243	Asparagine synthetase [glutamine-hydrolyzing] OS=Homo sapiens GN=ASNS PE=1 SV=4	ASNS	10.1	9.22	10.12	10.3	10.53	10.16	10.18	11.19	10.61	10.92	6	0.55	10.33	2.01	0.071	0.087	-5.08
P46779	60S ribosomal protein L28 OS=Homo sapiens GN=RPL28 PE=1 SV=3	RPL28	11.53	11.83	11.38	11.57	11.36	12.39	12.29	11.38	11.79	11.78	6	0.39	11.73	1.99	0.073	0.089	-5.11
Q04695	Keratin, type I cytoskeletal 17 OS=Homo sapiens GN=KRT17 PE=1 SV=2	KRT17	10.24	9.14	10.51	10.8	10.48	10.47	10.23	11.24	11.92	11.01	6	0.74	10.6	1.99	0.074	0.09	-5.12
Q7Z417	Nuclear fragile X mental retardation-interacting protein 2 OS=Homo sapiens GN=NUFIP2 PE=1 SV=1	NUFIP2	9.43	8.48	9.36	9.6	9.78	9.5	9.51	10.52	9.77	9.99	6	0.53	9.6	1.97	0.076	0.092	-5.14
Q5JSZ5	Protein PRRC2B OS=Homo sapiens GN=PRRC2B PE=1 SV=2	PRRC2B	8.91	8.06	8.99	9.1	9.12	8.9	9	9.96	9.25	9.52	6	0.49	9.08	1.94	0.079	0.096	-5.19
Q9ULV4	Coronin-1C OS=Homo sapiens GN=CORO1C PE=1 SV=1	CORO1C	10.47	9.53	10.44	10.78	11.02	10.05	10.07	9.72	10.13	9.96	6	-0.46	10.22	-1.91	0.083	0.1	-5.23
P26583	High mobility group protein B2 OS=Homo sapiens GN=HMGB2 PE=1 SV=2	HMGB2	10.87	12.08	11.11	11.05	11.15	12.67	12.48	10.73	11.97	11.74	6	0.66	11.59	1.83	0.096	0.11	-5.36
P62753	40S ribosomal protein S6 OS=Homo sapiens GN=RPS6 PE=1 SV=1	RPS6	11.31	11.37	11.08	11.27	11.09	12.16	11.94	10.97	11.41	11.48	6	0.37	11.41	1.78	0.1	0.12	-5.44
O94880	PHD finger protein 14 OS=Homo sapiens GN=PHF14 PE=1 SV=2	PHF14	9.61	8.3	9.73	9.78	9.4	9.27	9.44	10.73	10.06	10.3	6	0.59	9.66	1.71	0.12	0.14	-5.53
Q05519	Serine/arginine-rich splicing factor 11 OS=Homo sapiens GN=SRSF11 PE=1 SV=1	SRSF11	10.05	9.37	10.47	10.8	11.12	10.26	10.44	11.66	11.08	11.22	6	0.57	10.65	1.58	0.14	0.17	-5.72
Q92621	Nuclear pore complex protein Nup205 OS=Homo sapiens GN=NUP205 PE=1 SV=3	NUP205	9.46	8.38	9.41	9.68	9.86	9.45	9.38	10.36	9.73	10.17	6	0.46	9.59	1.57	0.15	0.17	-5.74
P27695	DNA-(apurinic or apyrimidinic site) lyase OS=Homo sapiens GN=APEX1 PE=1 SV=2	APEX1	8.96	10.14	9.08	9.01	8.85	10.7	10.5	8.11	9.9	9.53	6	0.54	9.48	1.18	0.27	0.3	-6.23
Q07020	60S ribosomal protein L18 OS=Homo sapiens GN=RPL18 PE=1 SV=2	RPL18	10.31	11.4	10.28	10.6	10.48	11.82	11.6	10	10.69	10.97	6	0.41	10.82	1.17	0.27	0.3	-6.24
O43818	U3 small nucleolar RNA-interacting protein 2 OS=Homo sapiens GN=RRP9 PE=1 SV=1	RRP9	7.85	9.84	8.12	8.19	8.32	10.01	9.83	8.07	8.36	8.58	6	0.5	8.72	1.06	0.31	0.34	-6.36
O43159	Ribosomal RNA-processing protein 8 OS=Homo sapiens GN=RRP8 PE=1 SV=2	RRP8	9.26	10.99	9.54	9.8	9.98	11.07	10.87	9.87	9.64	10.03	6	0.38	10.11	1.04	0.32	0.36	-6.38
Q8NEJ9	Neuroguidin OS=Homo sapiens GN=NGDN PE=1 SV=1	NGDN	9.09	11.35	9.44	9.66	9.53	11.58	11.35	9.22	9.74	9.83	6	0.53	10.08	0.96	0.36	0.39	-6.45
Q9NV31	U3 small nucleolar ribonucleoprotein protein IMP3 OS=Homo sapiens GN=IMP3 PE=1 SV=1	IMP3	9.68	11.8	10.12	10.37	10.46	11.96	11.72	10.01	10.22	10.36	6	0.37	10.67	0.76	0.47	0.5	-6.63
Q9BVI4	Nucleolar complex protein 4 homolog OS=Homo sapiens GN=NOC4L PE=1 SV=1	NOC4L	8.5	10.49	8.98	9.07	9	10.86	10.57	7.84	9.15	9.44	6	0.36	9.39	0.64	0.53	0.56	-6.71
Q460N5	Poly [ADP-ribose] polymerase 14 OS=Homo sapiens GN=PARP14 PE=1 SV=3	PARP14	9.93	8.1	10.06	10.05	10.46	8.72	9.25	11.54	9.9	10.91	6	0.34	9.89	0.58	0.57	0.6	-6.75
Q14146	Unhealthy ribosome biogenesis protein 2 homolog OS=Homo sapiens GN=URB2 PE=2 SV=2	URB2	8.72	10.4	8.97	9.28	9.2	10.7	10.33	8.99	8.78	9	6	0.25	9.44	0.56	0.59	0.61	-6.77
P17858	ATP-dependent 6-phosphofructokinase, liver type OS=Homo sapiens GN=PFKL PE=1 SV=6	PFKL	9.77	8.42	9.87	9.98	10.31	9.1	9.15	10.9	9.72	10.47	6	0.19	9.77	0.45	0.66	0.69	-6.83
P62277	40S ribosomal protein S13 OS=Homo sapiens GN=RPS13 PE=1 SV=2	RPS13	10.9	11.98	10.82	11.01	10.72	12.56	12.28	8.8	11.31	11.06	6	0.12	11.14	0.19	0.86	0.87	-6.92
Q9NZM5	Glioma tumor suppressor candidate region gene 2 protein OS=Homo sapiens GN=GLTSCR2 PE=1 SV=2	GLTSCR2	8.98	11.58	9.57	9.82	9.8	11.82	11.51	7.89	9.34	9.17	6	0	9.95	-0.01	0.99	1	-6.94
P24666	Low molecular weight phosphotyrosine protein phosphatase OS=Homo sapiens GN=ACP1 PE=1 SV=3	ACP1	9.49	9.68	9.64	9.45	9.5	10.65	10.63	11.02	10.79	11.02	5	1.26	10.19	11.06	3.8e-07	2.9e-05	7.13
Q9BUF5	Tubulin beta-6 chain OS=Homo sapiens GN=TUBB6 PE=1 SV=1	TUBB6	10.06	10.07	9.75	9.89	9.97	11.11	10.98	11.45	11.09	11.26	5	1.23	10.56	10.41	6.8e-07	2.9e-05	6.56
Q13618	Cullin-3 OS=Homo sapiens GN=CUL3 PE=1 SV=2	CUL3	8.86	8.89	8.87	8.93	8.75	9.84	9.89	10.36	10.09	10.2	5	1.21	9.47	10.28	7.7e-07	2.9e-05	6.44
Q86Y56	Dynein assembly factor 5, axonemal OS=Homo sapiens GN=DNAAF5 PE=1 SV=4	DNAAF5	8.58	8.43	8.51	8.36	8.47	9.47	9.5	9.99	9.79	9.76	5	1.23	9.09	10.28	7.7e-07	2.9e-05	6.43
P10599	Thioredoxin OS=Homo sapiens GN=TXN PE=1 SV=3	TXN	10.64	10.73	10.68	10.66	10.56	11.68	11.58	11.99	11.65	11.83	5	1.09	11.2	10.25	7.9e-07	2.9e-05	6.41
Q9UJU6	Drebrin-like protein OS=Homo sapiens GN=DBNL PE=1 SV=1	DBNL	7.93	8.01	7.94	7.63	7.57	9.08	9	9.47	9.08	9.26	5	1.36	8.5	10.13	8.8e-07	2.9e-05	6.3
O60828	Polyglutamine-binding protein 1 OS=Homo sapiens GN=PQBP1 PE=1 SV=1	PQBP1	7.98	8.33	8.24	7.99	7.92	9.3	9.37	9.98	9.6	9.59	5	1.48	8.83	9.9	1.1e-06	2.9e-05	6.08
P30153	Serine/threonine-protein phosphatase 2A 65 kDa regulatory subunit A alpha isoform OS=Homo sapiens GN=PPP2R1A PE=1 SV=4	PPP2R1A	8.44	8.84	8.48	8.31	8.33	9.85	9.75	9.94	9.63	9.59	5	1.27	9.12	9.89	1.1e-06	2.9e-05	6.07
Q92797	Symplekin OS=Homo sapiens GN=SYMPK PE=1 SV=2	SYMPK	8.7	8.56	8.77	8.32	8.42	9.65	9.71	10.04	10.04	9.7	5	1.27	9.19	9.7	1.4e-06	2.9e-05	5.88
Q13616	Cullin-1 OS=Homo sapiens GN=CUL1 PE=1 SV=2	CUL1	8.22	8.21	8.28	8.27	8.32	9.13	9.14	9.61	9.39	9.28	5	1.05	8.79	9.35	1.9e-06	3e-05	5.54
Q15365	Poly(rC)-binding protein 1 OS=Homo sapiens GN=PCBP1 PE=1 SV=2	PCBP1	10.62	10.79	10.59	10.57	10.6	11.71	11.79	12.44	12.03	12.36	5	1.43	11.35	9.15	2.3e-06	3e-05	5.33
P06493	Cyclin-dependent kinase 1 OS=Homo sapiens GN=CDK1 PE=1 SV=3	CDK1	9.12	9.02	9.15	9.24	9.12	10.01	9.92	10.33	10.01	10.12	5	0.95	9.61	9.14	2.4e-06	3e-05	5.31
P45973	Chromobox protein homolog 5 OS=Homo sapiens GN=CBX5 PE=1 SV=1	CBX5	10.77	10.92	10.95	10.63	10.83	11.73	11.77	12.06	11.98	11.73	5	1.04	11.34	9.12	2.4e-06	3e-05	5.3
Q9HCS7	Pre-mRNA-splicing factor SYF1 OS=Homo sapiens GN=XAB2 PE=1 SV=2	XAB2	7.48	7.4	7.44	7.03	7.2	8.38	8.47	8.88	8.76	8.44	5	1.27	7.95	9.1	2.5e-06	3e-05	5.27
O14964	Hepatocyte growth factor-regulated tyrosine kinase substrate OS=Homo sapiens GN=HGS PE=1 SV=1	HGS	7.98	7.85	8.04	8.13	8.04	8.79	8.83	9.01	8.94	9.05	5	0.91	8.47	9.06	2.6e-06	3e-05	5.23
O00151	PDZ and LIM domain protein 1 OS=Homo sapiens GN=PDLIM1 PE=1 SV=4	PDLIM1	8.76	8.69	8.66	8.66	8.3	9.64	9.68	9.65	9.78	9.48	5	1.03	9.13	9.05	2.6e-06	3e-05	5.22
Q9Y5L0	Transportin-3 OS=Homo sapiens GN=TNPO3 PE=1 SV=3	TNPO3	8.3	8.06	8.24	8.19	8.31	9.18	9.16	9.69	9.3	9.53	5	1.15	8.8	9.03	2.7e-06	3e-05	5.2
P52943	Cysteine-rich protein 2 OS=Homo sapiens GN=CRIP2 PE=1 SV=1	CRIP2	10.95	11.25	10.86	10.62	10.59	12.15	12.15	12.4	12.18	11.97	5	1.32	11.51	8.99	2.8e-06	3e-05	5.16
Q8WWQ0	PH-interacting protein OS=Homo sapiens GN=PHIP PE=1 SV=2	PHIP	7.19	7	7.16	6.92	6.99	7.98	8.13	8.16	8.37	7.89	5	1.05	7.59	8.78	3.5e-06	3.3e-05	4.94
Q7Z333	Probable helicase senataxin OS=Homo sapiens GN=SETX PE=1 SV=4	SETX	7.27	7.37	7.35	7.43	7.09	8.4	8.55	9.36	8.96	8.9	5	1.52	8.07	8.71	3.7e-06	3.3e-05	4.86
Q14202	Zinc finger MYM-type protein 3 OS=Homo sapiens GN=ZMYM3 PE=1 SV=2	ZMYM3	8.6	8.43	8.53	8.34	8.42	9.37	9.64	10.23	9.92	9.91	5	1.35	9.14	8.71	3.8e-06	3.3e-05	4.86
Q49A26	Putative oxidoreductase GLYR1 OS=Homo sapiens GN=GLYR1 PE=1 SV=3	GLYR1	8.45	8.32	8.4	8.53	8.38	9.13	9.26	9.18	9.43	9.29	5	0.84	8.84	8.67	3.9e-06	3.3e-05	4.81
Q99549	M-phase phosphoprotein 8 OS=Homo sapiens GN=MPHOSPH8 PE=1 SV=2	MPHOSPH8	8.05	8.38	8.11	7.74	7.55	9.26	9.31	9.39	9.48	9.16	5	1.35	8.65	8.58	4.3e-06	3.5e-05	4.72
O95758	Polypyrimidine tract-binding protein 3 OS=Homo sapiens GN=PTBP3 PE=1 SV=2	PTBP3	8.81	9.17	8.81	8.88	8.86	10	9.93	10.69	10.19	10.5	5	1.35	9.59	8.53	4.6e-06	3.5e-05	4.66
Q99733	Nucleosome assembly protein 1-like 4 OS=Homo sapiens GN=NAP1L4 PE=1 SV=1	NAP1L4	9.15	9.35	9.01	9.03	8.98	10.54	10.57	11.65	10.84	11.48	5	1.91	10.06	8.52	4.6e-06	3.5e-05	4.65
P07437	Tubulin beta chain OS=Homo sapiens GN=TUBB PE=1 SV=2	TUBB	11.1	11.23	10.83	10.9	10.71	12.19	12.11	12.84	12.19	12.38	5	1.39	11.65	8.46	4.9e-06	3.6e-05	4.58
P00338	L-lactate dehydrogenase A chain OS=Homo sapiens GN=LDHA PE=1 SV=2	LDHA	9.44	9.69	9.55	9.86	9.56	10.56	10.44	10.91	10.79	10.93	5	1.11	10.17	8.46	4.9e-06	3.6e-05	4.58
P63010	AP-2 complex subunit beta OS=Homo sapiens GN=AP2B1 PE=1 SV=1	AP2B1	8.24	8.22	8.15	8.53	8.23	9.21	9.08	9.36	9.1	9.34	5	0.94	8.75	8.46	4.9e-06	3.6e-05	4.58
Q13838	Spliceosome RNA helicase DDX39B OS=Homo sapiens GN=DDX39B PE=1 SV=1	DDX39B	9.41	9.07	9.36	9.26	9.3	10.27	10.31	10.4	10.74	10.12	5	1.09	9.83	8.42	5.1e-06	3.7e-05	4.54
Q9Y450	HBS1-like protein OS=Homo sapiens GN=HBS1L PE=1 SV=1	HBS1L	8.58	8.35	8.37	8.24	8.26	9.39	9.27	9.38	9.21	9.07	5	0.91	8.82	8.3	5.9e-06	3.9e-05	4.41
P31483	Nucleolysin TIA-1 isoform p40 OS=Homo sapiens GN=TIA1 PE=1 SV=3	TIA1	8.43	8.44	8.44	8.08	8.54	9.7	9.67	10.82	10.22	10.49	5	1.79	9.28	8.16	6.9e-06	4.2e-05	4.25
Q01518	Adenylyl cyclase-associated protein 1 OS=Homo sapiens GN=CAP1 PE=1 SV=5	CAP1	9.25	9.13	9.2	9.29	9.35	9.99	9.92	10.01	9.87	9.93	5	0.7	9.6	8.06	7.7e-06	4.5e-05	4.13
Q9BWU0	Kanadaptin OS=Homo sapiens GN=SLC4A1AP PE=1 SV=1	SLC4A1AP	8.77	8.56	8.86	8.72	8.69	9.57	9.63	10.29	9.92	9.91	5	1.14	9.29	8.05	7.8e-06	4.5e-05	4.12
Q969G3	SWI/SNF-related matrix-associated actin-dependent regulator of chromatin subfamily E member 1 OS=Homo sapiens GN=SMARCE1 PE=1 SV=2	SMARCE1	9.19	9.01	9.14	8.98	8.96	10.03	10.02	10.84	10.43	10.26	5	1.26	9.69	7.98	8.5e-06	4.6e-05	4.03
P54578	Ubiquitin carboxyl-terminal hydrolase 14 OS=Homo sapiens GN=USP14 PE=1 SV=3	USP14	8.57	8.37	8.5	8.66	8.4	9.31	9.45	9.94	9.4	9.73	5	1.06	9.04	7.78	1.1e-05	5.4e-05	3.8
P41223	Protein BUD31 homolog OS=Homo sapiens GN=BUD31 PE=1 SV=2	BUD31	9.84	10.15	10	9.63	9.72	10.93	10.87	10.89	11.03	10.62	5	1	10.37	7.76	1.1e-05	5.4e-05	3.78
P17028	Zinc finger protein 24 OS=Homo sapiens GN=ZNF24 PE=1 SV=4	ZNF24	8.01	8.18	8.01	8.35	8.12	9.03	9.07	9.66	9.19	9.59	5	1.17	8.73	7.73	1.1e-05	5.5e-05	3.74
P19447	TFIIH basal transcription factor complex helicase XPB subunit OS=Homo sapiens GN=ERCC3 PE=1 SV=1	ERCC3	7.38	7.79	7.42	7.48	7.51	8.61	8.64	9.58	8.91	9.29	5	1.49	8.27	7.73	1.1e-05	5.5e-05	3.74
O95429	BAG family molecular chaperone regulator 4 OS=Homo sapiens GN=BAG4 PE=1 SV=1	BAG4	7.09	7.29	7.05	7.14	7.32	8.35	8.38	9.42	8.82	9.3	5	1.67	8.02	7.72	1.1e-05	5.5e-05	3.73
O60716	Catenin delta-1 OS=Homo sapiens GN=CTNND1 PE=1 SV=1	CTNND1	8.26	8.09	8.17	8.31	8.2	9.19	9	8.94	9.13	8.81	5	0.81	8.61	7.69	1.2e-05	5.6e-05	3.7
P51114	Fragile X mental retardation syndrome-related protein 1 OS=Homo sapiens GN=FXR1 PE=1 SV=3	FXR1	9.16	8.98	9.01	9.11	8.95	10.09	9.94	9.79	9.85	9.65	5	0.82	9.45	7.68	1.2e-05	5.6e-05	3.68
Q7L4I2	Arginine/serine-rich coiled-coil protein 2 OS=Homo sapiens GN=RSRC2 PE=1 SV=1	RSRC2	7.92	7.66	7.82	7.9	7.99	8.62	8.65	9.17	8.97	8.92	5	1	8.37	7.64	1.3e-05	5.8e-05	3.64
P84090	Enhancer of rudimentary homolog OS=Homo sapiens GN=ERH PE=1 SV=1	ERH	11.3	10.97	11.33	11.26	10.9	12.15	12.19	12.34	12.66	12.04	5	1.12	11.72	7.58	1.4e-05	6.1e-05	3.56
Q5T8P6	RNA-binding protein 26 OS=Homo sapiens GN=RBM26 PE=1 SV=3	RBM26	8.35	8.07	8.41	8.64	8.16	9.13	9.26	9.55	9.61	9.46	5	1.07	8.87	7.54	1.4e-05	6.2e-05	3.51
Q15437	Protein transport protein Sec23B OS=Homo sapiens GN=SEC23B PE=1 SV=2	SEC23B	8.51	8.41	8.66	8.57	8.47	9.35	9.21	9.36	9.22	9.13	5	0.73	8.89	7.53	1.4e-05	6.3e-05	3.49
Q9Y5K6	CD2-associated protein OS=Homo sapiens GN=CD2AP PE=1 SV=1	CD2AP	9.15	9.16	9.12	8.97	8.9	10.06	9.98	9.8	9.83	9.64	5	0.8	9.46	7.22	2.1e-05	8.1e-05	3.11
P52735	Guanine nucleotide exchange factor VAV2 OS=Homo sapiens GN=VAV2 PE=1 SV=2	VAV2	7.85	7.77	7.99	8.01	7.98	8.68	8.68	9	8.6	8.64	5	0.8	8.32	7.22	2.1e-05	8.1e-05	3.11
Q9BZF9	Uveal autoantigen with coiled-coil domains and ankyrin repeats OS=Homo sapiens GN=UACA PE=1 SV=2	UACA	8.49	8.27	8.42	8.28	8.27	9.27	9.32	9.03	9.39	8.94	5	0.84	8.77	7.18	2.2e-05	8.3e-05	3.06
Q9Y508	E3 ubiquitin-protein ligase RNF114 OS=Homo sapiens GN=RNF114 PE=1 SV=1	RNF114	9	9.36	9.1	8.85	9	10.23	10.55	11.77	10.75	11.16	5	1.83	9.98	7.14	2.5e-05	8.9e-05	2.97
Q9Y2T7	Y-box-binding protein 2 OS=Homo sapiens GN=YBX2 PE=1 SV=2	YBX2	8.15	7.88	7.9	7.89	7.69	8.88	8.91	8.74	8.52	8.67	5	0.84	8.33	7	2.8e-05	9.7e-05	2.84
P20042	Eukaryotic translation initiation factor 2 subunit 2 OS=Homo sapiens GN=EIF2S2 PE=1 SV=2	EIF2S2	8.77	8.9	8.65	8.83	8.69	9.86	9.71	9.41	9.43	9.5	5	0.82	9.18	6.99	2.8e-05	9.8e-05	2.82
O15541	RING finger protein 113A OS=Homo sapiens GN=RNF113A PE=1 SV=1	RNF113A	8.98	9.07	9.02	9.03	9.22	9.83	9.9	10.7	10.2	10.5	5	1.16	9.65	6.89	3.2e-05	0.00011	2.7
Q96DH6	RNA-binding protein Musashi homolog 2 OS=Homo sapiens GN=MSI2 PE=1 SV=1	MSI2	8.88	8.61	8.69	9.07	8.96	10.01	9.85	11	10.28	10.87	5	1.56	9.62	6.87	3.3e-05	0.00011	2.66
Q9H3S7	Tyrosine-protein phosphatase non-receptor type 23 OS=Homo sapiens GN=PTPN23 PE=1 SV=1	PTPN23	7.79	7.43	7.67	7.75	7.76	8.43	8.41	8.65	8.29	8.6	5	0.79	8.08	6.86	3.3e-05	0.00011	2.65
Q6N021	Methylcytosine dioxygenase TET2 OS=Homo sapiens GN=TET2 PE=1 SV=3	TET2	7.49	7.54	7.52	7.24	7.66	8.83	9.21	10.83	9.92	10.48	5	2.36	8.68	6.83	3.9e-05	0.00012	2.5
Q15291	Retinoblastoma-binding protein 5 OS=Homo sapiens GN=RBBP5 PE=1 SV=2	RBBP5	7.68	7.44	7.74	7.5	7.5	8.4	8.55	9.48	8.91	8.87	5	1.26	8.21	6.74	3.9e-05	0.00012	2.49
P29084	Transcription initiation factor IIE subunit beta OS=Homo sapiens GN=GTF2E2 PE=1 SV=1	GTF2E2	7.6	8.19	7.75	7.91	7.91	8.87	8.85	9.51	8.71	9.21	5	1.15	8.45	6.69	4.1e-05	0.00013	2.43
P19174	1-phosphatidylinositol 4,5-bisphosphate phosphodiesterase gamma-1 OS=Homo sapiens GN=PLCG1 PE=1 SV=1	PLCG1	7.63	7.1	7.51	7.56	7.57	8.39	8.21	8.64	8.25	8.35	5	0.89	7.93	6.68	4.2e-05	0.00013	2.41
O43776	Asparagine--tRNA ligase, cytoplasmic OS=Homo sapiens GN=NARS PE=1 SV=1	NARS	8.32	8.68	8.31	8.53	8.52	9.44	9.32	9.01	9.22	9.28	5	0.78	8.86	6.64	4.4e-05	0.00013	2.36
Q92785	Zinc finger protein ubi-d4 OS=Homo sapiens GN=DPF2 PE=1 SV=2	DPF2	7.88	7.94	7.95	7.58	7.87	9.16	9.35	11.09	10.18	10.36	5	2.18	8.94	6.72	4.5e-05	0.00013	2.36
Q96QD9	UAP56-interacting factor OS=Homo sapiens GN=FYTTD1 PE=1 SV=3	FYTTD1	8.21	8.21	8.32	8.11	8.08	9.02	9.04	8.8	9.1	8.68	5	0.74	8.56	6.57	4.8e-05	0.00014	2.27
O43242	26S proteasome non-ATPase regulatory subunit 3 OS=Homo sapiens GN=PSMD3 PE=1 SV=2	PSMD3	7.84	7.49	7.78	7.68	7.73	8.31	8.36	8.84	8.66	8.76	5	0.88	8.15	6.57	4.8e-05	0.00014	2.27
O15297	Protein phosphatase 1D OS=Homo sapiens GN=PPM1D PE=1 SV=1	PPM1D	8.31	9.37	8.53	8.56	8.42	10.02	9.87	9.94	9.75	9.76	5	1.23	9.26	6.55	5e-05	0.00014	2.23
Q8NCA5	Protein FAM98A OS=Homo sapiens GN=FAM98A PE=1 SV=1	FAM98A	8.15	7.91	8.16	8.3	8.19	8.92	8.74	9.29	8.88	9.16	5	0.85	8.57	6.53	5e-05	0.00014	2.22
Q96EP5	DAZ-associated protein 1 OS=Homo sapiens GN=DAZAP1 PE=1 SV=1	DAZAP1	10.1	9.8	9.99	10.15	10.31	10.9	11.08	12.05	11.63	11.83	5	1.43	10.79	6.53	5.1e-05	0.00014	2.21
Q9HCH5	Synaptotagmin-like protein 2 OS=Homo sapiens GN=SYTL2 PE=1 SV=3	SYTL2	9.24	9.04	9.09	9.33	9.11	9.88	10.01	9.69	9.95	9.73	5	0.69	9.51	6.51	5.2e-05	0.00015	2.18
Q96HA7	Tonsoku-like protein OS=Homo sapiens GN=TONSL PE=1 SV=2	TONSL	7.77	7.59	7.71	8.21	8.12	9	9.06	10.28	9.39	9.91	5	1.65	8.71	6.51	5.4e-05	0.00015	2.16
Q7L2E3	Putative ATP-dependent RNA helicase DHX30 OS=Homo sapiens GN=DHX30 PE=1 SV=1	DHX30	7.88	7.89	7.82	7.71	7.96	8.82	8.58	8.83	8.34	8.55	5	0.77	8.24	6.41	5.9e-05	0.00016	2.05
P39880	Homeobox protein cut-like 1 OS=Homo sapiens GN=CUX1 PE=1 SV=3	CUX1	7.95	7.65	8.01	8.1	8.17	8.71	8.81	9.56	9.12	9.22	5	1.1	8.53	6.39	6.1e-05	0.00017	2.02
Q9H910	Hematological and neurological expressed 1-like protein OS=Homo sapiens GN=HN1L PE=1 SV=1	HN1L	8.16	8.55	8.25	8.71	8.41	9.28	9.2	9.38	9.01	9.3	5	0.82	8.83	6.28	7.1e-05	0.00019	1.86
Q9UHI6	Probable ATP-dependent RNA helicase DDX20 OS=Homo sapiens GN=DDX20 PE=1 SV=2	DDX20	7.27	6.87	7.31	7.12	6.98	8.11	8.16	9.42	8.48	8.76	5	1.47	7.86	6.26	7.3e-05	0.00019	1.84
P49591	Serine--tRNA ligase, cytoplasmic OS=Homo sapiens GN=SARS PE=1 SV=3	SARS	9.83	9.55	9.86	9.9	9.84	10.5	10.42	10.27	10.49	10.56	5	0.65	10.12	6.2	7.9e-05	0.0002	1.76
Q14320	Protein FAM50A OS=Homo sapiens GN=FAM50A PE=1 SV=2	FAM50A	9.38	10.49	9.65	9.77	9.85	11.1	11.02	11.02	10.79	10.86	5	1.13	10.39	6.13	8.7e-05	0.00021	1.66
Q9BV38	WD repeat-containing protein 18 OS=Homo sapiens GN=WDR18 PE=1 SV=2	WDR18	8.08	8.5	8.11	8.4	8.11	9.13	9.04	9.27	8.72	9.24	5	0.84	8.66	5.99	0.00011	0.00025	1.45
P09493	Tropomyosin alpha-1 chain OS=Homo sapiens GN=TPM1 PE=1 SV=2	TPM1	8.53	8.09	8.33	8.48	8.52	9.17	9.1	9.01	9.16	8.94	5	0.69	8.74	5.96	0.00011	0.00026	1.41
Q9Y6G9	Cytoplasmic dynein 1 light intermediate chain 1 OS=Homo sapiens GN=DYNC1LI1 PE=1 SV=3	DYNC1LI1	7.92	7.98	7.54	7.67	7.73	8.93	8.76	8.51	8.41	8.41	5	0.83	8.19	5.92	0.00012	0.00027	1.36
Q07866	Kinesin light chain 1 OS=Homo sapiens GN=KLC1 PE=1 SV=2	KLC1	8.7	8.42	8.52	8.61	8.55	9.41	9.45	9.26	9.27	8.94	5	0.7	8.92	5.91	0.00012	0.00027	1.35
Q8WYP5	Protein ELYS OS=Homo sapiens GN=AHCTF1 PE=1 SV=3	AHCTF1	8.44	7.92	8.38	8.15	8.24	8.97	9.04	8.95	9.45	8.89	5	0.83	8.65	5.81	0.00014	0.0003	1.2
P0DN76	Splicing factor U2AF 35 kDa subunit-like protein OS=Homo sapiens GN=U2AF1L5 PE=1 SV=1	U2AF1L5	10.66	10.35	10.82	10.67	10.81	11.33	11.4	12.31	11.83	11.97	5	1.1	11.22	5.74	0.00015	0.00033	1.1
Q96FW1	Ubiquitin thioesterase OTUB1 OS=Homo sapiens GN=OTUB1 PE=1 SV=2	OTUB1	8.81	8.45	8.87	8.94	8.94	9.6	9.42	10.27	9.69	10.09	5	1.01	9.31	5.72	0.00016	0.00034	1.06
Q86V15	Zinc finger protein castor homolog 1 OS=Homo sapiens GN=CASZ1 PE=1 SV=4	CASZ1	7.83	7.68	7.94	8.16	8.08	8.85	9.07	10.56	9.72	10.03	5	1.7	8.8	5.77	0.00016	0.00035	1.06
Q96KQ4	Apoptosis-stimulating of p53 protein 1 OS=Homo sapiens GN=PPP1R13B PE=1 SV=3	PPP1R13B	7.23	7.02	7.26	7.4	7.44	7.82	7.88	8.41	8.05	8.18	5	0.8	7.68	5.67	0.00017	0.00036	0.99
O60216	Double-strand-break repair protein rad21 homolog OS=Homo sapiens GN=RAD21 PE=1 SV=2	RAD21	7.63	7.32	7.74	7.6	7.68	8.34	8.4	8.35	8.74	8.06	5	0.78	7.99	5.59	0.00019	0.00039	0.87
Q9H993	Protein-glutamate O-methyltransferase OS=Homo sapiens GN=ARMT1 PE=1 SV=1	ARMT1	9.73	9.4	9.78	9.9	9.88	10.42	10.29	10.92	10.56	10.95	5	0.89	10.18	5.59	0.00019	0.00039	0.87
Q7Z2T5	TRMT1-like protein OS=Homo sapiens GN=TRMT1L PE=1 SV=2	TRMT1L	7.74	8.48	7.64	8.08	7.99	9.18	8.98	8.83	8.67	8.99	5	0.94	8.46	5.58	0.00019	0.0004	0.86
Q9H8V3	Protein ECT2 OS=Homo sapiens GN=ECT2 PE=1 SV=4	ECT2	7.2	7.89	7.48	7.39	7.56	8.51	8.29	8.61	8.12	8.22	5	0.84	7.93	5.56	0.00019	0.0004	0.83
Q15326	Zinc finger MYND domain-containing protein 11 OS=Homo sapiens GN=ZMYND11 PE=1 SV=2	ZMYND11	8.55	8.18	8.58	9.02	8.71	9.55	9.81	11.25	10.34	10.86	5	1.75	9.49	5.62	0.0002	0.00041	0.83
P31946	14-3-3 protein beta/alpha OS=Homo sapiens GN=YWHAB PE=1 SV=3	YWHAB	7.87	8.2	7.82	7.93	7.73	9.1	8.95	8.51	9	8.43	5	0.88	8.36	5.55	0.0002	0.00041	0.8
Q96PM9	Zinc finger protein 385A OS=Homo sapiens GN=ZNF385A PE=1 SV=2	ZNF385A	8.5	8.52	8.38	9.09	8.79	9.42	9.44	10.26	9.69	10.19	5	1.14	9.23	5.53	0.00021	0.00042	0.78
O00429	Dynamin-1-like protein OS=Homo sapiens GN=DNM1L PE=1 SV=2	DNM1L	6.99	6.94	7.09	7.45	7.18	7.99	7.94	8.88	7.95	8.62	5	1.14	7.71	5.51	0.00021	0.00043	0.75
Q9Y2K7	Lysine-specific demethylase 2A OS=Homo sapiens GN=KDM2A PE=1 SV=3	KDM2A	7.59	8.28	7.77	7.94	7.71	8.83	8.78	8.81	8.38	8.59	5	0.82	8.27	5.39	0.00025	0.0005	0.58
Q9Y237	Peptidyl-prolyl cis-trans isomerase NIMA-interacting 4 OS=Homo sapiens GN=PIN4 PE=1 SV=1	PIN4	8.37	8.88	8.57	8.6	9.12	9.55	9.51	9.71	9.3	9.51	5	0.81	9.12	5.39	0.00025	0.0005	0.57
Q9ULX6	A-kinase anchor protein 8-like OS=Homo sapiens GN=AKAP8L PE=1 SV=3	AKAP8L	8.3	7.74	8.22	8.24	8.42	9.05	9.04	10.37	9.76	10.19	5	1.5	8.94	5.4	0.00027	0.00053	0.52
Q8N7H5	RNA polymerase II-associated factor 1 homolog OS=Homo sapiens GN=PAF1 PE=1 SV=2	PAF1	9.1	8.72	9.11	9.2	9.42	9.69	9.74	10.29	9.99	9.96	5	0.82	9.52	5.3	0.00029	0.00056	0.44
Q96KQ7	Histone-lysine N-methyltransferase EHMT2 OS=Homo sapiens GN=EHMT2 PE=1 SV=3	EHMT2	8.53	8.08	8.69	8.53	8.78	9.18	9.25	10.22	9.84	9.87	5	1.15	9.1	5.29	0.00029	0.00057	0.42
Q8N5C6	S1 RNA-binding domain-containing protein 1 OS=Homo sapiens GN=SRBD1 PE=1 SV=2	SRBD1	6.93	7.59	7.22	7.07	7.36	7.98	8.02	8.44	7.8	8.1	5	0.83	7.66	5.2	0.00033	0.00064	0.28
Q9BZL6	Serine/threonine-protein kinase D2 OS=Homo sapiens GN=PRKD2 PE=1 SV=2	PRKD2	7.23	7.39	7.56	7.6	7.95	8.61	8.84	11.05	9.78	10.38	5	2.18	8.64	5.15	0.00039	0.00074	0.13
Q9Y3C6	Peptidyl-prolyl cis-trans isomerase-like 1 OS=Homo sapiens GN=PPIL1 PE=1 SV=1	PPIL1	9.51	9.42	9.59	9.76	10.01	10.2	10.25	10.85	10.69	10.39	5	0.82	10.07	5.04	0.00043	0.00079	0.02
Q00688	Peptidyl-prolyl cis-trans isomerase FKBP3 OS=Homo sapiens GN=FKBP3 PE=1 SV=1	FKBP3	9.5	9.12	9.45	9.57	9.44	10.15	9.98	9.97	9.81	10.02	5	0.57	9.7	5.02	0.00044	0.00081	0
P35268	60S ribosomal protein L22 OS=Homo sapiens GN=RPL22 PE=1 SV=2	RPL22	9.45	9.92	9.54	9.75	9.58	10.45	10.41	10.08	10.16	10.2	5	0.61	9.96	4.92	0.00051	0.00092	-0.16
Q9NXH9	tRNA (guanine(26)-N(2))-dimethyltransferase OS=Homo sapiens GN=TRMT1 PE=1 SV=1	TRMT1	7.76	7.99	7.94	8.19	8.27	8.68	8.61	9.37	8.66	8.96	5	0.82	8.45	4.91	0.00052	0.00095	-0.19
Q9BYJ9	YTH domain-containing family protein 1 OS=Homo sapiens GN=YTHDF1 PE=1 SV=1	YTHDF1	8.89	8.38	8.7	9.25	8.9	9.48	9.46	10.14	9.63	9.99	5	0.92	9.28	4.84	0.00058	0.001	-0.3
Q8NFF5	FAD synthase OS=Homo sapiens GN=FLAD1 PE=1 SV=1	FLAD1	7.58	7.09	7.58	7.75	7.85	8.54	8.72	10.84	9.78	10.57	5	2.11	8.63	4.87	0.0006	0.0011	-0.31
Q13155	Aminoacyl tRNA synthase complex-interacting multifunctional protein 2 OS=Homo sapiens GN=AIMP2 PE=1 SV=2	AIMP2	8.47	8.35	8.2	8.4	8.55	9.2	9.07	8.66	9	9.01	5	0.59	8.69	4.78	0.00064	0.0011	-0.39
Q8N531	F-box/LRR-repeat protein 6 OS=Homo sapiens GN=FBXL6 PE=2 SV=1	FBXL6	7.82	8.68	7.92	7.95	8.12	9.27	9.13	9.2	8.64	8.78	5	0.9	8.55	4.76	0.00066	0.0012	-0.42
Q96K58	Zinc finger protein 668 OS=Homo sapiens GN=ZNF668 PE=1 SV=3	ZNF668	7.52	8.56	7.51	7.69	7.72	9.21	9.07	8.67	8.53	8.68	5	1.03	8.32	4.69	0.00073	0.0013	-0.53
O95251	Histone acetyltransferase KAT7 OS=Homo sapiens GN=KAT7 PE=1 SV=1	KAT7	9.17	8.82	9.25	9.32	9.46	9.69	9.7	10.47	10	10.16	5	0.8	9.6	4.53	0.00094	0.0016	-0.79
P62266	40S ribosomal protein S23 OS=Homo sapiens GN=RPS23 PE=1 SV=3	RPS23	11.4	11.85	11.5	11.44	11.63	12.44	12.25	11.94	12.04	12.14	5	0.59	11.86	4.46	0.0011	0.0018	-0.91
Q16181	Septin-7 OS=Homo sapiens GN=SEPT7 PE=1 SV=2	SEPT7_	8.68	8.4	8.58	9.03	8.95	9.3	9.27	9.29	9.26	9.42	5	0.58	9.02	4.39	0.0012	0.0019	-1.02
Q9Y316	Protein MEMO1 OS=Homo sapiens GN=MEMO1 PE=1 SV=1	MEMO1	8.93	8.4	9	9.07	9.13	9.49	9.41	10.52	9.82	10.27	5	1	9.4	4.28	0.0014	0.0023	-1.22
Q8WU90	Zinc finger CCCH domain-containing protein 15 OS=Homo sapiens GN=ZC3H15 PE=1 SV=1	ZC3H15	9.46	9	9.41	9.76	9.48	9.95	9.9	10.34	9.92	10.3	5	0.66	9.75	4.24	0.0015	0.0024	-1.28
Q9UGN5	Poly [ADP-ribose] polymerase 2 OS=Homo sapiens GN=PARP2 PE=1 SV=2	PARP2	7.96	8.7	8.14	8.25	8.49	9.27	9.01	9.38	8.64	9.04	5	0.75	8.69	4.23	0.0015	0.0025	-1.29
Q66PJ3	ADP-ribosylation factor-like protein 6-interacting protein 4 OS=Homo sapiens GN=ARL6IP4 PE=1 SV=2	ARL6IP4	9.3	10.08	9.39	9.77	9.92	10.65	10.48	10.34	10.13	10.4	5	0.71	10.05	4.18	0.0017	0.0027	-1.38
Q5SY16	Polynucleotide 5-hydroxyl-kinase NOL9 OS=Homo sapiens GN=NOL9 PE=1 SV=1	NOL9	8.84	9.32	9.12	9.12	9.1	9.88	9.65	10.01	9.28	9.73	5	0.61	9.41	4.12	0.0018	0.0029	-1.48
P06753	Tropomyosin alpha-3 chain OS=Homo sapiens GN=TPM3 PE=1 SV=2	TPM3	10.24	9.79	10.28	10.15	10.23	10.79	10.75	10.43	10.82	10.53	5	0.52	10.4	4.05	0.0021	0.0032	-1.59
P07237	Protein disulfide-isomerase OS=Homo sapiens GN=P4HB PE=1 SV=3	P4HB	8.47	7.87	8.13	8.66	8.46	8.95	8.96	9.3	8.92	10.16	5	0.94	8.79	3.72	0.0036	0.0055	-2.17
Q8N6H7	ADP-ribosylation factor GTPase-activating protein 2 OS=Homo sapiens GN=ARFGAP2 PE=1 SV=1	ARFGAP2	9.08	8.42	9.02	9.09	9.25	9.39	9.46	10.02	9.49	9.81	5	0.66	9.31	3.66	0.004	0.006	-2.27
Q9H0U9	Testis-specific Y-encoded-like protein 1 OS=Homo sapiens GN=TSPYL1 PE=1 SV=3	TSPYL1	7.58	8.69	7.79	7.7	7.86	9.24	9.06	8.65	8.38	8.56	5	0.85	8.36	3.62	0.0043	0.0064	-2.34
P62851	40S ribosomal protein S25 OS=Homo sapiens GN=RPS25 PE=1 SV=1	RPS25	9.83	9.65	9.86	9.85	9.82	10.23	10.32	10.06	9.96	10.27	5	0.37	9.99	3.51	0.0051	0.0075	-2.52
Q53EZ4	Centrosomal protein of 55 kDa OS=Homo sapiens GN=CEP55 PE=1 SV=3	CEP55	8.01	8.57	7.81	8.04	8.13	9.09	8.88	8.58	8.4	8.6	5	0.6	8.42	3.46	0.0056	0.0082	-2.61
O60573	Eukaryotic translation initiation factor 4E type 2 OS=Homo sapiens GN=EIF4E2 PE=1 SV=1	EIF4E2	9.21	8.81	8.96	8.96	9.36	9.82	9.62	9.65	9.47	9.24	5	0.5	9.31	3.45	0.0058	0.0084	-2.64
O75340	Programmed cell death protein 6 OS=Homo sapiens GN=PDCD6 PE=1 SV=1	PDCD6	9.26	8.73	9.42	9.4	9.55	9.64	9.66	10.98	10.17	10.67	5	0.95	9.75	3.44	0.0061	0.0088	-2.68
P15927	Replication protein A 32 kDa subunit OS=Homo sapiens GN=RPA2 PE=1 SV=1	RPA2	7.95	7.4	8.13	8.11	8.26	8.31	8.41	9.47	8.67	9.08	5	0.81	8.38	3.36	0.0067	0.0096	-2.79
P08708	40S ribosomal protein S17 OS=Homo sapiens GN=RPS17 PE=1 SV=2	RPS17	10.08	10.48	10.16	10.32	10.11	11.22	11.01	10.28	10.65	10.9	5	0.58	10.52	3.34	0.0069	0.0099	-2.82
Q6P996	Pyridoxal-dependent decarboxylase domain-containing protein 1 OS=Homo sapiens GN=PDXDC1 PE=1 SV=2	PDXDC1	8.25	7.66	8.31	8.45	8.5	8.73	8.64	9.6	8.7	9.22	5	0.74	8.61	3.33	0.007	0.01	-2.83
Q12849	G-rich sequence factor 1 OS=Homo sapiens GN=GRSF1 PE=1 SV=3	GRSF1	8.63	8.56	8.72	8.89	8.91	9.3	9.18	9.44	8.86	9.11	5	0.43	8.96	3.3	0.0074	0.011	-2.89
P30050	60S ribosomal protein L12 OS=Homo sapiens GN=RPL12 PE=1 SV=1	RPL12	10.56	11.62	10.79	10.99	10.81	12	11.84	11.27	11.55	11.55	5	0.69	11.3	3.3	0.0074	0.011	-2.89
P08865	40S ribosomal protein SA OS=Homo sapiens GN=RPSA PE=1 SV=4	RPSA	10.43	10.09	10.5	10.91	10.53	11.02	10.78	11.22	10.83	11.34	5	0.54	10.77	3.26	0.008	0.011	-2.97
Q15024	Exosome complex component RRP42 OS=Homo sapiens GN=EXOSC7 PE=1 SV=3	EXOSC7	8.39	9.76	8.62	8.89	8.67	10.31	10.04	9.33	9.42	9.62	5	0.88	9.31	3.19	0.0092	0.013	-3.09
P62136	Serine/threonine-protein phosphatase PP1-alpha catalytic subunit OS=Homo sapiens GN=PPP1CA PE=1 SV=1	PPP1CA	9.81	8.86	9.46	9.85	10.05	10.06	9.99	10.95	10.32	10.7	5	0.79	10.01	3.11	0.01	0.014	-3.23
P49711	Transcriptional repressor CTCF OS=Homo sapiens GN=CTCF PE=1 SV=1	CTCF	8.97	10.2	9.06	8.89	9.05	10.77	10.78	9.42	10.43	9.84	5	1.01	9.74	3.08	0.011	0.015	-3.3
Q15773	Myeloid leukemia factor 2 OS=Homo sapiens GN=MLF2 PE=1 SV=1	MLF2	9.12	8.59	9.18	9.52	9.65	9.6	9.51	10.87	9.97	10.58	5	0.9	9.66	3.03	0.012	0.017	-3.38
Q5JRA6	Melanoma inhibitory activity protein 3 OS=Homo sapiens GN=MIA3 PE=1 SV=1	MIA3	8.36	8.23	8.02	7.9	7.75	9.2	9.1	8.25	8.5	8.28	5	0.61	8.36	2.81	0.018	0.023	-3.75
P20290	Transcription factor BTF3 OS=Homo sapiens GN=BTF3 PE=1 SV=1	BTF3	8.45	8.33	8.33	9.41	8.36	9.29	9.16	8.99	8.93	9.72	5	0.64	8.9	2.74	0.02	0.026	-3.87
Q9BU76	Multiple myeloma tumor-associated protein 2 OS=Homo sapiens GN=MMTAG2 PE=1 SV=1	MMTAG2	9.4	9.91	9.73	9.83	10.28	10.33	10.24	10.93	9.96	10.38	5	0.54	10.1	2.69	0.022	0.028	-3.95
Q13595	Transformer-2 protein homolog alpha OS=Homo sapiens GN=TRA2A PE=1 SV=1	TRA2A	9.55	8.65	9.61	9.67	9.84	9.6	9.73	10.75	10.29	10.51	5	0.71	9.82	2.56	0.028	0.036	-4.19
P30044	Peroxiredoxin-5, mitochondrial OS=Homo sapiens GN=PRDX5 PE=1 SV=4	PRDX5	9.19	8.51	9.2	9.45	9.68	9.47	9.41	10.54	9.73	10.39	5	0.7	9.56	2.49	0.031	0.04	-4.3
Q7LBC6	Lysine-specific demethylase 3B OS=Homo sapiens GN=KDM3B PE=1 SV=2	KDM3B	8.72	7.9	8.76	8.81	9.22	8.79	8.96	10.56	9.53	9.77	5	0.84	9.1	2.44	0.034	0.044	-4.39
Q15014	Mortality factor 4-like protein 2 OS=Homo sapiens GN=MORF4L2 PE=1 SV=1	MORF4L2	8.03	8.86	8.05	8.78	8.22	9.55	9.36	8.29	8.97	8.6	5	0.56	8.67	2.1	0.061	0.075	-4.94
Q99550	M-phase phosphoprotein 9 OS=Homo sapiens GN=MPHOSPH9 PE=1 SV=4	MPHOSPH9	7.93	7.8	7.96	8.94	8.55	8.43	8.38	9.51	8.48	9.46	5	0.62	8.55	2	0.072	0.088	-5.1
Q8IWS0	PHD finger protein 6 OS=Homo sapiens GN=PHF6 PE=1 SV=1	PHF6	7.96	9.65	8.12	8.66	8.14	10.07	9.83	8.29	9.01	9.23	5	0.78	8.9	1.97	0.077	0.093	-5.15
Q13895	Bystin OS=Homo sapiens GN=BYSL PE=1 SV=3	BYSL	9.76	10.43	9.98	10.26	10.37	10.75	10.59	10.57	9.98	10.63	5	0.34	10.33	1.93	0.08	0.098	-5.2
P62899	60S ribosomal protein L31 OS=Homo sapiens GN=RPL31 PE=1 SV=1	RPL31	11.23	11.51	11.13	11.38	11.25	12.19	11.93	11.25	11.26	11.62	5	0.35	11.48	1.87	0.09	0.11	-5.31
Q9NRX1	RNA-binding protein PNO1 OS=Homo sapiens GN=PNO1 PE=1 SV=1	PNO1	8.36	10.49	8.68	8.9	8.79	10.68	10.51	8.8	9.52	9.66	5	0.79	9.44	1.75	0.11	0.13	-5.49
P83731	60S ribosomal protein L24 OS=Homo sapiens GN=RPL24 PE=1 SV=1	RPL24	11.53	11.75	11.37	11.46	11.45	12.4	12.24	11.2	11.73	11.77	5	0.36	11.69	1.69	0.12	0.14	-5.56
P46776	60S ribosomal protein L27a OS=Homo sapiens GN=RPL27A PE=1 SV=2	RPL27A	11.14	12.1	11.29	11.53	11.48	12.49	12.3	11.17	11.7	11.77	5	0.38	11.7	1.45	0.18	0.2	-5.89
Q5RKV6	Exosome complex component MTR3 OS=Homo sapiens GN=EXOSC6 PE=1 SV=1	EXOSC6	9.75	9.63	9.85	10.34	10.19	10.04	10.03	10.58	9.87	10.61	5	0.27	10.09	1.4	0.19	0.22	-5.96
Q9UKD2	mRNA turnover protein 4 homolog OS=Homo sapiens GN=MRTO4 PE=1 SV=2	MRTO4	9.87	10.97	10.12	10.71	10.5	11.24	11.09	10.45	10.16	11	5	0.36	10.61	1.37	0.2	0.23	-6.01
Q9ULW3	Activator of basal transcription 1 OS=Homo sapiens GN=ABT1 PE=1 SV=1	ABT1	8.48	9.57	8.69	9.05	9.2	9.8	9.55	9.25	8.75	9.18	5	0.31	9.15	1.28	0.23	0.26	-6.11
Q12769	Nuclear pore complex protein Nup160 OS=Homo sapiens GN=NUP160 PE=1 SV=3	NUP160	9.06	7.78	9.11	9.13	9.47	8.66	8.74	10.14	9.39	9.86	5	0.45	9.14	1.2	0.26	0.29	-6.2
Q9H6F5	Coiled-coil domain-containing protein 86 OS=Homo sapiens GN=CCDC86 PE=1 SV=1	CCDC86	8.97	10.3	9.15	9.41	9.6	10.57	10.35	9.29	9.29	9.66	5	0.35	9.66	1.08	0.3	0.34	-6.33
Q9H9L3	Interferon-stimulated 20 kDa exonuclease-like 2 OS=Homo sapiens GN=ISG20L2 PE=1 SV=1	ISG20L2	10.03	11.57	10.23	10.87	10.69	11.88	11.56	10.57	10.37	10.91	5	0.38	10.87	1.07	0.31	0.34	-6.35
Q9UGY1	Nucleolar protein 12 OS=Homo sapiens GN=NOL12 PE=1 SV=1	NOL12	7.65	7.28	7.76	8.11	8.34	7.7	7.75	8.81	7.75	8.53	5	0.28	7.97	1.03	0.33	0.36	-6.39
O94992	Protein HEXIM1 OS=Homo sapiens GN=HEXIM1 PE=1 SV=1	HEXIM1	9.09	8.91	9.3	9.51	9.87	9.3	9.21	9.3	8.9	9.18	5	-0.16	9.26	-0.9	0.39	0.42	-6.51
Q9NV06	DDB1- and CUL4-associated factor 13 OS=Homo sapiens GN=DCAF13 PE=1 SV=2	DCAF13	9.42	11.76	9.78	10.15	10.1	11.96	11.68	9.56	10.09	10.32	5	0.48	10.48	0.88	0.4	0.43	-6.53
Q8NEF9	Serum response factor-binding protein 1 OS=Homo sapiens GN=SRFBP1 PE=1 SV=1	SRFBP1	8.01	10.47	8.51	8.68	8.67	10.76	10.45	7.75	8.97	8.86	5	0.49	9.12	0.79	0.45	0.48	-6.61
P18077	60S ribosomal protein L35a OS=Homo sapiens GN=RPL35A PE=1 SV=2	RPL35A	10.73	11.08	10.69	10.67	10.61	11.73	11.41	9.75	10.98	11.05	5	0.22	10.87	0.72	0.49	0.52	-6.66
Q9Y3A4	Ribosomal RNA-processing protein 7 homolog A OS=Homo sapiens GN=RRP7A PE=1 SV=2	RRP7A	8.36	10.16	8.77	9.77	9.02	10.44	10.16	8.24	8.8	9.88	5	0.29	9.36	0.61	0.56	0.59	-6.74
Q6DKI1	60S ribosomal protein L7-like 1 OS=Homo sapiens GN=RPL7L1 PE=1 SV=1	RPL7L1	9.34	11.86	9.87	9.97	9.8	12.16	11.79	8.33	10.32	10.38	5	0.43	10.38	0.6	0.56	0.59	-6.74
Q9GZS1	DNA-directed RNA polymerase I subunit RPA49 OS=Homo sapiens GN=POLR1E PE=1 SV=2	POLR1E	7.9	10.07	8.43	8.31	8.19	10.56	10.11	8.05	8.19	7.82	5	0.37	8.77	0.6	0.56	0.59	-6.74
Q9NY12	H/ACA ribonucleoprotein complex subunit 1 OS=Homo sapiens GN=GAR1 PE=1 SV=1	GAR1	10.47	12.42	10.78	11.07	11.13	12.74	12.27	10.3	10.53	10.63	5	0.12	11.24	0.23	0.82	0.84	-6.91
P02768	Serum albumin OS=Homo sapiens GN=ALB PE=1 SV=2	ALB	12.91	10.83	13.34	13.48	13.92	11.7	11.71	14.25	12.74	13.79	5	-0.05	12.87	-0.08	0.94	0.94	-6.93
O95478	Ribosome biogenesis protein NSA2 homolog OS=Homo sapiens GN=NSA2 PE=1 SV=1	NSA2	9.25	11.95	9.86	10.1	10.14	12.04	11.68	9.34	9.2	9.16	5	0.03	10.27	0.04	0.97	0.98	-6.94
Q9NRX4	14 kDa phosphohistidine phosphatase OS=Homo sapiens GN=PHPT1 PE=1 SV=1	PHPT1	9.2	9.56	9.14	8.98	8.89	10.61	10.5	10.78	10.69	10.7	4	1.5	9.91	11.17	3.4e-07	2.9e-05	7.24
P09525	Annexin A4 OS=Homo sapiens GN=ANXA4 PE=1 SV=4	ANXA4	7.83	8.11	7.9	7.93	7.61	9.11	9.02	9.16	9.04	9.09	4	1.21	8.49	11	4e-07	2.9e-05	7.08
P23443	Ribosomal protein S6 kinase beta-1 OS=Homo sapiens GN=RPS6KB1 PE=1 SV=2	RPS6KB1	7.6	7.48	7.47	7.4	7.55	8.48	8.47	8.69	8.63	8.78	4	1.11	8.06	10.82	4.7e-07	2.9e-05	6.93
O96019	Actin-like protein 6A OS=Homo sapiens GN=ACTL6A PE=1 SV=1	ACTL6A	7.43	7.52	7.3	7.17	7.03	8.58	8.59	9.03	8.89	8.64	4	1.45	8.02	10.52	6.1e-07	2.9e-05	6.66
P62158	Calmodulin OS=Homo sapiens GN=CALM1 PE=1 SV=2	CALM1	9.74	9.78	9.94	9.7	9.87	10.85	10.71	10.91	10.7	10.88	4	1	10.31	10.49	6.3e-07	2.9e-05	6.63
P16455	Methylated-DNA--protein-cysteine methyltransferase OS=Homo sapiens GN=MGMT PE=1 SV=1	MGMT	8.34	8.29	8.23	8.1	7.98	9.33	9.29	9.54	9.38	9.2	4	1.16	8.77	10.39	6.9e-07	2.9e-05	6.54
Q8NEY8	Periphilin-1 OS=Homo sapiens GN=PPHLN1 PE=1 SV=2	PPHLN1	8.22	8.18	8.16	7.97	8.09	9.13	9.25	9.68	9.56	9.5	4	1.29	8.78	10.39	6.9e-07	2.9e-05	6.54
Q96T23	Remodeling and spacing factor 1 OS=Homo sapiens GN=RSF1 PE=1 SV=2	RSF1	7.98	7.93	7.96	7.79	7.82	9	9.14	9.15	9.44	8.9	4	1.23	8.52	10.38	7e-07	2.9e-05	6.53
Q5H9R7	Serine/threonine-protein phosphatase 6 regulatory subunit 3 OS=Homo sapiens GN=PPP6R3 PE=1 SV=2	PPP6R3	8.13	8.14	7.93	7.86	7.73	9.3	9.19	9.39	9.1	9.03	4	1.24	8.58	10.34	7.3e-07	2.9e-05	6.49
Q9H9B1	Histone-lysine N-methyltransferase EHMT1 OS=Homo sapiens GN=EHMT1 PE=1 SV=4	EHMT1	7.04	6.94	7.05	6.96	6.75	8	8.04	8.31	8.28	8.02	4	1.18	7.55	10.34	7.3e-07	2.9e-05	6.49
Q96EI5	Transcription elongation factor A protein-like 4 OS=Homo sapiens GN=TCEAL4 PE=1 SV=2	TCEAL4	7.74	8.26	7.79	7.81	7.62	9.21	9.16	9.53	9.64	9.64	4	1.59	8.65	10.33	7.4e-07	2.9e-05	6.48
Q9ULC4	Malignant T-cell-amplified sequence 1 OS=Homo sapiens GN=MCTS1 PE=1 SV=1	MCTS1	8.62	8.7	8.79	8.66	8.6	9.7	9.64	10.1	9.72	9.82	4	1.12	9.24	10.25	7.9e-07	2.9e-05	6.41
P50995	Annexin A11 OS=Homo sapiens GN=ANXA11 PE=1 SV=1	ANXA11	8.29	8.33	8.29	8.13	8.12	9.41	9.43	10.11	9.8	9.95	4	1.51	8.99	10.06	9.5e-07	2.9e-05	6.23
P12004	Proliferating cell nuclear antigen OS=Homo sapiens GN=PCNA PE=1 SV=1	PCNA	7.97	8.23	8.02	8.12	7.81	9.09	9.12	9.25	9.38	9.06	4	1.15	8.61	10.04	9.7e-07	2.9e-05	6.21
Q9P1Y5	Calmodulin-regulated spectrin-associated protein 3 OS=Homo sapiens GN=CAMSAP3 PE=1 SV=2	CAMSAP3	6.91	7.08	6.72	6.68	6.63	8.06	8.03	8.07	7.84	8.01	4	1.19	7.41	10.03	9.8e-07	2.9e-05	6.2
Q9BTT0	Acidic leucine-rich nuclear phosphoprotein 32 family member E OS=Homo sapiens GN=ANP32E PE=1 SV=1	ANP32E	9.29	9.46	9.28	9.22	9.25	10.41	10.42	11.01	10.5	10.73	4	1.31	9.96	9.97	1e-06	2.9e-05	6.15
P30085	UMP-CMP kinase OS=Homo sapiens GN=CMPK1 PE=1 SV=3	CMPK1	8.22	8.24	8.17	8.17	8.12	9.05	9.12	9.35	9.08	9.36	4	1.01	8.69	9.92	1.1e-06	2.9e-05	6.09
Q9ULW0	Targeting protein for Xklp2 OS=Homo sapiens GN=TPX2 PE=1 SV=2	TPX2	7.7	8.02	7.92	7.57	7.61	8.91	9.1	9.59	9.3	9.2	4	1.45	8.5	9.77	1.3e-06	2.9e-05	5.95
Q3MHD2	Protein LSM12 homolog OS=Homo sapiens GN=LSM12 PE=1 SV=2	LSM12	8.18	8.28	8.11	8.07	7.87	9.14	9.12	9.07	9.12	9.04	4	0.99	8.6	9.75	1.3e-06	2.9e-05	5.94
P63208	S-phase kinase-associated protein 1 OS=Homo sapiens GN=SKP1 PE=1 SV=2	SKP1	8.02	8.4	8.05	8.17	8.03	9.31	9.21	9.06	9.2	9.15	4	1.05	8.66	9.71	1.3e-06	2.9e-05	5.89
Q9GZU8	Protein FAM192A OS=Homo sapiens GN=FAM192A PE=1 SV=1	FAM192A	7.36	7.61	7.41	7.37	7.31	8.43	8.65	9.17	8.82	8.84	4	1.36	8.1	9.66	1.4e-06	2.9e-05	5.85
Q9Y678	Coatomer subunit gamma-1 OS=Homo sapiens GN=COPG1 PE=1 SV=1	COPG1	7.43	7.53	7.31	7.55	7.14	8.42	8.4	8.54	8.57	8.37	4	1.06	7.93	9.56	1.6e-06	2.9e-05	5.74
Q15257	Serine/threonine-protein phosphatase 2A activator OS=Homo sapiens GN=PPP2R4 PE=1 SV=3	PPP2R4	6.68	7.08	6.72	6.45	6.79	7.91	7.99	8.12	7.93	7.91	4	1.22	7.37	9.52	1.6e-06	2.9e-05	5.71
Q9H2U1	ATP-dependent RNA helicase DHX36 OS=Homo sapiens GN=DHX36 PE=1 SV=2	DHX36	8.21	8.55	8.3	8.23	8.2	9.46	9.31	9.79	9.34	9.45	4	1.17	8.89	9.51	1.6e-06	2.9e-05	5.69
Q13418	Integrin-linked protein kinase OS=Homo sapiens GN=ILK PE=1 SV=2	ILK	8.15	8.07	8.11	8.02	8.06	9.05	8.94	8.89	8.87	8.87	4	0.84	8.51	9.49	1.7e-06	2.9e-05	5.67
O15143	Actin-related protein 2/3 complex subunit 1B OS=Homo sapiens GN=ARPC1B PE=1 SV=3	ARPC1B	8.66	8.58	8.59	8.68	8.47	9.63	9.51	9.41	9.62	9.38	4	0.91	9.06	9.44	1.8e-06	3e-05	5.62
O00423	Echinoderm microtubule-associated protein-like 1 OS=Homo sapiens GN=EML1 PE=1 SV=3	EML1	7.13	6.87	7.04	6.89	6.67	8.07	8.07	8.54	8.11	8.1	4	1.25	7.56	9.28	2e-06	3e-05	5.47
Q6UXN9	WD repeat-containing protein 82 OS=Homo sapiens GN=WDR82 PE=1 SV=1	WDR82	8.57	8.53	8.7	8.41	8.4	9.64	9.65	10.38	10.2	10.01	4	1.45	9.25	9.18	2.3e-06	3e-05	5.36
O43795	Unconventional myosin-Ib OS=Homo sapiens GN=MYO1B PE=1 SV=3	MYO1B	9.57	9.86	9.59	9.75	9.69	10.62	10.45	10.82	10.7	10.78	4	0.98	10.19	9.11	2.5e-06	3e-05	5.29
Q9Y6E2	Basic leucine zipper and W2 domain-containing protein 2 OS=Homo sapiens GN=BZW2 PE=1 SV=1	BZW2	8.53	8.77	8.58	8.41	8.29	9.68	9.63	9.6	9.55	9.37	4	1.05	9.04	9.09	2.5e-06	3e-05	5.27
Q14004	Cyclin-dependent kinase 13 OS=Homo sapiens GN=CDK13 PE=1 SV=2	CDK13	7.33	7.32	7.3	7.04	7.3	8.28	8.27	8.89	8.55	8.59	4	1.25	7.89	9.07	2.6e-06	3e-05	5.24
O95396	Adenylyltransferase and sulfurtransferase MOCS3 OS=Homo sapiens GN=MOCS3 PE=1 SV=1	MOCS3	8.14	8.2	8.04	7.85	7.95	9.3	9.38	10.33	9.89	9.93	4	1.73	8.9	9.03	2.7e-06	3e-05	5.2
Q15785	Mitochondrial import receptor subunit TOM34 OS=Homo sapiens GN=TOMM34 PE=1 SV=2	TOMM34	8.27	8.22	8.32	8.1	8.15	9.18	9.2	9.71	9.2	9.34	4	1.11	8.77	8.97	2.8e-06	3e-05	5.14
Q9UK59	Lariat debranching enzyme OS=Homo sapiens GN=DBR1 PE=1 SV=2	DBR1	7.78	8.39	7.97	7.83	7.89	9.07	9.12	9.56	9.33	9.46	4	1.33	8.65	8.89	3.1e-06	3.1e-05	5.06
P29373	Cellular retinoic acid-binding protein 2 OS=Homo sapiens GN=CRABP2 PE=1 SV=2	CRABP2	7.42	7.95	7.66	7.6	7.64	8.83	8.7	8.91	8.55	8.72	4	1.09	8.2	8.86	3.2e-06	3.2e-05	5.03
P54727	UV excision repair protein RAD23 homolog B OS=Homo sapiens GN=RAD23B PE=1 SV=1	RAD23B	7.98	8.06	8	7.82	7.63	9.21	9.07	9.98	9.31	9.57	4	1.53	8.67	8.78	3.5e-06	3.3e-05	4.93
P22392	Nucleoside diphosphate kinase B OS=Homo sapiens GN=NME2 PE=1 SV=1	NME2	9.14	9.03	9.15	9.1	9.14	10.19	9.92	9.96	10.21	9.83	4	0.91	9.57	8.78	3.5e-06	3.3e-05	4.93
Q9UNS1	Protein timeless homolog OS=Homo sapiens GN=TIMELESS PE=1 SV=2	TIMELESS	6.5	6.55	6.63	6.42	6.34	7.51	7.66	8.36	7.95	8.01	4	1.4	7.2	8.68	3.9e-06	3.3e-05	4.83
Q8N3C0	Activating signal cointegrator 1 complex subunit 3 OS=Homo sapiens GN=ASCC3 PE=1 SV=3	ASCC3	7.49	7.38	7.24	7.36	7.34	8.37	8.28	8.23	8.2	8.07	4	0.86	7.8	8.57	4.3e-06	3.5e-05	4.71
P61011	Signal recognition particle 54 kDa protein OS=Homo sapiens GN=SRP54 PE=1 SV=1	SRP54	7.78	7.9	7.69	7.41	7.49	8.91	8.88	8.65	8.71	8.58	4	1.09	8.2	8.57	4.4e-06	3.5e-05	4.71
P61081	NEDD8-conjugating enzyme Ubc12 OS=Homo sapiens GN=UBE2M PE=1 SV=1	UBE2M	9.22	9.54	9.29	8.96	9.07	10.36	10.33	11.01	10.52	10.65	4	1.36	9.9	8.53	4.6e-06	3.5e-05	4.66
Q92917	G patch domain and KOW motifs-containing protein OS=Homo sapiens GN=GPKOW PE=1 SV=2	GPKOW	6.76	7.04	6.85	6.58	6.58	7.79	7.73	7.98	7.7	7.88	4	1.05	7.3	8.48	4.8e-06	3.6e-05	4.61
P08651	Nuclear factor 1 C-type OS=Homo sapiens GN=NFIC PE=1 SV=2	NFIC	8.33	8.75	8.34	8.41	8.21	9.66	9.67	10.57	9.95	10.26	4	1.61	9.22	8.47	4.8e-06	3.6e-05	4.6
P52907	F-actin-capping protein subunit alpha-1 OS=Homo sapiens GN=CAPZA1 PE=1 SV=3	CAPZA1	8.83	8.9	8.71	8.97	8.7	9.79	9.67	9.6	9.77	9.54	4	0.85	9.25	8.47	4.9e-06	3.6e-05	4.6
P98179	RNA-binding protein 3 OS=Homo sapiens GN=RBM3 PE=1 SV=1	RBM3	10.46	10.45	10.48	10.44	10.55	11.37	11.59	12.23	12.06	11.82	4	1.34	11.15	8.43	5.1e-06	3.7e-05	4.55
Q9UHR5	SAP30-binding protein OS=Homo sapiens GN=SAP30BP PE=1 SV=1	SAP30BP	8.68	8.7	8.65	8.49	8.47	9.54	9.54	10.15	9.71	9.65	4	1.12	9.16	8.38	5.4e-06	3.8e-05	4.49
P51948	CDK-activating kinase assembly factor MAT1 OS=Homo sapiens GN=MNAT1 PE=1 SV=1	MNAT1	6.4	6.96	6.64	6.42	6.38	7.71	7.76	8.37	7.89	7.94	4	1.37	7.26	8.35	5.6e-06	3.8e-05	4.47
Q7LFL8	CXXC-type zinc finger protein 5 OS=Homo sapiens GN=CXXC5 PE=1 SV=1	CXXC5	7.56	8.44	7.72	7.72	7.65	9.26	9.26	10.12	9.57	9.72	4	1.76	8.71	8.32	5.8e-06	3.9e-05	4.43
Q9P013	Spliceosome-associated protein CWC15 homolog OS=Homo sapiens GN=CWC15 PE=1 SV=2	CWC15	8.81	8.46	8.91	8.57	8.62	9.56	9.68	9.93	10.01	9.62	4	1.08	9.22	8.28	6e-06	4e-05	4.38
Q96PU8	Protein quaking OS=Homo sapiens GN=QKI PE=1 SV=1	QKI	8.51	8.52	8.49	8.42	8.76	9.51	9.72	10.48	10.2	10.26	4	1.49	9.29	8.21	6.5e-06	4.1e-05	4.3
Q13330	Metastasis-associated protein MTA1 OS=Homo sapiens GN=MTA1 PE=1 SV=2	MTA1	8.24	8.27	8.14	8.02	8.19	9.08	9.21	9.94	9.59	9.58	4	1.3	8.83	8.17	6.8e-06	4.2e-05	4.25
Q8ND04	Protein SMG8 OS=Homo sapiens GN=SMG8 PE=1 SV=1	SMG8	6.96	6.93	6.77	6.46	6.48	7.82	7.8	7.93	7.67	7.77	4	1.07	7.27	8.1	7.4e-06	4.4e-05	4.17
Q13451	Peptidyl-prolyl cis-trans isomerase FKBP5 OS=Homo sapiens GN=FKBP5 PE=1 SV=2	FKBP5	7.66	7.85	7.85	7.44	7.63	8.95	9.02	10.08	9.45	9.86	4	1.78	8.58	8.09	7.5e-06	4.4e-05	4.16
Q8WYA6	Beta-catenin-like protein 1 OS=Homo sapiens GN=CTNNBL1 PE=1 SV=1	CTNNBL1	8.17	8.62	8.42	8.07	8.23	9.46	9.39	9.57	9.46	9.11	4	1.09	8.85	8.07	7.6e-06	4.5e-05	4.14
Q09161	Nuclear cap-binding protein subunit 1 OS=Homo sapiens GN=NCBP1 PE=1 SV=1	NCBP1	7.07	7.26	7.06	7.18	7.28	8.3	8.27	9.28	8.67	8.79	4	1.49	7.92	8.05	7.8e-06	4.5e-05	4.12
O95292	Vesicle-associated membrane protein-associated protein B/C OS=Homo sapiens GN=VAPB PE=1 SV=3	VAPB	8.28	8.13	8.21	8.43	8.31	9.06	9.09	9.13	8.96	8.98	4	0.77	8.66	8.05	7.8e-06	4.5e-05	4.12
Q9BRP8	Partner of Y14 and mago OS=Homo sapiens GN=PYM1 PE=1 SV=1	PYM1	7.91	7.86	7.71	8	7.72	8.8	8.81	8.64	8.52	8.72	4	0.85	8.27	8.02	8e-06	4.5e-05	4.09
Q96HC4	PDZ and LIM domain protein 5 OS=Homo sapiens GN=PDLIM5 PE=1 SV=5	PDLIM5	8.02	7.95	8.06	7.99	7.91	8.78	8.86	8.59	8.99	8.82	4	0.82	8.4	8.02	8.1e-06	4.5e-05	4.09
O00159	Unconventional myosin-Ic OS=Homo sapiens GN=MYO1C PE=1 SV=4	MYO1C	8.99	8.79	8.87	8.86	8.93	9.9	9.92	10.78	10.07	10.34	4	1.31	9.55	7.95	8.7e-06	4.7e-05	4.01
Q96I25	Splicing factor 45 OS=Homo sapiens GN=RBM17 PE=1 SV=1	RBM17	9.17	8.93	9.09	8.52	8.82	9.92	10.09	10.65	10.55	10.24	4	1.38	9.6	7.9	9.3e-06	5e-05	3.94
Q92995	Ubiquitin carboxyl-terminal hydrolase 13 OS=Homo sapiens GN=USP13 PE=1 SV=2	USP13	6.71	7.17	6.57	6.55	6.73	7.89	8.03	8.79	8.16	8.54	4	1.53	7.52	7.86	9.7e-06	5.1e-05	3.9
Q96QK1	Vacuolar protein sorting-associated protein 35 OS=Homo sapiens GN=VPS35 PE=1 SV=2	VPS35	7.19	7.18	7.08	7.19	6.93	8.12	7.98	8.03	7.76	8.09	4	0.88	7.56	7.84	9.9e-06	5.1e-05	3.88
Q9NYV4	Cyclin-dependent kinase 12 OS=Homo sapiens GN=CDK12 PE=1 SV=2	CDK12	8.07	7.82	8.2	7.9	8.06	8.87	8.91	9.39	9.26	8.94	4	1.06	8.55	7.83	1e-05	5.2e-05	3.86
O14646	Chromodomain-helicase-DNA-binding protein 1 OS=Homo sapiens GN=CHD1 PE=1 SV=2	CHD1	6.98	7.83	7.04	6.94	7.03	8.53	8.52	8.82	8.34	8.64	4	1.4	7.87	7.78	1.1e-05	5.3e-05	3.8
Q9BX63	Fanconi anemia group J protein OS=Homo sapiens GN=BRIP1 PE=1 SV=1	BRIP1	8.08	8.5	7.97	7.73	7.84	9.24	9.24	9.69	9.12	9.26	4	1.28	8.67	7.77	1.1e-05	5.4e-05	3.79
P33316	Deoxyuridine 5-triphosphate nucleotidohydrolase, mitochondrial OS=Homo sapiens GN=DUT PE=1 SV=4	DUT	7.09	7.65	7.22	7.38	7.1	8.37	8.3	8.31	8.15	8.27	4	0.99	7.79	7.77	1.1e-05	5.4e-05	3.79
Q9H0C8	Integrin-linked kinase-associated serine/threonine phosphatase 2C OS=Homo sapiens GN=ILKAP PE=1 SV=1	ILKAP	7.23	8.19	7.6	7.42	7.47	8.98	8.93	9.29	8.82	8.84	4	1.39	8.28	7.76	1.1e-05	5.4e-05	3.78
O14908	PDZ domain-containing protein GIPC1 OS=Homo sapiens GN=GIPC1 PE=1 SV=2	GIPC1	8.96	8.87	8.97	9.04	9.05	9.74	9.66	10.18	9.8	9.98	4	0.89	9.43	7.68	1.2e-05	5.6e-05	3.68
P49585	Choline-phosphate cytidylyltransferase A OS=Homo sapiens GN=PCYT1A PE=1 SV=2	PCYT1A	7.23	8.01	7.3	7.19	7.18	8.78	8.77	8.71	8.52	8.5	4	1.27	8.03	7.55	1.4e-05	6.2e-05	3.53
Q9NQ29	Putative RNA-binding protein Luc7-like 1 OS=Homo sapiens GN=LUC7L PE=1 SV=1	LUC7L	9.28	9.55	9.42	9.15	9.26	10.49	10.4	10.15	10.47	10	4	0.97	9.82	7.52	1.5e-05	6.3e-05	3.49
P27635	60S ribosomal protein L10 OS=Homo sapiens GN=RPL10 PE=1 SV=4	RPL10	9.63	9.72	9.47	9.8	9.56	10.58	10.44	10.33	10.28	10.46	4	0.78	10.03	7.52	1.5e-05	6.3e-05	3.49
Q14C86	GTPase-activating protein and VPS9 domain-containing protein 1 OS=Homo sapiens GN=GAPVD1 PE=1 SV=2	GAPVD1	8.37	8.43	8.1	8.15	8.02	9.26	9.46	9.11	9.06	8.98	4	0.96	8.7	7.44	1.6e-05	6.8e-05	3.38
Q9H3P2	Negative elongation factor A OS=Homo sapiens GN=NELFA PE=1 SV=3	NELFA	7.27	7.11	7.32	7.12	7.14	8.11	8.1	8.94	8.46	8.39	4	1.2	7.8	7.42	1.6e-05	6.8e-05	3.36
Q9Y657	Spindlin-1 OS=Homo sapiens GN=SPIN1 PE=1 SV=3	SPIN1	8.17	9.01	8.24	8.21	8.01	9.67	9.66	9.65	9.54	9.53	4	1.28	8.97	7.37	1.7e-05	7.2e-05	3.3
Q03164	Histone-lysine N-methyltransferase 2A OS=Homo sapiens GN=KMT2A PE=1 SV=5	KMT2A	6.08	6.12	6.45	5.89	5.81	7.03	7.34	7.05	7.56	7.18	4	1.15	6.67	7.36	1.8e-05	7.2e-05	3.3
Q13363	C-terminal-binding protein 1 OS=Homo sapiens GN=CTBP1 PE=1 SV=2	CTBP1	7.34	7.07	7.06	7.23	7.44	8.29	8.45	9.54	9	8.99	4	1.62	8.05	7.35	1.8e-05	7.3e-05	3.28
O76003	Glutaredoxin-3 OS=Homo sapiens GN=GLRX3 PE=1 SV=2	GLRX3	7.9	7.68	7.93	7.99	7.94	8.85	8.79	9.62	8.97	9.43	4	1.24	8.51	7.26	2e-05	7.9e-05	3.16
P59998	Actin-related protein 2/3 complex subunit 4 OS=Homo sapiens GN=ARPC4 PE=1 SV=3	ARPC4	9.73	9.97	9.71	9.71	9.41	10.69	10.69	10.59	10.9	10.4	4	0.95	10.18	7.25	2e-05	7.9e-05	3.16
Q13310	Polyadenylate-binding protein 4 OS=Homo sapiens GN=PABPC4 PE=1 SV=1	PABPC4	8.75	8.42	8.67	8.56	8.54	9.35	9.34	9.7	9.26	9.53	4	0.84	9.01	7.25	2e-05	8e-05	3.15
Q13356	Peptidyl-prolyl cis-trans isomerase-like 2 OS=Homo sapiens GN=PPIL2 PE=1 SV=1	PPIL2	8.3	8.74	8.45	8.4	8.32	9.6	9.52	10.67	9.93	10.33	4	1.57	9.23	7.24	2e-05	8e-05	3.14
Q99986	Serine/threonine-protein kinase VRK1 OS=Homo sapiens GN=VRK1 PE=1 SV=1	VRK1	8.39	8.89	8.57	8.45	8.62	9.66	9.52	9.48	9.38	9.3	4	0.88	9.03	7.21	2.1e-05	8.2e-05	3.1
Q8NCF5	NFATC2-interacting protein OS=Homo sapiens GN=NFATC2IP PE=1 SV=1	NFATC2IP	7.82	8.38	7.83	8.01	7.9	8.96	9.01	9.21	8.77	8.88	4	0.98	8.48	7.17	2.2e-05	8.4e-05	3.05
Q9Y4I1	Unconventional myosin-Va OS=Homo sapiens GN=MYO5A PE=1 SV=2	MYO5A	8.88	8.78	8.84	8.83	9.05	9.8	9.79	10.57	9.86	9.9	4	1.11	9.43	7.12	2.4e-05	8.8e-05	2.98
P52756	RNA-binding protein 5 OS=Homo sapiens GN=RBM5 PE=1 SV=2	RBM5	7.83	7.99	7.89	7.23	7.8	8.74	8.83	9.49	9.01	9.01	4	1.26	8.39	7.01	2.7e-05	9.6e-05	2.85
P19525	Interferon-induced, double-stranded RNA-activated protein kinase OS=Homo sapiens GN=EIF2AK2 PE=1 SV=2	EIF2AK2	8.02	8.46	7.97	8.05	7.93	9.17	9.09	8.97	8.85	8.86	4	0.9	8.54	7.01	2.7e-05	9.6e-05	2.84
Q9HD20	Manganese-transporting ATPase 13A1 OS=Homo sapiens GN=ATP13A1 PE=1 SV=2	ATP13A1	7.24	6.92	6.95	7	6.79	7.92	8	7.68	7.87	7.69	4	0.85	7.41	6.97	2.9e-05	9.9e-05	2.8
P62304	Small nuclear ribonucleoprotein E OS=Homo sapiens GN=SNRPE PE=1 SV=1	SNRPE	10.22	9.67	10.21	9.88	10.03	10.85	11.05	11.69	11.64	11.23	4	1.29	10.65	6.91	3.1e-05	0.00011	2.72
Q8WUQ7	Cactin OS=Homo sapiens GN=CACTIN PE=1 SV=3	CACTIN	7.68	7.54	7.72	7.92	7.85	8.4	8.44	8.8	8.58	8.53	4	0.81	8.15	6.83	3.4e-05	0.00011	2.61
P31949	Protein S100-A11 OS=Homo sapiens GN=S100A11 PE=1 SV=2	S100A11	8.95	9.78	9.52	9.13	8.93	10.57	10.45	10.36	10.53	10.25	4	1.17	9.85	6.83	3.5e-05	0.00011	2.61
P60174	Triosephosphate isomerase OS=Homo sapiens GN=TPI1 PE=1 SV=3	TPI1	8.78	9.24	8.68	8.76	8.54	9.91	9.78	9.6	9.62	9.92	4	0.96	9.29	6.79	3.6e-05	0.00012	2.56
O95782	AP-2 complex subunit alpha-1 OS=Homo sapiens GN=AP2A1 PE=1 SV=3	AP2A1	6.04	6.21	5.98	6.61	6.32	7.15	7.04	7.37	7.13	7.22	4	0.94	6.72	6.72	4e-05	0.00012	2.46
Q92747	Actin-related protein 2/3 complex subunit 1A OS=Homo sapiens GN=ARPC1A PE=1 SV=2	ARPC1A	8.52	8.06	8.29	8.6	8.45	9.22	9.05	9.34	9.24	9.2	4	0.82	8.8	6.71	4e-05	0.00012	2.45
Q9UGR2	Zinc finger CCCH domain-containing protein 7B OS=Homo sapiens GN=ZC3H7B PE=1 SV=1	ZC3H7B	7.45	7.72	7.52	7.36	7.47	8.71	9	10.43	9.42	10.08	4	2.02	8.52	6.78	4.1e-05	0.00013	2.44
Q9Y365	PCTP-like protein OS=Homo sapiens GN=STARD10 PE=1 SV=2	STARD10	7.72	8.48	7.87	7.71	7.75	9.08	9.16	8.75	8.95	8.99	4	1.08	8.45	6.69	4.1e-05	0.00013	2.43
P23771	Trans-acting T-cell-specific transcription factor GATA-3 OS=Homo sapiens GN=GATA3 PE=1 SV=1	GATA3	7.98	8.24	8.13	8.08	8.52	9.75	9.91	11.89	10.92	11.42	4	2.58	9.49	6.74	4.4e-05	0.00013	2.38
P18887	DNA repair protein XRCC1 OS=Homo sapiens GN=XRCC1 PE=1 SV=2	XRCC1	7.51	8.16	7.93	7.77	8.18	9.39	9.63	11.42	10.38	10.98	4	2.44	9.14	6.7	4.7e-05	0.00014	2.32
Q96KP4	Cytosolic non-specific dipeptidase OS=Homo sapiens GN=CNDP2 PE=1 SV=2	CNDP2	7.99	8.04	8.1	8.24	8.17	8.88	8.85	8.64	8.66	8.81	4	0.66	8.44	6.57	4.8e-05	0.00014	2.27
P35251	Replication factor C subunit 1 OS=Homo sapiens GN=RFC1 PE=1 SV=4	RFC1	7.84	8.25	8.03	8.49	7.97	9.1	8.91	9.29	8.88	9.29	4	0.98	8.61	6.53	5.1e-05	0.00014	2.21
Q8N5A5	Zinc finger CCCH-type with G patch domain-containing protein OS=Homo sapiens GN=ZGPAT PE=1 SV=3	ZGPAT	7.56	7.37	7.56	7.26	7.57	8.35	8.45	9.51	8.78	9.05	4	1.36	8.15	6.53	5.1e-05	0.00014	2.21
Q8IZ69	tRNA (uracil-5-)-methyltransferase homolog A OS=Homo sapiens GN=TRMT2A PE=1 SV=2	TRMT2A	6.88	7.8	6.96	7.08	7.15	8.31	8.25	8.36	8.11	8.36	4	1.1	7.73	6.5	5.3e-05	0.00015	2.17
Q7Z5L9	Interferon regulatory factor 2-binding protein 2 OS=Homo sapiens GN=IRF2BP2 PE=1 SV=2	IRF2BP2	7.93	7.48	7.83	7.76	7.96	8.62	8.71	9.71	9.34	9.41	4	1.36	8.48	6.43	5.8e-05	0.00016	2.07
Q7Z478	ATP-dependent RNA helicase DHX29 OS=Homo sapiens GN=DHX29 PE=1 SV=2	DHX29	7.23	7.29	7.03	7.04	6.85	8.13	8.15	7.75	8.16	7.73	4	0.89	7.54	6.39	6.1e-05	0.00016	2.02
Q9Y5V3	Melanoma-associated antigen D1 OS=Homo sapiens GN=MAGED1 PE=1 SV=3	MAGED1	8.04	8.68	7.88	7.87	8.05	9.6	9.61	11.01	9.53	10.37	4	1.92	9.07	6.45	6.3e-05	0.00017	2.01
P52565	Rho GDP-dissociation inhibitor 1 OS=Homo sapiens GN=ARHGDIA PE=1 SV=3	ARHGDIA	9.61	9.67	9.5	9.35	8.96	10.59	10.49	10.26	10.4	10.15	4	0.96	9.9	6.37	6.3e-05	0.00017	1.98
Q9Y314	Nitric oxide synthase-interacting protein OS=Homo sapiens GN=NOSIP PE=1 SV=1	NOSIP	8.98	9.19	9.11	9.17	9.34	10.08	10.08	11.28	10.5	10.76	4	1.38	9.85	6.35	6.4e-05	0.00017	1.97
Q8IZH2	5-3 exoribonuclease 1 OS=Homo sapiens GN=XRN1 PE=1 SV=1	XRN1	8.25	7.86	8.13	8.26	8.4	8.9	8.88	9.35	9.03	9.02	4	0.85	8.61	6.29	7e-05	0.00018	1.89
Q6ZN55	Zinc finger protein 574 OS=Homo sapiens GN=ZNF574 PE=1 SV=2	ZNF574	7.1	6.93	7.33	7.31	7.61	8.63	8.74	10.55	9.49	10.26	4	2.27	8.4	6.25	8.4e-05	0.00021	1.72
Q04726	Transducin-like enhancer protein 3 OS=Homo sapiens GN=TLE3 PE=1 SV=2	TLE3	6.58	6.31	6.93	6	6.8	8.28	8.6	11.08	10.08	10.58	4	3.19	8.13	6.22	8.7e-05	0.00022	1.68
Q9Y6X2	E3 SUMO-protein ligase PIAS3 OS=Homo sapiens GN=PIAS3 PE=1 SV=2	PIAS3	6.86	6.79	6.65	6.71	7.11	8.05	8.21	9.98	9.04	9.56	4	2.14	7.9	6.19	9.1e-05	0.00022	1.63
P62841	40S ribosomal protein S15 OS=Homo sapiens GN=RPS15 PE=1 SV=2	RPS15	10.45	10.66	10.55	10.68	10.6	11.47	11.27	11.04	11.15	11.35	4	0.67	10.92	6.09	9.2e-05	0.00023	1.6
P13861	cAMP-dependent protein kinase type II-alpha regulatory subunit OS=Homo sapiens GN=PRKAR2A PE=1 SV=2	PRKAR2A	7.17	7.46	7.08	7.22	6.73	8.36	8.13	7.89	7.97	7.92	4	0.92	7.6	5.99	0.00011	0.00025	1.45
Q9BXS6	Nucleolar and spindle-associated protein 1 OS=Homo sapiens GN=NUSAP1 PE=1 SV=1	NUSAP1	7.89	8.64	7.77	8.09	8.17	9.24	9.09	9.22	8.9	8.96	4	0.97	8.6	5.92	0.00012	0.00027	1.35
Q9Y6Q5	AP-1 complex subunit mu-2 OS=Homo sapiens GN=AP1M2 PE=1 SV=4	AP1M2	8.29	8.13	8.29	8.52	8.31	8.94	8.97	9.8	9.4	9.49	4	1.01	8.82	5.9	0.00012	0.00028	1.32
O75694	Nuclear pore complex protein Nup155 OS=Homo sapiens GN=NUP155 PE=1 SV=1	NUP155	9.5	9	9.52	9.49	9.46	10.1	9.98	10.43	10.22	10.13	4	0.77	9.78	5.79	0.00014	0.00031	1.16
Q9BV36	Melanophilin OS=Homo sapiens GN=MLPH PE=1 SV=1	MLPH	7.34	7.04	7.28	7.11	7.29	7.99	7.99	7.89	8.05	7.62	4	0.69	7.57	5.78	0.00014	0.00032	1.15
Q15022	Polycomb protein SUZ12 OS=Homo sapiens GN=SUZ12 PE=1 SV=3	SUZ12	8.46	8.55	8.47	8.07	8.41	9.23	9.4	9.19	9.67	8.91	4	0.89	8.84	5.78	0.00014	0.00032	1.15
P39060	Collagen alpha-1(XVIII) chain OS=Homo sapiens GN=COL18A1 PE=1 SV=5	COL18A1	7.02	6.93	7.48	7.63	7.95	8.95	9.46	12.05	10.78	11.01	4	3.04	8.93	5.79	0.00016	0.00034	1.08
O76041	Nebulette OS=Homo sapiens GN=NEBL PE=1 SV=1	NEBL	8.01	7.64	7.9	8.26	8.19	8.6	8.85	9.4	8.93	9.23	4	1	8.51	5.68	0.00016	0.00035	1.01
Q12904	Aminoacyl tRNA synthase complex-interacting multifunctional protein 1 OS=Homo sapiens GN=AIMP1 PE=1 SV=2	AIMP1	8.47	8.39	8.28	8.72	8.43	9.14	9.05	9.21	8.92	9.07	4	0.62	8.77	5.56	0.0002	0.00041	0.82
Q9Y5S9	RNA-binding protein 8A OS=Homo sapiens GN=RBM8A PE=1 SV=1	RBM8A	8.91	8.73	8.93	8.66	8.64	9.82	9.84	9.18	10.06	9.5	4	0.9	9.23	5.52	0.00021	0.00043	0.76
Q96HS1	Serine/threonine-protein phosphatase PGAM5, mitochondrial OS=Homo sapiens GN=PGAM5 PE=1 SV=2	PGAM5	7.79	8.09	7.59	7.98	7.81	8.93	8.34	8.55	8.52	8.7	4	0.76	8.23	5.38	0.00026	0.00051	0.55
Q15287	RNA-binding protein with serine-rich domain 1 OS=Homo sapiens GN=RNPS1 PE=1 SV=1	RNPS1	10.13	10.18	10.18	9.6	9.83	11.14	11.36	10.78	11.74	10.65	4	1.15	10.56	5.37	0.00026	0.00052	0.53
A0MZ66	Shootin-1 OS=Homo sapiens GN=SHTN1 PE=1 SV=4	SHTN1	7.75	7.83	7.42	7.33	7.32	8.69	8.69	8.23	8.22	8.16	4	0.87	7.97	5.35	0.00027	0.00053	0.51
Q9Y606	tRNA pseudouridine synthase A, mitochondrial OS=Homo sapiens GN=PUS1 PE=1 SV=3	PUS1	6.68	7.76	6.85	7.21	7.63	8.38	8.81	8.32	8.13	8.37	4	1.17	7.82	5.27	0.0003	0.00058	0.39
P46939	Utrophin OS=Homo sapiens GN=UTRN PE=1 SV=2	UTRN	6.47	6.38	6.09	6.36	6.14	7.61	7.48	6.72	7.07	7.14	4	0.91	6.76	5.21	0.00033	0.00063	0.29
P08579	U2 small nuclear ribonucleoprotein B OS=Homo sapiens GN=SNRPB2 PE=1 SV=1	SNRPB2	8.64	9.29	8.76	8.61	8.71	10.06	9.85	9.45	9.78	9.37	4	0.9	9.25	5.16	0.00035	0.00067	0.22
O00148	ATP-dependent RNA helicase DDX39A OS=Homo sapiens GN=DDX39A PE=1 SV=2	DDX39A	8.52	8.09	8.68	8.5	8.65	9.05	9.08	9.87	9.59	9.49	4	0.92	8.96	5.11	0.00038	0.00072	0.13
P40938	Replication factor C subunit 3 OS=Homo sapiens GN=RFC3 PE=1 SV=2	RFC3	7.01	6.88	7.12	7.35	7.4	7.79	7.72	8.35	7.85	8.34	4	0.85	7.59	5	0.00045	0.00083	-0.03
Q9Y3Y2	Chromatin target of PRMT1 protein OS=Homo sapiens GN=CHTOP PE=1 SV=2	CHTOP	9.07	8.32	9.12	8.97	8.57	9.4	9.64	9.95	10.02	9.63	4	0.92	9.27	4.97	0.00047	0.00087	-0.08
Q9Y4F1	FERM, RhoGEF and pleckstrin domain-containing protein 1 OS=Homo sapiens GN=FARP1 PE=1 SV=1	FARP1	8.02	7.15	7.39	7.48	7.42	8.33	8.21	8.35	8.12	8.27	4	0.76	7.88	4.94	0.00049	0.0009	-0.13
P61981	14-3-3 protein gamma OS=Homo sapiens GN=YWHAG PE=1 SV=2	YWHAG	9.36	9.58	9.19	9.04	9.02	10.1	10.22	9.77	10.28	9.7	4	0.77	9.63	4.88	0.00055	0.00099	-0.23
Q14687	Genetic suppressor element 1 OS=Homo sapiens GN=GSE1 PE=1 SV=3	GSE1	6.07	6.03	6.32	6.32	6.67	7.19	7.41	9.58	8.38	8.79	4	1.97	7.29	4.82	0.00064	0.0011	-0.38
Q9P0M6	Core histone macro-H2A.2 OS=Homo sapiens GN=H2AFY2 PE=1 SV=3	H2AFY2	9.16	8.77	9.11	9.22	9.22	9.75	9.75	9.52	10.09	9.59	4	0.64	9.42	4.7	0.00072	0.0013	-0.52
P24468	COUP transcription factor 2 OS=Homo sapiens GN=NR2F2 PE=1 SV=1	NR2F2	8.86	8.46	9.1	9.2	9.7	9.97	10.35	12.59	11.59	12.07	4	2.25	10.19	4.68	0.0008	0.0014	-0.61
O43665	Regulator of G-protein signaling 10 OS=Homo sapiens GN=RGS10 PE=1 SV=2	RGS10	7.57	7.79	7.76	7.86	8.49	8.63	8.54	9.08	8.56	8.92	4	0.85	8.32	4.63	0.0008	0.0014	-0.63
P55769	NHP2-like protein 1 OS=Homo sapiens GN=SNU13 PE=1 SV=3	SNU13	9.57	11.06	9.92	9.98	9.95	11.6	11.37	11.17	11.02	11.11	4	1.16	10.68	4.6	0.00086	0.0015	-0.69
Q86X55	Histone-arginine methyltransferase CARM1 OS=Homo sapiens GN=CARM1 PE=1 SV=3	CARM1	8.33	7.92	8.44	8.42	8.69	8.86	9.03	10.22	9.62	9.78	4	1.14	8.94	4.46	0.0011	0.0018	-0.93
Q01085	Nucleolysin TIAR OS=Homo sapiens GN=TIAL1 PE=1 SV=1	TIAL1	9.8	9.12	9.76	9.92	10.1	10.36	10.38	11.72	10.98	11.34	4	1.21	10.35	4.25	0.0016	0.0025	-1.29
P60660	Myosin light polypeptide 6 OS=Homo sapiens GN=MYL6 PE=1 SV=2	MYL6	10.3	10.36	10.17	9.98	9.54	11.13	10.98	10.7	11.21	10.43	4	0.82	10.48	4.19	0.0016	0.0026	-1.36
Q9Y2K1	Zinc finger and BTB domain-containing protein 1 OS=Homo sapiens GN=ZBTB1 PE=1 SV=3	ZBTB1	6.97	6.36	6.99	7.34	7.47	7.64	7.91	9.11	8.09	8.84	4	1.29	7.68	4.16	0.0018	0.0029	-1.45
Q08170	Serine/arginine-rich splicing factor 4 OS=Homo sapiens GN=SRSF4 PE=1 SV=2	SRSF4	6.86	6.53	7.14	7.32	7.24	7.49	7.5	8.28	8.01	8.12	4	0.85	7.46	4.11	0.0019	0.003	-1.5
P31749	RAC-alpha serine/threonine-protein kinase OS=Homo sapiens GN=AKT1 PE=1 SV=2	AKT1	9.71	9.35	9.74	9.88	9.93	10.18	10.2	11.12	10.38	10.77	4	0.81	10.13	4.09	0.0019	0.003	-1.52
O60306	Intron-binding protein aquarius OS=Homo sapiens GN=AQR PE=1 SV=4	AQR	7.6	6.96	7.69	7.51	7.75	7.9	8.04	8.71	8.35	8.38	4	0.77	7.9	4.03	0.0021	0.0033	-1.62
Q69YN4	Protein virilizer homolog OS=Homo sapiens GN=KIAA1429 PE=1 SV=2	KIAA1429	7.48	6.74	7.41	7.22	7.59	7.72	7.86	8.64	8.28	8.13	4	0.84	7.72	4.01	0.0022	0.0034	-1.67
Q8WUF5	RelA-associated inhibitor OS=Homo sapiens GN=PPP1R13L PE=1 SV=4	PPP1R13L	8.54	7.92	8.3	8.34	8.65	8.76	8.83	9.52	9.03	9.25	4	0.73	8.72	3.99	0.0023	0.0035	-1.69
P18031	Tyrosine-protein phosphatase non-receptor type 1 OS=Homo sapiens GN=PTPN1 PE=1 SV=1	PTPN1	8.27	7.36	7.81	8.4	8.14	8.7	8.52	9.09	8.76	9.49	4	0.92	8.46	3.92	0.0026	0.0039	-1.82
Q8TCG1	Protein CIP2A OS=Homo sapiens GN=KIAA1524 PE=1 SV=2	KIAA1524	7.86	7.34	7.91	8	8.09	8.28	8.32	8.98	8.48	8.63	4	0.7	8.19	3.9	0.0026	0.0041	-1.85
P13984	General transcription factor IIF subunit 2 OS=Homo sapiens GN=GTF2F2 PE=1 SV=2	GTF2F2	8.03	7.95	8.07	8.21	8.28	8.62	8.52	9.29	8.45	8.83	4	0.63	8.43	3.86	0.0028	0.0043	-1.92
Q93062	RNA-binding protein with multiple splicing OS=Homo sapiens GN=RBPMS PE=1 SV=1	RBPMS	7.61	6.96	7.36	8.13	7.86	8.2	8.27	9.44	8.48	9.4	4	1.17	8.17	3.8	0.0033	0.005	-2.06
Q9UNZ5	Leydig cell tumor 10 kDa protein homolog OS=Homo sapiens GN=C19orf53 PE=1 SV=1	C19orf53	8.38	9.59	8.44	8.63	8.62	10.38	10.08	9.61	9.35	9.36	4	1.02	9.25	3.72	0.0037	0.0056	-2.18
Q9UKY7	Protein CDV3 homolog OS=Homo sapiens GN=CDV3 PE=1 SV=1	CDV3	7.73	7.26	7.89	8.06	8.25	8.31	8.24	9.14	8.61	8.89	4	0.8	8.24	3.59	0.0045	0.0066	-2.38
Q9NVH1	DnaJ homolog subfamily C member 11 OS=Homo sapiens GN=DNAJC11 PE=1 SV=2	DNAJC11	7.12	6.51	7.45	7.65	8.01	7.77	8.24	10.37	9.46	10.18	4	1.85	8.28	3.61	0.0046	0.0067	-2.39
O15160	DNA-directed RNA polymerases I and III subunit RPAC1 OS=Homo sapiens GN=POLR1C PE=1 SV=1	POLR1C	7.63	8.34	7.81	7.63	7.62	9.04	8.74	8.56	8.02	8.36	4	0.73	8.18	3.54	0.0049	0.0072	-2.47
Q6ZU80	Centrosomal protein of 128 kDa OS=Homo sapiens GN=CEP128 PE=1 SV=2	CEP128	7.58	8.02	7.57	7.82	7.91	8.3	8.17	8.23	8.03	8.33	4	0.43	8	3.51	0.0052	0.0075	-2.52
Q9UPP1	Histone lysine demethylase PHF8 OS=Homo sapiens GN=PHF8 PE=1 SV=3	PHF8	7.08	8.34	7.14	7.16	7.33	8.8	8.6	7.8	8.23	8.25	4	0.92	7.88	3.44	0.0059	0.0085	-2.65
P49207	60S ribosomal protein L34 OS=Homo sapiens GN=RPL34 PE=1 SV=3	RPL34	11.25	11.66	11.3	11.24	11.34	12.16	11.99	11.55	11.69	11.83	4	0.49	11.6	3.42	0.0061	0.0088	-2.69
P19388	DNA-directed RNA polymerases I, II, and III subunit RPABC1 OS=Homo sapiens GN=POLR2E PE=1 SV=4	POLR2E	7.35	8.05	7.38	7.42	6.94	8.98	8.66	7.67	8.44	7.99	4	0.91	7.9	3.41	0.0062	0.0089	-2.7
Q04206	Transcription factor p65 OS=Homo sapiens GN=RELA PE=1 SV=2	RELA	7.57	6.92	7.57	7.69	7.64	7.92	7.81	8.3	7.93	8.44	4	0.6	7.78	3.31	0.0073	0.01	-2.88
Q06265	Exosome complex component RRP45 OS=Homo sapiens GN=EXOSC9 PE=1 SV=3	EXOSC9	8.71	10.3	8.99	8.94	8.89	10.81	10.58	9.7	10.03	10.01	4	1.06	9.7	3.32	0.0075	0.011	-2.88
Q9NUQ6	SPATS2-like protein OS=Homo sapiens GN=SPATS2L PE=1 SV=2	SPATS2L	8.53	8.75	8.49	8.54	8.39	9.69	9.29	9.03	8.74	8.86	4	0.58	8.83	3.3	0.0075	0.011	-2.9
Q99590	Protein SCAF11 OS=Homo sapiens GN=SCAF11 PE=1 SV=2	SCAF11	8.12	7.35	8.02	8.37	8.35	8.32	8.48	9.4	8.96	9.23	4	0.83	8.46	3.27	0.0079	0.011	-2.96
Q12872	Splicing factor, suppressor of white-apricot homolog OS=Homo sapiens GN=SFSWAP PE=1 SV=3	SFSWAP	8.09	7.45	8.2	8.19	8.52	8.39	8.57	9.55	8.91	9.03	4	0.8	8.49	3.26	0.008	0.011	-2.97
P16615	Sarcoplasmic/endoplasmic reticulum calcium ATPase 2 OS=Homo sapiens GN=ATP2A2 PE=1 SV=1	ATP2A2	8.92	8.27	8.75	9.06	9.13	9.18	9.23	9.86	9.31	9.75	4	0.64	9.15	3.24	0.0082	0.011	-2.99
P20073	Annexin A7 OS=Homo sapiens GN=ANXA7 PE=1 SV=3	ANXA7	8.29	7.9	8.25	8.66	8.56	8.54	8.77	9.71	8.98	9.59	4	0.79	8.73	3.23	0.0085	0.012	-3.02
Q96SB8	Structural maintenance of chromosomes protein 6 OS=Homo sapiens GN=SMC6 PE=1 SV=2	SMC6	8.53	8.69	8.41	8.21	8.13	9.63	9.7	8.16	9.84	9.39	4	0.95	8.87	3.23	0.0086	0.012	-3.03
Q12824	SWI/SNF-related matrix-associated actin-dependent regulator of chromatin subfamily B member 1 OS=Homo sapiens GN=SMARCB1 PE=1 SV=2	SMARCB1	7.89	7.4	8.02	7.91	8.05	8.15	8.15	9.03	8.42	8.58	4	0.61	8.16	3.17	0.0093	0.013	-3.11
P40818	Ubiquitin carboxyl-terminal hydrolase 8 OS=Homo sapiens GN=USP8 PE=1 SV=1	USP8	8.45	7.79	8.57	8.36	8.64	8.76	8.81	9.26	8.81	8.87	4	0.54	8.64	3.12	0.01	0.014	-3.21
Q9H6Y2	WD repeat-containing protein 55 OS=Homo sapiens GN=WDR55 PE=1 SV=2	WDR55	7.37	8.9	7.6	7.64	7.65	9.26	9.08	8.82	8.18	8.46	4	0.92	8.3	3.03	0.012	0.017	-3.38
O75396	Vesicle-trafficking protein SEC22b OS=Homo sapiens GN=SEC22B PE=1 SV=4	SEC22B	7.8	7.14	7.62	8.31	7.91	8.26	8.12	8.62	8.24	8.84	4	0.66	8.09	3.01	0.012	0.017	-3.39
P20339	Ras-related protein Rab-5A OS=Homo sapiens GN=RAB5A PE=1 SV=2	RAB5A	6.5	6.29	6.51	7.41	7.13	7.2	7.25	7.64	7.38	7.77	4	0.67	7.12	2.99	0.013	0.017	-3.44
Q9ULA0	Aspartyl aminopeptidase OS=Homo sapiens GN=DNPEP PE=1 SV=1	DNPEP	7.93	7.09	7.76	8.1	7.97	8.12	8.08	9	8.37	8.63	4	0.67	8.11	2.91	0.015	0.02	-3.57
P84098	60S ribosomal protein L19 OS=Homo sapiens GN=RPL19 PE=1 SV=1	RPL19	10.15	10.87	10.07	10.14	9.77	11.45	11.33	10.32	10.77	10.78	4	0.73	10.56	2.9	0.015	0.02	-3.59
P09429	High mobility group protein B1 OS=Homo sapiens GN=HMGB1 PE=1 SV=3	HMGB1	10.12	11.08	10.31	10.23	9.96	11.84	11.63	10.12	11.22	11.3	4	0.88	10.78	2.73	0.021	0.027	-3.89
Q9BYK8	Helicase with zinc finger domain 2 OS=Homo sapiens GN=HELZ2 PE=1 SV=6	HELZ2	7.02	6.27	6.86	7.12	7.2	7.15	7.22	8.12	7.34	7.84	4	0.64	7.23	2.71	0.021	0.027	-3.91
Q9H8M2	Bromodomain-containing protein 9 OS=Homo sapiens GN=BRD9 PE=1 SV=2	BRD9	8.59	7.78	8.84	8.98	9.48	8.9	9.16	11.13	9.95	10.55	4	1.2	9.34	2.68	0.023	0.03	-3.99
O15357	Phosphatidylinositol 3,4,5-trisphosphate 5-phosphatase 2 OS=Homo sapiens GN=INPPL1 PE=1 SV=2	INPPL1	8.01	7.2	7.89	8.17	8.3	8.16	8.19	8.94	8.46	8.88	4	0.61	8.22	2.6	0.025	0.033	-4.11
P78345	Ribonuclease P protein subunit p38 OS=Homo sapiens GN=RPP38 PE=1 SV=2	RPP38	5.76	7.58	5.98	6.28	5.94	7.96	7.68	6.72	6.79	6.99	4	0.91	6.78	2.45	0.034	0.043	-4.37
Q13049	E3 ubiquitin-protein ligase TRIM32 OS=Homo sapiens GN=TRIM32 PE=1 SV=2	TRIM32	7.52	6.54	7.42	8.09	8.21	7.8	7.86	9.59	8.41	9.16	4	1	8.07	2.43	0.035	0.045	-4.41
Q9UNQ2	Probable dimethyladenosine transferase OS=Homo sapiens GN=DIMT1 PE=1 SV=1	DIMT1	6.53	8.53	6.89	7.07	7.17	8.89	8.6	7.55	7.76	7.94	4	0.91	7.7	2.38	0.038	0.048	-4.49
O15047	Histone-lysine N-methyltransferase SETD1A OS=Homo sapiens GN=SETD1A PE=1 SV=3	SETD1A	7.77	6.7	7.57	7.56	7.75	7.55	7.87	8.48	8.1	8.12	4	0.55	7.75	2.36	0.038	0.049	-4.51
P61927	60S ribosomal protein L37 OS=Homo sapiens GN=RPL37 PE=1 SV=2	RPL37	10.49	10.72	10.71	10.99	11.3	11.13	10.98	12.03	11.21	11.34	4	0.5	11.09	2.3	0.043	0.054	-4.62
P62913	60S ribosomal protein L11 OS=Homo sapiens GN=RPL11 PE=1 SV=2	RPL11	9.87	10.53	10.05	10.27	10.24	10.87	10.69	10.08	10.51	10.68	4	0.37	10.38	2.2	0.051	0.064	-4.78
Q9NP64	Nucleolar protein of 40 kDa OS=Homo sapiens GN=ZCCHC17 PE=1 SV=1	ZCCHC17	7.93	8.23	8.22	8.77	8.96	8.73	8.59	9.48	8.57	9.19	4	0.49	8.67	2.01	0.071	0.087	-5.08
O95235	Kinesin-like protein KIF20A OS=Homo sapiens GN=KIF20A PE=1 SV=1	KIF20A	8.01	7.4	8.09	8.36	8.53	8.08	8.16	9.19	8.53	9.39	4	0.59	8.38	1.98	0.075	0.091	-5.13
Q9NQT5	Exosome complex component RRP40 OS=Homo sapiens GN=EXOSC3 PE=1 SV=3	EXOSC3	9.05	10.39	9.14	9.12	9.23	10.72	10.52	9.25	9.81	9.74	4	0.62	9.7	1.87	0.091	0.11	-5.31
Q9H1E3	Nuclear ubiquitous casein and cyclin-dependent kinase substrate 1 OS=Homo sapiens GN=NUCKS1 PE=1 SV=1	NUCKS1	9.07	9.78	8.99	8.77	8.96	10.08	10.31	8.69	9.94	9.25	4	0.54	9.39	1.73	0.11	0.13	-5.51
P46782	40S ribosomal protein S5 OS=Homo sapiens GN=RPS5 PE=1 SV=4	RPS5	9.73	10.19	9.98	10.09	10.03	10.64	10.51	9.65	10.16	10.82	4	0.35	10.18	1.7	0.12	0.14	-5.56
Q8WXA9	Splicing regulatory glutamine/lysine-rich protein 1 OS=Homo sapiens GN=SREK1 PE=1 SV=1	SREK1	9	8.35	9.16	9.61	10.06	9.26	9.38	10.35	9.82	10.03	4	0.53	9.5	1.67	0.13	0.15	-5.6
Q9UGI8	Testin OS=Homo sapiens GN=TES PE=1 SV=1	TES	9.43	8.06	9.43	9.14	9.63	9	9.26	10.22	9.72	9.81	4	0.46	9.37	1.45	0.18	0.2	-5.89
Q9Y6V7	Probable ATP-dependent RNA helicase DDX49 OS=Homo sapiens GN=DDX49 PE=1 SV=1	DDX49	7.26	9.45	7.77	7.95	7.75	9.77	9.46	7.73	8.23	8.38	4	0.67	8.38	1.41	0.19	0.21	-5.95
P08123	Collagen alpha-2(I) chain OS=Homo sapiens GN=COL1A2 PE=1 SV=7	COL1A2	10.26	8.38	10.17	10.36	10.55	8.12	8.23	10.35	8.95	10.2	4	-0.77	9.56	-1.41	0.19	0.21	-5.95
Q9NWT1	p21-activated protein kinase-interacting protein 1 OS=Homo sapiens GN=PAK1IP1 PE=1 SV=2	PAK1IP1	8.51	10.45	8.74	8.94	8.85	10.87	10.51	8.76	9.18	9.25	4	0.62	9.41	1.28	0.23	0.26	-6.11
P50750	Cyclin-dependent kinase 9 OS=Homo sapiens GN=CDK9 PE=1 SV=3	CDK9	8.93	7.8	9.19	9.53	9.71	8.25	8.17	9.2	8.52	8.95	4	-0.41	8.83	-1.17	0.27	0.3	-6.24
Q8N1N4	Keratin, type II cytoskeletal 78 OS=Homo sapiens GN=KRT78 PE=2 SV=2	KRT78	9.28	7.45	8.73	9.36	9.32	8.75	8.54	10.18	9.31	9.81	4	0.49	9.08	1.15	0.28	0.31	-6.26
O15446	DNA-directed RNA polymerase I subunit RPA34 OS=Homo sapiens GN=CD3EAP PE=1 SV=1	CD3EAP	6.74	9.08	7.38	7.43	7.32	9.53	9.08	6.92	7.74	7.65	4	0.59	7.9	1.07	0.31	0.34	-6.34
Q6PK04	Coiled-coil domain-containing protein 137 OS=Homo sapiens GN=CCDC137 PE=1 SV=1	CCDC137	8.42	9.95	8.62	9.69	9.07	10.2	9.95	8.71	8.87	9.92	4	0.38	9.34	0.99	0.34	0.38	-6.42
P56537	Eukaryotic translation initiation factor 6 OS=Homo sapiens GN=EIF6 PE=1 SV=1	EIF6	8.76	10.85	9.21	9.31	9.21	11	10.8	9.14	9.31	9.44	4	0.47	9.71	0.98	0.35	0.38	-6.43
Q9UHA3	Probable ribosome biogenesis protein RLP24 OS=Homo sapiens GN=RSL24D1 PE=1 SV=1	RSL24D1	8.73	10.81	9.08	9.25	9.23	11.07	10.81	8.81	9.39	9.46	4	0.49	9.67	0.97	0.36	0.39	-6.45
Q9NPD3	Exosome complex component RRP41 OS=Homo sapiens GN=EXOSC4 PE=1 SV=3	EXOSC4	7.37	8.98	7.87	7.65	7.44	9.39	9.12	7.31	8	7.66	4	0.43	8.09	0.96	0.36	0.39	-6.45
O95361	Tripartite motif-containing protein 16 OS=Homo sapiens GN=TRIM16 PE=1 SV=3	TRIM16	8.26	6.96	8.25	8.55	8.7	7.74	7.98	9.34	8.32	8.88	4	0.31	8.3	0.81	0.44	0.47	-6.59
P16402	Histone H1.3 OS=Homo sapiens GN=HIST1H1D PE=1 SV=2	HIST1H1D	11.34	11.28	11.16	10.62	10.8	12.38	12.31	9.39	12.46	10.61	4	0.39	11.24	0.69	0.5	0.53	-6.68
Q9P031	Thyroid transcription factor 1-associated protein 26 OS=Homo sapiens GN=CCDC59 PE=1 SV=2	CCDC59	7.92	10.18	8.49	8.61	8.7	10.33	10.11	7.99	8.56	8.71	4	0.36	8.96	0.69	0.51	0.54	-6.69
Q2TB10	Zinc finger protein 800 OS=Homo sapiens GN=ZNF800 PE=1 SV=1	ZNF800	7.53	9.64	7.63	7.82	7.95	9.96	9.65	7.26	8.06	7.54	4	0.38	8.31	0.64	0.54	0.57	-6.72
P62917	60S ribosomal protein L8 OS=Homo sapiens GN=RPL8 PE=1 SV=2	RPL8	9.91	11.19	9.95	9.97	9.82	11.75	11.46	8.49	10.45	10.24	4	0.31	10.32	0.55	0.59	0.62	-6.77
P05114	Non-histone chromosomal protein HMG-14 OS=Homo sapiens GN=HMGN1 PE=1 SV=3	HMGN1	9.71	10.41	9.8	9.38	9.61	11.13	11.07	7.54	10.84	9.95	4	0.32	9.95	0.52	0.61	0.64	-6.79
P18206	Vinculin OS=Homo sapiens GN=VCL PE=1 SV=4	VCL	10.41	9.16	10.49	10.66	10.98	9.92	9.95	11.33	10.51	10.88	4	0.18	10.43	0.48	0.64	0.67	-6.81
Q12972	Nuclear inhibitor of protein phosphatase 1 OS=Homo sapiens GN=PPP1R8 PE=1 SV=2	PPP1R8	9.88	8.45	10.2	10.26	10.65	9.26	9.28	11.11	10.06	10.66	4	0.19	9.98	0.4	0.7	0.72	-6.85
P04844	Dolichyl-diphosphooligosaccharide--protein glycosyltransferase subunit 2 OS=Homo sapiens GN=RPN2 PE=1 SV=3	RPN2	8.94	7.28	8.98	9.39	9.57	8.04	8.12	10.09	9.02	9.64	4	0.15	8.91	0.29	0.77	0.79	-6.89
Q13601	KRR1 small subunit processome component homolog OS=Homo sapiens GN=KRR1 PE=1 SV=4	KRR1	8.78	11.22	9.28	9.55	9.54	11.38	11.07	8.08	9.32	9.39	4	0.17	9.76	0.27	0.8	0.81	-6.9
O43670	BUB3-interacting and GLEBS motif-containing protein ZNF207 OS=Homo sapiens GN=ZNF207 PE=1 SV=1	ZNF207	8.05	8.33	8.12	8.03	8.04	9.36	9.29	9.57	9.4	9.58	3	1.32	8.78	12.41	1.2e-07	2.9e-05	8.23
O43719	HIV Tat-specific factor 1 OS=Homo sapiens GN=HTATSF1 PE=1 SV=1	HTATSF1	7.89	7.72	7.9	7.75	7.67	8.89	8.89	9.07	9.04	9.04	3	1.2	8.39	12.32	1.3e-07	2.9e-05	8.16
Q8WVC0	RNA polymerase-associated protein LEO1 OS=Homo sapiens GN=LEO1 PE=1 SV=1	LEO1	6.98	7.06	7.06	6.92	6.88	8.11	8.1	8.19	8.19	8.02	3	1.14	7.56	11.87	1.9e-07	2.9e-05	7.81
Q8WUA2	Peptidyl-prolyl cis-trans isomerase-like 4 OS=Homo sapiens GN=PPIL4 PE=1 SV=1	PPIL4	7.49	7.71	7.39	7.49	7.44	8.6	8.55	8.73	8.62	8.68	3	1.13	8.08	11.43	2.7e-07	2.9e-05	7.45
Q16576	Histone-binding protein RBBP7 OS=Homo sapiens GN=RBBP7 PE=1 SV=1	RBBP7	8.51	8.78	8.64	8.47	8.57	9.84	9.9	10.42	10.29	10.12	3	1.52	9.36	11.35	2.9e-07	2.9e-05	7.38
Q9NQP4	Prefoldin subunit 4 OS=Homo sapiens GN=PFDN4 PE=1 SV=1	PFDN4	8.42	8.46	8.41	8.39	8.23	9.48	9.47	9.84	9.5	9.57	3	1.19	8.98	11.23	3.2e-07	2.9e-05	7.28
Q99829	Copine-1 OS=Homo sapiens GN=CPNE1 PE=1 SV=1	CPNE1	7.64	7.71	7.73	7.44	7.33	8.81	8.74	8.94	8.77	8.74	3	1.23	8.19	10.97	4.1e-07	2.9e-05	7.06
O00233	26S proteasome non-ATPase regulatory subunit 9 OS=Homo sapiens GN=PSMD9 PE=1 SV=3	PSMD9	7.42	7.66	7.41	7.5	7.47	8.62	8.66	9.06	8.66	8.67	3	1.24	8.12	10.74	5e-07	2.9e-05	6.86
Q8IWZ8	SURP and G-patch domain-containing protein 1 OS=Homo sapiens GN=SUGP1 PE=1 SV=2	SUGP1	8.02	8.24	8.05	7.87	7.85	9.16	9.19	9.64	9.39	9.43	3	1.35	8.69	10.72	5.1e-07	2.9e-05	6.83
P21291	Cysteine and glycine-rich protein 1 OS=Homo sapiens GN=CSRP1 PE=1 SV=3	CSRP1	9.83	10.05	9.89	9.75	9.72	11.11	11	11.59	11.23	11.17	3	1.37	10.54	10.68	5.3e-07	2.9e-05	6.8
P18085	ADP-ribosylation factor 4 OS=Homo sapiens GN=ARF4 PE=1 SV=3	ARF4	8.44	8.2	8.33	8.38	8.22	9.32	9.24	9.46	9.52	9.51	3	1.09	8.86	10.66	5.4e-07	2.9e-05	6.78
Q99471	Prefoldin subunit 5 OS=Homo sapiens GN=PFDN5 PE=1 SV=2	PFDN5	9.02	8.94	8.84	9.15	8.71	9.99	10.06	10.14	10.02	10.01	3	1.11	9.49	10.58	5.8e-07	2.9e-05	6.71
P52788	Spermine synthase OS=Homo sapiens GN=SMS PE=1 SV=2	SMS	9.04	8.89	8.92	8.78	8.87	9.96	9.82	10.24	10	9.89	3	1.08	9.44	10.19	8.4e-07	2.9e-05	6.35
Q13177	Serine/threonine-protein kinase PAK 2 OS=Homo sapiens GN=PAK2 PE=1 SV=3	PAK2	8.01	8.35	7.93	7.86	7.86	9.26	9.24	9.73	9.29	9.45	3	1.39	8.7	10.1	9.1e-07	2.9e-05	6.27
Q99661	Kinesin-like protein KIF2C OS=Homo sapiens GN=KIF2C PE=1 SV=2	KIF2C	6.63	6.99	6.72	6.63	6.54	7.82	7.84	7.93	7.78	8	3	1.16	7.3	10.08	9.3e-07	2.9e-05	6.25
Q13426	DNA repair protein XRCC4 OS=Homo sapiens GN=XRCC4 PE=1 SV=2	XRCC4	6.96	7.12	6.91	6.97	6.82	8.04	8.11	8.57	8.2	8.14	3	1.25	7.59	10.01	9.9e-07	2.9e-05	6.18
P52298	Nuclear cap-binding protein subunit 2 OS=Homo sapiens GN=NCBP2 PE=1 SV=1	NCBP2	8.31	8.85	8.5	8.26	8.33	9.69	9.7	9.76	9.79	9.59	3	1.26	9.08	9.95	1.1e-06	2.9e-05	6.13
O00410	Importin-5 OS=Homo sapiens GN=IPO5 PE=1 SV=4	IPO5	5.89	5.79	5.89	5.84	6.04	6.84	6.92	7.06	6.86	6.89	3	1.01	6.42	9.93	1.1e-06	2.9e-05	6.1
Q7Z7A1	Centriolin OS=Homo sapiens GN=CNTRL PE=1 SV=2	CNTRL	7.42	7.41	7.4	7.58	7.48	8.41	8.31	8.55	8.38	8.62	3	0.99	7.96	9.79	1.2e-06	2.9e-05	5.98
Q8N6T3	ADP-ribosylation factor GTPase-activating protein 1 OS=Homo sapiens GN=ARFGAP1 PE=1 SV=2	ARFGAP1	7.26	7.36	7.43	7.31	7.38	8.4	8.43	8.92	8.4	8.56	3	1.19	7.95	9.76	1.3e-06	2.9e-05	5.94
Q9Y4A5	Transformation/transcription domain-associated protein OS=Homo sapiens GN=TRRAP PE=1 SV=3	TRRAP	7.01	7.03	7	6.93	6.89	7.92	8.1	8.45	8.3	8.03	3	1.18	7.57	9.76	1.3e-06	2.9e-05	5.94
Q96JM3	Chromosome alignment-maintaining phosphoprotein 1 OS=Homo sapiens GN=CHAMP1 PE=1 SV=2	CHAMP1	7.64	7.58	7.63	7.18	7.13	8.74	8.88	9.42	9.22	8.99	3	1.61	8.25	9.72	1.3e-06	2.9e-05	5.9
Q9H2H8	Peptidyl-prolyl cis-trans isomerase-like 3 OS=Homo sapiens GN=PPIL3 PE=1 SV=1	PPIL3	7.41	8.11	7.56	7.51	7.52	8.86	8.92	8.99	9.02	9.18	3	1.37	8.31	9.57	1.5e-06	2.9e-05	5.75
Q8N1G0	Zinc finger protein 687 OS=Homo sapiens GN=ZNF687 PE=1 SV=1	ZNF687	8.44	8.26	8.41	7.9	8.21	9.41	9.8	10.32	10.1	10.1	3	1.7	9.1	9.56	1.6e-06	2.9e-05	5.74
Q15003	Condensin complex subunit 2 OS=Homo sapiens GN=NCAPH PE=1 SV=3	NCAPH	6.8	6.72	6.67	6.64	6.56	7.71	7.71	7.64	7.82	7.51	3	0.99	7.19	9.53	1.6e-06	2.9e-05	5.72
P63167	Dynein light chain 1, cytoplasmic OS=Homo sapiens GN=DYNLL1 PE=1 SV=1	DYNLL1	11.57	11.81	11.61	11.47	11.61	12.81	12.67	13.04	12.83	12.54	3	1.16	12.2	9.47	1.7e-06	2.9e-05	5.66
P35568	Insulin receptor substrate 1 OS=Homo sapiens GN=IRS1 PE=1 SV=1	IRS1	6.84	6.93	6.98	6.99	7	7.77	7.83	8.1	8.02	8	3	0.99	7.46	9.44	1.8e-06	3e-05	5.62
Q9HCE5	N6-adenosine-methyltransferase subunit METTL14 OS=Homo sapiens GN=METTL14 PE=1 SV=2	METTL14	7.24	7.63	7.15	7.02	7.36	8.47	8.49	8.72	8.49	8.4	3	1.23	7.9	9.37	1.9e-06	3e-05	5.55
Q8WX92	Negative elongation factor B OS=Homo sapiens GN=NELFB PE=1 SV=1	NELFB	6.88	6.63	6.85	6.7	6.67	7.87	7.84	8.53	8.14	8.17	3	1.36	7.44	9.34	1.9e-06	3e-05	5.52
P68036	Ubiquitin-conjugating enzyme E2 L3 OS=Homo sapiens GN=UBE2L3 PE=1 SV=1	UBE2L3	7.34	7.66	7.27	7.49	7.37	8.45	8.37	8.43	8.32	8.47	3	0.98	7.92	9.34	1.9e-06	3e-05	5.52
Q99584	Protein S100-A13 OS=Homo sapiens GN=S100A13 PE=1 SV=1	S100A13	8.2	8.22	8.07	8.13	8.07	9.18	8.97	8.95	8.93	9.05	3	0.87	8.58	9.29	2e-06	3e-05	5.47
Q08209	Serine/threonine-protein phosphatase 2B catalytic subunit alpha isoform OS=Homo sapiens GN=PPP3CA PE=1 SV=1	PPP3CA	7.47	7.32	7.35	7.45	7.33	8.42	8.49	8.21	8.42	8.18	3	0.96	7.87	9.27	2.1e-06	3e-05	5.45
Q04446	1,4-alpha-glucan-branching enzyme OS=Homo sapiens GN=GBE1 PE=1 SV=3	GBE1	7.96	8.19	8.1	8.44	7.98	9.36	9.24	9.92	9.45	9.61	3	1.38	8.83	9.2	2.2e-06	3e-05	5.38
P84085	ADP-ribosylation factor 5 OS=Homo sapiens GN=ARF5 PE=1 SV=2	ARF5	7.63	8.07	7.45	7.85	7.45	8.9	8.96	8.86	8.94	9.1	3	1.26	8.33	9.15	2.4e-06	3e-05	5.33
O60934	Nibrin OS=Homo sapiens GN=NBN PE=1 SV=1	NBN	6.72	6.6	6.86	6.5	6.75	7.68	7.85	8.09	8	7.65	3	1.16	7.28	9.07	2.5e-06	3e-05	5.25
Q9Y4X5	E3 ubiquitin-protein ligase ARIH1 OS=Homo sapiens GN=ARIH1 PE=1 SV=2	ARIH1	8.31	8.49	8.19	7.92	8.03	9.42	9.51	10.2	9.7	9.69	3	1.51	8.95	9.04	2.6e-06	3e-05	5.21
Q8WVK2	U4/U6.U5 small nuclear ribonucleoprotein 27 kDa protein OS=Homo sapiens GN=SNRNP27 PE=1 SV=1	SNRNP27	9.12	9.03	9.14	9.25	9.17	9.97	10.02	10.45	10.33	10.18	3	1.05	9.67	9.03	2.7e-06	3e-05	5.21
Q9Y285	Phenylalanine--tRNA ligase alpha subunit OS=Homo sapiens GN=FARSA PE=1 SV=3	FARSA	7.56	7.54	7.31	7.73	7.34	8.44	8.48	8.76	8.63	8.82	3	1.12	8.07	9.02	2.7e-06	3e-05	5.19
P51003	Poly(A) polymerase alpha OS=Homo sapiens GN=PAPOLA PE=1 SV=4	PAPOLA	7.46	7.23	7.24	7.3	7.25	8.23	8.19	8.67	8.35	8.57	3	1.1	7.86	8.98	2.8e-06	3e-05	5.15
Q9BYG5	Partitioning defective 6 homolog beta OS=Homo sapiens GN=PARD6B PE=1 SV=1	PARD6B	8.16	8.39	8.12	7.87	8.16	9.31	9.39	10.09	9.5	9.6	3	1.44	8.86	8.98	2.8e-06	3e-05	5.15
Q15427	Splicing factor 3B subunit 4 OS=Homo sapiens GN=SF3B4 PE=1 SV=1	SF3B4	10.09	9.82	10.09	9.75	9.74	10.95	11.11	11.72	11.53	11.37	3	1.44	10.62	8.97	2.8e-06	3e-05	5.14
Q9Y2V2	Calcium-regulated heat-stable protein 1 OS=Homo sapiens GN=CARHSP1 PE=1 SV=2	CARHSP1	8.09	8.41	8.21	7.96	8	9.33	9.25	9.58	9.05	9.29	3	1.16	8.72	8.95	2.9e-06	3.1e-05	5.11
Q8ND24	RING finger protein 214 OS=Homo sapiens GN=RNF214 PE=1 SV=2	RNF214	5.31	5.29	5.09	5.43	5.39	6.33	6.51	7.07	6.74	6.93	3	1.39	6.03	8.93	3e-06	3.1e-05	5.1
O15269	Serine palmitoyltransferase 1 OS=Homo sapiens GN=SPTLC1 PE=1 SV=1	SPTLC1	6.5	6.79	6.51	6.68	6.43	7.72	7.58	7.66	7.42	7.64	3	1.01	7.11	8.89	3.1e-06	3.1e-05	5.06
O00257	E3 SUMO-protein ligase CBX4 OS=Homo sapiens GN=CBX4 PE=1 SV=3	CBX4	6.39	6.43	6.12	5.92	6.36	7.48	7.43	8.17	7.91	7.87	3	1.51	7.02	8.84	3.2e-06	3.2e-05	5.01
O75528	Transcriptional adapter 3 OS=Homo sapiens GN=TADA3 PE=1 SV=1	TADA3	6.71	6.61	6.65	6.42	6.59	7.65	7.64	8.24	7.71	7.86	3	1.22	7.22	8.82	3.3e-06	3.2e-05	4.98
Q7Z739	YTH domain-containing family protein 3 OS=Homo sapiens GN=YTHDF3 PE=1 SV=1	YTHDF3	7.41	7.04	7.21	7.25	7.36	8.24	8.15	8.49	8.16	8.44	3	1.04	7.78	8.8	3.4e-06	3.3e-05	4.96
Q6NZY4	Zinc finger CCHC domain-containing protein 8 OS=Homo sapiens GN=ZCCHC8 PE=1 SV=2	ZCCHC8	5.87	6.05	5.6	5.5	5.34	6.91	6.94	7.35	7.01	7.12	3	1.37	6.39	8.77	3.5e-06	3.3e-05	4.93
O43318	Mitogen-activated protein kinase kinase kinase 7 OS=Homo sapiens GN=MAP3K7 PE=1 SV=1	MAP3K7	8.65	8.79	8.53	8.39	8.53	9.61	9.55	10.07	9.63	9.63	3	1.12	9.14	8.72	3.7e-06	3.3e-05	4.87
O00193	Small acidic protein OS=Homo sapiens GN=SMAP PE=1 SV=1	SMAP	8.75	9.53	8.84	8.82	8.67	10.26	10.26	10.33	10.25	10.39	3	1.37	9.61	8.7	3.8e-06	3.3e-05	4.85
Q9NTK5	Obg-like ATPase 1 OS=Homo sapiens GN=OLA1 PE=1 SV=2	OLA1	8.87	8.88	8.93	8.86	8.63	9.97	9.76	9.57	9.7	9.81	3	0.93	9.3	8.69	3.8e-06	3.3e-05	4.84
Q92890	Ubiquitin fusion degradation protein 1 homolog OS=Homo sapiens GN=UFD1L PE=1 SV=3	UFD1L	7.46	7.51	7.34	7.23	7.46	8.36	8.44	8.99	8.54	8.51	3	1.16	7.99	8.66	3.9e-06	3.3e-05	4.81
Q9BTD8	RNA-binding protein 42 OS=Homo sapiens GN=RBM42 PE=1 SV=1	RBM42	7.81	7.71	7.86	7.3	7.22	8.84	8.84	9.14	9.01	8.74	3	1.33	8.25	8.65	4e-06	3.4e-05	4.79
Q96S55	ATPase WRNIP1 OS=Homo sapiens GN=WRNIP1 PE=1 SV=2	WRNIP1	6.42	6.52	6.75	6.27	6.36	7.6	7.79	8.53	8.04	7.98	3	1.51	7.24	8.58	4.3e-06	3.5e-05	4.72
Q96RS6	NudC domain-containing protein 1 OS=Homo sapiens GN=NUDCD1 PE=1 SV=2	NUDCD1	7.2	7.5	7.16	7.14	6.97	8.22	8.19	8.69	8.36	8.35	3	1.16	7.79	8.55	4.4e-06	3.5e-05	4.69
Q8IX12	Cell division cycle and apoptosis regulator protein 1 OS=Homo sapiens GN=CCAR1 PE=1 SV=2	CCAR1	8.09	7.76	8.16	7.9	8.05	8.93	8.98	9.35	9.34	8.96	3	1.12	8.56	8.5	4.7e-06	3.6e-05	4.63
P43686	26S protease regulatory subunit 6B OS=Homo sapiens GN=PSMC4 PE=1 SV=2	PSMC4	6.69	7.05	6.69	7.08	6.69	8.03	7.94	7.69	7.99	8.09	3	1.1	7.4	8.4	5.3e-06	3.8e-05	4.51
O60942	mRNA-capping enzyme OS=Homo sapiens GN=RNGTT PE=1 SV=1	RNGTT	8.32	8.71	8.39	8.37	8.39	9.6	9.51	10.29	9.6	9.9	3	1.34	9.11	8.37	5.4e-06	3.8e-05	4.49
Q92733	Proline-rich protein PRCC OS=Homo sapiens GN=PRCC PE=1 SV=1	PRCC	7.37	7.58	7.63	6.92	7.27	8.52	8.74	9.41	9.05	8.97	3	1.58	8.15	8.31	5.8e-06	3.9e-05	4.41
O15372	Eukaryotic translation initiation factor 3 subunit H OS=Homo sapiens GN=EIF3H PE=1 SV=1	EIF3H	7.2	6.99	7.25	7.07	6.9	8.16	7.91	8	7.95	7.94	3	0.9	7.54	8.27	6.1e-06	4e-05	4.38
Q9Y570	Protein phosphatase methylesterase 1 OS=Homo sapiens GN=PPME1 PE=1 SV=3	PPME1	6.93	7.75	7.19	7.29	7.04	8.53	8.46	8.42	8.48	8.42	3	1.22	7.86	8.17	6.8e-06	4.2e-05	4.26
Q9H2K8	Serine/threonine-protein kinase TAO3 OS=Homo sapiens GN=TAOK3 PE=1 SV=2	TAOK3	6.86	6.73	6.45	6.59	6.41	7.46	7.62	7.63	7.5	7.67	3	0.96	7.1	8.08	7.5e-06	4.4e-05	4.15
Q9BTL3	RNMT-activating mini protein OS=Homo sapiens GN=FAM103A1 PE=1 SV=1	FAM103A1	6.82	6.79	6.91	6.79	6.94	7.7	7.73	8.35	8.01	8	3	1.1	7.41	8.06	7.8e-06	4.5e-05	4.13
O75347	Tubulin-specific chaperone A OS=Homo sapiens GN=TBCA PE=1 SV=3	TBCA	8.72	8.69	8.79	8.78	8.76	9.63	9.45	9.67	9.36	9.47	3	0.77	9.13	8.06	7.8e-06	4.5e-05	4.13
Q86UE8	Serine/threonine-protein kinase tousled-like 2 OS=Homo sapiens GN=TLK2 PE=1 SV=2	TLK2	7.95	7.94	8.08	8.13	8.11	8.88	8.94	9.54	9.11	9.12	3	1.07	8.58	8.03	8e-06	4.5e-05	4.09
Q92805	Golgin subfamily A member 1 OS=Homo sapiens GN=GOLGA1 PE=1 SV=3	GOLGA1	5.65	6.22	5.81	5.77	6.05	7.44	7.64	8.82	7.88	8.65	3	2.17	7.01	8.05	8.1e-06	4.5e-05	4.09
Q92922	SWI/SNF complex subunit SMARCC1 OS=Homo sapiens GN=SMARCC1 PE=1 SV=3	SMARCC1	8.28	8.11	8.19	8.2	8.09	9.08	9.1	9.83	9.42	9.3	3	1.16	8.76	7.95	8.8e-06	4.8e-05	4
Q9UBL3	Set1/Ash2 histone methyltransferase complex subunit ASH2 OS=Homo sapiens GN=ASH2L PE=1 SV=1	ASH2L	7.88	7.78	7.71	7.52	7.36	8.82	8.82	9.77	9.26	9.15	3	1.51	8.41	7.94	8.9e-06	4.8e-05	3.99
Q96Q15	Serine/threonine-protein kinase SMG1 OS=Homo sapiens GN=SMG1 PE=1 SV=3	SMG1	6.95	6.61	6.87	6.62	6.79	7.75	7.72	7.75	7.53	7.57	3	0.89	7.23	7.88	9.5e-06	5e-05	3.92
O60870	DNA/RNA-binding protein KIN17 OS=Homo sapiens GN=KIN PE=1 SV=2	KIN	6.97	7.71	6.9	7.28	6.9	8.53	8.38	8.63	8.29	8.65	3	1.34	7.83	7.88	9.5e-06	5e-05	3.92
Q6VY07	Phosphofurin acidic cluster sorting protein 1 OS=Homo sapiens GN=PACS1 PE=1 SV=2	PACS1	7.7	7.75	7.45	7.66	7.48	8.44	8.45	8.86	8.47	8.51	3	0.94	8.08	7.86	9.7e-06	5.1e-05	3.9
P23528	Cofilin-1 OS=Homo sapiens GN=CFL1 PE=1 SV=3	CFL1	10.45	11.01	10.56	10.64	10.47	11.66	11.64	11.45	11.61	11.67	3	0.98	11.12	7.83	1e-05	5.2e-05	3.86
Q13416	Origin recognition complex subunit 2 OS=Homo sapiens GN=ORC2 PE=1 SV=2	ORC2	9.38	9.6	9.48	8.91	9.02	10.48	10.49	10.62	10.68	10.22	3	1.22	9.89	7.83	1e-05	5.2e-05	3.86
Q6NXE6	Armadillo repeat-containing protein 6 OS=Homo sapiens GN=ARMC6 PE=1 SV=2	ARMC6	7.6	7.3	7.66	7.69	7.69	8.45	8.44	9.02	8.73	8.75	3	1.09	8.14	7.82	1e-05	5.2e-05	3.85
Q9NVA2	Septin-11 OS=Homo sapiens GN=SEPT11 PE=1 SV=3	SEPT11_	8.19	7.9	7.9	7.94	7.73	8.91	8.82	8.72	8.86	8.67	3	0.86	8.37	7.81	1e-05	5.2e-05	3.84
Q9Y3B4	Splicing factor 3B subunit 6 OS=Homo sapiens GN=SF3B6 PE=1 SV=1	SF3B6	9.67	9.54	9.69	9.18	9.2	10.56	10.6	10.82	11	10.37	3	1.22	10.07	7.75	1.1e-05	5.4e-05	3.76
Q9UL40	Zinc finger protein 346 OS=Homo sapiens GN=ZNF346 PE=1 SV=1	ZNF346	6.69	7.38	6.92	6.9	7.09	8.1	7.98	8.09	7.97	8.02	3	1.03	7.52	7.72	1.1e-05	5.5e-05	3.73
Q00403	Transcription initiation factor IIB OS=Homo sapiens GN=GTF2B PE=1 SV=1	GTF2B	6.72	7.49	6.85	6.5	6.94	8.28	8.19	8.74	8.26	8.28	3	1.44	7.63	7.69	1.2e-05	5.6e-05	3.69
Q9H444	Charged multivesicular body protein 4b OS=Homo sapiens GN=CHMP4B PE=1 SV=1	CHMP4B	7.96	8.33	8.1	7.74	7.81	9.1	9.1	9.21	8.91	8.84	3	1.04	8.51	7.67	1.2e-05	5.7e-05	3.67
Q9NP66	High mobility group protein 20A OS=Homo sapiens GN=HMG20A PE=1 SV=1	HMG20A	7.51	7.24	7.27	7.63	7.45	8.21	8.45	8.89	8.88	8.92	3	1.25	8.05	7.66	1.2e-05	5.7e-05	3.65
P63165	Small ubiquitin-related modifier 1 OS=Homo sapiens GN=SUMO1 PE=1 SV=1	SUMO1	9.46	10.22	9.51	9.14	9.2	10.85	10.89	11.32	10.99	11.09	3	1.52	10.27	7.65	1.2e-05	5.8e-05	3.65
Q9Y3E7	Charged multivesicular body protein 3 OS=Homo sapiens GN=CHMP3 PE=1 SV=3	CHMP3	7.68	7.89	7.76	7.73	7.67	8.6	8.56	8.83	8.38	8.54	3	0.83	8.17	7.62	1.3e-05	5.9e-05	3.61
Q7Z460	CLIP-associating protein 1 OS=Homo sapiens GN=CLASP1 PE=1 SV=1	CLASP1	6.88	7	7.09	6.64	6.67	7.94	7.93	7.8	7.78	7.64	3	0.95	7.35	7.62	1.3e-05	5.9e-05	3.61
Q13526	Peptidyl-prolyl cis-trans isomerase NIMA-interacting 1 OS=Homo sapiens GN=PIN1 PE=1 SV=1	PIN1	8.45	8.63	8.51	8.63	8.75	9.49	9.5	10.04	9.75	10.26	3	1.21	9.2	7.59	1.3e-05	6e-05	3.58
Q9H3K6	BolA-like protein 2 OS=Homo sapiens GN=BOLA2 PE=1 SV=1	BOLA2	9.32	9.51	9.57	9.08	9	10.39	10.32	11.13	10.59	10.78	3	1.34	9.97	7.54	1.4e-05	6.2e-05	3.51
Q14119	Vascular endothelial zinc finger 1 OS=Homo sapiens GN=VEZF1 PE=1 SV=2	VEZF1	7.15	8.13	7.41	7.33	7.49	8.83	8.8	9.71	9.14	9.42	3	1.67	8.35	7.47	1.5e-05	6.6e-05	3.43
P09382	Galectin-1 OS=Homo sapiens GN=LGALS1 PE=1 SV=2	LGALS1	8.56	8.38	8.52	8.54	8.37	9.32	9.27	9.79	9.21	9.58	3	0.96	8.96	7.46	1.6e-05	6.6e-05	3.41
Q9BWF3	RNA-binding protein 4 OS=Homo sapiens GN=RBM4 PE=1 SV=1	RBM4	7.46	7.69	7.4	7.66	7.5	8.6	8.58	9.53	8.91	9.42	3	1.46	8.28	7.39	1.7e-05	7e-05	3.33
P17029	Zinc finger protein with KRAB and SCAN domains 1 OS=Homo sapiens GN=ZKSCAN1 PE=1 SV=3	ZKSCAN1	6.66	6.65	6.67	7.02	6.63	7.69	7.94	8.84	8.31	8.54	3	1.53	7.5	7.34	1.8e-05	7.4e-05	3.26
Q92754	Transcription factor AP-2 gamma OS=Homo sapiens GN=TFAP2C PE=1 SV=1	TFAP2C	7.19	7.37	7.37	7.25	7.67	9.22	9.24	11.17	10.22	10.91	3	2.78	8.77	7.43	1.9e-05	7.6e-05	3.24
Q99816	Tumor susceptibility gene 101 protein OS=Homo sapiens GN=TSG101 PE=1 SV=2	TSG101	8.52	8.41	8.4	8.64	8.55	9.38	9.25	9.99	9.55	9.88	3	1.1	9.06	7.31	1.9e-05	7.6e-05	3.22
Q96FQ6	Protein S100-A16 OS=Homo sapiens GN=S100A16 PE=1 SV=1	S100A16	8.04	8.3	8.08	8.23	8.22	8.98	8.85	8.89	8.81	8.83	3	0.7	8.53	7.28	2e-05	7.7e-05	3.19
Q96BP3	Peptidylprolyl isomerase domain and WD repeat-containing protein 1 OS=Homo sapiens GN=PPWD1 PE=1 SV=1	PPWD1	6.41	6.55	6.69	6.73	6.68	7.39	7.39	7.84	7.81	7.49	3	0.97	7.11	7.24	2.1e-05	8e-05	3.14
Q99747	Gamma-soluble NSF attachment protein OS=Homo sapiens GN=NAPG PE=1 SV=1	NAPG	9.26	9.22	9.36	8.89	9.24	10.05	10.22	10.94	10.35	10.62	3	1.24	9.82	7.24	2.1e-05	8e-05	3.13
Q96EB6	NAD-dependent protein deacetylase sirtuin-1 OS=Homo sapiens GN=SIRT1 PE=1 SV=2	SIRT1	6.26	6.35	6.23	5.7	6.22	7.6	7.91	9.39	8.6	8.98	3	2.33	7.34	7.32	2.1e-05	8.1e-05	3.13
Q04917	14-3-3 protein eta OS=Homo sapiens GN=YWHAH PE=1 SV=4	YWHAH	6.96	7.12	7.11	6.82	6.77	7.92	7.84	7.72	7.79	7.66	3	0.82	7.38	7.23	2.1e-05	8.1e-05	3.13
Q9H4M9	EH domain-containing protein 1 OS=Homo sapiens GN=EHD1 PE=1 SV=2	EHD1	6.43	6.26	6.44	6.42	6.38	7.22	7.12	7.55	7.13	7.58	3	0.93	6.87	7.2	2.1e-05	8.2e-05	3.09
Q96CN7	Isochorismatase domain-containing protein 1 OS=Homo sapiens GN=ISOC1 PE=1 SV=3	ISOC1	8.46	8.1	8.34	8.28	8.03	9.08	9.05	9.62	9.2	9.47	3	1.04	8.77	7.2	2.2e-05	8.2e-05	3.08
Q96HP0	Dedicator of cytokinesis protein 6 OS=Homo sapiens GN=DOCK6 PE=1 SV=3	DOCK6	5.17	4.95	5.29	4.87	5.05	6.08	5.89	5.8	5.9	6.06	3	0.86	5.54	7.18	2.2e-05	8.3e-05	3.07
Q16186	Proteasomal ubiquitin receptor ADRM1 OS=Homo sapiens GN=ADRM1 PE=1 SV=2	ADRM1	7.4	7.52	7.54	7.89	7.89	8.49	8.57	9.1	8.75	8.96	3	1.12	8.22	7.17	2.2e-05	8.4e-05	3.06
P51784	Ubiquitin carboxyl-terminal hydrolase 11 OS=Homo sapiens GN=USP11 PE=1 SV=3	USP11	5.82	5.99	6.07	5.39	5.83	7.51	7.78	9.53	8.38	9.12	3	2.62	7.16	7.23	2.4e-05	8.9e-05	3
Q5TGY3	AT-hook DNA-binding motif-containing protein 1 OS=Homo sapiens GN=AHDC1 PE=1 SV=1	AHDC1	7.38	7.35	7.28	7.24	7.31	8.46	8.56	9.92	9.17	9.48	3	1.8	8.22	7.11	2.5e-05	9e-05	2.95
P49321	Nuclear autoantigenic sperm protein OS=Homo sapiens GN=NASP PE=1 SV=2	NASP	6.63	6.36	6.57	6.72	6.51	7.24	7.35	7.76	7.54	7.7	3	0.95	7.05	7.09	2.5e-05	9e-05	2.95
O43709	Probable 18S rRNA (guanine-N(7))-methyltransferase OS=Homo sapiens GN=WBSCR22 PE=1 SV=2	WBSCR22	5.33	6.28	5.71	5.87	5.77	6.93	6.92	7.38	6.92	7.26	3	1.27	6.46	7.08	2.5e-05	9e-05	2.94
O95983	Methyl-CpG-binding domain protein 3 OS=Homo sapiens GN=MBD3 PE=1 SV=1	MBD3	7.31	7.11	7.35	7.12	7.41	8.13	8.26	9.16	8.67	8.71	3	1.32	7.93	7.07	2.5e-05	9.1e-05	2.92
Q92769	Histone deacetylase 2 OS=Homo sapiens GN=HDAC2 PE=1 SV=2	HDAC2	8.47	8.54	8.79	8.71	8.95	9.58	9.66	10.5	10.23	10.04	3	1.31	9.35	7.05	2.6e-05	9.2e-05	2.9
Q9UI30	Multifunctional methyltransferase subunit TRM112-like protein OS=Homo sapiens GN=TRMT112 PE=1 SV=1	TRMT112	7.95	8.96	8.07	8.12	7.96	9.55	9.52	9.83	9.38	9.57	3	1.35	8.89	7.02	2.7e-05	9.5e-05	2.86
Q9UBQ0	Vacuolar protein sorting-associated protein 29 OS=Homo sapiens GN=VPS29 PE=1 SV=1	VPS29	8.15	8.13	8.37	8.54	8.28	9.12	9.07	9.73	9.37	9.67	3	1.1	8.85	6.98	2.8e-05	9.8e-05	2.81
A0FGR8	Extended synaptotagmin-2 OS=Homo sapiens GN=ESYT2 PE=1 SV=1	ESYT2	7.4	7.15	7.22	7.46	7.53	8.11	8.04	8.2	8.06	8.12	3	0.75	7.74	6.97	2.9e-05	9.9e-05	2.8
O95104	Splicing factor, arginine/serine-rich 15 OS=Homo sapiens GN=SCAF4 PE=1 SV=3	SCAF4	7.74	7.51	7.82	7.58	8	8.66	8.59	9.03	8.83	8.45	3	0.98	8.23	6.91	3.1e-05	0.00011	2.71
Q3KQU3	MAP7 domain-containing protein 1 OS=Homo sapiens GN=MAP7D1 PE=1 SV=1	MAP7D1	5.42	5.68	4.95	4.89	5.16	6.56	6.51	6.53	6.18	6.25	3	1.16	5.84	6.91	3.1e-05	0.00011	2.71
P25440	Bromodomain-containing protein 2 OS=Homo sapiens GN=BRD2 PE=1 SV=2	BRD2	8.19	8.62	8.32	7.95	8.33	9.37	9.28	9.92	9.37	9.2	3	1.14	8.86	6.88	3.2e-05	0.00011	2.68
P37837	Transaldolase OS=Homo sapiens GN=TALDO1 PE=1 SV=2	TALDO1	7.63	8.22	7.55	7.52	7.51	8.76	8.9	8.77	8.7	8.54	3	1.04	8.22	6.88	3.2e-05	0.00011	2.67
Q9NUQ8	ATP-binding cassette sub-family F member 3 OS=Homo sapiens GN=ABCF3 PE=1 SV=2	ABCF3	6.25	5.76	6.07	6.07	6.16	6.81	6.8	6.97	6.96	7.12	3	0.86	6.52	6.87	3.3e-05	0.00011	2.66
Q63HN8	E3 ubiquitin-protein ligase RNF213 OS=Homo sapiens GN=RNF213 PE=1 SV=3	RNF213	6.41	6.39	6.48	6.15	6.53	7.3	7.46	8.25	7.52	7.53	3	1.21	7.01	6.84	3.4e-05	0.00011	2.63
P61962	DDB1- and CUL4-associated factor 7 OS=Homo sapiens GN=DCAF7 PE=1 SV=1	DCAF7	8.09	8.28	8.27	8.04	8.46	9.38	9.52	10.87	10.19	10.5	3	1.86	9.16	6.89	3.5e-05	0.00011	2.61
Q4V328	GRIP1-associated protein 1 OS=Homo sapiens GN=GRIPAP1 PE=1 SV=1	GRIPAP1	6.37	6.08	6.3	6.42	6.8	7.32	7.28	7.54	7.27	7.41	3	0.96	6.89	6.83	3.4e-05	0.00011	2.61
Q9BXJ9	N-alpha-acetyltransferase 15, NatA auxiliary subunit OS=Homo sapiens GN=NAA15 PE=1 SV=1	NAA15	7.34	6.96	6.96	7.27	7.05	7.97	7.85	8.05	7.88	8.32	3	0.9	7.57	6.76	3.8e-05	0.00012	2.52
P78406	mRNA export factor OS=Homo sapiens GN=RAE1 PE=1 SV=1	RAE1	7.8	8.24	7.68	7.69	7.45	8.98	8.86	8.75	8.71	8.61	3	1.01	8.28	6.73	3.9e-05	0.00012	2.48
O75152	Zinc finger CCCH domain-containing protein 11A OS=Homo sapiens GN=ZC3H11A PE=1 SV=3	ZC3H11A	7.79	7.3	7.57	7.87	7.37	8.3	8.49	8.78	8.71	8.57	3	0.99	8.08	6.72	4e-05	0.00012	2.46
P49458	Signal recognition particle 9 kDa protein OS=Homo sapiens GN=SRP9 PE=1 SV=2	SRP9	8.18	9.79	8.55	8.55	8.86	10.52	10.6	11.75	10.82	11.44	3	2.24	9.91	6.77	4.2e-05	0.00013	2.42
Q9H7N4	Splicing factor, arginine/serine-rich 19 OS=Homo sapiens GN=SCAF1 PE=1 SV=3	SCAF1	7.11	7.54	7.1	6.83	7.05	8.32	8.33	8.06	8.4	7.84	3	1.06	7.67	6.64	4.4e-05	0.00013	2.35
Q9UEE9	Craniofacial development protein 1 OS=Homo sapiens GN=CFDP1 PE=1 SV=1	CFDP1	7.42	8.42	7.69	7.22	7.42	8.97	9.08	9.27	8.89	8.91	3	1.38	8.33	6.6	4.6e-05	0.00014	2.3
Q9UBE0	SUMO-activating enzyme subunit 1 OS=Homo sapiens GN=SAE1 PE=1 SV=1	SAE1	6.27	6.49	5.8	6.16	5.83	7.75	7.17	7.4	7	7.22	3	1.19	6.72	6.58	4.8e-05	0.00014	2.27
Q06124	Tyrosine-protein phosphatase non-receptor type 11 OS=Homo sapiens GN=PTPN11 PE=1 SV=2	PTPN11	6.69	6.93	6.59	7.02	6.77	7.71	7.52	7.53	7.6	7.49	3	0.76	7.2	6.57	4.8e-05	0.00014	2.27
P25815	Protein S100-P OS=Homo sapiens GN=S100P PE=1 SV=2	S100P	7.28	7.02	7.29	7.53	7.13	8.14	7.97	8.61	8.78	8.77	3	1.2	7.86	6.55	4.9e-05	0.00014	2.24
P11216	Glycogen phosphorylase, brain form OS=Homo sapiens GN=PYGB PE=1 SV=5	PYGB	5.88	5.9	6.18	6.11	5.96	6.95	6.87	7.37	6.63	7	3	0.95	6.5	6.51	5.2e-05	0.00015	2.19
P62495	Eukaryotic peptide chain release factor subunit 1 OS=Homo sapiens GN=ETF1 PE=1 SV=3	ETF1	7.43	7.72	7.24	7.48	7.12	8.52	8.39	8.15	8.3	8.14	3	0.9	7.86	6.51	5.2e-05	0.00015	2.18
Q96ST2	Protein IWS1 homolog OS=Homo sapiens GN=IWS1 PE=1 SV=2	IWS1	7.26	7.47	7.24	6.81	7.09	8.42	8.49	8.11	8.59	7.86	3	1.12	7.74	6.48	5.4e-05	0.00015	2.15
Q9H875	PRKR-interacting protein 1 OS=Homo sapiens GN=PRKRIP1 PE=1 SV=1	PRKRIP1	5.97	7.04	6.17	6.62	6.33	7.78	7.69	8.83	8	8.57	3	1.74	7.31	6.49	5.5e-05	0.00015	2.14
Q06587	E3 ubiquitin-protein ligase RING1 OS=Homo sapiens GN=RING1 PE=1 SV=2	RING1	6.06	5.82	6.06	6.41	6.03	6.98	6.94	7.29	7.15	7.79	3	1.14	6.67	6.4	6.1e-05	0.00016	2.03
Q9UKX7	Nuclear pore complex protein Nup50 OS=Homo sapiens GN=NUP50 PE=1 SV=2	NUP50	6.85	6.54	6.95	6.85	7.05	7.54	7.67	8.06	8.13	7.7	3	0.97	7.34	6.32	6.7e-05	0.00018	1.92
Q14677	Clathrin interactor 1 OS=Homo sapiens GN=CLINT1 PE=1 SV=1	CLINT1	7.64	7.75	7.63	7.91	7.95	8.62	8.51	9.22	8.52	8.87	3	0.97	8.27	6.31	6.8e-05	0.00018	1.91
P11802	Cyclin-dependent kinase 4 OS=Homo sapiens GN=CDK4 PE=1 SV=2	CDK4	6.09	6.35	6.33	6.35	6.17	7.38	7.69	9.28	8.38	8.76	3	2.03	7.29	6.35	7.2e-05	0.00019	1.88
Q9ULT8	E3 ubiquitin-protein ligase HECTD1 OS=Homo sapiens GN=HECTD1 PE=1 SV=3	HECTD1	6.75	6.45	6.85	6.82	6.86	7.55	7.34	7.69	7.42	7.62	3	0.77	7.15	6.28	7.1e-05	0.00019	1.86
Q12873	Chromodomain-helicase-DNA-binding protein 3 OS=Homo sapiens GN=CHD3 PE=1 SV=3	CHD3	7.45	7.85	7.37	7.23	7.87	8.49	8.48	8.41	8.44	8.37	3	0.88	8	6.26	7.3e-05	0.00019	1.84
Q7Z589	BRCA2-interacting transcriptional repressor EMSY OS=Homo sapiens GN=EMSY PE=1 SV=2	EMSY	7.86	7.69	7.91	7.75	7.89	8.61	8.86	10	9.34	9.46	3	1.43	8.54	6.25	7.4e-05	0.00019	1.82
O14562	Ubiquitin domain-containing protein UBFD1 OS=Homo sapiens GN=UBFD1 PE=1 SV=2	UBFD1	7.43	7.34	7.39	7.49	7.8	8.22	8.29	9.03	8.48	8.61	3	1.03	8.02	6.22	7.7e-05	0.0002	1.78
O94972	E3 ubiquitin-protein ligase TRIM37 OS=Homo sapiens GN=TRIM37 PE=1 SV=2	TRIM37	6.89	7.19	7.01	6.94	6.97	8.28	8.48	10.28	9.08	9.76	3	2.17	8.1	6.29	7.9e-05	0.0002	1.78
P06744	Glucose-6-phosphate isomerase OS=Homo sapiens GN=GPI PE=1 SV=4	GPI	7.97	8.15	8.04	8.32	8.25	9	8.71	8.95	8.68	8.93	3	0.71	8.5	6.2	7.9e-05	0.0002	1.76
Q13425	Beta-2-syntrophin OS=Homo sapiens GN=SNTB2 PE=1 SV=1	SNTB2	7.99	7.58	7.83	7.95	7.84	8.52	8.53	8.79	8.45	8.49	3	0.71	8.2	6.2	7.9e-05	0.0002	1.75
Q3YEC7	Rab-like protein 6 OS=Homo sapiens GN=RABL6 PE=1 SV=2	RABL6	7.39	7.41	7.33	7.36	7.05	8.26	8.26	8	8.08	7.82	3	0.77	7.7	6.18	8.1e-05	0.0002	1.73
O94913	Pre-mRNA cleavage complex 2 protein Pcf11 OS=Homo sapiens GN=PCF11 PE=1 SV=3	PCF11	5.8	5.48	5.9	5.75	6.29	6.79	6.81	7.69	7.13	7.08	3	1.24	6.49	6.16	8.4e-05	0.00021	1.7
P05023	Sodium/potassium-transporting ATPase subunit alpha-1 OS=Homo sapiens GN=ATP1A1 PE=1 SV=1	ATP1A1	7.62	7.27	7.13	7.26	7.05	8.42	8.37	8.03	7.89	8.18	3	0.91	7.73	6.15	8.4e-05	0.00021	1.69
A6NKD9	Coiled-coil domain-containing protein 85C OS=Homo sapiens GN=CCDC85C PE=1 SV=1	CCDC85C	7.05	7.02	7.26	7.09	7.48	7.89	7.93	8.34	8.33	7.87	3	0.89	7.63	6.08	9.4e-05	0.00023	1.58
Q14571	Inositol 1,4,5-trisphosphate receptor type 2 OS=Homo sapiens GN=ITPR2 PE=1 SV=2	ITPR2	7.35	6.99	7.31	7.33	7.27	7.89	7.92	8.19	7.96	7.83	3	0.7	7.61	6.06	9.6e-05	0.00023	1.55
Q9BWD1	Acetyl-CoA acetyltransferase, cytosolic OS=Homo sapiens GN=ACAT2 PE=1 SV=2	ACAT2	6.85	6.55	7.11	6.95	6.96	7.59	7.54	7.82	7.58	7.8	3	0.78	7.28	6.02	0.0001	0.00024	1.5
O94905	Erlin-2 OS=Homo sapiens GN=ERLIN2 PE=1 SV=1	ERLIN2	8.01	7.84	7.39	7.9	7.75	8.81	8.48	8.93	8.49	8.58	3	0.88	8.22	6	0.0001	0.00025	1.48
Q8WW12	PEST proteolytic signal-containing nuclear protein OS=Homo sapiens GN=PCNP PE=1 SV=2	PCNP	6.87	7.8	6.97	6.87	6.79	8.49	8.41	8.28	8.13	7.98	3	1.19	7.67	5.94	0.00011	0.00026	1.39
Q6SPF0	Atherin OS=Homo sapiens GN=SAMD1 PE=1 SV=1	SAMD1	6.77	6.61	6.86	6.94	6.93	7.39	7.46	8.02	7.71	7.77	3	0.84	7.26	5.93	0.00012	0.00027	1.37
Q6GQQ9	OTU domain-containing protein 7B OS=Homo sapiens GN=OTUD7B PE=1 SV=1	OTUD7B	7.26	6.88	7.13	7.21	7.32	7.71	7.87	8.39	8.13	8.24	3	0.9	7.62	5.92	0.00012	0.00027	1.36
Q9H6S3	Epidermal growth factor receptor kinase substrate 8-like protein 2 OS=Homo sapiens GN=EPS8L2 PE=1 SV=2	EPS8L2	6.72	6.88	6.55	6.28	6.23	7.76	7.9	7.18	7.54	7.47	3	1.03	7.06	5.87	0.00013	0.00029	1.28
O75165	DnaJ homolog subfamily C member 13 OS=Homo sapiens GN=DNAJC13 PE=1 SV=5	DNAJC13	7.12	6.73	6.66	6.9	6.71	7.76	7.62	7.52	7.38	7.55	3	0.74	7.2	5.83	0.00013	0.0003	1.22
P46783	40S ribosomal protein S10 OS=Homo sapiens GN=RPS10 PE=1 SV=1	RPS10	10.13	10.06	10.1	9.93	9.83	10.87	10.71	10.72	10.42	10.62	3	0.65	10.34	5.77	0.00014	0.00032	1.14
P27348	14-3-3 protein theta OS=Homo sapiens GN=YWHAQ PE=1 SV=1	YWHAQ	7.26	7.51	7.1	7.25	6.91	8.38	8.38	7.76	8.26	7.93	3	0.93	7.68	5.75	0.00015	0.00033	1.1
Q8NAV1	Pre-mRNA-splicing factor 38A OS=Homo sapiens GN=PRPF38A PE=1 SV=1	PRPF38A	9.34	9.19	9.37	9.55	9.53	9.95	9.91	10.48	10.17	10.26	3	0.76	9.78	5.7	0.00016	0.00035	1.03
Q9UHB9	Signal recognition particle subunit SRP68 OS=Homo sapiens GN=SRP68 PE=1 SV=2	SRP68	6.5	6.38	6.31	6.58	6.6	7.28	7.36	7.03	7.08	7.01	3	0.67	6.83	5.64	0.00017	0.00037	0.95
Q9UJA5	tRNA (adenine(58)-N(1))-methyltransferase non-catalytic subunit TRM6 OS=Homo sapiens GN=TRMT6 PE=1 SV=1	TRMT6	6.76	7.14	6.88	7.17	7.3	7.79	7.85	8.34	7.7	8.2	3	0.92	7.52	5.64	0.00017	0.00037	0.94
Q66GS9	Centrosomal protein of 135 kDa OS=Homo sapiens GN=CEP135 PE=1 SV=2	CEP135	7.08	7.84	7.26	7.44	7.38	8.28	8.25	8.53	8	8.35	3	0.88	7.85	5.64	0.00017	0.00037	0.94
Q53F19	Nuclear cap-binding protein subunit 3 OS=Homo sapiens GN=NCBP3 PE=1 SV=2	NCBP3	7.8	7.32	7.71	7.6	7.86	8.32	8.31	8.52	8.79	8.35	3	0.79	8.06	5.63	0.00018	0.00038	0.92
P53350	Serine/threonine-protein kinase PLK1 OS=Homo sapiens GN=PLK1 PE=1 SV=1	PLK1	6.13	6.85	6.52	6.73	6.69	7.45	7.33	7.9	7.37	7.53	3	0.92	7.06	5.62	0.00018	0.00038	0.92
P53582	Methionine aminopeptidase 1 OS=Homo sapiens GN=METAP1 PE=1 SV=2	METAP1	7.52	8.02	7.41	7.76	7.32	8.76	8.71	8.23	8.59	8.36	3	0.92	8.07	5.6	0.00018	0.00039	0.89
P16949	Stathmin OS=Homo sapiens GN=STMN1 PE=1 SV=3	STMN1	8.23	8.46	8.16	8.12	7.93	9.38	9.32	9.02	8.83	8.73	3	0.87	8.62	5.59	0.00019	0.00039	0.87
P12830	Cadherin-1 OS=Homo sapiens GN=CDH1 PE=1 SV=3	CDH1	7.04	6.63	6.95	6.81	6.95	7.61	7.59	7.53	7.45	7.38	3	0.63	7.2	5.58	0.00019	0.0004	0.85
Q8TBA6	Golgin subfamily A member 5 OS=Homo sapiens GN=GOLGA5 PE=1 SV=3	GOLGA5	6.65	6.51	6.52	6.84	6.61	7.24	7.21	7.96	7.47	7.65	3	0.87	7.08	5.51	0.00021	0.00043	0.75
Q13442	28 kDa heat- and acid-stable phosphoprotein OS=Homo sapiens GN=PDAP1 PE=1 SV=1	PDAP1	8.74	8.98	8.76	8.61	8.27	9.83	9.72	9.31	9.39	9.4	3	0.86	9.1	5.47	0.00022	0.00045	0.7
Q9NP78	ATP-binding cassette sub-family B member 9 OS=Homo sapiens GN=ABCB9 PE=1 SV=1	ABCB9	5.58	5.28	5.75	6.54	6.36	7.33	7.57	9.69	8.64	9.48	3	2.62	7.24	5.49	0.00024	0.00048	0.64
Q9NQG5	Regulation of nuclear pre-mRNA domain-containing protein 1B OS=Homo sapiens GN=RPRD1B PE=1 SV=1	RPRD1B	7.4	7.05	7.58	7.53	7.54	8.01	8.1	8.92	8.54	8.62	3	1.02	7.94	5.4	0.00025	0.0005	0.58
Q9H4L4	Sentrin-specific protease 3 OS=Homo sapiens GN=SENP3 PE=1 SV=2	SENP3	6.39	7.28	6.32	6.46	6.6	7.9	7.79	7.56	7.47	7.42	3	1.01	7.13	5.29	0.00029	0.00057	0.41
Q9C091	GREB1-like protein OS=Homo sapiens GN=GREB1L PE=2 SV=2	GREB1L	5.19	5.37	5.4	5.69	5.67	6.54	6.77	8.84	7.66	8.31	3	2.13	6.57	5.3	0.00031	0.00061	0.36
Q6P6C2	RNA demethylase ALKBH5 OS=Homo sapiens GN=ALKBH5 PE=1 SV=2	ALKBH5	6.54	7.66	6.91	6.52	6.47	8.28	8.11	7.96	7.9	7.77	3	1.18	7.42	5.25	0.00031	0.0006	0.35
P60953	Cell division control protein 42 homolog OS=Homo sapiens GN=CDC42 PE=1 SV=2	CDC42	8.31	8.38	8.21	8.55	8.61	9.02	8.98	9.39	8.89	9.31	3	0.7	8.77	5.22	0.00032	0.00062	0.31
O75940	Survival of motor neuron-related-splicing factor 30 OS=Homo sapiens GN=SMNDC1 PE=1 SV=1	SMNDC1	8.6	8.6	8.67	9.09	8.8	9.34	9.32	9.91	9.45	9.87	3	0.83	9.17	5.22	0.00032	0.00062	0.31
P51531	Probable global transcription activator SNF2L2 OS=Homo sapiens GN=SMARCA2 PE=1 SV=2	SMARCA2	7.43	6.82	7.17	7.45	7.4	7.96	7.86	8.7	8.24	8.41	3	0.98	7.75	5.22	0.00032	0.00062	0.31
O95365	Zinc finger and BTB domain-containing protein 7A OS=Homo sapiens GN=ZBTB7A PE=1 SV=1	ZBTB7A	7.63	7.23	7.39	7.48	7.88	8.13	8.31	9.29	8.76	9.01	3	1.17	8.12	5.2	0.00033	0.00064	0.28
Q6P158	Putative ATP-dependent RNA helicase DHX57 OS=Homo sapiens GN=DHX57 PE=1 SV=2	DHX57	5.35	5.3	5.31	5.7	5.71	6.2	6.21	6.49	5.94	6.49	3	0.78	5.89	5.18	0.00034	0.00066	0.24
Q9UPN6	Protein SCAF8 OS=Homo sapiens GN=SCAF8 PE=1 SV=1	SCAF8	7.12	6.55	6.89	6.89	7.32	7.54	7.71	8.42	8.03	8.21	3	1.02	7.48	5.15	0.00036	0.00069	0.19
P04632	Calpain small subunit 1 OS=Homo sapiens GN=CAPNS1 PE=1 SV=1	CAPNS1	5.32	5.58	5.48	5.98	5.95	6.45	6.23	6.54	6.47	6.7	3	0.8	6.09	5.12	0.00038	0.00071	0.15
P56545	C-terminal-binding protein 2 OS=Homo sapiens GN=CTBP2 PE=1 SV=1	CTBP2	7.81	7.27	7.95	7.47	7.84	8.64	8.85	10.87	9.96	10.22	3	2.04	8.69	5.16	0.00039	0.00073	0.14
P85037	Forkhead box protein K1 OS=Homo sapiens GN=FOXK1 PE=1 SV=1	FOXK1	6.38	5.8	6.43	6.15	6.26	6.99	7.13	8.62	7.81	8.14	3	1.52	6.98	5.13	0.00039	0.00073	0.13
O75531	Barrier-to-autointegration factor OS=Homo sapiens GN=BANF1 PE=1 SV=1	BANF1	8.66	8.17	8.63	8.4	8.6	8.96	9.08	9.71	9.68	9.46	3	0.88	8.94	5.06	0.00041	0.00077	0.06
Q9P265	Disco-interacting protein 2 homolog B OS=Homo sapiens GN=DIP2B PE=1 SV=3	DIP2B	5.61	5.78	5.73	6.23	6.22	6.59	6.59	7.03	6.61	7.07	3	0.85	6.36	4.94	0.0005	0.00091	-0.14
P13807	Glycogen [starch] synthase, muscle OS=Homo sapiens GN=GYS1 PE=1 SV=2	GYS1	8.11	7.82	8.08	7.94	7.78	8.99	8.72	8.55	8.42	8.42	3	0.67	8.29	4.93	0.0005	0.00092	-0.15
Q86U70	LIM domain-binding protein 1 OS=Homo sapiens GN=LDB1 PE=1 SV=2	LDB1	5.33	6.19	5.62	5.8	6.42	6.95	7.33	9.63	8.41	9.09	3	2.39	7.09	4.94	0.00054	0.00098	-0.2
O75821	Eukaryotic translation initiation factor 3 subunit G OS=Homo sapiens GN=EIF3G PE=1 SV=2	EIF3G	8.72	8.38	8.58	8.75	8.55	9.5	9.25	9.36	8.89	9.21	3	0.64	8.92	4.86	0.00056	0.001	-0.26
P49841	Glycogen synthase kinase-3 beta OS=Homo sapiens GN=GSK3B PE=1 SV=2	GSK3B	5.49	5.55	5.39	6.07	5.68	6.32	6.21	6.99	6.5	7.02	3	0.96	6.14	4.83	0.00059	0.0011	-0.31
Q15025	TNFAIP3-interacting protein 1 OS=Homo sapiens GN=TNIP1 PE=1 SV=2	TNIP1	6.65	6.34	6.81	6.86	6.97	7.54	7.78	9.39	8.05	8.73	3	1.56	7.52	4.86	0.0006	0.0011	-0.31
Q8IU81	Interferon regulatory factor 2-binding protein 1 OS=Homo sapiens GN=IRF2BP1 PE=1 SV=1	IRF2BP1	7.49	6.84	7.41	7.62	7.55	8.05	8.24	9.51	8.74	9.09	3	1.34	8.06	4.84	0.0006	0.0011	-0.32
Q9BRK4	Leucine zipper putative tumor suppressor 2 OS=Homo sapiens GN=LZTS2 PE=1 SV=2	LZTS2	5.97	5.64	5.82	6.26	6.17	6.57	6.55	7.08	6.67	6.81	3	0.75	6.37	4.81	0.00061	0.0011	-0.34
Q9HBE1	POZ-, AT hook-, and zinc finger-containing protein 1 OS=Homo sapiens GN=PATZ1 PE=1 SV=1	PATZ1	7.45	7	7.34	7.36	7.41	7.77	7.93	8.8	8.25	8.72	3	0.97	7.81	4.67	0.00076	0.0013	-0.57
P53814	Smoothelin OS=Homo sapiens GN=SMTN PE=1 SV=7	SMTN	6.53	6.2	6.53	6.85	6.8	7.11	7.31	7.78	7.17	7.69	3	0.82	7.01	4.6	0.00084	0.0014	-0.68
O15145	Actin-related protein 2/3 complex subunit 3 OS=Homo sapiens GN=ARPC3 PE=1 SV=3	ARPC3	8.15	7.84	8.2	8.26	8.27	8.52	8.56	8.93	8.88	8.79	3	0.59	8.44	4.56	0.0009	0.0015	-0.75
Q6XZF7	Dynamin-binding protein OS=Homo sapiens GN=DNMBP PE=1 SV=1	DNMBP	5.86	5.25	5.63	5.91	5.9	6.2	6.2	6.6	6.66	6.63	3	0.74	6.11	4.42	0.0011	0.0019	-0.97
P07199	Major centromere autoantigen B OS=Homo sapiens GN=CENPB PE=1 SV=2	CENPB	6.28	7.04	6.25	6.44	6.56	7.13	7.29	8.03	7.17	7.64	3	0.93	7	4.4	0.0012	0.0019	-1
Q9Y6K1	DNA (cytosine-5)-methyltransferase 3A OS=Homo sapiens GN=DNMT3A PE=1 SV=4	DNMT3A	7.35	7.14	7.19	6.6	6.57	8.03	8.17	7.5	8.35	7.57	3	0.95	7.46	4.35	0.0013	0.0021	-1.09
Q8IW35	Centrosomal protein of 97 kDa OS=Homo sapiens GN=CEP97 PE=1 SV=1	CEP97	6.12	5.47	5.47	6.97	6.23	7	7.26	9.27	8.09	8.97	3	2.05	7.1	4.35	0.0013	0.0022	-1.14
Q9Y388	RNA-binding motif protein, X-linked 2 OS=Homo sapiens GN=RBMX2 PE=1 SV=2	RBMX2	7.13	7.41	6.98	7.2	7.49	7.98	7.82	8.42	7.63	7.89	3	0.7	7.6	4.32	0.0013	0.0022	-1.14
P52732	Kinesin-like protein KIF11 OS=Homo sapiens GN=KIF11 PE=1 SV=2	KIF11	7.5	7.18	7.2	7.27	7.12	8.08	8.1	7.67	7.8	7.58	3	0.59	7.56	4.29	0.0014	0.0023	-1.19
O00442	RNA 3-terminal phosphate cyclase OS=Homo sapiens GN=RTCA PE=1 SV=1	RTCA	8.19	7.78	7.97	8.04	8.18	8.53	8.41	9.24	8.65	9.06	3	0.74	8.41	4.28	0.0014	0.0023	-1.2
Q8TD16	Protein bicaudal D homolog 2 OS=Homo sapiens GN=BICD2 PE=1 SV=1	BICD2	6	5.6	5.84	6.23	6.59	6.67	6.84	7.02	6.66	6.91	3	0.76	6.45	4.23	0.0015	0.0025	-1.29
Q9NR45	Sialic acid synthase OS=Homo sapiens GN=NANS PE=1 SV=2	NANS	7.8	8.15	7.84	7.69	7.61	9	8.95	7.88	8.95	8.88	3	0.91	8.28	4.16	0.0017	0.0027	-1.41
P61026	Ras-related protein Rab-10 OS=Homo sapiens GN=RAB10 PE=1 SV=1	RAB10	9.08	9.3	9.15	9.58	9.81	10.05	9.94	10.18	10.12	9.76	3	0.63	9.7	4.03	0.0021	0.0033	-1.62
Q8N1G4	Leucine-rich repeat-containing protein 47 OS=Homo sapiens GN=LRRC47 PE=1 SV=1	LRRC47	7.91	8.01	7.81	7.62	7.25	8.91	8.81	8.29	8.38	8.12	3	0.78	8.12	4.02	0.0022	0.0034	-1.65
P49959	Double-strand break repair protein MRE11A OS=Homo sapiens GN=MRE11A PE=1 SV=3	MRE11A	7.16	6.75	7.4	7.03	7.35	7.61	7.63	8.09	7.81	7.66	3	0.62	7.46	4.02	0.0022	0.0034	-1.65
Q9H147	Deoxynucleotidyltransferase terminal-interacting protein 1 OS=Homo sapiens GN=DNTTIP1 PE=1 SV=2	DNTTIP1	8.57	7.97	8.68	8.57	8.73	9.04	8.95	10.17	9.52	9.78	3	0.98	9	4.02	0.0022	0.0034	-1.65
Q9BUL9	Ribonuclease P protein subunit p25 OS=Homo sapiens GN=RPP25 PE=1 SV=1	RPP25	7.49	8.25	7.55	7.53	7.75	8.65	8.55	8.22	8.04	8.5	3	0.67	8.06	3.8	0.0031	0.0047	-2.02
Q7L775	EPM2A-interacting protein 1 OS=Homo sapiens GN=EPM2AIP1 PE=1 SV=1	EPM2AIP1	6.67	6.35	6.78	7.29	7.25	7.3	7.41	8.07	7.74	8.05	3	0.84	7.3	3.75	0.0034	0.0051	-2.11
Q86W50	Methyltransferase-like protein 16 OS=Homo sapiens GN=METTL16 PE=1 SV=2	METTL16	7.58	8.45	7.79	7.95	8.01	8.9	8.75	8.66	8.21	8.59	3	0.67	8.29	3.71	0.0036	0.0055	-2.17
Q8ND56	Protein LSM14 homolog A OS=Homo sapiens GN=LSM14A PE=1 SV=3	LSM14A	9.36	8.74	9.28	9.37	9.38	9.64	9.69	9.86	9.67	9.73	3	0.49	9.47	3.6	0.0044	0.0065	-2.37
O96013	Serine/threonine-protein kinase PAK 4 OS=Homo sapiens GN=PAK4 PE=1 SV=1	PAK4	8.21	7.82	8.2	8.51	8.54	8.75	8.68	9.21	8.68	8.9	3	0.58	8.55	3.58	0.0046	0.0067	-2.41
O00459	Phosphatidylinositol 3-kinase regulatory subunit beta OS=Homo sapiens GN=PIK3R2 PE=1 SV=2	PIK3R2	6.5	5.81	6.3	6.66	6.4	6.72	6.74	7.23	6.95	7.24	3	0.64	6.67	3.52	0.0051	0.0075	-2.51
Q99567	Nuclear pore complex protein Nup88 OS=Homo sapiens GN=NUP88 PE=1 SV=2	NUP88	7.03	6.44	7.17	7.08	7.21	7.4	7.37	7.88	7.55	7.98	3	0.65	7.32	3.5	0.0053	0.0077	-2.55
Q9UHB6	LIM domain and actin-binding protein 1 OS=Homo sapiens GN=LIMA1 PE=1 SV=1	LIMA1	8.21	7.98	8.08	7.84	7.58	9.03	9.07	8.1	9.05	8.26	3	0.76	8.32	3.43	0.0059	0.0086	-2.67
Q8N567	Zinc finger CCHC domain-containing protein 9 OS=Homo sapiens GN=ZCCHC9 PE=1 SV=2	ZCCHC9	4.51	6.32	4.88	5.46	5.16	6.77	6.5	5.98	6.15	6.21	3	1.04	5.82	3.43	0.006	0.0087	-2.67
Q13619	Cullin-4A OS=Homo sapiens GN=CUL4A PE=1 SV=3	CUL4A	6.87	6.44	6.79	6.93	7.4	7.31	7.29	7.97	7.45	7.9	3	0.69	7.25	3.4	0.0063	0.009	-2.72
Q9H7E9	UPF0488 protein C8orf33 OS=Homo sapiens GN=C8orf33 PE=1 SV=1	C8orf33	7.42	7.16	7.24	7.68	7.85	7.83	7.95	8.87	7.98	8.59	3	0.77	7.86	3.39	0.0063	0.0091	-2.73
Q8N8S7	Protein enabled homolog OS=Homo sapiens GN=ENAH PE=1 SV=2	ENAH	7.04	6.88	6.69	6.63	6.89	7.87	7.74	7.25	7.6	6.89	3	0.64	7.16	3.39	0.0064	0.0092	-2.74
P09110	3-ketoacyl-CoA thiolase, peroxisomal OS=Homo sapiens GN=ACAA1 PE=1 SV=2	ACAA1	5.89	5.21	6.07	6.23	6.43	6.48	6.66	8.7	7.45	8.99	3	1.68	6.83	3.4	0.0065	0.0093	-2.75
Q9H2Y7	Zinc finger protein 106 OS=Homo sapiens GN=ZNF106 PE=1 SV=1	ZNF106	7.65	8.07	7.46	7.86	8.04	8.7	8.46	8.41	7.98	8.31	3	0.56	8.1	3.38	0.0065	0.0093	-2.75
Q96DG6	Carboxymethylenebutenolidase homolog OS=Homo sapiens GN=CMBL PE=1 SV=1	CMBL	9.09	8.49	9.07	9.24	9.31	9.35	9.42	10.34	9.63	10.06	3	0.72	9.4	3.26	0.008	0.011	-2.97
O60563	Cyclin-T1 OS=Homo sapiens GN=CCNT1 PE=1 SV=1	CCNT1	8.41	7.97	8.61	8.88	8.71	8.84	8.86	9.6	9.2	9.66	3	0.71	8.88	3.26	0.008	0.011	-2.97
O75818	Ribonuclease P protein subunit p40 OS=Homo sapiens GN=RPP40 PE=1 SV=3	RPP40	6.27	7.27	6.3	6.17	6.18	7.59	7.32	7.25	6.96	6.85	3	0.75	6.83	3.24	0.0083	0.012	-3
P62857	40S ribosomal protein S28 OS=Homo sapiens GN=RPS28 PE=1 SV=1	RPS28	9.05	9.61	9.59	9.83	9.93	10.05	9.97	10.4	10.03	10.58	3	0.6	9.9	3.24	0.0083	0.012	-3
Q86WJ1	Chromodomain-helicase-DNA-binding protein 1-like OS=Homo sapiens GN=CHD1L PE=1 SV=2	CHD1L	9.02	8.3	9.09	8.92	9.26	9.29	9.31	10.04	9.59	9.58	3	0.65	9.24	3.21	0.0087	0.012	-3.05
O43447	Peptidyl-prolyl cis-trans isomerase H OS=Homo sapiens GN=PPIH PE=1 SV=1	PPIH	9.98	9.6	10.09	10.22	10.4	10.34	10.37	11.22	10.77	10.77	3	0.63	10.38	3.19	0.009	0.013	-3.09
Q8TEP8	Centrosomal protein of 192 kDa OS=Homo sapiens GN=CEP192 PE=1 SV=2	CEP192	5.94	6.96	6.09	6.35	6.36	7.28	7.19	7.03	6.69	6.72	3	0.63	6.68	3.12	0.01	0.014	-3.2
Q8N0Z3	Spindle and centriole-associated protein 1 OS=Homo sapiens GN=SPICE1 PE=1 SV=1	SPICE1	6.98	7.2	7.07	7.26	7.37	7.77	7.73	7.28	7.44	7.83	3	0.43	7.4	3.09	0.011	0.015	-3.25
Q9UPU7	TBC1 domain family member 2B OS=Homo sapiens GN=TBC1D2B PE=1 SV=2	TBC1D2B	7.52	7.08	7.4	7.83	7.93	7.81	7.98	9.78	8.58	9.48	3	1.17	8.14	3.09	0.011	0.015	-3.28
Q6ZRS2	Helicase SRCAP OS=Homo sapiens GN=SRCAP PE=1 SV=3	SRCAP	5.98	5.86	6.06	4.91	5.59	6.92	7.02	6.16	7.01	5.82	3	0.89	6.16	3.05	0.012	0.016	-3.34
Q86V21	Acetoacetyl-CoA synthetase OS=Homo sapiens GN=AACS PE=1 SV=1	AACS	8.87	8.23	8.93	9.13	9.21	9.26	9.24	10.19	9.42	9.73	3	0.69	9.22	3.02	0.012	0.017	-3.39
P62861	40S ribosomal protein S30 OS=Homo sapiens GN=FAU PE=1 SV=1	FAU	9.7	9.55	9.83	9.88	10.07	10.33	10.14	10.79	10	10.17	3	0.48	10.05	2.99	0.013	0.017	-3.43
P25789	Proteasome subunit alpha type-4 OS=Homo sapiens GN=PSMA4 PE=1 SV=1	PSMA4	8.16	7.48	8.18	8.27	8.43	8.38	8.45	10.13	9.01	9.8	3	1.05	8.63	3	0.013	0.018	-3.44
O15014	Zinc finger protein 609 OS=Homo sapiens GN=ZNF609 PE=1 SV=2	ZNF609	7.62	6.81	7.65	8.14	8.21	7.97	8.14	9.92	9.03	9.31	3	1.18	8.29	2.98	0.013	0.018	-3.47
O95833	Chloride intracellular channel protein 3 OS=Homo sapiens GN=CLIC3 PE=1 SV=2	CLIC3	9.24	8.47	9.36	9.24	9.3	9.44	9.42	10.58	9.74	10.33	3	0.78	9.51	2.96	0.014	0.018	-3.49
Q9BRJ6	Uncharacterized protein C7orf50 OS=Homo sapiens GN=C7orf50 PE=1 SV=1	C7orf50	8.33	9.11	8.47	8.75	8.72	9.44	9.36	9.2	8.77	9.15	3	0.51	8.93	2.92	0.014	0.019	-3.55
Q15628	Tumor necrosis factor receptor type 1-associated DEATH domain protein OS=Homo sapiens GN=TRADD PE=1 SV=2	TRADD	7.21	6.47	7.11	7.19	7.46	7.45	7.4	8.6	7.63	8.27	3	0.78	7.49	2.92	0.015	0.02	-3.56
P67936	Tropomyosin alpha-4 chain OS=Homo sapiens GN=TPM4 PE=1 SV=3	TPM4	8.79	8.67	8.92	9.49	8.55	9.74	9.77	8.91	9.82	9.38	3	0.64	9.21	2.9	0.015	0.02	-3.59
Q96LA8	Protein arginine N-methyltransferase 6 OS=Homo sapiens GN=PRMT6 PE=1 SV=1	PRMT6	8.17	7.55	8.27	8.53	8.54	8.49	8.53	9.79	8.85	9.45	3	0.8	8.62	2.8	0.018	0.024	-3.78
P63220	40S ribosomal protein S21 OS=Homo sapiens GN=RPS21 PE=1 SV=1	RPS21	9.36	9.11	9.62	9.77	9.77	9.73	9.75	10.51	9.89	10.47	3	0.54	9.8	2.67	0.023	0.029	-3.99
Q92688	Acidic leucine-rich nuclear phosphoprotein 32 family member B OS=Homo sapiens GN=ANP32B PE=1 SV=1	ANP32B	9.37	10.12	9.43	9.26	9.29	10.88	10.79	9.22	10.56	10.13	3	0.82	9.91	2.65	0.024	0.031	-4.04
Q9BRX2	Protein pelota homolog OS=Homo sapiens GN=PELO PE=1 SV=2	PELO	7.9	8.28	7.9	7.35	7.41	9.12	9.04	7.33	8.93	8.83	3	0.88	8.21	2.6	0.026	0.034	-4.12
Q8N5F7	NF-kappa-B-activating protein OS=Homo sapiens GN=NKAP PE=1 SV=1	NKAP	8.93	9.12	9.22	9.75	9.85	9.67	9.62	10.43	9.8	10.19	3	0.57	9.66	2.57	0.027	0.035	-4.16
O14686	Histone-lysine N-methyltransferase 2D OS=Homo sapiens GN=KMT2D PE=1 SV=2	KMT2D	6.23	5.14	6.27	6.21	6.73	6.24	6.46	8.33	7.26	7.43	3	1.02	6.65	2.49	0.031	0.04	-4.31
Q9H1B7	Interferon regulatory factor 2-binding protein-like OS=Homo sapiens GN=IRF2BPL PE=1 SV=1	IRF2BPL	8.39	7.58	8.47	8.58	8.82	8.44	8.66	9.86	9.06	9.3	3	0.69	8.72	2.35	0.04	0.051	-4.54
Q9UHY1	Nuclear receptor-binding protein OS=Homo sapiens GN=NRBP1 PE=1 SV=1	NRBP1	8.38	7.87	8.47	8.56	8.64	8.79	8.6	9.07	8.56	8.81	3	0.38	8.58	2.33	0.041	0.051	-4.56
Q5VWQ0	Round spermatid basic protein 1 OS=Homo sapiens GN=RSBN1 PE=1 SV=2	RSBN1	8.2	9.17	8.4	8.26	8.4	9.8	9.58	8.32	9.24	8.82	3	0.66	8.82	2.29	0.044	0.056	-4.64
Q8IWZ3	Ankyrin repeat and KH domain-containing protein 1 OS=Homo sapiens GN=ANKHD1 PE=1 SV=1	ANKHD1	7.81	6.89	7.8	7.81	8.23	8.01	7.99	8.89	8.2	8.31	3	0.57	8	2.26	0.046	0.058	-4.69
P62701	40S ribosomal protein S4, X isoform OS=Homo sapiens GN=RPS4X PE=1 SV=2	RPS4X	10.16	10.63	10.19	10.6	10.54	11.25	10.98	10.33	10.64	10.99	3	0.41	10.63	2.25	0.047	0.059	-4.7
Q15813	Tubulin-specific chaperone E OS=Homo sapiens GN=TBCE PE=1 SV=1	TBCE	6.67	6.58	6.69	7.65	7.06	7.26	7.31	7.73	7.11	7.77	3	0.5	7.19	2.24	0.048	0.06	-4.72
Q16555	Dihydropyrimidinase-related protein 2 OS=Homo sapiens GN=DPYSL2 PE=1 SV=1	DPYSL2	8.43	8.16	8.55	8.47	8.67	9.09	9.01	8.63	8.88	8.39	3	0.35	8.63	2.21	0.05	0.062	-4.76
Q8TAD8	Smad nuclear-interacting protein 1 OS=Homo sapiens GN=SNIP1 PE=1 SV=1	SNIP1	7.43	8.5	7.5	8.46	7.74	8.99	8.88	7.69	8.41	9.34	3	0.73	8.3	2.21	0.051	0.063	-4.76
Q96RE7	Nucleus accumbens-associated protein 1 OS=Homo sapiens GN=NACC1 PE=1 SV=1	NACC1	8.51	7.48	8.68	8.74	8.79	8.4	8.54	10.24	9.27	9.75	3	0.8	8.84	2.08	0.063	0.078	-4.97
Q06323	Proteasome activator complex subunit 1 OS=Homo sapiens GN=PSME1 PE=1 SV=1	PSME1	8.45	7.64	8.48	8.77	8.88	8.51	8.59	9.7	8.93	9.51	3	0.6	8.75	2.05	0.067	0.082	-5.03
Q9NPE3	H/ACA ribonucleoprotein complex subunit 3 OS=Homo sapiens GN=NOP10 PE=1 SV=1	NOP10	8.77	9.36	8.98	9.19	9.5	9.58	9.51	9.71	9.06	9.67	3	0.35	9.34	2.03	0.068	0.083	-5.05
P62888	60S ribosomal protein L30 OS=Homo sapiens GN=RPL30 PE=1 SV=2	RPL30	9.32	10.19	9.49	9.57	9.6	10.81	10.48	9.46	9.9	10.08	3	0.51	9.89	2.03	0.069	0.085	-5.06
P78332	RNA-binding protein 6 OS=Homo sapiens GN=RBM6 PE=1 SV=5	RBM6	7.06	6.09	7.25	7.39	7.72	7.22	7.16	8.67	7.79	8.43	3	0.75	7.49	2.02	0.07	0.086	-5.07
Q8IWR0	Zinc finger CCCH domain-containing protein 7A OS=Homo sapiens GN=ZC3H7A PE=1 SV=1	ZC3H7A	8.01	7.23	8.27	8.03	8.34	8.13	8.14	8.95	8.38	8.6	3	0.46	8.21	1.99	0.073	0.089	-5.12
Q9UGL1	Lysine-specific demethylase 5B OS=Homo sapiens GN=KDM5B PE=1 SV=3	KDM5B	6.96	5.99	7.29	7.31	7.42	6.94	7.19	8.53	7.67	8.15	3	0.69	7.35	1.96	0.078	0.095	-5.17
Q96G21	U3 small nucleolar ribonucleoprotein protein IMP4 OS=Homo sapiens GN=IMP4 PE=1 SV=1	IMP4	7.15	8.64	7.44	7.75	7.64	8.96	8.79	8.04	7.64	8.22	3	0.6	8.03	1.9	0.086	0.1	-5.26
Q12955	Ankyrin-3 OS=Homo sapiens GN=ANK3 PE=1 SV=3	ANK3	6.1	5.29	6.11	6.48	6.47	6.07	6.24	7.3	6.46	7.38	3	0.59	6.41	1.88	0.089	0.11	-5.29
Q99615	DnaJ homolog subfamily C member 7 OS=Homo sapiens GN=DNAJC7 PE=1 SV=2	DNAJC7	6.86	6.08	7.05	7.23	7.39	6.91	6.95	8.26	7.44	8.11	3	0.61	7.24	1.85	0.093	0.11	-5.33
Q6PD62	RNA polymerase-associated protein CTR9 homolog OS=Homo sapiens GN=CTR9 PE=1 SV=1	CTR9	8	6.86	7.97	8.32	8.38	7.86	7.98	9.33	8.6	9.08	3	0.66	8.24	1.84	0.094	0.11	-5.34
Q86U44	N6-adenosine-methyltransferase 70 kDa subunit OS=Homo sapiens GN=METTL3 PE=1 SV=2	METTL3	7.89	7.06	7.88	8.13	8.38	7.85	7.92	9.24	8.36	8.85	3	0.57	8.16	1.82	0.098	0.12	-5.38
P62910	60S ribosomal protein L32 OS=Homo sapiens GN=RPL32 PE=1 SV=2	RPL32	10.43	11.43	10.61	10.82	10.77	11.96	11.6	11.01	10.82	10.96	3	0.46	11.04	1.8	0.1	0.12	-5.4
Q9HC52	Chromobox protein homolog 8 OS=Homo sapiens GN=CBX8 PE=1 SV=3	CBX8	8.39	7.44	8.37	8.68	8.66	8.3	8.32	9.69	8.67	9.41	3	0.57	8.6	1.73	0.11	0.13	-5.51
Q9NRR5	Ubiquilin-4 OS=Homo sapiens GN=UBQLN4 PE=1 SV=2	UBQLN4	8.48	7.46	8.52	8.84	8.9	8.3	8.55	9.93	8.94	9.46	3	0.59	8.74	1.68	0.12	0.14	-5.58
P05388	60S acidic ribosomal protein P0 OS=Homo sapiens GN=RPLP0 PE=1 SV=1	RPLP0	8.9	8.52	8.71	9.36	8.95	9.31	8.88	9.45	8.85	9.59	3	0.33	9.05	1.67	0.12	0.15	-5.59
P07305	Histone H1.0 OS=Homo sapiens GN=H1F0 PE=1 SV=3	H1F0	11.15	11.02	11.15	11.07	11	11.86	11.93	10.36	12.05	11.4	3	0.44	11.3	1.55	0.15	0.18	-5.77
P05089	Arginase-1 OS=Homo sapiens GN=ARG1 PE=1 SV=2	ARG1	7.77	5.71	7.2	8.08	7.92	7.36	7.11	9.12	7.97	9.21	3	0.81	7.75	1.49	0.17	0.19	-5.85
Q9Y6K9	NF-kappa-B essential modulator OS=Homo sapiens GN=IKBKG PE=1 SV=2	IKBKG	6.96	5.99	7.04	7.33	7.24	6.75	6.88	8.11	7.29	7.73	3	0.44	7.14	1.38	0.2	0.22	-5.98
P62979	Ubiquitin-40S ribosomal protein S27a OS=Homo sapiens GN=RPS27A PE=1 SV=2	RPS27A	11.86	11.56	12.12	12.12	12.59	12.1	11.95	13.33	12.13	12.61	3	0.37	12.24	1.34	0.21	0.24	-6.04
O95376	E3 ubiquitin-protein ligase ARIH2 OS=Homo sapiens GN=ARIH2 PE=1 SV=1	ARIH2	7.05	5.84	7.23	7.32	7.56	6.75	6.92	8.31	7.41	8.2	3	0.51	7.27	1.31	0.22	0.25	-6.08
P50851	Lipopolysaccharide-responsive and beige-like anchor protein OS=Homo sapiens GN=LRBA PE=1 SV=4	LRBA	8.05	7.07	8	8.2	8.5	7.92	7.96	8.96	8.08	8.86	3	0.39	8.17	1.3	0.22	0.25	-6.09
P84101	Small EDRK-rich factor 2 OS=Homo sapiens GN=SERF2 PE=1 SV=1	SERF2	8.5	7.52	8.3	8.88	8.86	8.5	8.48	9.18	8.35	9.38	3	0.37	8.6	1.24	0.24	0.27	-6.15
O43660	Pleiotropic regulator 1 OS=Homo sapiens GN=PLRG1 PE=1 SV=1	PLRG1	9.69	8.48	9.8	9.81	10.09	9.33	9.37	10.92	10.05	10.4	3	0.44	9.8	1.18	0.26	0.29	-6.22
P28288	ATP-binding cassette sub-family D member 3 OS=Homo sapiens GN=ABCD3 PE=1 SV=1	ABCD3	7.87	6.63	7.9	7.83	8.25	7.22	7.61	9.08	8.24	8.61	3	0.45	7.93	1.17	0.27	0.3	-6.24
Q7Z794	Keratin, type II cytoskeletal 1b OS=Homo sapiens GN=KRT77 PE=2 SV=3	KRT77	8.41	6.25	7.5	8.07	8.54	7.44	7.53	8.95	8.47	9.13	3	0.55	8.03	1.14	0.28	0.31	-6.28
P51149	Ras-related protein Rab-7a OS=Homo sapiens GN=RAB7A PE=1 SV=1	RAB7A	8.02	6.95	8.32	8.35	8.59	7.7	7.92	9.41	8.3	9.13	3	0.44	8.27	1.12	0.29	0.32	-6.3
Q96F86	Enhancer of mRNA-decapping protein 3 OS=Homo sapiens GN=EDC3 PE=1 SV=1	EDC3	8.82	8.44	8.84	8.89	9.12	9.27	9.39	8.8	9.14	8.53	3	0.2	8.93	1.09	0.3	0.33	-6.32
P62829	60S ribosomal protein L23 OS=Homo sapiens GN=RPL23 PE=1 SV=1	RPL23	10.56	11.89	10.73	10.98	10.95	12.18	11.89	10.35	11.17	11.37	3	0.37	11.21	1.05	0.32	0.35	-6.37
Q8WUA4	General transcription factor 3C polypeptide 2 OS=Homo sapiens GN=GTF3C2 PE=1 SV=2	GTF3C2	10.01	8.94	10.35	10.47	10.82	9.95	9.84	11.37	10.45	10.93	3	0.39	10.31	0.99	0.34	0.38	-6.43
Q96C57	Uncharacterized protein C12orf43 OS=Homo sapiens GN=C12orf43 PE=1 SV=2	C12orf43	5.75	7.53	5.44	6.14	5.47	7.96	7.62	5.63	5.7	6.11	3	0.53	6.36	0.96	0.36	0.39	-6.46
Q9Y2P8	RNA 3-terminal phosphate cyclase-like protein OS=Homo sapiens GN=RCL1 PE=1 SV=3	RCL1	9.09	10.96	9.35	9.75	9.84	11.18	10.89	9.43	9.62	9.9	3	0.4	10	0.95	0.36	0.4	-6.47
Q96L91	E1A-binding protein p400 OS=Homo sapiens GN=EP400 PE=1 SV=4	EP400	7.51	6.21	7.67	7.84	7.93	7.06	7.25	8.68	7.76	8.2	3	0.36	7.62	0.92	0.38	0.41	-6.49
Q9UKL0	REST corepressor 1 OS=Homo sapiens GN=RCOR1 PE=1 SV=1	RCOR1	9.33	7.94	9.43	9.67	10	8.68	8.84	10.75	9.76	10.37	3	0.4	9.48	0.84	0.42	0.45	-6.56
O75116	Rho-associated protein kinase 2 OS=Homo sapiens GN=ROCK2 PE=1 SV=4	ROCK2	7.86	6.68	7.77	7.97	8.37	7.45	7.48	8.87	7.88	8.39	3	0.28	7.88	0.81	0.44	0.47	-6.59
P69905	Hemoglobin subunit alpha OS=Homo sapiens GN=HBA1 PE=1 SV=2	HBA1	7.65	9.61	8.85	8.91	8.2	10.81	9.34	7.78	9.33	8.15	3	0.44	8.87	0.78	0.45	0.49	-6.62
P29083	General transcription factor IIE subunit 1 OS=Homo sapiens GN=GTF2E1 PE=1 SV=2	GTF2E1	8.71	7.87	8.85	9.15	9.43	8.5	8.5	9.91	8.91	9.45	3	0.25	8.93	0.73	0.48	0.51	-6.65
Q16512	Serine/threonine-protein kinase N1 OS=Homo sapiens GN=PKN1 PE=1 SV=2	PKN1	6.8	6.11	7.01	7.27	7.38	6.79	6.92	7.26	7.16	7.21	3	0.15	7	0.67	0.52	0.55	-6.7
Q9NVN8	Guanine nucleotide-binding protein-like 3-like protein OS=Homo sapiens GN=GNL3L PE=1 SV=1	GNL3L	9.41	8.42	9.51	9.9	10.04	9.11	9.06	10.68	9.4	10.31	3	0.26	9.58	0.66	0.53	0.56	-6.71
Q12768	WASH complex subunit strumpellin OS=Homo sapiens GN=KIAA0196 PE=1 SV=1	KIAA0196	8.03	6.8	8.22	8.26	8.6	7.59	7.63	9.15	8.09	8.55	3	0.22	8.1	0.57	0.58	0.61	-6.76
P05204	Non-histone chromosomal protein HMG-17 OS=Homo sapiens GN=HMGN2 PE=1 SV=3	HMGN2	9.21	9.62	9.13	8.97	9.13	10.72	10.39	6.92	10.22	9.18	3	0.27	9.35	0.44	0.67	0.69	-6.83
Q96EE3	Nucleoporin SEH1 OS=Homo sapiens GN=SEH1L PE=1 SV=3	SEH1L	9.44	7.73	9.6	9.93	10.09	8.46	8.71	10.66	9.54	10.49	3	0.21	9.47	0.39	0.71	0.73	-6.85
P27448	MAP/microtubule affinity-regulating kinase 3 OS=Homo sapiens GN=MARK3 PE=1 SV=4	MARK3	8.49	6.9	8.62	8.49	9.04	7.55	7.74	9.5	8.41	9.01	3	0.13	8.38	0.29	0.78	0.8	-6.89
Q96A65	Exocyst complex component 4 OS=Homo sapiens GN=EXOC4 PE=1 SV=1	EXOC4	8.9	7	8.94	9.22	9.4	7.83	7.96	9.87	8.58	9.76	3	0.11	8.75	0.19	0.85	0.87	-6.92
P42766	60S ribosomal protein L35 OS=Homo sapiens GN=RPL35 PE=1 SV=2	RPL35	10.47	11.38	10.4	10.56	10.56	11.85	11.61	8.78	10.75	10.71	3	0.07	10.71	0.13	0.9	0.91	-6.93
Q9NX63	MICOS complex subunit MIC19 OS=Homo sapiens GN=CHCHD3 PE=1 SV=1	CHCHD3	9.05	6.97	9.08	9.63	9.72	7.8	7.9	10.02	8.82	9.86	3	-0.01	8.89	-0.02	0.99	0.99	-6.94
Q96IZ7	Serine/Arginine-related protein 53 OS=Homo sapiens GN=RSRC1 PE=1 SV=1	RSRC1	9.57	7.8	9.81	9.63	10.18	8.02	8.46	10.82	9.47	10.19	3	-0.01	9.4	-0.01	0.99	0.99	-6.94
P27361	Mitogen-activated protein kinase 3 OS=Homo sapiens GN=MAPK3 PE=1 SV=4	MAPK3	8.23	8.18	8.23	8.19	8.21	9.12	9.2	9.28	9.33	9.26	2	1.03	8.73	11.78	2e-07	2.9e-05	7.74
Q9BXW9	Fanconi anemia group D2 protein OS=Homo sapiens GN=FANCD2 PE=1 SV=2	FANCD2	7.06	7.39	6.9	6.97	6.83	8.53	8.47	8.84	8.47	8.58	2	1.54	7.81	11.6	2.4e-07	2.9e-05	7.59
Q8IZ83	Aldehyde dehydrogenase family 16 member A1 OS=Homo sapiens GN=ALDH16A1 PE=1 SV=2	ALDH16A1	7.87	7.88	7.76	7.75	7.71	8.93	8.91	9.3	8.95	9.08	2	1.23	8.42	11.42	2.8e-07	2.9e-05	7.44
O14579	Coatomer subunit epsilon OS=Homo sapiens GN=COPE PE=1 SV=3	COPE	6.79	7.04	6.82	6.82	6.73	8.06	7.93	8.26	8.04	8.16	2	1.24	7.47	11.37	2.9e-07	2.9e-05	7.4
O14737	Programmed cell death protein 5 OS=Homo sapiens GN=PDCD5 PE=1 SV=3	PDCD5	7.71	8.18	7.77	7.78	7.69	9.17	9.2	9.37	9.04	9.36	2	1.4	8.53	11.24	3.2e-07	2.9e-05	7.29
Q9H7L9	Sin3 histone deacetylase corepressor complex component SDS3 OS=Homo sapiens GN=SUDS3 PE=1 SV=2	SUDS3	6.99	7.09	6.97	6.92	6.69	8.15	8.12	8.19	8.22	8.03	2	1.2	7.55	11.22	3.3e-07	2.9e-05	7.27
Q8N3X1	Formin-binding protein 4 OS=Homo sapiens GN=FNBP4 PE=1 SV=3	FNBP4	6.67	6.72	6.69	6.74	6.58	7.84	7.95	8.3	8.23	7.83	2	1.34	7.36	10.86	4.5e-07	2.9e-05	6.96
Q9UIS9	Methyl-CpG-binding domain protein 1 OS=Homo sapiens GN=MBD1 PE=1 SV=2	MBD1	5.32	5.35	5.28	5.19	5.04	6.46	6.5	6.5	6.79	6.39	2	1.27	5.91	10.81	4.7e-07	2.9e-05	6.92
P51148	Ras-related protein Rab-5C OS=Homo sapiens GN=RAB5C PE=1 SV=2	RAB5C	6.31	6.52	6.42	6.25	5.98	7.57	7.61	7.56	7.77	7.73	2	1.34	6.98	10.78	4.8e-07	2.9e-05	6.89
Q9NP79	Vacuolar protein sorting-associated protein VTA1 homolog OS=Homo sapiens GN=VTA1 PE=1 SV=1	VTA1	7.96	7.9	7.96	7.63	7.71	8.96	9.03	9.42	9.31	9.12	2	1.33	8.5	10.67	5.4e-07	2.9e-05	6.79
O95372	Acyl-protein thioesterase 2 OS=Homo sapiens GN=LYPLA2 PE=1 SV=1	LYPLA2	7.51	8.16	7.63	7.45	7.7	9.17	9.1	9.33	9.31	9.15	2	1.51	8.46	10.67	5.4e-07	2.9e-05	6.79
Q658Y4	Protein FAM91A1 OS=Homo sapiens GN=FAM91A1 PE=1 SV=3	FAM91A1	4.79	4.74	5.06	4.93	4.97	6.09	5.98	6.16	6.02	6.28	2	1.18	5.54	10.5	6.3e-07	2.9e-05	6.64
Q9Y5Q8	General transcription factor 3C polypeptide 5 OS=Homo sapiens GN=GTF3C5 PE=1 SV=2	GTF3C5	5.39	5.36	5.42	5.07	5.16	6.5	6.6	7.09	6.8	6.83	2	1.46	6.05	10.49	6.3e-07	2.9e-05	6.64
Q12933	TNF receptor-associated factor 2 OS=Homo sapiens GN=TRAF2 PE=1 SV=2	TRAF2	8.2	8.06	8.06	8	7.99	9.22	9.16	9.51	9.06	9.14	2	1.16	8.64	10.47	6.5e-07	2.9e-05	6.61
Q96NC0	Zinc finger matrin-type protein 2 OS=Homo sapiens GN=ZMAT2 PE=1 SV=1	ZMAT2	7.75	8.28	7.81	7.69	7.84	9.21	9.11	9.51	9.26	9.33	2	1.41	8.58	10.39	6.9e-07	2.9e-05	6.54
Q96FJ2	Dynein light chain 2, cytoplasmic OS=Homo sapiens GN=DYNLL2 PE=1 SV=1	DYNLL2	8.07	8.29	7.98	8.05	8.3	9.37	9.31	9.28	9.29	9.06	2	1.13	8.7	10.33	7.4e-07	2.9e-05	6.48
P35244	Replication protein A 14 kDa subunit OS=Homo sapiens GN=RPA3 PE=1 SV=1	RPA3	7.93	8.19	8.07	7.92	8.01	9.04	9.06	9.5	9.3	9.19	2	1.19	8.63	10.17	8.5e-07	2.9e-05	6.34
Q9H5N1	Rab GTPase-binding effector protein 2 OS=Homo sapiens GN=RABEP2 PE=1 SV=2	RABEP2	5.01	5.34	5.11	5.04	4.96	6.25	6.27	6.32	6.11	6.36	2	1.14	5.71	10.14	8.8e-07	2.9e-05	6.31
Q15404	Ras suppressor protein 1 OS=Homo sapiens GN=RSU1 PE=1 SV=3	RSU1	6.86	6.89	6.79	6.71	6.65	7.82	7.72	7.84	7.7	7.88	2	1	7.3	10.02	9.9e-07	2.9e-05	6.19
Q9UBB4	Ataxin-10 OS=Homo sapiens GN=ATXN10 PE=1 SV=1	ATXN10	6.98	7.03	7.05	6.68	6.89	8.1	8.02	8.54	8.16	8.34	2	1.3	7.59	9.91	1.1e-06	2.9e-05	6.09
O43583	Density-regulated protein OS=Homo sapiens GN=DENR PE=1 SV=2	DENR	6.68	6.9	6.68	6.5	6.48	7.78	7.79	7.87	7.67	7.74	2	1.12	7.22	9.83	1.2e-06	2.9e-05	6.01
Q96JH7	Deubiquitinating protein VCIP135 OS=Homo sapiens GN=VCPIP1 PE=1 SV=2	VCPIP1	7.36	7.52	7.46	7.03	7.03	8.61	8.61	9.02	8.64	8.57	2	1.4	7.99	9.82	1.2e-06	2.9e-05	6
P29353	SHC-transforming protein 1 OS=Homo sapiens GN=SHC1 PE=1 SV=4	SHC1	6.59	6.54	6.5	6.72	6.59	7.52	7.47	7.76	7.66	7.66	2	1.02	7.11	9.79	1.2e-06	2.9e-05	5.97
O14929	Histone acetyltransferase type B catalytic subunit OS=Homo sapiens GN=HAT1 PE=1 SV=1	HAT1	7.57	7.9	7.66	7.49	7.46	8.94	8.95	9.72	9.27	9.47	2	1.64	8.45	9.78	1.2e-06	2.9e-05	5.97
Q9UQR1	Zinc finger protein 148 OS=Homo sapiens GN=ZNF148 PE=1 SV=2	ZNF148	6.74	6.9	6.74	6.68	6.58	8.03	8.16	8.98	8.66	8.62	2	1.75	7.62	9.73	1.3e-06	2.9e-05	5.91
O14545	TRAF-type zinc finger domain-containing protein 1 OS=Homo sapiens GN=TRAFD1 PE=1 SV=1	TRAFD1	5.23	5.37	5.12	5.24	5.04	6.47	6.61	7.26	6.65	7.05	2	1.59	6.03	9.72	1.3e-06	2.9e-05	5.9
P21283	V-type proton ATPase subunit C 1 OS=Homo sapiens GN=ATP6V1C1 PE=1 SV=4	ATP6V1C1	6.61	6.9	6.6	6.58	6.61	7.9	7.6	8	7.73	7.98	2	1.17	7.26	9.69	1.4e-06	2.9e-05	5.87
P49761	Dual specificity protein kinase CLK3 OS=Homo sapiens GN=CLK3 PE=1 SV=3	CLK3	6.84	6.71	6.98	6.52	6.54	7.9	7.9	8.26	8.21	7.89	2	1.31	7.39	9.63	1.4e-06	2.9e-05	5.81
Q96CS3	FAS-associated factor 2 OS=Homo sapiens GN=FAF2 PE=1 SV=2	FAF2	6.94	6.77	6.76	7.01	6.61	7.89	7.82	7.83	7.97	7.84	2	1.05	7.36	9.58	1.5e-06	2.9e-05	5.76
Q9Y266	Nuclear migration protein nudC OS=Homo sapiens GN=NUDC PE=1 SV=1	NUDC	6.94	6.88	6.93	6.76	6.66	8	7.94	8.48	7.95	8.11	2	1.26	7.47	9.56	1.6e-06	2.9e-05	5.74
Q15742	NGFI-A-binding protein 2 OS=Homo sapiens GN=NAB2 PE=1 SV=1	NAB2	7.46	7.65	7.58	7.55	7.43	8.54	8.61	9.2	8.88	8.84	2	1.28	8.18	9.51	1.6e-06	2.9e-05	5.69
Q8N806	Putative E3 ubiquitin-protein ligase UBR7 OS=Homo sapiens GN=UBR7 PE=1 SV=2	UBR7	6.59	6.83	6.48	6.24	6.39	7.79	7.87	8.46	7.98	7.96	2	1.49	7.27	9.41	1.8e-06	3e-05	5.59
O95373	Importin-7 OS=Homo sapiens GN=IPO7 PE=1 SV=1	IPO7	5.92	6.45	5.87	5.7	5.86	7.35	7.49	7.57	7.28	7.27	2	1.42	6.69	9.37	1.9e-06	3e-05	5.55
P31751	RAC-beta serine/threonine-protein kinase OS=Homo sapiens GN=AKT2 PE=1 SV=2	AKT2	5.55	5.75	5.58	5.5	5.56	6.71	6.68	7.34	6.92	7.08	2	1.34	6.29	9.35	1.9e-06	3e-05	5.53
P08047	Transcription factor Sp1 OS=Homo sapiens GN=SP1 PE=1 SV=3	SP1	6.6	6.83	6.69	6.65	6.63	7.67	7.75	8.3	7.96	8.02	2	1.25	7.32	9.33	1.9e-06	3e-05	5.52
P61964	WD repeat-containing protein 5 OS=Homo sapiens GN=WDR5 PE=1 SV=1	WDR5	8.13	8.31	8.17	8.12	8.02	9.14	9.29	9.83	9.37	9.52	2	1.28	8.79	9.32	2e-06	3e-05	5.5
Q13112	Chromatin assembly factor 1 subunit B OS=Homo sapiens GN=CHAF1B PE=1 SV=1	CHAF1B	5.68	6.14	5.98	5.64	5.64	6.97	7.12	7.13	7.06	6.91	2	1.21	6.45	9.24	2.1e-06	3e-05	5.42
Q01130	Serine/arginine-rich splicing factor 2 OS=Homo sapiens GN=SRSF2 PE=1 SV=4	SRSF2	8.66	8.75	8.7	8.56	8.67	9.58	9.7	10.26	10.06	10.01	2	1.25	9.3	9.21	2.2e-06	3e-05	5.39
Q5EBL8	PDZ domain-containing protein 11 OS=Homo sapiens GN=PDZD11 PE=1 SV=2	PDZD11	6.28	6.11	6.23	6.06	5.82	7.17	7.15	7.12	7.16	7.18	2	1.04	6.64	9.16	2.3e-06	3e-05	5.34
Q8WUU5	GATA zinc finger domain-containing protein 1 OS=Homo sapiens GN=GATAD1 PE=1 SV=1	GATAD1	6.38	6.64	6.66	6.47	6.34	7.54	7.6	8.13	7.73	7.82	2	1.26	7.14	9.11	2.4e-06	3e-05	5.29
Q9NQ88	Fructose-2,6-bisphosphatase TIGAR OS=Homo sapiens GN=TIGAR PE=1 SV=1	TIGAR	6.56	7.01	6.69	6.64	6.61	7.84	7.76	7.92	7.61	7.87	2	1.09	7.26	9.01	2.7e-06	3e-05	5.18
Q96P48	Arf-GAP with Rho-GAP domain, ANK repeat and PH domain-containing protein 1 OS=Homo sapiens GN=ARAP1 PE=1 SV=3	ARAP1	4.71	4.92	5.01	4.74	4.64	5.94	5.92	5.98	5.82	5.71	2	1.04	5.38	9.01	2.7e-06	3e-05	5.18
Q2TAL8	Glutamine-rich protein 1 OS=Homo sapiens GN=QRICH1 PE=1 SV=1	QRICH1	6.44	6.4	6.68	6.4	6.8	7.72	7.79	8.4	8.11	8.45	2	1.54	7.33	8.96	2.9e-06	3.1e-05	5.13
A3KN83	Protein strawberry notch homolog 1 OS=Homo sapiens GN=SBNO1 PE=1 SV=1	SBNO1	6.92	7.34	6.91	6.66	6.59	8.14	8.29	8.6	8.51	8.17	2	1.45	7.62	8.9	3e-06	3.1e-05	5.07
Q15833	Syntaxin-binding protein 2 OS=Homo sapiens GN=STXBP2 PE=1 SV=2	STXBP2	6.78	7.07	6.74	6.74	6.67	8.03	7.9	8.16	7.79	8.41	2	1.25	7.44	8.88	3.1e-06	3.1e-05	5.05
P40692	DNA mismatch repair protein Mlh1 OS=Homo sapiens GN=MLH1 PE=1 SV=1	MLH1	5.09	5.49	4.98	5.32	4.73	6.52	6.48	6.61	6.72	6.31	2	1.38	5.85	8.85	3.2e-06	3.2e-05	5.01
O75351	Vacuolar protein sorting-associated protein 4B OS=Homo sapiens GN=VPS4B PE=1 SV=2	VPS4B	6.9	7.33	6.93	6.75	6.73	8.19	8.19	8.16	7.98	8.01	2	1.17	7.52	8.84	3.3e-06	3.2e-05	5
Q96EP0	E3 ubiquitin-protein ligase RNF31 OS=Homo sapiens GN=RNF31 PE=1 SV=1	RNF31	5.6	5.69	5.65	5.57	5.84	6.85	7.03	7.86	7.22	7.38	2	1.58	6.49	8.83	3.3e-06	3.2e-05	4.99
Q8NF37	Lysophosphatidylcholine acyltransferase 1 OS=Homo sapiens GN=LPCAT1 PE=1 SV=2	LPCAT1	6.63	6.36	6.44	6.41	6.36	7.32	7.34	7.41	7.32	7.3	2	0.89	6.9	8.82	3.3e-06	3.2e-05	4.98
Q9Y4E8	Ubiquitin carboxyl-terminal hydrolase 15 OS=Homo sapiens GN=USP15 PE=1 SV=3	USP15	6.8	6.66	6.6	6.53	6.42	7.61	7.68	8.27	7.91	7.95	2	1.27	7.25	8.8	3.4e-06	3.3e-05	4.96
Q01105	Protein SET OS=Homo sapiens GN=SET PE=1 SV=3	SET	6.42	6.62	6.3	6.18	6.25	7.29	7.4	7.46	7.59	7.34	2	1.05	6.9	8.8	3.4e-06	3.3e-05	4.96
Q9NW82	WD repeat-containing protein 70 OS=Homo sapiens GN=WDR70 PE=1 SV=1	WDR70	6.37	6.88	6.32	6.03	6.2	7.62	7.77	7.9	7.69	7.73	2	1.37	7.06	8.79	3.4e-06	3.3e-05	4.95
Q15054	DNA polymerase delta subunit 3 OS=Homo sapiens GN=POLD3 PE=1 SV=2	POLD3	7.92	8.38	8.09	7.72	7.83	9.13	9.13	9.4	9.39	9.11	2	1.24	8.61	8.78	3.5e-06	3.3e-05	4.94
Q5VUA4	Zinc finger protein 318 OS=Homo sapiens GN=ZNF318 PE=1 SV=2	ZNF318	6.42	6.64	6.55	6.17	6.73	7.58	7.98	8.5	8.15	8.23	2	1.57	7.31	8.77	3.5e-06	3.3e-05	4.93
Q96G46	tRNA-dihydrouridine(47) synthase [NAD(P)(+)]-like OS=Homo sapiens GN=DUS3L PE=1 SV=2	DUS3L	6.01	6.37	6.1	6.25	5.89	7.22	7.17	7.73	7.4	7.53	2	1.27	6.78	8.77	3.5e-06	3.3e-05	4.92
Q9BRJ7	Protein syndesmos OS=Homo sapiens GN=NUDT16L1 PE=1 SV=1	NUDT16L1	7.21	7.35	7.19	7.28	7.34	8.31	8.29	8.99	8.49	8.76	2	1.29	7.93	8.76	3.6e-06	3.3e-05	4.91
Q96HR8	H/ACA ribonucleoprotein complex non-core subunit NAF1 OS=Homo sapiens GN=NAF1 PE=1 SV=2	NAF1	7.38	7.74	7.52	7.39	7.48	8.57	8.67	9.38	8.91	8.87	2	1.37	8.2	8.74	3.6e-06	3.3e-05	4.89
P61970	Nuclear transport factor 2 OS=Homo sapiens GN=NUTF2 PE=1 SV=1	NUTF2	8.48	8.57	8.45	8.33	8.16	9.36	9.52	9.55	9.74	9.25	2	1.09	8.94	8.73	3.7e-06	3.3e-05	4.88
Q9H4L7	SWI/SNF-related matrix-associated actin-dependent regulator of chromatin subfamily A containing DEAD/H box 1 OS=Homo sapiens GN=SMARCAD1 PE=1 SV=2	SMARCAD1	6.44	6.39	6.48	6.35	6.55	7.29	7.54	7.95	7.57	7.76	2	1.17	7.04	8.72	3.7e-06	3.3e-05	4.88
Q6FIF0	AN1-type zinc finger protein 6 OS=Homo sapiens GN=ZFAND6 PE=1 SV=2	ZFAND6	6.94	7.07	6.76	6.63	6.63	7.89	7.94	8.36	7.88	8.02	2	1.2	7.42	8.71	3.7e-06	3.3e-05	4.86
Q9UFC0	Leucine-rich repeat and WD repeat-containing protein 1 OS=Homo sapiens GN=LRWD1 PE=1 SV=2	LRWD1	6.36	6.49	6.32	6.21	6.26	7.34	7.33	7.88	7.37	7.53	2	1.15	6.92	8.67	3.9e-06	3.3e-05	4.82
P61106	Ras-related protein Rab-14 OS=Homo sapiens GN=RAB14 PE=1 SV=4	RAB14	7.25	7.07	7.09	7.19	6.93	8.02	7.99	8.03	8.23	8.37	2	1.02	7.62	8.63	4.1e-06	3.4e-05	4.77
Q86V48	Leucine zipper protein 1 OS=Homo sapiens GN=LUZP1 PE=1 SV=2	LUZP1	5.78	5.63	5.53	5.72	5.3	6.74	6.93	7.37	6.95	7.54	2	1.49	6.37	8.63	4.1e-06	3.4e-05	4.77
Q8IX18	Probable ATP-dependent RNA helicase DHX40 OS=Homo sapiens GN=DHX40 PE=1 SV=2	DHX40	6.91	7.33	6.87	6.67	6.53	8.21	8.24	8.98	8.48	8.65	2	1.64	7.7	8.61	4.2e-06	3.4e-05	4.75
P52294	Importin subunit alpha-5 OS=Homo sapiens GN=KPNA1 PE=1 SV=3	KPNA1	5.91	5.87	5.89	5.9	5.63	6.96	7.03	7.81	7.22	7.32	2	1.41	6.57	8.59	4.3e-06	3.5e-05	4.73
Q96DF8	Protein DGCR14 OS=Homo sapiens GN=DGCR14 PE=1 SV=1	DGCR14	6.72	6.69	6.62	6.09	6.33	7.55	7.76	8.09	8.05	7.92	2	1.37	7.19	8.54	4.5e-06	3.5e-05	4.67
Q15185	Prostaglandin E synthase 3 OS=Homo sapiens GN=PTGES3 PE=1 SV=1	PTGES3	8.07	8.14	8.12	8.05	8.21	9.01	9	9.59	9.15	9.3	2	1.09	8.67	8.51	4.7e-06	3.6e-05	4.64
P25098	Beta-adrenergic receptor kinase 1 OS=Homo sapiens GN=ADRBK1 PE=1 SV=2	ADRBK1	6.84	6.72	6.87	6.65	6.69	7.6	7.66	7.95	7.59	7.69	2	0.94	7.23	8.49	4.8e-06	3.6e-05	4.62
Q9BRA2	Thioredoxin domain-containing protein 17 OS=Homo sapiens GN=TXNDC17 PE=1 SV=1	TXNDC17	9.19	9.45	9.32	8.77	8.81	10.46	10.47	11.26	10.63	10.79	2	1.61	9.92	8.43	5.1e-06	3.7e-05	4.55
P83916	Chromobox protein homolog 1 OS=Homo sapiens GN=CBX1 PE=1 SV=1	CBX1	7.45	7.77	7.38	6.88	7.08	8.81	8.84	8.81	8.93	8.45	2	1.45	8.05	8.4	5.3e-06	3.8e-05	4.52
P26639	Threonine--tRNA ligase, cytoplasmic OS=Homo sapiens GN=TARS PE=1 SV=3	TARS	7.53	7.76	7.57	7.56	7.59	8.64	8.53	8.36	8.36	8.4	2	0.85	8.03	8.36	5.5e-06	3.8e-05	4.48
P06730	Eukaryotic translation initiation factor 4E OS=Homo sapiens GN=EIF4E PE=1 SV=2	EIF4E	8.04	8.01	8.07	7.79	7.67	9.07	8.99	8.97	8.93	8.67	2	1.01	8.43	8.34	5.6e-06	3.8e-05	4.46
P54198	Protein HIRA OS=Homo sapiens GN=HIRA PE=1 SV=2	HIRA	6.48	6.53	6.49	6.42	6.57	7.43	7.64	7.61	7.66	7.18	2	1	7.01	8.31	5.8e-06	3.9e-05	4.42
P55039	Developmentally-regulated GTP-binding protein 2 OS=Homo sapiens GN=DRG2 PE=1 SV=1	DRG2	5.95	6.32	6.07	5.98	5.94	6.98	7.16	7.07	6.91	6.96	2	0.95	6.55	8.3	5.9e-06	3.9e-05	4.41
O75190	DnaJ homolog subfamily B member 6 OS=Homo sapiens GN=DNAJB6 PE=1 SV=2	DNAJB6	7.21	7.42	7.26	7.18	7.14	8.25	8.06	8.67	8.26	8.28	2	1.06	7.78	8.29	5.9e-06	3.9e-05	4.4
Q9H9E3	Conserved oligomeric Golgi complex subunit 4 OS=Homo sapiens GN=COG4 PE=1 SV=3	COG4	5.95	5.57	5.93	5.97	5.83	6.79	6.81	7.19	6.86	7.17	2	1.1	6.42	8.26	6.2e-06	4e-05	4.36
Q96IZ0	PRKC apoptosis WT1 regulator protein OS=Homo sapiens GN=PAWR PE=1 SV=1	PAWR	7.58	7.96	7.55	7.23	7.39	8.95	8.91	8.93	8.99	8.46	2	1.3	8.2	8.25	6.2e-06	4e-05	4.35
P61086	Ubiquitin-conjugating enzyme E2 K OS=Homo sapiens GN=UBE2K PE=1 SV=3	UBE2K	4.47	5.04	4.47	4.71	4.51	6.02	5.95	5.92	5.58	5.85	2	1.19	5.29	8.23	6.4e-06	4.1e-05	4.33
P16989	Y-box-binding protein 3 OS=Homo sapiens GN=YBX3 PE=1 SV=4	YBX3	6.92	6.76	6.9	7.05	7.05	7.85	7.72	8	7.72	7.87	2	0.89	7.39	8.21	6.5e-06	4.1e-05	4.3
P62328	Thymosin beta-4 OS=Homo sapiens GN=TMSB4X PE=1 SV=2	TMSB4X	5.77	6.31	6.13	6.1	5.81	7.31	7.15	7.16	7.27	6.93	2	1.13	6.61	8.19	6.6e-06	4.2e-05	4.28
Q9NPI1	Bromodomain-containing protein 7 OS=Homo sapiens GN=BRD7 PE=1 SV=1	BRD7	7.09	6.92	7.18	6.48	6.77	8.03	8.08	8.07	8.18	7.92	2	1.16	7.48	8.19	6.7e-06	4.2e-05	4.28
P63241	Eukaryotic translation initiation factor 5A-1 OS=Homo sapiens GN=EIF5A PE=1 SV=2	EIF5A	9.42	9.33	9.35	9.58	9.41	10.43	10.22	10.9	10.53	10.87	2	1.17	10.01	8.19	6.7e-06	4.2e-05	4.28
Q9BZL1	Ubiquitin-like protein 5 OS=Homo sapiens GN=UBL5 PE=1 SV=1	UBL5	6.87	6.7	6.86	6.8	6.71	7.75	7.72	8.43	7.96	8.2	2	1.22	7.41	8.18	6.7e-06	4.2e-05	4.27
Q5T200	Zinc finger CCCH domain-containing protein 13 OS=Homo sapiens GN=ZC3H13 PE=1 SV=1	ZC3H13	6.02	5.63	5.94	5.64	5.63	6.87	6.91	7.08	7.37	6.75	2	1.21	6.4	8.17	6.8e-06	4.2e-05	4.26
Q9GZS3	WD repeat-containing protein 61 OS=Homo sapiens GN=WDR61 PE=1 SV=1	WDR61	7.16	7.1	7.28	7.23	7.27	8.19	8.31	9.06	8.6	8.96	2	1.41	7.92	8.1	7.4e-06	4.4e-05	4.17
O43264	Centromere/kinetochore protein zw10 homolog OS=Homo sapiens GN=ZW10 PE=1 SV=3	ZW10	6.41	6.48	6.38	6.27	6.25	7.5	7.41	7.3	7.12	7.15	2	0.93	6.84	8.05	7.8e-06	4.5e-05	4.12
P61956	Small ubiquitin-related modifier 2 OS=Homo sapiens GN=SUMO2 PE=1 SV=3	SUMO2	10.3	10.86	10.43	10.14	10.32	11.79	11.98	13.14	12.54	12.5	2	1.98	11.4	8.03	8.2e-06	4.5e-05	4.07
O60502	Protein O-GlcNAcase OS=Homo sapiens GN=MGEA5 PE=1 SV=2	MGEA5	5.91	5.74	5.64	5.22	5.28	6.73	6.75	6.7	6.87	6.69	2	1.17	6.17	7.97	8.6e-06	4.7e-05	4.02
O15156	Zinc finger and BTB domain-containing protein 7B OS=Homo sapiens GN=ZBTB7B PE=1 SV=2	ZBTB7B	6.73	7.4	6.8	6.63	6.79	8.17	8.16	8.68	8.25	8.02	2	1.38	7.57	7.91	9.2e-06	4.9e-05	3.95
O75175	CCR4-NOT transcription complex subunit 3 OS=Homo sapiens GN=CNOT3 PE=1 SV=1	CNOT3	6.61	6.6	6.43	6.26	5.95	7.48	7.54	7.52	7.65	7.34	2	1.13	6.95	7.79	1.1e-05	5.3e-05	3.81
Q7Z5J4	Retinoic acid-induced protein 1 OS=Homo sapiens GN=RAI1 PE=1 SV=2	RAI1	6.88	6.72	6.77	6.52	6.72	7.81	8.06	9.06	8.72	8.59	2	1.72	7.59	7.78	1.1e-05	5.3e-05	3.8
P49137	MAP kinase-activated protein kinase 2 OS=Homo sapiens GN=MAPKAPK2 PE=1 SV=1	MAPKAPK2	6.93	6.85	6.96	6.99	6.78	7.7	7.72	8.28	7.97	8.15	2	1.05	7.44	7.77	1.1e-05	5.4e-05	3.79
P31350	Ribonucleoside-diphosphate reductase subunit M2 OS=Homo sapiens GN=RRM2 PE=1 SV=1	RRM2	6.06	5.94	6.14	5.86	6.02	6.94	6.72	7.23	6.92	7.1	2	0.97	6.51	7.77	1.1e-05	5.4e-05	3.79
Q96PU4	E3 ubiquitin-protein ligase UHRF2 OS=Homo sapiens GN=UHRF2 PE=1 SV=1	UHRF2	5.1	5.5	5.14	5.43	4.96	6.53	6.52	6.46	6.25	6.1	2	1.12	5.83	7.77	1.1e-05	5.4e-05	3.79
O95630	STAM-binding protein OS=Homo sapiens GN=STAMBP PE=1 SV=1	STAMBP	7.6	7.27	7.58	7.33	7.41	8.29	8.19	8.68	8.39	8.57	2	0.98	7.94	7.76	1.1e-05	5.4e-05	3.78
Q9NSD9	Phenylalanine--tRNA ligase beta subunit OS=Homo sapiens GN=FARSB PE=1 SV=3	FARSB	6.05	6.4	6.03	6.16	5.83	7.02	6.98	7.15	7.03	7.14	2	0.96	6.6	7.76	1.1e-05	5.4e-05	3.77
Q92882	Osteoclast-stimulating factor 1 OS=Homo sapiens GN=OSTF1 PE=1 SV=2	OSTF1	7.22	7.31	7.44	7.18	7.1	8.36	8.37	9.39	8.71	8.83	2	1.48	8	7.75	1.1e-05	5.4e-05	3.76
O75319	RNA/RNP complex-1-interacting phosphatase OS=Homo sapiens GN=DUSP11 PE=1 SV=1	DUSP11	7.45	8.04	7.45	7.54	7.61	8.65	8.63	8.53	8.74	8.92	2	1.07	8.16	7.74	1.1e-05	5.5e-05	3.75
O15320	cTAGE family member 5 OS=Homo sapiens GN=CTAGE5 PE=1 SV=4	CTAGE5	6.8	6.44	6.4	6.67	6.44	7.44	7.61	7.57	7.31	7.61	2	0.95	7.04	7.73	1.1e-05	5.5e-05	3.74
Q7Z2E3	Aprataxin OS=Homo sapiens GN=APTX PE=1 SV=2	APTX	6.34	7.2	6.41	6.32	6.58	7.97	7.86	8.06	7.77	7.84	2	1.32	7.25	7.67	1.2e-05	5.7e-05	3.67
Q04760	Lactoylglutathione lyase OS=Homo sapiens GN=GLO1 PE=1 SV=4	GLO1	7.9	8.4	7.95	7.75	7.55	9.1	9.07	8.97	9.04	9.05	2	1.13	8.48	7.65	1.2e-05	5.7e-05	3.65
Q01831	DNA repair protein complementing XP-C cells OS=Homo sapiens GN=XPC PE=1 SV=4	XPC	6.23	6.79	6.11	6.42	6.06	7.45	7.5	7.36	7.47	7.44	2	1.11	6.9	7.63	1.3e-05	5.9e-05	3.62
Q96P16	Regulation of nuclear pre-mRNA domain-containing protein 1A OS=Homo sapiens GN=RPRD1A PE=1 SV=1	RPRD1A	6.1	6.65	6.43	6.02	6.14	7.5	7.33	7.46	7.37	7.17	2	1.09	6.83	7.55	1.4e-05	6.2e-05	3.53
Q00535	Cyclin-dependent-like kinase 5 OS=Homo sapiens GN=CDK5 PE=1 SV=3	CDK5	5.42	5.77	5.62	5.72	5.57	6.45	6.48	6.92	6.54	6.58	2	0.96	6.13	7.55	1.4e-05	6.2e-05	3.52
Q9Y4Z0	U6 snRNA-associated Sm-like protein LSm4 OS=Homo sapiens GN=LSM4 PE=1 SV=1	LSM4	8.83	8.49	8.86	8.53	8.62	9.44	9.67	10.02	10.19	9.83	2	1.16	9.25	7.55	1.4e-05	6.2e-05	3.52
O14787	Transportin-2 OS=Homo sapiens GN=TNPO2 PE=1 SV=3	TNPO2	7.11	7.09	7.27	6.83	7.37	8.08	8.16	8.75	8.31	8.22	2	1.16	7.73	7.54	1.4e-05	6.2e-05	3.51
Q9H211	DNA replication factor Cdt1 OS=Homo sapiens GN=CDT1 PE=1 SV=3	CDT1	5.87	6.47	6.02	5.93	5.91	7.26	7.05	7.79	7.19	7.49	2	1.3	6.71	7.54	1.4e-05	6.2e-05	3.51
Q5VWN6	Protein FAM208B OS=Homo sapiens GN=FAM208B PE=1 SV=1	FAM208B	5.52	5.06	5.56	5.19	5.21	6.22	6.39	6.78	6.96	6.58	2	1.26	5.97	7.51	1.5e-05	6.4e-05	3.47
Q9Y6W3	Calpain-7 OS=Homo sapiens GN=CAPN7 PE=1 SV=1	CAPN7	7.07	6.91	7.1	6.84	6.88	7.94	7.93	8.72	8.04	8.47	2	1.25	7.6	7.47	1.5e-05	6.6e-05	3.43
P28066	Proteasome subunit alpha type-5 OS=Homo sapiens GN=PSMA5 PE=1 SV=3	PSMA5	6.48	6.61	6.53	6.78	6.68	7.7	7.55	8.52	7.88	8.21	2	1.35	7.31	7.47	1.5e-05	6.6e-05	3.43
P46934	E3 ubiquitin-protein ligase NEDD4 OS=Homo sapiens GN=NEDD4 PE=1 SV=4	NEDD4	5.02	5.19	4.82	5.14	5.22	6.53	6.65	8.1	7.07	7.65	2	2.09	6.17	7.44	1.6e-05	6.8e-05	3.37
Q92540	Protein SMG7 OS=Homo sapiens GN=SMG7 PE=1 SV=2	SMG7	7.73	7.9	7.85	6.95	7.2	9.05	8.88	9.6	9.14	8.91	2	1.58	8.33	7.34	1.8e-05	7.3e-05	3.27
Q5SRE5	Nucleoporin NUP188 homolog OS=Homo sapiens GN=NUP188 PE=1 SV=1	NUP188	5.6	5.55	5.37	5.53	5.16	6.55	6.31	6.47	6.28	6.22	2	0.91	5.93	7.29	1.9e-05	7.6e-05	3.21
Q9H3M7	Thioredoxin-interacting protein OS=Homo sapiens GN=TXNIP PE=1 SV=1	TXNIP	4.56	4.65	4.5	4.27	4.87	5.44	5.52	6.03	5.82	5.77	2	1.11	5.19	7.29	1.9e-05	7.7e-05	3.2
Q96TA1	Niban-like protein 1 OS=Homo sapiens GN=FAM129B PE=1 SV=3	FAM129B	5.35	5.52	5.34	5.44	5.46	6.39	6.19	6.26	6.14	6.05	2	0.77	5.84	7.2	2.2e-05	8.2e-05	3.09
O15212	Prefoldin subunit 6 OS=Homo sapiens GN=PFDN6 PE=1 SV=1	PFDN6	8	8	7.85	7.51	7.5	9.01	8.94	8.9	8.79	8.52	2	1.06	8.31	7.13	2.3e-05	8.7e-05	3
P33240	Cleavage stimulation factor subunit 2 OS=Homo sapiens GN=CSTF2 PE=1 SV=1	CSTF2	7.82	7.32	7.94	7.77	7.68	8.59	8.66	9.35	9.05	8.99	2	1.22	8.32	7.11	2.4e-05	8.8e-05	2.98
Q9UNM6	26S proteasome non-ATPase regulatory subunit 13 OS=Homo sapiens GN=PSMD13 PE=1 SV=2	PSMD13	5.81	5.83	5.73	5.87	5.62	6.62	6.53	6.8	6.38	6.67	2	0.82	6.21	7.11	2.4e-05	8.8e-05	2.97
Q9HAU5	Regulator of nonsense transcripts 2 OS=Homo sapiens GN=UPF2 PE=1 SV=1	UPF2	7.44	7.19	7.1	7.12	7	8.25	8.11	7.95	8	7.87	2	0.86	7.61	7.09	2.5e-05	9e-05	2.95
Q9UQN3	Charged multivesicular body protein 2b OS=Homo sapiens GN=CHMP2B PE=1 SV=1	CHMP2B	7.74	7.42	7.66	7.65	7.58	8.33	8.35	8.8	8.38	8.53	2	0.87	8.05	7.08	2.5e-05	9e-05	2.93
Q9H4A6	Golgi phosphoprotein 3 OS=Homo sapiens GN=GOLPH3 PE=1 SV=1	GOLPH3	4.46	4.38	4.59	3.78	4.15	5.37	5.52	5.92	5.34	5.57	2	1.23	4.96	7.07	2.5e-05	9.1e-05	2.92
Q03188	Centromere protein C OS=Homo sapiens GN=CENPC PE=1 SV=2	CENPC	6.28	5.88	6.21	6.26	6.43	7	7.13	7.65	7.54	7.37	2	1.11	6.79	7.03	2.7e-05	9.5e-05	2.87
Q8WXG6	MAP kinase-activating death domain protein OS=Homo sapiens GN=MADD PE=1 SV=2	MADD	5.85	5.41	5.29	5.85	5.41	6.57	6.66	7.32	6.84	7.34	2	1.37	6.27	7.02	2.7e-05	9.5e-05	2.86
Q5JPI3	Uncharacterized protein C3orf38 OS=Homo sapiens GN=C3orf38 PE=1 SV=1	C3orf38	5.48	6.01	5.47	5.84	6.19	7.07	7.09	8.3	7.62	7.84	2	1.77	6.71	7.01	2.7e-05	9.6e-05	2.85
Q9Y3R5	Protein dopey-2 OS=Homo sapiens GN=DOPEY2 PE=1 SV=5	DOPEY2	5.29	5.38	5	4.63	4.86	6.27	6.28	6	6.3	6	2	1.11	5.63	7	2.7e-05	9.6e-05	2.84
P63279	SUMO-conjugating enzyme UBC9 OS=Homo sapiens GN=UBE2I PE=1 SV=1	UBE2I	8.4	9.13	8.57	8.74	8.77	9.94	9.73	9.51	9.7	9.88	2	1.03	9.24	6.99	2.8e-05	9.8e-05	2.82
P41250	Glycine--tRNA ligase OS=Homo sapiens GN=GARS PE=1 SV=3	GARS	7.34	7.45	7.31	7.29	7.08	8.26	8.16	7.83	8.14	8.2	2	0.82	7.71	6.96	2.9e-05	0.0001	2.78
Q13257	Mitotic spindle assembly checkpoint protein MAD2A OS=Homo sapiens GN=MAD2L1 PE=1 SV=1	MAD2L1	6.31	6.66	6.71	6.12	6.71	8.22	8.45	10.45	9.35	9.83	2	2.74	7.89	7.02	3.1e-05	0.00011	2.74
Q9NRW7	Vacuolar protein sorting-associated protein 45 OS=Homo sapiens GN=VPS45 PE=1 SV=1	VPS45	5.74	5.9	5.79	5.4	5.81	6.71	6.74	6.62	6.47	6.49	2	0.87	6.19	6.9	3.2e-05	0.00011	2.7
Q9UKA4	A-kinase anchor protein 11 OS=Homo sapiens GN=AKAP11 PE=1 SV=1	AKAP11	5.34	5.33	5.53	5.49	6.15	7.65	7.79	10.01	8.11	8.92	2	2.9	7.05	6.98	3.3e-05	0.00011	2.69
Q02040	A-kinase anchor protein 17A OS=Homo sapiens GN=AKAP17A PE=1 SV=2	AKAP17A	8.08	7.98	8.21	7.61	7.82	8.94	9.03	9.1	9.33	8.64	2	1.06	8.48	6.85	3.3e-05	0.00011	2.64
Q15181	Inorganic pyrophosphatase OS=Homo sapiens GN=PPA1 PE=1 SV=2	PPA1	7.28	7.85	7.38	7.44	7.47	8.25	8.32	8.25	8.39	8.36	2	0.82	7.9	6.83	3.4e-05	0.00011	2.62
P62306	Small nuclear ribonucleoprotein F OS=Homo sapiens GN=SNRPF PE=1 SV=1	SNRPF	10.01	9.69	10.09	10.03	9.93	10.8	10.84	11.77	11.45	11.42	2	1.31	10.6	6.83	3.4e-05	0.00011	2.61
Q86XZ4	Spermatogenesis-associated serine-rich protein 2 OS=Homo sapiens GN=SPATS2 PE=1 SV=1	SPATS2	6.71	6.4	6.58	6.75	6.41	7.41	7.33	7.47	7.31	7.25	2	0.78	6.97	6.82	3.5e-05	0.00011	2.59
P55735	Protein SEC13 homolog OS=Homo sapiens GN=SEC13 PE=1 SV=3	SEC13	7.73	7.15	7.6	7.74	7.59	8.45	8.31	8.89	8.69	8.82	2	1.07	8.1	6.82	3.5e-05	0.00011	2.59
P17275	Transcription factor jun-B OS=Homo sapiens GN=JUNB PE=1 SV=1	JUNB	7.43	7.88	7.55	7.44	7.34	8.85	8.96	10.54	9.75	10.01	2	2.09	8.58	6.89	3.6e-05	0.00011	2.59
Q6IA86	Elongator complex protein 2 OS=Homo sapiens GN=ELP2 PE=1 SV=2	ELP2	5.37	5.31	5.19	5.45	5.63	6.2	6.38	7.01	6.6	7.07	2	1.24	6.05	6.79	3.6e-05	0.00011	2.56
Q9UBT2	SUMO-activating enzyme subunit 2 OS=Homo sapiens GN=UBA2 PE=1 SV=2	UBA2	5.5	5.65	5.53	5.14	4.92	6.42	6.48	6.46	6.36	6.26	2	1.03	5.9	6.79	3.6e-05	0.00012	2.56
Q9Y2H5	Pleckstrin homology domain-containing family A member 6 OS=Homo sapiens GN=PLEKHA6 PE=1 SV=4	PLEKHA6	6.77	6.56	6.61	6.8	6.84	7.44	7.47	7.56	7.5	7.29	2	0.73	7.1	6.79	3.6e-05	0.00012	2.56
P09884	DNA polymerase alpha catalytic subunit OS=Homo sapiens GN=POLA1 PE=1 SV=2	POLA1	5.82	5.97	6.15	6.2	5.73	6.84	6.94	7.73	7.19	7.49	2	1.25	6.62	6.74	3.8e-05	0.00012	2.5
P50454	Serpin H1 OS=Homo sapiens GN=SERPINH1 PE=1 SV=2	SERPINH1	7.54	7.32	7.38	7.38	7.42	8.23	8.15	9	8.45	8.7	2	1.09	7.96	6.74	3.8e-05	0.00012	2.5
Q96GM8	Target of EGR1 protein 1 OS=Homo sapiens GN=TOE1 PE=1 SV=1	TOE1	5.89	6.58	5.84	6.3	6.3	7.31	7.21	7.34	7.05	7.42	2	1.07	6.74	6.74	3.8e-05	0.00012	2.5
P55786	Puromycin-sensitive aminopeptidase OS=Homo sapiens GN=NPEPPS PE=1 SV=2	NPEPPS	5.95	5.8	5.61	5.75	6	7	7.35	8.72	7.89	8.45	2	2.04	6.87	6.78	4e-05	0.00012	2.48
P52434	DNA-directed RNA polymerases I, II, and III subunit RPABC3 OS=Homo sapiens GN=POLR2H PE=1 SV=4	POLR2H	5.92	5.8	5.94	5.89	5.81	6.98	6.83	6.52	7.09	6.54	2	0.91	6.35	6.7	4e-05	0.00012	2.44
Q6DD87	Zinc finger protein 787 OS=Homo sapiens GN=ZNF787 PE=1 SV=3	ZNF787	5.94	6.24	5.9	5.97	6.09	6.73	6.89	7.41	6.91	7.21	2	0.99	6.54	6.7	4.1e-05	0.00012	2.44
P61163	Alpha-centractin OS=Homo sapiens GN=ACTR1A PE=1 SV=1	ACTR1A	8.34	8.27	8.33	8.38	8.38	9.14	9	9.71	9.11	9.44	2	0.94	8.81	6.68	4.2e-05	0.00013	2.41
Q9UNY4	Transcription termination factor 2 OS=Homo sapiens GN=TTF2 PE=1 SV=2	TTF2	5.45	5.1	5.41	5.41	5.17	6.01	6.14	6.69	6.39	6.34	2	0.99	5.84	6.68	4.2e-05	0.00013	2.41
Q8NEM7	Transcription factor SPT20 homolog OS=Homo sapiens GN=SUPT20H PE=1 SV=2	SUPT20H	6.26	5.99	6.17	6.2	6.34	7.04	7.16	8.06	7.37	7.63	2	1.25	6.84	6.66	4.3e-05	0.00013	2.38
P62820	Ras-related protein Rab-1A OS=Homo sapiens GN=RAB1A PE=1 SV=3	RAB1A	6.82	7.11	6.8	7.22	7.05	7.81	7.81	8.29	7.78	8.18	2	0.97	7.5	6.65	4.3e-05	0.00013	2.37
Q7LBR1	Charged multivesicular body protein 1b OS=Homo sapiens GN=CHMP1B PE=1 SV=1	CHMP1B	6.1	6.77	6.11	6.04	6.24	7.59	7.47	7.1	7.44	7.19	2	1.09	6.82	6.63	4.4e-05	0.00013	2.35
Q14181	DNA polymerase alpha subunit B OS=Homo sapiens GN=POLA2 PE=1 SV=2	POLA2	6.87	6.4	6.55	6.66	6.9	7.38	7.52	7.95	7.82	7.69	2	0.99	7.18	6.62	4.5e-05	0.00013	2.34
P09467	Fructose-1,6-bisphosphatase 1 OS=Homo sapiens GN=FBP1 PE=1 SV=5	FBP1	7.67	7.88	7.34	7.51	7.3	8.76	8.71	8.25	8.48	8.44	2	0.98	8.04	6.62	4.5e-05	0.00013	2.33
Q9UDV7	Zinc finger protein 282 OS=Homo sapiens GN=ZNF282 PE=1 SV=3	ZNF282	4.08	4.57	4.14	4.22	4.61	5.74	6.05	7.73	6.72	7.32	2	2.33	5.56	6.68	4.7e-05	0.00014	2.32
Q9BYD2	39S ribosomal protein L9, mitochondrial OS=Homo sapiens GN=MRPL9 PE=1 SV=2	MRPL9	6.92	6.81	6.45	6.91	6.61	7.86	7.59	7.51	7.45	7.74	2	0.88	7.2	6.6	4.7e-05	0.00014	2.3
Q676U5	Autophagy-related protein 16-1 OS=Homo sapiens GN=ATG16L1 PE=1 SV=2	ATG16L1	6.54	6.2	6.38	6.47	6.36	7.08	7.09	7.35	7.02	7.2	2	0.75	6.78	6.58	4.8e-05	0.00014	2.28
P41208	Centrin-2 OS=Homo sapiens GN=CETN2 PE=1 SV=1	CETN2	5.48	5.44	5.18	5.37	5.45	6.21	6.13	6.02	6	6.09	2	0.7	5.77	6.56	4.9e-05	0.00014	2.25
Q9Y2X9	Zinc finger protein 281 OS=Homo sapiens GN=ZNF281 PE=1 SV=1	ZNF281	6.97	7.09	7.04	6.79	7.04	8.25	8.37	10.02	9.11	9.52	2	2.06	8.03	6.63	5e-05	0.00014	2.25
Q96BH1	E3 ubiquitin-protein ligase RNF25 OS=Homo sapiens GN=RNF25 PE=1 SV=1	RNF25	6.32	6.07	6.09	6.56	6.25	7.03	7.08	7.6	7.13	7.36	2	0.97	6.76	6.56	4.9e-05	0.00014	2.25
Q9UL15	BAG family molecular chaperone regulator 5 OS=Homo sapiens GN=BAG5 PE=1 SV=1	BAG5	5.27	5.52	5.11	5.63	5	6.54	6.63	7.94	6.91	7.57	2	1.79	6.24	6.56	5e-05	0.00014	2.23
Q9H269	Vacuolar protein sorting-associated protein 16 homolog OS=Homo sapiens GN=VPS16 PE=1 SV=2	VPS16	5.77	5.31	5.58	6.1	5.47	6.55	6.65	6.97	6.76	6.6	2	1.05	6.2	6.55	5e-05	0.00014	2.23
P60903	Protein S100-A10 OS=Homo sapiens GN=S100A10 PE=1 SV=2	S100A10	8.72	8.36	8.61	8.92	8.64	9.49	9.41	10.11	9.63	9.65	2	1	9.16	6.54	5e-05	0.00014	2.22
O75052	Carboxyl-terminal PDZ ligand of neuronal nitric oxide synthase protein OS=Homo sapiens GN=NOS1AP PE=1 SV=3	NOS1AP	4.54	4.44	4.22	4.17	4.3	4.92	5.27	5.56	5.55	5.53	2	1	4.9	6.53	5e-05	0.00014	2.22
P60520	Gamma-aminobutyric acid receptor-associated protein-like 2 OS=Homo sapiens GN=GABARAPL2 PE=1 SV=1	GABARAPL2	6.38	7.18	6.91	6.56	6.94	8.58	8.77	10.88	9.37	10.4	2	2.79	8.21	6.61	5.2e-05	0.00015	2.2
O14818	Proteasome subunit alpha type-7 OS=Homo sapiens GN=PSMA7 PE=1 SV=1	PSMA7	7.62	7.49	7.42	7.82	7.52	8.51	8.34	9.22	8.73	9.26	2	1.23	8.2	6.49	5.4e-05	0.00015	2.15
Q9UIV1	CCR4-NOT transcription complex subunit 7 OS=Homo sapiens GN=CNOT7 PE=1 SV=3	CNOT7	6.45	6.27	6.11	6.32	6.09	7.47	7.06	7.17	6.95	6.98	2	0.87	6.7	6.47	5.5e-05	0.00015	2.13
O95671	N-acetylserotonin O-methyltransferase-like protein OS=Homo sapiens GN=ASMTL PE=1 SV=3	ASMTL	5.27	4.9	5.06	5.14	5.16	5.88	5.72	5.98	6.13	6.3	2	0.88	5.59	6.47	5.5e-05	0.00015	2.12
P02786	Transferrin receptor protein 1 OS=Homo sapiens GN=TFRC PE=1 SV=2	TFRC	6.09	5.81	6.03	6.03	6.04	6.75	6.74	7.03	6.56	6.77	2	0.76	6.4	6.45	5.6e-05	0.00016	2.11
Q96AT1	Uncharacterized protein KIAA1143 OS=Homo sapiens GN=KIAA1143 PE=1 SV=2	KIAA1143	3.84	4.7	4.26	3.7	3.98	5.49	5.65	5.68	5.19	5.14	2	1.28	4.82	6.44	5.8e-05	0.00016	2.08
Q96FF7	Uncharacterized protein LOC113230 OS=Homo sapiens PE=2 SV=4	NA	6.15	5.88	6.39	6.29	6.07	6.82	6.93	7.33	7.13	7.1	2	0.9	6.62	6.42	5.9e-05	0.00016	2.06
Q96B96	Promethin OS=Homo sapiens GN=TMEM159 PE=1 SV=2	TMEM159	7.9	7.94	8.35	8.04	8.57	9.89	10.25	12.51	11.77	12.25	2	3.17	9.75	6.49	6.1e-05	0.00016	2.05
Q93074	Mediator of RNA polymerase II transcription subunit 12 OS=Homo sapiens GN=MED12 PE=1 SV=4	MED12	7.69	7.66	7.64	7.41	7.98	8.65	8.9	10.15	9.36	9.37	2	1.6	8.48	6.42	6e-05	0.00016	2.04
Q9UEG4	Zinc finger protein 629 OS=Homo sapiens GN=ZNF629 PE=1 SV=2	ZNF629	5.57	6.2	5.91	5.45	6.15	6.94	7.1	8.22	7.45	7.64	2	1.6	6.68	6.4	6.1e-05	0.00016	2.03
Q9HCC0	Methylcrotonoyl-CoA carboxylase beta chain, mitochondrial OS=Homo sapiens GN=MCCC2 PE=1 SV=1	MCCC2	4.83	5.63	5.05	4.8	5.99	7.35	7.65	10.01	8.84	9.94	2	3.46	7.03	6.46	6.3e-05	0.00017	2.01
Q99543	DnaJ homolog subfamily C member 2 OS=Homo sapiens GN=DNAJC2 PE=1 SV=4	DNAJC2	6	5.45	5.63	5.83	5.77	6.64	6.55	6.54	6.45	6.48	2	0.78	6.16	6.38	6.2e-05	0.00017	2
O95777	U6 snRNA-associated Sm-like protein LSm8 OS=Homo sapiens GN=LSM8 PE=1 SV=3	LSM8	6.77	6.81	6.79	6.54	6.41	7.69	7.74	7.42	8.02	7.35	2	0.97	7.17	6.36	6.4e-05	0.00017	1.98
P62314	Small nuclear ribonucleoprotein Sm D1 OS=Homo sapiens GN=SNRPD1 PE=1 SV=1	SNRPD1	8.44	7.95	8.39	8.55	8.41	9.18	9.13	10.03	9.7	9.75	2	1.21	8.96	6.26	7.3e-05	0.00019	1.84
Q2M389	WASH complex subunit 7 OS=Homo sapiens GN=KIAA1033 PE=1 SV=2	KIAA1033	6.42	6.59	6.05	5.79	5.94	7.57	7.43	7.12	7.22	7.05	2	1.11	6.73	6.25	7.4e-05	0.00019	1.82
O00170	AH receptor-interacting protein OS=Homo sapiens GN=AIP PE=1 SV=2	AIP	4.67	4.39	4.57	4.72	4.33	5.42	5.61	6.12	5.55	6.45	2	1.26	5.23	6.25	7.4e-05	0.00019	1.82
Q9NYJ8	TGF-beta-activated kinase 1 and MAP3K7-binding protein 2 OS=Homo sapiens GN=TAB2 PE=1 SV=1	TAB2	6.24	6.16	6.35	5.84	6.16	7.01	6.92	7.31	6.96	6.82	2	0.84	6.59	6.22	7.7e-05	0.0002	1.78
O60826	Coiled-coil domain-containing protein 22 OS=Homo sapiens GN=CCDC22 PE=1 SV=1	CCDC22	7.03	6.68	7.07	6.88	6.86	7.66	7.48	8.01	7.71	7.68	2	0.8	7.31	6.22	7.7e-05	0.0002	1.78
Q9Y4G6	Talin-2 OS=Homo sapiens GN=TLN2 PE=1 SV=4	TLN2	5.14	5.13	5.06	4.93	4.44	6.04	6.07	5.69	5.83	5.92	2	0.95	5.46	6.17	8.2e-05	0.00021	1.71
O94927	HAUS augmin-like complex subunit 5 OS=Homo sapiens GN=HAUS5 PE=1 SV=2	HAUS5	6.45	6.66	6.6	6.56	6.39	7.44	7.22	7.33	7.02	7.22	2	0.71	6.9	6.12	8.8e-05	0.00022	1.64
Q96RL1	BRCA1-A complex subunit RAP80 OS=Homo sapiens GN=UIMC1 PE=1 SV=2	UIMC1	7.13	7.35	7.51	7.47	7.64	8.25	8.12	8.57	8.16	8.09	2	0.82	7.84	6.04	9.9e-05	0.00024	1.52
O00764	Pyridoxal kinase OS=Homo sapiens GN=PDXK PE=1 SV=1	PDXK	7.67	8.2	7.79	7.84	8.04	8.97	8.83	8.54	8.58	8.68	2	0.81	8.32	6.02	0.0001	0.00024	1.5
Q9P0W2	SWI/SNF-related matrix-associated actin-dependent regulator of chromatin subfamily E member 1-related OS=Homo sapiens GN=HMG20B PE=1 SV=1	HMG20B	7.05	7.14	7.19	7.07	7.39	8.32	8.54	10.32	9.37	9.77	2	2.09	8.22	6.09	0.0001	0.00025	1.5
Q9Y2T2	AP-3 complex subunit mu-1 OS=Homo sapiens GN=AP3M1 PE=1 SV=1	AP3M1	7.13	7.11	7.03	7	7.27	7.98	7.8	8.1	7.68	7.64	2	0.73	7.48	6	0.0001	0.00025	1.47
Q96HY6	DDRGK domain-containing protein 1 OS=Homo sapiens GN=DDRGK1 PE=1 SV=2	DDRGK1	5.47	5.54	5.63	6.02	5.39	6.41	6.41	6.6	6.32	6.72	2	0.87	6.07	6	0.0001	0.00025	1.47
P27797	Calreticulin OS=Homo sapiens GN=CALR PE=1 SV=1	CALR	5.34	5.42	5.45	5.78	5.65	6.25	6.29	6.83	6.31	6.79	2	0.95	6.04	5.97	0.00011	0.00026	1.42
P10588	Nuclear receptor subfamily 2 group F member 6 OS=Homo sapiens GN=NR2F6 PE=1 SV=2	NR2F6	4.83	5.16	5.1	4.25	5.13	6.32	6.64	8.71	7.68	7.99	2	2.53	6.21	6.03	0.00011	0.00026	1.42
Q15599	Na(+)/H(+) exchange regulatory cofactor NHE-RF2 OS=Homo sapiens GN=SLC9A3R2 PE=1 SV=2	SLC9A3R2	6.11	6.64	6.12	6.32	5.86	7.26	7.24	7.16	7.23	6.87	2	0.93	6.7	5.96	0.00011	0.00026	1.41
Q147X3	N-alpha-acetyltransferase 30 OS=Homo sapiens GN=NAA30 PE=1 SV=1	NAA30	6.17	6.19	6.22	5.92	5.87	7.22	7.22	6.95	6.86	6.6	2	0.89	6.54	5.95	0.00011	0.00026	1.4
Q9Y3E1	Hepatoma-derived growth factor-related protein 3 OS=Homo sapiens GN=HDGFRP3 PE=1 SV=1	HDGFRP3	7.04	7.29	7.17	7.18	7.13	8.37	8.3	7.9	8.46	7.65	2	0.97	7.66	5.93	0.00012	0.00027	1.37
Q53HL2	Borealin OS=Homo sapiens GN=CDCA8 PE=1 SV=2	CDCA8	7.03	7.58	7.37	7	7.07	8.43	8.33	7.86	8.34	7.95	2	0.97	7.7	5.9	0.00012	0.00028	1.33
Q15047	Histone-lysine N-methyltransferase SETDB1 OS=Homo sapiens GN=SETDB1 PE=1 SV=1	SETDB1	8.44	8.06	8.5	8.07	8.34	8.97	9.01	9.29	9.21	8.87	2	0.78	8.68	5.9	0.00012	0.00028	1.32
Q9NUQ3	Gamma-taxilin OS=Homo sapiens GN=TXLNG PE=1 SV=2	TXLNG	7.28	6.66	7.25	7.18	6.99	7.93	7.72	8.11	7.88	7.96	2	0.84	7.51	5.88	0.00012	0.00028	1.3
P30626	Sorcin OS=Homo sapiens GN=SRI PE=1 SV=1	SRI	6.08	5.88	6.2	6.18	6.29	7.04	6.96	8.14	7.43	7.98	2	1.37	6.83	5.88	0.00012	0.00028	1.3
Q9BZH6	WD repeat-containing protein 11 OS=Homo sapiens GN=WDR11 PE=1 SV=1	WDR11	4.88	4.55	4.86	5.17	5.16	5.61	5.74	5.93	5.76	5.78	2	0.82	5.38	5.86	0.00013	0.00029	1.27
Q9BZK7	F-box-like/WD repeat-containing protein TBL1XR1 OS=Homo sapiens GN=TBL1XR1 PE=1 SV=1	TBL1XR1	6.7	6.27	6.28	6.43	6.49	7.32	7.6	8.97	8.13	8.56	2	1.67	7.29	5.86	0.00013	0.0003	1.24
Q5T6F2	Ubiquitin-associated protein 2 OS=Homo sapiens GN=UBAP2 PE=1 SV=1	UBAP2	6.99	6.72	6.6	6.52	6.62	7.75	7.81	7.29	7.86	7.31	2	0.91	7.16	5.83	0.00013	0.0003	1.22
Q15059	Bromodomain-containing protein 3 OS=Homo sapiens GN=BRD3 PE=1 SV=1	BRD3	6.62	6.46	6.53	7.15	6.79	7.35	7.86	7.81	7.64	8.18	2	1.05	7.25	5.8	0.00014	0.00031	1.19
Q9H116	GDNF-inducible zinc finger protein 1 OS=Homo sapiens GN=GZF1 PE=1 SV=1	GZF1	6.31	7.08	6.36	6.62	6.73	7.72	7.6	7.77	7.28	7.58	2	0.96	7.12	5.78	0.00014	0.00032	1.15
Q9H9J2	39S ribosomal protein L44, mitochondrial OS=Homo sapiens GN=MRPL44 PE=1 SV=1	MRPL44	5.26	4.94	4.53	5.05	4.47	6.03	5.77	5.91	5.75	5.68	2	0.95	5.38	5.76	0.00015	0.00032	1.13
Q16537	Serine/threonine-protein phosphatase 2A 56 kDa regulatory subunit epsilon isoform OS=Homo sapiens GN=PPP2R5E PE=1 SV=1	PPP2R5E	7.05	6.69	6.8	7.29	7.24	8.24	8.39	10.35	9.44	9.86	2	2.23	8.14	5.8	0.00015	0.00034	1.1
Q8IWJ2	GRIP and coiled-coil domain-containing protein 2 OS=Homo sapiens GN=GCC2 PE=1 SV=4	GCC2	6.56	6.47	6.53	6.39	6.29	7.46	7.56	7.06	7.36	6.93	2	0.82	6.87	5.7	0.00016	0.00035	1.04
Q9NPF5	DNA methyltransferase 1-associated protein 1 OS=Homo sapiens GN=DMAP1 PE=1 SV=1	DMAP1	7.03	6.64	6.88	6.93	7.05	7.55	7.45	7.96	7.62	7.81	2	0.77	7.3	5.69	0.00016	0.00035	1.02
Q96SB4	SRSF protein kinase 1 OS=Homo sapiens GN=SRPK1 PE=1 SV=2	SRPK1	7.72	7.85	7.79	7.74	7.71	8.71	8.57	8.59	8.31	8.15	2	0.7	8.12	5.68	0.00016	0.00035	1.01
O95994	Anterior gradient protein 2 homolog OS=Homo sapiens GN=AGR2 PE=1 SV=1	AGR2	7.6	7.14	7.38	7.74	7.54	8.26	8.13	8.62	8.22	8.22	2	0.81	7.89	5.66	0.00017	0.00036	0.98
P42356	Phosphatidylinositol 4-kinase alpha OS=Homo sapiens GN=PI4KA PE=1 SV=4	PI4KA	5.35	4.82	5.07	4.97	5.37	6.04	6.27	7.72	6.76	6.91	2	1.6	5.96	5.65	0.00018	0.00037	0.94
O60925	Prefoldin subunit 1 OS=Homo sapiens GN=PFDN1 PE=1 SV=2	PFDN1	7.58	7.68	7.44	7.21	7.13	8.69	8.52	8.41	8.36	7.88	2	0.96	7.9	5.62	0.00018	0.00038	0.92
Q8NEZ4	Histone-lysine N-methyltransferase 2C OS=Homo sapiens GN=KMT2C PE=1 SV=3	KMT2C	6.02	5.3	5.68	6.04	5.76	6.82	7.2	9	8.04	8.15	2	2.06	6.82	5.64	0.00019	0.0004	0.86
Q92667	A-kinase anchor protein 1, mitochondrial OS=Homo sapiens GN=AKAP1 PE=1 SV=1	AKAP1	6.15	6.6	6.22	6.54	6.39	7.14	7.72	7.13	7.01	7.4	2	0.89	6.84	5.58	0.00019	0.0004	0.85
P14373	Zinc finger protein RFP OS=Homo sapiens GN=TRIM27 PE=1 SV=1	TRIM27	6.44	6.23	6.45	6.51	6.56	7.02	7.19	8	7.44	7.81	2	1.05	6.98	5.57	0.00019	0.0004	0.84
Q14CX7	N-alpha-acetyltransferase 25, NatB auxiliary subunit OS=Homo sapiens GN=NAA25 PE=1 SV=1	NAA25	5.47	5.18	5.4	5.33	5.51	6	6.07	6.77	6.18	6.3	2	0.87	5.85	5.56	0.0002	0.00041	0.82
Q6P5R6	60S ribosomal protein L22-like 1 OS=Homo sapiens GN=RPL22L1 PE=1 SV=2	RPL22L1	7.04	7.25	6.99	7.18	7.02	7.88	7.68	8.35	7.71	8.36	2	0.9	7.55	5.55	0.0002	0.00041	0.8
Q9BQE3	Tubulin alpha-1C chain OS=Homo sapiens GN=TUBA1C PE=1 SV=1	TUBA1C	8.25	7.76	7.68	8.06	7.96	8.8	8.63	9.61	8.84	9.26	2	1.08	8.49	5.52	0.00021	0.00043	0.76
P42345	Serine/threonine-protein kinase mTOR OS=Homo sapiens GN=MTOR PE=1 SV=1	MTOR	3.49	3.51	3.62	3.02	3.54	4.82	4.53	4.14	4.43	4.17	2	0.92	4.03	5.5	0.00021	0.00043	0.74
Q8WXI9	Transcriptional repressor p66-beta OS=Homo sapiens GN=GATAD2B PE=1 SV=1	GATAD2B	5.78	5.34	5.7	6	5.84	6.42	6.69	7.65	6.95	7.27	2	1.25	6.38	5.5	0.00021	0.00044	0.73
Q9H9T3	Elongator complex protein 3 OS=Homo sapiens GN=ELP3 PE=1 SV=2	ELP3	4.68	5.35	4.79	5.04	4.73	5.78	5.65	5.91	5.58	5.97	2	0.84	5.38	5.48	0.00022	0.00045	0.71
P24941	Cyclin-dependent kinase 2 OS=Homo sapiens GN=CDK2 PE=1 SV=2	CDK2	6.37	5.9	6.13	6.29	6.02	6.81	6.9	7.61	7.07	7.67	2	1.06	6.69	5.48	0.00022	0.00045	0.71
Q96P70	Importin-9 OS=Homo sapiens GN=IPO9 PE=1 SV=3	IPO9	4.98	5.17	5.15	5.75	5.26	6.1	5.97	6.63	6.18	6.67	2	1.03	5.81	5.46	0.00022	0.00046	0.68
Q9NR56	Muscleblind-like protein 1 OS=Homo sapiens GN=MBNL1 PE=1 SV=2	MBNL1	8.31	7.78	8.34	8.51	8.51	9.12	9.22	10.39	9.81	10.27	2	1.47	9.03	5.49	0.00023	0.00046	0.68
O00308	NEDD4-like E3 ubiquitin-protein ligase WWP2 OS=Homo sapiens GN=WWP2 PE=1 SV=2	WWP2	5.35	6.02	5.09	5.42	5.55	6.31	6.44	6.71	6.24	6.57	2	0.95	5.99	5.46	0.00023	0.00046	0.67
Q96JP5	E3 ubiquitin-protein ligase ZFP91 OS=Homo sapiens GN=ZFP91 PE=1 SV=1	ZFP91	6.77	7.79	6.75	6.8	6.6	8.1	8.26	8.3	7.93	7.98	2	1.17	7.54	5.45	0.00023	0.00047	0.66
P30086	Phosphatidylethanolamine-binding protein 1 OS=Homo sapiens GN=PEBP1 PE=1 SV=3	PEBP1	7.93	7.69	7.89	8.2	8.21	8.74	8.52	9.17	8.68	8.99	2	0.84	8.41	5.41	0.00024	0.00049	0.6
Q13362	Serine/threonine-protein phosphatase 2A 56 kDa regulatory subunit gamma isoform OS=Homo sapiens GN=PPP2R5C PE=1 SV=3	PPP2R5C	4.72	4.65	4.94	5.13	5.14	5.53	5.79	6.59	5.96	6.16	2	1.06	5.5	5.4	0.00025	0.0005	0.58
P10276	Retinoic acid receptor alpha OS=Homo sapiens GN=RARA PE=1 SV=2	RARA	5.95	5.21	5.68	5.79	5.68	6.92	7.18	9.54	8.38	8.95	2	2.51	6.95	5.43	0.00026	0.00052	0.55
Q14919	Dr1-associated corepressor OS=Homo sapiens GN=DRAP1 PE=1 SV=3	DRAP1	5.13	5.27	5.15	4.72	5.26	5.8	5.72	5.76	5.86	5.81	2	0.67	5.48	5.35	0.00026	0.00053	0.51
P11474	Steroid hormone receptor ERR1 OS=Homo sapiens GN=ESRRA PE=1 SV=3	ESRRA	6.48	6.63	6.69	6.93	7.05	7.98	8.2	10.58	9.41	9.93	2	2.46	8	5.4	0.00027	0.00054	0.51
P54577	Tyrosine--tRNA ligase, cytoplasmic OS=Homo sapiens GN=YARS PE=1 SV=4	YARS	5.8	6.17	5.9	5.98	5.88	6.88	6.76	6.36	6.53	6.71	2	0.69	6.32	5.31	0.00028	0.00056	0.44
Q9Y232	Chromodomain Y-like protein OS=Homo sapiens GN=CDYL PE=1 SV=2	CDYL	6.16	5.68	5.92	5.72	6.13	6.47	6.68	6.95	6.98	6.57	2	0.8	6.35	5.27	0.0003	0.00059	0.38
P51571	Translocon-associated protein subunit delta OS=Homo sapiens GN=SSR4 PE=1 SV=1	SSR4	5.17	5.55	5.47	5.63	5.65	6.11	6.32	6.4	6.54	7.13	2	0.99	6.02	5.24	0.00031	0.00061	0.34
Q6PJG6	BRCA1-associated ATM activator 1 OS=Homo sapiens GN=BRAT1 PE=1 SV=2	BRAT1	5.74	5.61	5.9	5.91	6.16	6.54	6.69	7.77	6.99	7.28	2	1.18	6.48	5.24	0.00031	0.00061	0.34
Q96E39	RNA binding motif protein, X-linked-like-1 OS=Homo sapiens GN=RBMXL1 PE=1 SV=1	RBMXL1	8.32	7.66	8.31	8.12	8.27	8.76	8.95	9.93	9.45	9.55	2	1.19	8.74	5.22	0.00032	0.00062	0.3
Q7Z628	Neuroepithelial cell-transforming gene 1 protein OS=Homo sapiens GN=NET1 PE=1 SV=1	NET1	5.39	6.26	5.82	5.73	5.63	6.98	6.73	7.18	6.41	6.6	2	1	6.29	5.18	0.00034	0.00066	0.24
Q86TB9	Protein PAT1 homolog 1 OS=Homo sapiens GN=PATL1 PE=1 SV=2	PATL1	6.21	5.89	6.36	5.97	6.34	6.8	6.74	6.89	6.93	6.71	2	0.65	6.5	5.17	0.00035	0.00066	0.23
Q86VY4	Testis-specific Y-encoded-like protein 5 OS=Homo sapiens GN=TSPYL5 PE=1 SV=2	TSPYL5	6.01	6.06	5.78	6.25	6.17	6.84	6.78	6.95	6.51	6.62	2	0.68	6.41	5.15	0.00036	0.00068	0.2
Q8IYI6	Exocyst complex component 8 OS=Homo sapiens GN=EXOC8 PE=1 SV=2	EXOC8	6.79	6.42	6.74	6.6	6.56	7.3	7.27	7.47	7.04	7.19	2	0.62	6.95	5.11	0.00038	0.00072	0.13
Q14671	Pumilio homolog 1 OS=Homo sapiens GN=PUM1 PE=1 SV=3	PUM1	4.9	4.56	4.88	5.28	5.22	5.84	5.78	6.5	5.62	6.29	2	1.01	5.52	5.04	0.00042	0.00079	0.03
Q9UBP6	tRNA (guanine-N(7)-)-methyltransferase OS=Homo sapiens GN=METTL1 PE=1 SV=1	METTL1	6.24	7.05	6.26	6.3	6.4	7.63	7.52	7.49	7.24	7.03	2	0.92	6.93	5.03	0.00043	0.0008	0.01
Q07960	Rho GTPase-activating protein 1 OS=Homo sapiens GN=ARHGAP1 PE=1 SV=1	ARHGAP1	6.64	6.51	6.19	6.74	6.69	7.27	7.28	7.73	7.04	7.39	2	0.78	6.96	5.03	0.00043	0.0008	0.01
Q03001	Dystonin OS=Homo sapiens GN=DST PE=1 SV=4	DST	4.87	4.7	4.67	4.24	4.73	5.86	5.96	4.99	5.58	5.75	2	0.96	5.18	4.95	0.00048	0.00089	-0.11
Q7Z3B4	Nucleoporin p54 OS=Homo sapiens GN=NUP54 PE=1 SV=2	NUP54	7.36	7.4	7.05	7.06	6.83	8.38	8.05	7.61	8.05	7.82	2	0.84	7.57	4.95	0.00048	0.00089	-0.11
P42677	40S ribosomal protein S27 OS=Homo sapiens GN=RPS27 PE=1 SV=3	RPS27	6.89	7.66	7	7.16	7.11	8.35	8.17	7.94	7.88	7.73	2	0.85	7.6	4.95	0.00049	0.0009	-0.12
Q9UBC2	Epidermal growth factor receptor substrate 15-like 1 OS=Homo sapiens GN=EPS15L1 PE=1 SV=1	EPS15L1	6.8	7.34	6.48	6.8	6.47	8.15	8.01	7.32	7.68	7.74	2	1	7.29	4.89	0.00054	0.00097	-0.22
Q9HD26	Golgi-associated PDZ and coiled-coil motif-containing protein OS=Homo sapiens GN=GOPC PE=1 SV=1	GOPC	6.56	6.16	6.55	6.53	6.92	7.29	7.29	8.71	7.84	8.18	2	1.31	7.21	4.83	0.0006	0.0011	-0.33
Q96B26	Exosome complex component RRP43 OS=Homo sapiens GN=EXOSC8 PE=1 SV=1	EXOSC8	6.98	8.22	7.38	7.72	7.37	8.83	8.7	8.23	8.5	8.66	2	1.05	8.06	4.82	0.0006	0.0011	-0.33
Q8WVR3	Uncharacterized protein C7orf43 OS=Homo sapiens GN=C7orf43 PE=1 SV=2	C7orf43	4.37	4.54	3.96	3.81	4.18	5.19	5.42	5.41	4.79	4.77	2	0.9	4.7	4.81	0.0006	0.0011	-0.34
O43633	Charged multivesicular body protein 2a OS=Homo sapiens GN=CHMP2A PE=1 SV=1	CHMP2A	5.8	6.77	6.06	5.42	5.78	7.54	7.39	7.06	6.81	6.92	2	1.17	6.57	4.78	0.00064	0.0011	-0.39
Q9UK61	Protein TASOR OS=Homo sapiens GN=FAM208A PE=1 SV=3	FAM208A	7.1	6.55	7.17	7.15	7.09	7.55	7.61	8.48	8.15	8.37	2	1.01	7.53	4.77	0.00065	0.0011	-0.4
Q02447	Transcription factor Sp3 OS=Homo sapiens GN=SP3 PE=1 SV=3	SP3	6.67	6.06	6.48	6.82	6.77	7.23	7.59	9.07	8.24	8.74	2	1.6	7.38	4.8	0.00066	0.0012	-0.42
Q15007	Pre-mRNA-splicing regulator WTAP OS=Homo sapiens GN=WTAP PE=1 SV=2	WTAP	7.52	7.4	7.82	7.64	7.99	8.18	8.35	8.48	8.58	8.17	2	0.67	8.02	4.74	0.00068	0.0012	-0.45
O75874	Isocitrate dehydrogenase [NADP] cytoplasmic OS=Homo sapiens GN=IDH1 PE=1 SV=2	IDH1	7.92	7.82	7.79	7.82	8.07	8.62	8.43	8.81	8.15	8.57	2	0.63	8.2	4.74	0.00068	0.0012	-0.45
P68366	Tubulin alpha-4A chain OS=Homo sapiens GN=TUBA4A PE=1 SV=1	TUBA4A	7.37	8.1	7.49	7.61	7.53	9.2	8.44	8.84	8.65	10.2	2	1.44	8.35	4.76	0.0007	0.0012	-0.47
Q9UQR0	Sex comb on midleg-like protein 2 OS=Homo sapiens GN=SCML2 PE=1 SV=1	SCML2	4.42	3.93	4.42	4.82	4.44	5.36	5.32	7.02	5.76	6.54	2	1.55	5.25	4.76	0.0007	0.0012	-0.47
P42858	Huntingtin OS=Homo sapiens GN=HTT PE=1 SV=2	HTT	4.95	4.61	4.66	4.97	5.32	5.87	5.67	5.69	5.56	5.44	2	0.72	5.31	4.69	0.00073	0.0013	-0.53
P62318	Small nuclear ribonucleoprotein Sm D3 OS=Homo sapiens GN=SNRPD3 PE=1 SV=1	SNRPD3	10.18	9.42	10.21	9.83	10.12	10.57	10.67	11.77	11.51	11.16	2	1.18	10.54	4.7	0.00074	0.0013	-0.54
Q8NDD1	Uncharacterized protein C1orf131 OS=Homo sapiens GN=C1orf131 PE=1 SV=3	C1orf131	7.08	8.07	7.07	7.68	7.83	8.42	8.46	8.76	8.29	8.62	2	0.96	8.03	4.69	0.00074	0.0013	-0.54
P30414	NK-tumor recognition protein OS=Homo sapiens GN=NKTR PE=1 SV=2	NKTR	7.21	6.7	7.19	7.51	7.38	7.72	7.82	8.4	8.17	8.14	2	0.85	7.63	4.68	0.00074	0.0013	-0.54
P17026	Zinc finger protein 22 OS=Homo sapiens GN=ZNF22 PE=1 SV=3	ZNF22	6.31	7.29	6.25	6.2	6.2	7.9	7.86	7.27	7.46	7.27	2	1.09	7.01	4.65	0.00077	0.0013	-0.59
Q9UPY8	Microtubule-associated protein RP/EB family member 3 OS=Homo sapiens GN=MAPRE3 PE=1 SV=1	MAPRE3	6.44	6.23	6.33	6.55	6.8	7.08	6.94	7.44	7	7.32	2	0.68	6.83	4.61	0.00083	0.0014	-0.67
Q969Q0	60S ribosomal protein L36a-like OS=Homo sapiens GN=RPL36AL PE=1 SV=3	RPL36AL	8.3	9.07	8.5	8.38	8.42	9.57	9.43	9.57	9.04	9.1	2	0.81	8.94	4.59	0.00085	0.0015	-0.69
Q15596	Nuclear receptor coactivator 2 OS=Homo sapiens GN=NCOA2 PE=1 SV=2	NCOA2	5.29	5.29	5.52	6.14	5.95	6.38	6.76	8.31	7.19	8.03	2	1.68	6.51	4.61	0.00089	0.0015	-0.72
P61513	60S ribosomal protein L37a OS=Homo sapiens GN=RPL37A PE=1 SV=2	RPL37A	9.32	9.63	9.58	9.82	9.83	10.24	10.09	10.57	10.09	10.32	2	0.62	9.95	4.57	0.00088	0.0015	-0.72
P56282	DNA polymerase epsilon subunit 2 OS=Homo sapiens GN=POLE2 PE=1 SV=2	POLE2	5.1	4.62	5.17	5.7	5.24	5.95	6	7.37	6.44	7.09	2	1.38	5.9	4.59	0.0009	0.0015	-0.73
Q86TU7	Histone-lysine N-methyltransferase setd3 OS=Homo sapiens GN=SETD3 PE=1 SV=1	SETD3	4.64	4.19	4.11	4.61	4.39	5.08	5.41	5.8	4.79	5.48	2	0.89	4.9	4.56	0.0009	0.0015	-0.74
Q13098	COP9 signalosome complex subunit 1 OS=Homo sapiens GN=GPS1 PE=1 SV=4	GPS1	4.71	4.26	5.04	4.91	4.92	5.45	5.31	6.24	5.68	5.98	2	0.94	5.29	4.54	0.00092	0.0016	-0.77
P86452	Zinc finger BED domain-containing protein 6 OS=Homo sapiens GN=ZBED6 PE=3 SV=1	ZBED6	6.72	7.08	6.85	6.89	7.2	7.57	7.53	7.47	7.37	7.47	2	0.53	7.22	4.53	0.00094	0.0016	-0.79
Q8NEM2	SHC SH2 domain-binding protein 1 OS=Homo sapiens GN=SHCBP1 PE=1 SV=3	SHCBP1	5.3	6.2	5.43	5.21	4.8	6.79	6.48	6.32	6.31	6.26	2	1.02	5.94	4.45	0.0011	0.0018	-0.92
Q9BTW9	Tubulin-specific chaperone D OS=Homo sapiens GN=TBCD PE=1 SV=2	TBCD	7.94	7.27	7.61	7.83	8.03	8.35	8.3	8.73	8.32	8.61	2	0.72	8.11	4.45	0.0011	0.0018	-0.93
O95639	Cleavage and polyadenylation specificity factor subunit 4 OS=Homo sapiens GN=CPSF4 PE=1 SV=1	CPSF4	6.14	5.54	6.01	6.32	6.02	6.4	6.73	7.41	6.95	7.16	2	0.92	6.49	4.43	0.0011	0.0018	-0.96
P83881	60S ribosomal protein L36a OS=Homo sapiens GN=RPL36A PE=1 SV=2	RPL36A	10.92	11.02	11.05	11.17	11.37	11.69	11.43	12.04	11.61	11.8	2	0.61	11.41	4.4	0.0012	0.0019	-1.01
P29590	Protein PML OS=Homo sapiens GN=PML PE=1 SV=3	PML	7.15	6.31	7.18	6.98	6.98	7.46	7.81	9.28	8.65	8.86	2	1.49	7.67	4.41	0.0012	0.002	-1.04
Q8IY33	MICAL-like protein 2 OS=Homo sapiens GN=MICALL2 PE=1 SV=1	MICALL2	6.29	6.29	6.31	5.92	6.25	7.1	7.18	6.89	7.23	6.41	2	0.74	6.6	4.37	0.0012	0.002	-1.06
Q6VMQ6	Activating transcription factor 7-interacting protein 1 OS=Homo sapiens GN=ATF7IP PE=1 SV=3	ATF7IP	7.46	7.15	7.4	6.66	6.71	8.24	8.34	7.76	8.6	7.59	2	1.02	7.6	4.36	0.0012	0.002	-1.07
Q9Y4R8	Telomere length regulation protein TEL2 homolog OS=Homo sapiens GN=TELO2 PE=1 SV=2	TELO2	5.62	5.21	5.71	5.82	5.44	6.11	6.3	7.64	6.67	6.87	2	1.14	6.16	4.36	0.0013	0.0021	-1.09
P60866	40S ribosomal protein S20 OS=Homo sapiens GN=RPS20 PE=1 SV=1	RPS20	10.41	10.45	10.41	10.67	10.46	11.23	11.15	10.6	11.16	11.18	2	0.59	10.77	4.29	0.0014	0.0023	-1.19
Q9NRY4	Rho GTPase-activating protein 35 OS=Homo sapiens GN=ARHGAP35 PE=1 SV=3	ARHGAP35	8.22	8	8.01	7.94	8.04	9.15	8.93	8.76	8.64	8.22	2	0.7	8.39	4.27	0.0014	0.0023	-1.22
Q9BT25	HAUS augmin-like complex subunit 8 OS=Homo sapiens GN=HAUS8 PE=1 SV=3	HAUS8	4.4	4.7	3.69	4.5	4.09	5.31	5.54	4.66	5.25	5.4	2	0.92	4.81	4.25	0.0015	0.0024	-1.26
Q12774	Rho guanine nucleotide exchange factor 5 OS=Homo sapiens GN=ARHGEF5 PE=1 SV=3	ARHGEF5	5.84	5.38	5.74	5.95	6.13	6.24	6.37	6.99	6.52	6.84	2	0.77	6.22	4.2	0.0016	0.0026	-1.35
Q9Y608	Leucine-rich repeat flightless-interacting protein 2 OS=Homo sapiens GN=LRRFIP2 PE=1 SV=1	LRRFIP2	6.26	6.08	5.89	5.96	5.5	6.89	6.96	6.39	6.82	6.38	2	0.74	6.33	4.19	0.0016	0.0026	-1.36
Q99959	Plakophilin-2 OS=Homo sapiens GN=PKP2 PE=1 SV=2	PKP2	5.93	6.77	6.16	6.48	6.15	7.5	7.37	6.86	7.1	6.78	2	0.82	6.72	4.17	0.0017	0.0027	-1.4
P16144	Integrin beta-4 OS=Homo sapiens GN=ITGB4 PE=1 SV=5	ITGB4	6.86	6.48	6.33	6.34	6.26	7.63	7.61	7.41	7.01	6.75	2	0.82	6.88	4.17	0.0017	0.0027	-1.4
Q15006	ER membrane protein complex subunit 2 OS=Homo sapiens GN=EMC2 PE=1 SV=1	EMC2	4.58	4.09	4.22	4.61	4.33	5.07	4.91	5.02	4.81	5.53	2	0.68	4.77	4.13	0.0018	0.0029	-1.46
P43307	Translocon-associated protein subunit alpha OS=Homo sapiens GN=SSR1 PE=1 SV=3	SSR1	7.66	6.98	7.4	7.53	7.13	8.21	8.1	7.82	7.91	8.76	2	0.82	7.76	4.12	0.0018	0.0029	-1.47
Q969S3	Zinc finger protein 622 OS=Homo sapiens GN=ZNF622 PE=1 SV=1	ZNF622	7.32	8.06	7.39	7.08	7.16	8.66	8.56	8.3	8.1	7.84	2	0.89	7.85	4.12	0.0018	0.0029	-1.48
Q14781	Chromobox protein homolog 2 OS=Homo sapiens GN=CBX2 PE=1 SV=2	CBX2	7.08	6.83	7	6.99	7.23	7.46	7.42	8.17	7.58	7.76	2	0.65	7.36	4.1	0.0019	0.003	-1.5
O15514	DNA-directed RNA polymerase II subunit RPB4 OS=Homo sapiens GN=POLR2D PE=1 SV=1	POLR2D	7.28	6.91	7.14	6.61	6.47	7.95	7.88	7.39	8.54	7.5	2	0.97	7.38	4.09	0.0019	0.003	-1.52
P60981	Destrin OS=Homo sapiens GN=DSTN PE=1 SV=3	DSTN	8.63	8.29	8.63	8.84	8.5	9	9.05	10.05	9.3	9.67	2	0.83	9	4.07	0.002	0.0031	-1.56
P48735	Isocitrate dehydrogenase [NADP], mitochondrial OS=Homo sapiens GN=IDH2 PE=1 SV=2	IDH2	6.56	7.11	6.12	6.77	6.47	8.18	7.59	6.92	7.59	7.68	2	0.98	7.11	4.06	0.002	0.0032	-1.58
Q8IXM2	Chromatin complexes subunit BAP18 OS=Homo sapiens GN=BAP18 PE=1 SV=1	BAP18	6.96	6.99	6.86	6.38	6.16	8.03	8.05	7.2	8.11	7.11	2	1.02	7.2	3.98	0.0023	0.0036	-1.72
P18858	DNA ligase 1 OS=Homo sapiens GN=LIG1 PE=1 SV=1	LIG1	4.96	4.81	5.32	5.34	5.45	5.61	5.74	6.25	6.02	5.72	2	0.68	5.55	3.97	0.0024	0.0037	-1.74
Q9UBS4	DnaJ homolog subfamily B member 11 OS=Homo sapiens GN=DNAJB11 PE=1 SV=1	DNAJB11	4.38	4.37	4.92	5.45	4.86	5.55	5.61	7.2	6.05	7.27	2	1.51	5.6	3.97	0.0025	0.0038	-1.77
Q96DN5	TBC1 domain family member 31 OS=Homo sapiens GN=TBC1D31 PE=1 SV=2	TBC1D31	5.14	5.92	4.8	5.7	5.12	6.41	6.33	6.35	5.71	6.43	2	0.89	5.82	3.93	0.0025	0.0039	-1.8
Q9Y4F5	Centrosomal protein of 170 kDa protein B OS=Homo sapiens GN=CEP170B PE=1 SV=4	CEP170B	6.75	6.87	6.7	6.51	6.57	7.74	7.76	7.18	7.4	6.86	2	0.7	7.05	3.86	0.0028	0.0043	-1.92
Q8IWV8	E3 ubiquitin-protein ligase UBR2 OS=Homo sapiens GN=UBR2 PE=1 SV=1	UBR2	6.86	6.34	6.76	7.07	7.13	7.28	7.35	8.17	7.53	8.01	2	0.83	7.26	3.86	0.0029	0.0044	-1.93
Q9NW75	G patch domain-containing protein 2 OS=Homo sapiens GN=GPATCH2 PE=1 SV=1	GPATCH2	5.4	6.29	5.53	5.81	5.81	6.86	6.66	6.72	6.11	6.35	2	0.76	6.18	3.85	0.0029	0.0044	-1.93
O00139	Kinesin-like protein KIF2A OS=Homo sapiens GN=KIF2A PE=1 SV=3	KIF2A	6.28	6.01	6.22	6.75	6.57	6.85	6.82	7.87	7.15	7.63	2	0.89	6.83	3.85	0.0029	0.0044	-1.94
Q9BQA1	Methylosome protein 50 OS=Homo sapiens GN=WDR77 PE=1 SV=1	WDR77	6.99	6.4	7	6.99	6.98	7.21	7.33	8.02	7.61	7.73	2	0.7	7.24	3.84	0.003	0.0045	-1.96
Q8NC74	RBBP8 N-terminal-like protein OS=Homo sapiens GN=RBBP8NL PE=2 SV=3	RBBP8NL	5.33	4.66	5.68	5.49	5.77	5.86	6.35	8.35	7.12	7.54	2	1.64	6.24	3.83	0.0031	0.0048	-2.01
Q9P287	BRCA2 and CDKN1A-interacting protein OS=Homo sapiens GN=BCCIP PE=1 SV=1	BCCIP	5.4	6.64	5.66	5.66	5.45	7.01	7.01	6.27	6.65	6.56	2	0.92	6.25	3.76	0.0033	0.005	-2.08
P63173	60S ribosomal protein L38 OS=Homo sapiens GN=RPL38 PE=1 SV=2	RPL38	8.36	8.52	8.29	8.41	8.27	9.26	9.04	8.49	8.89	8.82	2	0.53	8.64	3.72	0.0036	0.0054	-2.16
Q641Q2	WASH complex subunit FAM21A OS=Homo sapiens GN=FAM21A PE=1 SV=3	FAM21A	4.51	4.61	4.4	4.42	4.45	5.51	5.37	4.67	4.94	5	2	0.6	4.84	3.7	0.0037	0.0056	-2.2
O75817	Ribonuclease P protein subunit p20 OS=Homo sapiens GN=POP7 PE=1 SV=2	POP7	8.12	8.09	8.22	8.33	8.28	8.68	8.62	9.2	8.44	9.31	2	0.64	8.53	3.68	0.0038	0.0057	-2.22
P08240	Signal recognition particle receptor subunit alpha OS=Homo sapiens GN=SRPRA PE=1 SV=2	SRPRA	6.49	6.01	6.57	6.08	6.07	6.46	6.87	7.16	7.64	7.06	2	0.78	6.66	3.68	0.0039	0.0058	-2.24
P42566	Epidermal growth factor receptor substrate 15 OS=Homo sapiens GN=EPS15 PE=1 SV=2	EPS15	6.97	6.44	6.48	6.33	6.35	7.65	7.54	6.85	7.66	6.82	2	0.78	6.92	3.66	0.004	0.0059	-2.27
P36405	ADP-ribosylation factor-like protein 3 OS=Homo sapiens GN=ARL3 PE=1 SV=2	ARL3	7.91	8.28	7.79	7.83	7.78	8.93	8.97	7.91	8.71	8.8	2	0.74	8.3	3.64	0.0041	0.0061	-2.29
Q8IXH7	Negative elongation factor C/D OS=Homo sapiens GN=NELFCD PE=1 SV=2	NELFCD	7.71	6.71	7.47	7.73	7.62	7.97	7.92	9.2	8.55	9.03	2	1.08	8	3.65	0.0042	0.0063	-2.31
Q13409	Cytoplasmic dynein 1 intermediate chain 2 OS=Homo sapiens GN=DYNC1I2 PE=1 SV=3	DYNC1I2	6.97	6.99	6.86	6.84	6.62	7.84	7.7	7.14	7.33	7.18	2	0.58	7.16	3.61	0.0043	0.0064	-2.35
P38117	Electron transfer flavoprotein subunit beta OS=Homo sapiens GN=ETFB PE=1 SV=3	ETFB	6.39	6.7	6.33	7.07	6.5	7.47	7.3	6.98	7.13	8.15	2	0.8	7.01	3.52	0.005	0.0074	-2.5
P21266	Glutathione S-transferase Mu 3 OS=Homo sapiens GN=GSTM3 PE=1 SV=3	GSTM3	7.93	7.27	7.69	8.02	8.05	8.32	8.15	8.29	8.61	8.53	2	0.59	8.09	3.52	0.0051	0.0075	-2.51
Q96FK6	WD repeat-containing protein 89 OS=Homo sapiens GN=WDR89 PE=2 SV=1	WDR89	5.28	6.15	5.57	6.7	6.03	6.78	6.77	6.67	6.6	7.12	2	0.83	6.39	3.45	0.0057	0.0083	-2.63
Q9BY43	Charged multivesicular body protein 4a OS=Homo sapiens GN=CHMP4A PE=1 SV=3	CHMP4A	7.78	7.46	7.71	8.06	8.55	8.5	8.43	8.94	8.37	8.96	2	0.72	8.28	3.42	0.0061	0.0087	-2.69
Q5JTW2	Centrosomal protein of 78 kDa OS=Homo sapiens GN=CEP78 PE=1 SV=1	CEP78	5.07	6.31	5.17	5.15	5.52	6.72	6.46	6	5.91	6.5	2	0.86	5.91	3.39	0.0063	0.0091	-2.73
Q99700	Ataxin-2 OS=Homo sapiens GN=ATXN2 PE=1 SV=2	ATXN2	6.57	7.48	6.48	6.71	6.63	8	8.08	7.31	7.15	7.42	2	0.81	7.19	3.36	0.0067	0.0095	-2.78
O43813	LanC-like protein 1 OS=Homo sapiens GN=LANCL1 PE=1 SV=1	LANCL1	7.84	7.43	8.25	8.42	8.78	8.88	8.83	10.91	9.14	10.7	2	1.54	8.92	3.36	0.0069	0.0099	-2.81
P00966	Argininosuccinate synthase OS=Homo sapiens GN=ASS1 PE=1 SV=2	ASS1	5.6	6.08	5.79	5.74	5.46	6.8	6.75	6.74	6.84	9.39	2	1.55	6.54	3.28	0.008	0.011	-2.95
O95625	Zinc finger and BTB domain-containing protein 11 OS=Homo sapiens GN=ZBTB11 PE=1 SV=2	ZBTB11	5.73	5.84	5.86	7.34	6.04	6.81	6.88	7.47	7.09	7.9	2	1.06	6.71	3.24	0.0084	0.012	-3.01
Q96CP2	FLYWCH family member 2 OS=Homo sapiens GN=FLYWCH2 PE=1 SV=1	FLYWCH2	5.46	5.42	5.27	6.85	5.35	6.48	6.5	6.72	6.4	7.4	2	1.01	6.21	3.23	0.0087	0.012	-3.04
P28070	Proteasome subunit beta type-4 OS=Homo sapiens GN=PSMB4 PE=1 SV=4	PSMB4	6.8	6.06	6.85	7.24	6.88	7.11	7.13	8.43	7.77	8.31	2	0.98	7.27	3.18	0.0094	0.013	-3.12
Q9Y2U8	Inner nuclear membrane protein Man1 OS=Homo sapiens GN=LEMD3 PE=1 SV=2	LEMD3	6.79	6.5	6.83	6.36	6.39	7.77	7.76	6.66	8.08	6.9	2	0.85	7.02	3.17	0.0095	0.013	-3.13
Q96EY4	Translation machinery-associated protein 16 OS=Homo sapiens GN=TMA16 PE=1 SV=2	TMA16	8.02	8.89	8.15	8.17	8.3	9.26	9.12	8.67	8.62	8.83	2	0.6	8.61	3.15	0.0096	0.013	-3.15
Q8IZL8	Proline-, glutamic acid- and leucine-rich protein 1 OS=Homo sapiens GN=PELP1 PE=1 SV=2	PELP1	5.85	6.98	6.2	6.24	6.08	7.53	7.37	6.87	6.72	6.65	2	0.75	6.67	3.11	0.01	0.014	-3.22
P40926	Malate dehydrogenase, mitochondrial OS=Homo sapiens GN=MDH2 PE=1 SV=3	MDH2	6.42	6.36	5.94	6.13	5.57	7.34	6.98	6.61	6.6	8.64	2	1.14	6.68	3.12	0.011	0.015	-3.23
Q13136	Liprin-alpha-1 OS=Homo sapiens GN=PPFIA1 PE=1 SV=1	PPFIA1	5.58	5.48	5.64	5.74	5.9	6.39	6.92	5.98	6.11	5.93	2	0.59	5.99	3.09	0.011	0.015	-3.26
P47755	F-actin-capping protein subunit alpha-2 OS=Homo sapiens GN=CAPZA2 PE=1 SV=3	CAPZA2	7.17	6.52	7.18	7.12	7.35	7.32	7.38	8.29	7.82	7.86	2	0.66	7.41	3.08	0.011	0.015	-3.28
P50402	Emerin OS=Homo sapiens GN=EMD PE=1 SV=1	EMD	7.16	7.34	7.16	7.21	6.82	8.27	8.12	7.25	8.06	7.33	2	0.66	7.48	3.05	0.012	0.016	-3.33
Q9HCK8	Chromodomain-helicase-DNA-binding protein 8 OS=Homo sapiens GN=CHD8 PE=1 SV=5	CHD8	7.97	7.1	8.06	7.68	8.26	8.13	8.22	9.19	8.61	8.67	2	0.75	8.2	2.95	0.014	0.019	-3.5
Q9NXE4	Sphingomyelin phosphodiesterase 4 OS=Homo sapiens GN=SMPD4 PE=1 SV=2	SMPD4	7.24	6.5	7.3	7.43	7.55	7.56	7.59	8.38	7.79	7.97	2	0.65	7.54	2.92	0.014	0.019	-3.55
P15531	Nucleoside diphosphate kinase A OS=Homo sapiens GN=NME1 PE=1 SV=1	NME1	7.33	6.61	7.46	7.62	7.71	7.68	7.64	8.57	8.05	8.29	2	0.7	7.7	2.87	0.016	0.021	-3.65
Q13557	Calcium/calmodulin-dependent protein kinase type II subunit delta OS=Homo sapiens GN=CAMK2D PE=1 SV=3	CAMK2D	7.99	7.76	7.88	7.69	7.65	8.82	8.73	7.87	8.49	7.92	2	0.57	8.08	2.85	0.016	0.022	-3.68
Q9UBD5	Origin recognition complex subunit 3 OS=Homo sapiens GN=ORC3 PE=1 SV=1	ORC3	7.07	6.41	7.07	7.21	7.49	7.28	7.33	8.26	7.75	7.96	2	0.66	7.39	2.78	0.019	0.025	-3.8
P46379	Large proline-rich protein BAG6 OS=Homo sapiens GN=BAG6 PE=1 SV=2	BAG6	7.06	6.53	7.02	7.28	7.53	7.39	7.35	8.61	7.64	8.18	2	0.75	7.47	2.76	0.019	0.025	-3.83
Q96D71	RalBP1-associated Eps domain-containing protein 1 OS=Homo sapiens GN=REPS1 PE=1 SV=3	REPS1	7.98	8.06	7.66	7.54	7.7	8.96	8.83	7.95	8.23	8	2	0.6	8.1	2.75	0.019	0.026	-3.85
Q7Z3U7	Protein MON2 homolog OS=Homo sapiens GN=MON2 PE=1 SV=3	MON2	7.32	6.62	7.29	7.35	7.31	7.67	7.51	7.88	7.49	7.56	2	0.44	7.41	2.74	0.02	0.026	-3.87
Q7L2H7	Eukaryotic translation initiation factor 3 subunit M OS=Homo sapiens GN=EIF3M PE=1 SV=1	EIF3M	5.38	4.68	5.14	5.83	5.85	5.62	5.76	6.48	6.12	6.42	2	0.69	5.76	2.69	0.022	0.028	-3.95
Q9UJ70	N-acetyl-D-glucosamine kinase OS=Homo sapiens GN=NAGK PE=1 SV=4	NAGK	7.09	6.18	7	7.16	7.25	7.22	7.26	8.4	7.54	7.9	2	0.72	7.31	2.68	0.022	0.029	-3.97
Q9Y697	Cysteine desulfurase, mitochondrial OS=Homo sapiens GN=NFS1 PE=1 SV=3	NFS1	5.24	3.99	5.28	5.77	5.74	5.28	5.57	7.98	7.03	7.92	2	1.53	6.01	2.66	0.023	0.031	-4.02
Q86UK7	Zinc finger protein 598 OS=Homo sapiens GN=ZNF598 PE=1 SV=1	ZNF598	8.28	7.96	7.86	7.6	7.55	8.97	8.95	7.57	8.75	8.52	2	0.7	8.21	2.64	0.024	0.031	-4.04
O96028	Histone-lysine N-methyltransferase NSD2 OS=Homo sapiens GN=WHSC1 PE=1 SV=1	WHSC1	6.71	7.41	6.56	6.92	7.05	7.84	7.73	7.17	7.22	7.2	2	0.5	7.19	2.51	0.029	0.038	-4.25
P36873	Serine/threonine-protein phosphatase PP1-gamma catalytic subunit OS=Homo sapiens GN=PPP1CC PE=1 SV=1	PPP1CC	6.19	7.63	6.29	6.37	6.37	8.18	7.93	7.3	7.14	6.66	2	0.87	7.02	2.51	0.03	0.039	-4.27
Q9UL25	Ras-related protein Rab-21 OS=Homo sapiens GN=RAB21 PE=1 SV=3	RAB21	8.22	7.45	8.04	8.27	8.05	8.2	8.33	8.83	8.39	8.5	2	0.44	8.23	2.49	0.031	0.04	-4.3
Q13492	Phosphatidylinositol-binding clathrin assembly protein OS=Homo sapiens GN=PICALM PE=1 SV=2	PICALM	5.78	5.02	5.75	5.81	5.68	5.77	5.83	6.59	6.01	6.64	2	0.55	5.91	2.45	0.033	0.042	-4.36
Q15527	Surfeit locus protein 2 OS=Homo sapiens GN=SURF2 PE=1 SV=3	SURF2	7.43	7.77	7.62	7.77	7.81	8.24	8.01	8.38	7.54	8.31	2	0.41	7.89	2.45	0.033	0.042	-4.36
Q9Y217	Myotubularin-related protein 6 OS=Homo sapiens GN=MTMR6 PE=1 SV=3	MTMR6	6.42	5.66	6.5	6.59	6.72	6.68	6.51	7.54	6.88	7.2	2	0.58	6.68	2.4	0.036	0.046	-4.46
Q8WVB6	Chromosome transmission fidelity protein 18 homolog OS=Homo sapiens GN=CHTF18 PE=1 SV=1	CHTF18	6.09	5.46	6.25	6	6.23	6.09	6.2	7.15	6.45	6.86	2	0.54	6.3	2.35	0.039	0.05	-4.53
O95243	Methyl-CpG-binding domain protein 4 OS=Homo sapiens GN=MBD4 PE=1 SV=1	MBD4	6.49	5.92	6.53	6.51	7.09	6.73	6.71	7.81	6.95	7.39	2	0.6	6.83	2.33	0.041	0.051	-4.56
Q96L73	Histone-lysine N-methyltransferase, H3 lysine-36 and H4 lysine-20 specific OS=Homo sapiens GN=NSD1 PE=1 SV=1	NSD1	6.55	5.56	6.7	6.86	7.02	6.66	6.84	8.23	7.39	7.61	2	0.8	6.95	2.33	0.041	0.052	-4.57
Q9H6T3	RNA polymerase II-associated protein 3 OS=Homo sapiens GN=RPAP3 PE=1 SV=2	RPAP3	7.3	7.07	7.37	8.64	6.81	8	8.03	8.16	8.01	8.41	2	0.68	7.79	2.31	0.043	0.054	-4.61
Q9NRC8	NAD-dependent protein deacetylase sirtuin-7 OS=Homo sapiens GN=SIRT7 PE=1 SV=1	SIRT7	7.06	6.66	7.06	7.64	7.55	7.31	7.28	8.1	7.81	8.22	2	0.54	7.48	2.21	0.05	0.063	-4.76
Q12792	Twinfilin-1 OS=Homo sapiens GN=TWF1 PE=1 SV=3	TWF1	6.6	6.09	6.68	6.91	7.03	6.8	6.88	7.55	7	7.32	2	0.45	6.9	2.17	0.054	0.066	-4.83
Q9NQT4	Exosome complex component RRP46 OS=Homo sapiens GN=EXOSC5 PE=1 SV=1	EXOSC5	5.82	7.7	6.17	5.97	6	7.87	7.76	6.86	6.62	6.79	2	0.84	6.77	2.16	0.055	0.069	-4.85
P09497	Clathrin light chain B OS=Homo sapiens GN=CLTB PE=1 SV=1	CLTB	6.75	6.95	6.27	6.5	6.17	7.85	7.19	6.41	6.89	6.98	2	0.53	6.81	2.09	0.062	0.076	-4.96
Q96EK7	Constitutive coactivator of peroxisome proliferator-activated receptor gamma OS=Homo sapiens GN=FAM120B PE=1 SV=1	FAM120B	8.44	7.45	8.75	9.14	9.3	7.65	7.64	8.48	7.9	8	2	-0.68	8.28	-2.07	0.065	0.079	-4.99
P12268	Inosine-5-monophosphate dehydrogenase 2 OS=Homo sapiens GN=IMPDH2 PE=1 SV=2	IMPDH2	4.67	4.64	4.79	5.32	5.2	5.34	5.39	5.02	5.17	5.44	2	0.34	5.14	2.05	0.066	0.081	-5.02
Q9H4A3	Serine/threonine-protein kinase WNK1 OS=Homo sapiens GN=WNK1 PE=1 SV=2	WNK1	6.61	6.57	6.55	7	6.64	7.49	7.4	6.78	7.04	6.59	2	0.38	6.88	2.04	0.067	0.082	-5.04
O43805	Sjoegren syndrome nuclear autoantigen 1 OS=Homo sapiens GN=SSNA1 PE=1 SV=2	SSNA1	7.04	6.82	7.37	7.42	7.72	7.51	7.44	7.97	7.61	7.59	2	0.35	7.46	1.94	0.079	0.096	-5.19
Q96SB3	Neurabin-2 OS=Homo sapiens GN=PPP1R9B PE=1 SV=2	PPP1R9B	6.65	5.78	6.25	7.22	7.07	6.66	6.81	7.28	7.36	7.75	2	0.57	6.9	1.9	0.085	0.1	-5.25
Q8TA86	Retinitis pigmentosa 9 protein OS=Homo sapiens GN=RP9 PE=1 SV=2	RP9	6.62	6.44	6.92	7.37	7.53	7.11	7.07	8.21	7.33	7.81	2	0.52	7.25	1.89	0.087	0.1	-5.27
Q6ZMI0	Protein phosphatase 1 regulatory subunit 21 OS=Homo sapiens GN=PPP1R21 PE=1 SV=1	PPP1R21	6.35	5.69	6.41	6.85	6.87	6.61	6.74	7.33	6.59	7.24	2	0.46	6.68	1.88	0.088	0.11	-5.29
Q5D862	Filaggrin-2 OS=Homo sapiens GN=FLG2 PE=1 SV=1	FLG2	4.84	2.77	3.94	4.65	4.47	4.46	4.15	6.62	4.95	5.26	2	0.91	4.68	1.87	0.09	0.11	-5.3
Q9UBV8	Peflin OS=Homo sapiens GN=PEF1 PE=1 SV=1	PEF1	6.81	5.59	6.35	7.1	7.11	6.67	6.63	8.07	7.25	7.69	2	0.67	6.94	1.84	0.094	0.11	-5.34
P57740	Nuclear pore complex protein Nup107 OS=Homo sapiens GN=NUP107 PE=1 SV=1	NUP107	6.73	5.79	6.83	6.84	7.28	6.75	6.89	7.71	7.16	7.54	2	0.51	6.96	1.83	0.096	0.11	-5.36
P54619	5-AMP-activated protein kinase subunit gamma-1 OS=Homo sapiens GN=PRKAG1 PE=1 SV=1	PRKAG1	6.09	5.34	5.67	6.55	6.14	6.15	6.12	6.79	6.15	6.83	2	0.44	6.2	1.82	0.097	0.12	-5.38
P62140	Serine/threonine-protein phosphatase PP1-beta catalytic subunit OS=Homo sapiens GN=PPP1CB PE=1 SV=3	PPP1CB	7.48	7.41	7.55	8.27	8.16	7.9	8.03	8.71	7.86	8.48	2	0.42	7.99	1.81	0.099	0.12	-5.39
Q68DK7	Male-specific lethal 1 homolog OS=Homo sapiens GN=MSL1 PE=1 SV=3	MSL1	5.9	5.42	6.05	6.37	6.43	6.09	6.3	6.83	6.56	6.31	2	0.38	6.25	1.8	0.1	0.12	-5.4
Q9HC35	Echinoderm microtubule-associated protein-like 4 OS=Homo sapiens GN=EML4 PE=1 SV=3	EML4	6.47	6.27	6.29	6.34	6.25	7.28	7.26	5.56	7.04	7.15	2	0.53	6.61	1.77	0.11	0.13	-5.45
O75935	Dynactin subunit 3 OS=Homo sapiens GN=DCTN3 PE=1 SV=1	DCTN3	7.81	7.94	7.45	6.76	6.96	8.89	8.63	7.54	8.05	7.07	2	0.65	7.72	1.77	0.11	0.13	-5.45
Q13137	Calcium-binding and coiled-coil domain-containing protein 2 OS=Homo sapiens GN=CALCOCO2 PE=1 SV=1	CALCOCO2	6.64	5.63	6.8	9.12	7.49	7.09	7.5	9.25	8.06	9.96	2	1.22	7.76	1.76	0.11	0.13	-5.47
Q8N9Q2	Protein SREK1IP1 OS=Homo sapiens GN=SREK1IP1 PE=1 SV=1	SREK1IP1	7.56	7.57	7.99	8.49	8.79	8.05	8.22	9.25	8.54	9.01	2	0.53	8.35	1.75	0.11	0.13	-5.48
Q99547	M-phase phosphoprotein 6 OS=Homo sapiens GN=MPHOSPH6 PE=1 SV=2	MPHOSPH6	7.81	7.68	7.89	8.1	8.49	8.21	7.98	8.84	8.12	8.47	2	0.33	8.16	1.66	0.13	0.15	-5.61
Q13796	Protein Shroom2 OS=Homo sapiens GN=SHROOM2 PE=1 SV=1	SHROOM2	6.97	6.21	7.08	7.61	7.22	6.85	7.07	7.95	7.68	8.03	2	0.49	7.28	1.65	0.13	0.15	-5.62
P07339	Cathepsin D OS=Homo sapiens GN=CTSD PE=1 SV=1	CTSD	7.72	6.68	7.02	7.5	7.89	7.49	7.43	8.6	7.58	8.1	2	0.47	7.61	1.64	0.13	0.15	-5.64
Q99460	26S proteasome non-ATPase regulatory subunit 1 OS=Homo sapiens GN=PSMD1 PE=1 SV=2	PSMD1	4.51	4.03	4.91	5.41	4.94	4.88	4.74	5.6	5.09	5.84	2	0.46	5.04	1.63	0.13	0.15	-5.65
P67870	Casein kinase II subunit beta OS=Homo sapiens GN=CSNK2B PE=1 SV=1	CSNK2B	8.35	7.63	8.48	8.65	8.83	8.41	8.33	9.63	8.68	9.31	2	0.48	8.64	1.62	0.14	0.16	-5.67
Q02413	Desmoglein-1 OS=Homo sapiens GN=DSG1 PE=1 SV=2	DSG1	7.92	5.52	7.28	7.77	8	7.44	7.42	9.03	7.94	8.77	2	0.82	7.72	1.62	0.14	0.16	-5.67
Q8TD26	Chromodomain-helicase-DNA-binding protein 6 OS=Homo sapiens GN=CHD6 PE=1 SV=4	CHD6	6.67	5.67	6.5	7.41	7.32	6.63	6.79	8.16	7.19	8.08	2	0.65	7.06	1.62	0.14	0.16	-5.67
Q68E01	Integrator complex subunit 3 OS=Homo sapiens GN=INTS3 PE=1 SV=1	INTS3	8.19	7.1	8.09	8.34	8.57	8.08	8.08	9.17	8.5	8.93	2	0.49	8.31	1.61	0.14	0.16	-5.68
Q6ZUT1	Uncharacterized protein C11orf57 OS=Homo sapiens GN=C11orf57 PE=1 SV=2	C11orf57	4.6	4.34	5	5.1	5.28	4.81	4.87	6.11	5.16	5.57	2	0.43	5.13	1.59	0.14	0.16	-5.7
Q9NR09	Baculoviral IAP repeat-containing protein 6 OS=Homo sapiens GN=BIRC6 PE=1 SV=2	BIRC6	7.25	6.47	7.26	7.44	7.62	7.14	7.32	8.25	7.48	7.91	2	0.41	7.42	1.58	0.14	0.17	-5.72
P28340	DNA polymerase delta catalytic subunit OS=Homo sapiens GN=POLD1 PE=1 SV=2	POLD1	6.7	5.18	6.53	6.8	6.78	6.31	6.31	7.88	7.08	7.55	2	0.62	6.73	1.57	0.15	0.17	-5.74
Q9H2C0	Gigaxonin OS=Homo sapiens GN=GAN PE=1 SV=1	GAN	6.94	5.8	6.92	7.07	7.26	6.75	6.81	7.92	7.39	7.58	2	0.48	7.06	1.57	0.15	0.17	-5.74
O76071	Probable cytosolic iron-sulfur protein assembly protein CIAO1 OS=Homo sapiens GN=CIAO1 PE=1 SV=1	CIAO1	6.09	5.75	5.98	6.53	7.05	6.51	6.41	7.08	6.41	6.96	2	0.39	6.49	1.56	0.15	0.17	-5.76
Q8IXI1	Mitochondrial Rho GTPase 2 OS=Homo sapiens GN=RHOT2 PE=1 SV=2	RHOT2	6.9	5.76	6.74	6.98	7.09	6.68	6.63	7.97	7.09	7.59	2	0.5	6.96	1.55	0.15	0.17	-5.76
Q6P9B9	Integrator complex subunit 5 OS=Homo sapiens GN=INTS5 PE=1 SV=1	INTS5	7.01	5.79	7.17	7.03	7.21	6.75	6.73	8.37	7.41	7.64	2	0.54	7.12	1.47	0.17	0.2	-5.87
Q15067	Peroxisomal acyl-coenzyme A oxidase 1 OS=Homo sapiens GN=ACOX1 PE=1 SV=3	ACOX1	5.97	4.91	6.23	6.69	6.9	5.92	5.87	7.89	6.93	7.71	2	0.71	6.52	1.47	0.17	0.2	-5.88
P38606	V-type proton ATPase catalytic subunit A OS=Homo sapiens GN=ATP6V1A PE=1 SV=2	ATP6V1A	6.45	5.49	6.49	6.67	6.94	6.27	6.44	7.67	6.72	7.36	2	0.48	6.67	1.46	0.17	0.2	-5.88
Q99613	Eukaryotic translation initiation factor 3 subunit C OS=Homo sapiens GN=EIF3C PE=1 SV=1	EIF3C	7.09	6	6.78	7.76	7.39	6.9	7.19	7.96	7.24	8.33	2	0.51	7.27	1.43	0.18	0.21	-5.93
P30566	Adenylosuccinate lyase OS=Homo sapiens GN=ADSL PE=1 SV=2	ADSL	5.25	4.44	5.28	5.37	5.63	5.4	5.08	5.91	5.43	5.73	2	0.31	5.39	1.35	0.21	0.23	-6.03
Q9H2J4	Phosducin-like protein 3 OS=Homo sapiens GN=PDCL3 PE=1 SV=1	PDCL3	4.78	3.92	4.87	5.22	5.03	4.5	4.86	6.03	5.03	5.47	2	0.41	5.02	1.32	0.21	0.24	-6.06
A6NFI3	Zinc finger protein 316 OS=Homo sapiens GN=ZNF316 PE=1 SV=1	ZNF316	5.56	5.16	5.31	8.42	5.97	6.19	6.42	7.07	6.67	7.78	2	0.73	6.47	1.25	0.24	0.27	-6.14
P57737	Coronin-7 OS=Homo sapiens GN=CORO7 PE=1 SV=2	CORO7	8.6	7.3	8.69	9.06	9.13	8.3	8.56	9.98	8.97	9.48	2	0.5	8.81	1.24	0.24	0.27	-6.15
Q9P219	Protein Daple OS=Homo sapiens GN=CCDC88C PE=1 SV=3	CCDC88C	5.92	6.85	5.95	6.01	6.12	7.39	7.23	5.68	6.45	6.13	2	0.4	6.39	1.21	0.25	0.28	-6.19
O00401	Neural Wiskott-Aldrich syndrome protein OS=Homo sapiens GN=WASL PE=1 SV=2	WASL	6.63	5.41	6.55	6.82	6.92	6.41	6.51	7.44	6.57	7.32	2	0.38	6.67	1.2	0.26	0.29	-6.2
P10412	Histone H1.4 OS=Homo sapiens GN=HIST1H1E PE=1 SV=2	HIST1H1E	9.41	9.32	9.2	8.73	8.76	10.51	10.39	8.06	10.57	8.75	2	0.57	9.37	1.19	0.26	0.29	-6.22
Q13610	Periodic tryptophan protein 1 homolog OS=Homo sapiens GN=PWP1 PE=1 SV=1	PWP1	9.24	9.13	9.17	9.55	9.69	9.61	9.48	10.02	9.02	9.81	2	0.23	9.48	1.19	0.26	0.29	-6.22
Q9NX24	H/ACA ribonucleoprotein complex subunit 2 OS=Homo sapiens GN=NHP2 PE=1 SV=1	NHP2	4.97	6.71	5.57	5.93	5.62	6.79	6.67	6.13	5.6	5.63	2	0.4	5.99	1.18	0.26	0.29	-6.23
P17096	High mobility group protein HMG-I/HMG-Y OS=Homo sapiens GN=HMGA1 PE=1 SV=3	HMGA1	8.77	9.03	8.87	8.53	8.77	9.91	9.73	7.61	9.88	9.1	2	0.45	9.02	1.14	0.28	0.31	-6.27
P78563	Double-stranded RNA-specific editase 1 OS=Homo sapiens GN=ADARB1 PE=1 SV=1	ADARB1	6.48	5.95	6.56	7.05	7	6.35	6.51	7.69	6.66	7.56	2	0.34	6.8	1.11	0.29	0.32	-6.31
Q92888	Rho guanine nucleotide exchange factor 1 OS=Homo sapiens GN=ARHGEF1 PE=1 SV=2	ARHGEF1	6.27	5	6.23	6.53	6.47	5.94	5.94	7.21	6.25	6.9	2	0.34	6.29	1	0.34	0.37	-6.42
Q08188	Protein-glutamine gamma-glutamyltransferase E OS=Homo sapiens GN=TGM3 PE=1 SV=4	TGM3	7.71	5.22	7.04	7.6	7.64	6.9	6.38	8.77	7.65	8.38	2	0.57	7.34	1	0.34	0.37	-6.42
Q9NZC9	SWI/SNF-related matrix-associated actin-dependent regulator of chromatin subfamily A-like protein 1 OS=Homo sapiens GN=SMARCAL1 PE=1 SV=1	SMARCAL1	6.76	5.59	6.64	6.79	7.14	6.03	6.35	8.1	6.89	7.62	2	0.41	6.81	0.99	0.35	0.38	-6.43
Q9Y3U8	60S ribosomal protein L36 OS=Homo sapiens GN=RPL36 PE=1 SV=3	RPL36	11.23	11.28	11.38	11.57	11.5	11.62	11.51	11.59	11.15	11.73	2	0.13	11.46	0.98	0.35	0.38	-6.44
Q8NFH4	Nucleoporin Nup37 OS=Homo sapiens GN=NUP37 PE=1 SV=1	NUP37	7.7	6.54	7.77	7.99	8.2	7.13	7.47	8.9	8.03	8.52	2	0.37	7.83	0.95	0.36	0.4	-6.47
P50914	60S ribosomal protein L14 OS=Homo sapiens GN=RPL14 PE=1 SV=4	RPL14	10.27	10.82	10.25	10.32	10.34	11.26	11.09	9.92	10.38	10.48	2	0.23	10.51	0.93	0.37	0.4	-6.48
Q96QR8	Transcriptional activator protein Pur-beta OS=Homo sapiens GN=PURB PE=1 SV=3	PURB	7.9	6.63	7.59	8.17	8.39	7.66	7.61	8.72	7.74	8.41	2	0.29	7.89	0.85	0.41	0.45	-6.55
O94986	Centrosomal protein of 152 kDa OS=Homo sapiens GN=CEP152 PE=1 SV=4	CEP152	5.78	7.49	5.83	5.95	5.97	7.64	7.36	5.12	6.73	6.26	2	0.42	6.43	0.85	0.41	0.45	-6.55
P0C0L4	Complement C4-A OS=Homo sapiens GN=C4A PE=1 SV=2	C4A	9.45	6.93	9.42	9.73	10.25	7.16	7.27	10.12	8.52	9.61	2	-0.62	8.85	-0.85	0.42	0.45	-6.56
Q5VT06	Centrosome-associated protein 350 OS=Homo sapiens GN=CEP350 PE=1 SV=1	CEP350	7.53	7.04	7.46	7.97	8.42	7.5	7.55	8.69	7.61	8.34	2	0.25	7.82	0.82	0.43	0.46	-6.58
Q6K0P9	Pyrin and HIN domain-containing protein 1 OS=Homo sapiens GN=PYHIN1 PE=1 SV=1	PYHIN1	7.43	6.1	7.38	8.14	7.89	6.71	7.36	8.61	7.49	8.66	2	0.38	7.59	0.82	0.43	0.46	-6.58
Q9Y2A7	Nck-associated protein 1 OS=Homo sapiens GN=NCKAP1 PE=1 SV=1	NCKAP1	8.92	7.93	9.27	9.06	9.52	8.71	8.8	9.94	8.97	9.55	2	0.25	9.07	0.78	0.45	0.48	-6.61
Q92576	PHD finger protein 3 OS=Homo sapiens GN=PHF3 PE=1 SV=3	PHF3	7.01	5.5	6.88	7.14	7.44	6.28	6.49	7.92	7.31	7.59	2	0.32	6.97	0.78	0.45	0.49	-6.62
Q32MZ4	Leucine-rich repeat flightless-interacting protein 1 OS=Homo sapiens GN=LRRFIP1 PE=1 SV=2	LRRFIP1	6.78	5.6	5.75	7.95	7.13	6.1	7.11	7.55	6.63	7.64	2	0.36	6.84	0.77	0.46	0.49	-6.62
Q9BXY0	Protein MAK16 homolog OS=Homo sapiens GN=MAK16 PE=1 SV=2	MAK16	7.27	9.79	7.54	7.96	7.76	9.99	9.7	6.59	8.28	8.27	2	0.5	8.32	0.75	0.47	0.5	-6.64
Q96RN5	Mediator of RNA polymerase II transcription subunit 15 OS=Homo sapiens GN=MED15 PE=1 SV=2	MED15	7.54	6.53	7.75	8.15	7.61	7.05	7.12	8.56	7.9	8.3	2	0.27	7.66	0.74	0.47	0.51	-6.64
P16435	NADPH--cytochrome P450 reductase OS=Homo sapiens GN=POR PE=1 SV=2	POR	7.02	5.67	7.14	7.41	7.51	6.49	6.63	8.22	7.04	7.91	2	0.31	7.12	0.72	0.49	0.52	-6.66
P20930	Filaggrin OS=Homo sapiens GN=FLG PE=1 SV=3	FLG	9.16	6.82	8.95	9.25	9.48	8.32	8	10.56	8.94	9.92	2	0.41	8.94	0.68	0.51	0.54	-6.69
Q9BRT6	Protein LLP homolog OS=Homo sapiens GN=LLPH PE=1 SV=1	LLPH	9.68	11.78	10.13	10.27	10.24	11.85	11.7	9.13	10.5	10.61	2	0.34	10.59	0.63	0.55	0.57	-6.73
Q9NVU0	DNA-directed RNA polymerase III subunit RPC5 OS=Homo sapiens GN=POLR3E PE=1 SV=1	POLR3E	8.41	6.75	8.49	8.55	8.88	7.55	7.84	9.52	8.49	8.99	2	0.26	8.35	0.56	0.59	0.61	-6.77
Q9NXV6	CDKN2A-interacting protein OS=Homo sapiens GN=CDKN2AIP PE=1 SV=3	CDKN2AIP	9.07	7.34	9.12	9.42	9.78	8.24	8.4	10.4	9.2	9.98	2	0.3	9.1	0.56	0.59	0.62	-6.77
Q86WX3	Active regulator of SIRT1 OS=Homo sapiens GN=RPS19BP1 PE=1 SV=1	RPS19BP1	7.21	9.3	7.56	7.67	7.76	9.63	9.34	5.74	8.23	8.34	2	0.36	8.08	0.52	0.61	0.64	-6.79
Q96CT7	Coiled-coil domain-containing protein 124 OS=Homo sapiens GN=CCDC124 PE=1 SV=1	CCDC124	7.79	7.43	7.74	7.91	8.01	8.34	8.23	7.57	7.8	7.45	2	0.1	7.83	0.52	0.61	0.64	-6.79
Q8N3U4	Cohesin subunit SA-2 OS=Homo sapiens GN=STAG2 PE=1 SV=3	STAG2	8.55	6.93	8.53	8.65	8.93	7.7	7.92	9.54	8.46	9.03	2	0.21	8.43	0.48	0.64	0.67	-6.81
[truncated: 956 more rows]
