# Supplementary material for: A quantitative mass spectrometry-based approach to monitor the dynamics of endogenous chromatin-associated protein complexes
Source: Nat Commun. 2018 Jun 13;9:2311. doi: 10.1038/s41467-018-04619-5 (PMC5998130; doi:10.1038/s41467-018-04619-5)
Supplement: Supplementary file 5 — Supplementary Data Set 3 [file 41467_2018_4619_MOESM5_ESM.xlsx]

## Sheet: 2Xlink
Uniprot Accession	Description	Gene Name	FA.rep01	FA.rep02	FA.rep03	FA.rep04	FA.IgG	DSG.FA.rep02	DSG.FA.rep03	DSG.FA.rep04	DSG.FA.IgG	#Unique_Peptides	log2FC(DSG.FAs/FAs)	AvgIntensity	t	P.Value	adj.P.Val	B	controlLog2FC (ERs/IgGs)
O75955	Flotillin-1 OS=Homo sapiens GN=FLOT1 PE=1 SV=3	FLOT1	2.8	3.11	2.83	2.86	2.51	5.73	5.14	5.85	2.96	1	2.52	3.89	10.49	7e-07	0.0014	6.3	2.66513
P49257	Protein ERGIC-53 OS=Homo sapiens GN=LMAN1 PE=1 SV=2	LMAN1	8.57	8.67	8.68	8.73	8.74	11.43	10.44	11.33	8.04	12	2.4	9.41	8.91	3.6e-06	0.0025	4.85	2.67141
Q9Y2G9	Protein strawberry notch homolog 2 OS=Homo sapiens GN=SBNO2 PE=2 SV=3	SBNO2	6.5	6.78	6.48	6.87	5.41	9.59	8.47	9.41	4.86	3	2.49	7.17	8.87	3.8e-06	0.0025	4.81	3.98195
Q99798	Aconitate hydratase, mitochondrial OS=Homo sapiens GN=ACO2 PE=1 SV=2	ACO2	5.01	5.05	5.39	4.77	5.21	6.78	6.54	7.13	5.28	1	1.73	5.72	8.3	6.5e-06	0.0033	4.31	1.54889
Q9BS26	Endoplasmic reticulum resident protein 44 OS=Homo sapiens GN=ERP44 PE=1 SV=1	ERP44	5.05	4.89	5.08	5.01	4.24	7.21	6.29	7.2	3.98	2	1.86	5.48	7.74	1.3e-05	0.0052	3.67	2.72655
Q13405	39S ribosomal protein L49, mitochondrial OS=Homo sapiens GN=MRPL49 PE=1 SV=1	MRPL49	5.99	6.01	5.82	6.11	3.3	4.73	4.61	4.11	3.25	1	-1.46	4.94	-7.38	1.9e-05	0.0062	3.33	2.59157
P50548	ETS domain-containing transcription factor ERF OS=Homo sapiens GN=ERF PE=1 SV=2	ERF	4.65	4.82	4.62	4.66	3.43	6.22	5.71	6.19	3.3	1	1.32	4.91	6.92	3.3e-05	0.0093	2.8	2.56133
Q8NI22	Multiple coagulation factor deficiency protein 2 OS=Homo sapiens GN=MCFD2 PE=1 SV=1	MCFD2	1.59	1.32	1.61	1.34	1.6	4.3	3.57	4.07	2.87	1	2.16	2.77	6.71	4.3e-05	0.01	2.53	1.5382
P10588	Nuclear receptor subfamily 2 group F member 6 OS=Homo sapiens GN=NR2F6 PE=1 SV=2	NR2F6	6.71	7.1	6.72	6.82	6.53	8.79	7.98	8.5	6	4	1.58	7.25	6.71	4.5e-05	0.01	2.49	2.14446
P09001	39S ribosomal protein L3, mitochondrial OS=Homo sapiens GN=MRPL3 PE=1 SV=1	MRPL3	4.05	4.31	4.05	4.47	2.15	2.43	2.4	2.77	2.39	1	-1.53	3.4	-6.52	5.4e-05	0.011	2.3	1.7517
Q5T5X7	BEN domain-containing protein 3 OS=Homo sapiens GN=BEND3 PE=1 SV=1	BEND3	3.83	4.07	3.31	3.78	1.52	5.87	5.05	5.73	0.88	1	1.73	3.96	6.32	7.5e-05	0.013	2	3.85426
Q9NWZ8	Gem-associated protein 8 OS=Homo sapiens GN=GEMIN8 PE=1 SV=1	GEMIN8	6.92	7.16	6.84	6.96	5.67	9.04	8.8	8.86	4.04	2	1.92	7.16	6.15	9.5e-05	0.013	1.77	3.98784
Q9Y618	Nuclear receptor corepressor 2 OS=Homo sapiens GN=NCOR2 PE=1 SV=2	NCOR2	8.93	9.18	8.73	9.15	7.91	10.92	9.95	10.73	7.67	17	1.54	9.24	6.09	0.0001	0.013	1.7	2.7429
O95365	Zinc finger and BTB domain-containing protein 7A OS=Homo sapiens GN=ZBTB7A PE=1 SV=1	ZBTB7A	3.3	2.74	1.56	3.47	1.74	5.54	4.92	5.34	2.36	1	2.31	3.62	6.04	0.00011	0.013	1.63	2.93895
P06454	Prothymosin alpha OS=Homo sapiens GN=PTMA PE=1 SV=2	PTMA	3.32	3.34	3.37	3.72	3.87	5.33	4.81	5.22	4.94	1	1.6	4.3	5.95	0.00012	0.013	1.52	0.690874
P28290	Sperm-specific antigen 2 OS=Homo sapiens GN=SSFA2 PE=1 SV=3	SSFA2	8.77	9.1	8.54	9.37	8.01	10.88	10.26	10.64	7.18	12	1.64	9.2	5.91	0.00013	0.013	1.46	2.98808
O43852	Calumenin OS=Homo sapiens GN=CALU PE=1 SV=2	CALU	7.74	8.04	7.79	7.94	7.15	9.51	8.82	9.61	6.51	4	1.43	8.13	5.91	0.00013	0.013	1.46	2.47043
Q12899	Tripartite motif-containing protein 26 OS=Homo sapiens GN=TRIM26 PE=1 SV=1	TRIM26	8.04	8.05	7.17	7.46	6.17	9.5	8.99	9.06	6.3	4	1.5	7.87	5.91	0.00013	0.013	1.46	2.93047
Q8IY18	Structural maintenance of chromosomes protein 5 OS=Homo sapiens GN=SMC5 PE=1 SV=2	SMC5	3.55	3.79	3.26	3.66	3.47	5.2	5.05	4.99	4.4	2	1.44	4.24	5.87	0.00013	0.013	1.43	1.09093
Q15532	Protein SSXT OS=Homo sapiens GN=SS18 PE=1 SV=3	SS18	6.43	6.66	6.33	6.8	5.47	8.57	7.57	8.34	4.78	1	1.59	6.79	5.88	0.00014	0.013	1.42	2.99753
Q13207	T-box transcription factor TBX2 OS=Homo sapiens GN=TBX2 PE=1 SV=3	TBX2	7.14	7.35	6.89	7.22	4.95	8.75	7.98	8.69	5.06	2	1.32	7.13	5.85	0.00014	0.013	1.39	3.42563
Q9Y365	PCTP-like protein OS=Homo sapiens GN=STARD10 PE=1 SV=2	STARD10	6.61	6.38	6.29	6.4	5.78	5.24	5.04	5.36	5.09	2	-1.19	5.83	-5.79	0.00015	0.014	1.33	0.96565
P55854	Small ubiquitin-related modifier 3 OS=Homo sapiens GN=SUMO3 PE=1 SV=2	SUMO3	8.85	9.29	8.73	9.07	7.13	10.83	9.85	10.72	7.1	1	1.48	9.07	5.72	0.00017	0.014	1.2	3.34396
O14965	Aurora kinase A OS=Homo sapiens GN=AURKA PE=1 SV=2	AURKA	6.4	6.74	6.26	6.55	4.32	5.54	5.38	5	4.67	1	-1.16	5.69	-5.68	0.00017	0.014	1.18	1.94489
P82912	28S ribosomal protein S11, mitochondrial OS=Homo sapiens GN=MRPS11 PE=1 SV=2	MRPS11	6.18	5.8	5.75	6.21	4.3	4.73	4.6	5.09	4.48	1	-1.15	5.28	-5.62	0.00019	0.015	1.1	1.55167
P54886	Delta-1-pyrroline-5-carboxylate synthase OS=Homo sapiens GN=ALDH18A1 PE=1 SV=2	ALDH18A1	10.42	10.39	10.4	10.47	10.37	12.27	11.45	12.24	9.39	17	1.56	10.82	5.64	0.00019	0.015	1.09	2.10374
Q99550	M-phase phosphoprotein 9 OS=Homo sapiens GN=MPHOSPH9 PE=1 SV=4	MPHOSPH9	6.74	7.15	6.99	6.82	6.76	8.14	8.08	7.97	6.09	5	1.13	7.21	5.52	0.00022	0.016	0.95	1.62816
P61956	Small ubiquitin-related modifier 2 OS=Homo sapiens GN=SUMO2 PE=1 SV=3	SUMO2	10.99	11.58	11.12	11.44	9.42	13.05	12.11	12.89	9.44	2	1.41	11.34	5.51	0.00023	0.017	0.9	3.25492
Q9UHI6	Probable ATP-dependent RNA helicase DDX20 OS=Homo sapiens GN=DDX20 PE=1 SV=2	DDX20	5.38	5.7	5.36	5.36	5.54	6.96	6.58	6.87	4.47	1	1.34	5.83	5.35	0.00029	0.02	0.68	1.76428
Q14687	Genetic suppressor element 1 OS=Homo sapiens GN=GSE1 PE=1 SV=3	GSE1	8.1	8.28	7.81	8.37	6.72	9.95	8.97	9.79	6.2	6	1.43	8.25	5.31	0.00031	0.021	0.62	3.0946
Q01664	Transcription factor AP-4 OS=Homo sapiens GN=TFAP4 PE=1 SV=2	TFAP4	3.55	3.74	3.81	3.29	2.47	5.24	4.51	5.07	2.74	1	1.27	3.94	5.23	0.00033	0.022	0.54	2.15802
Q9HAH7	Probable fibrosin-1 OS=Homo sapiens GN=FBRS PE=1 SV=3	FBRS	6.82	7.13	6.35	6.92	5.66	8.75	7.74	8.75	4.92	2	1.6	7.02	5.23	0.00035	0.022	0.51	3.09124
Q8N9R8	Protein SCAI OS=Homo sapiens GN=SCAI PE=1 SV=2	SCAI	3.77	3.53	3.59	4.57	2	6.03	4.97	6.14	2.57	2	1.78	4.24	5.2	0.00036	0.022	0.47	3.1821
Q8TBC3	SH3KBP1-binding protein 1 OS=Homo sapiens GN=SHKBP1 PE=1 SV=2	SHKBP1	3.58	3.75	4.06	4	5.24	4.79	5.1	5.25	4.66	1	1.14	4.56	5.15	0.00038	0.022	0.42	0.0894974
Q14257	Reticulocalbin-2 OS=Homo sapiens GN=RCN2 PE=1 SV=1	RCN2	8.73	8.98	8.69	8.86	7.2	9.96	9.78	10.27	6.33	8	1.19	8.76	5.08	0.00043	0.025	0.29	3.22819
P61353	60S ribosomal protein L27 OS=Homo sapiens GN=RPL27 PE=1 SV=2	RPL27	12.04	12	11.88	11.9	11.53	11.19	11.13	11.12	11.35	6	-0.81	11.57	-5	0.00047	0.025	0.21	0.515505
Q5HY92	Fidgetin OS=Homo sapiens GN=FIGN PE=1 SV=2	FIGN	5.38	5.53	5.06	5.43	4.07	6.92	6.03	6.89	4.4	2	1.24	5.56	5.02	0.00047	0.025	0.2	2.31337
P24468	COUP transcription factor 2 OS=Homo sapiens GN=NR2F2 PE=1 SV=1	NR2F2	8.3	8.84	7.88	8.55	6.28	10.65	9.31	10.25	5.74	2	1.68	8.43	5.02	0.00048	0.025	0.2	4.041
Q8WVV4	Protein POF1B OS=Homo sapiens GN=POF1B PE=1 SV=3	POF1B	8.86	8.97	8.87	8.92	8.01	10.08	10.54	10.01	9.1	9	1.3	9.26	5	0.00049	0.025	0.18	1.65088
P17676	CCAAT/enhancer-binding protein beta OS=Homo sapiens GN=CEBPB PE=1 SV=2	CEBPB	3.83	4.42	3.34	3.62	2.59	5.93	4.84	5.78	1.92	1	1.64	4.15	4.97	0.00051	0.026	0.13	3.00923
Q9HCU4	Cadherin EGF LAG seven-pass G-type receptor 2 OS=Homo sapiens GN=CELSR2 PE=1 SV=1	CELSR2	1.18	1.88	1.06	2.65	-5.98	3.95	3.49	3.94	-7.31	1	1.79	2.24	4.9	0.00056	0.026	0.04	3.87916
O14787	Transportin-2 OS=Homo sapiens GN=TNPO2 PE=1 SV=3	TNPO2	6.43	6.07	6.1	6.49	4.44	7.47	7.03	7.8	4.99	3	1.15	6.34	4.89	0.00058	0.026	0.01	2.66964
Q9UGK3	Signal-transducing adaptor protein 2 OS=Homo sapiens GN=STAP2 PE=1 SV=2	STAP2	6.12	6.28	5.93	6.27	4.83	5.47	5.23	5	4.89	1	-0.9	5.59	-4.87	0.00057	0.026	0	1.26439
Q9Y597	BTB/POZ domain-containing protein KCTD3 OS=Homo sapiens GN=KCTD3 PE=1 SV=2	KCTD3	1.43	2.74	1.2	2.65	-5.98	4.98	3.72	4.56	-0.27	1	2.13	2.64	4.88	0.00058	0.026	0	4.04193
O15027	Protein transport protein Sec16A OS=Homo sapiens GN=SEC16A PE=1 SV=3	SEC16A	9.22	9.26	9.04	9.24	7.68	10.59	10.03	10.59	6.74	5	1.21	9.16	4.86	0.0006	0.027	-0.04	3.18889
Q9Y6X2	E3 SUMO-protein ligase PIAS3 OS=Homo sapiens GN=PIAS3 PE=1 SV=2	PIAS3	8.18	8.61	8.11	8.45	6.85	9.96	9.01	9.75	6.42	4	1.23	8.38	4.82	0.00064	0.028	-0.1	2.92381
Q6ZRV2	Protein FAM83H OS=Homo sapiens GN=FAM83H PE=1 SV=3	FAM83H	8.81	8.71	8.69	8.72	7.48	9.77	9.31	9.64	7.4	11	0.84	8.73	4.77	0.00067	0.028	-0.15	2.12727
O15078	Centrosomal protein of 290 kDa OS=Homo sapiens GN=CEP290 PE=1 SV=2	CEP290	5.16	5.91	5.52	5.61	4.5	6.71	6.57	6.45	4.09	2	1.01	5.65	4.77	0.00068	0.028	-0.16	2.22058
P60981	Destrin OS=Homo sapiens GN=DSTN PE=1 SV=3	DSTN	9.23	9.15	8.84	9.08	7.78	8.38	7.73	8.11	7.34	1	-1	8.41	-4.7	0.00075	0.031	-0.26	1.51039
Q05655	Protein kinase C delta type OS=Homo sapiens GN=PRKCD PE=1 SV=2	PRKCD	8.86	8.75	8.55	8.64	7.53	7.82	7.8	7.65	6.85	5	-0.94	8.06	-4.69	0.00076	0.031	-0.28	1.50426
Q9C091	GREB1-like protein OS=Homo sapiens GN=GREB1L PE=2 SV=2	GREB1L	8.74	8.74	8.32	8.33	6.98	10.37	9.27	10.06	6.24	9	1.36	8.57	4.68	0.0008	0.031	-0.32	3.27536
Q9UPT8	Zinc finger CCCH domain-containing protein 4 OS=Homo sapiens GN=ZC3H4 PE=1 SV=3	ZC3H4	5.45	6.05	5.59	6.09	4.79	7.09	7.02	7.15	5.93	3	1.28	6.15	4.63	0.00086	0.033	-0.38	1.70214
P49902	Cytosolic purine 5-nucleotidase OS=Homo sapiens GN=NT5C2 PE=1 SV=1	NT5C2	8.55	8.18	7.83	8.5	7.76	7.04	6.92	7.19	6.83	3	-1.21	7.65	-4.62	0.00088	0.033	-0.41	0.965897
Q9BRJ7	Protein syndesmos OS=Homo sapiens GN=NUDT16L1 PE=1 SV=1	NUDT16L1	8.6	8.69	8.27	8.53	6.75	9.42	9.21	9.43	6.45	3	0.83	8.38	4.56	0.00092	0.033	-0.47	2.73995
O75131	Copine-3 OS=Homo sapiens GN=CPNE3 PE=1 SV=1	CPNE3	10.87	10.77	10.29	10.82	9.6	9.8	9.55	9.62	8.95	9	-1.03	10.03	-4.57	0.00093	0.033	-0.47	1.40723
Q9Y697	Cysteine desulfurase, mitochondrial OS=Homo sapiens GN=NFS1 PE=1 SV=3	NFS1	9.87	10.27	9.77	10.21	7.47	9.09	8.36	9.07	6.77	6	-1.19	8.99	-4.58	0.00094	0.033	-0.47	2.89744
Q13363	C-terminal-binding protein 1 OS=Homo sapiens GN=CTBP1 PE=1 SV=2	CTBP1	6.21	6.33	6.1	6.26	6.02	7.85	6.81	7.65	5.38	3	1.2	6.53	4.56	0.00096	0.033	-0.5	1.71808
O15014	Zinc finger protein 609 OS=Homo sapiens GN=ZNF609 PE=1 SV=2	ZNF609	3.99	4.31	3.77	4.11	-5.98	6.28	4.93	6.19	0.27	1	1.7	3.91	4.55	0.00098	0.033	-0.52	5.24781
P55317	Hepatocyte nuclear factor 3-alpha OS=Homo sapiens GN=FOXA1 PE=1 SV=2	FOXA1	7.14	7.51	6.91	7.88	4.77	9.2	8.09	9.25	4.4	1	1.48	7.26	4.54	0.00098	0.033	-0.52	4.20735
O00505	Importin subunit alpha-4 OS=Homo sapiens GN=KPNA3 PE=1 SV=2	KPNA3	5.59	5.94	5.05	5.59	4.31	6.82	6.26	6.87	4.57	1	1.09	5.7	4.47	0.0011	0.036	-0.64	2.16347
Q6N021	Methylcytosine dioxygenase TET2 OS=Homo sapiens GN=TET2 PE=1 SV=3	TET2	7.89	8.1	7.21	8.01	6.65	9.84	8.52	9.72	6.03	5	1.55	8	4.46	0.0011	0.036	-0.65	3.00665
Q96RE7	Nucleus accumbens-associated protein 1 OS=Homo sapiens GN=NACC1 PE=1 SV=1	NACC1	7.42	7.5	7.01	7.45	6.19	8.79	8.12	8.51	5.36	5	1.12	7.38	4.46	0.0011	0.036	-0.65	2.67847
Q5TGY3	AT-hook DNA-binding motif-containing protein 1 OS=Homo sapiens GN=AHDC1 PE=1 SV=1	AHDC1	6.73	7.16	6.54	6.83	5.17	8.02	7.39	8.01	5.02	2	0.99	6.78	4.44	0.0012	0.037	-0.68	2.67767
Q4U2R6	39S ribosomal protein L51, mitochondrial OS=Homo sapiens GN=MRPL51 PE=1 SV=1	MRPL51	5.07	5.15	4.67	4.78	3.37	3.89	3.97	3.9	2.77	1	-0.95	4.26	-4.41	0.0012	0.037	-0.7	1.73099
Q9Y2V2	Calcium-regulated heat-stable protein 1 OS=Homo sapiens GN=CARHSP1 PE=1 SV=2	CARHSP1	7.46	7.23	6.89	7.4	6.09	6.35	5.95	6.29	5.31	1	-1.03	6.57	-4.41	0.0012	0.038	-0.73	1.52617
P52565	Rho GDP-dissociation inhibitor 1 OS=Homo sapiens GN=ARHGDIA PE=1 SV=3	ARHGDIA	8.33	7.9	7.85	8.27	7.56	6.98	6.73	6.96	6.38	2	-1.19	7.45	-4.36	0.0013	0.04	-0.81	1.10798
P28702	Retinoic acid receptor RXR-beta OS=Homo sapiens GN=RXRB PE=1 SV=2	RXRB	6.75	7.15	6.26	6.64	3.94	8.47	7.36	8.25	4.56	1	1.32	6.62	4.32	0.0014	0.042	-0.87	3.70428
Q9NNW7	Thioredoxin reductase 2, mitochondrial OS=Homo sapiens GN=TXNRD2 PE=1 SV=3	TXNRD2	4.15	4.58	3.9	4.48	4.24	5.46	5.37	5.38	3.28	1	1.09	4.61	4.29	0.0015	0.043	-0.92	1.56914
P19013	Keratin, type II cytoskeletal 4 OS=Homo sapiens GN=KRT4 PE=1 SV=4	KRT4	6.57	7.56	7.58	6.63	6.11	5.82	5.96	5.57	5.49	1	-1.28	6.38	-4.28	0.0015	0.043	-0.93	1.2689
Q86UU0	B-cell CLL/lymphoma 9-like protein OS=Homo sapiens GN=BCL9L PE=1 SV=1	BCL9L	4.77	5	4.6	5	4.1	6.15	5.32	6.23	4.17	1	1.03	5.08	4.27	0.0015	0.044	-0.95	1.71212
Q9NR19	Acetyl-coenzyme A synthetase, cytoplasmic OS=Homo sapiens GN=ACSS2 PE=1 SV=1	ACSS2	9.42	9.5	9.43	9.25	6.53	8.53	8.16	8.46	5.51	6	-1.02	8.32	-4.21	0.0017	0.047	-1.04	3.35972
P51965	Ubiquitin-conjugating enzyme E2 E1 OS=Homo sapiens GN=UBE2E1 PE=1 SV=1	UBE2E1	6.53	6.7	6.23	6.65	5.37	5.81	5.54	5.89	5.29	1	-0.77	6.03	-4.18	0.0017	0.048	-1.08	1.17929
Q5VYK3	Proteasome-associated protein ECM29 homolog OS=Homo sapiens GN=ECM29 PE=1 SV=2	ECM29	5.31	5.25	4.9	5.47	4.19	4.4	3.48	4.41	3.8	2	-1.09	4.64	-4.19	0.0017	0.048	-1.09	1.18719
Q08188	Protein-glutamine gamma-glutamyltransferase E OS=Homo sapiens GN=TGM3 PE=1 SV=4	TGM3	7.22	7.51	7.19	7.42	6.9	8.52	8.13	8.22	6.05	2	0.95	7.47	4.17	0.0018	0.048	-1.11	1.80107
P56545	C-terminal-binding protein 2 OS=Homo sapiens GN=CTBP2 PE=1 SV=1	CTBP2	8.26	8.76	7.91	8.51	6.91	10.06	8.98	9.83	6.29	4	1.26	8.4	4.16	0.0018	0.048	-1.13	3.01449
Q6ISB3	Grainyhead-like protein 2 homolog OS=Homo sapiens GN=GRHL2 PE=1 SV=1	GRHL2	10.45	10.87	10.13	10.7	9.22	12.35	11.22	12.06	8.32	19	1.34	10.59	4.16	0.0018	0.048	-1.14	3.10434
Q99959	Plakophilin-2 OS=Homo sapiens GN=PKP2 PE=1 SV=2	PKP2	6.83	6.75	6.75	6.76	6.77	7.47	7.7	7.32	7.09	7	0.72	7.06	4.11	0.0019	0.049	-1.18	0.560871
Q9P015	39S ribosomal protein L15, mitochondrial OS=Homo sapiens GN=MRPL15 PE=1 SV=1	MRPL15	8.53	8.36	8.35	8.17	7.23	7.4	6.98	7.21	5.94	2	-1.15	7.58	-4.13	0.0019	0.049	-1.18	1.75781
P04350	Tubulin beta-4A chain OS=Homo sapiens GN=TUBB4A PE=1 SV=2	TUBB4A	8.53	8.46	8.16	8.63	7.22	7.61	7.31	7.41	6.25	1	-1	7.74	-4.12	0.0019	0.049	-1.19	1.69816
Q9H7S9	Zinc finger protein 703 OS=Homo sapiens GN=ZNF703 PE=1 SV=1	ZNF703	5.69	6.15	5.11	5.92	4.51	7.53	6.38	7.52	3.76	2	1.41	5.88	4.1	0.002	0.05	-1.23	2.9351
Q92882	Osteoclast-stimulating factor 1 OS=Homo sapiens GN=OSTF1 PE=1 SV=2	OSTF1	8.09	8.29	7.77	8.24	6.19	7.31	7.21	7.22	5.59	1	-0.84	7.33	-4.08	0.002	0.05	-1.24	2.18911
Q9UN79	Transcription factor SOX-13 OS=Homo sapiens GN=SOX13 PE=1 SV=3	SOX13	4.06	4.44	3.53	4.17	2.15	5.58	4.8	5.27	2.69	1	1.12	4.18	4.09	0.0021	0.05	-1.25	2.58279
Q9UQ80	Proliferation-associated protein 2G4 OS=Homo sapiens GN=PA2G4 PE=1 SV=3	PA2G4	11.09	10.7	10.59	10.94	10.59	10.11	9.87	10.14	10.33	14	-0.78	10.48	-4.02	0.0022	0.053	-1.33	0.366593
O15294	UDP-N-acetylglucosamine--peptide N-acetylglucosaminyltransferase 110 kDa subunit OS=Homo sapiens GN=OGT PE=1 SV=3	OGT	8.45	8.45	8.03	8.63	7.35	9.93	9.05	9.92	6.27	6	1.25	8.46	4.03	0.0022	0.054	-1.34	2.81936
Q9BUF5	Tubulin beta-6 chain OS=Homo sapiens GN=TUBB6 PE=1 SV=1	TUBB6	6.71	6.32	6.28	6.77	5.52	5.57	5.44	5.34	4.4	1	-1.05	5.85	-4.02	0.0023	0.054	-1.35	1.52472
P78411	Iroquois-class homeodomain protein IRX-5 OS=Homo sapiens GN=IRX5 PE=1 SV=3	IRX5	5.1	4.96	4.79	4.76	6.69	6.29	5.73	6	5.52	2	1.08	5.57	4	0.0024	0.055	-1.4	-0.0997882
P06702	Protein S100-A9 OS=Homo sapiens GN=S100A9 PE=1 SV=1	S100A9	6.36	6.74	6.79	6.33	6.67	7.56	7.38	7.1	6.65	1	0.79	6.86	3.98	0.0024	0.055	-1.41	0.683405
P62993	Growth factor receptor-bound protein 2 OS=Homo sapiens GN=GRB2 PE=1 SV=1	GRB2	9.12	9.36	8.98	9.32	7.37	10.03	9.74	10.05	7.69	3	0.75	9.08	3.92	0.0026	0.059	-1.51	2.40661
Q9HD26	Golgi-associated PDZ and coiled-coil motif-containing protein OS=Homo sapiens GN=GOPC PE=1 SV=1	GOPC	8.75	8.93	8.61	8.69	8.6	10.07	10.23	9.52	7.27	8	1.19	8.97	3.93	0.0027	0.059	-1.51	1.99956
P50219	Motor neuron and pancreas homeobox protein 1 OS=Homo sapiens GN=MNX1 PE=1 SV=3	MNX1	3.12	3.2	2.8	3.29	1.6	4.96	3.7	4.93	2.51	1	1.33	3.51	3.93	0.0027	0.059	-1.51	2.21845
P43487	Ran-specific GTPase-activating protein OS=Homo sapiens GN=RANBP1 PE=1 SV=1	RANBP1	5.77	5.52	5.44	5.92	5.01	4.49	3.46	4.52	3.37	1	-1.45	4.89	-3.92	0.0027	0.059	-1.52	1.4121
P56211	cAMP-regulated phosphoprotein 19 OS=Homo sapiens GN=ARPP19 PE=1 SV=2	ARPP19	6.39	6.28	6.21	6.56	5.53	5.64	5.63	5.67	5.1	1	-0.7	5.91	-3.9	0.0027	0.059	-1.54	1.02537
P18124	60S ribosomal protein L7 OS=Homo sapiens GN=RPL7 PE=1 SV=1	RPL7	13.01	12.69	12.71	12.77	12.19	11.93	12.22	11.99	12.7	15	-0.75	12.47	-3.89	0.0028	0.06	-1.55	0.345708
Q92754	Transcription factor AP-2 gamma OS=Homo sapiens GN=TFAP2C PE=1 SV=1	TFAP2C	8.32	8.41	7.69	9.09	5.63	10.37	9.08	10.14	4.86	3	1.49	8.19	3.87	0.0029	0.063	-1.6	4.58251
P11586	C-1-tetrahydrofolate synthase, cytoplasmic OS=Homo sapiens GN=MTHFD1 PE=1 SV=3	MTHFD1	9.57	9.01	8.72	9.49	8.77	8.03	7.89	8.07	7.51	9	-1.2	8.57	-3.86	0.003	0.063	-1.61	1.06064
Q04721	Neurogenic locus notch homolog protein 2 OS=Homo sapiens GN=NOTCH2 PE=1 SV=3	NOTCH2	5.51	5.25	4.89	5.14	3.59	6.82	6	6.66	2	1	1.28	5.17	3.85	0.003	0.064	-1.64	3.50008
Q04726	Transducin-like enhancer protein 3 OS=Homo sapiens GN=TLE3 PE=1 SV=2	TLE3	8.08	8.71	7.96	8.62	6.69	10.19	9.08	9.93	5.39	5	1.39	8.3	3.82	0.0032	0.066	-1.68	3.66592
P18621	60S ribosomal protein L17 OS=Homo sapiens GN=RPL17 PE=1 SV=3	RPL17	12.47	12.12	12.08	12.21	11.61	11.49	11.68	11.52	11.63	7	-0.66	11.87	-3.79	0.0033	0.067	-1.71	0.599175
P49773	Histidine triad nucleotide-binding protein 1 OS=Homo sapiens GN=HINT1 PE=1 SV=2	HINT1	7.67	7.39	7.23	7.59	6.64	6.43	6.28	6.76	5.59	1	-0.98	6.86	-3.79	0.0033	0.067	-1.73	1.34386
P31949	Protein S100-A11 OS=Homo sapiens GN=S100A11 PE=1 SV=2	S100A11	9.62	9.66	9.47	9.73	9.15	8.76	8.32	8.85	8.11	3	-0.97	9.08	-3.78	0.0034	0.067	-1.74	0.991124
Q6P1L8	39S ribosomal protein L14, mitochondrial OS=Homo sapiens GN=MRPL14 PE=1 SV=1	MRPL14	4.96	4.7	4.5	4.65	3.7	3.83	3.58	3.95	2.96	1	-0.87	4.18	-3.77	0.0034	0.067	-1.75	1.2871
Q9NWF9	E3 ubiquitin-protein ligase RNF216 OS=Homo sapiens GN=RNF216 PE=1 SV=3	RNF216	3.07	3.54	2.78	3.34	2.3	4.57	3.87	4.33	2.25	1	1	3.49	3.76	0.0034	0.067	-1.76	1.78768
P30050	60S ribosomal protein L12 OS=Homo sapiens GN=RPL12 PE=1 SV=1	RPL12	10.78	10.42	10.13	10.69	10.04	9.7	9.81	9.75	9.97	6	-0.75	10.15	-3.76	0.0035	0.067	-1.77	0.498527
Q13155	Aminoacyl tRNA synthase complex-interacting multifunctional protein 2 OS=Homo sapiens GN=AIMP2 PE=1 SV=2	AIMP2	7.58	6.93	6.43	7.49	6.92	4.98	5.17	5.58	4.49	1	-1.83	6.2	-3.74	0.0036	0.069	-1.81	1.37646
Q9Y2S6	Translation machinery-associated protein 7 OS=Homo sapiens GN=TMA7 PE=1 SV=1	TMA7	7.89	7.88	7.57	7.89	7.38	7.25	7.09	7.1	7.67	3	-0.66	7.53	-3.73	0.0036	0.069	-1.82	0.281803
P61962	DDB1- and CUL4-associated factor 7 OS=Homo sapiens GN=DCAF7 PE=1 SV=1	DCAF7	9.22	9.49	9.26	9.45	8.82	10.76	9.86	10.68	7.83	6	1.08	9.49	3.72	0.0038	0.071	-1.85	2.10299
P62826	GTP-binding nuclear protein Ran OS=Homo sapiens GN=RAN PE=1 SV=3	RAN	11.98	12.06	11.91	12.06	10.87	11.47	11.04	11.45	10.59	8	-0.68	11.49	-3.7	0.0038	0.071	-1.86	1.27281
Q9BZL6	Serine/threonine-protein kinase D2 OS=Homo sapiens GN=PRKD2 PE=1 SV=2	PRKD2	5.1	5.78	4.69	5.29	2.25	4.3	3.89	4.39	2.56	1	-0.99	4.35	-3.7	0.0039	0.072	-1.88	2.59847
P15531	Nucleoside diphosphate kinase A OS=Homo sapiens GN=NME1 PE=1 SV=1	NME1	7.77	7.45	6.98	7.99	6.94	6.14	5.97	6.38	5.25	1	-1.37	6.78	-3.69	0.0039	0.072	-1.89	1.43313
P41250	Glycine--tRNA ligase OS=Homo sapiens GN=GARS PE=1 SV=3	GARS	3.89	3.66	3.46	4.17	3.25	2.74	2.33	2.68	2.15	1	-1.09	3.32	-3.67	0.004	0.073	-1.92	0.978584
Q9BQ67	Glutamate-rich WD repeat-containing protein 1 OS=Homo sapiens GN=GRWD1 PE=1 SV=1	GRWD1	9.04	9.31	9	8.98	6.99	8.67	8.17	8.23	7.34	6	-0.73	8.42	-3.66	0.0041	0.074	-1.94	1.91195
Q01518	Adenylyl cyclase-associated protein 1 OS=Homo sapiens GN=CAP1 PE=1 SV=5	CAP1	8.17	8.13	7.76	8.38	7.51	6.79	6.26	6.9	5.52	1	-1.45	7.28	-3.66	0.0041	0.074	-1.94	1.57937
P32969	60S ribosomal protein L9 OS=Homo sapiens GN=RPL9 PE=1 SV=1	RPL9	11.33	11.03	10.93	11.19	10.51	10.38	10.54	10.5	10.32	5	-0.65	10.75	-3.63	0.0043	0.076	-1.98	0.70387
P31939	Bifunctional purine biosynthesis protein PURH OS=Homo sapiens GN=ATIC PE=1 SV=3	ATIC	6.72	6.17	6.72	6.37	5.92	5.53	5.8	5.67	5.21	3	-0.82	6.03	-3.63	0.0044	0.076	-2	0.919829
P47914	60S ribosomal protein L29 OS=Homo sapiens GN=RPL29 PE=1 SV=2	RPL29	11.13	10.93	11.06	10.96	11.27	10.51	10.42	10.37	11.3	5	-0.59	10.88	-3.62	0.0044	0.076	-2.01	-0.25841
P52209	6-phosphogluconate dehydrogenase, decarboxylating OS=Homo sapiens GN=PGD PE=1 SV=3	PGD	10.13	9.64	9.35	10.16	9.56	8.35	8.25	8.69	7.76	6	-1.39	9.1	-3.62	0.0045	0.076	-2.01	1.15906
O94972	E3 ubiquitin-protein ligase TRIM37 OS=Homo sapiens GN=TRIM37 PE=1 SV=2	TRIM37	6.13	6.27	5.85	6.04	5.46	7	6.55	7.08	4.81	1	0.79	6.15	3.62	0.0045	0.076	-2.01	1.71174
Q9H3K6	BolA-like protein 2 OS=Homo sapiens GN=BOLA2 PE=1 SV=1	BOLA2	6.6	6.44	6.32	6.71	5.28	5.8	5.42	6	4.76	1	-0.76	5.95	-3.61	0.0045	0.076	-2.03	1.46685
Q7L1Q6	Basic leucine zipper and W2 domain-containing protein 1 OS=Homo sapiens GN=BZW1 PE=1 SV=1	BZW1	9.86	9.62	9.75	9.92	9.23	9.01	8.86	9.14	8.45	6	-0.78	9.32	-3.6	0.0045	0.076	-2.03	0.944614
P10276	Retinoic acid receptor alpha OS=Homo sapiens GN=RARA PE=1 SV=2	RARA	5.54	5.97	4.98	5.83	4.1	7.26	6.18	7.11	3	3	1.25	5.6	3.6	0.0046	0.076	-2.05	3.18611
Q14126	Desmoglein-2 OS=Homo sapiens GN=DSG2 PE=1 SV=2	DSG2	8.65	8.74	8.68	8.76	8.56	9.44	10.2	9.28	9.27	17	0.93	9.07	3.6	0.0046	0.076	-2.05	0.723145
P00558	Phosphoglycerate kinase 1 OS=Homo sapiens GN=PGK1 PE=1 SV=3	PGK1	10.71	10.42	10.22	10.96	9.94	9.75	9.36	9.85	9.2	12	-0.92	10.05	-3.58	0.0048	0.078	-2.08	1.00494
Q16637	Survival motor neuron protein OS=Homo sapiens GN=SMN1 PE=1 SV=1	SMN1	10.02	10.59	10.17	10.25	7.89	11.27	11.08	10.94	7.11	6	0.84	9.93	3.58	0.0048	0.078	-2.09	3.58847
Q13867	Bleomycin hydrolase OS=Homo sapiens GN=BLMH PE=1 SV=1	BLMH	5.93	6.05	5.92	5.33	5.67	7.14	6.85	7	7.23	1	1.17	6.37	3.54	0.0051	0.081	-2.14	0.540368
P09429	High mobility group protein B1 OS=Homo sapiens GN=HMGB1 PE=1 SV=3	HMGB1	10.26	10.3	10.14	10.47	9.28	9.05	9.81	9.2	10.21	4	-0.94	9.86	-3.54	0.0051	0.081	-2.15	0.542952
P40429	60S ribosomal protein L13a OS=Homo sapiens GN=RPL13A PE=1 SV=2	RPL13A	11.06	10.78	10.87	10.82	10.16	9.69	10.4	10.2	10.68	3	-0.79	10.52	-3.53	0.0051	0.081	-2.15	0.461933
Q8IWX8	Calcium homeostasis endoplasmic reticulum protein OS=Homo sapiens GN=CHERP PE=1 SV=3	CHERP	6.73	6.62	6.24	6.68	5.39	7.37	7.03	7.43	5.07	3	0.7	6.53	3.52	0.0052	0.081	-2.17	2.01852
Q6ZRI6	Uncharacterized protein C15orf39 OS=Homo sapiens GN=C15orf39 PE=1 SV=3	C15orf39	3.3	4.03	2.83	3.58	1.26	5.32	4.41	4.97	3.04	1	1.38	3.79	3.52	0.0052	0.081	-2.17	2.46588
P84098	60S ribosomal protein L19 OS=Homo sapiens GN=RPL19 PE=1 SV=1	RPL19	10.94	10.62	10.77	10.73	10.68	10.22	10.15	10.05	10.36	6	-0.62	10.5	-3.51	0.0052	0.081	-2.18	0.243509
P21291	Cysteine and glycine-rich protein 1 OS=Homo sapiens GN=CSRP1 PE=1 SV=3	CSRP1	9.08	9.21	8.69	8.97	7.32	8.5	8.13	8.33	7.2	3	-0.67	8.39	-3.51	0.0052	0.081	-2.18	1.72089
Q9NUI1	Peroxisomal 2,4-dienoyl-CoA reductase OS=Homo sapiens GN=DECR2 PE=1 SV=1	DECR2	5.85	5.81	5.27	5.69	4.56	7.3	6.16	6.65	5.31	2	1.03	5.87	3.52	0.0053	0.081	-2.18	1.73129
P35268	60S ribosomal protein L22 OS=Homo sapiens GN=RPL22 PE=1 SV=2	RPL22	9.7	9.32	9.19	9.56	9.09	8.85	8.64	8.76	8.69	4	-0.7	9.09	-3.5	0.0053	0.081	-2.19	0.55513
P62753	40S ribosomal protein S6 OS=Homo sapiens GN=RPS6 PE=1 SV=1	RPS6	11.55	11.17	11.19	11.33	10.77	10.75	10.67	10.67	10.67	8	-0.61	10.97	-3.5	0.0054	0.081	-2.2	0.585057
P62847	40S ribosomal protein S24 OS=Homo sapiens GN=RPS24 PE=1 SV=1	RPS24	12.45	12.2	12.13	12.25	11.65	11.55	11.62	11.72	11.23	6	-0.63	11.87	-3.47	0.0056	0.083	-2.24	0.815924
P52292	Importin subunit alpha-1 OS=Homo sapiens GN=KPNA2 PE=1 SV=1	KPNA2	8.78	8.77	8.6	8.64	8.17	9.46	9.23	9.24	8.51	7	0.61	8.83	3.47	0.0056	0.083	-2.25	0.969462
P53396	ATP-citrate synthase OS=Homo sapiens GN=ACLY PE=1 SV=3	ACLY	9.44	8.94	8.75	9.27	8.8	8.1	7.83	8.04	7.34	8	-1.11	8.51	-3.47	0.0057	0.084	-2.26	1.02558
P26641	Elongation factor 1-gamma OS=Homo sapiens GN=EEF1G PE=1 SV=3	EEF1G	12.34	11.49	11.3	12.21	11.76	9.96	9.78	10.11	8.94	13	-1.89	10.88	-3.47	0.0058	0.084	-2.27	1.48386
O75376	Nuclear receptor corepressor 1 OS=Homo sapiens GN=NCOR1 PE=1 SV=2	NCOR1	4.71	5.06	3.5	4.79	1.6	6.87	5.48	6.87	-7.31	1	1.84	4.4	3.46	0.0059	0.084	-2.29	5.41793
Q5JPI3	Uncharacterized protein C3orf38 OS=Homo sapiens GN=C3orf38 PE=1 SV=1	C3orf38	5.13	5.71	5.32	5.21	4.07	6.71	5.9	6.79	2.74	1	1.11	5.34	3.46	0.0059	0.084	-2.29	2.93352
P83731	60S ribosomal protein L24 OS=Homo sapiens GN=RPL24 PE=1 SV=1	RPL24	11.38	11.19	11.01	11.14	10.74	10.61	10.35	10.49	10.14	6	-0.7	10.78	-3.45	0.0059	0.084	-2.29	0.73909
P63279	SUMO-conjugating enzyme UBC9 OS=Homo sapiens GN=UBE2I PE=1 SV=1	UBE2I	8.69	8.77	8.62	8.77	8.1	9.72	9.01	9.59	7.73	5	0.73	8.78	3.44	0.0059	0.084	-2.3	1.52554
P62913	60S ribosomal protein L11 OS=Homo sapiens GN=RPL11 PE=1 SV=2	RPL11	10.36	10.04	9.99	10.14	9.66	9.56	9.45	9.59	9.76	4	-0.6	9.84	-3.44	0.006	0.084	-2.31	0.425959
P52294	Importin subunit alpha-5 OS=Homo sapiens GN=KPNA1 PE=1 SV=3	KPNA1	4.19	4.04	4.29	4.27	2.47	5.04	4.94	5.39	3.63	1	0.89	4.34	3.44	0.0061	0.085	-2.32	1.93654
P62081	40S ribosomal protein S7 OS=Homo sapiens GN=RPS7 PE=1 SV=1	RPS7	12.24	11.94	11.8	12.07	11.32	11.35	11.15	11.34	10.6	11	-0.73	11.53	-3.41	0.0063	0.088	-2.36	1.05247
Q92925	SWI/SNF-related matrix-associated actin-dependent regulator of chromatin subfamily D member 2 OS=Homo sapiens GN=SMARCD2 PE=1 SV=3	SMARCD2	7.97	8.03	7.68	7.91	7.05	8.93	8.16	8.85	6.87	5	0.75	7.95	3.4	0.0064	0.089	-2.38	1.68095
Q06830	Peroxiredoxin-1 OS=Homo sapiens GN=PRDX1 PE=1 SV=1	PRDX1	12.54	12.32	11.95	12.63	11.89	11.03	10.76	11.16	9.84	9	-1.37	11.57	-3.4	0.0065	0.089	-2.38	1.49173
Q9H993	Protein-glutamate O-methyltransferase OS=Homo sapiens GN=ARMT1 PE=1 SV=1	ARMT1	8.69	8.48	8.69	8.75	7.83	7.93	7.67	8.19	7.17	4	-0.72	8.16	-3.37	0.0067	0.091	-2.42	1.14895
P36578	60S ribosomal protein L4 OS=Homo sapiens GN=RPL4 PE=1 SV=5	RPL4	12.65	12.42	12.52	12.48	11.99	11.69	12.12	11.69	12.59	20	-0.69	12.24	-3.36	0.0068	0.091	-2.43	0.22803
O14744	Protein arginine N-methyltransferase 5 OS=Homo sapiens GN=PRMT5 PE=1 SV=4	PRMT5	6.57	6.48	6.11	6.64	5.06	6.03	5.77	5.49	5.1	1	-0.68	5.94	-3.36	0.0068	0.091	-2.43	1.34804
Q9Y5A6	Zinc finger and SCAN domain-containing protein 21 OS=Homo sapiens GN=ZSCAN21 PE=1 SV=2	ZSCAN21	6.99	7.57	7.12	7.24	5.35	6.82	6.33	6.44	5.06	2	-0.7	6.56	-3.36	0.0068	0.091	-2.43	2.00221
Q6IQ23	Pleckstrin homology domain-containing family A member 7 OS=Homo sapiens GN=PLEKHA7 PE=1 SV=2	PLEKHA7	1.37	1.92	1.76	0.71	-5.98	2.8	2.75	2.96	-7.31	1	1.12	1.86	3.36	0.0068	0.091	-2.44	3.01164
O75390	Citrate synthase, mitochondrial OS=Homo sapiens GN=CS PE=1 SV=2	CS	4.49	4.31	5.48	4.89	4.06	5.64	6.63	6.03	5.46	1	1.28	5.27	3.34	0.0071	0.091	-2.48	1.30758
P60903	Protein S100-A10 OS=Homo sapiens GN=S100A10 PE=1 SV=2	S100A10	8.3	8.43	7.9	8.47	7.49	7.41	6.85	7.34	6.04	1	-1.07	7.59	-3.34	0.0072	0.091	-2.48	1.50235
O15254	Peroxisomal acyl-coenzyme A oxidase 3 OS=Homo sapiens GN=ACOX3 PE=1 SV=2	ACOX3	0.6	0.26	0.51	1.3	1.26	2.89	2.4	1.86	2.56	1	1.26	2	3.33	0.0072	0.091	-2.49	0.373143
P40227	T-complex protein 1 subunit zeta OS=Homo sapiens GN=CCT6A PE=1 SV=3	CCT6A	5.33	4.93	4.74	5.41	4.77	3.87	3.84	3.53	2.7	1	-1.3	4.43	-3.34	0.0072	0.091	-2.49	1.28217
Q92688	Acidic leucine-rich nuclear phosphoprotein 32 family member B OS=Homo sapiens GN=ANP32B PE=1 SV=1	ANP32B	7.74	7.68	8.04	7.83	6.9	9.17	8.97	8.92	8.77	4	1.2	8.23	3.34	0.0072	0.091	-2.49	1.18046
O75083	WD repeat-containing protein 1 OS=Homo sapiens GN=WDR1 PE=1 SV=4	WDR1	10.87	10.5	10.17	10.8	9.86	9.58	9.23	9.68	8.43	6	-1.09	9.9	-3.34	0.0072	0.091	-2.49	1.43772
P25205	DNA replication licensing factor MCM3 OS=Homo sapiens GN=MCM3 PE=1 SV=3	MCM3	9.55	9.32	9.33	9.55	8.68	8.93	8.52	8.8	8.08	7	-0.69	8.98	-3.33	0.0072	0.091	-2.49	1.05416
Q06210	Glutamine--fructose-6-phosphate aminotransferase [isomerizing] 1 OS=Homo sapiens GN=GFPT1 PE=1 SV=3	GFPT1	6.16	5.78	5.09	6.25	5	4.83	4.45	4.62	3.65	2	-1.16	5.14	-3.33	0.0073	0.091	-2.49	1.44514
P46779	60S ribosomal protein L28 OS=Homo sapiens GN=RPL28 PE=1 SV=3	RPL28	11.75	11.57	11.54	11.48	10.98	11.1	10.88	10.99	10.6	5	-0.6	11.21	-3.32	0.0073	0.091	-2.5	0.793466
P63241	Eukaryotic translation initiation factor 5A-1 OS=Homo sapiens GN=EIF5A PE=1 SV=2	EIF5A	9.59	9.51	9.15	9.42	8.31	8.82	8.49	8.84	7.73	3	-0.7	8.88	-3.32	0.0073	0.091	-2.51	1.39431
Q2T9J0	Peroxisomal leader peptide-processing protease OS=Homo sapiens GN=TYSND1 PE=1 SV=3	TYSND1	1.69	3.45	1.89	0.85	-5.98	4.25	3.21	4.02	-7.31	1	1.58	2.36	3.32	0.0074	0.091	-2.51	3.91351
P06733	Alpha-enolase OS=Homo sapiens GN=ENO1 PE=1 SV=2	ENO1	11.59	11.37	11.21	11.65	10.86	10.84	10.5	10.74	10.08	13	-0.76	10.98	-3.31	0.0075	0.091	-2.52	0.980317
O14980	Exportin-1 OS=Homo sapiens GN=XPO1 PE=1 SV=1	XPO1	9.35	9.23	8.98	9.41	8.32	10.1	9.63	10.02	8.66	16	0.67	9.3	3.31	0.0074	0.091	-2.52	1.42297
Q9Y6Q9	Nuclear receptor coactivator 3 OS=Homo sapiens GN=NCOA3 PE=1 SV=1	NCOA3	11.75	12.5	11.6	12.34	10.28	13.53	12.39	13.36	10.1	26	1.05	11.98	3.31	0.0075	0.091	-2.53	2.90014
Q8IX07	Zinc finger protein ZFPM1 OS=Homo sapiens GN=ZFPM1 PE=1 SV=2	ZFPM1	6.45	6.64	6.4	6.72	5.31	7.8	6.82	7.66	4.65	2	0.87	6.51	3.29	0.0078	0.093	-2.56	2.40663
P49588	Alanine--tRNA ligase, cytoplasmic OS=Homo sapiens GN=AARS PE=1 SV=2	AARS	9.64	9.19	9.09	9.63	8.85	8.5	8.35	8.56	7.69	6	-0.92	8.84	-3.29	0.0078	0.093	-2.56	1.11349
Q9H4M9	EH domain-containing protein 1 OS=Homo sapiens GN=EHD1 PE=1 SV=2	EHD1	6.25	5.51	5.43	5.73	5.19	5.05	4.63	4.97	4.53	1	-0.83	5.3	-3.29	0.0078	0.093	-2.57	0.849259
P07237	Protein disulfide-isomerase OS=Homo sapiens GN=P4HB PE=1 SV=3	P4HB	8.48	8	8.28	8.48	8.09	9.17	8.82	9.39	7.23	7	0.82	8.44	3.28	0.0079	0.093	-2.58	1.46016
Q86YT6	E3 ubiquitin-protein ligase MIB1 OS=Homo sapiens GN=MIB1 PE=1 SV=1	MIB1	10.1	10.57	10.46	10.28	9.84	11.24	11.5	11.19	8.51	13	0.96	10.41	3.28	0.0079	0.093	-2.58	2.13566
P04406	Glyceraldehyde-3-phosphate dehydrogenase OS=Homo sapiens GN=GAPDH PE=1 SV=3	GAPDH	13	12.94	12.51	13.2	12.35	11.78	11.31	11.67	10.3	14	-1.33	12.12	-3.28	0.008	0.093	-2.58	1.58655
O60663	LIM homeobox transcription factor 1-beta OS=Homo sapiens GN=LMX1B PE=1 SV=3	LMX1B	6.82	7.13	6.16	7.11	4.69	8.25	7.14	8.17	4.56	1	1.04	6.69	3.28	0.008	0.093	-2.58	3.17536
Q08211	ATP-dependent RNA helicase A OS=Homo sapiens GN=DHX9 PE=1 SV=4	DHX9	16.07	16.47	15.99	16.35	13	15.77	15.35	15.7	13.12	54	-0.61	15.31	-3.27	0.008	0.093	-2.59	3.16055
P05549	Transcription factor AP-2-alpha OS=Homo sapiens GN=TFAP2A PE=1 SV=1	TFAP2A	3.19	3.2	1.71	3.51	3.72	4.81	3.78	4.62	2.69	1	1.36	3.62	3.27	0.0081	0.093	-2.6	1.10966
Q8NFV4	Protein ABHD11 OS=Homo sapiens GN=ABHD11 PE=1 SV=1	ABHD11	5.14	4.75	4.87	4.9	4.54	5.56	5.5	5.48	4.87	1	0.58	5.11	3.25	0.0082	0.094	-2.62	0.784743
P22307	Non-specific lipid-transfer protein OS=Homo sapiens GN=SCP2 PE=1 SV=2	SCP2	10.07	10.36	10.13	10.27	8.19	11.78	10.46	11.62	7.28	8	1.08	10.02	3.25	0.0084	0.095	-2.63	3.54627
Q1MSJ5	Centrosome and spindle pole-associated protein 1 OS=Homo sapiens GN=CSPP1 PE=1 SV=4	CSPP1	6.27	6.13	6.03	6.08	4.46	6.63	6.75	6.63	4.21	3	0.53	5.94	3.23	0.0086	0.097	-2.66	2.27689
P19793	Retinoic acid receptor RXR-alpha OS=Homo sapiens GN=RXRA PE=1 SV=1	RXRA	7.85	8.32	7.36	8.18	6.03	9.36	8.29	9.25	5.41	6	1.03	7.79	3.23	0.0086	0.097	-2.66	3.22288
Q9H269	Vacuolar protein sorting-associated protein 16 homolog OS=Homo sapiens GN=VPS16 PE=1 SV=2	VPS16	4.43	3.79	3.52	4.32	-5.98	5.78	4.5	5.96	0.48	1	1.35	3.78	3.22	0.0088	0.098	-2.68	4.811
P13639	Elongation factor 2 OS=Homo sapiens GN=EEF2 PE=1 SV=4	EEF2	13.16	12.68	12.44	13.01	12.38	11.77	11.46	11.67	10.55	22	-1.19	12.13	-3.21	0.009	0.1	-2.7	1.35932
Q86Z02	Homeodomain-interacting protein kinase 1 OS=Homo sapiens GN=HIPK1 PE=1 SV=1	HIPK1	6.05	6.61	6.21	6.6	5.9	7.5	6.74	7.5	5.13	2	0.87	6.49	3.2	0.0091	0.1	-2.72	1.71231
Q14019	Coactosin-like protein OS=Homo sapiens GN=COTL1 PE=1 SV=3	COTL1	5.02	4.6	4.37	4.5	3.85	4.11	3.51	3.75	3.26	1	-0.79	4.19	-3.2	0.0091	0.1	-2.72	1.0019
P46778	60S ribosomal protein L21 OS=Homo sapiens GN=RPL21 PE=1 SV=2	RPL21	12.14	12.04	11.92	11.91	10.88	11.56	11.41	11.47	10.9	8	-0.52	11.58	-3.19	0.0091	0.1	-2.72	1.11088
O75367	Core histone macro-H2A.1 OS=Homo sapiens GN=H2AFY PE=1 SV=4	H2AFY	10.42	10.04	10.48	10.18	9.98	9.69	9.56	9.65	9.45	7	-0.64	9.94	-3.19	0.0091	0.1	-2.73	0.56658
P82979	SAP domain-containing ribonucleoprotein OS=Homo sapiens GN=SARNP PE=1 SV=3	SARNP	8.7	8.51	8.63	8.53	7.71	9.14	9.02	9.33	7.34	5	0.57	8.55	3.18	0.0093	0.1	-2.74	1.631
P63173	60S ribosomal protein L38 OS=Homo sapiens GN=RPL38 PE=1 SV=2	RPL38	10.1	9.62	9.62	9.93	9.67	9.16	9.04	9.2	9.03	5	-0.69	9.49	-3.18	0.0094	0.1	-2.75	0.470882
Q02543	60S ribosomal protein L18a OS=Homo sapiens GN=RPL18A PE=1 SV=2	RPL18A	12.52	12.48	12.51	12.34	11.31	11.99	11.87	11.89	11.71	8	-0.55	12.07	-3.17	0.0094	0.1	-2.76	0.951142
Q9H7Z3	Protein NRDE2 homolog OS=Homo sapiens GN=NRDE2 PE=1 SV=3	NRDE2	5.09	4.57	4.36	4.64	4.1	3.93	3.73	4.03	3.6	1	-0.73	4.31	-3.17	0.0095	0.1	-2.76	0.773831
P52943	Cysteine-rich protein 2 OS=Homo sapiens GN=CRIP2 PE=1 SV=1	CRIP2	10.19	10.4	9.78	10.33	8.26	9.73	9.22	9.51	8	3	-0.69	9.49	-3.17	0.0096	0.1	-2.77	2.04281
P23528	Cofilin-1 OS=Homo sapiens GN=CFL1 PE=1 SV=3	CFL1	10.3	10.27	9.81	10.39	9.35	9.63	9.01	9.65	8.85	4	-0.76	9.7	-3.17	0.0096	0.1	-2.77	1.08781
Q96FW1	Ubiquitin thioesterase OTUB1 OS=Homo sapiens GN=OTUB1 PE=1 SV=2	OTUB1	6.88	6.49	6.36	6.66	5.8	6.02	5.67	6.16	5.51	2	-0.64	6.19	-3.16	0.0097	0.1	-2.78	0.931385
Q15072	Zinc finger protein OZF OS=Homo sapiens GN=ZNF146 PE=1 SV=2	ZNF146	5.59	5.95	5.6	5.5	5.02	5.17	5.05	4.98	4.74	1	-0.58	5.33	-3.15	0.0098	0.1	-2.79	0.756753
O95551	Tyrosyl-DNA phosphodiesterase 2 OS=Homo sapiens GN=TDP2 PE=1 SV=1	TDP2	4.34	4.68	4.69	4.82	4.06	5.48	5	5.36	3.92	1	0.63	4.76	3.14	0.01	0.1	-2.81	1.23995
P23526	Adenosylhomocysteinase OS=Homo sapiens GN=AHCY PE=1 SV=4	AHCY	10.27	10.01	9.75	10.17	9.42	9.23	8.85	9.22	8.06	10	-0.95	9.44	-3.14	0.01	0.1	-2.82	1.30419
O60701	UDP-glucose 6-dehydrogenase OS=Homo sapiens GN=UGDH PE=1 SV=1	UGDH	10.2	9.79	9.52	10.27	9.62	8.9	8.6	8.87	7.88	9	-1.15	9.3	-3.13	0.01	0.1	-2.83	1.19133
P61960	Ubiquitin-fold modifier 1 OS=Homo sapiens GN=UFM1 PE=1 SV=1	UFM1	6.68	6.73	6.4	6.92	5.18	6.23	5.58	6.13	4.75	1	-0.69	6.09	-3.13	0.01	0.1	-2.83	1.68499
P61254	60S ribosomal protein L26 OS=Homo sapiens GN=RPL26 PE=1 SV=1	RPL26	9.1	8.91	8.83	8.94	8.54	8.45	8.36	8.42	8.22	2	-0.53	8.64	-3.12	0.01	0.1	-2.84	0.563675
P10768	S-formylglutathione hydrolase OS=Homo sapiens GN=ESD PE=1 SV=2	ESD	9.91	9.96	9.35	10.16	8.45	8.91	8.5	9.08	7.1	4	-1.02	9.05	-3.13	0.01	0.1	-2.84	2.06732
Q9UNX3	60S ribosomal protein L26-like 1 OS=Homo sapiens GN=RPL26L1 PE=1 SV=1	RPL26L1	7.63	7.4	7.22	7.5	6.81	6.89	6.86	6.96	6.8	2	-0.53	7.13	-3.12	0.01	0.1	-2.84	0.626411
P49327	Fatty acid synthase OS=Homo sapiens GN=FASN PE=1 SV=3	FASN	13.79	13.39	12.98	13.63	12.9	12.37	11.96	12.37	11.01	53	-1.21	12.71	-3.12	0.01	0.1	-2.85	1.49317
Q6PJG6	BRCA1-associated ATM activator 1 OS=Homo sapiens GN=BRAT1 PE=1 SV=2	BRAT1	6.22	6.3	6.21	6.22	5.54	7.07	6.51	6.97	5.11	1	0.61	6.26	3.11	0.01	0.1	-2.85	1.503
P46100	Transcriptional regulator ATRX OS=Homo sapiens GN=ATRX PE=1 SV=5	ATRX	8.15	7.84	7.33	8.01	7.17	8.7	8.26	8.7	7.03	3	0.72	7.92	3.12	0.01	0.1	-2.85	1.44814
Q14435	Polypeptide N-acetylgalactosaminyltransferase 3 OS=Homo sapiens GN=GALNT3 PE=1 SV=2	GALNT3	5.84	6.09	5.83	5.82	4.16	7.25	6.51	7.03	2.46	2	1.02	5.72	3.1	0.011	0.11	-2.88	3.47127
Q9P0W2	SWI/SNF-related matrix-associated actin-dependent regulator of chromatin subfamily E member 1-related OS=Homo sapiens GN=HMG20B PE=1 SV=1	HMG20B	6.44	6.72	6.69	6.62	6.39	7.74	7	7.48	5.48	2	0.78	6.74	3.1	0.011	0.11	-2.89	1.45597
Q9Y446	Plakophilin-3 OS=Homo sapiens GN=PKP3 PE=1 SV=1	PKP3	10.28	10.39	10.44	10.44	9.92	10.87	11.44	10.83	10.41	16	0.66	10.56	3.09	0.011	0.11	-2.89	0.879838
P22392	Nucleoside diphosphate kinase B OS=Homo sapiens GN=NME2 PE=1 SV=1	NME2	7.64	7.7	7.23	7.85	7.15	6.46	6.12	6.55	5.11	1	-1.22	6.88	-3.1	0.011	0.11	-2.89	1.45412
Q7L5D6	Golgi to ER traffic protein 4 homolog OS=Homo sapiens GN=GET4 PE=1 SV=1	GET4	6.21	5.95	5.63	6.35	5.23	4.69	4.18	4.87	2.72	1	-1.42	5.15	-3.09	0.011	0.11	-2.9	1.96173
P15170	Eukaryotic peptide chain release factor GTP-binding subunit ERF3A OS=Homo sapiens GN=GSPT1 PE=1 SV=1	GSPT1	8.52	8.08	8.11	8.33	8.24	7.31	7.06	7.27	6.53	2	-1.04	7.72	-3.09	0.011	0.11	-2.91	0.872172
Q96B96	Promethin OS=Homo sapiens GN=TMEM159 PE=1 SV=2	TMEM159	12.91	13.37	12.95	13.17	9.41	12.43	11.53	12.41	8.22	5	-0.98	11.82	-3.08	0.011	0.11	-2.91	4.28417
Q99832	T-complex protein 1 subunit eta OS=Homo sapiens GN=CCT7 PE=1 SV=2	CCT7	9	8.44	8.08	8.97	8.49	7.36	7.25	7.4	6.45	3	-1.28	7.94	-3.08	0.011	0.11	-2.92	1.14658
P32119	Peroxiredoxin-2 OS=Homo sapiens GN=PRDX2 PE=1 SV=5	PRDX2	10.64	10.29	9.86	10.58	10.22	9.2	8.76	9.17	8.11	4	-1.3	9.65	-3.08	0.011	0.11	-2.92	1.17377
Q9Y2S7	Polymerase delta-interacting protein 2 OS=Homo sapiens GN=POLDIP2 PE=1 SV=1	POLDIP2	6.54	6.65	6.27	6.89	7.55	7.7	6.91	8.05	6.6	2	0.96	7.03	3.08	0.011	0.11	-2.93	0.477746
P11387	DNA topoisomerase 1 OS=Homo sapiens GN=TOP1 PE=1 SV=2	TOP1	12.11	12.16	12.54	12.16	13.25	11.38	11.96	11.51	13.05	23	-0.62	12.23	-3.07	0.011	0.11	-2.94	-0.908288
Q9Y6X3	MAU2 chromatid cohesion factor homolog OS=Homo sapiens GN=MAU2 PE=1 SV=2	MAU2	3.6	3.85	3.25	4.15	2.25	5.44	4.07	5.47	0.78	1	1.22	3.82	3.06	0.012	0.11	-2.95	3.05924
Q86V81	THO complex subunit 4 OS=Homo sapiens GN=ALYREF PE=1 SV=3	ALYREF	10.81	10.91	10.91	10.74	10.31	11.39	11.28	11.36	10.2	7	0.5	10.88	3.05	0.012	0.11	-2.96	1.08757
Q9UNF1	Melanoma-associated antigen D2 OS=Homo sapiens GN=MAGED2 PE=1 SV=2	MAGED2	8.22	8.04	8.05	8.26	7.83	7.72	7.41	7.66	7.48	5	-0.55	7.86	-3.04	0.012	0.11	-2.98	0.486533
P50995	Annexin A11 OS=Homo sapiens GN=ANXA11 PE=1 SV=1	ANXA11	6.81	6.92	6.51	7.09	5.87	5.98	6.02	6.07	4.7	4	-0.8	6.24	-3.03	0.012	0.11	-3	1.5187
P14868	Aspartate--tRNA ligase, cytoplasmic OS=Homo sapiens GN=DARS PE=1 SV=2	DARS	8.89	8.46	8.24	8.72	8.41	7.55	7.33	7.57	6.61	5	-1.09	7.98	-3.03	0.012	0.11	-3	1.059
Q8N2W9	E3 SUMO-protein ligase PIAS4 OS=Homo sapiens GN=PIAS4 PE=1 SV=1	PIAS4	3.91	4.26	4.08	4.09	3.93	5.56	4.67	5.14	2.37	1	1	4.31	3.03	0.012	0.11	-3.01	1.84058
P98175	RNA-binding protein 10 OS=Homo sapiens GN=RBM10 PE=1 SV=3	RBM10	8.53	8.61	8.29	8.55	7.1	9.06	8.9	9.05	6.93	5	0.51	8.34	3.01	0.012	0.11	-3.03	1.97832
P62277	40S ribosomal protein S13 OS=Homo sapiens GN=RPS13 PE=1 SV=2	RPS13	11.44	11.15	11.08	11.19	10.61	10.73	10.63	10.73	10.53	11	-0.52	10.9	-3.01	0.013	0.11	-3.03	0.647042
Q9Y3U8	60S ribosomal protein L36 OS=Homo sapiens GN=RPL36 PE=1 SV=3	RPL36	10.42	10.21	10.44	10.17	10.22	9.86	9.71	9.82	10.28	2	-0.51	10.13	-3	0.013	0.12	-3.05	0.0618057
P27816	Microtubule-associated protein 4 OS=Homo sapiens GN=MAP4 PE=1 SV=3	MAP4	6.95	6.89	6.55	7.14	6.79	5.68	5.21	5.88	4.55	3	-1.28	6.21	-3	0.013	0.12	-3.06	1.18951
Q9BVK6	Transmembrane emp24 domain-containing protein 9 OS=Homo sapiens GN=TMED9 PE=1 SV=2	TMED9	3.17	3.22	2.93	3.46	1.74	4.1	3.61	4.36	1.88	1	0.77	3.34	2.99	0.013	0.12	-3.06	1.94389
P24534	Elongation factor 1-beta OS=Homo sapiens GN=EEF1B2 PE=1 SV=3	EEF1B2	7.7	7.02	6.64	7.64	6.94	6.1	5.76	6.19	5.08	2	-1.22	6.58	-2.99	0.013	0.12	-3.07	1.22409
P27707	Deoxycytidine kinase OS=Homo sapiens GN=DCK PE=1 SV=1	DCK	8.5	8.86	8.65	8.79	6.41	9.71	8.83	9.74	6.15	4	0.73	8.41	2.99	0.013	0.12	-3.07	3.12814
Q9Y608	Leucine-rich repeat flightless-interacting protein 2 OS=Homo sapiens GN=LRRFIP2 PE=1 SV=1	LRRFIP2	5.33	5.55	5.52	5.17	4.99	6.34	5.58	6.32	5.23	1	0.67	5.59	2.99	0.013	0.12	-3.07	0.954127
P41240	Tyrosine-protein kinase CSK OS=Homo sapiens GN=CSK PE=1 SV=1	CSK	7	6.91	6.5	7.1	5.87	6.36	5.76	6.2	4.99	2	-0.76	6.32	-2.98	0.013	0.12	-3.09	1.42842
P62241	40S ribosomal protein S8 OS=Homo sapiens GN=RPS8 PE=1 SV=2	RPS8	11.68	11.42	11.37	11.44	10.92	11.05	10.83	10.97	10.63	8	-0.53	11.14	-2.97	0.013	0.12	-3.1	0.702464
Q9H8M2	Bromodomain-containing protein 9 OS=Homo sapiens GN=BRD9 PE=1 SV=2	BRD9	6.48	6.58	6.56	6.37	7.22	5.37	4.98	5.06	4.68	1	-1.34	5.95	-2.96	0.014	0.12	-3.13	0.532953
Q15046	Lysine--tRNA ligase OS=Homo sapiens GN=KARS PE=1 SV=3	KARS	8.92	8.29	8.08	8.8	8.62	7.46	7.14	7.62	6.87	6	-1.11	7.98	-2.95	0.014	0.12	-3.15	0.773483
P61247	40S ribosomal protein S3a OS=Homo sapiens GN=RPS3A PE=1 SV=2	RPS3A	13.22	12.86	12.79	13.09	12.57	12.44	12.47	12.51	12.31	19	-0.52	12.7	-2.94	0.014	0.12	-3.15	0.550699
P50914	60S ribosomal protein L14 OS=Homo sapiens GN=RPL14 PE=1 SV=4	RPL14	10.19	10.06	10.01	10.04	9.47	9.63	9.6	9.38	9.9	4	-0.54	9.81	-2.94	0.014	0.12	-3.15	0.387555
Q99986	Serine/threonine-protein kinase VRK1 OS=Homo sapiens GN=VRK1 PE=1 SV=1	VRK1	5.73	5.66	5.74	5.7	5	5.1	5.23	4.88	5.82	2	-0.62	5.46	-2.93	0.014	0.12	-3.16	0.292993
Q8N9Q2	Protein SREK1IP1 OS=Homo sapiens GN=SREK1IP1 PE=1 SV=1	SREK1IP1	8.18	8.42	8.09	7.76	8.97	7.15	6.97	6.76	6.97	2	-1.15	7.7	-2.94	0.014	0.12	-3.16	0.139686
Q6ZN55	Zinc finger protein 574 OS=Homo sapiens GN=ZNF574 PE=1 SV=2	ZNF574	8.2	8.54	8.33	8.3	6.19	7.98	7.67	7.78	5.87	5	-0.53	7.66	-2.93	0.014	0.12	-3.17	2.29611
Q9UKL0	REST corepressor 1 OS=Homo sapiens GN=RCOR1 PE=1 SV=1	RCOR1	4.79	4.99	4.39	4.84	3.8	5.95	5.08	6.01	2.65	1	0.91	4.79	2.93	0.015	0.12	-3.18	2.32796
P54259	Atrophin-1 OS=Homo sapiens GN=ATN1 PE=1 SV=3	ATN1	5.6	5.83	5.46	5.3	6.07	6.68	5.86	6.65	5.07	1	0.84	5.86	2.92	0.015	0.12	-3.18	0.815573
Q00688	Peptidyl-prolyl cis-trans isomerase FKBP3 OS=Homo sapiens GN=FKBP3 PE=1 SV=1	FKBP3	9.04	8.71	8.45	9.09	8.48	8.06	7.92	8.34	7.72	4	-0.72	8.43	-2.92	0.015	0.12	-3.19	0.718498
P62841	40S ribosomal protein S15 OS=Homo sapiens GN=RPS15 PE=1 SV=2	RPS15	10.54	10.33	10.16	10.3	9.41	9.56	9.38	9.56	8.07	3	-0.83	9.7	-2.92	0.015	0.12	-3.2	1.5936
Q9Y285	Phenylalanine--tRNA ligase alpha subunit OS=Homo sapiens GN=FARSA PE=1 SV=3	FARSA	8.09	8.02	7.7	8.01	7.36	7.48	7.13	7.19	6.43	3	-0.69	7.5	-2.9	0.015	0.13	-3.22	1.05391
Q14247	Src substrate cortactin OS=Homo sapiens GN=CTTN PE=1 SV=2	CTTN	10.79	10.64	10.24	10.99	10.26	9.74	9.57	9.74	8.66	11	-0.99	10.07	-2.9	0.015	0.13	-3.23	1.20734
P62750	60S ribosomal protein L23a OS=Homo sapiens GN=RPL23A PE=1 SV=1	RPL23A	12.77	12.45	12.59	12.59	12.16	11.49	12.28	12.01	12.76	11	-0.67	12.34	-2.89	0.016	0.13	-3.24	0.14114
P50990	T-complex protein 1 subunit theta OS=Homo sapiens GN=CCT8 PE=1 SV=4	CCT8	9.79	9.25	8.86	9.82	9.23	8.41	8.07	8.53	7.59	7	-1.09	8.84	-2.89	0.016	0.13	-3.24	1.01807
P29692	Elongation factor 1-delta OS=Homo sapiens GN=EEF1D PE=1 SV=5	EEF1D	7.16	6.51	6.41	7.12	6.4	5.91	5.43	6.15	5.1	2	-0.95	6.26	-2.88	0.016	0.13	-3.26	1.03413
P61513	60S ribosomal protein L37a OS=Homo sapiens GN=RPL37A PE=1 SV=2	RPL37A	10.08	10.01	9.92	9.93	9.18	9.47	9.38	9.4	8.51	3	-0.57	9.55	-2.87	0.016	0.13	-3.26	1.13508
P42677	40S ribosomal protein S27 OS=Homo sapiens GN=RPS27 PE=1 SV=3	RPS27	10.24	10.08	9.94	10.04	9.13	9.67	9.5	9.49	8.76	2	-0.52	9.65	-2.87	0.016	0.13	-3.27	1.12632
P62899	60S ribosomal protein L31 OS=Homo sapiens GN=RPL31 PE=1 SV=1	RPL31	11.61	11.32	11.28	11.42	11.08	10.88	10.98	10.9	11.13	8	-0.48	11.18	-2.87	0.016	0.13	-3.27	0.30472
P62424	60S ribosomal protein L7a OS=Homo sapiens GN=RPL7A PE=1 SV=2	RPL7A	12.39	12.11	12.27	12.22	11.92	11.3	11.91	11.55	12.69	16	-0.66	12.04	-2.87	0.016	0.13	-3.28	-0.0599544
Q9Y4B4	Helicase ARIP4 OS=Homo sapiens GN=RAD54L2 PE=1 SV=4	RAD54L2	1.78	0.38	1.51	2.34	-5.98	4.49	3.9	4.54	4.51	1	2.41	2.85	2.86	0.016	0.13	-3.29	2.08583
P22234	Multifunctional protein ADE2 OS=Homo sapiens GN=PAICS PE=1 SV=3	PAICS	5.52	4.81	4.62	5.84	4.95	3.94	3.68	4.19	3.02	1	-1.21	4.58	-2.85	0.017	0.13	-3.3	1.14866
Q9P2E9	Ribosome-binding protein 1 OS=Homo sapiens GN=RRBP1 PE=1 SV=4	RRBP1	10.41	10.04	9.98	10.58	10.22	9.12	8.78	9.44	8.25	17	-1.14	9.65	-2.84	0.017	0.14	-3.33	1.01684
Q9HBE1	POZ-, AT hook-, and zinc finger-containing protein 1 OS=Homo sapiens GN=PATZ1 PE=1 SV=1	PATZ1	6.22	6.62	6.02	6.22	4.66	7.37	6.42	7.23	5.02	3	0.73	6.22	2.83	0.017	0.14	-3.33	2.13055
Q14204	Cytoplasmic dynein 1 heavy chain 1 OS=Homo sapiens GN=DYNC1H1 PE=1 SV=5	DYNC1H1	7.91	7.37	7.32	7.92	7.58	6.85	6.68	6.99	6.49	8	-0.78	7.24	-2.82	0.018	0.14	-3.36	0.585626
Q8NI08	Nuclear receptor coactivator 7 OS=Homo sapiens GN=NCOA7 PE=1 SV=2	NCOA7	9.62	9.99	9.47	9.63	7.92	9.02	8.46	8.92	6.52	6	-0.88	8.84	-2.82	0.018	0.14	-3.37	2.44654
P06730	Eukaryotic translation initiation factor 4E OS=Homo sapiens GN=EIF4E PE=1 SV=2	EIF4E	7.77	7.59	7.3	7.76	6.92	7.02	6.84	7.05	6.12	2	-0.63	7.16	-2.81	0.018	0.14	-3.37	1.07374
Q5RKV6	Exosome complex component MTR3 OS=Homo sapiens GN=EXOSC6 PE=1 SV=1	EXOSC6	7.04	6.93	7.09	7.19	6.97	7.82	7.7	7.51	7.81	5	0.61	7.35	2.81	0.018	0.14	-3.38	0.285244
P11413	Glucose-6-phosphate 1-dehydrogenase OS=Homo sapiens GN=G6PD PE=1 SV=4	G6PD	10.31	10.07	9.8	10.38	9.66	9.45	8.71	9.33	8.12	11	-0.98	9.54	-2.81	0.018	0.14	-3.38	1.24561
Q01105	Protein SET OS=Homo sapiens GN=SET PE=1 SV=3	SET	6.15	6.27	6.47	6.29	5.98	7	6.75	6.85	6.68	3	0.57	6.51	2.8	0.018	0.14	-3.38	0.530827
Q05639	Elongation factor 1-alpha 2 OS=Homo sapiens GN=EEF1A2 PE=1 SV=1	EEF1A2	9.73	9.26	8.96	9.53	8.98	8.51	8.02	8.45	7.21	3	-1.04	8.74	-2.8	0.018	0.14	-3.39	1.2709
Q99426	Tubulin-folding cofactor B OS=Homo sapiens GN=TBCB PE=1 SV=2	TBCB	7.42	7.36	6.88	7.53	6.51	6.45	6.04	6.77	5.22	3	-0.87	6.7	-2.79	0.019	0.14	-3.41	1.41633
Q9BSV6	tRNA-splicing endonuclease subunit Sen34 OS=Homo sapiens GN=TSEN34 PE=1 SV=1	TSEN34	5.88	6.04	5.52	6	4.67	6.78	6.04	6.65	4.81	2	0.62	5.85	2.77	0.019	0.15	-3.43	1.7073
P68371	Tubulin beta-4B chain OS=Homo sapiens GN=TUBB4B PE=1 SV=1	TUBB4B	8.48	8.23	8.1	8.59	7.82	7.69	7.51	7.96	7.11	1	-0.63	7.95	-2.77	0.019	0.15	-3.44	0.8821
Q8NFF5	FAD synthase OS=Homo sapiens GN=FLAD1 PE=1 SV=1	FLAD1	4.99	5.38	4.77	5.36	2.16	4.42	4.03	4.83	2	2	-0.67	4.32	-2.75	0.02	0.15	-3.47	2.78102
Q96F44	E3 ubiquitin-protein ligase TRIM11 OS=Homo sapiens GN=TRIM11 PE=1 SV=2	TRIM11	1.59	1.38	1.27	1.2	-5.98	3.95	1.54	3.15	-7.31	1	1.27	1.85	2.75	0.02	0.15	-3.48	3.0858
P07737	Profilin-1 OS=Homo sapiens GN=PFN1 PE=1 SV=2	PFN1	12.54	12.59	12.21	12.68	11.27	12.04	11.57	12.05	10.61	9	-0.62	11.95	-2.74	0.02	0.15	-3.49	1.56271
Q4G0F5	Vacuolar protein sorting-associated protein 26B OS=Homo sapiens GN=VPS26B PE=1 SV=2	VPS26B	4.29	3.82	3.78	4.36	3.43	3.38	3.49	2.9	2.68	1	-0.75	3.69	-2.74	0.02	0.15	-3.49	0.926666
P28331	NADH-ubiquinone oxidoreductase 75 kDa subunit, mitochondrial OS=Homo sapiens GN=NDUFS1 PE=1 SV=3	NDUFS1	4.93	5.17	5.2	5.2	3.99	4.72	4.63	4.56	4.07	1	-0.47	4.78	-2.73	0.02	0.15	-3.5	1.05216
Q92908	Transcription factor GATA-6 OS=Homo sapiens GN=GATA6 PE=1 SV=2	GATA6	1.99	3.92	2.76	3.07	3.72	4.58	3.39	4.65	3.18	1	1.16	3.61	2.73	0.021	0.15	-3.51	0.712168
Q99733	Nucleosome assembly protein 1-like 4 OS=Homo sapiens GN=NAP1L4 PE=1 SV=1	NAP1L4	10.62	10.81	10.58	10.42	7.55	10.16	9.62	9.92	6.52	8	-0.71	9.58	-2.73	0.021	0.15	-3.51	3.56213
P49458	Signal recognition particle 9 kDa protein OS=Homo sapiens GN=SRP9 PE=1 SV=2	SRP9	10.16	10.48	10.12	10.11	8.11	9.87	9.38	9.65	8.67	3	-0.58	9.62	-2.72	0.021	0.15	-3.52	1.82292
Q13616	Cullin-1 OS=Homo sapiens GN=CUL1 PE=1 SV=2	CUL1	6.37	6.09	5.72	6.59	5.69	5.74	5.5	5.34	5.17	1	-0.66	5.83	-2.72	0.021	0.16	-3.53	0.750463
O95613	Pericentrin OS=Homo sapiens GN=PCNT PE=1 SV=4	PCNT	4.54	4.69	5.29	4.59	4.06	5.48	6.01	5.35	5.18	2	0.81	5.07	2.71	0.021	0.16	-3.54	0.961046
Q9UJU6	Drebrin-like protein OS=Homo sapiens GN=DBNL PE=1 SV=1	DBNL	7.39	7.49	7.35	7.39	5.96	6.94	6.99	6.89	5.55	4	-0.46	6.9	-2.71	0.021	0.16	-3.54	1.63024
Q9BZZ5	Apoptosis inhibitor 5 OS=Homo sapiens GN=API5 PE=1 SV=3	API5	8.96	8.81	8.9	9.05	8.21	9.41	9.29	9.43	8.3	8	0.45	8.93	2.71	0.021	0.16	-3.54	1.11741
Q8TCU6	Phosphatidylinositol 3,4,5-trisphosphate-dependent Rac exchanger 1 protein OS=Homo sapiens GN=PREX1 PE=1 SV=3	PREX1	9.31	8.55	8.31	8.84	8.24	8.02	7.64	8.04	7.07	5	-0.85	8.23	-2.71	0.021	0.16	-3.55	1.08986
Q86VP6	Cullin-associated NEDD8-dissociated protein 1 OS=Homo sapiens GN=CAND1 PE=1 SV=2	CAND1	7.83	7.28	7.14	7.83	7.49	6.73	6.56	7.01	6.53	4	-0.75	7.16	-2.71	0.021	0.16	-3.55	0.503764
P62158	Calmodulin OS=Homo sapiens GN=CALM1 PE=1 SV=2	CALM1	8.01	8.18	7.77	7.89	7.32	8.6	8.33	8.55	6.79	4	0.53	7.94	2.7	0.021	0.16	-3.55	1.43107
Q92499	ATP-dependent RNA helicase DDX1 OS=Homo sapiens GN=DDX1 PE=1 SV=2	DDX1	10.66	10.69	10.34	10.84	9.72	10.1	9.79	10.13	8.94	13	-0.63	10.14	-2.7	0.022	0.16	-3.55	1.30134
P41227	N-alpha-acetyltransferase 10 OS=Homo sapiens GN=NAA10 PE=1 SV=1	NAA10	6.97	6.84	6.42	6.99	5.6	6.3	5.91	6.26	4.79	1	-0.64	6.25	-2.7	0.022	0.16	-3.56	1.58135
Q4ZG55	Protein GREB1 OS=Homo sapiens GN=GREB1 PE=2 SV=1	GREB1	12.81	13.52	12.53	13.33	11.24	14.6	13.2	14.52	10.28	34	1.06	12.89	2.69	0.022	0.16	-3.58	3.34815
Q8N5F7	NF-kappa-B-activating protein OS=Homo sapiens GN=NKAP PE=1 SV=1	NKAP	7.73	7.77	7.8	7.26	8.81	6.97	7.13	6.32	7.6	2	-0.83	7.5	-2.68	0.022	0.16	-3.59	-0.563971
O00170	AH receptor-interacting protein OS=Homo sapiens GN=AIP PE=1 SV=2	AIP	6.87	6.92	6.42	7.07	5.33	6.33	5.85	6.29	4.55	2	-0.65	6.2	-2.68	0.023	0.16	-3.59	1.84569
P10809	60 kDa heat shock protein, mitochondrial OS=Homo sapiens GN=HSPD1 PE=1 SV=2	HSPD1	8.27	7.83	8.82	8.48	8.23	8.91	9.79	9.08	9.38	7	0.91	8.76	2.68	0.023	0.16	-3.6	0.452839
Q14493	Histone RNA hairpin-binding protein OS=Homo sapiens GN=SLBP PE=1 SV=1	SLBP	5.87	6.1	6.11	5.77	5.52	6.46	7.03	6.49	6.52	2	0.69	6.23	2.68	0.023	0.16	-3.6	0.631338
Q9Y6E2	Basic leucine zipper and W2 domain-containing protein 2 OS=Homo sapiens GN=BZW2 PE=1 SV=1	BZW2	7.32	7.11	6.99	7.23	6.61	6.58	6.57	6.85	7	2	-0.49	6.93	-2.67	0.023	0.16	-3.6	0.350386
P04075	Fructose-bisphosphate aldolase A OS=Homo sapiens GN=ALDOA PE=1 SV=2	ALDOA	11.36	10.86	10.7	11.76	11.14	9.98	9.85	10.29	9.19	10	-1.13	10.57	-2.67	0.023	0.16	-3.6	1.00453
O75340	Programmed cell death protein 6 OS=Homo sapiens GN=PDCD6 PE=1 SV=1	PDCD6	7.93	7.96	7.74	7.92	7.26	8.54	8.14	8.5	6.82	3	0.5	7.88	2.67	0.023	0.16	-3.61	1.34372
P31749	RAC-alpha serine/threonine-protein kinase OS=Homo sapiens GN=AKT1 PE=1 SV=2	AKT1	7.04	7.11	6.85	6.97	6.52	6.47	6.1	6.52	5.58	2	-0.62	6.59	-2.67	0.023	0.16	-3.61	0.930125
Q9UGI8	Testin OS=Homo sapiens GN=TES PE=1 SV=1	TES	6.36	6.79	6.59	6.54	5.24	6.05	5.97	5.93	4.4	1	-0.58	6.01	-2.66	0.023	0.16	-3.62	1.71327
O15355	Protein phosphatase 1G OS=Homo sapiens GN=PPM1G PE=1 SV=1	PPM1G	7.23	6.89	6.88	7.15	6.07	6.79	6.45	6.39	6.04	3	-0.49	6.67	-2.66	0.023	0.16	-3.62	0.970859
O43681	ATPase ASNA1 OS=Homo sapiens GN=ASNA1 PE=1 SV=2	ASNA1	5.81	5.32	5.68	5.18	4.7	4.54	4.64	4.85	3.32	1	-0.8	4.95	-2.66	0.023	0.16	-3.63	1.42298
O75676	Ribosomal protein S6 kinase alpha-4 OS=Homo sapiens GN=RPS6KA4 PE=1 SV=1	RPS6KA4	5.36	5.43	5.34	5.24	5.06	6.18	5.7	5.89	5.79	2	0.57	5.58	2.65	0.023	0.16	-3.63	0.487846
O43734	Adapter protein CIKS OS=Homo sapiens GN=TRAF3IP2 PE=1 SV=3	TRAF3IP2	3.92	4	3.64	3.62	3.49	4.76	3.98	4.67	3.26	1	0.64	4.02	2.65	0.023	0.16	-3.63	1.02507
Q7LFL8	CXXC-type zinc finger protein 5 OS=Homo sapiens GN=CXXC5 PE=1 SV=1	CXXC5	7.31	7.58	7.06	7.46	5.34	8.46	7.5	8.11	5.79	2	0.67	7.19	2.65	0.024	0.16	-3.64	2.43328
P62979	Ubiquitin-40S ribosomal protein S27a OS=Homo sapiens GN=RPS27A PE=1 SV=2	RPS27A	9.25	9.26	9.54	9.15	10.38	8.93	8.71	8.46	9.65	2	-0.6	9.26	-2.65	0.024	0.16	-3.64	-0.717046
P46781	40S ribosomal protein S9 OS=Homo sapiens GN=RPS9 PE=1 SV=3	RPS9	13.06	12.7	12.58	12.77	12.14	12.23	11.98	12.32	11.35	15	-0.6	12.35	-2.64	0.024	0.16	-3.66	1.03407
Q9H773	dCTP pyrophosphatase 1 OS=Homo sapiens GN=DCTPP1 PE=1 SV=1	DCTPP1	3.85	3.42	3.45	3.62	2.59	4.5	3.8	4.63	3.05	1	0.69	3.78	2.64	0.024	0.16	-3.66	1.37172
Q9C0J8	pre-mRNA 3 end processing protein WDR33 OS=Homo sapiens GN=WDR33 PE=1 SV=2	WDR33	6.2	6.51	6.14	6.45	4.49	7.01	6.67	7.19	3.58	2	0.63	6.06	2.64	0.024	0.16	-3.66	2.84537
P25705	ATP synthase subunit alpha, mitochondrial OS=Homo sapiens GN=ATP5A1 PE=1 SV=1	ATP5A1	4.61	2.96	4.5	4.37	4.41	4.74	5.67	5.07	4.87	2	1	4.65	2.63	0.024	0.16	-3.67	0.50165
P07437	Tubulin beta chain OS=Homo sapiens GN=TUBB PE=1 SV=2	TUBB	11.01	10.83	10.78	11.19	10.55	10.26	10.16	10.54	9.63	3	-0.64	10.55	-2.63	0.024	0.16	-3.67	0.861519
O14734	Acyl-coenzyme A thioesterase 8 OS=Homo sapiens GN=ACOT8 PE=1 SV=1	ACOT8	5.54	5.9	5.51	5.57	3.82	7.55	5.8	6.72	2.41	1	1.05	5.48	2.62	0.025	0.17	-3.69	3.41727
P49207	60S ribosomal protein L34 OS=Homo sapiens GN=RPL34 PE=1 SV=3	RPL34	11.34	11.23	11.21	11.08	10.64	10.89	10.61	10.81	10.71	5	-0.45	10.95	-2.61	0.025	0.17	-3.7	0.542766
Q96CP6	GRAM domain-containing protein 1A OS=Homo sapiens GN=GRAMD1A PE=1 SV=2	GRAMD1A	6.75	7.25	6.3	7.03	5.68	8.37	7.06	8.25	4.25	2	1.05	6.79	2.61	0.025	0.17	-3.7	2.88287
Q9Y5S9	RNA-binding protein 8A OS=Homo sapiens GN=RBM8A PE=1 SV=1	RBM8A	8.74	8.62	8.74	8.59	8	9.18	8.98	9.22	7.69	5	0.45	8.64	2.61	0.025	0.17	-3.71	1.27816
Q15654	Thyroid receptor-interacting protein 6 OS=Homo sapiens GN=TRIP6 PE=1 SV=3	TRIP6	9.23	9.15	8.96	9.22	8.57	9.82	9.34	9.77	8.33	8	0.5	9.16	2.6	0.025	0.17	-3.71	1.18999
Q9BWF3	RNA-binding protein 4 OS=Homo sapiens GN=RBM4 PE=1 SV=1	RBM4	8.78	8.99	8.71	8.81	6.9	9.51	9.46	9.42	8	3	0.64	8.74	2.6	0.026	0.17	-3.72	2.00829
Q6PKG0	La-related protein 1 OS=Homo sapiens GN=LARP1 PE=1 SV=2	LARP1	6.92	6.55	6.43	6.91	6.24	5.89	5.72	5.88	4.56	2	-0.86	6.15	-2.59	0.026	0.17	-3.73	1.27461
P39023	60S ribosomal protein L3 OS=Homo sapiens GN=RPL3 PE=1 SV=2	RPL3	12.38	12.18	12.21	12.18	11.82	11.85	11.86	11.74	12.04	18	-0.42	12.03	-2.59	0.026	0.17	-3.75	0.307857
Q8WUA4	General transcription factor 3C polypeptide 2 OS=Homo sapiens GN=GTF3C2 PE=1 SV=2	GTF3C2	6.21	6.27	5.91	6.26	4.78	6.94	6.45	7.04	3.86	1	0.64	6	2.58	0.027	0.17	-3.75	2.43002
Q8WUM4	Programmed cell death 6-interacting protein OS=Homo sapiens GN=PDCD6IP PE=1 SV=1	PDCD6IP	6.42	6.29	5.63	5.98	5.34	5.58	5.08	5.61	4.77	2	-0.64	5.66	-2.58	0.027	0.17	-3.76	1.00089
Q8IZQ5	Selenoprotein H OS=Homo sapiens GN=SELH PE=1 SV=2	SELH	6.31	6.35	6.3	6.31	6.55	6.83	7.05	6.55	6.99	2	0.49	6.6	2.57	0.027	0.17	-3.77	0.0364984
Q6EMB2	Tubulin polyglutamylase TTLL5 OS=Homo sapiens GN=TTLL5 PE=1 SV=3	TTLL5	8.62	8.8	8.87	8.53	7.19	9.06	9.28	9.12	7.01	6	0.45	8.5	2.56	0.028	0.18	-3.79	2.04226
Q9NTK5	Obg-like ATPase 1 OS=Homo sapiens GN=OLA1 PE=1 SV=2	OLA1	7.77	7.39	7.32	7.77	7.17	6.9	6.66	6.9	5.85	2	-0.74	7.09	-2.56	0.028	0.18	-3.79	1.04419
Q7L014	Probable ATP-dependent RNA helicase DDX46 OS=Homo sapiens GN=DDX46 PE=1 SV=2	DDX46	10.25	10.21	10.04	10.16	9.83	9.73	9.6	9.7	9.26	14	-0.49	9.87	-2.55	0.028	0.18	-3.8	0.620367
Q9BR76	Coronin-1B OS=Homo sapiens GN=CORO1B PE=1 SV=1	CORO1B	10.62	10.59	10.4	10.5	8.35	9.94	9.18	10.06	7.07	8	-0.8	9.64	-2.55	0.028	0.18	-3.81	2.80811
O75821	Eukaryotic translation initiation factor 3 subunit G OS=Homo sapiens GN=EIF3G PE=1 SV=2	EIF3G	7.37	7.03	6.76	7.29	6.85	6.37	6.14	6.43	5.39	2	-0.79	6.64	-2.55	0.028	0.18	-3.81	0.97739
Q9UBV8	Peflin OS=Homo sapiens GN=PEF1 PE=1 SV=1	PEF1	3.61	3.87	3.07	3.42	1.93	4.19	4.21	4.07	2.11	1	0.62	3.54	2.55	0.028	0.18	-3.81	1.89564
O95833	Chloride intracellular channel protein 3 OS=Homo sapiens GN=CLIC3 PE=1 SV=2	CLIC3	8.03	8.04	7.71	8.04	7.04	8.64	8.07	8.84	6.68	5	0.56	7.91	2.55	0.028	0.18	-3.81	1.6491
O75940	Survival of motor neuron-related-splicing factor 30 OS=Homo sapiens GN=SMNDC1 PE=1 SV=1	SMNDC1	4.98	4.42	4.98	4.68	4.57	4.15	4.26	3.91	3.7	1	-0.63	4.47	-2.54	0.029	0.18	-3.83	0.602199
Q92616	eIF-2-alpha kinase activator GCN1 OS=Homo sapiens GN=GCN1 PE=1 SV=6	GCN1	7.05	6.67	6.83	7.01	6.85	6.17	6.35	6.29	5.8	4	-0.62	6.57	-2.53	0.029	0.18	-3.84	0.557277
P21333	Filamin-A OS=Homo sapiens GN=FLNA PE=1 SV=4	FLNA	14.11	13.6	13.37	14.07	13.55	12.95	12.59	13.02	11.8	57	-0.93	13.23	-2.53	0.029	0.18	-3.85	1.11161
Q16698	2,4-dienoyl-CoA reductase, mitochondrial OS=Homo sapiens GN=DECR1 PE=1 SV=1	DECR1	5.17	4.72	5.03	5.4	4.06	4.58	4.33	4.7	3.86	1	-0.53	4.71	-2.52	0.029	0.18	-3.85	1.07351
Q86W42	THO complex subunit 6 homolog OS=Homo sapiens GN=THOC6 PE=1 SV=1	THOC6	3.5	3.6	3.6	3.48	3.47	4.08	4.48	4.14	4.49	1	0.65	3.97	2.52	0.029	0.18	-3.85	0.231723
P62820	Ras-related protein Rab-1A OS=Homo sapiens GN=RAB1A PE=1 SV=3	RAB1A	8.57	8.1	7.68	8.32	7.92	7.28	6.91	7.32	6	2	-0.99	7.58	-2.52	0.03	0.18	-3.86	1.20153
P17987	T-complex protein 1 subunit alpha OS=Homo sapiens GN=TCP1 PE=1 SV=1	TCP1	8.41	8.03	7.64	8.37	8.23	7.28	6.96	7.48	6.69	5	-0.87	7.69	-2.52	0.03	0.18	-3.86	0.651208
Q92817	Envoplakin OS=Homo sapiens GN=EVPL PE=1 SV=3	EVPL	5.25	5.46	5.09	5.41	5.13	6.2	5.65	6.02	4.11	3	0.64	5.41	2.51	0.03	0.18	-3.87	1.29799
O60783	28S ribosomal protein S14, mitochondrial OS=Homo sapiens GN=MRPS14 PE=1 SV=1	MRPS14	3.83	3.98	3.4	3.77	1.93	2.59	3.23	3.11	1.06	1	-0.7	3.19	-2.5	0.03	0.19	-3.88	1.90097
Q13442	28 kDa heat- and acid-stable phosphoprotein OS=Homo sapiens GN=PDAP1 PE=1 SV=1	PDAP1	9.52	9.3	9.2	9.48	9.38	8.83	8.81	8.92	8.67	5	-0.52	9.13	-2.5	0.031	0.19	-3.89	0.350928
O15143	Actin-related protein 2/3 complex subunit 1B OS=Homo sapiens GN=ARPC1B PE=1 SV=3	ARPC1B	8.18	8.03	7.73	8.06	7.72	7.51	7.18	7.42	6.68	3	-0.63	7.62	-2.5	0.031	0.19	-3.89	0.797776
Q92841	Probable ATP-dependent RNA helicase DDX17 OS=Homo sapiens GN=DDX17 PE=1 SV=2	DDX17	13.01	13.26	12.95	13.16	11.23	13.55	13.52	13.5	11.58	21	0.43	12.86	2.49	0.031	0.19	-3.9	2.1178
Q58F21	Bromodomain testis-specific protein OS=Homo sapiens GN=BRDT PE=1 SV=4	BRDT	4.01	3.73	3.58	4.02	3.49	4.53	4.44	4.21	3.8	1	0.53	4.07	2.49	0.031	0.19	-3.91	0.701405
P62280	40S ribosomal protein S11 OS=Homo sapiens GN=RPS11 PE=1 SV=3	RPS11	12.55	12.34	12.17	12.24	11.18	11.98	11.65	11.87	10.65	8	-0.49	11.85	-2.49	0.031	0.19	-3.91	1.41
O43148	mRNA cap guanine-N7 methyltransferase OS=Homo sapiens GN=RNMT PE=1 SV=1	RNMT	9.23	9.37	9	9.22	7.94	8.8	8.58	8.75	7.35	6	-0.49	8.7	-2.49	0.031	0.19	-3.91	1.55388
O43776	Asparagine--tRNA ligase, cytoplasmic OS=Homo sapiens GN=NARS PE=1 SV=1	NARS	6.77	6.28	6.28	6.83	6.55	5.8	5.33	6.02	5.13	2	-0.81	6.13	-2.49	0.031	0.19	-3.91	0.688088
P49023	Paxillin OS=Homo sapiens GN=PXN PE=1 SV=3	PXN	7.75	7.82	7.32	7.86	5.65	7.38	7.22	6.8	5.18	2	-0.55	7.01	-2.48	0.032	0.19	-3.92	2.24619
P50991	T-complex protein 1 subunit delta OS=Homo sapiens GN=CCT4 PE=1 SV=4	CCT4	9.55	8.95	8.83	9.32	8.99	8.42	8.14	8.5	7.56	8	-0.8	8.7	-2.48	0.032	0.19	-3.92	0.883004
Q14258	E3 ubiquitin/ISG15 ligase TRIM25 OS=Homo sapiens GN=TRIM25 PE=1 SV=2	TRIM25	10.4	10.23	9.83	10.29	8.92	9.67	9.47	9.52	7.92	6	-0.63	9.59	-2.48	0.032	0.19	-3.92	1.76252
O95433	Activator of 90 kDa heat shock protein ATPase homolog 1 OS=Homo sapiens GN=AHSA1 PE=1 SV=1	AHSA1	7.85	7.84	7.52	7.85	7.19	7.3	6.83	7.29	6.21	3	-0.62	7.33	-2.48	0.032	0.19	-3.92	1.05641
Q9HA64	Ketosamine-3-kinase OS=Homo sapiens GN=FN3KRP PE=1 SV=2	FN3KRP	5.18	4.94	4.55	5.14	4.84	5.59	5.32	5.46	4.87	1	0.49	5.14	2.47	0.032	0.19	-3.93	0.585794
P47756	F-actin-capping protein subunit beta OS=Homo sapiens GN=CAPZB PE=1 SV=4	CAPZB	8.24	7.89	7.33	8.06	7.46	7.03	6.66	7.29	5.92	1	-0.88	7.33	-2.48	0.032	0.19	-3.93	1.17816
P41252	Isoleucine--tRNA ligase, cytoplasmic OS=Homo sapiens GN=IARS PE=1 SV=2	IARS	7.69	7.53	7.08	7.69	7.14	6.79	6.34	6.73	5.44	4	-0.87	6.95	-2.47	0.032	0.19	-3.93	1.19536
Q86U70	LIM domain-binding protein 1 OS=Homo sapiens GN=LDB1 PE=1 SV=2	LDB1	7.31	7.7	6.77	7.43	5.14	8.64	7.41	8.52	4.12	4	0.89	7.02	2.47	0.032	0.19	-3.94	3.50389
Q9NP64	Nucleolar protein of 40 kDa OS=Homo sapiens GN=ZCCHC17 PE=1 SV=1	ZCCHC17	8.09	8.3	8.03	7.66	9.08	7.34	7.39	6.86	7.57	4	-0.82	7.82	-2.47	0.032	0.19	-3.94	-0.302253
Q9BWW4	Single-stranded DNA-binding protein 3 OS=Homo sapiens GN=SSBP3 PE=1 SV=1	SSBP3	5.33	5.76	5.03	5.98	1.44	6.97	5.46	6.99	0.93	1	0.93	5.01	2.47	0.033	0.19	-3.95	4.77679
P16949	Stathmin OS=Homo sapiens GN=STMN1 PE=1 SV=3	STMN1	1.91	1.49	2.78	2.56	-5.98	0.79	0.45	0.78	1.06	1	-1.11	1.75	-2.47	0.033	0.19	-3.95	1.6608
P20290	Transcription factor BTF3 OS=Homo sapiens GN=BTF3 PE=1 SV=1	BTF3	6.73	6.07	6.03	6.45	6.12	5.27	4.8	5.43	3.67	4	-1.13	5.65	-2.46	0.033	0.19	-3.95	1.37979
Q9Y3A5	Ribosome maturation protein SBDS OS=Homo sapiens GN=SBDS PE=1 SV=4	SBDS	9.93	9.93	9.73	9.84	9.43	9.45	9.31	9.45	8.95	9	-0.45	9.56	-2.46	0.033	0.19	-3.96	0.667494
P27694	Replication protein A 70 kDa DNA-binding subunit OS=Homo sapiens GN=RPA1 PE=1 SV=2	RPA1	9.57	9.67	9.08	9.57	8.27	9.1	8.7	9	7.75	7	-0.54	8.97	-2.46	0.033	0.19	-3.96	1.46469
Q96JB1	Dynein heavy chain 8, axonemal OS=Homo sapiens GN=DNAH8 PE=1 SV=2	DNAH8	3.09	2.43	3.03	2.58	6.89	4.02	3.28	3.54	5.82	1	0.75	3.98	2.45	0.033	0.19	-3.97	-2.6484
P00338	L-lactate dehydrogenase A chain OS=Homo sapiens GN=LDHA PE=1 SV=2	LDHA	10.28	10.24	9.9	10.59	9.77	9.61	9.2	9.67	8.43	7	-0.76	9.74	-2.45	0.034	0.19	-3.97	1.15101
Q9NVH1	DnaJ homolog subfamily C member 11 OS=Homo sapiens GN=DNAJC11 PE=1 SV=2	DNAJC11	9.7	10.04	9.6	9.69	7.73	9.31	8.71	9.27	6.69	8	-0.66	8.97	-2.44	0.034	0.19	-3.99	2.53989
Q9UGR2	Zinc finger CCCH domain-containing protein 7B OS=Homo sapiens GN=ZC3H7B PE=1 SV=1	ZC3H7B	10.79	10.98	10.73	10.56	8.32	10.36	9.9	10.21	7.36	9	-0.6	9.91	-2.43	0.034	0.2	-4	2.91675
P52735	Guanine nucleotide exchange factor VAV2 OS=Homo sapiens GN=VAV2 PE=1 SV=2	VAV2	3.78	3.11	3.37	3.73	2.51	2.54	2.2	2.86	0.72	1	-0.86	2.99	-2.43	0.035	0.2	-4.01	1.54767
Q7KZF4	Staphylococcal nuclease domain-containing protein 1 OS=Homo sapiens GN=SND1 PE=1 SV=1	SND1	10.57	10.11	9.88	10.4	10.31	9.47	9.17	9.58	8.72	14	-0.83	9.8	-2.43	0.035	0.2	-4.01	0.724795
P55884	Eukaryotic translation initiation factor 3 subunit B OS=Homo sapiens GN=EIF3B PE=1 SV=3	EIF3B	8.75	8.27	8.24	8.48	7.66	7.9	7.55	7.84	6.46	5	-0.67	7.91	-2.42	0.035	0.2	-4.01	1.37055
Q92973	Transportin-1 OS=Homo sapiens GN=TNPO1 PE=1 SV=2	TNPO1	8.42	8.45	8.33	8.21	8.91	9	8.6	9.12	8.11	4	0.55	8.58	2.42	0.035	0.2	-4.02	0.3984
Q12907	Vesicular integral-membrane protein VIP36 OS=Homo sapiens GN=LMAN2 PE=1 SV=1	LMAN2	4.4	3.88	4.24	3.93	3.53	5.03	4.34	5.18	2.49	1	0.71	4.21	2.42	0.036	0.2	-4.03	1.70937
P22314	Ubiquitin-like modifier-activating enzyme 1 OS=Homo sapiens GN=UBA1 PE=1 SV=3	UBA1	8.24	8	8.05	8.12	7.74	7.73	7.47	7.63	7.05	6	-0.49	7.79	-2.41	0.035	0.2	-4.03	0.702484
P26373	60S ribosomal protein L13 OS=Homo sapiens GN=RPL13 PE=1 SV=4	RPL13	12.39	12.12	12.23	12.2	11.56	11.6	11.88	11.64	12.4	12	-0.53	12	-2.41	0.036	0.2	-4.04	0.254965
Q96SB8	Structural maintenance of chromosomes protein 6 OS=Homo sapiens GN=SMC6 PE=1 SV=2	SMC6	5.12	5.28	4.93	5.47	5.32	5.84	5.42	5.78	5.23	2	0.47	5.41	2.41	0.036	0.2	-4.04	0.400335
P49915	GMP synthase [glutamine-hydrolyzing] OS=Homo sapiens GN=GMPS PE=1 SV=1	GMPS	7.67	7.76	7.6	7.71	7.48	7.36	6.84	7.39	7.03	3	-0.48	7.44	-2.41	0.036	0.2	-4.04	0.429377
Q13509	Tubulin beta-3 chain OS=Homo sapiens GN=TUBB3 PE=1 SV=2	TUBB3	8.54	8.65	8.4	8.98	8.19	8.23	7.8	8.25	7.53	3	-0.55	8.29	-2.39	0.037	0.21	-4.08	0.782776
O00423	Echinoderm microtubule-associated protein-like 1 OS=Homo sapiens GN=EML1 PE=1 SV=3	EML1	8.16	8.38	8.36	8.36	6.98	7.91	7.38	8	6.21	6	-0.55	7.76	-2.38	0.038	0.21	-4.08	1.70997
O15417	Trinucleotide repeat-containing gene 18 protein OS=Homo sapiens GN=TNRC18 PE=1 SV=3	TNRC18	6.6	6.56	6.34	6.53	5.86	7.09	6.67	7.1	5.56	2	0.44	6.5	2.38	0.038	0.21	-4.09	1.23071
Q9NRX4	14 kDa phosphohistidine phosphatase OS=Homo sapiens GN=PHPT1 PE=1 SV=1	PHPT1	8.46	8.44	7.93	8.59	6.75	7.93	7.47	8.07	6.55	2	-0.53	7.81	-2.38	0.038	0.21	-4.09	1.69847
O60934	Nibrin OS=Homo sapiens GN=NBN PE=1 SV=1	NBN	3.51	3.39	2.69	3.69	2.39	3.24	0.84	1.94	1.27	1	-1.08	2.82	-2.38	0.038	0.21	-4.09	1.25573
Q96EE3	Nucleoporin SEH1 OS=Homo sapiens GN=SEH1L PE=1 SV=3	SEH1L	7.15	6.75	6.51	6.84	5.96	6.43	6.03	6.24	5.11	1	-0.57	6.35	-2.37	0.039	0.21	-4.11	1.26084
Q15056	Eukaryotic translation initiation factor 4H OS=Homo sapiens GN=EIF4H PE=1 SV=5	EIF4H	8.31	8.45	7.89	8.27	6.43	7.87	7.56	7.86	6.11	3	-0.47	7.65	-2.36	0.039	0.21	-4.11	1.94726
Q13541	Eukaryotic translation initiation factor 4E-binding protein 1 OS=Homo sapiens GN=EIF4EBP1 PE=1 SV=3	EIF4EBP1	2.03	1.84	1.33	2.29	1.74	2.78	2.42	3.09	1.19	1	0.74	2.41	2.36	0.039	0.21	-4.11	1.05122
Q5JTC6	APC membrane recruitment protein 1 OS=Homo sapiens GN=AMER1 PE=1 SV=2	AMER1	2.57	3.04	3.07	3.79	-4.98	4.82	4.19	4.53	2.56	2	1.3	3.3	2.36	0.039	0.21	-4.12	3.16336
Q9BRX2	Protein pelota homolog OS=Homo sapiens GN=PELO PE=1 SV=2	PELO	3.01	1.96	3.23	2.54	1.6	1.64	1.2	2.02	0.41	1	-0.87	2.33	-2.35	0.039	0.21	-4.13	1.28766
P29373	Cellular retinoic acid-binding protein 2 OS=Homo sapiens GN=CRABP2 PE=1 SV=2	CRABP2	8.22	8.43	7.97	8.79	7.36	7.84	7.08	8.05	6.63	4	-0.69	7.83	-2.35	0.04	0.21	-4.13	1.35275
P22061	Protein-L-isoaspartate(D-aspartate) O-methyltransferase OS=Homo sapiens GN=PCMT1 PE=1 SV=4	PCMT1	11.01	11.95	10.74	11.54	11.72	10.47	9.9	10.29	9.57	7	-1.09	10.8	-2.35	0.04	0.22	-4.14	0.663364
Q9BZR9	Probable E3 ubiquitin-protein ligase TRIM8 OS=Homo sapiens GN=TRIM8 PE=1 SV=2	TRIM8	7.9	7.95	7.54	7.9	6.99	8.54	7.92	8.49	6.7	4	0.5	7.78	2.34	0.04	0.22	-4.15	1.46644
Q96DH6	RNA-binding protein Musashi homolog 2 OS=Homo sapiens GN=MSI2 PE=1 SV=1	MSI2	8.7	8.96	8.57	8.98	6.74	9.46	9.04	9.37	6.19	4	0.49	8.45	2.34	0.04	0.22	-4.15	2.8074
Q8WYQ5	Microprocessor complex subunit DGCR8 OS=Homo sapiens GN=DGCR8 PE=1 SV=1	DGCR8	5.63	5.58	5.2	5.52	2.84	6.23	6.38	6.29	4.74	2	0.8	5.43	2.34	0.041	0.22	-4.16	2.40784
Q6PJG2	ELM2 and SANT domain-containing protein 1 OS=Homo sapiens GN=ELMSAN1 PE=1 SV=2	ELMSAN1	5.26	4.95	4.97	5.45	3.72	5.96	5.25	5.98	4.17	1	0.56	5.13	2.33	0.041	0.22	-4.17	1.72096
O43242	26S proteasome non-ATPase regulatory subunit 3 OS=Homo sapiens GN=PSMD3 PE=1 SV=2	PSMD3	4.71	4.75	4.16	5.05	4.55	3.86	3.15	4.12	2.79	1	-0.91	4.22	-2.33	0.041	0.22	-4.17	0.927571
Q02878	60S ribosomal protein L6 OS=Homo sapiens GN=RPL6 PE=1 SV=3	RPL6	12.59	12.24	12.41	12.41	11.75	11.43	12.19	11.54	12.97	18	-0.69	12.17	-2.33	0.042	0.22	-4.18	0.0520951
Q8WXF1	Paraspeckle component 1 OS=Homo sapiens GN=PSPC1 PE=1 SV=1	PSPC1	12.18	12.53	12.02	12.37	10.5	12.83	12.76	12.7	11.14	18	0.48	12.11	2.31	0.042	0.22	-4.19	1.94208
P48643	T-complex protein 1 subunit epsilon OS=Homo sapiens GN=CCT5 PE=1 SV=1	CCT5	9.42	8.91	8.62	9.25	9.04	8.25	8.15	8.39	7.5	8	-0.78	8.62	-2.31	0.043	0.22	-4.2	0.775737
O94761	ATP-dependent DNA helicase Q4 OS=Homo sapiens GN=RECQL4 PE=1 SV=1	RECQL4	6.64	6.56	6.74	7	6.97	6.05	5.82	6.31	5.66	3	-0.66	6.43	-2.31	0.043	0.22	-4.2	0.410957
P14923	Junction plakoglobin OS=Homo sapiens GN=JUP PE=1 SV=3	JUP	11.32	11.31	11.34	11.13	11.01	11.63	12.04	11.46	10.97	17	0.44	11.36	2.31	0.043	0.22	-4.2	0.718862
P84090	Enhancer of rudimentary homolog OS=Homo sapiens GN=ERH PE=1 SV=1	ERH	9.86	9.82	9.76	9.81	9.11	10.4	10.24	10.46	8.07	4	0.55	9.73	2.31	0.043	0.22	-4.2	1.77332
Q9UBU9	Nuclear RNA export factor 1 OS=Homo sapiens GN=NXF1 PE=1 SV=1	NXF1	10.45	10.58	10.29	10.53	8.98	10.11	10.03	10.03	9.31	16	-0.41	10.04	-2.31	0.043	0.22	-4.2	1.31971
Q9BU76	Multiple myeloma tumor-associated protein 2 OS=Homo sapiens GN=MMTAG2 PE=1 SV=1	MMTAG2	10.11	10.25	10.11	9.86	11.17	9.64	9.56	9.36	10.16	8	-0.56	10.03	-2.31	0.043	0.22	-4.2	-0.579508
Q9UDV7	Zinc finger protein 282 OS=Homo sapiens GN=ZNF282 PE=1 SV=3	ZNF282	4.9	4.63	4.57	4.66	3.79	5.49	4.81	5.3	3.43	1	0.49	4.68	2.3	0.043	0.22	-4.22	1.51898
P51114	Fragile X mental retardation syndrome-related protein 1 OS=Homo sapiens GN=FXR1 PE=1 SV=3	FXR1	5.58	5.68	5.2	5.63	4.14	5.1	4.87	4.97	3.24	1	-0.53	4.99	-2.3	0.044	0.22	-4.22	1.75666
Q8IY37	Probable ATP-dependent RNA helicase DHX37 OS=Homo sapiens GN=DHX37 PE=1 SV=1	DHX37	9.78	10	10.19	9.89	9.44	10.59	10.76	10.47	10.73	26	0.65	10.2	2.3	0.044	0.23	-4.22	0.520732
Q9BY77	Polymerase delta-interacting protein 3 OS=Homo sapiens GN=POLDIP3 PE=1 SV=2	POLDIP3	8.42	8.21	8.58	8.11	6.93	8.82	8.94	8.84	6.02	3	0.53	8.1	2.29	0.044	0.23	-4.23	2.37637
Q13895	Bystin OS=Homo sapiens GN=BYSL PE=1 SV=3	BYSL	9.99	10.22	10.32	10.03	10.52	10.56	10.56	10.51	10.81	14	0.41	10.39	2.29	0.044	0.23	-4.24	-0.118536
Q8NE71	ATP-binding cassette sub-family F member 1 OS=Homo sapiens GN=ABCF1 PE=1 SV=2	ABCF1	6.58	6.13	5.9	6.11	6.35	5.46	5.35	5.36	4.65	1	-0.78	5.79	-2.29	0.045	0.23	-4.24	0.663204
P20073	Annexin A7 OS=Homo sapiens GN=ANXA7 PE=1 SV=3	ANXA7	8.32	8.4	7.92	8.51	7.77	8.86	8.58	8.81	7.39	7	0.46	8.29	2.28	0.045	0.23	-4.25	1.16926
Q9GZP8	Immortalization up-regulated protein OS=Homo sapiens GN=IMUP PE=1 SV=1	IMUP	5.52	5.23	5.22	5.43	5.1	5.24	4.33	4.86	5.48	1	-0.53	5.2	-2.28	0.045	0.23	-4.25	0.0637491
Q9ULV4	Coronin-1C OS=Homo sapiens GN=CORO1C PE=1 SV=1	CORO1C	4.78	4.88	4.49	4.94	3.67	4.64	3.71	4.18	3.22	2	-0.57	4.36	-2.28	0.045	0.23	-4.25	1.25332
Q9Y490	Talin-1 OS=Homo sapiens GN=TLN1 PE=1 SV=3	TLN1	5	4.7	4.04	5.01	4.01	4.08	4.1	4.1	3.73	1	-0.57	4.38	-2.27	0.045	0.23	-4.26	0.776791
O43692	Peptidase inhibitor 15 OS=Homo sapiens GN=PI15 PE=1 SV=1	PI15	10.37	10.2	8.96	9.28	11.75	4.23	8.29	9.11	8.35	1	-2.47	8.96	-2.27	0.046	0.23	-4.26	-0.350831
Q13263	Transcription intermediary factor 1-beta OS=Homo sapiens GN=TRIM28 PE=1 SV=5	TRIM28	13.27	13.32	12.78	13.23	11.76	12.8	12.24	12.57	10.72	23	-0.61	12.52	-2.26	0.046	0.23	-4.28	1.91195
P17028	Zinc finger protein 24 OS=Homo sapiens GN=ZNF24 PE=1 SV=4	ZNF24	6.27	6.63	6.06	6.48	5.6	7.02	6.56	6.88	5.81	2	0.46	6.39	2.26	0.046	0.23	-4.28	1.10266
P07814	Bifunctional glutamate/proline--tRNA ligase OS=Homo sapiens GN=EPRS PE=1 SV=5	EPRS	9.06	8.49	8.44	9.1	8.58	7.85	7.5	8.1	6.48	3	-0.95	8.18	-2.26	0.047	0.23	-4.29	1.23853
P35579	Myosin-9 OS=Homo sapiens GN=MYH9 PE=1 SV=4	MYH9	10.95	10.35	10.5	10.67	10.97	10	9.99	10.19	10.04	25	-0.56	10.41	-2.25	0.048	0.24	-4.3	0.112554
P61086	Ubiquitin-conjugating enzyme E2 K OS=Homo sapiens GN=UBE2K PE=1 SV=3	UBE2K	3.74	3.45	3.28	3.7	2.39	4.31	3.69	4.41	2.63	1	0.56	3.64	2.24	0.048	0.24	-4.31	1.47666
Q15181	Inorganic pyrophosphatase OS=Homo sapiens GN=PPA1 PE=1 SV=2	PPA1	7.06	6.91	6.71	6.91	6.09	6.64	6.31	6.4	5.52	2	-0.44	6.52	-2.24	0.048	0.24	-4.31	1.08086
Q9ULC4	Malignant T-cell-amplified sequence 1 OS=Homo sapiens GN=MCTS1 PE=1 SV=1	MCTS1	7.2	7.2	6.7	7.2	6.59	6.66	6.16	6.63	5.6	1	-0.59	6.68	-2.24	0.048	0.24	-4.32	0.964244
P62495	Eukaryotic peptide chain release factor subunit 1 OS=Homo sapiens GN=ETF1 PE=1 SV=3	ETF1	6.23	5.93	5.88	6.13	5.51	5.37	5.11	5.49	3.89	1	-0.71	5.54	-2.24	0.049	0.24	-4.32	1.30632
P62910	60S ribosomal protein L32 OS=Homo sapiens GN=RPL32 PE=1 SV=2	RPL32	10.77	10.65	10.74	10.58	10.32	10.32	10.36	10.19	10.69	8	-0.39	10.51	-2.23	0.049	0.24	-4.33	0.174257
P49750	YLP motif-containing protein 1 OS=Homo sapiens GN=YLPM1 PE=1 SV=3	YLPM1	12.05	12.28	12.07	12.11	10.7	12.57	12.47	12.5	10.32	37	0.38	11.9	2.23	0.049	0.24	-4.33	1.99965
Q86VI3	Ras GTPase-activating-like protein IQGAP3 OS=Homo sapiens GN=IQGAP3 PE=1 SV=2	IQGAP3	5.27	4.62	5.18	5.07	5.06	5.45	6.04	5.43	5.91	2	0.59	5.37	2.23	0.049	0.24	-4.33	0.148464
Q9Y2X9	Zinc finger protein 281 OS=Homo sapiens GN=ZNF281 PE=1 SV=1	ZNF281	6.43	6.4	6.13	6.28	5.78	7.15	6.34	6.9	5.56	2	0.48	6.35	2.23	0.049	0.24	-4.33	1.11289
O60216	Double-strand-break repair protein rad21 homolog OS=Homo sapiens GN=RAD21 PE=1 SV=2	RAD21	2.07	1.44	2.74	2.92	1.93	3.58	2.64	3.51	2.27	1	0.82	2.81	2.23	0.049	0.24	-4.34	0.989373
Q04760	Lactoylglutathione lyase OS=Homo sapiens GN=GLO1 PE=1 SV=4	GLO1	6.34	6.17	6.53	6.65	6.34	5.92	5.77	6	5.45	1	-0.51	6.15	-2.22	0.05	0.24	-4.34	0.519168
P48730	Casein kinase I isoform delta OS=Homo sapiens GN=CSNK1D PE=1 SV=2	CSNK1D	7.46	7.39	7.41	7.37	6.98	7.87	7.86	7.93	6.08	2	0.48	7.38	2.22	0.05	0.24	-4.35	1.34438
Q8TB72	Pumilio homolog 2 OS=Homo sapiens GN=PUM2 PE=1 SV=2	PUM2	5.9	6.23	6.09	5.91	6.35	6.62	6.38	6.84	5.22	1	0.58	6.19	2.22	0.05	0.24	-4.35	0.81825
Q92805	Golgin subfamily A member 1 OS=Homo sapiens GN=GOLGA1 PE=1 SV=3	GOLGA1	10.56	10.85	10.34	10.55	9.06	10.18	9.57	10.01	7.82	12	-0.65	9.89	-2.22	0.05	0.24	-4.35	2.12785
Q86UP2	Kinectin OS=Homo sapiens GN=KTN1 PE=1 SV=1	KTN1	5.76	5.6	5.78	5.71	6.08	6.41	6.16	6.26	4.9	1	0.56	5.88	2.22	0.05	0.24	-4.35	0.772915
Q96S55	ATPase WRNIP1 OS=Homo sapiens GN=WRNIP1 PE=1 SV=2	WRNIP1	6.18	6.25	5.91	6.1	4.91	7.18	6.03	6.89	4.54	2	0.58	6.02	2.21	0.05	0.24	-4.36	1.93045
P78406	mRNA export factor OS=Homo sapiens GN=RAE1 PE=1 SV=1	RAE1	7.02	7.15	6.93	7.01	6.52	7.58	7.22	7.43	6.29	3	0.38	7.03	2.21	0.05	0.24	-4.36	1.00098
Q9BY44	Eukaryotic translation initiation factor 2A OS=Homo sapiens GN=EIF2A PE=1 SV=3	EIF2A	6.09	5.93	5.4	5.86	5.15	5.19	5.09	5.43	4.17	1	-0.57	5.41	-2.21	0.051	0.24	-4.36	1.12748
P50570	Dynamin-2 OS=Homo sapiens GN=DNM2 PE=1 SV=2	DNM2	6.16	5.65	5.72	6.07	5.64	5.36	5.29	5.22	4.43	1	-0.6	5.54	-2.2	0.051	0.24	-4.37	0.838354
Q14527	Helicase-like transcription factor OS=Homo sapiens GN=HLTF PE=1 SV=2	HLTF	7.98	8.07	8.18	8.13	7.94	8.7	8.21	8.6	8.28	7	0.42	8.24	2.2	0.051	0.24	-4.37	0.394657
O00257	E3 SUMO-protein ligase CBX4 OS=Homo sapiens GN=CBX4 PE=1 SV=3	CBX4	3.59	3.39	3.2	3.98	2.63	3.03	2.98	2.7	2.28	1	-0.57	3.26	-2.2	0.051	0.24	-4.38	0.95919
Q92797	Symplekin OS=Homo sapiens GN=SYMPK PE=1 SV=2	SYMPK	4.8	4.89	4.48	4.82	3.37	5.33	4.86	5.42	3.3	1	0.45	4.65	2.19	0.052	0.25	-4.4	1.77625
P08708	40S ribosomal protein S17 OS=Homo sapiens GN=RPS17 PE=1 SV=2	RPS17	10.5	10.17	10.04	10.35	9.48	9.94	9.74	9.86	9.16	4	-0.41	9.92	-2.19	0.053	0.25	-4.4	0.937744
P68400	Casein kinase II subunit alpha OS=Homo sapiens GN=CSNK2A1 PE=1 SV=1	CSNK2A1	6.32	6.5	6.6	6.52	5.96	7	7.24	6.86	7.05	2	0.54	6.69	2.18	0.053	0.25	-4.4	0.519833
Q92598	Heat shock protein 105 kDa OS=Homo sapiens GN=HSPH1 PE=1 SV=1	HSPH1	8.06	8	7.62	7.93	6.86	7.55	7.01	7.55	6.04	6	-0.53	7.41	-2.18	0.053	0.25	-4.41	1.44366
P62701	40S ribosomal protein S4, X isoform OS=Homo sapiens GN=RPS4X PE=1 SV=2	RPS4X	11.25	11.06	10.95	11.05	10.45	10.7	10.61	10.71	9.95	5	-0.4	10.75	-2.17	0.054	0.25	-4.42	0.876656
Q8NDD1	Uncharacterized protein C1orf131 OS=Homo sapiens GN=C1orf131 PE=1 SV=3	C1orf131	8.06	8.46	8.58	8.33	8.15	8.95	9.3	8.7	9.35	8	0.62	8.66	2.16	0.055	0.26	-4.44	0.231663
P55265	Double-stranded RNA-specific adenosine deaminase OS=Homo sapiens GN=ADAR PE=1 SV=4	ADAR	12.17	12.47	12.36	12.53	11.3	13.02	13.06	12.97	12.75	41	0.63	12.52	2.16	0.055	0.26	-4.44	0.989197
P30041	Peroxiredoxin-6 OS=Homo sapiens GN=PRDX6 PE=1 SV=3	PRDX6	9.29	9.18	9	9.51	8.62	8.93	8.5	8.79	7.83	5	-0.5	8.85	-2.16	0.055	0.26	-4.44	1.01693
P56192	Methionine--tRNA ligase, cytoplasmic OS=Homo sapiens GN=MARS PE=1 SV=2	MARS	7.17	6.85	6.62	7.03	6.5	6.48	5.87	6.27	4.98	2	-0.7	6.44	-2.15	0.056	0.26	-4.46	1.15744
Q8IVM0	Coiled-coil domain-containing protein 50 OS=Homo sapiens GN=CCDC50 PE=1 SV=1	CCDC50	4.5	4.15	4.39	3.63	5.42	4.66	4.55	5.16	4.64	2	0.59	4.63	2.14	0.057	0.26	-4.47	-0.236277
Q8WXX5	DnaJ homolog subfamily C member 9 OS=Homo sapiens GN=DNAJC9 PE=1 SV=1	DNAJC9	8.42	8.28	8.06	8.32	7.56	7.95	7.78	7.93	7.91	5	-0.38	8.03	-2.14	0.057	0.26	-4.47	0.530065
Q05048	Cleavage stimulation factor subunit 1 OS=Homo sapiens GN=CSTF1 PE=1 SV=1	CSTF1	8.65	8.81	8.16	8.71	6.96	9.23	8.85	9.09	6.45	4	0.47	8.33	2.14	0.057	0.26	-4.47	2.34254
Q9UBS4	DnaJ homolog subfamily B member 11 OS=Homo sapiens GN=DNAJB11 PE=1 SV=1	DNAJB11	9.02	9.41	9.09	9.36	8	10.01	9.49	10.2	6.61	6	0.68	9.02	2.14	0.057	0.26	-4.47	2.58891
Q8N1F7	Nuclear pore complex protein Nup93 OS=Homo sapiens GN=NUP93 PE=1 SV=2	NUP93	7.61	7.52	7.36	7.4	7.79	7.19	6.64	7.13	7.07	2	-0.48	7.31	-2.14	0.057	0.26	-4.47	0.0391609
P51659	Peroxisomal multifunctional enzyme type 2 OS=Homo sapiens GN=HSD17B4 PE=1 SV=3	HSD17B4	11.82	11.93	11.65	11.87	10.04	13.19	11.78	12.92	8.66	21	0.81	11.54	2.14	0.057	0.26	-4.47	3.27936
O94806	Serine/threonine-protein kinase D3 OS=Homo sapiens GN=PRKD3 PE=1 SV=1	PRKD3	3.51	4.12	3.14	3.26	0.81	2.71	2.23	2.77	-7.31	1	-0.83	2.71	-2.14	0.057	0.26	-4.48	2.89593
Q9Y508	E3 ubiquitin-protein ligase RNF114 OS=Homo sapiens GN=RNF114 PE=1 SV=1	RNF114	9.07	9.54	8.8	9.43	6.64	9.05	8.33	8.69	6.71	3	-0.51	8.48	-2.14	0.057	0.26	-4.48	2.52211
P54920	Alpha-soluble NSF attachment protein OS=Homo sapiens GN=NAPA PE=1 SV=3	NAPA	7.47	7.33	7.01	7.3	6.43	7.05	6.22	6.9	5.68	4	-0.55	6.83	-2.14	0.057	0.26	-4.48	1.20922
P19784	Casein kinase II subunit alpha OS=Homo sapiens GN=CSNK2A2 PE=1 SV=1	CSNK2A2	7.46	7.41	7.87	7.5	7.52	8.1	8.12	8.11	8.62	5	0.54	7.86	2.13	0.058	0.26	-4.48	0.0341097
O76094	Signal recognition particle subunit SRP72 OS=Homo sapiens GN=SRP72 PE=1 SV=3	SRP72	4.19	3.52	3.14	4.06	3.65	3.24	2.4	3.15	2.69	1	-0.72	3.48	-2.13	0.058	0.26	-4.49	0.508847
P05198	Eukaryotic translation initiation factor 2 subunit 1 OS=Homo sapiens GN=EIF2S1 PE=1 SV=3	EIF2S1	8.36	8.02	7.8	8.33	7.68	7.73	7.08	7.72	6.57	4	-0.62	7.71	-2.13	0.058	0.26	-4.49	1.00159
O15037	Protein KHNYN OS=Homo sapiens GN=KHNYN PE=1 SV=3	KHNYN	7.07	7.26	6.59	6.84	5.36	7.66	7.25	7.53	4.43	2	0.54	6.69	2.13	0.058	0.26	-4.49	2.54712
P46783	40S ribosomal protein S10 OS=Homo sapiens GN=RPS10 PE=1 SV=1	RPS10	8.44	8.01	7.94	8.2	7.45	7.71	7.68	7.88	7.34	4	-0.39	7.86	-2.13	0.058	0.26	-4.49	0.75036
Q7L2H7	Eukaryotic translation initiation factor 3 subunit M OS=Homo sapiens GN=EIF3M PE=1 SV=1	EIF3M	6.92	5.92	5.8	6.29	5.93	5.73	5.18	5.51	4.56	2	-0.75	5.79	-2.12	0.059	0.26	-4.5	0.963367
Q13409	Cytoplasmic dynein 1 intermediate chain 2 OS=Homo sapiens GN=DYNC1I2 PE=1 SV=3	DYNC1I2	5.33	5.05	4.28	5.4	4.85	4.36	3.73	4.12	2.8	1	-0.91	4.51	-2.12	0.059	0.26	-4.5	1.114
P62906	60S ribosomal protein L10a OS=Homo sapiens GN=RPL10A PE=1 SV=2	RPL10A	12.28	11.99	12	12.22	11.53	11.25	12.01	11.47	12.4	9	-0.55	11.91	-2.12	0.059	0.26	-4.5	0.158021
P25815	Protein S100-P OS=Homo sapiens GN=S100P PE=1 SV=2	S100P	7.71	7.72	7.69	8.13	6.16	7.4	7.32	7.57	6.18	2	-0.38	7.33	-2.12	0.059	0.26	-4.51	1.63366
O75147	Obscurin-like protein 1 OS=Homo sapiens GN=OBSL1 PE=1 SV=4	OBSL1	4.11	3.85	4.08	4.22	2.51	4.45	4.52	4.54	2.44	1	0.41	3.97	2.11	0.059	0.26	-4.51	1.84764
P62304	Small nuclear ribonucleoprotein E OS=Homo sapiens GN=SNRPE PE=1 SV=1	SNRPE	8.65	8.8	8.33	8.6	7.83	9.04	8.87	9.05	8.18	3	0.39	8.6	2.11	0.06	0.27	-4.52	0.984638
P16104	Histone H2AX OS=Homo sapiens GN=H2AFX PE=1 SV=2	H2AFX	8.9	8.62	9.19	8.79	8.59	8.47	8.38	8.59	8.48	2	-0.4	8.67	-2.11	0.06	0.27	-4.52	0.340793
Q96CN7	Isochorismatase domain-containing protein 1 OS=Homo sapiens GN=ISOC1 PE=1 SV=3	ISOC1	7.16	6.77	6.7	7.41	6.55	6.33	5.78	6.51	4.79	2	-0.8	6.46	-2.11	0.06	0.27	-4.52	1.31952
Q13428	Treacle protein OS=Homo sapiens GN=TCOF1 PE=1 SV=3	TCOF1	11.72	12	12.12	11.75	13.2	11.32	11.82	11.26	13.03	42	-0.43	12.03	-2.11	0.06	0.27	-4.52	-1.2173
P08758	Annexin A5 OS=Homo sapiens GN=ANXA5 PE=1 SV=2	ANXA5	6.3	6.32	6.46	6.11	5.78	6.17	5.44	5.51	4.71	1	-0.58	5.89	-2.11	0.06	0.27	-4.52	1.02538
Q53EZ4	Centrosomal protein of 55 kDa OS=Homo sapiens GN=CEP55 PE=1 SV=3	CEP55	7.64	7.69	7.74	7.64	6.15	8.46	8.83	8.16	8.13	3	0.8	7.83	2.11	0.061	0.27	-4.53	1.33069
Q96BP3	Peptidylprolyl isomerase domain and WD repeat-containing protein 1 OS=Homo sapiens GN=PPWD1 PE=1 SV=1	PPWD1	3.79	3.71	3.46	3.68	1.26	3.21	2.03	3.26	2.6	1	-0.73	3.2	-2.1	0.061	0.27	-4.53	1.47873
P49755	Transmembrane emp24 domain-containing protein 10 OS=Homo sapiens GN=TMED10 PE=1 SV=2	TMED10	8.34	8.29	8.24	8.42	8.22	9.1	8.49	8.98	7.2	3	0.54	8.37	2.1	0.061	0.27	-4.54	1.14401
O00151	PDZ and LIM domain protein 1 OS=Homo sapiens GN=PDLIM1 PE=1 SV=4	PDLIM1	6.79	6.32	6.29	6.68	5.77	5.92	5.84	6.22	4.82	1	-0.52	6.1	-2.09	0.062	0.27	-4.55	1.20779
P78371	T-complex protein 1 subunit beta OS=Homo sapiens GN=CCT2 PE=1 SV=4	CCT2	9.97	9.66	9.51	10	9.61	9.29	8.98	9.3	8.38	9	-0.6	9.41	-2.09	0.062	0.27	-4.55	0.791424
P47897	Glutamine--tRNA ligase OS=Homo sapiens GN=QARS PE=1 SV=1	QARS	4.22	2.72	3.14	4.02	3.7	2.71	2.51	1.48	1.02	1	-1.13	3.07	-2.09	0.062	0.27	-4.55	0.954638
Q14103	Heterogeneous nuclear ribonucleoprotein D0 OS=Homo sapiens GN=HNRNPD PE=1 SV=1	HNRNPD	13.2	13.37	12.97	13.27	10.47	12.99	12.65	12.81	10.19	11	-0.38	12.44	-2.09	0.062	0.27	-4.55	2.87455
Q9Y314	Nitric oxide synthase-interacting protein OS=Homo sapiens GN=NOSIP PE=1 SV=1	NOSIP	10.15	10.23	9.95	10.09	9.46	9.83	9.58	9.71	8.96	8	-0.4	9.77	-2.09	0.062	0.27	-4.55	0.89492
Q9UMS4	Pre-mRNA-processing factor 19 OS=Homo sapiens GN=PRPF19 PE=1 SV=1	PRPF19	8.86	8.8	8.67	8.95	8.44	8.47	8.07	8.23	7.22	5	-0.56	8.42	-2.09	0.062	0.27	-4.55	0.983326
P63165	Small ubiquitin-related modifier 1 OS=Homo sapiens GN=SUMO1 PE=1 SV=1	SUMO1	8.22	9.05	8.52	8.87	6.34	9.77	8.79	9.45	7.36	3	0.67	8.49	2.09	0.062	0.27	-4.55	2.47624
Q15084	Protein disulfide-isomerase A6 OS=Homo sapiens GN=PDIA6 PE=1 SV=1	PDIA6	7.37	7.09	6.92	7.42	7.06	7.9	7.41	8.1	5.91	2	0.6	7.25	2.08	0.063	0.27	-4.56	1.31013
Q9NVA2	Septin-11 OS=Homo sapiens GN=SEPT11 PE=1 SV=3	SEPT11_	6.26	5.92	5.52	6.29	6.09	5.36	4.87	5.43	4.36	1	-0.76	5.6	-2.08	0.063	0.27	-4.57	0.752784
P31146	Coronin-1A OS=Homo sapiens GN=CORO1A PE=1 SV=4	CORO1A	3.68	4.06	3.73	3.67	4.21	4.64	4.09	4.49	5.4	1	0.59	4.3	2.08	0.064	0.27	-4.57	-0.383132
P27635	60S ribosomal protein L10 OS=Homo sapiens GN=RPL10 PE=1 SV=4	RPL10	11.15	10.86	10.63	10.83	9.94	10.28	9.92	10.31	8.31	3	-0.7	10.25	-2.08	0.064	0.27	-4.57	1.73915
Q14203	Dynactin subunit 1 OS=Homo sapiens GN=DCTN1 PE=1 SV=3	DCTN1	8.22	7.58	7.41	8.07	7.8	6.97	6.82	7.39	6.14	2	-0.76	7.39	-2.08	0.064	0.27	-4.57	0.845752
Q96KM6	Zinc finger protein 512B OS=Homo sapiens GN=ZNF512B PE=1 SV=1	ZNF512B	7	7.05	6.93	6.88	6.55	6.73	6.62	6.5	6.78	4	-0.34	6.79	-2.07	0.064	0.27	-4.58	0.297816
P18206	Vinculin OS=Homo sapiens GN=VCL PE=1 SV=4	VCL	3.96	3.2	2.45	3.69	1.36	2.72	1.91	2.63	2.51	2	-0.8	2.94	-2.06	0.066	0.28	-4.6	1.18423
Q7Z6E9	E3 ubiquitin-protein ligase RBBP6 OS=Homo sapiens GN=RBBP6 PE=1 SV=1	RBBP6	10.7	10.98	10.64	10.48	11.74	10.11	9.82	9.76	9.71	10	-0.8	10.44	-2.06	0.066	0.28	-4.6	-0.0209208
Q07960	Rho GTPase-activating protein 1 OS=Homo sapiens GN=ARHGAP1 PE=1 SV=1	ARHGAP1	3.59	3.34	2.69	2.73	-5.98	2.64	2.17	1.73	0.19	1	-0.78	2.4	-2.06	0.066	0.28	-4.6	2.69039
P43490	Nicotinamide phosphoribosyltransferase OS=Homo sapiens GN=NAMPT PE=1 SV=1	NAMPT	6.61	6.33	6.4	6.69	6.16	5.93	6.01	6.2	5.32	1	-0.46	6.21	-2.06	0.066	0.28	-4.6	0.75523
P31350	Ribonucleoside-diphosphate reductase subunit M2 OS=Homo sapiens GN=RRM2 PE=1 SV=1	RRM2	5.33	5.06	4.79	5.35	4.61	4.27	4.42	4.19	2.38	2	-0.81	4.56	-2.05	0.067	0.28	-4.61	1.52589
P15311	Ezrin OS=Homo sapiens GN=EZR PE=1 SV=4	EZR	7.49	6.95	6.68	7.36	7.65	6.46	6.17	6.65	6.2	3	-0.68	6.86	-2.05	0.067	0.28	-4.61	0.189505
P42766	60S ribosomal protein L35 OS=Homo sapiens GN=RPL35 PE=1 SV=2	RPL35	11.2	11.03	11.09	11.12	10.88	10.39	10.98	10.72	11.3	7	-0.41	10.97	-2.05	0.067	0.28	-4.62	0.0147601
Q9NXG2	THUMP domain-containing protein 1 OS=Homo sapiens GN=THUMPD1 PE=1 SV=2	THUMPD1	7.31	7.6	7.37	7.58	6.92	7.09	7.08	7.2	6.97	4	-0.34	7.25	-2.04	0.067	0.28	-4.62	0.522145
P63244	Receptor of activated protein C kinase 1 OS=Homo sapiens GN=RACK1 PE=1 SV=3	RACK1	11.63	11.26	11.39	11.4	10.82	10.87	10.5	10.85	9.16	9	-0.68	10.88	-2.04	0.067	0.28	-4.62	1.42746
O94901	SUN domain-containing protein 1 OS=Homo sapiens GN=SUN1 PE=1 SV=3	SUN1	3.78	4.67	4.29	4.3	3.45	5.04	4.42	5.12	2.66	1	0.58	4.28	2.04	0.067	0.28	-4.62	1.6873
P27797	Calreticulin OS=Homo sapiens GN=CALR PE=1 SV=1	CALR	6.55	6.59	6.79	6.41	5.2	6.91	6.87	7.38	4.43	1	0.46	6.37	2.04	0.068	0.28	-4.63	2.19326
Q9P209	Centrosomal protein of 72 kDa OS=Homo sapiens GN=CEP72 PE=1 SV=2	CEP72	1.78	3.34	3.14	2.61	-5.98	3.76	4.49	3.76	2.36	1	1.15	2.96	2.04	0.068	0.28	-4.63	2.77486
P25685	DnaJ homolog subfamily B member 1 OS=Homo sapiens GN=DNAJB1 PE=1 SV=4	DNAJB1	10.25	10.23	9.8	10.23	8.81	9.85	9.29	9.82	8.2	7	-0.48	9.61	-2.04	0.068	0.28	-4.63	1.62185
Q8TAQ2	SWI/SNF complex subunit SMARCC2 OS=Homo sapiens GN=SMARCC2 PE=1 SV=1	SMARCC2	3.64	3.43	3.84	3.85	3.55	4.45	4.02	4.37	2.44	1	0.55	3.85	2.04	0.068	0.28	-4.63	1.17389
P62244	40S ribosomal protein S15a OS=Homo sapiens GN=RPS15A PE=1 SV=2	RPS15A	11.58	11.19	11.11	11.39	10.81	10.97	10.59	11.03	10.18	8	-0.45	10.99	-2.04	0.068	0.28	-4.63	0.823745
P54136	Arginine--tRNA ligase, cytoplasmic OS=Homo sapiens GN=RARS PE=1 SV=2	RARS	8.08	8.08	7.89	8.17	8.18	7.66	7.3	7.63	7.05	5	-0.52	7.79	-2.04	0.068	0.28	-4.64	0.429744
Q6ZW49	PAX-interacting protein 1 OS=Homo sapiens GN=PAXIP1 PE=1 SV=2	PAXIP1	4.64	4.9	4.09	4.8	4.15	5.58	4.68	5.83	2.8	1	0.73	4.68	2.03	0.068	0.28	-4.64	1.78976
P33992	DNA replication licensing factor MCM5 OS=Homo sapiens GN=MCM5 PE=1 SV=5	MCM5	9.58	9.51	9.27	9.45	8.89	9.18	8.76	9.1	8.21	9	-0.44	9.11	-2.03	0.069	0.28	-4.64	0.900929
P62917	60S ribosomal protein L8 OS=Homo sapiens GN=RPL8 PE=1 SV=2	RPL8	11	10.71	10.83	10.83	10.32	10.39	10.6	10.23	11.05	9	-0.43	10.66	-2.03	0.069	0.28	-4.64	0.159332
Q00839	Heterogeneous nuclear ribonucleoprotein U OS=Homo sapiens GN=HNRNPU PE=1 SV=6	HNRNPU	14.67	14.84	14.71	14.7	12.37	14.44	14.18	14.42	11.77	26	-0.38	14.01	-2.03	0.069	0.28	-4.65	2.6607
P62333	26S protease regulatory subunit 10B OS=Homo sapiens GN=PSMC6 PE=1 SV=1	PSMC6	8.51	8.37	8.16	8.59	8	7.85	7.44	8.01	6.52	4	-0.64	7.95	-2.03	0.069	0.28	-4.65	1.13897
Q9BV38	WD repeat-containing protein 18 OS=Homo sapiens GN=WDR18 PE=1 SV=2	WDR18	8.21	8.12	8.24	8.18	7.97	8.73	8.61	8.59	8.95	7	0.46	8.4	2.02	0.069	0.28	-4.65	0.182369
P09110	3-ketoacyl-CoA thiolase, peroxisomal OS=Homo sapiens GN=ACAA1 PE=1 SV=2	ACAA1	9.09	9.08	9.24	9.02	7.52	10.15	9.09	9.95	6.41	6	0.62	8.84	2.02	0.07	0.28	-4.65	2.75797
Q8TA86	Retinitis pigmentosa 9 protein OS=Homo sapiens GN=RP9 PE=1 SV=2	RP9	9.34	9.24	9.12	8.78	10.36	8.49	8.32	8.55	8.75	4	-0.67	9	-2.02	0.07	0.28	-4.66	-0.43773
P52907	F-actin-capping protein subunit alpha-1 OS=Homo sapiens GN=CAPZA1 PE=1 SV=3	CAPZA1	7.98	7.51	7.18	8	7.25	7.01	6.61	7.16	5.6	2	-0.74	7.16	-2.02	0.07	0.28	-4.66	1.234
Q9NWB6	Arginine and glutamate-rich protein 1 OS=Homo sapiens GN=ARGLU1 PE=1 SV=1	ARGLU1	9.94	10.08	9.92	9.56	10.87	9.25	9.05	8.98	8.86	6	-0.78	9.61	-2.02	0.071	0.28	-4.67	0.00909302
Q9BQE3	Tubulin alpha-1C chain OS=Homo sapiens GN=TUBA1C PE=1 SV=1	TUBA1C	6.46	6.16	5.92	6.66	5.65	5.8	5.7	5.93	4.88	2	-0.48	5.93	-2.01	0.071	0.28	-4.67	1.0162
Q9HCD5	Nuclear receptor coactivator 5 OS=Homo sapiens GN=NCOA5 PE=1 SV=2	NCOA5	9.12	9.06	8.95	8.94	7.26	9.33	9.46	9.41	6.67	7	0.38	8.7	2.01	0.071	0.28	-4.67	2.42281
P16402	Histone H1.3 OS=Homo sapiens GN=HIST1H1D PE=1 SV=2	HIST1H1D	10.65	10.41	11.28	10.77	11.56	10.28	10.34	10.35	11.22	7	-0.45	10.76	-2.01	0.072	0.29	-4.68	-0.615438
P25786	Proteasome subunit alpha type-1 OS=Homo sapiens GN=PSMA1 PE=1 SV=1	PSMA1	8.11	8.1	7.77	8.26	7.65	7.56	7.26	7.74	6.52	3	-0.54	7.67	-2	0.072	0.29	-4.69	0.967504
P60866	40S ribosomal protein S20 OS=Homo sapiens GN=RPS20 PE=1 SV=1	RPS20	10.21	9.52	9.39	10.07	9.82	9.09	8.73	9.19	7.95	2	-0.79	9.33	-2	0.072	0.29	-4.69	0.910735
P51665	26S proteasome non-ATPase regulatory subunit 7 OS=Homo sapiens GN=PSMD7 PE=1 SV=2	PSMD7	4.47	4.33	4	4.48	4.03	3.51	3.44	4.07	2.73	1	-0.61	4	-2	0.072	0.29	-4.69	0.865801
Q9Y237	Peptidyl-prolyl cis-trans isomerase NIMA-interacting 4 OS=Homo sapiens GN=PIN4 PE=1 SV=1	PIN4	8.05	8.2	7.86	8.23	7.79	7.85	7.5	7.77	7.46	4	-0.38	7.86	-2	0.072	0.29	-4.69	0.455615
P62851	40S ribosomal protein S25 OS=Homo sapiens GN=RPS25 PE=1 SV=1	RPS25	10.1	9.76	9.73	9.93	9.73	9.5	9.25	9.42	8.74	3	-0.49	9.58	-2	0.072	0.29	-4.69	0.64255
P55072	Transitional endoplasmic reticulum ATPase OS=Homo sapiens GN=VCP PE=1 SV=4	VCP	9.54	9.13	8.85	9.69	9.07	8.73	8.11	8.98	7.74	8	-0.7	8.87	-2	0.073	0.29	-4.69	0.896947
Q92613	Protein Jade-3 OS=Homo sapiens GN=JADE3 PE=1 SV=1	JADE3	7.93	8.3	7.38	7.67	4.95	7.69	6.88	7.32	5.21	3	-0.52	7.05	-2	0.073	0.29	-4.69	2.70706
P55060	Exportin-2 OS=Homo sapiens GN=CSE1L PE=1 SV=3	CSE1L	8.26	8.05	7.78	8.37	7.4	7.79	7.34	7.85	6.85	7	-0.45	7.75	-2	0.073	0.29	-4.7	0.986031
Q9GZU8	Protein FAM192A OS=Homo sapiens GN=FAM192A PE=1 SV=1	FAM192A	5.69	5.41	5.08	5.55	3.65	6.19	5.38	6.27	3.93	2	0.5	5.28	1.99	0.073	0.29	-4.7	2.07929
O60869	Endothelial differentiation-related factor 1 OS=Homo sapiens GN=EDF1 PE=1 SV=1	EDF1	9.69	9.56	9.45	9.76	9.03	9.28	9.19	9.31	9.38	5	-0.35	9.41	-1.98	0.075	0.29	-4.72	0.409381
P15880	40S ribosomal protein S2 OS=Homo sapiens GN=RPS2 PE=1 SV=2	RPS2	12.81	12.5	12.26	12.55	11.73	11.96	11.58	11.97	9.98	8	-0.69	11.93	-1.97	0.076	0.3	-4.73	1.67508
Q6NTF9	Rhomboid domain-containing protein 2 OS=Homo sapiens GN=RHBDD2 PE=2 SV=2	RHBDD2	3.94	3.68	3.76	4.01	2.51	3.65	3.03	3.36	2.25	1	-0.46	3.5	-1.96	0.078	0.3	-4.76	1.31138
Q5VUA4	Zinc finger protein 318 OS=Homo sapiens GN=ZNF318 PE=1 SV=2	ZNF318	3.59	3.61	3.57	3.56	-5.98	4.76	4.49	4.89	2.84	1	1.07	3.57	1.96	0.078	0.3	-4.76	3.2453
P06396	Gelsolin OS=Homo sapiens GN=GSN PE=1 SV=1	GSN	10.14	9.54	9.85	9.9	9.7	9.37	9.31	9.41	8.7	9	-0.49	9.55	-1.96	0.078	0.3	-4.76	0.659281
Q9UGL1	Lysine-specific demethylase 5B OS=Homo sapiens GN=KDM5B PE=1 SV=3	KDM5B	4.16	4.13	2.93	3.66	2.39	4.59	4.07	4.39	2.57	1	0.59	3.78	1.95	0.078	0.3	-4.76	1.70241
Q9Y3Y2	Chromatin target of PRMT1 protein OS=Homo sapiens GN=CHTOP PE=1 SV=2	CHTOP	8.97	8.84	8.99	8.71	7.64	9.33	9.31	9.37	6.63	4	0.46	8.65	1.95	0.078	0.3	-4.76	2.19683
Q9Y316	Protein MEMO1 OS=Homo sapiens GN=MEMO1 PE=1 SV=1	MEMO1	6.49	6.85	6.52	6.9	5.64	6.46	5.8	6.38	4.96	2	-0.47	6.24	-1.95	0.079	0.31	-4.76	1.36983
Q9H9Q4	Non-homologous end-joining factor 1 OS=Homo sapiens GN=NHEJ1 PE=1 SV=1	NHEJ1	6.72	6.8	6.47	6.64	3.1	7.56	6.5	7.41	3.41	2	0.5	6.11	1.95	0.079	0.31	-4.77	3.76656
Q9HB71	Calcyclin-binding protein OS=Homo sapiens GN=CACYBP PE=1 SV=2	CACYBP	10.97	10.71	10.22	10.77	9.61	10.17	9.53	10.08	7.83	5	-0.74	9.99	-1.95	0.079	0.31	-4.77	1.9429
Q86XI2	Condensin-2 complex subunit G2 OS=Homo sapiens GN=NCAPG2 PE=1 SV=1	NCAPG2	4.77	4.66	4.11	4.35	2.3	5.04	4.68	5.23	3.1	1	0.5	4.34	1.94	0.08	0.31	-4.78	2.11705
P60842	Eukaryotic initiation factor 4A-I OS=Homo sapiens GN=EIF4A1 PE=1 SV=1	EIF4A1	11.34	11.23	11.12	11.12	9.88	10.88	10.55	10.66	8.72	8	-0.5	10.61	-1.94	0.08	0.31	-4.78	1.90306
P50454	Serpin H1 OS=Homo sapiens GN=SERPINH1 PE=1 SV=2	SERPINH1	9.11	9.07	8.99	9.37	8.22	9.65	9.54	9.97	6.81	6	0.58	8.97	1.94	0.08	0.31	-4.78	2.19681
O95059	Ribonuclease P protein subunit p14 OS=Homo sapiens GN=RPP14 PE=1 SV=3	RPP14	4.36	4.69	4.53	4.74	3.94	5.12	5.21	4.96	5.08	1	0.49	4.79	1.93	0.082	0.31	-4.8	0.55419
P46777	60S ribosomal protein L5 OS=Homo sapiens GN=RPL5 PE=1 SV=3	RPL5	11.98	11.75	11.76	11.85	11.24	11.45	11.56	11.37	11.9	11	-0.38	11.65	-1.93	0.082	0.31	-4.8	0.265632
O75531	Barrier-to-autointegration factor OS=Homo sapiens GN=BANF1 PE=1 SV=1	BANF1	7.59	7.96	7.61	8.07	6.57	7.66	7.01	7.34	5.87	2	-0.47	7.31	-1.92	0.083	0.32	-4.81	1.57284
Q969G3	SWI/SNF-related matrix-associated actin-dependent regulator of chromatin subfamily E member 1 OS=Homo sapiens GN=SMARCE1 PE=1 SV=2	SMARCE1	7.45	7.62	7.28	7.5	6.36	8.54	7.28	8.41	5.47	3	0.61	7.33	1.92	0.083	0.32	-4.82	2.14048
Q15361	Transcription termination factor 1 OS=Homo sapiens GN=TTF1 PE=1 SV=3	TTF1	7.73	7.86	7.76	7.74	8.81	8.13	8.14	8.01	9.11	8	0.32	8.15	1.92	0.083	0.32	-4.82	-0.86772
P61160	Actin-related protein 2 OS=Homo sapiens GN=ACTR2 PE=1 SV=1	ACTR2	8.13	7.69	7.41	8.07	7.89	7.23	6.97	7.44	6.51	3	-0.61	7.49	-1.91	0.084	0.32	-4.83	0.61811
O14776	Transcription elongation regulator 1 OS=Homo sapiens GN=TCERG1 PE=1 SV=2	TCERG1	7.85	7.6	7.37	8.1	7.69	7.21	6.89	7.34	6.42	2	-0.58	7.39	-1.91	0.085	0.32	-4.83	0.671342
Q8NC51	Plasminogen activator inhibitor 1 RNA-binding protein OS=Homo sapiens GN=SERBP1 PE=1 SV=2	SERBP1	10.45	10.16	9.95	10.24	10.18	9.67	9.38	9.66	8.56	7	-0.63	9.81	-1.91	0.085	0.32	-4.83	0.828967
Q07065	Cytoskeleton-associated protein 4 OS=Homo sapiens GN=CKAP4 PE=1 SV=2	CKAP4	7.95	7.39	7.16	7.89	7.49	7.08	6.53	7.27	6.2	4	-0.63	7.23	-1.9	0.086	0.32	-4.84	0.743294
Q8IXT5	RNA-binding protein 12B OS=Homo sapiens GN=RBM12B PE=1 SV=2	RBM12B	10.74	10.86	10.8	10.64	9.49	11.09	11.24	11.08	8.82	17	0.38	10.53	1.9	0.086	0.32	-4.84	1.9799
Q99873	Protein arginine N-methyltransferase 1 OS=Homo sapiens GN=PRMT1 PE=1 SV=2	PRMT1	11.59	11.57	11.09	11.53	10.07	11.2	10.87	10.92	9.25	9	-0.45	10.9	-1.9	0.086	0.32	-4.85	1.78418
P17844	Probable ATP-dependent RNA helicase DDX5 OS=Homo sapiens GN=DDX5 PE=1 SV=1	DDX5	13.99	14.2	13.88	13.96	12.13	14.35	14.4	14.2	12.28	27	0.31	13.71	1.9	0.086	0.32	-4.85	2.11368
Q8N567	Zinc finger CCHC domain-containing protein 9 OS=Homo sapiens GN=ZCCHC9 PE=1 SV=2	ZCCHC9	6.31	6.6	6.63	6.2	6.44	6.84	6.72	6.83	6.87	2	0.36	6.62	1.89	0.086	0.32	-4.85	0.143537
O43592	Exportin-T OS=Homo sapiens GN=XPOT PE=1 SV=2	XPOT	5.73	5.58	5.53	5.97	5.04	5.35	4.67	5.42	3.92	1	-0.54	5.29	-1.89	0.087	0.32	-4.85	1.17816
Q93009	Ubiquitin carboxyl-terminal hydrolase 7 OS=Homo sapiens GN=USP7 PE=1 SV=2	USP7	9.09	9.11	8.74	9.19	8.28	8.87	8.46	8.7	8.21	7	-0.36	8.74	-1.89	0.086	0.32	-4.85	0.78646
O43670	BUB3-interacting and GLEBS motif-containing protein ZNF207 OS=Homo sapiens GN=ZNF207 PE=1 SV=1	ZNF207	5.42	5.67	5.47	5.74	4.54	5.82	6.04	6.1	5.29	2	0.4	5.6	1.89	0.087	0.32	-4.85	1.041
O14686	Histone-lysine N-methyltransferase 2D OS=Homo sapiens GN=KMT2D PE=1 SV=2	KMT2D	1.69	1.44	0.51	1.2	-5.98	2.91	1.62	1.98	-7.31	1	0.73	1.6	1.89	0.087	0.32	-4.85	2.45887
Q96EK4	THAP domain-containing protein 11 OS=Homo sapiens GN=THAP11 PE=1 SV=2	THAP11	5.12	5.56	5.23	5.21	3.35	4.89	4.92	4.97	3.58	2	-0.34	4.82	-1.89	0.087	0.32	-4.86	1.72887
Q8TBX8	Phosphatidylinositol 5-phosphate 4-kinase type-2 gamma OS=Homo sapiens GN=PIP4K2C PE=1 SV=3	PIP4K2C	5.77	5.57	5.77	5.68	4.96	5.42	5.26	5.47	5.02	1	-0.31	5.47	-1.89	0.087	0.32	-4.86	0.686356
Q9NRZ9	Lymphoid-specific helicase OS=Homo sapiens GN=HELLS PE=1 SV=1	HELLS	8.01	7.62	7.72	7.87	7.7	7.55	7.5	7.4	7.7	5	-0.32	7.68	-1.88	0.088	0.33	-4.87	0.101925
P41208	Centrin-2 OS=Homo sapiens GN=CETN2 PE=1 SV=1	CETN2	7.19	7.42	7.18	7.07	6.85	7.67	7.56	7.4	6.61	4	0.33	7.23	1.87	0.089	0.33	-4.88	0.807713
Q9P0M6	Core histone macro-H2A.2 OS=Homo sapiens GN=H2AFY2 PE=1 SV=3	H2AFY2	7.98	7.71	8.24	7.8	7.87	7.49	7.6	7.64	7.58	1	-0.35	7.77	-1.87	0.089	0.33	-4.88	0.202553
Q13501	Sequestosome-1 OS=Homo sapiens GN=SQSTM1 PE=1 SV=1	SQSTM1	13.98	14.53	13.58	14.1	11.27	13.84	12.92	13.5	10.07	15	-0.63	13.09	-1.87	0.09	0.33	-4.89	3.38059
P10599	Thioredoxin OS=Homo sapiens GN=TXN PE=1 SV=3	TXN	10.55	10.76	10.25	10.64	9.85	10.35	9.76	10.16	9.06	4	-0.46	10.15	-1.87	0.09	0.33	-4.89	1.09846
Q9P2K5	Myelin expression factor 2 OS=Homo sapiens GN=MYEF2 PE=1 SV=3	MYEF2	11.41	11.37	11.13	11.28	9.08	10.83	10.71	10.89	7.88	16	-0.49	10.51	-1.86	0.091	0.33	-4.9	2.81692
Q9BT25	HAUS augmin-like complex subunit 8 OS=Homo sapiens GN=HAUS8 PE=1 SV=3	HAUS8	4.74	4.55	4.38	4.5	2	4.97	5.56	4.73	3.18	2	0.53	4.38	1.85	0.092	0.34	-4.91	2.30588
P62318	Small nuclear ribonucleoprotein Sm D3 OS=Homo sapiens GN=SNRPD3 PE=1 SV=1	SNRPD3	9.63	9.54	9.25	9.52	8.19	9.9	9.65	9.93	7.97	2	0.34	9.29	1.85	0.093	0.34	-4.91	1.73799
Q6UXN9	WD repeat-containing protein 82 OS=Homo sapiens GN=WDR82 PE=1 SV=1	WDR82	6.53	6.65	6.12	6.66	5.01	6.98	6.54	7.16	4.75	2	0.4	6.29	1.85	0.093	0.34	-4.92	1.97775
Q9H0C8	Integrin-linked kinase-associated serine/threonine phosphatase 2C OS=Homo sapiens GN=ILKAP PE=1 SV=1	ILKAP	6.28	6.18	6.11	6.34	5.63	5.94	5.73	6.07	5.7	2	-0.31	6.02	-1.85	0.093	0.34	-4.92	0.557583
O00629	Importin subunit alpha-3 OS=Homo sapiens GN=KPNA4 PE=1 SV=1	KPNA4	3.8	3.63	3.2	3.79	1.99	4.46	3.79	4.15	2.72	1	0.5	3.64	1.85	0.093	0.34	-4.92	1.59917
P35527	Keratin, type I cytoskeletal 9 OS=Homo sapiens GN=KRT9 PE=1 SV=3	KRT9	14.94	15.03	15.56	14.96	14.58	14.63	14.91	14.45	13.74	34	-0.46	14.76	-1.84	0.094	0.34	-4.93	0.964296
Q9Y3I0	tRNA-splicing ligase RtcB homolog OS=Homo sapiens GN=RTCB PE=1 SV=1	RTCB	9.55	9.48	9.26	9.64	8.93	9.16	8.95	9.22	8.34	11	-0.37	9.17	-1.84	0.094	0.34	-4.93	0.845015
P07355	Annexin A2 OS=Homo sapiens GN=ANXA2 PE=1 SV=2	ANXA2	8.87	8.72	8.5	8.95	8.59	8.23	7.96	8.33	7.04	4	-0.59	8.36	-1.84	0.094	0.34	-4.93	0.943643
Q99829	Copine-1 OS=Homo sapiens GN=CPNE1 PE=1 SV=1	CPNE1	5.37	5.28	4.8	5.53	4.19	4.98	4.78	4.69	3.61	1	-0.42	4.86	-1.84	0.094	0.34	-4.93	1.29158
Q99547	M-phase phosphoprotein 6 OS=Homo sapiens GN=MPHOSPH6 PE=1 SV=2	MPHOSPH6	7.05	7.2	7.41	7.17	7.48	7.55	8.27	7.4	8.56	4	0.53	7.57	1.83	0.096	0.34	-4.94	-0.276441
Q14739	Lamin-B receptor OS=Homo sapiens GN=LBR PE=1 SV=2	LBR	4.45	3.9	4.26	4.48	3.99	3.44	3.64	4.02	2.79	2	-0.54	3.99	-1.83	0.096	0.34	-4.94	0.818201
P25398	40S ribosomal protein S12 OS=Homo sapiens GN=RPS12 PE=1 SV=3	RPS12	9.85	9.27	9.14	9.64	9.33	9.11	8.86	9.14	8.69	2	-0.44	9.23	-1.83	0.096	0.34	-4.94	0.465844
Q96JP5	E3 ubiquitin-protein ligase ZFP91 OS=Homo sapiens GN=ZFP91 PE=1 SV=1	ZFP91	1.69	3.02	2.69	2.69	2.2	1.78	2.35	0.48	3.11	1	-0.76	2.54	-1.83	0.096	0.34	-4.95	-0.114739
Q5SNV9	Uncharacterized protein C1orf167 OS=Homo sapiens GN=C1orf167 PE=2 SV=2	C1orf167	9.03	9.03	8.95	9.05	6.02	8.57	8.41	9.02	5.86	1	-0.34	8.22	-1.83	0.096	0.34	-4.95	3.05546
P11474	Steroid hormone receptor ERR1 OS=Homo sapiens GN=ESRRA PE=1 SV=3	ESRRA	7.79	8.52	7.56	8.06	5.63	8.78	8.12	8.46	5.95	3	0.47	7.66	1.83	0.097	0.35	-4.95	2.64516
Q71UM5	40S ribosomal protein S27-like OS=Homo sapiens GN=RPS27L PE=1 SV=3	RPS27L	6.96	6.92	6.75	7.07	6.49	6.65	6.3	6.75	6.04	1	-0.36	6.67	-1.82	0.097	0.35	-4.96	0.65302
Q9UQ35	Serine/arginine repetitive matrix protein 2 OS=Homo sapiens GN=SRRM2 PE=1 SV=2	SRRM2	10.19	10.31	10.21	9.85	11.46	9.65	9.41	9.22	9.42	9	-0.72	9.97	-1.82	0.098	0.35	-4.96	-0.297479
P05386	60S acidic ribosomal protein P1 OS=Homo sapiens GN=RPLP1 PE=1 SV=1	RPLP1	7.92	7.35	6.99	7.67	7.46	6.82	6.38	7.03	5.55	1	-0.74	7.03	-1.82	0.098	0.35	-4.96	0.970701
Q15773	Myeloid leukemia factor 2 OS=Homo sapiens GN=MLF2 PE=1 SV=1	MLF2	8.97	9.07	9.54	8.81	8.05	9.63	9.47	9.62	7.05	5	0.48	8.92	1.82	0.098	0.35	-4.96	2.01486
P03372	Estrogen receptor OS=Homo sapiens GN=ESR1 PE=1 SV=2	ESR1	15.85	15.93	15.39	15.54	12.82	15.49	14.51	15.28	11.61	24	-0.59	14.71	-1.82	0.098	0.35	-4.97	3.4587
P46940	Ras GTPase-activating-like protein IQGAP1 OS=Homo sapiens GN=IQGAP1 PE=1 SV=1	IQGAP1	8.05	7.4	7.09	7.87	7.57	6.88	6.67	7.2	5.89	4	-0.68	7.19	-1.81	0.099	0.35	-4.97	0.866445
Q9BQ24	Zinc finger FYVE domain-containing protein 21 OS=Homo sapiens GN=ZFYVE21 PE=1 SV=1	ZFYVE21	5.42	5.44	5.21	5.3	4.16	5.24	4.64	5.06	4.15	1	-0.35	5.01	-1.81	0.099	0.35	-4.98	1.14383
P23588	Eukaryotic translation initiation factor 4B OS=Homo sapiens GN=EIF4B PE=1 SV=2	EIF4B	9.41	9.21	8.92	9.29	8.49	8.75	8.38	8.78	6.99	9	-0.57	8.7	-1.81	0.1	0.35	-4.98	1.46503
Q6NZY4	Zinc finger CCHC domain-containing protein 8 OS=Homo sapiens GN=ZCCHC8 PE=1 SV=2	ZCCHC8	1.74	2.57	1.45	2.19	1.35	2.74	2.3	3.08	1.06	1	0.59	2.39	1.81	0.099	0.35	-4.98	1.18745
P57740	Nuclear pore complex protein Nup107 OS=Homo sapiens GN=NUP107 PE=1 SV=1	NUP107	3.98	3.42	3.48	3.9	3.59	4.41	3.98	4.04	3.35	1	0.42	3.9	1.81	0.099	0.35	-4.98	0.629653
P61927	60S ribosomal protein L37 OS=Homo sapiens GN=RPL37 PE=1 SV=2	RPL37	8.46	8.7	8.66	8.27	8.81	8.32	8.14	8.11	8.54	3	-0.33	8.45	-1.81	0.1	0.35	-4.98	-0.154916
Q00341	Vigilin OS=Homo sapiens GN=HDLBP PE=1 SV=2	HDLBP	7.63	7.28	7.03	7.43	6.82	6.82	6.68	6.94	5.49	4	-0.52	6.92	-1.81	0.1	0.35	-4.98	1.17363
P23396	40S ribosomal protein S3 OS=Homo sapiens GN=RPS3 PE=1 SV=2	RPS3	12.59	12.21	11.91	12.4	11.77	11.73	11.28	11.72	9.83	10	-0.7	11.72	-1.81	0.1	0.35	-4.98	1.48075
P38919	Eukaryotic initiation factor 4A-III OS=Homo sapiens GN=EIF4A3 PE=1 SV=4	EIF4A3	11.57	11.47	11.56	11.48	10.38	11.88	11.83	11.86	10.98	17	0.34	11.45	1.8	0.1	0.35	-4.98	1.17652
Q9UNQ2	Probable dimethyladenosine transferase OS=Homo sapiens GN=DIMT1 PE=1 SV=1	DIMT1	8.81	8.91	9.06	8.9	7.89	9.5	9.71	9.3	9.53	11	0.59	9.07	1.8	0.1	0.35	-4.99	0.79385
Q9C0H5	Rho GTPase-activating protein 39 OS=Homo sapiens GN=ARHGAP39 PE=1 SV=2	ARHGAP39	3.5	3.22	2.85	3.15	3.79	4.14	3.27	3.91	2.81	1	0.55	3.54	1.79	0.1	0.35	-5	0.431533
Q15005	Signal peptidase complex subunit 2 OS=Homo sapiens GN=SPCS2 PE=1 SV=3	SPCS2	3.66	3.22	3.21	3.49	3.43	3.93	3.54	4.07	3.63	1	0.42	3.69	1.79	0.1	0.35	-5	0.293676
P05388	60S acidic ribosomal protein P0 OS=Homo sapiens GN=RPLP0 PE=1 SV=1	RPLP0	9.82	8.73	8.48	9.64	9.13	8.27	8.02	8.67	7.12	4	-0.84	8.66	-1.79	0.1	0.36	-5.01	1.03923
Q9Y592	Centrosomal protein of 83 kDa OS=Homo sapiens GN=CEP83 PE=1 SV=2	CEP83	1.18	2.04	0.81	1.03	1.74	2.62	1.4	2.61	0.34	1	0.73	1.99	1.78	0.1	0.36	-5.01	0.857691
O95073	Fibrinogen silencer-binding protein OS=Homo sapiens GN=FSBP PE=1 SV=1	FSBP	7.32	7.27	6.82	7.19	5.82	6.91	6.78	6.75	5.5	1	-0.34	6.72	-1.78	0.1	0.36	-5.01	1.46991
Q9NZC9	SWI/SNF-related matrix-associated actin-dependent regulator of chromatin subfamily A-like protein 1 OS=Homo sapiens GN=SMARCAL1 PE=1 SV=1	SMARCAL1	3.09	2.98	2.45	3.35	3.23	3.26	3.54	3.73	2.73	1	0.49	3.31	1.78	0.1	0.36	-5.02	0.477952
Q5SSJ5	Heterochromatin protein 1-binding protein 3 OS=Homo sapiens GN=HP1BP3 PE=1 SV=1	HP1BP3	9.1	8.82	9.22	8.9	8.77	8.75	8.64	8.7	8.65	10	-0.31	8.84	-1.78	0.1	0.36	-5.02	0.296021
Q8TE68	Epidermal growth factor receptor kinase substrate 8-like protein 1 OS=Homo sapiens GN=EPS8L1 PE=1 SV=3	EPS8L1	1.64	2.67	1.89	1.56	3.47	2.21	2.92	3.04	2.34	1	0.65	2.68	1.78	0.1	0.36	-5.02	-0.165962
Q53F19	Nuclear cap-binding protein subunit 3 OS=Homo sapiens GN=NCBP3 PE=1 SV=2	NCBP3	5.99	5.98	6.05	5.93	5.26	6.42	6.35	6.4	4.27	2	0.39	5.88	1.78	0.1	0.36	-5.02	1.58386
Q7Z478	ATP-dependent RNA helicase DHX29 OS=Homo sapiens GN=DHX29 PE=1 SV=2	DHX29	5.27	5.23	5.14	5.34	4.93	5.32	4.39	4.78	4.67	1	-0.4	5.05	-1.78	0.1	0.36	-5.02	0.4315
P49368	T-complex protein 1 subunit gamma OS=Homo sapiens GN=CCT3 PE=1 SV=4	CCT3	9.69	9.34	9.01	9.64	9.07	9.05	8.82	9.08	8.29	7	-0.44	9.11	-1.77	0.11	0.36	-5.03	0.741194
Q15019	Septin-2 OS=Homo sapiens GN=SEPT2 PE=1 SV=1	SEPT2_	8.9	8.52	8.01	8.8	8.26	8.02	7.61	8.23	6.86	4	-0.6	8.14	-1.77	0.11	0.36	-5.03	0.99322
P60900	Proteasome subunit alpha type-6 OS=Homo sapiens GN=PSMA6 PE=1 SV=1	PSMA6	7.7	8.05	7.56	7.81	7.31	7.38	6.9	7.47	6	3	-0.53	7.36	-1.77	0.11	0.36	-5.03	1.11679
Q92504	Zinc transporter SLC39A7 OS=Homo sapiens GN=SLC39A7 PE=1 SV=2	SLC39A7	6.04	5.69	5.52	5.83	5.21	6.57	5.87	6.71	3.62	1	0.61	5.71	1.77	0.11	0.36	-5.04	1.91549
Q9BW85	Coiled-coil domain-containing protein 94 OS=Homo sapiens GN=CCDC94 PE=1 SV=1	CCDC94	4.09	3.98	3.64	4.11	2.55	3.58	3.68	3.21	2	1	-0.43	3.57	-1.76	0.11	0.36	-5.04	1.49662
O94913	Pre-mRNA cleavage complex 2 protein Pcf11 OS=Homo sapiens GN=PCF11 PE=1 SV=3	PCF11	4.45	4.17	4.35	4.15	4.47	3.66	3.49	3.68	2.53	2	-0.63	3.99	-1.76	0.11	0.36	-5.04	0.706996
Q9UNL2	Translocon-associated protein subunit gamma OS=Homo sapiens GN=SSR3 PE=1 SV=1	SSR3	4.71	4.76	4.19	4.79	4.31	3.95	3.58	4.49	2.99	1	-0.57	4.28	-1.76	0.11	0.36	-5.04	0.89777
Q9NP78	ATP-binding cassette sub-family B member 9 OS=Homo sapiens GN=ABCB9 PE=1 SV=1	ABCB9	10.76	11.1	10.53	10.72	7.56	10.56	9.66	10.55	6.66	8	-0.52	9.79	-1.76	0.11	0.36	-5.05	3.65573
Q8N5C6	S1 RNA-binding domain-containing protein 1 OS=Homo sapiens GN=SRBD1 PE=1 SV=2	SRBD1	8.08	8.21	8.21	8.16	7.71	8.58	8.62	8.52	8.74	10	0.41	8.32	1.76	0.11	0.36	-5.05	0.348311
Q86WJ1	Chromodomain-helicase-DNA-binding protein 1-like OS=Homo sapiens GN=CHD1L PE=1 SV=2	CHD1L	6.81	6.94	6.77	6.87	5.92	7.24	6.89	7.36	5.66	1	0.32	6.73	1.75	0.11	0.37	-5.07	1.36075
Q96I24	Far upstream element-binding protein 3 OS=Homo sapiens GN=FUBP3 PE=1 SV=2	FUBP3	11.81	12.04	11.65	11.96	9.69	12.3	12.15	12.27	8.92	18	0.38	11.42	1.75	0.11	0.37	-5.07	2.93519
P27708	CAD protein OS=Homo sapiens GN=CAD PE=1 SV=3	CAD	5.01	5.17	4.67	5.02	4.55	4.68	4.24	4.48	3.34	1	-0.48	4.64	-1.74	0.11	0.37	-5.07	0.968113
Q00610	Clathrin heavy chain 1 OS=Homo sapiens GN=CLTC PE=1 SV=5	CLTC	11.88	11.53	11.16	11.88	11.11	11.15	10.64	11.11	9.39	26	-0.64	11.09	-1.74	0.11	0.37	-5.07	1.36331
Q09666	Neuroblast differentiation-associated protein AHNAK OS=Homo sapiens GN=AHNAK PE=1 SV=2	AHNAK	10.81	10.21	10.15	10.98	10.65	9.91	9.5	10.17	8.93	15	-0.68	10.15	-1.74	0.11	0.37	-5.07	0.74762
P23246	Splicing factor, proline- and glutamine-rich OS=Homo sapiens GN=SFPQ PE=1 SV=2	SFPQ	13.98	14.31	13.83	14.15	12.39	14.4	14.51	14.34	12.99	30	0.35	13.88	1.74	0.11	0.37	-5.07	1.7324
Q86WA8	Lon protease homolog 2, peroxisomal OS=Homo sapiens GN=LONP2 PE=1 SV=1	LONP2	7.71	8.08	8.02	7.7	7.77	8.74	8	8.4	6.6	5	0.5	7.9	1.74	0.11	0.37	-5.08	1.18955
Q13948	Protein CASP OS=Homo sapiens GN=CUX1 PE=1 SV=2	CUX1	2.97	3.2	1.98	2.36	2.47	3.45	3.2	3.31	1.19	1	0.61	2.91	1.74	0.11	0.37	-5.08	1.24582
Q9Y6I4	Ubiquitin carboxyl-terminal hydrolase 3 OS=Homo sapiens GN=USP3 PE=1 SV=2	USP3	5.4	5.16	5.18	5.1	4.38	5.14	4.71	4.78	4.24	1	-0.32	4.95	-1.74	0.11	0.37	-5.08	0.868412
Q13526	Peptidyl-prolyl cis-trans isomerase NIMA-interacting 1 OS=Homo sapiens GN=PIN1 PE=1 SV=1	PIN1	5.65	5.8	5.48	5.61	4.14	6.22	5.65	6.04	4.11	1	0.33	5.45	1.74	0.11	0.37	-5.08	1.78717
Q5T3J3	Ligand-dependent nuclear receptor-interacting factor 1 OS=Homo sapiens GN=LRIF1 PE=1 SV=1	LRIF1	4.59	4.61	4.42	4.36	1.74	4.09	3.87	4.2	2.74	1	-0.42	3.97	-1.73	0.11	0.37	-5.08	2.02704
P49916	DNA ligase 3 OS=Homo sapiens GN=LIG3 PE=1 SV=2	LIG3	8.16	8.65	8.36	8.59	7.95	9.07	8.44	8.92	8.09	9	0.37	8.47	1.73	0.11	0.37	-5.08	0.782888
Q14004	Cyclin-dependent kinase 13 OS=Homo sapiens GN=CDK13 PE=1 SV=2	CDK13	5.09	5.33	5.04	5.15	3.88	4.78	4.84	4.88	4.23	1	-0.31	4.86	-1.73	0.11	0.37	-5.09	1.05426
P25789	Proteasome subunit alpha type-4 OS=Homo sapiens GN=PSMA4 PE=1 SV=1	PSMA4	9.05	9.1	8.65	9.2	7.99	8.7	8.31	8.66	7.02	4	-0.44	8.53	-1.73	0.11	0.37	-5.09	1.48759
O60563	Cyclin-T1 OS=Homo sapiens GN=CCNT1 PE=1 SV=1	CCNT1	5.03	5.71	4.89	5.52	4.87	4.71	5.12	4.8	4.78	2	-0.4	5.09	-1.73	0.11	0.37	-5.09	0.448085
Q9ULX6	A-kinase anchor protein 8-like OS=Homo sapiens GN=AKAP8L PE=1 SV=3	AKAP8L	7.57	7.92	7.18	7.78	5.08	8.22	7.84	7.94	4.68	3	0.38	7.15	1.73	0.11	0.37	-5.09	3.07262
P36873	Serine/threonine-protein phosphatase PP1-gamma catalytic subunit OS=Homo sapiens GN=PPP1CC PE=1 SV=1	PPP1CC	5.21	5.21	5.39	5.13	5.39	5.57	5.64	5.42	5.72	1	0.3	5.44	1.73	0.11	0.37	-5.09	-0.00760277
Q9BVI4	Nucleolar complex protein 4 homolog OS=Homo sapiens GN=NOC4L PE=1 SV=1	NOC4L	9.27	9.44	9.77	9.41	9.06	10.08	10.37	9.84	10.84	18	0.62	9.79	1.72	0.12	0.38	-5.11	0.143049
P31274	Homeobox protein Hox-C9 OS=Homo sapiens GN=HOXC9 PE=1 SV=3	HOXC9	1.31	1.96	1.13	1.52	1.05	2.87	1.4	3.23	-7.31	1	0.84	1.96	1.72	0.12	0.38	-5.11	1.95107
O14818	Proteasome subunit alpha type-7 OS=Homo sapiens GN=PSMA7 PE=1 SV=1	PSMA7	7.5	7.52	6.97	7.53	6.63	7.11	6.68	7.12	5.93	2	-0.41	7.01	-1.72	0.12	0.38	-5.11	1.08809
Q01844	RNA-binding protein EWS OS=Homo sapiens GN=EWSR1 PE=1 SV=1	EWSR1	11.8	12.22	11.71	12.02	9.91	12.28	12.29	12.18	9.82	7	0.31	11.58	1.71	0.12	0.38	-5.11	2.38644
P56270	Myc-associated zinc finger protein OS=Homo sapiens GN=MAZ PE=1 SV=1	MAZ	6.37	6.58	6.12	6.51	5.25	6.26	5.8	6.12	5.09	1	-0.33	6.04	-1.71	0.12	0.38	-5.11	1.20179
P08865	40S ribosomal protein SA OS=Homo sapiens GN=RPSA PE=1 SV=4	RPSA	9.97	8.93	8.81	9.72	9.4	8.64	8.11	8.94	7.37	5	-0.79	8.88	-1.71	0.12	0.38	-5.12	0.972158
Q12996	Cleavage stimulation factor subunit 3 OS=Homo sapiens GN=CSTF3 PE=1 SV=1	CSTF3	3.9	4.2	4.13	4.1	3.34	4.59	4.25	4.65	2.54	1	0.4	4.07	1.7	0.12	0.39	-5.14	1.43657
Q9NQC1	Protein Jade-2 OS=Homo sapiens GN=JADE2 PE=1 SV=2	JADE2	2.83	0.5	1.67	2.65	1.67	2.66	2.89	2.92	1.97	1	0.71	2.51	1.7	0.12	0.39	-5.14	0.834036
Q8TAA9	Vang-like protein 1 OS=Homo sapiens GN=VANGL1 PE=1 SV=1	VANGL1	11.47	11.79	11.44	11.39	9.53	12.14	11.63	11.92	8.88	13	0.38	11.13	1.7	0.12	0.39	-5.14	2.68827
Q96DN5	TBC1 domain family member 31 OS=Homo sapiens GN=TBC1D31 PE=1 SV=2	TBC1D31	7.85	8.15	8.07	7.9	6.86	7.7	7.83	7.51	6.47	3	-0.31	7.6	-1.69	0.12	0.39	-5.14	1.32077
Q9UHF7	Zinc finger transcription factor Trps1 OS=Homo sapiens GN=TRPS1 PE=1 SV=2	TRPS1	10.69	11.15	10.08	10.61	9.53	11.7	10.65	11.26	8.53	16	0.58	10.47	1.68	0.12	0.39	-5.16	2.17167
P83881	60S ribosomal protein L36a OS=Homo sapiens GN=RPL36A PE=1 SV=2	RPL36A	10.09	10.04	10.01	9.78	9.65	9.73	9.73	9.58	9.32	1	-0.3	9.77	-1.68	0.12	0.39	-5.16	0.496507
P02794	Ferritin heavy chain OS=Homo sapiens GN=FTH1 PE=1 SV=2	FTH1	9.46	9.21	7.66	7.73	6.45	8.38	7.32	7.51	6.49	2	-0.77	7.81	-1.68	0.12	0.39	-5.16	2.03609
Q9UL46	Proteasome activator complex subunit 2 OS=Homo sapiens GN=PSME2 PE=1 SV=4	PSME2	7.03	6.69	6.4	7.05	6.14	6.39	6.01	6.6	5.18	2	-0.46	6.41	-1.68	0.12	0.39	-5.17	1.11549
P13667	Protein disulfide-isomerase A4 OS=Homo sapiens GN=PDIA4 PE=1 SV=2	PDIA4	3.22	3.39	2.8	3.19	1.67	3.69	3.13	4.37	0.93	1	0.53	3.15	1.67	0.12	0.4	-5.17	2.04013
Q9HAW0	Transcription factor IIIB 50 kDa subunit OS=Homo sapiens GN=BRF2 PE=1 SV=1	BRF2	3.24	3.39	2.93	2.17	-5.98	4.06	3.91	3.98	2.72	1	0.95	3.07	1.67	0.12	0.4	-5.17	2.59947
P50395	Rab GDP dissociation inhibitor beta OS=Homo sapiens GN=GDI2 PE=1 SV=2	GDI2	8.98	8.67	8.38	8.85	8.49	8.43	7.84	8.39	7.27	5	-0.5	8.37	-1.67	0.13	0.4	-5.18	0.834497
Q9ULA0	Aspartyl aminopeptidase OS=Homo sapiens GN=DNPEP PE=1 SV=1	DNPEP	5.08	4.76	4.38	5.01	4.47	4.42	3.85	4.6	3.37	1	-0.5	4.51	-1.67	0.13	0.4	-5.18	0.839274
P02786	Transferrin receptor protein 1 OS=Homo sapiens GN=TFRC PE=1 SV=2	TFRC	3.95	3.95	3.18	3.84	3.43	3.51	1.03	3.36	1.15	1	-0.93	3.26	-1.67	0.13	0.4	-5.18	1.21384
Q13838	Spliceosome RNA helicase DDX39B OS=Homo sapiens GN=DDX39B PE=1 SV=1	DDX39B	8.88	8.66	8.81	8.63	7.5	9.22	8.9	9.23	6.66	3	0.37	8.5	1.67	0.13	0.4	-5.18	2.02761
Q15233	Non-POU domain-containing octamer-binding protein OS=Homo sapiens GN=NONO PE=1 SV=4	NONO	13.76	14.02	13.65	13.87	12.32	14.13	14.2	14.06	12.79	24	0.3	13.65	1.66	0.13	0.4	-5.18	1.57204
P15408	Fos-related antigen 2 OS=Homo sapiens GN=FOSL2 PE=1 SV=1	FOSL2	5.34	5.41	4.67	5.19	5.25	6	5.03	6.09	4.26	1	0.54	5.29	1.66	0.13	0.4	-5.18	0.921578
P39748	Flap endonuclease 1 OS=Homo sapiens GN=FEN1 PE=1 SV=1	FEN1	11.01	11.01	10.87	11.04	9.93	10.58	10.63	10.49	11.06	11	-0.41	10.74	-1.66	0.13	0.4	-5.19	0.485685
O95602	DNA-directed RNA polymerase I subunit RPA1 OS=Homo sapiens GN=POLR1A PE=1 SV=2	POLR1A	9.59	9.68	9.88	9.61	9.72	10.02	10.23	10.05	10.79	25	0.41	9.95	1.66	0.13	0.4	-5.19	-0.1575
Q9BR77	Coiled-coil domain-containing protein 77 OS=Homo sapiens GN=CCDC77 PE=2 SV=1	CCDC77	3.4	4.49	4.15	4.19	4.1	4.34	4.57	4.65	3.68	1	0.44	4.25	1.66	0.13	0.4	-5.19	0.594411
Q9NRR4	Ribonuclease 3 OS=Homo sapiens GN=DROSHA PE=1 SV=2	DROSHA	8.28	8.47	8.24	8.14	7.61	8.83	8.6	8.57	6.66	4	0.38	8.16	1.66	0.13	0.4	-5.19	1.53055
P04259	Keratin, type II cytoskeletal 6B OS=Homo sapiens GN=KRT6B PE=1 SV=5	KRT6B	7.31	7.25	8.63	7.28	7.47	6.85	6.93	6.93	5.73	1	-0.71	7.16	-1.66	0.13	0.4	-5.19	1.00809
Q9Y2Q3	Glutathione S-transferase kappa 1 OS=Homo sapiens GN=GSTK1 PE=1 SV=3	GSTK1	8.86	9.06	9.27	8.84	6.71	9.55	9.11	9.5	5.95	3	0.38	8.55	1.65	0.13	0.4	-5.2	3.04467
Q8TAT6	Nuclear protein localization protein 4 homolog OS=Homo sapiens GN=NPLOC4 PE=1 SV=3	NPLOC4	6.49	6.3	6.18	6.6	5.85	6.24	5.91	5.97	5.18	2	-0.35	6.1	-1.65	0.13	0.4	-5.2	0.863952
P46063	ATP-dependent DNA helicase Q1 OS=Homo sapiens GN=RECQL PE=1 SV=3	RECQL	9.6	9.61	9.42	9.66	8.79	9.31	9.27	9.21	9.31	10	-0.31	9.36	-1.65	0.13	0.4	-5.21	0.521261
P42167	Lamina-associated polypeptide 2, isoforms beta/gamma OS=Homo sapiens GN=TMPO PE=1 SV=2	TMPO	6.38	5.9	6.64	6.47	6.78	5.73	5.65	5.95	5.13	1	-0.56	6.09	-1.65	0.13	0.4	-5.21	0.383074
P45974	Ubiquitin carboxyl-terminal hydrolase 5 OS=Homo sapiens GN=USP5 PE=1 SV=2	USP5	4.84	4.78	4.23	4.32	4.11	4.34	3.54	4.14	2.95	2	-0.51	4.22	-1.64	0.13	0.41	-5.21	0.944482
Q9BT22	Chitobiosyldiphosphodolichol beta-mannosyltransferase OS=Homo sapiens GN=ALG1 PE=1 SV=2	ALG1	3.68	2.57	2.59	3.17	2.39	3.22	0.62	1.98	0.67	1	-0.84	2.64	-1.64	0.13	0.41	-5.22	1.1709
Q9NSI2	Protein FAM207A OS=Homo sapiens GN=FAM207A PE=1 SV=2	FAM207A	9.46	9.71	9.69	9.53	8.68	10.06	9.85	9.96	9.5	10	0.36	9.61	1.64	0.13	0.41	-5.22	0.86493
P42166	Lamina-associated polypeptide 2, isoform alpha OS=Homo sapiens GN=TMPO PE=1 SV=2	TMPO	8.53	8.51	8.4	8.53	7.86	8.33	7.98	8.28	7.41	8	-0.3	8.21	-1.64	0.13	0.41	-5.22	0.855127
P62854	40S ribosomal protein S26 OS=Homo sapiens GN=RPS26 PE=1 SV=3	RPS26	10.41	10.29	10.11	10.13	9.86	9.96	9.77	9.95	9.15	1	-0.34	9.96	-1.63	0.13	0.41	-5.23	0.730629
A0AV96	RNA-binding protein 47 OS=Homo sapiens GN=RBM47 PE=1 SV=2	RBM47	10.69	11.03	10.86	10.94	8.94	11.3	11.11	11.31	8.1	12	0.36	10.48	1.63	0.13	0.41	-5.23	2.72091
P49720	Proteasome subunit beta type-3 OS=Homo sapiens GN=PSMB3 PE=1 SV=2	PSMB3	6.43	6.34	6.22	6.36	6.03	5.99	5.47	6.1	4.67	2	-0.48	5.98	-1.62	0.14	0.42	-5.24	0.96745
P24666	Low molecular weight phosphotyrosine protein phosphatase OS=Homo sapiens GN=ACP1 PE=1 SV=3	ACP1	8.66	8.72	8.36	8.8	7.21	8.48	8.04	8.42	6.88	5	-0.32	8.18	-1.62	0.14	0.42	-5.25	1.58123
Q9Y295	Developmentally-regulated GTP-binding protein 1 OS=Homo sapiens GN=DRG1 PE=1 SV=1	DRG1	10.56	10.68	10.35	10.33	8.62	10.17	9.57	9.98	6.87	9	-0.57	9.68	-1.62	0.14	0.42	-5.25	2.72712
Q8IX12	Cell division cycle and apoptosis regulator protein 1 OS=Homo sapiens GN=CCAR1 PE=1 SV=2	CCAR1	3.47	3.77	3.45	3.69	3.49	4.16	3.79	4.14	2.6	1	0.41	3.73	1.62	0.14	0.42	-5.25	0.896403
O43175	D-3-phosphoglycerate dehydrogenase OS=Homo sapiens GN=PHGDH PE=1 SV=4	PHGDH	7.12	6.91	6.84	7.06	6.48	6.72	6.52	6.84	6.25	2	-0.28	6.76	-1.62	0.14	0.42	-5.25	0.609064
Q9UHR5	SAP30-binding protein OS=Homo sapiens GN=SAP30BP PE=1 SV=1	SAP30BP	6.98	7.14	6.61	6.96	5.6	6.77	6.31	6.71	5.84	2	-0.32	6.56	-1.61	0.14	0.42	-5.25	1.18765
Q96AE4	Far upstream element-binding protein 1 OS=Homo sapiens GN=FUBP1 PE=1 SV=3	FUBP1	12.52	12.83	12.27	12.72	10.61	13.02	12.87	13	9.75	18	0.38	12.18	1.61	0.14	0.42	-5.25	2.77861
Q68CQ4	Digestive organ expansion factor homolog OS=Homo sapiens GN=DIEXF PE=1 SV=2	DIEXF	9.11	9.1	9.32	9.08	9.4	9.42	9.75	9.31	10.07	15	0.34	9.4	1.61	0.14	0.42	-5.26	-0.239907
Q15843	NEDD8 OS=Homo sapiens GN=NEDD8 PE=1 SV=1	NEDD8	7.89	8.12	7.58	8.16	6.4	7.84	7.08	7.76	6.25	1	-0.38	7.46	-1.61	0.14	0.42	-5.26	1.60195
Q9Y530	O-acetyl-ADP-ribose deacetylase 1 OS=Homo sapiens GN=OARD1 PE=1 SV=2	OARD1	5.95	5.82	5.75	5.88	5.16	5.62	5.12	5.82	4.91	1	-0.32	5.59	-1.6	0.14	0.42	-5.27	0.797953
Q8WW12	PEST proteolytic signal-containing nuclear protein OS=Homo sapiens GN=PCNP PE=1 SV=2	PCNP	5.04	4.65	5.14	4.82	3.49	4.45	4.53	4.77	3.75	2	-0.32	4.58	-1.6	0.14	0.42	-5.27	1.22486
Q9NVX0	HAUS augmin-like complex subunit 2 OS=Homo sapiens GN=HAUS2 PE=1 SV=1	HAUS2	6.14	6.34	6.31	5.96	7.8	6.48	6.41	6.67	7.17	1	0.33	6.6	1.6	0.14	0.42	-5.27	-0.957262
Q9BUI4	DNA-directed RNA polymerase III subunit RPC3 OS=Homo sapiens GN=POLR3C PE=1 SV=1	POLR3C	3.4	1.84	1.56	2.32	2.55	2.37	3.17	4.01	3.94	1	0.78	3.02	1.6	0.14	0.42	-5.27	-0.0583858
P25788	Proteasome subunit alpha type-3 OS=Homo sapiens GN=PSMA3 PE=1 SV=2	PSMA3	7.9	8.01	7.56	8.24	7.35	7.56	7.05	7.57	5.8	1	-0.53	7.46	-1.59	0.14	0.42	-5.28	1.34324
Q7L211	Protein ABHD13 OS=Homo sapiens GN=ABHD13 PE=2 SV=1	ABHD13	5.21	5.76	5.18	5.2	3.39	6.1	5.34	5.72	3.13	1	0.37	5.06	1.59	0.14	0.42	-5.28	2.34787
Q86XP3	ATP-dependent RNA helicase DDX42 OS=Homo sapiens GN=DDX42 PE=1 SV=1	DDX42	9.1	9.11	8.97	9.23	8.44	9.48	9.38	9.45	9.22	13	0.33	9.16	1.59	0.14	0.42	-5.28	0.609521
Q9H1I8	Activating signal cointegrator 1 complex subunit 2 OS=Homo sapiens GN=ASCC2 PE=1 SV=3	ASCC2	2.93	2.81	3.13	2.88	2.35	2.64	2.25	1.86	0.27	1	-0.58	2.64	-1.59	0.14	0.42	-5.28	1.24119
P00918	Carbonic anhydrase 2 OS=Homo sapiens GN=CA2 PE=1 SV=2	CA2	3.86	3.74	3.72	3.14	1.74	3.77	3.91	4.74	0.88	1	0.49	3.47	1.59	0.14	0.42	-5.28	2.41059
Q2NL82	Pre-rRNA-processing protein TSR1 homolog OS=Homo sapiens GN=TSR1 PE=1 SV=1	TSR1	9.88	10.04	10.11	9.87	9.39	10.24	10.45	10.19	10	14	0.32	10.02	1.58	0.14	0.43	-5.3	0.599778
Q4AC94	C2 domain-containing protein 3 OS=Homo sapiens GN=C2CD3 PE=1 SV=4	C2CD3	5.72	6.34	5.95	5.89	4.43	6.25	6.4	6.21	4.21	2	0.3	5.74	1.58	0.14	0.43	-5.3	1.91512
Q9Y6R9	Coiled-coil domain-containing protein 61 OS=Homo sapiens GN=CCDC61 PE=1 SV=3	CCDC61	5.92	6.33	6.55	6.12	4.68	6.57	6.94	6.58	3.35	2	0.46	5.93	1.58	0.14	0.43	-5.3	2.59886
Q9HCC0	Methylcrotonoyl-CoA carboxylase beta chain, mitochondrial OS=Homo sapiens GN=MCCC2 PE=1 SV=1	MCCC2	10.25	10.55	10.04	10.46	8.89	11.06	10.2	11.15	7.92	13	0.48	10.06	1.58	0.14	0.43	-5.3	2.39318
Q13618	Cullin-3 OS=Homo sapiens GN=CUL3 PE=1 SV=2	CUL3	5.73	5.38	5	5.52	5.35	5.14	4.44	5.19	4.25	1	-0.47	5.15	-1.58	0.14	0.43	-5.3	0.591215
O60437	Periplakin OS=Homo sapiens GN=PPL PE=1 SV=4	PPL	5.67	5.62	5.23	5.39	5.81	5.85	5.78	5.85	5.02	3	0.34	5.61	1.58	0.14	0.43	-5.3	0.401357
Q6NUK4	Receptor expression-enhancing protein 3 OS=Homo sapiens GN=REEP3 PE=1 SV=1	REEP3	6.45	6.46	6.31	6.31	7.07	6.07	5.67	6.06	5.73	1	-0.44	6.26	-1.57	0.15	0.43	-5.31	-0.0198437
Q8N7H5	RNA polymerase II-associated factor 1 homolog OS=Homo sapiens GN=PAF1 PE=1 SV=2	PAF1	6.89	6.61	6.64	6.82	5.86	6.45	6.04	6.71	5.38	2	-0.33	6.4	-1.57	0.15	0.43	-5.31	1.09795
P04792	Heat shock protein beta-1 OS=Homo sapiens GN=HSPB1 PE=1 SV=2	HSPB1	13.55	13.14	13.22	13.61	12.95	12.94	12.59	13.16	11.57	14	-0.48	12.97	-1.57	0.15	0.44	-5.32	1.11558
O00291	Huntingtin-interacting protein 1 OS=Homo sapiens GN=HIP1 PE=1 SV=5	HIP1	7.63	8.36	7.83	8.13	5.44	8.83	7.94	8.81	4.1	1	0.53	7.47	1.57	0.15	0.44	-5.32	3.70235
Q13427	Peptidyl-prolyl cis-trans isomerase G OS=Homo sapiens GN=PPIG PE=1 SV=2	PPIG	7.8	7.94	7.92	7.89	8.2	7.63	7.55	7.43	7.25	3	-0.35	7.74	-1.56	0.15	0.44	-5.32	0.160508
Q15596	Nuclear receptor coactivator 2 OS=Homo sapiens GN=NCOA2 PE=1 SV=2	NCOA2	3.8	4.05	3.85	3.94	-5.98	4.69	3.9	4.62	-0.07	1	0.47	3.38	1.56	0.15	0.44	-5.33	3.97647
Q8TDG2	Actin-related protein T1 OS=Homo sapiens GN=ACTRT1 PE=2 SV=2	ACTRT1	6.03	5.45	5.52	5.93	6.56	5.8	6.02	6.83	5.62	1	0.48	6	1.56	0.15	0.44	-5.33	0.12387
P61313	60S ribosomal protein L15 OS=Homo sapiens GN=RPL15 PE=1 SV=2	RPL15	11.77	11.79	12.23	11.64	11.16	11.39	11.72	11.27	12.09	9	-0.4	11.67	-1.55	0.15	0.44	-5.33	0.234368
P16401	Histone H1.5 OS=Homo sapiens GN=HIST1H1B PE=1 SV=3	HIST1H1B	12.3	11.92	12.7	12.13	13.12	11.97	11.94	11.9	12.78	13	-0.33	12.31	-1.55	0.15	0.44	-5.34	-0.683395
Q08117	Amino-terminal enhancer of split OS=Homo sapiens GN=AES PE=1 SV=4	AES	7.32	7.78	7.53	7.69	4.86	8.62	7.42	8.17	3.79	2	0.49	7.04	1.55	0.15	0.44	-5.34	3.67767
P62266	40S ribosomal protein S23 OS=Homo sapiens GN=RPS23 PE=1 SV=3	RPS23	11.4	11.3	11.22	11.25	10.69	11.07	11.04	11.01	10.83	5	-0.25	11.09	-1.55	0.15	0.44	-5.35	0.530285
Q7Z4H3	HD domain-containing protein 2 OS=Homo sapiens GN=HDDC2 PE=1 SV=1	HDDC2	11.01	11.61	11	11.4	9.37	11.09	10.23	11.1	8.58	10	-0.45	10.6	-1.54	0.15	0.45	-5.35	2.27636
O14545	TRAF-type zinc finger domain-containing protein 1 OS=Homo sapiens GN=TRAFD1 PE=1 SV=1	TRAFD1	5.71	5.54	5.32	5.64	4.51	6.02	6	5.65	5.26	2	0.34	5.55	1.54	0.15	0.45	-5.35	0.981314
P61081	NEDD8-conjugating enzyme Ubc12 OS=Homo sapiens GN=UBE2M PE=1 SV=1	UBE2M	7.85	7.71	7.31	7.76	7.62	7.42	6.95	7.38	6.57	3	-0.41	7.41	-1.54	0.15	0.45	-5.35	0.557244
Q8WV44	E3 ubiquitin-protein ligase TRIM41 OS=Homo sapiens GN=TRIM41 PE=1 SV=3	TRIM41	4.76	4.76	4.88	4.56	5.21	5	4.9	5.14	5.16	2	0.27	4.98	1.54	0.15	0.45	-5.36	-0.165763
Q9UEE9	Craniofacial development protein 1 OS=Homo sapiens GN=CFDP1 PE=1 SV=1	CFDP1	7.23	7.34	6.97	7.19	6.54	6.96	6.91	6.91	6.38	4	-0.26	6.95	-1.54	0.15	0.45	-5.36	0.71494
Q5T0W9	Protein FAM83B OS=Homo sapiens GN=FAM83B PE=1 SV=1	FAM83B	5.4	4.42	4.64	5.06	4.01	4.18	4.74	4.47	4.29	1	-0.4	4.64	-1.53	0.15	0.45	-5.36	0.696655
Q9NQX4	Unconventional myosin-Vc OS=Homo sapiens GN=MYO5C PE=1 SV=2	MYO5C	8.68	8.7	8.51	8.48	6.62	8.28	8.02	8.18	5.22	3	-0.43	7.86	-1.53	0.16	0.45	-5.36	2.6522
P08779	Keratin, type I cytoskeletal 16 OS=Homo sapiens GN=KRT16 PE=1 SV=4	KRT16	11.61	11.84	12.82	11.52	12.1	11.28	11.38	11.24	10.29	18	-0.65	11.57	-1.53	0.16	0.45	-5.36	0.748355
Q86SX3	Uncharacterized protein C14orf80 OS=Homo sapiens GN=C14orf80 PE=2 SV=2	C14orf80	3.45	3.52	3.2	3.32	-5.98	4.14	3.92	3.73	0.78	1	0.52	3.06	1.53	0.16	0.45	-5.36	3.28921
Q9BVJ6	U3 small nucleolar RNA-associated protein 14 homolog A OS=Homo sapiens GN=UTP14A PE=1 SV=1	UTP14A	10.68	10.96	11.14	10.85	10.12	11.35	11.64	11.2	11.66	30	0.49	11.07	1.52	0.16	0.45	-5.37	0.509069
Q92900	Regulator of nonsense transcripts 1 OS=Homo sapiens GN=UPF1 PE=1 SV=2	UPF1	12.15	12.19	12.14	11.98	10.31	11.76	11.67	11.59	8.88	24	-0.44	11.41	-1.52	0.16	0.45	-5.37	2.51645
Q15025	TNFAIP3-interacting protein 1 OS=Homo sapiens GN=TNIP1 PE=1 SV=2	TNIP1	8.55	8.59	7.15	7.36	6.2	8.02	6.65	7.06	5.42	3	-0.67	7.24	-1.52	0.16	0.46	-5.38	2.08533
O43447	Peptidyl-prolyl cis-trans isomerase H OS=Homo sapiens GN=PPIH PE=1 SV=1	PPIH	8.33	8.39	8.03	8.43	7.8	8.12	7.81	8.14	7.87	3	-0.27	8.11	-1.52	0.16	0.46	-5.38	0.460528
Q15185	Prostaglandin E synthase 3 OS=Homo sapiens GN=PTGES3 PE=1 SV=1	PTGES3	6.71	6.67	6.22	6.57	5.24	6.34	5.87	6.41	4.71	2	-0.33	6.11	-1.52	0.16	0.46	-5.38	1.53628
O15145	Actin-related protein 2/3 complex subunit 3 OS=Homo sapiens GN=ARPC3 PE=1 SV=3	ARPC3	7.33	7.16	6.92	7.44	7.23	6.63	6.26	6.93	5.19	2	-0.6	6.8	-1.52	0.16	0.46	-5.38	0.990905
Q86VP1	Tax1-binding protein 1 OS=Homo sapiens GN=TAX1BP1 PE=1 SV=2	TAX1BP1	14.39	14.64	12.6	13.14	10.73	13.81	11.94	12.76	9.6	34	-0.86	12.62	-1.52	0.16	0.46	-5.39	3.52383
Q5TC82	Roquin-1 OS=Homo sapiens GN=RC3H1 PE=1 SV=1	RC3H1	4.4	4.14	4.45	4.33	3.99	4.98	4.92	4.79	1.9	1	0.54	4.3	1.51	0.16	0.46	-5.39	1.78189
Q96G97	Seipin OS=Homo sapiens GN=BSCL2 PE=1 SV=3	BSCL2	7.74	8.33	7.85	8.06	6.71	7.71	7.29	7.78	5.7	3	-0.4	7.47	-1.51	0.16	0.46	-5.39	1.77074
Q13772	Nuclear receptor coactivator 4 OS=Homo sapiens GN=NCOA4 PE=1 SV=1	NCOA4	12.76	12.69	11.32	11.34	10.81	11.95	10.81	11.2	9.53	15	-0.71	11.38	-1.51	0.16	0.46	-5.39	1.85486
P14618	Pyruvate kinase PKM OS=Homo sapiens GN=PKM PE=1 SV=4	PKM	14.09	14.28	13.98	14.26	12.1	13.87	13.31	13.8	10.53	27	-0.49	13.36	-1.51	0.16	0.46	-5.39	2.83797
Q16890	Tumor protein D53 OS=Homo sapiens GN=TPD52L1 PE=1 SV=1	TPD52L1	8.51	8.64	8.15	8.56	7.49	8.3	7.93	8.2	6.87	4	-0.32	8.08	-1.51	0.16	0.46	-5.39	1.2803
P38159	RNA-binding motif protein, X chromosome OS=Homo sapiens GN=RBMX PE=1 SV=3	RBMX	12.01	12.19	11.97	11.98	10.08	12.43	12.32	12.33	9.23	8	0.33	11.62	1.51	0.16	0.46	-5.39	2.70405
O94979	Protein transport protein Sec31A OS=Homo sapiens GN=SEC31A PE=1 SV=3	SEC31A	7.57	7.17	6.98	7.57	6.95	6.93	6.51	7.1	5.62	2	-0.47	6.95	-1.51	0.16	0.46	-5.39	1.02577
O60716	Catenin delta-1 OS=Homo sapiens GN=CTNND1 PE=1 SV=1	CTNND1	6.15	5.64	5.88	6.01	5.72	6.23	6.09	6.51	4.9	2	0.35	5.93	1.51	0.16	0.46	-5.39	0.947618
Q96RS6	NudC domain-containing protein 1 OS=Homo sapiens GN=NUDCD1 PE=1 SV=2	NUDCD1	7.05	6.92	6.72	7.02	6.13	6.84	6.44	6.69	6.16	2	-0.27	6.68	-1.5	0.16	0.46	-5.4	0.775691
Q8N5L8	Ribonuclease P protein subunit p25-like protein OS=Homo sapiens GN=RPP25L PE=1 SV=1	RPP25L	3.95	4.46	4.68	4.17	4.35	4.87	5.08	4.33	5.25	2	0.42	4.63	1.5	0.16	0.46	-5.4	-0.0441733
O15460	Prolyl 4-hydroxylase subunit alpha-2 OS=Homo sapiens GN=P4HA2 PE=1 SV=1	P4HA2	4.8	4.71	4.95	4.76	4.08	5.6	5.83	5.54	7.29	1	0.83	5.33	1.5	0.16	0.46	-5.41	-0.0480478
O95716	Ras-related protein Rab-3D OS=Homo sapiens GN=RAB3D PE=1 SV=1	RAB3D	5.88	5.75	5.07	5.66	4.46	5.39	4.56	5.46	3.72	1	-0.44	5.15	-1.5	0.16	0.46	-5.41	1.44369
Q9NV06	DDB1- and CUL4-associated factor 13 OS=Homo sapiens GN=DCAF13 PE=1 SV=2	DCAF13	9.89	9.99	10.27	10.04	9.7	10.5	10.68	10.41	11.31	10	0.48	10.31	1.5	0.16	0.46	-5.41	0.0220964
O43396	Thioredoxin-like protein 1 OS=Homo sapiens GN=TXNL1 PE=1 SV=3	TXNL1	7.1	6.87	6.38	7.06	6.15	6.7	6.18	6.63	5.81	2	-0.35	6.56	-1.5	0.16	0.46	-5.41	0.859242
O15144	Actin-related protein 2/3 complex subunit 2 OS=Homo sapiens GN=ARPC2 PE=1 SV=1	ARPC2	8.69	8.36	8.07	8.56	8.36	8.01	7.56	8.2	6.88	4	-0.5	8.08	-1.5	0.16	0.46	-5.41	0.793198
Q9UFC0	Leucine-rich repeat and WD repeat-containing protein 1 OS=Homo sapiens GN=LRWD1 PE=1 SV=2	LRWD1	4.58	4.5	4.07	4.36	3.27	4.14	3.99	3.85	4.16	1	-0.37	4.19	-1.49	0.17	0.46	-5.42	0.62077
Q9NRX1	RNA-binding protein PNO1 OS=Homo sapiens GN=PNO1 PE=1 SV=1	PNO1	8.45	8.67	8.95	8.69	7.85	9.32	9.42	9.02	9.8	9	0.56	8.91	1.49	0.17	0.46	-5.42	0.430558
O43719	HIV Tat-specific factor 1 OS=Homo sapiens GN=HTATSF1 PE=1 SV=1	HTATSF1	7.24	6.91	6.96	7.08	6.12	6.83	6.33	6.75	4.9	2	-0.41	6.58	-1.49	0.17	0.46	-5.42	1.51532
P26583	High mobility group protein B2 OS=Homo sapiens GN=HMGB2 PE=1 SV=2	HMGB2	11.21	11.26	11.34	11.49	10.89	10.86	11.22	10.88	11.74	10	-0.34	11.21	-1.49	0.17	0.47	-5.43	0.00881301
P01023	Alpha-2-macroglobulin OS=Homo sapiens GN=A2M PE=1 SV=3	A2M	3.19	3.36	3.23	2.22	3.59	3.82	3.39	3.26	3.65	2	0.43	3.45	1.49	0.17	0.47	-5.43	-0.118166
Q99549	M-phase phosphoprotein 8 OS=Homo sapiens GN=MPHOSPH8 PE=1 SV=2	MPHOSPH8	3.21	3.06	2.99	2.89	2.15	1.78	2.98	2.77	2.49	1	-0.44	2.92	-1.48	0.17	0.47	-5.43	0.616725
Q92945	Far upstream element-binding protein 2 OS=Homo sapiens GN=KHSRP PE=1 SV=4	KHSRP	12.63	12.87	12.31	12.76	10.75	13.05	12.87	13.01	9.97	26	0.33	12.25	1.48	0.17	0.47	-5.43	2.61311
Q96HH9	GRAM domain-containing protein 3 OS=Homo sapiens GN=GRAMD3 PE=1 SV=1	GRAMD3	6.55	6.93	5.88	6.94	2.11	6.25	5.32	6.23	4.1	2	-0.63	5.65	-1.48	0.17	0.47	-5.44	3.29335
Q8IW35	Centrosomal protein of 97 kDa OS=Homo sapiens GN=CEP97 PE=1 SV=1	CEP97	6.29	6.71	6.46	6.47	6.56	7.09	6.62	7.06	5.16	1	0.44	6.51	1.48	0.17	0.47	-5.44	1.05091
P52272	Heterogeneous nuclear ribonucleoprotein M OS=Homo sapiens GN=HNRNPM PE=1 SV=3	HNRNPM	14.89	14.9	14.6	14.71	12.53	14.54	14.38	14.46	11.68	38	-0.32	14.08	-1.47	0.17	0.47	-5.44	2.67322
P39656	Dolichyl-diphosphooligosaccharide--protein glycosyltransferase 48 kDa subunit OS=Homo sapiens GN=DDOST PE=1 SV=4	DDOST	7.22	6.84	6.46	7.14	6.4	6.47	6.17	6.73	5.14	3	-0.45	6.52	-1.47	0.17	0.47	-5.45	1.12261
Q14847	LIM and SH3 domain protein 1 OS=Homo sapiens GN=LASP1 PE=1 SV=2	LASP1	10.68	10.71	10.41	10.67	10.09	10.26	10.19	10.32	9.04	10	-0.36	10.26	-1.47	0.17	0.47	-5.45	1.05464
Q08170	Serine/arginine-rich splicing factor 4 OS=Homo sapiens GN=SRSF4 PE=1 SV=2	SRSF4	5.59	5.35	5.59	5.5	5.11	5.66	5.81	5.94	4.45	3	0.29	5.48	1.47	0.17	0.47	-5.45	0.998185
P46776	60S ribosomal protein L27a OS=Homo sapiens GN=RPL27A PE=1 SV=2	RPL27A	11.57	11.46	11.43	11.3	11.32	11.2	11.09	11.3	11.38	4	-0.24	11.34	-1.46	0.17	0.47	-5.45	0.0892686
P50402	Emerin OS=Homo sapiens GN=EMD PE=1 SV=1	EMD	7.87	7.55	7.25	8.05	7.34	7.13	6.81	7.33	5.36	2	-0.59	7.2	-1.46	0.17	0.47	-5.46	1.31806
Q10567	AP-1 complex subunit beta-1 OS=Homo sapiens GN=AP1B1 PE=1 SV=2	AP1B1	7.04	7.01	6.62	7.05	6.8	6.62	6.1	6.47	4.95	2	-0.53	6.54	-1.46	0.17	0.47	-5.46	1.03507
Q9Y3B4	Splicing factor 3B subunit 6 OS=Homo sapiens GN=SF3B6 PE=1 SV=1	SF3B6	7.04	7	6.54	7.11	5.73	6.7	6.16	6.66	4.59	2	-0.41	6.41	-1.46	0.17	0.47	-5.46	1.73369
Q8N163	Cell cycle and apoptosis regulator protein 2 OS=Homo sapiens GN=CCAR2 PE=1 SV=2	CCAR2	11.15	11.14	10.81	11.27	9.87	10.72	10.4	10.7	8.23	15	-0.49	10.48	-1.46	0.17	0.47	-5.46	2.04029
P35221	Catenin alpha-1 OS=Homo sapiens GN=CTNNA1 PE=1 SV=1	CTNNA1	6.87	6.28	6.1	6.67	5.74	6.24	5.94	6.26	5.36	4	-0.33	6.18	-1.46	0.17	0.48	-5.46	0.91363
P11802	Cyclin-dependent kinase 4 OS=Homo sapiens GN=CDK4 PE=1 SV=2	CDK4	9.52	9.63	9.42	9.45	7.46	9.4	8.9	9.32	6.91	5	-0.3	8.89	-1.46	0.17	0.47	-5.46	2.3103
Q9UPP1	Histone lysine demethylase PHF8 OS=Homo sapiens GN=PHF8 PE=1 SV=3	PHF8	5.88	5.92	6.3	6.16	5.34	6.6	6.64	6.38	6.96	3	0.47	6.26	1.46	0.17	0.48	-5.46	0.38475
Q96T60	Bifunctional polynucleotide phosphatase/kinase OS=Homo sapiens GN=PNKP PE=1 SV=1	PNKP	12.92	13.21	13.14	12.86	11.9	12.68	12.1	12.4	9.54	19	-0.64	12.31	-1.45	0.18	0.48	-5.47	2.31142
P67936	Tropomyosin alpha-4 chain OS=Homo sapiens GN=TPM4 PE=1 SV=3	TPM4	8.99	8.39	8.29	9.03	8.81	8.14	7.9	8.54	7.5	4	-0.48	8.4	-1.45	0.18	0.48	-5.47	0.519782
Q8N5I9	Uncharacterized protein C12orf45 OS=Homo sapiens GN=C12orf45 PE=1 SV=2	C12orf45	4.35	3.89	4.1	4.15	4.41	4.25	4.56	4.44	4.3	1	0.28	4.35	1.45	0.18	0.48	-5.48	0.0630151
Q8NBJ5	Procollagen galactosyltransferase 1 OS=Homo sapiens GN=COLGALT1 PE=1 SV=1	COLGALT1	4.76	4.63	4.77	4.56	5.4	4.88	4.81	5.44	4.51	1	0.35	4.91	1.44	0.18	0.48	-5.48	0.0906666
Q99584	Protein S100-A13 OS=Homo sapiens GN=S100A13 PE=1 SV=1	S100A13	7.79	7.68	7.56	7.89	6.93	7.68	7.06	7.57	7.17	4	-0.29	7.49	-1.44	0.18	0.48	-5.48	0.678516
P38646	Stress-70 protein, mitochondrial OS=Homo sapiens GN=HSPA9 PE=1 SV=2	HSPA9	9.46	9.03	9.63	9.23	9.48	9.41	9.96	9.57	9.45	11	0.31	9.47	1.44	0.18	0.48	-5.48	0.177607
P07741	Adenine phosphoribosyltransferase OS=Homo sapiens GN=APRT PE=1 SV=2	APRT	5.74	5.5	5.97	5.68	5.38	5.97	5.9	6.11	5.02	1	0.27	5.73	1.44	0.18	0.48	-5.48	0.77709
P08621	U1 small nuclear ribonucleoprotein 70 kDa OS=Homo sapiens GN=SNRNP70 PE=1 SV=2	SNRNP70	12.63	12.9	12.45	12.76	11	13.01	12.92	12.97	10.42	15	0.28	12.34	1.44	0.18	0.48	-5.48	2.25769
Q8N7M2	Zinc finger protein 283 OS=Homo sapiens GN=ZNF283 PE=2 SV=4	ZNF283	4.16	4.33	4.52	4.28	3.43	4	3.85	3.92	2.23	1	-0.38	3.96	-1.44	0.18	0.48	-5.48	1.36045
P23771	Trans-acting T-cell-specific transcription factor GATA-3 OS=Homo sapiens GN=GATA3 PE=1 SV=1	GATA3	10.75	11.03	10.4	11	10.21	11.6	10.66	11.49	9.13	6	0.46	10.7	1.44	0.18	0.49	-5.49	1.58134
P57737	Coronin-7 OS=Homo sapiens GN=CORO7 PE=1 SV=2	CORO7	5.82	5.04	4.71	5.67	5.47	5.7	5.75	6.06	4.02	1	0.51	5.4	1.43	0.18	0.49	-5.49	1.05566
Q12906	Interleukin enhancer-binding factor 3 OS=Homo sapiens GN=ILF3 PE=1 SV=3	ILF3	12.95	13.23	12.99	13.17	11.48	13.51	13.48	13.38	12.7	30	0.37	12.99	1.43	0.18	0.49	-5.5	1.37215
Q9UL25	Ras-related protein Rab-21 OS=Homo sapiens GN=RAB21 PE=1 SV=3	RAB21	7.47	7.51	6.67	7.16	5.93	7.08	6.11	6.98	4.84	3	-0.48	6.66	-1.43	0.18	0.49	-5.5	1.79028
Q96KP4	Cytosolic non-specific dipeptidase OS=Homo sapiens GN=CNDP2 PE=1 SV=2	CNDP2	3.77	3.37	3.56	3.43	3.43	2.8	3.39	2.98	2.17	1	-0.43	3.37	-1.43	0.18	0.49	-5.5	0.645208
Q12824	SWI/SNF-related matrix-associated actin-dependent regulator of chromatin subfamily B member 1 OS=Homo sapiens GN=SMARCB1 PE=1 SV=2	SMARCB1	4.7	4.02	4.4	4.37	3.63	4.89	4.32	5.34	2.34	1	0.46	4.31	1.43	0.18	0.49	-5.5	1.73423
Q01995	Transgelin OS=Homo sapiens GN=TAGLN PE=1 SV=4	TAGLN	5.03	4.41	4.86	4.34	5.5	5	5.18	4.91	4.71	1	0.35	4.93	1.42	0.18	0.49	-5.5	-0.0744345
Q9BTE3	Mini-chromosome maintenance complex-binding protein OS=Homo sapiens GN=MCMBP PE=1 SV=2	MCMBP	7	6.71	6.37	6.89	5.51	7.23	6.79	7.1	5.5	2	0.29	6.58	1.42	0.18	0.49	-5.5	1.5127
Q8IVH8	Mitogen-activated protein kinase kinase kinase kinase 3 OS=Homo sapiens GN=MAP4K3 PE=1 SV=1	MAP4K3	2.66	1.32	3.11	2.63	1.81	0.12	2.66	1.58	3.14	1	-0.72	2.46	-1.42	0.18	0.49	-5.51	-0.0312854
Q9BUJ2	Heterogeneous nuclear ribonucleoprotein U-like protein 1 OS=Homo sapiens GN=HNRNPUL1 PE=1 SV=2	HNRNPUL1	11.07	11.32	10.97	11.19	10.12	11.51	11.33	11.46	9.4	14	0.3	10.93	1.42	0.18	0.49	-5.51	1.67439
Q3B726	DNA-directed RNA polymerase I subunit RPA43 OS=Homo sapiens GN=TWISTNB PE=1 SV=1	TWISTNB	4.65	4.47	5.28	4.52	4.96	4.89	5.54	5.18	6.27	2	0.46	5.13	1.42	0.18	0.49	-5.51	-0.406124
O43707	Alpha-actinin-4 OS=Homo sapiens GN=ACTN4 PE=1 SV=2	ACTN4	10.08	9.56	9.4	10.1	9.62	9.43	9.04	9.62	8.59	9	-0.42	9.5	-1.42	0.19	0.49	-5.51	0.681628
O95238	SAM pointed domain-containing Ets transcription factor OS=Homo sapiens GN=SPDEF PE=1 SV=1	SPDEF	8.43	8.71	8.59	8.45	5.82	9.13	8.61	8.91	6.74	3	0.34	8.16	1.42	0.19	0.49	-5.51	2.59014
Q01813	ATP-dependent 6-phosphofructokinase, platelet type OS=Homo sapiens GN=PFKP PE=1 SV=2	PFKP	7.77	7.59	7.73	7.54	7.61	7.46	7.12	7.31	6.47	5	-0.36	7.41	-1.41	0.19	0.49	-5.52	0.611485
Q5JTH9	RRP12-like protein OS=Homo sapiens GN=RRP12 PE=1 SV=2	RRP12	11.09	11.31	11.61	11.29	10.48	11.91	12.11	11.63	12.53	32	0.56	11.55	1.41	0.19	0.49	-5.52	0.38108
O60264	SWI/SNF-related matrix-associated actin-dependent regulator of chromatin subfamily A member 5 OS=Homo sapiens GN=SMARCA5 PE=1 SV=1	SMARCA5	9.9	9.66	9.75	9.83	9.93	9.6	9.3	9.59	9.27	15	-0.29	9.65	-1.41	0.19	0.49	-5.52	0.187127
Q6PCD5	E3 ubiquitin-protein ligase RFWD3 OS=Homo sapiens GN=RFWD3 PE=1 SV=3	RFWD3	2.91	3.3	1.89	2.76	2.2	3.03	3.46	3.2	2.3	1	0.44	2.99	1.41	0.19	0.49	-5.52	0.847014
Q7Z628	Neuroepithelial cell-transforming gene 1 protein OS=Homo sapiens GN=NET1 PE=1 SV=1	NET1	5.61	5.79	5.65	5.45	5.83	5.86	6.06	5.7	5.8	3	0.24	5.78	1.41	0.19	0.49	-5.52	0.0564359
O14646	Chromodomain-helicase-DNA-binding protein 1 OS=Homo sapiens GN=CHD1 PE=1 SV=2	CHD1	8.59	8.71	8.65	8.4	7.4	8.48	8.17	8.37	7.14	6	-0.25	8.22	-1.41	0.19	0.49	-5.53	1.31611
Q9UM54	Unconventional myosin-VI OS=Homo sapiens GN=MYO6 PE=1 SV=4	MYO6	8.22	8.02	7.78	8.17	7.89	7.77	7.43	7.7	6.49	3	-0.41	7.73	-1.4	0.19	0.5	-5.54	0.850807
Q14181	DNA polymerase alpha subunit B OS=Homo sapiens GN=POLA2 PE=1 SV=2	POLA2	5.98	5.93	5.56	5.85	5.86	5.81	5.58	5.19	5.42	1	-0.3	5.71	-1.4	0.19	0.5	-5.54	0.187767
Q14657	EKC/KEOPS complex subunit LAGE3 OS=Homo sapiens GN=LAGE3 PE=1 SV=2	LAGE3	2.74	3.22	2.99	3.18	2.55	3.65	2.85	3.92	2.17	1	0.41	3.21	1.39	0.19	0.5	-5.54	0.986359
Q6P158	Putative ATP-dependent RNA helicase DHX57 OS=Homo sapiens GN=DHX57 PE=1 SV=2	DHX57	3.1	0.88	3.05	2.63	1.81	2.8	3.07	3.73	0.48	1	0.65	2.7	1.39	0.19	0.51	-5.55	1.63964
P63220	40S ribosomal protein S21 OS=Homo sapiens GN=RPS21 PE=1 SV=1	RPS21	8.39	8.02	7.54	8.13	7.83	7.63	7.14	7.78	6.2	2	-0.5	7.64	-1.39	0.19	0.51	-5.55	0.996779
P49721	Proteasome subunit beta type-2 OS=Homo sapiens GN=PSMB2 PE=1 SV=1	PSMB2	5.59	5.9	5.22	5.73	5.25	5.39	5.28	5.12	4.38	1	-0.34	5.36	-1.39	0.2	0.51	-5.55	0.774679
Q93062	RNA-binding protein with multiple splicing OS=Homo sapiens GN=RBPMS PE=1 SV=1	RBPMS	7.05	7.08	6.75	6.81	5.81	7.51	7.19	7.27	4.43	3	0.39	6.67	1.38	0.2	0.51	-5.55	2.16084
Q96QD9	UAP56-interacting factor OS=Homo sapiens GN=FYTTD1 PE=1 SV=3	FYTTD1	8.84	8.74	9.27	8.64	7.89	8.99	9.13	9.43	7.38	9	0.31	8.7	1.38	0.2	0.51	-5.56	1.54351
P62829	60S ribosomal protein L23 OS=Homo sapiens GN=RPL23 PE=1 SV=1	RPL23	11.19	11.19	10.98	11.04	10.41	11.03	10.76	10.79	10.63	7	-0.24	10.89	-1.38	0.2	0.51	-5.56	0.580488
P35659	Protein DEK OS=Homo sapiens GN=DEK PE=1 SV=1	DEK	9.52	9.45	9.79	9.45	9.88	8.93	9.52	9.31	10.38	9	-0.3	9.58	-1.38	0.2	0.51	-5.56	-0.575622
P62857	40S ribosomal protein S28 OS=Homo sapiens GN=RPS28 PE=1 SV=1	RPS28	8.63	8.6	8.09	8.48	8.37	8.36	7.72	8.2	7.56	2	-0.35	8.23	-1.38	0.2	0.51	-5.56	0.479172
Q15154	Pericentriolar material 1 protein OS=Homo sapiens GN=PCM1 PE=1 SV=4	PCM1	13.23	13.45	13.43	13.16	11.47	13.57	13.79	13.5	10.65	48	0.3	12.92	1.38	0.2	0.51	-5.56	2.56013
P33552	Cyclin-dependent kinases regulatory subunit 2 OS=Homo sapiens GN=CKS2 PE=1 SV=1	CKS2	7.72	7.82	7.42	7.63	5.22	8	7.84	7.93	5.86	1	0.28	7.28	1.38	0.2	0.51	-5.56	2.35444
Q08426	Peroxisomal bifunctional enzyme OS=Homo sapiens GN=EHHADH PE=1 SV=3	EHHADH	5.15	5.3	5.06	5.27	4.59	5.87	5.2	5.59	3.59	1	0.35	5.12	1.38	0.2	0.51	-5.57	1.40375
Q9Y6J9	TAF6-like RNA polymerase II p300/CBP-associated factor-associated factor 65 kDa subunit 6L OS=Homo sapiens GN=TAF6L PE=1 SV=1	TAF6L	4.61	4.83	4.54	4.28	3.55	4.8	5.72	4.82	5.37	2	0.53	4.78	1.37	0.2	0.51	-5.57	0.617241
Q96FQ6	Protein S100-A16 OS=Homo sapiens GN=S100A16 PE=1 SV=1	S100A16	7.58	7.62	7.02	7.74	5.74	7.95	7.64	7.91	6.54	2	0.34	7.31	1.37	0.2	0.51	-5.57	1.67468
Q86YZ3	Hornerin OS=Homo sapiens GN=HRNR PE=1 SV=2	HRNR	9.63	9.85	10.04	9.6	9.62	9.53	9.54	9.29	8.75	13	-0.32	9.54	-1.37	0.2	0.51	-5.57	0.593169
Q96CP2	FLYWCH family member 2 OS=Homo sapiens GN=FLYWCH2 PE=1 SV=1	FLYWCH2	6.43	6.48	6.11	6.69	5.26	6.26	5.72	6.4	5.32	1	-0.3	6.1	-1.37	0.2	0.51	-5.57	1.1199
P78332	RNA-binding protein 6 OS=Homo sapiens GN=RBM6 PE=1 SV=5	RBM6	7.2	7.31	7.09	7.21	7.01	7.52	7.45	7.57	6.05	4	0.31	7.17	1.37	0.2	0.51	-5.57	0.975854
Q52LJ0	Protein FAM98B OS=Homo sapiens GN=FAM98B PE=1 SV=1	FAM98B	1.59	2.9	1.27	3.21	-5.98	2.93	3.47	3.44	2.69	1	0.87	2.6	1.37	0.2	0.51	-5.57	1.96394
P35606	Coatomer subunit beta OS=Homo sapiens GN=COPB2 PE=1 SV=2	COPB2	10.64	10.49	10.28	10.52	9.5	10.24	9.9	10.24	8.4	11	-0.35	10.02	-1.37	0.2	0.51	-5.58	1.53081
P61626	Lysozyme C OS=Homo sapiens GN=LYZ PE=1 SV=1	LYZ	6.51	6.52	6.39	6.33	6.9	6.33	6.08	5.81	5.72	1	-0.36	6.31	-1.36	0.2	0.51	-5.58	0.120073
P78527	DNA-dependent protein kinase catalytic subunit OS=Homo sapiens GN=PRKDC PE=1 SV=3	PRKDC	11.9	11.75	11.89	11.93	11.79	11.71	11.61	11.61	12.01	63	-0.22	11.8	-1.36	0.2	0.51	-5.58	-0.0345512
Q13573	SNW domain-containing protein 1 OS=Homo sapiens GN=SNW1 PE=1 SV=1	SNW1	9.03	9.28	8.71	9.29	7.47	8.99	8.58	8.81	7.78	7	-0.28	8.66	-1.36	0.2	0.51	-5.58	1.44665
P07339	Cathepsin D OS=Homo sapiens GN=CTSD PE=1 SV=1	CTSD	8.15	8.11	8.31	7.59	7.65	8.43	8.64	8.14	6.69	3	0.36	7.97	1.36	0.2	0.52	-5.59	1.22959
P30040	Endoplasmic reticulum resident protein 29 OS=Homo sapiens GN=ERP29 PE=1 SV=4	ERP29	4.17	4.23	4.17	4.54	4.01	4.57	4.39	4.85	3.31	1	0.31	4.33	1.36	0.2	0.52	-5.59	0.886254
Q13137	Calcium-binding and coiled-coil domain-containing protein 2 OS=Homo sapiens GN=CALCOCO2 PE=1 SV=1	CALCOCO2	11.37	11.74	9.86	10.34	8.82	10.91	9.28	9.99	7	8	-0.77	9.93	-1.35	0.2	0.52	-5.59	2.90971
Q9UBU8	Mortality factor 4-like protein 1 OS=Homo sapiens GN=MORF4L1 PE=1 SV=2	MORF4L1	6.33	6.25	6.07	6.29	5.62	6.17	5.9	5.77	6.34	4	-0.28	6.1	-1.35	0.21	0.52	-5.6	0.245355
Q8NF37	Lysophosphatidylcholine acyltransferase 1 OS=Homo sapiens GN=LPCAT1 PE=1 SV=2	LPCAT1	4.24	3.5	4.19	4.01	2.39	3.51	3.63	3.77	2.44	1	-0.32	3.65	-1.35	0.21	0.52	-5.6	1.41009
P09629	Homeobox protein Hox-B7 OS=Homo sapiens GN=HOXB7 PE=1 SV=4	HOXB7	2.91	2.57	2.93	2.49	3.93	3.07	2.92	3.58	2.84	1	0.41	3.2	1.35	0.21	0.52	-5.6	-0.181103
Q92804	TATA-binding protein-associated factor 2N OS=Homo sapiens GN=TAF15 PE=1 SV=1	TAF15	11.42	11.71	11.4	11.44	8.84	11.74	11.88	11.6	8.48	8	0.25	10.95	1.34	0.21	0.52	-5.61	3.07192
Q9H2H8	Peptidyl-prolyl cis-trans isomerase-like 3 OS=Homo sapiens GN=PPIL3 PE=1 SV=1	PPIL3	5.53	5.77	5.17	5.53	4.83	5.28	4.9	5.46	4.77	2	-0.28	5.29	-1.34	0.21	0.52	-5.61	0.682397
Q96JY6	PDZ and LIM domain protein 2 OS=Homo sapiens GN=PDLIM2 PE=1 SV=1	PDLIM2	1.43	1.25	2.05	1.34	2.15	1.43	2.35	2.88	0.27	1	0.56	2.11	1.34	0.21	0.53	-5.61	0.7262
P55010	Eukaryotic translation initiation factor 5 OS=Homo sapiens GN=EIF5 PE=1 SV=2	EIF5	5.14	5.18	4.81	5.27	4.55	4.72	4.67	4.98	3.75	1	-0.3	4.84	-1.34	0.21	0.53	-5.61	0.908669
P52788	Spermine synthase OS=Homo sapiens GN=SMS PE=1 SV=2	SMS	6.41	6.69	6.67	6.49	6.81	6.37	6.23	6.06	5.63	2	-0.35	6.39	-1.34	0.21	0.53	-5.61	0.343519
Q9UBX3	Mitochondrial dicarboxylate carrier OS=Homo sapiens GN=SLC25A10 PE=1 SV=2	SLC25A10	6.99	6.78	6.55	6.88	6.33	6.72	6.3	6.47	5.54	2	-0.3	6.52	-1.34	0.21	0.53	-5.62	0.854438
Q9UI30	Multifunctional methyltransferase subunit TRM112-like protein OS=Homo sapiens GN=TRMT112 PE=1 SV=1	TRMT112	8.31	8.36	8.22	8.22	7.89	8.78	8.3	8.53	7.4	4	0.26	8.23	1.33	0.21	0.53	-5.62	0.886367
P55786	Puromycin-sensitive aminopeptidase OS=Homo sapiens GN=NPEPPS PE=1 SV=2	NPEPPS	8.03	8.49	8.02	8.22	8.44	8.02	7.41	7.9	7.07	4	-0.41	7.96	-1.33	0.21	0.53	-5.62	0.434404
P20936	Ras GTPase-activating protein 1 OS=Homo sapiens GN=RASA1 PE=1 SV=1	RASA1	1.95	3.25	1.67	2.67	3.37	3.07	2.84	3.78	0.27	1	0.72	2.82	1.33	0.21	0.53	-5.62	1.05953
P52597	Heterogeneous nuclear ribonucleoprotein F OS=Homo sapiens GN=HNRNPF PE=1 SV=3	HNRNPF	12.74	12.97	12.65	12.81	10.6	13.11	12.93	13.06	10.14	10	0.24	12.33	1.33	0.21	0.53	-5.62	2.66868
P17612	cAMP-dependent protein kinase catalytic subunit alpha OS=Homo sapiens GN=PRKACA PE=1 SV=2	PRKACA	6.76	6.74	5.77	6.09	5.24	6.43	5.63	5.76	4.86	2	-0.39	5.95	-1.33	0.21	0.53	-5.62	1.2682
P61158	Actin-related protein 3 OS=Homo sapiens GN=ACTR3 PE=1 SV=3	ACTR3	6.33	6.09	5.6	6.25	6.07	5.57	5.14	6.06	4.58	3	-0.47	5.77	-1.33	0.21	0.53	-5.62	0.722154
P60520	Gamma-aminobutyric acid receptor-associated protein-like 2 OS=Homo sapiens GN=GABARAPL2 PE=1 SV=1	GABARAPL2	8.45	8.89	7.44	7.8	6.94	8.1	7.14	7.65	5.92	3	-0.51	7.6	-1.33	0.21	0.53	-5.62	1.70065
Q8WXW3	Progesterone-induced-blocking factor 1 OS=Homo sapiens GN=PIBF1 PE=1 SV=2	PIBF1	6.47	6.55	6.45	6.15	5.96	6.66	6.97	6.4	5.57	4	0.27	6.37	1.33	0.21	0.53	-5.63	0.901169
P78316	Nucleolar protein 14 OS=Homo sapiens GN=NOP14 PE=1 SV=3	NOP14	11.56	11.78	11.93	11.66	11.46	12.04	12.3	11.83	12.45	31	0.33	11.89	1.33	0.21	0.53	-5.63	0.106956
O60841	Eukaryotic translation initiation factor 5B OS=Homo sapiens GN=EIF5B PE=1 SV=4	EIF5B	4.61	3.92	3.79	4.08	3.88	3.78	3.67	3.71	3.03	1	-0.35	3.93	-1.32	0.21	0.53	-5.63	0.596802
P20042	Eukaryotic translation initiation factor 2 subunit 2 OS=Homo sapiens GN=EIF2S2 PE=1 SV=2	EIF2S2	7.59	7.22	7.33	7.41	7.38	7.1	6.96	6.99	6.07	4	-0.36	7.13	-1.32	0.21	0.53	-5.63	0.655209
Q9NPA5	Zinc finger protein 64 homolog, isoforms 1 and 2 OS=Homo sapiens GN=ZFP64 PE=1 SV=3	ZFP64	4.58	4.65	4.35	4.35	2.43	3.69	3.98	4.67	3.07	1	-0.35	4.08	-1.32	0.21	0.53	-5.63	1.591
Q15691	Microtubule-associated protein RP/EB family member 1 OS=Homo sapiens GN=MAPRE1 PE=1 SV=3	MAPRE1	8.02	7.58	7.59	7.99	7.3	8.21	7.97	7.97	7.08	6	0.25	7.75	1.32	0.21	0.53	-5.63	0.855184
Q8IX01	SURP and G-patch domain-containing protein 2 OS=Homo sapiens GN=SUGP2 PE=1 SV=2	SUGP2	8.05	8.22	8.02	8.04	6.9	7.96	7.52	7.97	6.34	4	-0.27	7.68	-1.32	0.21	0.53	-5.63	1.45581
Q9H7E9	UPF0488 protein C8orf33 OS=Homo sapiens GN=C8orf33 PE=1 SV=1	C8orf33	7.43	7.34	7.35	7.19	6.88	7.52	7.45	7.67	6.9	3	0.22	7.31	1.32	0.21	0.53	-5.63	0.652033
P58107	Epiplakin OS=Homo sapiens GN=EPPK1 PE=1 SV=2	EPPK1	12.21	11.64	12.09	12.06	12.1	11.79	11.75	11.73	12.13	49	-0.24	11.94	-1.32	0.22	0.53	-5.63	-0.113092
Q9C086	INO80 complex subunit B OS=Homo sapiens GN=INO80B PE=1 SV=2	INO80B	5.07	5.36	5.03	5.05	5.49	4.89	4.92	4.87	5.28	1	-0.23	5.15	-1.32	0.22	0.53	-5.64	-0.249082
P16403	Histone H1.2 OS=Homo sapiens GN=HIST1H1C PE=1 SV=2	HIST1H1C	10.74	10.5	11.31	10.79	11.99	10.54	10.57	10.5	11.52	6	-0.29	10.94	-1.32	0.22	0.53	-5.64	-0.923351
O75494	Serine/arginine-rich splicing factor 10 OS=Homo sapiens GN=SRSF10 PE=1 SV=1	SRSF10	10.45	10.58	10.45	10.32	8.4	10.73	10.77	10.75	7.45	5	0.3	9.99	1.32	0.22	0.53	-5.64	2.81749
Q5VT06	Centrosome-associated protein 350 OS=Homo sapiens GN=CEP350 PE=1 SV=1	CEP350	4.51	4.73	4.58	4.53	4.41	4.68	4.91	4.89	4.2	1	0.23	4.66	1.31	0.22	0.53	-5.64	0.503392
Q09028	Histone-binding protein RBBP4 OS=Homo sapiens GN=RBBP4 PE=1 SV=3	RBBP4	5.24	5.05	4.71	5.32	4.54	5.79	4.99	5.62	3.51	1	0.38	5.03	1.31	0.22	0.53	-5.64	1.38478
P09382	Galectin-1 OS=Homo sapiens GN=LGALS1 PE=1 SV=2	LGALS1	8.35	8.38	8.08	8.36	8.48	7.91	7.69	8.32	7.6	4	-0.32	8.14	-1.31	0.22	0.53	-5.64	0.252227
Q5M775	Cytospin-B OS=Homo sapiens GN=SPECC1 PE=1 SV=1	SPECC1	4.42	4.44	4.65	4.51	4.31	5.32	5.33	4.71	6.78	1	0.59	4.99	1.31	0.22	0.53	-5.65	-0.425467
Q14562	ATP-dependent RNA helicase DHX8 OS=Homo sapiens GN=DHX8 PE=1 SV=1	DHX8	4.91	5.3	4.98	5.37	4.96	5.04	4.9	4.61	4.39	1	-0.28	4.99	-1.31	0.22	0.53	-5.65	0.452111
P27169	Serum paraoxonase/arylesterase 1 OS=Homo sapiens GN=PON1 PE=1 SV=3	PON1	5.81	6.32	6.03	6.11	3.63	6.4	6.09	6.47	3.72	1	0.25	5.66	1.3	0.22	0.54	-5.66	2.55009
Q04724	Transducin-like enhancer protein 1 OS=Homo sapiens GN=TLE1 PE=1 SV=2	TLE1	6.43	6.79	6.44	6.5	5.52	7.07	6.55	6.88	4.78	1	0.29	6.35	1.3	0.22	0.54	-5.66	1.65403
P17029	Zinc finger protein with KRAB and SCAN domains 1 OS=Homo sapiens GN=ZKSCAN1 PE=1 SV=3	ZKSCAN1	3.56	3.77	3.09	3.59	-5.98	4.32	3.98	4.46	2.66	1	0.7	3.38	1.3	0.22	0.54	-5.66	2.87997
P51610	Host cell factor 1 OS=Homo sapiens GN=HCFC1 PE=1 SV=2	HCFC1	8.04	7.94	7.58	7.98	6.89	7.74	7.28	7.65	5.9	3	-0.33	7.45	-1.3	0.22	0.54	-5.66	1.48015
P13489	Ribonuclease inhibitor OS=Homo sapiens GN=RNH1 PE=1 SV=2	RNH1	8.38	8.2	7.72	8.08	7.38	7.9	7.43	7.88	6.31	4	-0.36	7.71	-1.3	0.22	0.54	-5.66	1.24398
P28066	Proteasome subunit alpha type-5 OS=Homo sapiens GN=PSMA5 PE=1 SV=3	PSMA5	8.03	7.98	7.83	8.08	7.74	7.79	7.36	7.68	6.37	3	-0.37	7.66	-1.3	0.22	0.54	-5.66	0.9209
O95429	BAG family molecular chaperone regulator 4 OS=Homo sapiens GN=BAG4 PE=1 SV=1	BAG4	6.8	7.04	6.55	6.9	2.16	7.44	7.14	7.44	4.49	2	0.52	6.27	1.29	0.22	0.54	-5.66	3.84708
P15927	Replication protein A 32 kDa subunit OS=Homo sapiens GN=RPA2 PE=1 SV=1	RPA2	5.9	5.95	5.86	6	5.16	5.98	5.26	5.7	4.63	1	-0.28	5.63	-1.29	0.22	0.54	-5.67	1.00526
Q9NQ29	Putative RNA-binding protein Luc7-like 1 OS=Homo sapiens GN=LUC7L PE=1 SV=1	LUC7L	8.94	8.81	8.82	8.77	7.85	9.04	9.08	9.04	8.17	6	0.22	8.73	1.29	0.22	0.54	-5.67	1.03944
P23297	Protein S100-A1 OS=Homo sapiens GN=S100A1 PE=1 SV=2	S100A1	4.08	4.03	4.05	4.13	2.55	3.96	3.75	3.63	2.17	1	-0.27	3.72	-1.29	0.22	0.54	-5.67	1.53421
Q92785	Zinc finger protein ubi-d4 OS=Homo sapiens GN=DPF2 PE=1 SV=2	DPF2	6.13	6.34	5.95	6.09	3.35	6.83	5.89	6.6	3	2	0.31	5.62	1.29	0.23	0.54	-5.67	3.1317
P60660	Myosin light polypeptide 6 OS=Homo sapiens GN=MYL6 PE=1 SV=2	MYL6	9.94	9.47	9.33	9.82	9.14	9.36	9.11	9.48	8.3	4	-0.32	9.33	-1.29	0.23	0.54	-5.67	0.917581
O00566	U3 small nucleolar ribonucleoprotein protein MPP10 OS=Homo sapiens GN=MPHOSPH10 PE=1 SV=2	MPHOSPH10	10.43	10.52	10.79	10.44	10.85	10.55	11.36	10.81	11.9	18	0.36	10.85	1.29	0.23	0.54	-5.67	-0.4686
P04264	Keratin, type II cytoskeletal 1 OS=Homo sapiens GN=KRT1 PE=1 SV=6	KRT1	16.02	16.16	16.39	15.72	15.8	15.85	15.94	15.28	14.61	37	-0.38	15.75	-1.28	0.23	0.54	-5.68	0.863883
Q9NY61	Protein AATF OS=Homo sapiens GN=AATF PE=1 SV=1	AATF	9.19	9.4	9.73	9.36	9.28	9.66	10.25	9.63	10.75	13	0.42	9.7	1.28	0.23	0.54	-5.68	-0.168722
Q9Y6D9	Mitotic spindle assembly checkpoint protein MAD1 OS=Homo sapiens GN=MAD1L1 PE=1 SV=2	MAD1L1	11.98	12.29	11.95	11.9	10.12	11.94	11.56	11.67	9.21	22	-0.31	11.4	-1.28	0.23	0.54	-5.68	2.3629
O43395	U4/U6 small nuclear ribonucleoprotein Prp3 OS=Homo sapiens GN=PRPF3 PE=1 SV=2	PRPF3	10.15	9.99	9.78	9.99	9.13	9.68	9.8	9.41	10.33	13	-0.35	9.81	-1.28	0.23	0.54	-5.68	0.244207
Q8NEY8	Periphilin-1 OS=Homo sapiens GN=PPHLN1 PE=1 SV=2	PPHLN1	5.27	5.45	5.02	4.88	4.55	5.63	5.5	5.27	3.71	1	0.3	5.08	1.28	0.23	0.54	-5.68	1.28609
Q9UHD1	Cysteine and histidine-rich domain-containing protein 1 OS=Homo sapiens GN=CHORDC1 PE=1 SV=2	CHORDC1	6.1	6.08	6.08	6.14	6.72	5.67	5.74	5.83	5.36	1	-0.35	5.99	-1.28	0.23	0.54	-5.68	0.0537266
Q9UPU7	TBC1 domain family member 2B OS=Homo sapiens GN=TBC1D2B PE=1 SV=2	TBC1D2B	8.41	8.92	8.52	8.66	6.45	8.49	8.28	8.42	6.47	6	-0.23	8.08	-1.28	0.23	0.54	-5.68	2.15524
Q9H8V3	Protein ECT2 OS=Homo sapiens GN=ECT2 PE=1 SV=4	ECT2	4.25	4.47	4.87	4.24	2.11	5.12	5.01	4.75	4.18	2	0.48	4.42	1.28	0.23	0.54	-5.68	1.67227
P47755	F-actin-capping protein subunit alpha-2 OS=Homo sapiens GN=CAPZA2 PE=1 SV=3	CAPZA2	5.49	4.58	4.57	5.39	4.91	4.88	4.25	4.5	3.55	1	-0.45	4.74	-1.28	0.23	0.54	-5.68	0.741647
P49770	Translation initiation factor eIF-2B subunit beta OS=Homo sapiens GN=EIF2B2 PE=1 SV=3	EIF2B2	4.3	3.94	4.2	4.45	3.7	3.66	3.94	4	2.7	1	-0.33	3.98	-1.28	0.23	0.54	-5.69	0.936606
Q13523	Serine/threonine-protein kinase PRP4 homolog OS=Homo sapiens GN=PRPF4B PE=1 SV=3	PRPF4B	9.32	9.37	9.49	9.08	10.63	9.05	8.86	8.74	8.93	5	-0.43	9.28	-1.28	0.23	0.54	-5.69	-0.458361
O14578	Citron Rho-interacting kinase OS=Homo sapiens GN=CIT PE=1 SV=2	CIT	8.42	8.5	8.51	8.22	8.6	8.68	8.74	8.64	9.44	11	0.28	8.64	1.27	0.23	0.54	-5.69	-0.328802
Q9NVM6	DnaJ homolog subfamily C member 17 OS=Homo sapiens GN=DNAJC17 PE=1 SV=1	DNAJC17	5.21	5.23	5.17	4.66	5.53	5.37	5.41	5.47	4.36	1	0.34	5.2	1.27	0.23	0.54	-5.69	0.458116
O75665	Oral-facial-digital syndrome 1 protein OS=Homo sapiens GN=OFD1 PE=1 SV=1	OFD1	7.05	7.19	7.14	6.7	5.35	7.23	7.49	7.08	5.13	2	0.25	6.72	1.27	0.23	0.54	-5.69	1.99548
Q9Y3D8	Adenylate kinase isoenzyme 6 OS=Homo sapiens GN=AK6 PE=1 SV=1	AK6	2.93	2.98	1.33	2.83	-5.98	1.74	2.57	1.1	0.02	1	-0.58	2.08	-1.27	0.23	0.54	-5.69	2.25595
P45973	Chromobox protein homolog 5 OS=Homo sapiens GN=CBX5 PE=1 SV=1	CBX5	10.31	10.35	10.07	10.37	9.73	10.18	9.81	10.14	9.69	8	-0.23	10.07	-1.27	0.23	0.54	-5.69	0.564234
P52298	Nuclear cap-binding protein subunit 2 OS=Homo sapiens GN=NCBP2 PE=1 SV=1	NCBP2	8.3	8.33	7.93	8.18	7.23	8.01	7.76	8.02	6.64	3	-0.26	7.83	-1.27	0.23	0.54	-5.69	1.24418
Q9NQZ2	Something about silencing protein 10 OS=Homo sapiens GN=UTP3 PE=1 SV=1	UTP3	9.25	9.32	9.63	9.17	9.73	9.49	9.79	9.62	10.54	12	0.29	9.62	1.27	0.23	0.54	-5.7	-0.502822
Q96SN8	CDK5 regulatory subunit-associated protein 2 OS=Homo sapiens GN=CDK5RAP2 PE=1 SV=5	CDK5RAP2	5.77	5.69	5.76	5.81	5.49	6.07	5.91	5.97	5.02	2	0.22	5.75	1.27	0.23	0.54	-5.7	0.711782
P31942	Heterogeneous nuclear ribonucleoprotein H3 OS=Homo sapiens GN=HNRNPH3 PE=1 SV=2	HNRNPH3	12.69	12.9	12.71	12.78	11.52	13.07	12.94	13.15	10.6	14	0.28	12.49	1.27	0.23	0.54	-5.7	1.99004
Q8IUH3	RNA-binding protein 45 OS=Homo sapiens GN=RBM45 PE=1 SV=1	RBM45	8.3	8.51	8.32	8.32	6.28	8.67	8.55	8.55	5.78	5	0.23	7.93	1.26	0.23	0.54	-5.7	2.54043
Q9Y383	Putative RNA-binding protein Luc7-like 2 OS=Homo sapiens GN=LUC7L2 PE=1 SV=2	LUC7L2	10.13	10.08	9.92	9.95	9.64	10.28	10.2	10.3	9.06	6	0.24	9.95	1.26	0.23	0.54	-5.7	0.909538
O75530	Polycomb protein EED OS=Homo sapiens GN=EED PE=1 SV=2	EED	4.11	4.32	3.94	3.9	3.34	4.62	4.19	4.4	4.31	1	0.32	4.21	1.26	0.24	0.55	-5.7	0.541041
Q15785	Mitochondrial import receptor subunit TOM34 OS=Homo sapiens GN=TOMM34 PE=1 SV=2	TOMM34	1.64	1.44	2.59	2.47	1.26	2.37	2.51	2.88	0.11	1	0.45	2.3	1.26	0.23	0.55	-5.7	1.40171
Q86X95	Corepressor interacting with RBPJ 1 OS=Homo sapiens GN=CIR1 PE=1 SV=1	CIR1	2.91	2.86	3.33	3.15	2.67	3.96	3.44	2.98	3.35	1	0.37	3.34	1.26	0.24	0.55	-5.71	0.411872
Q99460	26S proteasome non-ATPase regulatory subunit 1 OS=Homo sapiens GN=PSMD1 PE=1 SV=2	PSMD1	2.11	3.07	1.61	3.35	2.47	1.59	1.26	1.98	-7.31	1	-0.76	2.22	-1.26	0.24	0.55	-5.71	1.4269
P51858	Hepatoma-derived growth factor OS=Homo sapiens GN=HDGF PE=1 SV=1	HDGF	9.79	9.69	9.82	10.03	9.56	9.67	9.35	9.78	9.53	10	-0.23	9.69	-1.26	0.24	0.55	-5.71	0.289103
O43913	Origin recognition complex subunit 5 OS=Homo sapiens GN=ORC5 PE=1 SV=1	ORC5	6.41	6.61	6.81	6.52	6.59	6.78	6.87	6.77	6.3	1	0.22	6.64	1.26	0.24	0.55	-5.71	0.35997
Q3MHD2	Protein LSM12 homolog OS=Homo sapiens GN=LSM12 PE=1 SV=2	LSM12	3.12	1.79	2.74	3.09	1.44	1.54	1.49	2.73	-7.31	1	-0.63	2.26	-1.25	0.24	0.55	-5.71	1.95534
Q14152	Eukaryotic translation initiation factor 3 subunit A OS=Homo sapiens GN=EIF3A PE=1 SV=1	EIF3A	9.3	8.83	8.47	9.22	8.76	8.59	8.07	8.75	6.96	4	-0.49	8.55	-1.25	0.24	0.55	-5.72	1.08871
Q9H6Y2	WD repeat-containing protein 55 OS=Homo sapiens GN=WDR55 PE=1 SV=2	WDR55	7.81	7.92	8.08	7.75	7.83	8.16	8.13	8.14	8.52	7	0.25	8.04	1.25	0.24	0.55	-5.72	-0.0373891
P20962	Parathymosin OS=Homo sapiens GN=PTMS PE=1 SV=2	PTMS	1.95	2.08	2.85	3	-5.98	3.35	3.25	3.04	2.19	1	0.64	2.61	1.25	0.24	0.55	-5.72	2.11393
Q96BK5	PIN2/TERF1-interacting telomerase inhibitor 1 OS=Homo sapiens GN=PINX1 PE=1 SV=2	PINX1	7.42	7.5	7.69	7.4	7.38	7.8	7.76	7.62	7.79	5	0.22	7.6	1.24	0.24	0.55	-5.72	0.14204
Q9UK59	Lariat debranching enzyme OS=Homo sapiens GN=DBR1 PE=1 SV=2	DBR1	8.33	8.51	8.33	8.46	8.03	8.24	8.06	8.22	7.5	6	-0.23	8.19	-1.24	0.24	0.55	-5.72	0.636836
Q13619	Cullin-4A OS=Homo sapiens GN=CUL4A PE=1 SV=3	CUL4A	3.29	2.08	1.13	2.88	2.05	0.6	0.62	2.61	-7.31	1	-0.8	2.05	-1.24	0.24	0.55	-5.72	1.45289
O14745	Na(+)/H(+) exchange regulatory cofactor NHE-RF1 OS=Homo sapiens GN=SLC9A3R1 PE=1 SV=4	SLC9A3R1	10.26	9.95	9.52	10.53	9.76	9.9	9.33	9.91	9.15	11	-0.35	9.81	-1.24	0.24	0.55	-5.73	0.612437
Q99729	Heterogeneous nuclear ribonucleoprotein A/B OS=Homo sapiens GN=HNRNPAB PE=1 SV=2	HNRNPAB	13.39	13.55	13.32	13.4	11.05	13.29	13.08	13.17	10.41	14	-0.24	12.74	-1.24	0.24	0.56	-5.73	2.68254
Q13185	Chromobox protein homolog 3 OS=Homo sapiens GN=CBX3 PE=1 SV=4	CBX3	10.33	10.4	10	10.46	9.39	10.29	9.8	10.08	9.38	6	-0.24	10.02	-1.24	0.24	0.56	-5.73	0.911002
Q14839	Chromodomain-helicase-DNA-binding protein 4 OS=Homo sapiens GN=CHD4 PE=1 SV=2	CHD4	8.46	8.44	8.32	8.61	7.89	9.03	8.3	9	7.01	9	0.32	8.34	1.23	0.25	0.56	-5.74	1.31772
O76003	Glutaredoxin-3 OS=Homo sapiens GN=GLRX3 PE=1 SV=2	GLRX3	7.59	7.5	7.14	7.81	6.16	7.45	6.79	7.41	5.75	3	-0.29	7.08	-1.23	0.25	0.56	-5.74	1.53485
P11021	78 kDa glucose-regulated protein OS=Homo sapiens GN=HSPA5 PE=1 SV=2	HSPA5	9.11	8.94	8.92	9.49	8.38	9.49	9.23	9.67	7.19	6	0.35	8.94	1.23	0.25	0.56	-5.74	1.67298
A1L390	Pleckstrin homology domain-containing family G member 3 OS=Homo sapiens GN=PLEKHG3 PE=1 SV=1	PLEKHG3	4.14	4.62	5.26	4.43	4.47	4.94	5.3	4.98	6.05	1	0.44	4.96	1.22	0.25	0.56	-5.75	-0.18549
Q9UHD8	Septin-9 OS=Homo sapiens GN=SEPT9 PE=1 SV=2	SEPT9_	8.71	8.29	8.18	8.69	8.66	8.09	7.98	8.29	7.44	8	-0.35	8.27	-1.22	0.25	0.56	-5.75	0.420429
Q15014	Mortality factor 4-like protein 2 OS=Homo sapiens GN=MORF4L2 PE=1 SV=1	MORF4L2	4.57	5.25	4.9	4.94	5.73	4.99	4.49	4.44	5.75	2	-0.26	5.05	-1.22	0.25	0.56	-5.75	-0.804343
P31943	Heterogeneous nuclear ribonucleoprotein H OS=Homo sapiens GN=HNRNPH1 PE=1 SV=4	HNRNPH1	12.37	12.61	12.22	12.45	9.95	12.7	12.55	12.66	9.52	7	0.22	11.89	1.22	0.25	0.56	-5.75	2.90161
Q86X55	Histone-arginine methyltransferase CARM1 OS=Homo sapiens GN=CARM1 PE=1 SV=3	CARM1	6.06	6.32	5.5	6.43	5.5	6.95	5.75	6.84	4.5	2	0.43	6.01	1.22	0.25	0.57	-5.75	1.48512
Q9Y2W1	Thyroid hormone receptor-associated protein 3 OS=Homo sapiens GN=THRAP3 PE=1 SV=2	THRAP3	7.51	7.52	7.24	7.43	7.05	7.81	7.58	7.79	5.95	6	0.3	7.33	1.22	0.25	0.57	-5.75	1.21492
Q8N4C6	Ninein OS=Homo sapiens GN=NIN PE=1 SV=4	NIN	0.88	2.92	2.8	1.67	-5.98	0.38	1.49	2.06	-7.31	1	-0.58	1.69	-1.22	0.25	0.57	-5.76	2.40042
P84243	Histone H3.3 OS=Homo sapiens GN=H3F3A PE=1 SV=2	H3F3A	6.01	6	6.29	5.85	5.89	5.97	5.53	5.92	6.09	2	-0.23	5.97	-1.21	0.25	0.57	-5.76	0.0469659
P35568	Insulin receptor substrate 1 OS=Homo sapiens GN=IRS1 PE=1 SV=1	IRS1	5.95	5.7	5.43	5.9	4.87	5.74	4.71	5.71	4.12	2	-0.35	5.39	-1.21	0.25	0.57	-5.76	1.21559
Q86UY6	N-alpha-acetyltransferase 40 OS=Homo sapiens GN=NAA40 PE=1 SV=1	NAA40	4.92	4.76	4.51	4.43	4.33	4.46	4.56	4.2	4.2	1	-0.24	4.55	-1.21	0.25	0.57	-5.77	0.375995
Q9UBQ0	Vacuolar protein sorting-associated protein 29 OS=Homo sapiens GN=VPS29 PE=1 SV=1	VPS29	8.22	7.99	7.38	8.11	6.99	7.85	7.15	7.74	6.13	2	-0.35	7.52	-1.2	0.26	0.58	-5.77	1.35689
P60953	Cell division control protein 42 homolog OS=Homo sapiens GN=CDC42 PE=1 SV=2	CDC42	4.66	3.83	3.05	3.83	2.51	3.27	3	3.89	2.49	1	-0.42	3.54	-1.2	0.26	0.58	-5.77	1.20845
Q96IZ0	PRKC apoptosis WT1 regulator protein OS=Homo sapiens GN=PAWR PE=1 SV=1	PAWR	2.91	1.88	1.39	0.85	-5.98	0.49	0.77	1.68	0.19	1	-0.57	1.62	-1.2	0.26	0.58	-5.77	1.60429
Q15054	DNA polymerase delta subunit 3 OS=Homo sapiens GN=POLD3 PE=1 SV=2	POLD3	5.28	5.7	4.83	5.45	4.15	6.12	4.95	5.97	4.28	1	0.36	5.23	1.2	0.26	0.58	-5.77	1.41726
P30086	Phosphatidylethanolamine-binding protein 1 OS=Homo sapiens GN=PEBP1 PE=1 SV=3	PEBP1	7.97	7.93	7.84	8.11	7.4	7.85	7.4	7.87	6.78	4	-0.25	7.69	-1.2	0.26	0.58	-5.77	0.863971
Q9Y3E5	Peptidyl-tRNA hydrolase 2, mitochondrial OS=Homo sapiens GN=PTRH2 PE=1 SV=1	PTRH2	4.24	4.4	4.4	4.4	4.28	4.15	3.56	4.22	2.92	1	-0.36	4.15	-1.2	0.26	0.58	-5.77	0.697428
P17980	26S protease regulatory subunit 6A OS=Homo sapiens GN=PSMC3 PE=1 SV=3	PSMC3	8.03	8.01	7.85	8.13	7.18	7.86	7.48	7.91	6.48	4	-0.26	7.67	-1.2	0.26	0.58	-5.78	1.17254
P98179	RNA-binding protein 3 OS=Homo sapiens GN=RBM3 PE=1 SV=1	RBM3	9.46	9.71	9.32	9.42	7.91	10.13	9.5	9.56	7.73	3	0.25	9.2	1.2	0.26	0.58	-5.78	1.90938
P12273	Prolactin-inducible protein OS=Homo sapiens GN=PIP PE=1 SV=1	PIP	5.64	6.26	6.12	5.61	6.33	5.8	5.2	5.49	4.81	1	-0.4	5.72	-1.19	0.26	0.58	-5.78	0.327265
Q12788	Transducin beta-like protein 3 OS=Homo sapiens GN=TBL3 PE=1 SV=2	TBL3	10.6	10.8	11	10.61	11.08	10.72	11.37	11.05	11.9	15	0.29	11.02	1.19	0.26	0.58	-5.79	-0.444828
Q96SI9	Spermatid perinuclear RNA-binding protein OS=Homo sapiens GN=STRBP PE=1 SV=1	STRBP	9.66	9.88	9.66	9.82	9.28	10.06	9.89	9.93	9.07	10	0.2	9.7	1.19	0.26	0.58	-5.79	0.785641
Q96AG4	Leucine-rich repeat-containing protein 59 OS=Homo sapiens GN=LRRC59 PE=1 SV=1	LRRC59	8.46	7.94	7.58	8.39	7.94	7.74	7.43	7.87	6.47	3	-0.41	7.76	-1.19	0.26	0.58	-5.79	0.880168
P49736	DNA replication licensing factor MCM2 OS=Homo sapiens GN=MCM2 PE=1 SV=4	MCM2	9.3	9.36	9.07	9.29	8.42	9.22	8.76	9.02	7.75	9	-0.25	8.91	-1.19	0.26	0.58	-5.79	1.16894
Q13242	Serine/arginine-rich splicing factor 9 OS=Homo sapiens GN=SRSF9 PE=1 SV=1	SRSF9	11.91	12.11	11.9	11.96	10.18	12.25	12.12	12.28	9.43	12	0.24	11.57	1.19	0.26	0.58	-5.79	2.40834
Q9HAV4	Exportin-5 OS=Homo sapiens GN=XPO5 PE=1 SV=1	XPO5	9.28	9.31	8.98	9.33	8.31	9.67	9.53	9.51	9.72	13	0.35	9.29	1.19	0.26	0.58	-5.79	0.555075
P06744	Glucose-6-phosphate isomerase OS=Homo sapiens GN=GPI PE=1 SV=4	GPI	7.36	7.15	7.15	7.25	6.66	7.2	6.9	6.95	6.23	4	-0.21	7	-1.18	0.26	0.59	-5.8	0.775966
O95239	Chromosome-associated kinesin KIF4A OS=Homo sapiens GN=KIF4A PE=1 SV=3	KIF4A	8.12	7.87	7.92	8	7.55	8.47	8.26	8.18	8.85	9	0.32	8.14	1.18	0.27	0.59	-5.8	0.102255
Q9Y6X9	MORC family CW-type zinc finger protein 2 OS=Homo sapiens GN=MORC2 PE=1 SV=2	MORC2	8.55	8.6	8.59	8.52	8.39	8.87	8.75	8.65	8.64	6	0.19	8.62	1.18	0.27	0.59	-5.8	0.241543
Q8TEA8	D-tyrosyl-tRNA(Tyr) deacylase 1 OS=Homo sapiens GN=DTD1 PE=1 SV=2	DTD1	2.91	2.86	1.39	2.63	-5.98	1.87	2.28	1.17	1.02	1	-0.55	2.1	-1.17	0.27	0.59	-5.8	1.89983
P28482	Mitogen-activated protein kinase 1 OS=Homo sapiens GN=MAPK1 PE=1 SV=3	MAPK1	6.13	6.14	5.96	6.2	4.84	6.42	6.07	6.46	5.02	1	0.21	5.94	1.17	0.27	0.59	-5.8	1.35833
P26196	Probable ATP-dependent RNA helicase DDX6 OS=Homo sapiens GN=DDX6 PE=1 SV=2	DDX6	8.46	8.22	7.93	8.35	7.35	8.08	7.69	7.96	6.11	5	-0.33	7.8	-1.17	0.27	0.59	-5.8	1.49872
P42285	Superkiller viralicidic activity 2-like 2 OS=Homo sapiens GN=SKIV2L2 PE=1 SV=3	SKIV2L2	10.22	10.28	10.36	10.36	10.5	10.45	10.85	10.5	11.58	29	0.3	10.57	1.17	0.27	0.59	-5.8	-0.442791
Q92833	Protein Jumonji OS=Homo sapiens GN=JARID2 PE=1 SV=2	JARID2	6.68	6.93	6.8	6.73	6.69	6.86	6.98	7.13	7.05	4	0.21	6.88	1.17	0.27	0.59	-5.81	0.117702
Q4G0J3	La-related protein 7 OS=Homo sapiens GN=LARP7 PE=1 SV=1	LARP7	8.44	8.51	8.69	8.63	8.22	8.39	8.35	8.23	8.99	10	-0.24	8.5	-1.17	0.27	0.59	-5.81	-0.034433
P42704	Leucine-rich PPR motif-containing protein, mitochondrial OS=Homo sapiens GN=LRPPRC PE=1 SV=3	LRPPRC	7.81	7.49	7.56	7.9	7.6	7.41	7.5	7.45	6.99	4	-0.23	7.53	-1.16	0.27	0.59	-5.81	0.392921
P18887	DNA repair protein XRCC1 OS=Homo sapiens GN=XRCC1 PE=1 SV=2	XRCC1	10.32	10.64	10.31	10.27	9.57	10.27	9.76	10.17	8.41	6	-0.32	9.97	-1.16	0.27	0.59	-5.81	1.39451
Q9BSJ8	Extended synaptotagmin-1 OS=Homo sapiens GN=ESYT1 PE=1 SV=1	ESYT1	6.92	6.72	6.45	6.82	6.14	6.43	6.32	6.56	5.07	3	-0.29	6.4	-1.16	0.27	0.59	-5.82	1.10632
Q9NSD4	Zinc finger protein 275 OS=Homo sapiens GN=ZNF275 PE=1 SV=2	ZNF275	6.92	6.71	6.82	6.57	6.72	6.56	6.57	6.55	6.44	3	-0.2	6.66	-1.16	0.27	0.59	-5.82	0.174682
Q96Q11	CCA tRNA nucleotidyltransferase 1, mitochondrial OS=Homo sapiens GN=TRNT1 PE=1 SV=2	TRNT1	1.99	3.25	3.3	3.11	2.59	1.69	2.62	2.92	3.19	1	-0.43	2.95	-1.16	0.27	0.59	-5.82	0.0286896
P29590	Protein PML OS=Homo sapiens GN=PML PE=1 SV=3	PML	5.5	5.81	5.48	5.57	5.45	6.17	5.56	6.15	3.98	2	0.36	5.55	1.16	0.27	0.59	-5.82	1.20731
P35269	General transcription factor IIF subunit 1 OS=Homo sapiens GN=GTF2F1 PE=1 SV=2	GTF2F1	8.4	8.09	8.5	8.02	9.17	8.25	8.56	8.64	8.94	9	0.23	8.51	1.15	0.27	0.6	-5.82	-0.574462
O14908	PDZ domain-containing protein GIPC1 OS=Homo sapiens GN=GIPC1 PE=1 SV=2	GIPC1	8.55	8.43	8.43	8.34	8.29	8.57	8.49	8.89	7.9	7	0.21	8.44	1.15	0.27	0.6	-5.82	0.553243
P18754	Regulator of chromosome condensation OS=Homo sapiens GN=RCC1 PE=1 SV=1	RCC1	8.6	8.51	8.55	8.59	8.43	8.44	8.27	8.39	8.07	5	-0.2	8.43	-1.15	0.27	0.6	-5.82	0.310757
O00487	26S proteasome non-ATPase regulatory subunit 14 OS=Homo sapiens GN=PSMD14 PE=1 SV=1	PSMD14	6.52	6.06	5.79	6.34	6.21	5.58	5.52	5.95	4	1	-0.48	5.81	-1.15	0.27	0.6	-5.83	1.03814
P10155	60 kDa SS-A/Ro ribonucleoprotein OS=Homo sapiens GN=TROVE2 PE=1 SV=2	TROVE2	4.45	4.42	4.63	4.29	4.08	4.69	5.93	4.34	6.06	1	0.52	4.82	1.15	0.28	0.6	-5.83	-0.0880267
Q8WU90	Zinc finger CCCH domain-containing protein 15 OS=Homo sapiens GN=ZC3H15 PE=1 SV=1	ZC3H15	8.08	7.77	7.78	7.73	7.96	7.65	7.27	7.64	6.72	4	-0.32	7.63	-1.15	0.28	0.6	-5.83	0.494874
Q15366	Poly(rC)-binding protein 2 OS=Homo sapiens GN=PCBP2 PE=1 SV=1	PCBP2	10.75	10.76	10.3	10.72	8.9	10.98	10.69	10.88	8.89	5	0.22	10.32	1.15	0.28	0.6	-5.83	1.94817
P09012	U1 small nuclear ribonucleoprotein A OS=Homo sapiens GN=SNRPA PE=1 SV=3	SNRPA	9.37	9.85	9.14	9.75	7.81	9.81	9.67	9.85	7.51	5	0.25	9.2	1.15	0.28	0.6	-5.83	2.11059
Q8N0Z3	Spindle and centriole-associated protein 1 OS=Homo sapiens GN=SPICE1 PE=1 SV=1	SPICE1	4.89	6.03	5.9	6.1	1.35	6.29	6.35	6.11	3.8	1	0.51	5.29	1.15	0.28	0.6	-5.83	3.40387
P62888	60S ribosomal protein L30 OS=Homo sapiens GN=RPL30 PE=1 SV=2	RPL30	9.87	9.32	9.31	9.67	9.33	9.24	9.27	9.34	10	4	-0.26	9.48	-1.15	0.28	0.6	-5.83	-0.123304
O95140	Mitofusin-2 OS=Homo sapiens GN=MFN2 PE=1 SV=3	MFN2	7.63	7.99	5.88	6.24	4.94	7.13	5.8	6.13	4.78	3	-0.58	6.3	-1.15	0.28	0.6	-5.83	2.03808
Q4G0P3	Hydrocephalus-inducing protein homolog OS=Homo sapiens GN=HYDIN PE=1 SV=3	HYDIN	4.77	4.33	4.78	4.52	3.8	4.37	4.42	4.33	3.76	1	-0.22	4.41	-1.15	0.28	0.6	-5.83	0.776003
Q13951	Core-binding factor subunit beta OS=Homo sapiens GN=CBFB PE=1 SV=2	CBFB	7.74	7.76	7.26	7.69	6.48	8.33	7.41	8.04	5.66	3	0.32	7.38	1.14	0.28	0.6	-5.83	1.84022
Q7Z7K6	Centromere protein V OS=Homo sapiens GN=CENPV PE=1 SV=1	CENPV	4.07	4.1	3.84	3.22	4.1	3.72	2.98	3.67	3.73	1	-0.32	3.82	-1.14	0.28	0.6	-5.84	-0.0989527
P58546	Myotrophin OS=Homo sapiens GN=MTPN PE=1 SV=2	MTPN	2.66	1.84	2.89	3.07	-5.98	1.78	2.51	1.73	1.15	1	-0.51	2.23	-1.14	0.28	0.6	-5.84	1.98983
P61024	Cyclin-dependent kinases regulatory subunit 1 OS=Homo sapiens GN=CKS1B PE=1 SV=1	CKS1B	7.94	8.29	7.58	8.2	5.22	7.9	7.49	7.73	6.12	1	-0.29	7.4	-1.14	0.28	0.6	-5.85	2.30837
P27348	14-3-3 protein theta OS=Homo sapiens GN=YWHAQ PE=1 SV=1	YWHAQ	6.12	5.74	5.8	6.15	5.43	5.79	5.4	5.91	4.82	3	-0.25	5.71	-1.13	0.28	0.6	-5.85	0.809593
Q9NR45	Sialic acid synthase OS=Homo sapiens GN=NANS PE=1 SV=2	NANS	6.4	6.58	6.41	6.49	6.06	6.33	6.08	6.32	5.4	2	-0.22	6.25	-1.13	0.28	0.61	-5.85	0.728189
P57678	Gem-associated protein 4 OS=Homo sapiens GN=GEMIN4 PE=1 SV=2	GEMIN4	4.55	4.19	4.04	4.01	4.57	4.45	4.27	4.74	3.79	1	0.28	4.36	1.13	0.28	0.61	-5.85	0.288967
Q9H3U1	Protein unc-45 homolog A OS=Homo sapiens GN=UNC45A PE=1 SV=1	UNC45A	8.55	8.48	8.51	8.23	8.47	8.85	8.72	8.65	7.21	7	0.3	8.41	1.13	0.28	0.61	-5.85	0.900428
O95503	Chromobox protein homolog 6 OS=Homo sapiens GN=CBX6 PE=1 SV=1	CBX6	4.72	5.2	4.8	4.57	4.92	5.08	5.12	5.13	3.96	1	0.28	4.89	1.13	0.29	0.61	-5.85	0.644568
Q9H2P0	Activity-dependent neuroprotector homeobox protein OS=Homo sapiens GN=ADNP PE=1 SV=1	ADNP	9.65	9.97	9.41	9.84	8.28	9.73	9.14	9.48	7.61	8	-0.27	9.24	-1.13	0.29	0.61	-5.86	1.76883
P63272	Transcription elongation factor SPT4 OS=Homo sapiens GN=SUPT4H1 PE=1 SV=1	SUPT4H1	4.4	4.77	4.67	4.3	3.65	4.94	4.58	4.8	3.87	1	0.23	4.51	1.13	0.29	0.61	-5.86	0.961261
Q9BY42	Protein RTF2 homolog OS=Homo sapiens GN=RTFDC1 PE=1 SV=3	RTFDC1	10	10.04	9.69	9.91	8.47	9.75	9.7	9.55	9.25	10	-0.24	9.6	-1.13	0.29	0.61	-5.86	1.04621
Q15369	Transcription elongation factor B polypeptide 1 OS=Homo sapiens GN=TCEB1 PE=1 SV=1	TCEB1	6.58	6.11	6.23	6.42	5.66	6.18	5.86	6.31	5.88	1	-0.22	6.16	-1.13	0.29	0.61	-5.86	0.557154
O00410	Importin-5 OS=Homo sapiens GN=IPO5 PE=1 SV=4	IPO5	4.68	4.34	4.36	4.55	4.11	4.8	4.47	4.86	3.81	2	0.22	4.51	1.12	0.29	0.61	-5.86	0.714278
P50750	Cyclin-dependent kinase 9 OS=Homo sapiens GN=CDK9 PE=1 SV=3	CDK9	5.74	5.53	4.92	5.32	4.31	5.85	5.8	5.34	4.92	5	0.28	5.34	1.12	0.29	0.61	-5.86	1.01665
Q8N4L4	Spermatid maturation protein 1 OS=Homo sapiens GN=SPEM1 PE=2 SV=1	SPEM1	5.28	5.49	5.54	5.31	5.01	5.54	5.71	5.7	5.82	1	0.24	5.52	1.12	0.29	0.61	-5.86	0.223493
P59998	Actin-related protein 2/3 complex subunit 4 OS=Homo sapiens GN=ARPC4 PE=1 SV=3	ARPC4	7.77	7.27	6.85	7.67	7.2	7.1	6.59	7.23	5.56	3	-0.42	7.04	-1.11	0.29	0.61	-5.87	0.999107
O75832	26S proteasome non-ATPase regulatory subunit 10 OS=Homo sapiens GN=PSMD10 PE=1 SV=1	PSMD10	6.58	6.54	6.18	6.44	6.04	6.28	5.85	6.42	5.39	2	-0.25	6.21	-1.11	0.29	0.61	-5.87	0.710927
Q9BZF1	Oxysterol-binding protein-related protein 8 OS=Homo sapiens GN=OSBPL8 PE=1 SV=3	OSBPL8	3.07	2.86	3.31	3.1	3.88	2.78	2.47	2.75	2.34	1	-0.37	3.13	-1.11	0.29	0.62	-5.87	-0.0425519
Q15058	Kinesin-like protein KIF14 OS=Homo sapiens GN=KIF14 PE=1 SV=1	KIF14	6.26	6.2	6.48	6.37	5.96	6.52	7.25	6.76	8.45	6	0.51	6.71	1.11	0.29	0.62	-5.88	-0.363364
Q8IYB3	Serine/arginine repetitive matrix protein 1 OS=Homo sapiens GN=SRRM1 PE=1 SV=2	SRRM1	9.3	9.34	9.31	9.33	10.17	9.13	9.02	8.99	9.04	6	-0.27	9.29	-1.11	0.29	0.62	-5.88	-0.283347
Q8NA72	Centrosomal protein POC5 OS=Homo sapiens GN=POC5 PE=1 SV=2	POC5	2.78	2.86	3.61	2.29	1.74	3.07	3.81	3.37	3.72	1	0.47	3.21	1.11	0.29	0.62	-5.88	0.57479
O00193	Small acidic protein OS=Homo sapiens GN=SMAP PE=1 SV=1	SMAP	7.15	7.39	7.13	7.5	5.95	7.64	7.69	7.68	7.74	5	0.38	7.33	1.11	0.29	0.62	-5.88	0.817325
P35998	26S protease regulatory subunit 7 OS=Homo sapiens GN=PSMC2 PE=1 SV=3	PSMC2	8.02	7.78	7.59	8	7.74	7.63	7.37	7.63	6.48	3	-0.3	7.59	-1.1	0.3	0.62	-5.88	0.732252
Q07021	Complement component 1 Q subcomponent-binding protein, mitochondrial OS=Homo sapiens GN=C1QBP PE=1 SV=1	C1QBP	4.85	5.14	4.99	4.83	4.91	4.92	4.19	4.77	3.7	2	-0.32	4.76	-1.1	0.3	0.62	-5.88	0.613657
P38117	Electron transfer flavoprotein subunit beta OS=Homo sapiens GN=ETFB PE=1 SV=3	ETFB	2.11	2.77	2.89	2.54	2.2	2.95	2.67	3.15	2.27	1	0.3	2.84	1.1	0.3	0.62	-5.88	0.591634
O75934	Pre-mRNA-splicing factor SPF27 OS=Homo sapiens GN=BCAS2 PE=1 SV=1	BCAS2	7.63	7.49	7.25	7.51	6.96	7.85	7.5	7.81	6.13	3	0.25	7.36	1.1	0.3	0.62	-5.88	1.16108
Q16740	ATP-dependent Clp protease proteolytic subunit, mitochondrial OS=Homo sapiens GN=CLPP PE=1 SV=1	CLPP	1.74	3.61	2.02	3.57	-5.98	3.79	2.71	3.59	-0.07	1	0.54	2.6	1.1	0.3	0.62	-5.89	3.01085
Q04637	Eukaryotic translation initiation factor 4 gamma 1 OS=Homo sapiens GN=EIF4G1 PE=1 SV=4	EIF4G1	8.52	8.28	8.28	8.38	8.43	8.28	7.83	8.18	7.43	6	-0.27	8.18	-1.09	0.3	0.62	-5.89	0.433209
O00267	Transcription elongation factor SPT5 OS=Homo sapiens GN=SUPT5H PE=1 SV=1	SUPT5H	7.86	7.87	7.8	8	7.13	8.31	7.78	8.15	7.16	5	0.2	7.79	1.09	0.3	0.62	-5.89	0.933866
O00488	Zinc finger protein 593 OS=Homo sapiens GN=ZNF593 PE=1 SV=2	ZNF593	3.5	3.16	3.36	3	3.57	3.71	2.69	1.9	4.51	1	-0.41	3.42	-1.09	0.3	0.62	-5.89	-0.729554
P07305	Histone H1.0 OS=Homo sapiens GN=H1F0 PE=1 SV=3	H1F0	10.37	10.38	10.85	10.33	11.39	10.37	10.21	10.05	10.44	4	-0.27	10.49	-1.09	0.3	0.63	-5.89	-0.431594
Q00796	Sorbitol dehydrogenase OS=Homo sapiens GN=SORD PE=1 SV=4	SORD	6.37	6.14	5.51	5.8	6.68	5.4	5.19	5.81	4.45	1	-0.48	5.73	-1.09	0.3	0.63	-5.9	0.37268
Q96RQ3	Methylcrotonoyl-CoA carboxylase subunit alpha, mitochondrial OS=Homo sapiens GN=MCCC1 PE=1 SV=3	MCCC1	1.54	1.44	1.2	2.39	2.15	2.85	2.47	1.42	0.02	1	0.49	2.14	1.09	0.3	0.63	-5.9	0.811402
Q9BTT0	Acidic leucine-rich nuclear phosphoprotein 32 family member E OS=Homo sapiens GN=ANP32E PE=1 SV=1	ANP32E	8.54	8.78	8.46	8.54	7.8	8.6	8.07	8.37	7.16	4	-0.23	8.26	-1.08	0.3	0.63	-5.9	1.09873
Q9NWV8	BRISC and BRCA1-A complex member 1 OS=Homo sapiens GN=BABAM1 PE=1 SV=1	BABAM1	3.24	2.08	1.94	3.01	2.3	3.07	0.45	1.94	0.83	1	-0.56	2.45	-1.08	0.3	0.63	-5.9	0.78631
Q15742	NGFI-A-binding protein 2 OS=Homo sapiens GN=NAB2 PE=1 SV=1	NAB2	6.66	7.23	6.93	7.64	6.19	7.99	6.63	7.92	5.35	1	0.4	6.96	1.08	0.3	0.63	-5.9	1.72911
P18077	60S ribosomal protein L35a OS=Homo sapiens GN=RPL35A PE=1 SV=2	RPL35A	10.73	10.72	10.7	10.56	10.51	10.58	10.39	10.5	10.14	9	-0.19	10.54	-1.08	0.3	0.63	-5.9	0.348908
Q92878	DNA repair protein RAD50 OS=Homo sapiens GN=RAD50 PE=1 SV=1	RAD50	3.09	1.32	1.56	2.96	1.87	2.62	3.07	2.65	2.32	1	0.44	2.66	1.08	0.3	0.63	-5.9	0.577279
O15372	Eukaryotic translation initiation factor 3 subunit H OS=Homo sapiens GN=EIF3H PE=1 SV=1	EIF3H	6.75	6.59	6.3	6.72	6.09	6.28	6.12	6.36	4.56	2	-0.33	6.22	-1.08	0.3	0.63	-5.9	1.23915
P39060	Collagen alpha-1(XVIII) chain OS=Homo sapiens GN=COL18A1 PE=1 SV=5	COL18A1	5.88	6.56	6.27	6.13	5.03	6.21	5.77	5.95	4.65	2	-0.23	5.86	-1.08	0.31	0.63	-5.91	1.34108
Q9BXW6	Oxysterol-binding protein-related protein 1 OS=Homo sapiens GN=OSBPL1A PE=1 SV=2	OSBPL1A	1.95	2.49	1.45	0.85	1.26	2.78	2.45	1.53	0.11	1	0.44	2.09	1.08	0.31	0.63	-5.91	1.13289
Q14807	Kinesin-like protein KIF22 OS=Homo sapiens GN=KIF22 PE=1 SV=5	KIF22	3.12	3.22	3.03	3.06	2.05	3.43	2.94	4.01	2.92	1	0.32	3.25	1.08	0.31	0.63	-5.91	0.857145
Q96PV6	Leukocyte receptor cluster member 8 OS=Homo sapiens GN=LENG8 PE=1 SV=2	LENG8	5.97	6.26	5.83	5.88	5.1	6.23	6.37	6.24	6.37	1	0.29	6.05	1.07	0.31	0.63	-5.91	0.533249
Q6P996	Pyridoxal-dependent decarboxylase domain-containing protein 1 OS=Homo sapiens GN=PDXDC1 PE=1 SV=2	PDXDC1	5.81	5.4	5.26	5.57	4	5.26	4.82	5.56	2.99	1	-0.29	5.02	-1.07	0.31	0.63	-5.91	1.91638
P51572	B-cell receptor-associated protein 31 OS=Homo sapiens GN=BCAP31 PE=1 SV=3	BCAP31	3.38	2.9	3.64	3.06	1.87	3.38	3.71	3.62	2.7	1	0.3	3.31	1.07	0.31	0.63	-5.91	1.12249
O15353	Forkhead box protein N1 OS=Homo sapiens GN=FOXN1 PE=2 SV=1	FOXN1	5.07	5.06	5.63	5.19	5.77	3.94	4.96	5.32	7.75	1	-0.47	5.45	-1.07	0.31	0.63	-5.91	-1.50244
O94832	Unconventional myosin-Id OS=Homo sapiens GN=MYO1D PE=1 SV=2	MYO1D	3.99	3.33	3.89	3.57	2.47	3.86	4.05	3.98	2.43	1	0.25	3.64	1.07	0.31	0.63	-5.92	1.36024
P05204	Non-histone chromosomal protein HMG-17 OS=Homo sapiens GN=HMGN2 PE=1 SV=3	HMGN2	10.23	10.07	10.49	10.25	10.4	9.95	10.17	9.98	11.07	6	-0.22	10.29	-1.07	0.31	0.63	-5.92	-0.473504
P13804	Electron transfer flavoprotein subunit alpha, mitochondrial OS=Homo sapiens GN=ETFA PE=1 SV=1	ETFA	6.47	6.39	6.96	6.22	7.79	6.6	7.19	6.56	7.19	3	0.27	6.83	1.07	0.31	0.63	-5.92	-0.707718
O60942	mRNA-capping enzyme OS=Homo sapiens GN=RNGTT PE=1 SV=1	RNGTT	7.08	7.31	7.04	7.22	6.16	7.4	7.24	7.38	6.37	3	0.18	7.04	1.07	0.31	0.63	-5.92	1.06468
Q86YA3	Protein ZGRF1 OS=Homo sapiens GN=ZGRF1 PE=1 SV=3	ZGRF1	1.83	2.04	3.03	1.6	-5.98	1.59	1.45	1.63	0.72	1	-0.46	1.9	-1.06	0.31	0.64	-5.92	1.72301
P34932	Heat shock 70 kDa protein 4 OS=Homo sapiens GN=HSPA4 PE=1 SV=4	HSPA4	5.53	5.05	5.03	5.29	5.03	5.87	4.94	5.82	4.03	2	0.31	5.22	1.06	0.31	0.64	-5.92	0.981427
P20339	Ras-related protein Rab-5A OS=Homo sapiens GN=RAB5A PE=1 SV=2	RAB5A	6.65	7.07	6.19	6.3	5.79	6.5	6	6.25	4.86	4	-0.3	6.2	-1.06	0.31	0.64	-5.92	1.20354
O75818	Ribonuclease P protein subunit p40 OS=Homo sapiens GN=RPP40 PE=1 SV=3	RPP40	4.17	4.48	4.85	4.3	4.73	4.92	4.55	4.63	4.2	2	0.24	4.6	1.06	0.31	0.64	-5.92	0.225301
O75909	Cyclin-K OS=Homo sapiens GN=CCNK PE=1 SV=2	CCNK	4.33	4.06	3.85	4.23	3.82	4.49	4.14	4.43	3.51	1	0.22	4.18	1.06	0.31	0.64	-5.93	0.64758
Q6BDS2	UHRF1-binding protein 1 OS=Homo sapiens GN=UHRF1BP1 PE=1 SV=1	UHRF1BP1	3.98	3.89	3.76	3.74	3.63	3.9	3.03	3.62	2.66	1	-0.3	3.7	-1.06	0.31	0.64	-5.93	0.632811
Q7L2E3	Putative ATP-dependent RNA helicase DHX30 OS=Homo sapiens GN=DHX30 PE=1 SV=1	DHX30	5.54	5.23	5.36	5.55	4.27	5.1	5.47	4.97	5.02	1	-0.24	5.21	-1.06	0.31	0.64	-5.93	0.750477
Q13049	E3 ubiquitin-protein ligase TRIM32 OS=Homo sapiens GN=TRIM32 PE=1 SV=2	TRIM32	9.14	9.66	7.42	8.22	5.74	8.94	7.04	8.08	4.87	3	-0.59	7.69	-1.06	0.31	0.64	-5.93	3.27374
Q86Y56	Dynein assembly factor 5, axonemal OS=Homo sapiens GN=DNAAF5 PE=1 SV=4	DNAAF5	7.18	7.25	6.99	7.05	6.8	7.54	7.18	7.41	5.72	3	0.26	7.03	1.05	0.32	0.64	-5.93	1.10939
O00625	Pirin OS=Homo sapiens GN=PIR PE=1 SV=1	PIR	3.6	3.48	3.3	3.51	1.67	3.92	3.39	4.08	2.81	1	0.3	3.46	1.05	0.32	0.64	-5.93	1.36559
Q13347	Eukaryotic translation initiation factor 3 subunit I OS=Homo sapiens GN=EIF3I PE=1 SV=1	EIF3I	7.35	7.13	6.96	7.11	7.34	6.95	6.65	6.97	6.13	1	-0.28	6.96	-1.05	0.32	0.64	-5.93	0.397336
Q13813	Spectrin alpha chain, non-erythrocytic 1 OS=Homo sapiens GN=SPTAN1 PE=1 SV=3	SPTAN1	4.52	4.86	4.72	5.07	5.41	4.84	3.9	4.59	4.13	2	-0.34	4.73	-1.05	0.32	0.64	-5.93	0.0203125
Q9H1E3	Nuclear ubiquitous casein and cyclin-dependent kinase substrate 1 OS=Homo sapiens GN=NUCKS1 PE=1 SV=1	NUCKS1	7.59	7.69	8.4	8.14	7.67	7.58	7.74	7.66	8.69	4	-0.29	7.91	-1.05	0.32	0.64	-5.94	-0.228682
Q9Y6V7	Probable ATP-dependent RNA helicase DDX49 OS=Homo sapiens GN=DDX49 PE=1 SV=1	DDX49	8.54	8.65	9.02	8.69	8.32	8.99	9.51	8.86	10.16	12	0.39	8.98	1.05	0.32	0.64	-5.94	-0.120886
Q9H501	ESF1 homolog OS=Homo sapiens GN=ESF1 PE=1 SV=1	ESF1	8.78	8.76	9.06	8.83	8.6	9.05	9.4	9.03	9.96	15	0.3	9.06	1.05	0.32	0.64	-5.94	-0.117651
O60573	Eukaryotic translation initiation factor 4E type 2 OS=Homo sapiens GN=EIF4E2 PE=1 SV=1	EIF4E2	5.73	5.43	5	5.59	5.1	5.27	4.75	5.23	3.55	1	-0.35	5.12	-1.04	0.32	0.64	-5.94	1.07111
Q96ST3	Paired amphipathic helix protein Sin3a OS=Homo sapiens GN=SIN3A PE=1 SV=2	SIN3A	5.95	5.83	6.08	6.04	5.36	5.98	5.25	5.94	4.69	2	-0.25	5.71	-1.04	0.32	0.64	-5.94	0.926497
Q5VZF2	Muscleblind-like protein 2 OS=Homo sapiens GN=MBNL2 PE=1 SV=2	MBNL2	6.99	7.14	6.63	7.11	5.28	6.85	6.49	6.83	4.49	1	-0.24	6.44	-1.04	0.32	0.65	-5.95	2.04421
O60341	Lysine-specific histone demethylase 1A OS=Homo sapiens GN=KDM1A PE=1 SV=2	KDM1A	8.85	9.01	8.5	9.07	8.34	9.52	8.6	9.36	7.48	6	0.3	8.75	1.04	0.32	0.65	-5.95	1.24337
P30153	Serine/threonine-protein phosphatase 2A 65 kDa regulatory subunit A alpha isoform OS=Homo sapiens GN=PPP2R1A PE=1 SV=4	PPP2R1A	6.18	5.69	4.88	5.69	5.15	5.43	4.85	5.53	4.29	1	-0.33	5.34	-1.04	0.32	0.65	-5.95	0.86488
P55084	Trifunctional enzyme subunit beta, mitochondrial OS=Homo sapiens GN=HADHB PE=1 SV=3	HADHB	5.76	5.47	5.61	5.41	4.75	5.62	6.23	5.62	5.62	2	0.26	5.6	1.04	0.32	0.65	-5.95	0.623024
O60568	Procollagen-lysine,2-oxoglutarate 5-dioxygenase 3 OS=Homo sapiens GN=PLOD3 PE=1 SV=1	PLOD3	11.31	11.8	11.64	11.75	9.08	11.55	10.9	11.57	8.13	14	-0.28	10.86	-1.03	0.33	0.65	-5.95	3.01352
Q7Z2T5	TRMT1-like protein OS=Homo sapiens GN=TRMT1L PE=1 SV=2	TRMT1L	5.94	5.97	5.97	5.7	6.66	6.26	5.79	6.23	6.87	3	0.19	6.17	1.03	0.33	0.65	-5.95	-0.663563
Q05519	Serine/arginine-rich splicing factor 11 OS=Homo sapiens GN=SRSF11 PE=1 SV=1	SRSF11	7.54	7.54	7.2	7.34	7.66	7.2	6.96	7	5.9	3	-0.35	7.16	-1.03	0.33	0.65	-5.95	0.620658
Q6P1N0	Coiled-coil and C2 domain-containing protein 1A OS=Homo sapiens GN=CC2D1A PE=1 SV=1	CC2D1A	5.86	5.75	5.69	5.97	4.15	5.74	5.44	5.63	3.44	1	-0.21	5.34	-1.03	0.33	0.65	-5.96	1.94533
P98170	E3 ubiquitin-protein ligase XIAP OS=Homo sapiens GN=XIAP PE=1 SV=2	XIAP	2.11	3.11	1.94	2.85	2.15	3.12	2.4	3.31	1.02	1	0.38	2.71	1.03	0.33	0.65	-5.96	1.10394
P48729	Casein kinase I isoform alpha OS=Homo sapiens GN=CSNK1A1 PE=1 SV=2	CSNK1A1	7.23	7.33	7.1	7.25	6.72	7.55	7.1	7.62	6.47	1	0.19	7.16	1.03	0.33	0.65	-5.96	0.821971
Q9Y5V3	Melanoma-associated antigen D1 OS=Homo sapiens GN=MAGED1 PE=1 SV=3	MAGED1	7.09	7.7	7.07	7.49	4.27	7.73	7.2	7.78	4.23	3	0.23	6.75	1.03	0.33	0.65	-5.96	3.25188
P62314	Small nuclear ribonucleoprotein Sm D1 OS=Homo sapiens GN=SNRPD1 PE=1 SV=1	SNRPD1	9.77	9.75	9.53	9.75	8.63	9.95	9.76	9.98	8.07	5	0.2	9.47	1.03	0.33	0.65	-5.96	1.54507
P35251	Replication factor C subunit 1 OS=Homo sapiens GN=RFC1 PE=1 SV=4	RFC1	6.96	7.11	7.08	6.98	7.07	6.93	6.82	6.74	6.44	2	-0.2	6.92	-1.03	0.33	0.65	-5.96	0.276777
Q9NZR1	Tropomodulin-2 OS=Homo sapiens GN=TMOD2 PE=1 SV=1	TMOD2	7.29	7.16	10.36	7.37	8.77	7	7.4	7.42	6.61	1	-0.77	7.72	-1.02	0.33	0.65	-5.96	0.353616
P48735	Isocitrate dehydrogenase [NADP], mitochondrial OS=Homo sapiens GN=IDH2 PE=1 SV=2	IDH2	7.05	6.27	7.47	6.52	5.7	6.9	7.85	7.03	7.33	3	0.43	6.91	1.02	0.33	0.65	-5.96	0.731388
Q15269	Periodic tryptophan protein 2 homolog OS=Homo sapiens GN=PWP2 PE=2 SV=2	PWP2	9.16	9.25	9.75	9.37	9.46	9.45	10.26	9.54	11.06	17	0.37	9.7	1.02	0.33	0.65	-5.96	-0.506977
O15511	Actin-related protein 2/3 complex subunit 5 OS=Homo sapiens GN=ARPC5 PE=1 SV=3	ARPC5	5.33	4.98	4.73	5.06	5.89	5.35	5.11	5.32	5.19	1	0.23	5.26	1.02	0.33	0.65	-5.96	-0.274685
P62306	Small nuclear ribonucleoprotein F OS=Homo sapiens GN=SNRPF PE=1 SV=1	SNRPF	8.63	8.61	8.16	8.74	7.06	8.9	8.56	8.81	6.49	3	0.22	8.22	1.02	0.33	0.65	-5.96	1.97243
Q8N1G4	Leucine-rich repeat-containing protein 47 OS=Homo sapiens GN=LRRC47 PE=1 SV=1	LRRC47	2.11	1.7	0.72	2.71	2.15	0.79	0.7	1.58	-7.31	1	-0.59	1.79	-1.02	0.33	0.65	-5.97	0.97511
Q1KMD3	Heterogeneous nuclear ribonucleoprotein U-like protein 2 OS=Homo sapiens GN=HNRNPUL2 PE=1 SV=1	HNRNPUL2	12.82	12.98	12.7	12.9	10.97	12.68	12.42	12.74	10	23	-0.24	12.25	-1.02	0.33	0.65	-5.97	2.36411
Q14119	Vascular endothelial zinc finger 1 OS=Homo sapiens GN=VEZF1 PE=1 SV=2	VEZF1	5.54	5.74	4.88	5.55	4.76	6.15	5.13	5.9	4.27	1	0.29	5.36	1.02	0.33	0.65	-5.97	1.17761
O60508	Pre-mRNA-processing factor 17 OS=Homo sapiens GN=CDC40 PE=1 SV=1	CDC40	5.08	5.37	5.17	5.45	4.4	5.53	5.48	5.34	4.6	2	0.18	5.2	1.01	0.33	0.66	-5.97	0.923
O75362	Zinc finger protein 217 OS=Homo sapiens GN=ZNF217 PE=1 SV=1	ZNF217	10.58	10.97	10.6	10.78	8.48	11.21	10.58	11.07	8.08	16	0.22	10.26	1.01	0.33	0.66	-5.97	2.66408
P53814	Smoothelin OS=Homo sapiens GN=SMTN PE=1 SV=7	SMTN	1.04	1.88	2.74	1.39	-5.98	1.37	0.45	1.48	1.02	1	-0.49	1.69	-1.01	0.34	0.66	-5.97	1.34621
Q14165	Malectin OS=Homo sapiens GN=MLEC PE=1 SV=1	MLEC	8.61	8.57	8.23	8.34	6.47	8.29	7.85	8.36	5.33	4	-0.27	7.79	-1.01	0.34	0.66	-5.98	2.51727
Q13416	Origin recognition complex subunit 2 OS=Homo sapiens GN=ORC2 PE=1 SV=2	ORC2	5.74	5.5	5.53	5.36	5.94	5.85	5.55	5.75	5.7	1	0.18	5.69	1.01	0.34	0.66	-5.98	-0.0989566
Q9UGY1	Nucleolar protein 12 OS=Homo sapiens GN=NOL12 PE=1 SV=1	NOL12	4.12	4.37	4.94	4.47	3.99	4.94	5.86	4.17	6.17	2	0.5	4.84	1.01	0.34	0.66	-5.98	-0.0956036
Q09472	Histone acetyltransferase p300 OS=Homo sapiens GN=EP300 PE=1 SV=2	EP300	8.22	8.7	8.2	8.65	6.62	9.08	8.07	9.03	6.16	7	0.28	8.09	1.01	0.34	0.66	-5.98	2.32402
P11940	Polyadenylate-binding protein 1 OS=Homo sapiens GN=PABPC1 PE=1 SV=2	PABPC1	10.26	10.13	9.98	10.31	8.94	10.59	10.26	10.6	7.41	4	0.31	9.83	1	0.34	0.66	-5.98	2.30438
P62937	Peptidyl-prolyl cis-trans isomerase A OS=Homo sapiens GN=PPIA PE=1 SV=2	PPIA	11.43	11.44	11.12	11.44	10.11	11.35	10.82	11.31	10.25	7	-0.2	11.03	-1	0.34	0.66	-5.98	1.17592
Q13200	26S proteasome non-ATPase regulatory subunit 2 OS=Homo sapiens GN=PSMD2 PE=1 SV=3	PSMD2	7.78	7.37	7.21	7.87	7.77	7.24	6.98	7.45	6.3	3	-0.33	7.34	-1	0.34	0.66	-5.98	0.516654
P02533	Keratin, type I cytoskeletal 14 OS=Homo sapiens GN=KRT14 PE=1 SV=4	KRT14	11.12	11.1	11.79	10.82	11.04	10.87	11.13	10.68	9.85	10	-0.32	10.93	-1	0.34	0.66	-5.98	0.757626
Q969Q0	60S ribosomal protein L36a-like OS=Homo sapiens GN=RPL36AL PE=1 SV=3	RPL36AL	6.25	6.43	6.1	6.06	5.9	6.17	5.71	6.15	5.51	1	-0.2	6.05	-1	0.34	0.66	-5.98	0.501268
Q96RL1	BRCA1-A complex subunit RAP80 OS=Homo sapiens GN=UIMC1 PE=1 SV=2	UIMC1	4.45	4	3.43	3.94	1.87	4.35	3.96	4.53	2.95	1	0.31	3.84	1	0.34	0.66	-5.98	1.6829
Q16401	26S proteasome non-ATPase regulatory subunit 5 OS=Homo sapiens GN=PSMD5 PE=1 SV=3	PSMD5	7.69	7.69	7.39	7.57	6.89	7.43	6.98	7.66	6.24	5	-0.23	7.29	-1	0.34	0.66	-5.98	1.01498
P54727	UV excision repair protein RAD23 homolog B OS=Homo sapiens GN=RAD23B PE=1 SV=1	RAD23B	7.66	7.93	7.46	8	6.64	8.35	7.5	8.15	6.55	3	0.24	7.59	1	0.34	0.66	-5.99	1.39394
O76031	ATP-dependent Clp protease ATP-binding subunit clpX-like, mitochondrial OS=Homo sapiens GN=CLPX PE=1 SV=2	CLPX	9.09	9.72	8.8	9.94	8.28	10.17	8.97	10.2	7.32	8	0.39	9.17	1	0.34	0.66	-5.99	1.97645
P06493	Cyclin-dependent kinase 1 OS=Homo sapiens GN=CDK1 PE=1 SV=3	CDK1	8	7.9	7.65	7.87	7.26	7.74	7.53	7.69	6.59	3	-0.2	7.59	-1	0.34	0.66	-5.99	0.923515
O95994	Anterior gradient protein 2 homolog OS=Homo sapiens GN=AGR2 PE=1 SV=1	AGR2	7.67	7.57	7.38	8.28	6.96	8.11	7.73	8.45	5.31	2	0.37	7.51	0.99	0.34	0.66	-5.99	1.94161
Q86WX3	Active regulator of SIRT1 OS=Homo sapiens GN=RPS19BP1 PE=1 SV=1	RPS19BP1	7.83	7.89	7.83	7.87	7.85	7.95	8.26	7.94	8.49	3	0.2	8	0.99	0.34	0.66	-5.99	-0.119513
Q9BQ04	RNA-binding protein 4B OS=Homo sapiens GN=RBM4B PE=1 SV=1	RBM4B	4.59	4.62	4.22	4.38	4.42	4.27	5.02	4.89	3.51	1	0.26	4.5	0.99	0.34	0.66	-5.99	0.725903
Q9NVN8	Guanine nucleotide-binding protein-like 3-like protein OS=Homo sapiens GN=GNL3L PE=1 SV=1	GNL3L	8.84	8.61	8.87	8.26	9.63	8.68	8.91	9	9.06	7	0.22	8.88	0.99	0.34	0.66	-5.99	-0.477202
Q9Y3A4	Ribosomal RNA-processing protein 7 homolog A OS=Homo sapiens GN=RRP7A PE=1 SV=2	RRP7A	7.72	7.95	8.42	8.07	7.43	8.21	9	8.12	9.33	6	0.4	8.26	0.99	0.35	0.66	-5.99	0.0630026
O95396	Adenylyltransferase and sulfurtransferase MOCS3 OS=Homo sapiens GN=MOCS3 PE=1 SV=1	MOCS3	5.34	5.02	4.72	4.67	2.55	5.05	4.39	4.59	3.15	1	-0.25	4.47	-0.99	0.35	0.66	-6	1.94183
Q12931	Heat shock protein 75 kDa, mitochondrial OS=Homo sapiens GN=TRAP1 PE=1 SV=3	TRAP1	3.91	3.67	3.97	3.96	3.9	3.85	4.28	4.15	3.83	1	0.2	4.04	0.99	0.35	0.66	-6	0.215637
Q9H0H5	Rac GTPase-activating protein 1 OS=Homo sapiens GN=RACGAP1 PE=1 SV=1	RACGAP1	9.38	9.43	9.81	9.57	9.1	9.95	10.32	9.74	11.59	17	0.46	9.88	0.98	0.35	0.66	-6	-0.341748
P30101	Protein disulfide-isomerase A3 OS=Homo sapiens GN=PDIA3 PE=1 SV=4	PDIA3	8.58	8.72	8.54	8.62	8.29	8.91	8.62	9.09	7.14	7	0.26	8.5	0.98	0.35	0.66	-6	1.15344
Q02447	Transcription factor Sp3 OS=Homo sapiens GN=SP3 PE=1 SV=3	SP3	3.92	4.2	3.4	3.99	2.55	3.99	2.94	3.49	0.61	1	-0.37	3.42	-0.98	0.35	0.66	-6	1.91729
Q9H2U1	ATP-dependent RNA helicase DHX36 OS=Homo sapiens GN=DHX36 PE=1 SV=2	DHX36	7.76	7.87	7.46	7.69	6.63	7.98	7.82	7.85	7.16	6	0.19	7.59	0.98	0.35	0.66	-6	0.984788
Q15906	Vacuolar protein sorting-associated protein 72 homolog OS=Homo sapiens GN=VPS72 PE=1 SV=1	VPS72	4.8	4.08	4.41	4.44	4.64	4.71	4.46	4.78	4.52	1	0.21	4.6	0.98	0.35	0.66	-6	0.0669155
Q15717	ELAV-like protein 1 OS=Homo sapiens GN=ELAVL1 PE=1 SV=2	ELAVL1	11.21	11.41	11	11.34	9.35	11.58	11.3	11.55	8.36	11	0.24	10.79	0.98	0.35	0.66	-6	2.62133
Q9UNX4	WD repeat-containing protein 3 OS=Homo sapiens GN=WDR3 PE=1 SV=1	WDR3	10.63	10.73	11.02	10.68	10.46	10.95	11.43	10.87	11.98	32	0.32	10.97	0.98	0.35	0.67	-6	-0.134183
Q9UNE7	E3 ubiquitin-protein ligase CHIP OS=Homo sapiens GN=STUB1 PE=1 SV=2	STUB1	6.94	6.71	6.1	6.76	5.38	6.54	5.71	6.64	4.19	2	-0.33	6.13	-0.98	0.35	0.67	-6	1.80588
P23193	Transcription elongation factor A protein 1 OS=Homo sapiens GN=TCEA1 PE=1 SV=2	TCEA1	8.64	8.86	8.62	8.75	8.48	8.71	8.38	8.57	8.4	7	-0.17	8.6	-0.98	0.35	0.67	-6.01	0.282812
Q13123	Protein Red OS=Homo sapiens GN=IK PE=1 SV=3	IK	6.03	6.02	5.99	6.08	5.38	6.2	6.36	6.1	6.05	4	0.19	6.05	0.97	0.35	0.67	-6.01	0.496798
P20618	Proteasome subunit beta type-1 OS=Homo sapiens GN=PSMB1 PE=1 SV=2	PSMB1	7.55	7.57	7.25	7.61	6.98	7.43	6.97	7.32	5.87	3	-0.25	7.18	-0.97	0.35	0.67	-6.01	1.05753
Q14694	Ubiquitin carboxyl-terminal hydrolase 10 OS=Homo sapiens GN=USP10 PE=1 SV=2	USP10	6.29	6.07	6.29	6.41	7.13	6.06	5.81	6.11	5.82	1	-0.27	6.24	-0.97	0.35	0.67	-6.01	-0.2109
O00299	Chloride intracellular channel protein 1 OS=Homo sapiens GN=CLIC1 PE=1 SV=4	CLIC1	7.52	7.54	7.46	7.56	7.47	7.49	7.17	7.32	6.78	3	-0.19	7.38	-0.97	0.35	0.67	-6.01	0.397303
Q15427	Splicing factor 3B subunit 4 OS=Homo sapiens GN=SF3B4 PE=1 SV=1	SF3B4	9.07	9.18	8.96	8.89	8.56	9.35	9.11	9.35	7.48	1	0.24	8.89	0.97	0.35	0.67	-6.01	1.23992
Q8NI36	WD repeat-containing protein 36 OS=Homo sapiens GN=WDR36 PE=1 SV=1	WDR36	10.65	10.8	11.14	10.76	10.86	10.98	11.46	10.93	12.14	26	0.29	11.08	0.97	0.35	0.67	-6.01	-0.375951
Q92615	La-related protein 4B OS=Homo sapiens GN=LARP4B PE=1 SV=3	LARP4B	5.6	5.44	5.08	5.66	4.47	5.88	5.66	5.95	2.27	1	0.38	5.17	0.97	0.35	0.67	-6.01	2.31933
P62249	40S ribosomal protein S16 OS=Homo sapiens GN=RPS16 PE=1 SV=2	RPS16	11.34	10.9	10.8	11.3	10.68	10.96	10.76	10.94	10.31	10	-0.2	10.89	-0.97	0.35	0.67	-6.01	0.590387
Q6UWE0	E3 ubiquitin-protein ligase LRSAM1 OS=Homo sapiens GN=LRSAM1 PE=1 SV=1	LRSAM1	5.56	5	4.45	5.61	4.76	4.86	4.33	5.21	3.62	2	-0.34	4.88	-0.97	0.36	0.67	-6.01	0.923751
Q96F86	Enhancer of mRNA-decapping protein 3 OS=Homo sapiens GN=EDC3 PE=1 SV=1	EDC3	4.94	4.7	3.88	4.78	4.03	4.22	4.19	4.39	2.92	1	-0.3	4.31	-0.97	0.36	0.67	-6.01	1.02899
Q14692	Ribosome biogenesis protein BMS1 homolog OS=Homo sapiens GN=BMS1 PE=1 SV=1	BMS1	10.32	10.44	10.83	10.44	10.33	10.65	11.21	10.63	11.84	29	0.32	10.75	0.97	0.36	0.67	-6.02	-0.256923
P63104	14-3-3 protein zeta/delta OS=Homo sapiens GN=YWHAZ PE=1 SV=1	YWHAZ	10.46	10.14	10.25	10.45	10.16	10.14	10.05	10.12	11.05	7	-0.22	10.32	-0.96	0.36	0.68	-6.02	-0.281338
P19447	TFIIH basal transcription factor complex helicase XPB subunit OS=Homo sapiens GN=ERCC3 PE=1 SV=1	ERCC3	8.24	8.5	8.3	8.26	7.09	8.3	7.98	8.17	7.53	7	-0.18	8.05	-0.96	0.36	0.68	-6.03	1.00815
O75691	Small subunit processome component 20 homolog OS=Homo sapiens GN=UTP20 PE=1 SV=3	UTP20	10.51	10.7	11.06	10.78	10.48	10.84	11.44	10.99	12.11	41	0.33	10.99	0.96	0.36	0.68	-6.03	-0.20413
P12814	Alpha-actinin-1 OS=Homo sapiens GN=ACTN1 PE=1 SV=2	ACTN1	8.46	8.08	7.94	8.58	8.65	8	7.74	8.26	7.63	4	-0.26	8.16	-0.95	0.36	0.68	-6.03	0.125611
Q96B26	Exosome complex component RRP43 OS=Homo sapiens GN=EXOSC8 PE=1 SV=1	EXOSC8	7.27	7.38	7.64	7.53	6.92	7.79	8.12	7.5	8.77	4	0.35	7.66	0.95	0.36	0.68	-6.03	-0.0396369
P61981	14-3-3 protein gamma OS=Homo sapiens GN=YWHAG PE=1 SV=2	YWHAG	7.48	7.9	7.17	7.52	6.53	7.53	6.91	7.37	5.78	4	-0.24	7.14	-0.95	0.36	0.68	-6.03	1.34592
Q15287	RNA-binding protein with serine-rich domain 1 OS=Homo sapiens GN=RNPS1 PE=1 SV=1	RNPS1	9.11	9.18	9.15	9.13	8.78	9.01	8.83	8.91	7.72	3	-0.23	8.87	-0.95	0.36	0.68	-6.03	0.88934
Q96AX1	Vacuolar protein sorting-associated protein 33A OS=Homo sapiens GN=VPS33A PE=1 SV=1	VPS33A	5.57	5.69	5.16	5.16	4.78	5.82	5.44	5.55	4.29	1	0.2	5.31	0.95	0.36	0.68	-6.03	1.03661
P35244	Replication protein A 14 kDa subunit OS=Homo sapiens GN=RPA3 PE=1 SV=1	RPA3	4.98	4.73	4.48	5.06	4.67	5.15	4.99	4.99	3.8	1	0.23	4.82	0.95	0.37	0.68	-6.04	0.775646
Q9Y580	RNA-binding protein 7 OS=Homo sapiens GN=RBM7 PE=1 SV=1	RBM7	3.7	4.25	3.64	3.76	1.35	4.2	3.7	4.39	1.06	1	0.24	3.53	0.95	0.37	0.68	-6.04	2.45117
P10412	Histone H1.4 OS=Homo sapiens GN=HIST1H1E PE=1 SV=2	HIST1H1E	10.32	10.11	10.99	10.41	11.84	10.34	10.13	10.2	11.17	5	-0.24	10.61	-0.94	0.37	0.68	-6.04	-1.04438
P68036	Ubiquitin-conjugating enzyme E2 L3 OS=Homo sapiens GN=UBE2L3 PE=1 SV=1	UBE2L3	4.91	5.24	4.34	4.94	4.23	4.98	4.51	4.37	4.02	2	-0.23	4.67	-0.94	0.37	0.68	-6.04	0.707001
Q9Y520	Protein PRRC2C OS=Homo sapiens GN=PRRC2C PE=1 SV=4	PRRC2C	6.41	6.44	5.96	6.16	6.32	6	5.85	5.95	4.71	1	-0.3	6	-0.94	0.37	0.68	-6.04	0.709886
P62191	26S protease regulatory subunit 4 OS=Homo sapiens GN=PSMC1 PE=1 SV=1	PSMC1	8.07	7.77	7.78	8.14	7.86	7.85	7.41	7.78	6.71	3	-0.25	7.71	-0.94	0.37	0.68	-6.04	0.648478
Q96E14	RecQ-mediated genome instability protein 2 OS=Homo sapiens GN=RMI2 PE=1 SV=2	RMI2	3.34	2.96	3.25	3.21	3.49	3.03	2.75	2.84	2.21	1	-0.28	3.18	-0.94	0.37	0.68	-6.04	0.285119
P62263	40S ribosomal protein S14 OS=Homo sapiens GN=RPS14 PE=1 SV=3	RPS14	10.69	10.42	10.26	10.52	9.68	10.38	10.22	10.29	10	5	-0.17	10.27	-0.94	0.37	0.68	-6.04	0.627977
Q13247	Serine/arginine-rich splicing factor 6 OS=Homo sapiens GN=SRSF6 PE=1 SV=2	SRSF6	10.28	10.28	10.06	10.24	8.59	10.03	9.99	10.01	7.77	4	-0.2	9.7	-0.94	0.37	0.69	-6.04	2.03097
O96013	Serine/threonine-protein kinase PAK 4 OS=Homo sapiens GN=PAK4 PE=1 SV=1	PAK4	4.73	4.66	4.36	5.16	3.59	4.48	4.26	4.76	3.91	1	-0.22	4.5	-0.93	0.37	0.69	-6.05	0.926357
P61106	Ras-related protein Rab-14 OS=Homo sapiens GN=RAB14 PE=1 SV=4	RAB14	7.47	7.6	7.36	7.49	7.08	7.36	6.94	7.44	6.06	4	-0.23	7.21	-0.93	0.37	0.69	-6.05	0.900573
Q04837	Single-stranded DNA-binding protein, mitochondrial OS=Homo sapiens GN=SSBP1 PE=1 SV=1	SSBP1	5.47	5.33	5.19	5.35	4.4	5.18	5.14	5.19	4.04	1	-0.16	5.08	-0.92	0.38	0.69	-6.06	1.07651
Q9NX24	H/ACA ribonucleoprotein complex subunit 2 OS=Homo sapiens GN=NHP2 PE=1 SV=1	NHP2	6.37	6.39	6.56	6.27	6.51	6.8	6.76	6.48	8.01	1	0.28	6.7	0.92	0.38	0.69	-6.06	-0.572486
O60870	DNA/RNA-binding protein KIN17 OS=Homo sapiens GN=KIN PE=1 SV=2	KIN	5.84	5.74	6.07	6	5.52	5.69	5.72	5.78	6.18	4	-0.18	5.86	-0.92	0.38	0.69	-6.06	0.0626794
Q53EP0	Fibronectin type III domain-containing protein 3B OS=Homo sapiens GN=FNDC3B PE=1 SV=2	FNDC3B	3.4	3.33	3.66	3.81	-5.98	3.63	3.86	3.91	-7.31	1	0.23	2.93	0.92	0.38	0.69	-6.06	3.88427
Q9NY12	H/ACA ribonucleoprotein complex subunit 1 OS=Homo sapiens GN=GAR1 PE=1 SV=1	GAR1	9.52	9.87	9.88	9.56	9.78	9.16	9.74	9.43	11.01	7	-0.27	9.77	-0.92	0.38	0.69	-6.06	-0.685866
Q96HS1	Serine/threonine-protein phosphatase PGAM5, mitochondrial OS=Homo sapiens GN=PGAM5 PE=1 SV=2	PGAM5	6.08	5.38	5.59	5.4	6.07	5.48	4.95	5.4	4.35	1	-0.33	5.45	-0.92	0.38	0.7	-6.06	0.38925
Q16630	Cleavage and polyadenylation specificity factor subunit 6 OS=Homo sapiens GN=CPSF6 PE=1 SV=2	CPSF6	10.51	10.73	10.29	10.81	8.68	10.43	10.35	10.44	8.32	7	-0.18	10.06	-0.92	0.38	0.7	-6.06	2.0813
Q04695	Keratin, type I cytoskeletal 17 OS=Homo sapiens GN=KRT17 PE=1 SV=2	KRT17	9	8.94	10.01	8.64	9.53	8.88	8.86	8.62	8	8	-0.36	8.95	-0.92	0.38	0.7	-6.06	0.381892
Q13451	Peptidyl-prolyl cis-trans isomerase FKBP5 OS=Homo sapiens GN=FKBP5 PE=1 SV=2	FKBP5	10.28	9.87	9.25	9.73	8.22	10.43	9.46	10.32	7.58	8	0.29	9.46	0.92	0.38	0.7	-6.06	2.16099
Q14683	Structural maintenance of chromosomes protein 1A OS=Homo sapiens GN=SMC1A PE=1 SV=2	SMC1A	7.77	7.79	7.48	7.9	7.53	8.33	7.58	8.14	6.21	4	0.28	7.64	0.92	0.38	0.7	-6.06	1.14113
O15213	WD repeat-containing protein 46 OS=Homo sapiens GN=WDR46 PE=1 SV=3	WDR46	9.96	10.14	10.38	10.03	10.3	10.1	10.7	10.25	11.14	15	0.23	10.33	0.91	0.38	0.7	-6.06	-0.363384
Q13868	Exosome complex component RRP4 OS=Homo sapiens GN=EXOSC2 PE=1 SV=2	EXOSC2	8.7	8.71	8.84	8.59	8.87	8.86	8.87	8.88	9.27	8	0.16	8.85	0.91	0.38	0.7	-6.06	-0.201499
P30613	Pyruvate kinase PKLR OS=Homo sapiens GN=PKLR PE=1 SV=2	PKLR	7.45	6.98	7.17	7.16	5.48	6.46	6.72	7.55	4.5	1	-0.27	6.63	-0.91	0.38	0.7	-6.07	2.16211
Q9GZN8	UPF0687 protein C20orf27 OS=Homo sapiens GN=C20orf27 PE=1 SV=3	C20orf27	5.77	5.69	5.53	5.82	4.61	5.71	5.7	5.14	4.8	1	-0.18	5.45	-0.91	0.38	0.7	-6.07	0.966664
Q8NAV1	Pre-mRNA-splicing factor 38A OS=Homo sapiens GN=PRPF38A PE=1 SV=1	PRPF38A	3.92	3.87	4	3.8	4	4.54	3.5	4.43	3.45	1	0.25	4.04	0.91	0.38	0.7	-6.07	0.407227
P14174	Macrophage migration inhibitory factor OS=Homo sapiens GN=MIF PE=1 SV=4	MIF	3.14	4.03	3.5	3.88	3.34	3.66	2.55	3.23	0.48	1	-0.44	3.3	-0.91	0.38	0.7	-6.07	1.38334
P53992	Protein transport protein Sec24C OS=Homo sapiens GN=SEC24C PE=1 SV=3	SEC24C	7.59	7.53	7.48	7.67	6.73	7.49	7.17	7.54	7.08	4	-0.16	7.37	-0.91	0.38	0.7	-6.07	0.657606
Q9Y4W2	Ribosomal biogenesis protein LAS1L OS=Homo sapiens GN=LAS1L PE=1 SV=2	LAS1L	6.96	7.05	7.27	7.1	6.94	7.32	7.43	7.18	7.92	10	0.21	7.25	0.91	0.38	0.7	-6.07	-0.124822
Q86TU7	Histone-lysine N-methyltransferase setd3 OS=Homo sapiens GN=SETD3 PE=1 SV=1	SETD3	4.94	4.95	4.74	4.63	4.73	4.9	4.14	4.44	3.11	1	-0.3	4.58	-0.91	0.38	0.7	-6.07	0.834706
P78563	Double-stranded RNA-specific editase 1 OS=Homo sapiens GN=ADARB1 PE=1 SV=1	ADARB1	5.1	5.2	5.21	5.3	4.11	5.63	5.99	5.16	6.35	2	0.38	5.38	0.91	0.38	0.7	-6.07	0.345854
Q9H7N4	Splicing factor, arginine/serine-rich 19 OS=Homo sapiens GN=SCAF1 PE=1 SV=3	SCAF1	5.7	5.86	6.05	5.73	6.25	5.68	5.71	5.64	6.49	2	-0.16	5.92	-0.91	0.38	0.7	-6.07	-0.524938
Q9H4L4	Sentrin-specific protease 3 OS=Homo sapiens GN=SENP3 PE=1 SV=2	SENP3	5.48	6.08	6.19	5.69	4.86	6.25	6.11	6.16	6.51	3	0.31	5.95	0.9	0.39	0.7	-6.07	0.476716
Q9UNZ2	NSFL1 cofactor p47 OS=Homo sapiens GN=NSFL1C PE=1 SV=2	NSFL1C	4.22	4.59	3.84	4.01	3.57	3.96	3.98	3.92	3.48	1	-0.2	4.04	-0.9	0.39	0.7	-6.07	0.595704
Q92979	Ribosomal RNA small subunit methyltransferase NEP1 OS=Homo sapiens GN=EMG1 PE=1 SV=4	EMG1	9.83	10.01	10.17	9.86	10.06	10.16	10.25	10.05	10.7	7	0.18	10.12	0.9	0.39	0.7	-6.08	-0.228769
Q66GS9	Centrosomal protein of 135 kDa OS=Homo sapiens GN=CEP135 PE=1 SV=2	CEP135	2.95	2.7	3.76	2.83	-5.98	3.19	5.23	3.34	4.52	1	0.8	3.29	0.9	0.39	0.7	-6.08	1.72718
Q96D46	60S ribosomal export protein NMD3 OS=Homo sapiens GN=NMD3 PE=1 SV=1	NMD3	10.23	10.37	9.76	10.14	9.27	10.13	9.65	9.96	8.61	9	-0.21	9.79	-0.9	0.39	0.7	-6.08	1.18153
Q96CW1	AP-2 complex subunit mu OS=Homo sapiens GN=AP2M1 PE=1 SV=2	AP2M1	8.24	8.19	7.94	8.21	7.63	8	7.68	8.11	6.69	3	-0.21	7.86	-0.9	0.39	0.7	-6.08	0.983047
P06746	DNA polymerase beta OS=Homo sapiens GN=POLB PE=1 SV=3	POLB	4.98	5.02	4.72	4.97	4.25	5.25	5.12	4.9	4.47	1	0.16	4.9	0.9	0.39	0.7	-6.08	0.705122
P02538	Keratin, type II cytoskeletal 6A OS=Homo sapiens GN=KRT6A PE=1 SV=3	KRT6A	8.48	8.88	10.13	8.38	8.96	8.27	8.83	8.41	6.81	2	-0.47	8.58	-0.9	0.39	0.7	-6.08	1.07663
P28070	Proteasome subunit beta type-4 OS=Homo sapiens GN=PSMB4 PE=1 SV=4	PSMB4	8.77	8.85	8.65	8.86	7.58	8.58	8.34	8.66	6.18	4	-0.26	8.28	-0.9	0.39	0.7	-6.08	1.89004
O60885	Bromodomain-containing protein 4 OS=Homo sapiens GN=BRD4 PE=1 SV=2	BRD4	3.61	3.92	4.22	3.71	3.39	4.68	3.54	4.27	2.39	1	0.29	3.86	0.9	0.39	0.7	-6.08	1.16573
P51532	Transcription activator BRG1 OS=Homo sapiens GN=SMARCA4 PE=1 SV=2	SMARCA4	6.2	5.94	6.38	6.27	5.16	6.14	5.83	5.95	4.09	2	-0.22	5.8	-0.89	0.39	0.7	-6.08	1.53223
Q7Z794	Keratin, type II cytoskeletal 1b OS=Homo sapiens GN=KRT77 PE=2 SV=3	KRT77	7.52	8.07	7.62	7.25	7.62	7.49	7.33	7.15	6.13	4	-0.29	7.36	-0.89	0.39	0.71	-6.09	0.732602
Q9Y605	MORF4 family-associated protein 1 OS=Homo sapiens GN=MRFAP1 PE=1 SV=1	MRFAP1	4.63	4.46	4.23	4.37	4.21	5.03	4.35	4.49	4.43	2	0.19	4.53	0.89	0.39	0.71	-6.09	0.290335
Q96E39	RNA binding motif protein, X-linked-like-1 OS=Homo sapiens GN=RBMXL1 PE=1 SV=1	RBMXL1	8.5	8.74	8.53	8.51	7.36	8.86	8.74	8.81	6.12	2	0.23	8.25	0.89	0.39	0.71	-6.09	2.05589
P05089	Arginase-1 OS=Homo sapiens GN=ARG1 PE=1 SV=2	ARG1	7.3	7.5	7.22	6.88	7.09	7.21	7.02	6.77	6.13	4	-0.23	7.03	-0.89	0.39	0.71	-6.09	0.611795
P01040	Cystatin-A OS=Homo sapiens GN=CSTA PE=1 SV=1	CSTA	4.69	5.19	5.17	5.06	5.25	4.9	4.42	5.03	4.27	1	-0.23	4.94	-0.89	0.4	0.71	-6.09	0.25068
P61964	WD repeat-containing protein 5 OS=Homo sapiens GN=WDR5 PE=1 SV=1	WDR5	7.8	7.84	7.48	8	6.54	8.35	7.42	8.24	6.23	3	0.22	7.55	0.88	0.4	0.71	-6.09	1.60652
Q96EX2	RING finger and transmembrane domain-containing protein 2 OS=Homo sapiens GN=RNFT2 PE=2 SV=2	RNFT2	8.11	8.37	7.93	8.04	4.88	8.25	7.44	7.96	4.03	2	-0.23	7.24	-0.88	0.4	0.71	-6.09	3.59644
Q7Z5L9	Interferon regulatory factor 2-binding protein 2 OS=Homo sapiens GN=IRF2BP2 PE=1 SV=2	IRF2BP2	3.55	4.16	2.81	4.48	-4.98	4.61	3.55	4.51	1.41	2	0.44	3.36	0.88	0.4	0.71	-6.09	3.34435
P41223	Protein BUD31 homolog OS=Homo sapiens GN=BUD31 PE=1 SV=2	BUD31	8.68	8.84	8.75	8.75	7.54	8.61	8.53	8.53	8.52	5	-0.2	8.53	-0.88	0.4	0.71	-6.1	0.72301
P29084	Transcription initiation factor IIE subunit beta OS=Homo sapiens GN=GTF2E2 PE=1 SV=1	GTF2E2	5.68	5.93	6.02	6.08	5.03	6.23	6.35	6.17	6.98	1	0.32	6.08	0.88	0.4	0.71	-6.1	0.236915
Q01085	Nucleolysin TIAR OS=Homo sapiens GN=TIAL1 PE=1 SV=1	TIAL1	10.95	11.12	10.74	10.95	8.59	10.74	10.69	10.67	7.3	6	-0.24	10.2	-0.88	0.4	0.71	-6.1	2.9883
Q14320	Protein FAM50A OS=Homo sapiens GN=FAM50A PE=1 SV=2	FAM50A	9.69	9.82	9.79	9.79	9.65	9.6	9.83	9.43	9.77	9	-0.15	9.71	-0.88	0.4	0.71	-6.1	0.0656677
Q8NEJ9	Neuroguidin OS=Homo sapiens GN=NGDN PE=1 SV=1	NGDN	7.65	7.78	8.59	7.84	8.8	8.25	8.39	7.91	8.55	6	0.22	8.2	0.88	0.4	0.71	-6.1	-0.487992
P35250	Replication factor C subunit 2 OS=Homo sapiens GN=RFC2 PE=1 SV=3	RFC2	4.87	4.54	4.86	4.02	5.53	4.95	4.61	5.12	3.92	2	0.31	4.77	0.87	0.4	0.71	-6.1	0.154102
Q8TEX9	Importin-4 OS=Homo sapiens GN=IPO4 PE=1 SV=2	IPO4	3.29	2.74	2.71	3.26	1.6	2.24	2.89	2.98	2.19	1	-0.26	2.88	-0.87	0.4	0.71	-6.1	0.931403
P51991	Heterogeneous nuclear ribonucleoprotein A3 OS=Homo sapiens GN=HNRNPA3 PE=1 SV=2	HNRNPA3	13.29	13.4	13.27	13.31	11.31	13.55	13.42	13.52	10.48	15	0.18	12.84	0.87	0.4	0.71	-6.1	2.60156
Q96RN5	Mediator of RNA polymerase II transcription subunit 15 OS=Homo sapiens GN=MED15 PE=1 SV=2	MED15	1.43	1.84	1.98	1.6	1.74	1.43	2.71	2.06	1.27	1	0.29	2.16	0.87	0.4	0.72	-6.11	0.447376
O15305	Phosphomannomutase 2 OS=Homo sapiens GN=PMM2 PE=1 SV=1	PMM2	8.59	8.33	8.13	8.53	8.34	8.19	7.9	8.45	7.5	4	-0.21	8.22	-0.87	0.4	0.72	-6.11	0.470396
Q12972	Nuclear inhibitor of protein phosphatase 1 OS=Homo sapiens GN=PPP1R8 PE=1 SV=2	PPP1R8	5.14	5.04	4.88	5.25	4.15	5.05	4.75	4.91	3.69	3	-0.17	4.82	-0.87	0.4	0.72	-6.11	1.10538
P20700	Lamin-B1 OS=Homo sapiens GN=LMNB1 PE=1 SV=2	LMNB1	10.98	10.56	10.5	10.91	10.77	10.54	10.03	10.76	9.23	16	-0.3	10.48	-0.87	0.41	0.72	-6.11	0.732028
Q7Z406	Myosin-14 OS=Homo sapiens GN=MYH14 PE=1 SV=2	MYH14	5.92	5.59	5.89	5.88	6.94	5.42	5.49	5.98	6.42	4	-0.18	5.97	-0.86	0.41	0.72	-6.11	-0.852544
Q969X6	U3 small nucleolar RNA-associated protein 4 homolog OS=Homo sapiens GN=UTP4 PE=1 SV=1	UTP4	9.87	10.05	10.41	10.07	10.1	10.15	10.75	10.22	11.5	19	0.27	10.35	0.86	0.41	0.72	-6.11	-0.424745
Q96B23	Uncharacterized protein C18orf25 OS=Homo sapiens GN=C18orf25 PE=1 SV=2	C18orf25	0.38	1.79	1.76	2.41	-5.98	1.31	2.25	2.77	-0.07	1	0.39	1.83	0.86	0.41	0.72	-6.12	1.93746
Q15388	Mitochondrial import receptor subunit TOM20 homolog OS=Homo sapiens GN=TOMM20 PE=1 SV=1	TOMM20	3.05	1.84	3.11	3	2.2	2.69	2.82	1.63	2.32	1	-0.31	2.76	-0.85	0.41	0.72	-6.12	0.424737
P06753	Tropomyosin alpha-3 chain OS=Homo sapiens GN=TPM3 PE=1 SV=2	TPM3	8.04	7.9	7.78	7.89	8.2	7.57	7.42	8.01	7.01	1	-0.23	7.76	-0.85	0.41	0.72	-6.12	0.299567
Q9BYG5	Partitioning defective 6 homolog beta OS=Homo sapiens GN=PARD6B PE=1 SV=1	PARD6B	4.15	4.83	3.65	4.31	-5.98	4.49	2.98	3.97	1.06	1	-0.39	3.41	-0.85	0.41	0.72	-6.12	3.48664
Q9UN86	Ras GTPase-activating protein-binding protein 2 OS=Homo sapiens GN=G3BP2 PE=1 SV=2	G3BP2	7.64	7.44	7.12	7.42	7.51	7.12	6.98	7.42	6.39	4	-0.23	7.24	-0.85	0.41	0.72	-6.12	0.452352
Q9BQ75	Protein CMSS1 OS=Homo sapiens GN=CMSS1 PE=1 SV=2	CMSS1	7.87	7.77	8.23	8.03	7.55	7.99	9.21	8.03	10.08	3	0.44	8.31	0.85	0.41	0.72	-6.12	-0.407507
Q9BWJ5	Splicing factor 3B subunit 5 OS=Homo sapiens GN=SF3B5 PE=1 SV=1	SF3B5	3.9	4.16	4.29	4.29	2.2	4.57	4.15	4.42	3.14	1	0.21	4.01	0.85	0.41	0.72	-6.12	1.55965
P51148	Ras-related protein Rab-5C OS=Homo sapiens GN=RAB5C PE=1 SV=2	RAB5C	7.18	7.31	6.67	6.96	5.85	7.12	6.32	6.88	4.75	3	-0.25	6.58	-0.85	0.41	0.73	-6.12	1.69777
Q96KG9	N-terminal kinase-like protein OS=Homo sapiens GN=SCYL1 PE=1 SV=1	SCYL1	5.84	6.12	5.37	5.67	4.55	5.93	5.21	5.51	4.35	2	-0.2	5.43	-0.85	0.42	0.73	-6.12	1.26125
Q96FZ2	Embryonic stem cell-specific 5-hydroxymethylcytosine-binding protein OS=Homo sapiens GN=HMCES PE=1 SV=1	HMCES	9.95	10.17	9.67	10	8.91	9.98	9.63	9.72	8.57	8	-0.17	9.62	-0.85	0.42	0.73	-6.12	1.20514
Q96BZ8	Leukocyte receptor cluster member 1 OS=Homo sapiens GN=LENG1 PE=1 SV=1	LENG1	4.64	4.81	5.1	4.58	5.49	5.62	4.61	4.98	4.14	1	0.28	4.94	0.85	0.42	0.73	-6.12	0.246222
P52434	DNA-directed RNA polymerases I, II, and III subunit RPABC3 OS=Homo sapiens GN=POLR2H PE=1 SV=4	POLR2H	4.99	4.82	5.12	4.74	4.04	5.12	5.78	5.06	6.56	1	0.39	5.18	0.85	0.42	0.73	-6.12	0.00405146
O43709	Probable 18S rRNA (guanine-N(7))-methyltransferase OS=Homo sapiens GN=WBSCR22 PE=1 SV=2	WBSCR22	6.9	7.27	7.25	6.95	6.79	7.31	7.09	7.34	6.63	4	0.15	7.07	0.85	0.42	0.73	-6.12	0.533372
Q8IZL8	Proline-, glutamic acid- and leucine-rich protein 1 OS=Homo sapiens GN=PELP1 PE=1 SV=2	PELP1	6.54	6.25	6.54	6.51	6.25	6.64	6.56	6.68	6.88	4	0.16	6.56	0.85	0.42	0.73	-6.13	0.0574233
P53582	Methionine aminopeptidase 1 OS=Homo sapiens GN=METAP1 PE=1 SV=2	METAP1	7.58	7.39	7.43	7.41	7.06	7.39	7.18	7.32	7.57	3	-0.15	7.38	-0.84	0.42	0.73	-6.13	0.135282
Q9H910	Hematological and neurological expressed 1-like protein OS=Homo sapiens GN=HN1L PE=1 SV=1	HN1L	5.87	5.49	5.65	5.53	5.65	5.64	5.12	5.54	4.82	2	-0.2	5.51	-0.84	0.42	0.73	-6.13	0.387659
P20849	Collagen alpha-1(IX) chain OS=Homo sapiens GN=COL9A1 PE=1 SV=3	COL9A1	6.73	7.07	6.77	6.93	5.76	7.2	6.96	7.16	4.45	1	0.23	6.58	0.84	0.42	0.73	-6.13	1.96845
Q69YN2	CWF19-like protein 1 OS=Homo sapiens GN=CWF19L1 PE=1 SV=2	CWF19L1	9.39	9.51	9.21	9.32	7.59	9.31	9.05	9.26	7.89	7	-0.15	8.95	-0.84	0.42	0.73	-6.13	1.61234
Q9Y262	Eukaryotic translation initiation factor 3 subunit L OS=Homo sapiens GN=EIF3L PE=1 SV=1	EIF3L	5.29	4.91	4.72	5.14	4.83	5.05	4.42	4.85	3.7	1	-0.24	4.82	-0.84	0.42	0.73	-6.13	0.721457
Q96NC0	Zinc finger matrin-type protein 2 OS=Homo sapiens GN=ZMAT2 PE=1 SV=1	ZMAT2	6.8	6.89	6.64	6.8	6.02	6.61	6.59	6.72	6.35	2	-0.14	6.62	-0.84	0.42	0.73	-6.13	0.586874
P35637	RNA-binding protein FUS OS=Homo sapiens GN=FUS PE=1 SV=1	FUS	13.32	13.62	13.28	13.38	11.45	13.64	13.56	13.44	11.19	9	0.14	12.99	0.84	0.42	0.73	-6.13	2.2266
Q7Z591	AT-hook-containing transcription factor OS=Homo sapiens GN=AKNA PE=1 SV=2	AKNA	3.65	3.78	2.99	3.8	3.1	3.63	3.85	3.91	3.63	1	0.22	3.71	0.84	0.42	0.73	-6.13	0.394612
Q96PK6	RNA-binding protein 14 OS=Homo sapiens GN=RBM14 PE=1 SV=2	RBM14	13.39	13.67	13.2	13.47	11.38	13.61	13.69	13.53	12.08	21	0.17	13.11	0.84	0.42	0.73	-6.13	1.87591
Q9NR12	PDZ and LIM domain protein 7 OS=Homo sapiens GN=PDLIM7 PE=1 SV=1	PDLIM7	6.43	6.56	6.2	6.2	5.47	6.45	5.78	6.24	4.85	2	-0.19	6.04	-0.84	0.42	0.73	-6.13	1.16862
Q03181	Peroxisome proliferator-activated receptor delta OS=Homo sapiens GN=PPARD PE=1 SV=1	PPARD	7.93	7.89	8.15	7.26	11.06	8.39	7.84	7.98	9.84	1	0.26	8.49	0.83	0.42	0.73	-6.13	-2.37797
Q13901	Nuclear nucleic acid-binding protein C1D OS=Homo sapiens GN=C1D PE=1 SV=1	C1D	6.47	6.6	6.61	6.65	6.29	7.06	6.71	6.89	8.2	2	0.3	6.84	0.83	0.42	0.73	-6.14	-0.357851
Q66PJ3	ADP-ribosylation factor-like protein 6-interacting protein 4 OS=Homo sapiens GN=ARL6IP4 PE=1 SV=2	ARL6IP4	8.27	8.44	8.54	8.27	8.93	8.25	8.61	7.73	8.89	4	-0.18	8.44	-0.83	0.42	0.73	-6.14	-0.526158
Q9NUQ3	Gamma-taxilin OS=Homo sapiens GN=TXLNG PE=1 SV=2	TXLNG	1.87	1.44	0.51	1.3	1.35	1.49	1.31	2.7	-7.31	1	0.42	1.74	0.83	0.42	0.73	-6.14	1.29245
P52756	RNA-binding protein 5 OS=Homo sapiens GN=RBM5 PE=1 SV=2	RBM5	7.61	7.65	7.54	7.41	5.51	7.42	7.4	7.28	4.55	2	-0.19	6.95	-0.83	0.43	0.73	-6.14	2.48603
Q8N531	F-box/LRR-repeat protein 6 OS=Homo sapiens GN=FBXL6 PE=2 SV=1	FBXL6	5.67	5.63	5.67	5.8	5.24	6	6.1	5.64	6.41	1	0.22	5.82	0.83	0.43	0.73	-6.14	0.0872462
Q92793	CREB-binding protein OS=Homo sapiens GN=CREBBP PE=1 SV=3	CREBBP	8.57	8.95	8.21	8.94	6.9	9.38	8.16	9.36	5.85	4	0.3	8.27	0.82	0.43	0.73	-6.14	2.57296
Q9H8H0	Nucleolar protein 11 OS=Homo sapiens GN=NOL11 PE=1 SV=1	NOL11	9.72	9.78	10.11	9.95	9.51	9.86	10.69	10.09	11.38	15	0.32	10.12	0.82	0.43	0.73	-6.14	-0.238879
Q9UL15	BAG family molecular chaperone regulator 5 OS=Homo sapiens GN=BAG5 PE=1 SV=1	BAG5	5.36	5.32	4.91	4.95	3.7	5.47	4.99	5.47	3.76	3	0.17	4.94	0.82	0.43	0.73	-6.14	1.51036
O43159	Ribosomal RNA-processing protein 8 OS=Homo sapiens GN=RRP8 PE=1 SV=2	RRP8	8.98	9.11	9.35	9.01	9.4	9.17	9.75	9.07	10.35	9	0.22	9.36	0.82	0.43	0.73	-6.14	-0.542833
P81605	Dermcidin OS=Homo sapiens GN=DCD PE=1 SV=2	DCD	9.44	9.55	9.48	8.92	10.62	9.48	8.71	8.92	8.89	3	-0.31	9.34	-0.82	0.43	0.74	-6.15	-0.406428
Q92769	Histone deacetylase 2 OS=Homo sapiens GN=HDAC2 PE=1 SV=2	HDAC2	7.07	7.18	6.84	7.13	6.81	7.64	6.79	7.47	5.62	2	0.24	6.96	0.82	0.43	0.74	-6.15	1.07229
Q9H6S3	Epidermal growth factor receptor kinase substrate 8-like protein 2 OS=Homo sapiens GN=EPS8L2 PE=1 SV=2	EPS8L2	5.11	5.28	5.09	4.99	6.29	5.12	4.59	4.64	4.14	2	-0.33	5.07	-0.82	0.43	0.74	-6.15	-0.103973
Q9NYF8	Bcl-2-associated transcription factor 1 OS=Homo sapiens GN=BCLAF1 PE=1 SV=2	BCLAF1	6.7	7	6.64	7.05	4.96	7.16	7.02	6.84	5.39	1	0.16	6.55	0.82	0.43	0.74	-6.15	1.80547
P13647	Keratin, type II cytoskeletal 5 OS=Homo sapiens GN=KRT5 PE=1 SV=3	KRT5	12.77	12.86	13	12.31	12.6	12.62	12.77	12.05	11.34	19	-0.26	12.48	-0.82	0.43	0.74	-6.15	0.769952
O14737	Programmed cell death protein 5 OS=Homo sapiens GN=PDCD5 PE=1 SV=3	PDCD5	6.18	6.08	5.82	6.12	5.58	6.1	5.74	5.86	5.45	1	-0.15	5.91	-0.81	0.43	0.74	-6.15	0.523149
Q15527	Surfeit locus protein 2 OS=Homo sapiens GN=SURF2 PE=1 SV=3	SURF2	7.1	7.16	7.56	7.18	7.19	7.49	7.38	7.36	7.7	2	0.16	7.36	0.81	0.43	0.74	-6.15	-0.037042
O95232	Luc7-like protein 3 OS=Homo sapiens GN=LUC7L3 PE=1 SV=2	LUC7L3	9.45	9.5	9.25	9.34	9.14	9.22	9.2	9.15	8.1	8	-0.19	9.15	-0.81	0.43	0.74	-6.15	0.76319
O43795	Unconventional myosin-Ib OS=Homo sapiens GN=MYO1B PE=1 SV=3	MYO1B	6.53	5.59	5.72	5.95	5.16	5.83	5.65	5.67	4.15	1	-0.23	5.62	-0.81	0.43	0.74	-6.15	1.2606
Q6RFH5	WD repeat-containing protein 74 OS=Homo sapiens GN=WDR74 PE=1 SV=1	WDR74	8.62	8.85	9.1	8.65	9	8.91	9.15	8.85	9.38	7	0.16	8.95	0.81	0.44	0.74	-6.15	-0.217843
Q15437	Protein transport protein Sec23B OS=Homo sapiens GN=SEC23B PE=1 SV=2	SEC23B	5.27	5.09	4.7	5.06	4.65	5.09	4.3	4.96	3.48	1	-0.24	4.79	-0.81	0.44	0.74	-6.15	0.92111
Q9Y224	UPF0568 protein C14orf166 OS=Homo sapiens GN=C14orf166 PE=1 SV=1	C14orf166	9.15	9.07	8.96	9.31	8.63	9.34	9.09	9.38	8.32	6	0.15	9.03	0.81	0.44	0.74	-6.15	0.795873
O60828	Polyglutamine-binding protein 1 OS=Homo sapiens GN=PQBP1 PE=1 SV=1	PQBP1	8.32	8.56	8.16	8.46	6.99	8.61	8.59	8.54	8.08	4	0.2	8.26	0.81	0.44	0.74	-6.15	1.03955
Q9HC52	Chromobox protein homolog 8 OS=Homo sapiens GN=CBX8 PE=1 SV=3	CBX8	1.59	0.6	1.94	2.6	1.35	1.91	0.16	1.48	0.72	1	-0.36	1.88	-0.81	0.44	0.74	-6.16	0.490308
Q07955	Serine/arginine-rich splicing factor 1 OS=Homo sapiens GN=SRSF1 PE=1 SV=2	SRSF1	12.01	12.12	12.02	12	10.99	12.24	12.15	12.27	10.08	11	0.18	11.77	0.81	0.44	0.74	-6.16	1.67927
Q96EP5	DAZ-associated protein 1 OS=Homo sapiens GN=DAZAP1 PE=1 SV=1	DAZAP1	9.69	10.07	9.68	9.86	7.65	10.1	9.9	9.97	7.08	5	0.16	9.34	0.81	0.44	0.74	-6.16	2.61496
P17544	Cyclic AMP-dependent transcription factor ATF-7 OS=Homo sapiens GN=ATF7 PE=1 SV=2	ATF7	3.01	3.52	2.99	2.92	2.55	3.79	2.85	3.59	1.11	1	0.28	3.13	0.81	0.44	0.74	-6.16	1.32776
Q15326	Zinc finger MYND domain-containing protein 11 OS=Homo sapiens GN=ZMYND11 PE=1 SV=2	ZMYND11	6.78	6.92	6.52	6.58	5.65	6.7	6.42	6.55	5.67	3	-0.14	6.44	-0.81	0.44	0.74	-6.16	1.02717
Q9BRT6	Protein LLP homolog OS=Homo sapiens GN=LLPH PE=1 SV=1	LLPH	7.34	7.34	7.79	7.28	7.43	7.61	8.15	7.26	8.45	1	0.24	7.64	0.81	0.44	0.74	-6.16	-0.266586
Q9NRF9	DNA polymerase epsilon subunit 3 OS=Homo sapiens GN=POLE3 PE=1 SV=1	POLE3	5.71	5.63	5.75	5.49	5.07	6.29	5.59	5.67	6	2	0.21	5.72	0.8	0.44	0.74	-6.16	0.310501
Q9UIG0	Tyrosine-protein kinase BAZ1B OS=Homo sapiens GN=BAZ1B PE=1 SV=2	BAZ1B	8.75	8.52	8.73	8.56	8.49	8.55	8.42	8.52	8.06	11	-0.14	8.51	-0.8	0.44	0.74	-6.16	0.367334
Q5JVF3	PCI domain-containing protein 2 OS=Homo sapiens GN=PCID2 PE=1 SV=2	PCID2	6.21	6.34	6.19	6.16	5.23	6.1	5.94	6.18	5.77	2	-0.15	6.04	-0.8	0.44	0.74	-6.16	0.712364
P83916	Chromobox protein homolog 1 OS=Homo sapiens GN=CBX1 PE=1 SV=1	CBX1	7.39	7.49	7.08	7.44	6.5	7.77	7.09	7.71	6.72	2	0.17	7.25	0.8	0.44	0.74	-6.16	0.910194
Q9BSC4	Nucleolar protein 10 OS=Homo sapiens GN=NOL10 PE=1 SV=1	NOL10	9.74	9.64	10.08	9.91	8.68	9.84	10.65	10.14	11.08	15	0.37	9.98	0.8	0.44	0.74	-6.16	0.330432
Q9NYH9	U3 small nucleolar RNA-associated protein 6 homolog OS=Homo sapiens GN=UTP6 PE=2 SV=2	UTP6	9.52	9.7	10.25	9.85	9.74	9.68	10.69	10.06	11.45	20	0.31	10.11	0.8	0.44	0.74	-6.16	-0.450245
P39019	40S ribosomal protein S19 OS=Homo sapiens GN=RPS19 PE=1 SV=2	RPS19	10.05	9.54	9.6	9.76	9.88	9.56	9.36	9.7	8.94	7	-0.2	9.6	-0.8	0.44	0.74	-6.16	0.330354
P33991	DNA replication licensing factor MCM4 OS=Homo sapiens GN=MCM4 PE=1 SV=5	MCM4	8.02	7.79	7.87	8.01	7.39	8.01	7.45	7.83	6.99	3	-0.16	7.71	-0.8	0.44	0.74	-6.16	0.72898
Q8N1G0	Zinc finger protein 687 OS=Homo sapiens GN=ZNF687 PE=1 SV=1	ZNF687	5.94	5.99	5.69	6.19	4.27	6.41	5.77	6.26	3.43	1	0.2	5.59	0.8	0.44	0.74	-6.16	2.21748
P56537	Eukaryotic translation initiation factor 6 OS=Homo sapiens GN=EIF6 PE=1 SV=1	EIF6	8.29	8.38	8.68	8.35	8.56	8.48	8.95	8.44	9.49	5	0.2	8.63	0.8	0.44	0.74	-6.16	-0.403492
P55795	Heterogeneous nuclear ribonucleoprotein H2 OS=Homo sapiens GN=HNRNPH2 PE=1 SV=1	HNRNPH2	11.1	11.4	11.03	11.18	9.92	11.5	11.2	11.35	9.16	5	0.17	10.87	0.8	0.44	0.74	-6.16	1.81133
Q8IWA0	WD repeat-containing protein 75 OS=Homo sapiens GN=WDR75 PE=1 SV=1	WDR75	10.15	10.31	10.63	10.3	10.02	10.41	11.16	10.37	11.77	19	0.3	10.57	0.8	0.44	0.74	-6.17	-0.249967
P55209	Nucleosome assembly protein 1-like 1 OS=Homo sapiens GN=NAP1L1 PE=1 SV=1	NAP1L1	8.11	7.8	7.67	7.67	6.57	7.85	7.52	7.57	5.93	1	-0.17	7.42	-0.8	0.44	0.74	-6.17	1.55046
Q9NUL3	Double-stranded RNA-binding protein Staufen homolog 2 OS=Homo sapiens GN=STAU2 PE=1 SV=1	STAU2	7.72	7.8	7.58	7.73	7.36	7.63	7.36	7.61	6.48	2	-0.17	7.48	-0.8	0.44	0.74	-6.17	0.781283
P20930	Filaggrin OS=Homo sapiens GN=FLG PE=1 SV=3	FLG	8.52	8.32	8.74	7.84	8.5	8.69	7.96	7.65	7.59	3	-0.25	8.21	-0.79	0.44	0.74	-6.17	0.312019
P40197	Platelet glycoprotein V OS=Homo sapiens GN=GP5 PE=1 SV=1	GP5	8.62	8.28	8.56	7.71	10.04	8.21	8.48	9.07	8.58	1	0.29	8.62	0.79	0.44	0.74	-6.17	-0.726177
P0DMV9	Heat shock 70 kDa protein 1B OS=Homo sapiens GN=HSPA1B PE=1 SV=1	HSPA1B	11.48	11.18	11.02	11.3	11.32	11.56	11.07	11.64	10.7	10	0.18	11.25	0.79	0.45	0.74	-6.17	0.412661
Q9BRJ6	Uncharacterized protein C7orf50 OS=Homo sapiens GN=C7orf50 PE=1 SV=1	C7orf50	7.81	7.84	8.21	7.84	8.53	7.7	8.67	8.04	9.25	4	0.21	8.22	0.79	0.45	0.74	-6.17	-0.744762
Q07157	Tight junction protein ZO-1 OS=Homo sapiens GN=TJP1 PE=1 SV=3	TJP1	5.2	5.26	5.49	5.25	4.35	5.25	4.78	5.36	3.9	1	-0.16	5.03	-0.79	0.45	0.74	-6.17	1.12953
P49643	DNA primase large subunit OS=Homo sapiens GN=PRIM2 PE=1 SV=2	PRIM2	4.37	3.61	3.43	3.42	2.55	3.55	3.51	3.37	2.34	1	-0.21	3.49	-0.79	0.45	0.74	-6.17	1.126
Q8WXA3	RUN and FYVE domain-containing protein 2 OS=Homo sapiens GN=RUFY2 PE=1 SV=2	RUFY2	1.99	3.3	1.51	-0.02	3.3	1.83	2.42	2.88	1.11	1	0.47	2.41	0.79	0.45	0.74	-6.17	0.0930292
Q96CS2	HAUS augmin-like complex subunit 1 OS=Homo sapiens GN=HAUS1 PE=1 SV=1	HAUS1	4.43	3.48	4.59	3.35	1.99	4.04	4.43	4.25	2.41	1	0.26	3.79	0.79	0.45	0.74	-6.17	1.82776
Q14596	Next to BRCA1 gene 1 protein OS=Homo sapiens GN=NBR1 PE=1 SV=3	NBR1	11.88	12.29	10.67	11.36	9.32	11.82	10.52	11.27	8.24	14	-0.34	10.82	-0.79	0.45	0.74	-6.17	2.76864
Q96EY4	Translation machinery-associated protein 16 OS=Homo sapiens GN=TMA16 PE=1 SV=2	TMA16	7.8	8.03	8.13	7.96	7.61	8.22	8.4	8.01	9.04	4	0.23	8.14	0.79	0.45	0.74	-6.17	-0.112271
Q8NEZ5	F-box only protein 22 OS=Homo sapiens GN=FBXO22 PE=1 SV=1	FBXO22	3.58	2.79	3.07	3.54	5.75	1.74	2.87	3.43	2.56	1	-0.48	3.43	-0.79	0.45	0.74	-6.17	-0.888786
Q9Y2R4	Probable ATP-dependent RNA helicase DDX52 OS=Homo sapiens GN=DDX52 PE=1 SV=3	DDX52	8.47	8.67	9.15	8.75	8.59	8.81	9.53	8.82	10.29	13	0.29	9.01	0.79	0.45	0.74	-6.17	-0.38477
Q9BQA1	Methylosome protein 50 OS=Homo sapiens GN=WDR77 PE=1 SV=1	WDR77	2.95	3.43	1.61	2.24	2.15	3.29	0.97	1.94	2.19	1	-0.38	2.6	-0.79	0.45	0.74	-6.17	0.347881
Q99985	Semaphorin-3C OS=Homo sapiens GN=SEMA3C PE=2 SV=2	SEMA3C	4.65	4.32	4.59	4.35	4.02	4.51	3.9	4.36	2.92	2	-0.21	4.26	-0.79	0.45	0.74	-6.17	0.937757
P12956	X-ray repair cross-complementing protein 6 OS=Homo sapiens GN=XRCC6 PE=1 SV=2	XRCC6	12.41	12.46	12.38	12.49	11.66	12.67	12.58	12.55	12.5	31	0.16	12.41	0.79	0.45	0.74	-6.17	0.520126
Q9NSD9	Phenylalanine--tRNA ligase beta subunit OS=Homo sapiens GN=FARSB PE=1 SV=3	FARSB	7.6	7.56	7.63	7.71	7.94	7.43	7.23	7.59	6.7	2	-0.21	7.49	-0.78	0.45	0.74	-6.17	0.305439
Q9Y324	rRNA-processing protein FCF1 homolog OS=Homo sapiens GN=FCF1 PE=2 SV=1	FCF1	3.56	3.75	4.49	3.69	2.55	4.71	3.91	4.46	5.84	1	0.46	4.2	0.78	0.45	0.74	-6.18	0.107659
Q92759	General transcription factor IIH subunit 4 OS=Homo sapiens GN=GTF2H4 PE=1 SV=1	GTF2H4	5.34	5.37	5.46	5.62	4.43	5.9	5.54	5.72	6.21	1	0.26	5.54	0.78	0.45	0.74	-6.18	0.382911
Q9Y3P9	Rab GTPase-activating protein 1 OS=Homo sapiens GN=RABGAP1 PE=1 SV=3	RABGAP1	3.75	3.98	3.26	3.57	1.52	3.8	3.19	3.25	1.92	1	-0.21	3.32	-0.78	0.45	0.74	-6.18	1.64734
O95625	Zinc finger and BTB domain-containing protein 11 OS=Homo sapiens GN=ZBTB11 PE=1 SV=2	ZBTB11	5.38	5.8	5.56	5.26	6.54	5.22	5.28	5.5	5.97	2	-0.16	5.64	-0.78	0.45	0.74	-6.18	-0.737787
Q9Y263	Phospholipase A-2-activating protein OS=Homo sapiens GN=PLAA PE=1 SV=2	PLAA	5.26	5.53	5.1	5.19	4.16	5.53	5.34	5.48	3.26	1	0.18	5.03	0.78	0.45	0.74	-6.18	1.65717
Q96LA8	Protein arginine N-methyltransferase 6 OS=Homo sapiens GN=PRMT6 PE=1 SV=1	PRMT6	6.98	7.06	6.58	6.89	6.41	7.24	6.76	7.1	6.26	4	0.15	6.82	0.78	0.45	0.74	-6.18	0.689224
Q13435	Splicing factor 3B subunit 2 OS=Homo sapiens GN=SF3B2 PE=1 SV=2	SF3B2	10.72	10.41	10.29	10.46	9.79	10.4	10.13	10.45	9.76	14	-0.14	10.27	-0.78	0.45	0.74	-6.18	0.695465
Q9Y3B2	Exosome complex component CSL4 OS=Homo sapiens GN=EXOSC1 PE=1 SV=1	EXOSC1	6.76	6.92	6.95	7.1	5.6	7.2	8.14	6.66	8.12	2	0.4	7.06	0.78	0.46	0.74	-6.18	0.464026
Q9NPD3	Exosome complex component RRP41 OS=Homo sapiens GN=EXOSC4 PE=1 SV=3	EXOSC4	5.99	6.26	6.24	6.16	5.9	5.9	7.37	6.24	7.79	4	0.34	6.45	0.78	0.46	0.74	-6.18	-0.340477
Q9NW64	Pre-mRNA-splicing factor RBM22 OS=Homo sapiens GN=RBM22 PE=1 SV=1	RBM22	9.58	9.51	8.82	9.08	10.59	8.65	8.55	9.32	7.89	5	-0.4	9.11	-0.77	0.46	0.74	-6.18	0.00441292
P36776	Lon protease homolog, mitochondrial OS=Homo sapiens GN=LONP1 PE=1 SV=2	LONP1	1.31	2.62	3.52	2.39	1.26	2.46	4.01	2.53	3.77	1	0.46	2.9	0.77	0.46	0.74	-6.18	0.368043
Q12905	Interleukin enhancer-binding factor 2 OS=Homo sapiens GN=ILF2 PE=1 SV=2	ILF2	11.97	12.22	11.89	12.27	10.69	12.23	12.36	12.24	11.69	16	0.19	11.95	0.77	0.46	0.74	-6.18	1.08386
Q9UIS9	Methyl-CpG-binding domain protein 1 OS=Homo sapiens GN=MBD1 PE=1 SV=2	MBD1	4.69	4.56	4.72	4.29	4.2	5.04	4.42	4.8	3.52	1	0.18	4.54	0.77	0.46	0.74	-6.18	0.84701
Q96DG6	Carboxymethylenebutenolidase homolog OS=Homo sapiens GN=CMBL PE=1 SV=1	CMBL	1.54	1.96	1.85	1.43	2.15	1.69	2.49	1.98	0.41	1	0.28	2.13	0.77	0.46	0.74	-6.18	0.537934
Q9H5V9	UPF0428 protein CXorf56 OS=Homo sapiens GN=CXorf56 PE=1 SV=1	CXorf56	6.36	6.37	5.8	6.12	5.41	5.92	5.98	6.13	5.69	1	-0.15	6	-0.77	0.46	0.74	-6.19	0.600526
Q49A88	Coiled-coil domain-containing protein 14 OS=Homo sapiens GN=CCDC14 PE=1 SV=3	CCDC14	8.41	8.51	8.54	8.31	6.59	8.44	8.81	8.51	6.13	7	0.15	8.03	0.77	0.46	0.74	-6.19	2.21619
Q9BYD1	39S ribosomal protein L13, mitochondrial OS=Homo sapiens GN=MRPL13 PE=1 SV=1	MRPL13	4.42	3.85	3.65	3.81	5.12	4.12	4.12	4.18	4.34	1	0.19	4.26	0.77	0.46	0.74	-6.19	-0.565672
Q15008	26S proteasome non-ATPase regulatory subunit 6 OS=Homo sapiens GN=PSMD6 PE=1 SV=1	PSMD6	9.19	8.95	8.85	9	8	9.03	8.68	8.87	7.87	8	-0.14	8.72	-0.77	0.46	0.74	-6.19	1.05755
Q5D862	Filaggrin-2 OS=Homo sapiens GN=FLG2 PE=1 SV=1	FLG2	9.75	10.45	10.6	9.47	10.43	9.79	10.08	9.33	8.56	7	-0.33	9.83	-0.76	0.46	0.75	-6.19	0.571535
P19525	Interferon-induced, double-stranded RNA-activated protein kinase OS=Homo sapiens GN=EIF2AK2 PE=1 SV=2	EIF2AK2	8.14	8.1	7.98	8.14	8.34	8.03	7.72	7.88	7.01	3	-0.21	7.93	-0.76	0.46	0.75	-6.19	0.412364
O15347	High mobility group protein B3 OS=Homo sapiens GN=HMGB3 PE=1 SV=4	HMGB3	9.73	9.82	9.74	9.94	8.98	9.68	9.62	9.51	10.25	7	-0.21	9.7	-0.76	0.46	0.75	-6.19	0.195516
O43633	Charged multivesicular body protein 2a OS=Homo sapiens GN=CHMP2A PE=1 SV=1	CHMP2A	3.4	3.45	3.39	3.76	3.18	3.54	2.89	3.46	3.33	1	-0.18	3.51	-0.76	0.46	0.75	-6.19	0.224025
Q13356	Peptidyl-prolyl cis-trans isomerase-like 2 OS=Homo sapiens GN=PPIL2 PE=1 SV=1	PPIL2	8.9	9.1	8.82	8.96	8.22	9.13	9.02	9.06	8.25	8	0.13	8.83	0.76	0.46	0.75	-6.19	0.837866
Q02241	Kinesin-like protein KIF23 OS=Homo sapiens GN=KIF23 PE=1 SV=3	KIF23	9.5	9.54	10.09	9.67	9.32	9.74	10.72	9.81	11.96	21	0.39	10.04	0.76	0.46	0.75	-6.19	-0.545898
O15541	RING finger protein 113A OS=Homo sapiens GN=RNF113A PE=1 SV=1	RNF113A	6.27	6.63	6.08	6.42	3.99	6.76	6.37	6.52	5.07	2	0.2	6.04	0.76	0.46	0.75	-6.2	1.97029
O95758	Polypyrimidine tract-binding protein 3 OS=Homo sapiens GN=PTBP3 PE=1 SV=2	PTBP3	8.49	8.59	8.56	8.44	7.95	8.81	8.45	8.78	7.18	5	0.16	8.36	0.76	0.46	0.75	-6.2	1.11255
Q9Y265	RuvB-like 1 OS=Homo sapiens GN=RUVBL1 PE=1 SV=1	RUVBL1	9.03	8.55	8.48	8.99	8.97	8.67	8.27	8.66	7.68	6	-0.23	8.59	-0.76	0.47	0.75	-6.2	0.434813
P48444	Coatomer subunit delta OS=Homo sapiens GN=ARCN1 PE=1 SV=1	ARCN1	9.95	9.74	9.33	10.01	9.28	9.64	9.1	9.75	7.74	6	-0.26	9.4	-0.75	0.47	0.75	-6.2	1.24375
O75874	Isocitrate dehydrogenase [NADP] cytoplasmic OS=Homo sapiens GN=IDH1 PE=1 SV=2	IDH1	5.25	5.09	5.33	5	4.15	5.24	4.89	4.9	4.63	2	-0.15	4.99	-0.75	0.47	0.75	-6.2	0.744717
Q15020	Squamous cell carcinoma antigen recognized by T-cells 3 OS=Homo sapiens GN=SART3 PE=1 SV=1	SART3	7.81	7.79	7.69	7.93	7.5	7.76	7.45	7.77	7	6	-0.14	7.64	-0.75	0.47	0.75	-6.2	0.55013
O43818	U3 small nucleolar RNA-interacting protein 2 OS=Homo sapiens GN=RRP9 PE=1 SV=1	RRP9	9.72	9.69	10.3	9.89	9.15	9.88	10.75	10.14	11.56	12	0.35	10.12	0.75	0.47	0.75	-6.2	-0.0974559
O75717	WD repeat and HMG-box DNA-binding protein 1 OS=Homo sapiens GN=WDHD1 PE=1 SV=1	WDHD1	8.7	8.81	8.21	8.6	7.08	8.57	8.15	8.45	6.16	6	-0.19	8.09	-0.75	0.47	0.75	-6.2	1.94492
Q9BQ39	ATP-dependent RNA helicase DDX50 OS=Homo sapiens GN=DDX50 PE=1 SV=1	DDX50	8.48	8.66	8.83	8.51	8.67	8.65	9.22	8.65	9.96	11	0.22	8.85	0.75	0.47	0.75	-6.2	-0.474622
P48634	Protein PRRC2A OS=Homo sapiens GN=PRRC2A PE=1 SV=3	PRRC2A	4.98	5.11	4.7	4.99	4.16	4.94	4.32	4.98	3.24	1	-0.19	4.66	-0.75	0.47	0.75	-6.2	1.18031
O94762	ATP-dependent DNA helicase Q5 OS=Homo sapiens GN=RECQL5 PE=1 SV=2	RECQL5	6.15	6	5.77	5.92	5.25	5.82	5.79	5.73	6.31	2	-0.18	5.89	-0.75	0.47	0.75	-6.21	0.176816
Q13283	Ras GTPase-activating protein-binding protein 1 OS=Homo sapiens GN=G3BP1 PE=1 SV=1	G3BP1	10.73	10.65	10.5	10.68	9.24	10.59	10.34	10.43	8.14	7	-0.19	10.15	-0.74	0.47	0.76	-6.21	1.94611
Q9H583	HEAT repeat-containing protein 1 OS=Homo sapiens GN=HEATR1 PE=1 SV=3	HEATR1	11.26	11.44	11.69	11.38	11.29	11.58	11.87	11.5	12.53	42	0.21	11.62	0.74	0.47	0.76	-6.21	-0.257099
Q96HA7	Tonsoku-like protein OS=Homo sapiens GN=TONSL PE=1 SV=2	TONSL	2.89	3.43	1.56	2.58	2.15	2.69	2.33	1.63	0.02	1	-0.35	2.49	-0.74	0.47	0.76	-6.21	1.12498
Q03701	CCAAT/enhancer-binding protein zeta OS=Homo sapiens GN=CEBPZ PE=1 SV=3	CEBPZ	10.19	10.2	10.6	10.22	10.49	10.15	11.11	10.32	11.53	25	0.22	10.54	0.74	0.48	0.76	-6.21	-0.485282
Q15365	Poly(rC)-binding protein 1 OS=Homo sapiens GN=PCBP1 PE=1 SV=2	PCBP1	10.68	10.95	10.48	10.89	9.11	11.09	10.7	10.9	8.8	5	0.15	10.4	0.74	0.48	0.76	-6.21	1.93639
P52701	DNA mismatch repair protein Msh6 OS=Homo sapiens GN=MSH6 PE=1 SV=2	MSH6	4.09	3.43	4.12	4.17	2.35	3.93	3.3	3.94	3.18	1	-0.21	3.73	-0.74	0.48	0.76	-6.21	1.07825
Q05D32	CTD small phosphatase-like protein 2 OS=Homo sapiens GN=CTDSPL2 PE=1 SV=2	CTDSPL2	1.91	1.75	1.27	2.81	1.99	2.97	1.09	2.88	1.23	1	0.33	2.34	0.74	0.48	0.76	-6.21	0.591073
P53621	Coatomer subunit alpha OS=Homo sapiens GN=COPA PE=1 SV=2	COPA	10.13	9.84	9.58	10.15	9.37	9.85	9.37	9.96	8.42	14	-0.2	9.63	-0.74	0.48	0.76	-6.21	1.02775
Q8TED0	U3 small nucleolar RNA-associated protein 15 homolog OS=Homo sapiens GN=UTP15 PE=1 SV=3	UTP15	10.01	10.02	10.27	9.93	10.23	10.18	10.44	10.05	10.99	18	0.16	10.23	0.74	0.48	0.76	-6.21	-0.385022
Q9H7B2	Ribosome production factor 2 homolog OS=Homo sapiens GN=RPF2 PE=1 SV=2	RPF2	10.01	10.09	10.36	9.95	10.28	10.2	10.38	10.24	11.14	11	0.17	10.3	0.74	0.48	0.76	-6.21	-0.437331
O75369	Filamin-B OS=Homo sapiens GN=FLNB PE=1 SV=2	FLNB	12.03	11.6	11.42	12.24	11.76	11.68	11.33	11.73	10.3	31	-0.25	11.57	-0.73	0.48	0.76	-6.21	0.798225
Q9NVU7	Protein SDA1 homolog OS=Homo sapiens GN=SDAD1 PE=1 SV=3	SDAD1	9.9	9.9	10.22	9.82	10.11	10.11	10.34	10.01	11.27	15	0.2	10.19	0.73	0.48	0.76	-6.21	-0.531637
Q9Y2L1	Exosome complex exonuclease RRP44 OS=Homo sapiens GN=DIS3 PE=1 SV=2	DIS3	6.48	6.42	6.42	6.38	5.61	6.2	6.44	6.12	6.59	3	-0.17	6.31	-0.73	0.48	0.76	-6.21	0.318824
P31483	Nucleolysin TIA-1 isoform p40 OS=Homo sapiens GN=TIA1 PE=1 SV=3	TIA1	8.53	8.85	8.29	8.53	6.67	8.56	8.18	8.35	5.68	4	-0.18	7.97	-0.73	0.48	0.76	-6.21	2.36033
Q9UDY2	Tight junction protein ZO-2 OS=Homo sapiens GN=TJP2 PE=1 SV=2	TJP2	3.07	1.79	2.91	3.41	3.55	3.19	2.66	3.51	2.65	1	0.28	3.15	0.73	0.48	0.76	-6.22	0.0156581
P02545	Prelamin-A/C OS=Homo sapiens GN=LMNA PE=1 SV=1	LMNA	12.74	12.56	12.63	12.87	12.71	12.62	12.14	12.74	11.55	32	-0.2	12.51	-0.73	0.48	0.76	-6.22	0.570549
Q29RF7	Sister chromatid cohesion protein PDS5 homolog A OS=Homo sapiens GN=PDS5A PE=1 SV=1	PDS5A	5.64	5.39	5.62	5.75	4.88	5.56	5.06	5.64	5.74	2	-0.18	5.51	-0.73	0.48	0.76	-6.22	0.280406
Q99439	Calponin-2 OS=Homo sapiens GN=CNN2 PE=1 SV=4	CNN2	6.43	6.69	6.18	6.54	4.7	6.5	6.25	6.23	4.6	1	-0.13	6.04	-0.73	0.48	0.76	-6.22	1.77237
O75475	PC4 and SFRS1-interacting protein OS=Homo sapiens GN=PSIP1 PE=1 SV=1	PSIP1	8.28	8.11	8.38	8.32	8.18	8.34	8.62	8.28	8.76	7	0.14	8.37	0.73	0.48	0.76	-6.22	-0.0563246
P62861	40S ribosomal protein S30 OS=Homo sapiens GN=FAU PE=1 SV=1	FAU	10.08	10.24	10.21	9.81	10.54	10.1	9.9	9.79	9.92	2	-0.15	10.07	-0.73	0.48	0.76	-6.22	-0.146753
Q15067	Peroxisomal acyl-coenzyme A oxidase 1 OS=Homo sapiens GN=ACOX1 PE=1 SV=3	ACOX1	9.81	9.86	10.02	9.87	7.88	10.37	9.64	10.14	7.43	7	0.16	9.45	0.73	0.48	0.76	-6.22	2.38556
Q9BRX5	DNA replication complex GINS protein PSF3 OS=Homo sapiens GN=GINS3 PE=1 SV=1	GINS3	2.07	3.36	1.71	2.69	-5.98	2.31	-0.73	3.16	2.3	1	-0.53	2.23	-0.73	0.48	0.76	-6.22	1.4205
Q9NQT5	Exosome complex component RRP40 OS=Homo sapiens GN=EXOSC3 PE=1 SV=3	EXOSC3	6.95	7.16	7.11	7.11	7.2	7.18	7.38	7.08	7.61	2	0.13	7.21	0.72	0.48	0.76	-6.22	-0.186627
P30876	DNA-directed RNA polymerase II subunit RPB2 OS=Homo sapiens GN=POLR2B PE=1 SV=1	POLR2B	4.97	5.01	5.02	4.94	5.46	5.21	5.09	5.14	4.56	1	0.16	5.09	0.72	0.49	0.76	-6.22	0.13279
Q6P2E9	Enhancer of mRNA-decapping protein 4 OS=Homo sapiens GN=EDC4 PE=1 SV=1	EDC4	5.95	5.05	5.35	5.69	5.59	5.37	5.12	5.42	4.59	1	-0.2	5.38	-0.72	0.49	0.76	-6.22	0.407081
Q15029	116 kDa U5 small nuclear ribonucleoprotein component OS=Homo sapiens GN=EFTUD2 PE=1 SV=1	EFTUD2	7.95	7.67	7.75	7.88	8.03	7.71	7.42	7.77	6.93	4	-0.18	7.69	-0.72	0.49	0.76	-6.22	0.330919
Q96GE4	Centrosomal protein of 95 kDa OS=Homo sapiens GN=CEP95 PE=1 SV=1	CEP95	4.92	4.18	3.36	3.21	6.67	2.48	3.57	4.32	4.45	1	-0.42	4.23	-0.72	0.49	0.76	-6.22	-1.57735
Q7Z3K3	Pogo transposable element with ZNF domain OS=Homo sapiens GN=POGZ PE=1 SV=2	POGZ	6.2	6.24	5.7	6.29	4.41	6.68	5.76	6.51	3.49	2	0.21	5.74	0.72	0.49	0.76	-6.22	2.29104
P07384	Calpain-1 catalytic subunit OS=Homo sapiens GN=CAPN1 PE=1 SV=1	CAPN1	6.45	6.36	6.33	6.44	5.35	6.45	5.9	6.42	5.02	3	-0.14	6.1	-0.72	0.49	0.76	-6.23	1.18988
P18085	ADP-ribosylation factor 4 OS=Homo sapiens GN=ARF4 PE=1 SV=3	ARF4	9.42	9.39	8.93	9.35	7.69	9.33	8.74	9.28	7.53	2	-0.15	8.85	-0.72	0.49	0.76	-6.23	1.65706
Q14331	Protein FRG1 OS=Homo sapiens GN=FRG1 PE=1 SV=1	FRG1	5.39	5.61	5.5	5.57	5.14	5.56	5.96	5.54	6.03	3	0.16	5.62	0.72	0.49	0.76	-6.23	0.0957362
O14647	Chromodomain-helicase-DNA-binding protein 2 OS=Homo sapiens GN=CHD2 PE=1 SV=2	CHD2	7.03	7.28	7.27	7.19	6.89	7.17	8.02	7.03	8.02	5	0.22	7.33	0.71	0.49	0.76	-6.23	-0.0448522
P43246	DNA mismatch repair protein Msh2 OS=Homo sapiens GN=MSH2 PE=1 SV=1	MSH2	5.35	5.24	5.42	5.07	5.28	5.3	5.01	5	4.47	2	-0.16	5.17	-0.71	0.49	0.76	-6.23	0.380688
Q15061	WD repeat-containing protein 43 OS=Homo sapiens GN=WDR43 PE=1 SV=3	WDR43	9.15	9.31	9.9	9.54	9.39	9.17	10.59	9.64	11.32	13	0.32	9.78	0.71	0.49	0.76	-6.23	-0.552238
Q9NR33	DNA polymerase epsilon subunit 4 OS=Homo sapiens GN=POLE4 PE=1 SV=2	POLE4	3.76	3.18	2.39	3.21	1.81	2.85	3.78	3.75	3.4	1	0.29	3.29	0.71	0.49	0.76	-6.23	0.738199
Q6YN16	Hydroxysteroid dehydrogenase-like protein 2 OS=Homo sapiens GN=HSDL2 PE=1 SV=1	HSDL2	6.04	6.21	6.52	6.28	4.03	6.57	5.66	6.06	3.9	1	-0.16	5.73	-0.71	0.49	0.76	-6.23	2.22592
Q9NVX2	Notchless protein homolog 1 OS=Homo sapiens GN=NLE1 PE=1 SV=4	NLE1	6.97	7.14	7.27	7.21	6.87	7.13	7.69	7.19	7.98	4	0.19	7.28	0.71	0.49	0.76	-6.23	-0.0893863
P12270	Nucleoprotein TPR OS=Homo sapiens GN=TPR PE=1 SV=3	TPR	8.97	9.06	8.77	8.96	9.28	9.33	8.87	9.4	7.38	13	0.26	8.9	0.71	0.49	0.76	-6.23	0.867118
P37802	Transgelin-2 OS=Homo sapiens GN=TAGLN2 PE=1 SV=3	TAGLN2	8.93	8.96	8.66	8.95	8.33	8.96	8.28	8.91	7.9	5	-0.16	8.66	-0.71	0.49	0.76	-6.23	0.758224
P63208	S-phase kinase-associated protein 1 OS=Homo sapiens GN=SKP1 PE=1 SV=2	SKP1	5.58	5.6	5.72	6.2	5.86	6.15	5.89	5.75	5.49	3	0.15	5.83	0.71	0.49	0.76	-6.23	0.250129
P36405	ADP-ribosylation factor-like protein 3 OS=Homo sapiens GN=ARL3 PE=1 SV=2	ARL3	4.86	4.8	4.7	4.9	3.37	4.72	4.54	4.79	3.79	1	-0.13	4.56	-0.71	0.49	0.76	-6.23	1.17283
Q8IYI6	Exocyst complex component 8 OS=Homo sapiens GN=EXOC8 PE=1 SV=2	EXOC8	3.3	1.25	3.16	2.76	1.26	3.38	2.9	2.68	0.93	1	0.29	2.7	0.71	0.49	0.76	-6.23	1.51336
O15446	DNA-directed RNA polymerase I subunit RPA34 OS=Homo sapiens GN=CD3EAP PE=1 SV=1	CD3EAP	8.25	8.41	8.77	8.33	8.29	8.43	9.24	8.49	10.16	8	0.28	8.71	0.71	0.49	0.76	-6.23	-0.506647
Q6KC79	Nipped-B-like protein OS=Homo sapiens GN=NIPBL PE=1 SV=2	NIPBL	5.19	5.1	5.04	5.07	4.31	5.32	4.55	4.97	4.01	1	-0.15	4.89	-0.71	0.5	0.76	-6.23	0.904766
Q07020	60S ribosomal protein L18 OS=Homo sapiens GN=RPL18 PE=1 SV=2	RPL18	11.29	11.4	11.44	11.15	11.27	11.22	11.22	11.18	11.31	7	-0.12	11.28	-0.71	0.5	0.76	-6.23	0.0291475
Q9UKF6	Cleavage and polyadenylation specificity factor subunit 3 OS=Homo sapiens GN=CPSF3 PE=1 SV=1	CPSF3	4.12	4.26	3.87	3.88	3.51	3.75	3.84	3.94	2.48	1	-0.18	3.85	-0.71	0.5	0.76	-6.23	0.946197
P34897	Serine hydroxymethyltransferase, mitochondrial OS=Homo sapiens GN=SHMT2 PE=1 SV=3	SHMT2	7.38	6.66	7.22	6.98	6.61	6.38	7.52	6.68	6.96	3	-0.2	6.94	-0.7	0.5	0.76	-6.24	0.276316
Q2TAY7	WD40 repeat-containing protein SMU1 OS=Homo sapiens GN=SMU1 PE=1 SV=2	SMU1	8.42	8.49	8.22	8.42	8.92	8.58	8.4	8.54	8.76	8	0.12	8.53	0.7	0.5	0.76	-6.24	-0.333847
P46060	Ran GTPase-activating protein 1 OS=Homo sapiens GN=RANGAP1 PE=1 SV=1	RANGAP1	6.1	6.33	5.82	6.23	4.99	6.55	6.14	6.13	5.58	1	0.15	6.01	0.7	0.5	0.76	-6.24	0.970224
P31689	DnaJ homolog subfamily A member 1 OS=Homo sapiens GN=DNAJA1 PE=1 SV=2	DNAJA1	11.8	11.73	11.33	11.55	9.78	11.7	11.13	11.52	9.31	11	-0.15	11.1	-0.7	0.5	0.76	-6.24	2.05303
P16989	Y-box-binding protein 3 OS=Homo sapiens GN=YBX3 PE=1 SV=4	YBX3	4.89	4.82	4.43	4.86	4.37	5.19	4.57	5.07	3.32	2	0.19	4.67	0.7	0.5	0.76	-6.24	1.04401
Q9Y230	RuvB-like 2 OS=Homo sapiens GN=RUVBL2 PE=1 SV=3	RUVBL2	9.11	8.69	8.51	9.08	8.84	8.81	8.29	8.82	7.65	6	-0.21	8.65	-0.7	0.5	0.76	-6.24	0.600712
P13645	Keratin, type I cytoskeletal 10 OS=Homo sapiens GN=KRT10 PE=1 SV=6	KRT10	15.22	15.35	15.04	14.24	14.96	15.23	14.86	13.92	13.46	27	-0.3	14.7	-0.7	0.5	0.76	-6.24	0.752226
P17036	Zinc finger protein 3 OS=Homo sapiens GN=ZNF3 PE=1 SV=3	ZNF3	2.99	3.02	1.98	1.48	1.99	2.66	2.53	2.92	0.88	1	0.27	2.57	0.7	0.5	0.77	-6.24	1.00363
P08133	Annexin A6 OS=Homo sapiens GN=ANXA6 PE=1 SV=3	ANXA6	6.53	6.09	6.25	6.41	6.3	6.26	5.82	6.4	5.61	4	-0.16	6.21	-0.7	0.5	0.77	-6.24	0.359564
Q7Z4V5	Hepatoma-derived growth factor-related protein 2 OS=Homo sapiens GN=HDGFRP2 PE=1 SV=1	HDGFRP2	7.36	7.47	7.39	7.45	7.07	7.37	7.17	7.37	7.28	5	-0.11	7.33	-0.7	0.5	0.77	-6.24	0.242563
Q13882	Protein-tyrosine kinase 6 OS=Homo sapiens GN=PTK6 PE=1 SV=1	PTK6	3.79	4.07	3.85	3.26	4.68	4.11	3.81	4.04	3.23	1	0.23	3.97	0.7	0.5	0.77	-6.24	0.0207513
O75190	DnaJ homolog subfamily B member 6 OS=Homo sapiens GN=DNAJB6 PE=1 SV=2	DNAJB6	6.56	6.69	6.82	6.67	4.31	6.83	6.72	6.91	4.93	2	0.13	6.29	0.7	0.5	0.77	-6.24	2.15146
Q5T1M5	FK506-binding protein 15 OS=Homo sapiens GN=FKBP15 PE=1 SV=2	FKBP15	7.33	7.15	6.8	7.13	6.65	6.96	6.74	7.02	5.39	2	-0.19	6.81	-0.7	0.5	0.77	-6.24	1.0709
Q9UMY1	Nucleolar protein 7 OS=Homo sapiens GN=NOL7 PE=1 SV=2	NOL7	9.22	9.36	9.69	9.41	8.78	9.53	10.03	9.5	10.71	10	0.27	9.58	0.7	0.5	0.77	-6.24	-0.0604656
Q8N8A6	ATP-dependent RNA helicase DDX51 OS=Homo sapiens GN=DDX51 PE=1 SV=3	DDX51	9.01	9.17	9.46	9.08	9.42	9.2	9.56	9.31	10.45	12	0.18	9.41	0.69	0.5	0.77	-6.24	-0.576322
Q96MU7	YTH domain-containing protein 1 OS=Homo sapiens GN=YTHDC1 PE=1 SV=3	YTHDC1	9.72	9.8	9.74	9.73	8.05	9.67	9.65	9.55	7.69	7	-0.12	9.29	-0.69	0.5	0.77	-6.25	1.87124
P33993	DNA replication licensing factor MCM7 OS=Homo sapiens GN=MCM7 PE=1 SV=4	MCM7	9.43	9.25	8.91	9.19	8.43	9.2	8.9	9.04	7.78	16	-0.15	8.91	-0.69	0.51	0.77	-6.25	1.08851
Q9H6R4	Nucleolar protein 6 OS=Homo sapiens GN=NOL6 PE=1 SV=2	NOL6	10.29	10.29	10.5	10.26	10.08	10.33	10.69	10.5	11.14	13	0.17	10.45	0.69	0.51	0.77	-6.25	-0.103184
Q96EZ8	Microspherule protein 1 OS=Homo sapiens GN=MCRS1 PE=1 SV=1	MCRS1	3.34	3.62	3.11	3.32	1.81	3.8	3.38	3.46	2.69	1	0.18	3.33	0.69	0.51	0.77	-6.25	1.1316
Q8WUI4	Histone deacetylase 7 OS=Homo sapiens GN=HDAC7 PE=1 SV=2	HDAC7	5.78	5.55	4.87	5.47	4.86	5.94	5.22	5.71	3.98	1	0.2	5.3	0.69	0.51	0.77	-6.25	1.16214
Q99996	A-kinase anchor protein 9 OS=Homo sapiens GN=AKAP9 PE=1 SV=3	AKAP9	0.7	3	1.51	1.39	1.74	1.54	0.7	1.53	0.48	1	-0.32	1.89	-0.69	0.51	0.77	-6.25	0.399924
Q9UQB8	Brain-specific angiogenesis inhibitor 1-associated protein 2 OS=Homo sapiens GN=BAIAP2 PE=1 SV=1	BAIAP2	1.78	3.3	3.31	2.89	3.65	3.12	3.19	3.43	0.61	1	0.36	3.04	0.68	0.51	0.77	-6.25	0.844916
P67809	Nuclease-sensitive element-binding protein 1 OS=Homo sapiens GN=YBX1 PE=1 SV=3	YBX1	10.51	10.3	10.13	10.37	9.74	10.18	9.94	10.15	7.94	7	-0.24	9.92	-0.68	0.51	0.77	-6.25	1.48543
Q14146	Unhealthy ribosome biogenesis protein 2 homolog OS=Homo sapiens GN=URB2 PE=2 SV=2	URB2	8.71	8.75	9.21	8.79	8.59	9.08	9.31	8.92	10.3	15	0.24	9.07	0.68	0.51	0.77	-6.25	-0.347443
Q96T88	E3 ubiquitin-protein ligase UHRF1 OS=Homo sapiens GN=UHRF1 PE=1 SV=1	UHRF1	8.64	8.67	8.44	8.5	7.78	8.7	8.78	8.6	8.32	11	0.13	8.5	0.68	0.51	0.78	-6.25	0.638628
Q6P6C2	RNA demethylase ALKBH5 OS=Homo sapiens GN=ALKBH5 PE=1 SV=2	ALKBH5	7.34	7.43	7.68	7.45	6.79	7.24	7.46	7.27	7.64	5	-0.15	7.38	-0.68	0.51	0.78	-6.26	0.252683
Q8N6H7	ADP-ribosylation factor GTPase-activating protein 2 OS=Homo sapiens GN=ARFGAP2 PE=1 SV=1	ARFGAP2	5.13	4.68	4.8	4.98	4.4	5.23	4.78	5.13	3.82	2	0.15	4.83	0.68	0.51	0.78	-6.26	0.899305
Q9Y6Q5	AP-1 complex subunit mu-2 OS=Homo sapiens GN=AP1M2 PE=1 SV=4	AP1M2	7.93	7.86	7.39	7.83	6.81	7.67	7.27	7.77	5.71	4	-0.18	7.37	-0.67	0.52	0.78	-6.26	1.47887
Q5QJE6	Deoxynucleotidyltransferase terminal-interacting protein 2 OS=Homo sapiens GN=DNTTIP2 PE=1 SV=2	DNTTIP2	10.05	10.24	10.59	10.18	10.35	10.47	10.59	10.23	11.2	19	0.16	10.44	0.67	0.52	0.78	-6.26	-0.347873
Q5SY16	Polynucleotide 5-hydroxyl-kinase NOL9 OS=Homo sapiens GN=NOL9 PE=1 SV=1	NOL9	7.41	7.36	7.37	7.33	7.31	7.49	7.65	7.37	8.03	6	0.14	7.49	0.67	0.52	0.78	-6.26	-0.163645
Q15428	Splicing factor 3A subunit 2 OS=Homo sapiens GN=SF3A2 PE=1 SV=2	SF3A2	5.38	5.15	4.62	5.38	4.69	4.99	4.6	5.12	3.21	2	-0.22	4.85	-0.67	0.52	0.78	-6.26	1.12138
P62258	14-3-3 protein epsilon OS=Homo sapiens GN=YWHAE PE=1 SV=1	YWHAE	8.13	8.28	8.32	8.18	8.53	8.44	8.28	8.37	7.82	6	0.13	8.27	0.67	0.52	0.78	-6.26	0.188979
P29372	DNA-3-methyladenine glycosylase OS=Homo sapiens GN=MPG PE=1 SV=3	MPG	7.02	7.15	6.97	7.08	7.04	7.26	7.01	7.33	6.21	4	0.14	7.02	0.67	0.52	0.78	-6.26	0.5706
Q9H329	Band 4.1-like protein 4B OS=Homo sapiens GN=EPB41L4B PE=2 SV=2	EPB41L4B	3.87	4.37	4.19	4.62	3.45	3.94	3.53	4.41	1.06	1	-0.28	3.86	-0.67	0.52	0.78	-6.26	1.73446
Q9UKV3	Apoptotic chromatin condensation inducer in the nucleus OS=Homo sapiens GN=ACIN1 PE=1 SV=2	ACIN1	8.12	7.85	8.37	7.95	8.57	7.89	7.56	8.02	6.65	4	-0.25	7.89	-0.67	0.52	0.78	-6.26	0.456098
P04844	Dolichyl-diphosphooligosaccharide--protein glycosyltransferase subunit 2 OS=Homo sapiens GN=RPN2 PE=1 SV=3	RPN2	5.26	4.54	4.8	5.25	4.99	4.86	4.5	4.79	3.25	2	-0.24	4.75	-0.67	0.52	0.78	-6.26	0.797873
P22626	Heterogeneous nuclear ribonucleoproteins A2/B1 OS=Homo sapiens GN=HNRNPA2B1 PE=1 SV=2	HNRNPA2B1	14.76	14.93	14.63	14.82	13.09	15.06	14.78	15.07	11.75	20	0.18	14.32	0.66	0.52	0.78	-6.26	2.55051
Q96FK6	WD repeat-containing protein 89 OS=Homo sapiens GN=WDR89 PE=2 SV=1	WDR89	7.61	7.73	7.72	7.58	7.57	7.89	7.93	7.56	8.23	4	0.13	7.76	0.66	0.52	0.78	-6.26	-0.105799
Q9UQR1	Zinc finger protein 148 OS=Homo sapiens GN=ZNF148 PE=1 SV=2	ZNF148	3.91	3.94	3.49	4.27	3.3	4.47	3.69	4.15	2.49	1	0.19	3.86	0.66	0.52	0.78	-6.27	1.10242
Q9UBC2	Epidermal growth factor receptor substrate 15-like 1 OS=Homo sapiens GN=EPS15L1 PE=1 SV=1	EPS15L1	5.26	4.93	4.58	5.19	5.01	5.25	4.88	5.41	3.94	2	0.18	4.99	0.66	0.52	0.78	-6.27	0.680015
Q8WUA2	Peptidyl-prolyl cis-trans isomerase-like 4 OS=Homo sapiens GN=PPIL4 PE=1 SV=1	PPIL4	6.5	6.53	6.56	6.5	5.94	6.45	6.42	6.39	6.02	4	-0.1	6.39	-0.66	0.53	0.78	-6.27	0.536527
P51397	Death-associated protein 1 OS=Homo sapiens GN=DAP PE=1 SV=3	DAP	4.83	4.89	4.6	5.2	3.82	5.1	4.76	5.29	4.71	1	0.16	4.85	0.66	0.53	0.78	-6.27	0.754603
Q86U42	Polyadenylate-binding protein 2 OS=Homo sapiens GN=PABPN1 PE=1 SV=3	PABPN1	8.56	8.7	8.39	8.63	7.4	8.49	8.23	8.53	6.4	4	-0.16	8.15	-0.66	0.53	0.78	-6.27	1.66172
Q9NTZ6	RNA-binding protein 12 OS=Homo sapiens GN=RBM12 PE=1 SV=1	RBM12	8.75	8.77	8.34	8.87	7.24	8.64	8.34	8.63	6.52	5	-0.15	8.24	-0.66	0.53	0.78	-6.27	1.79192
Q99615	DnaJ homolog subfamily C member 7 OS=Homo sapiens GN=DNAJC7 PE=1 SV=2	DNAJC7	3.75	3.74	3.13	3.19	2.15	3.87	3.43	3.6	2.06	1	0.17	3.38	0.65	0.53	0.78	-6.27	1.33892
P26358	DNA (cytosine-5)-methyltransferase 1 OS=Homo sapiens GN=DNMT1 PE=1 SV=2	DNMT1	9.29	9.2	9.03	9.07	8.64	9.14	8.95	9.02	8.7	10	-0.11	9.01	-0.65	0.53	0.78	-6.27	0.476394
P55735	Protein SEC13 homolog OS=Homo sapiens GN=SEC13 PE=1 SV=3	SEC13	7.63	7.52	6.86	7.65	6.71	7.91	7.19	7.88	5.03	2	0.25	7.16	0.65	0.53	0.79	-6.27	1.7686
Q9NX74	tRNA-dihydrouridine(20) synthase [NAD(P)+]-like OS=Homo sapiens GN=DUS2 PE=1 SV=1	DUS2	3.5	3.84	3.53	3.09	2.25	3.61	3.41	2.86	2.46	1	-0.18	3.33	-0.65	0.53	0.79	-6.27	0.999982
P06576	ATP synthase subunit beta, mitochondrial OS=Homo sapiens GN=ATP5B PE=1 SV=3	ATP5B	7.66	7.51	7.6	7.74	7.4	7.6	7.98	7.64	7.39	5	0.11	7.62	0.65	0.53	0.79	-6.27	0.342493
P61421	V-type proton ATPase subunit d 1 OS=Homo sapiens GN=ATP6V0D1 PE=1 SV=1	ATP6V0D1	5.91	5.71	5.08	5.77	5.81	5.73	4.83	5.63	4.57	1	-0.22	5.48	-0.65	0.53	0.79	-6.27	0.41735
P30044	Peroxiredoxin-5, mitochondrial OS=Homo sapiens GN=PRDX5 PE=1 SV=4	PRDX5	7.04	6.75	6.79	6.81	7.11	6.78	6.49	6.78	6.02	2	-0.16	6.74	-0.65	0.53	0.79	-6.28	0.277119
Q7L3S4	Zinc finger protein 771 OS=Homo sapiens GN=ZNF771 PE=1 SV=1	ZNF771	5.04	5.18	5.41	5.03	5.36	5.04	5.34	5.49	5.41	2	0.12	5.29	0.65	0.53	0.79	-6.28	-0.0934065
Q16531	DNA damage-binding protein 1 OS=Homo sapiens GN=DDB1 PE=1 SV=1	DDB1	8	7.78	7.19	7.94	6.94	8.13	7.52	8.05	6.34	6	0.17	7.55	0.65	0.53	0.79	-6.28	1.24811
Q9BVJ7	Dual specificity protein phosphatase 23 OS=Homo sapiens GN=DUSP23 PE=1 SV=1	DUSP23	5.54	5.63	5.26	5.28	5.27	5.63	5.35	5.77	4.36	1	0.15	5.38	0.65	0.53	0.79	-6.28	0.750369
Q9UHA3	Probable ribosome biogenesis protein RLP24 OS=Homo sapiens GN=RSL24D1 PE=1 SV=1	RSL24D1	5.61	5.44	6.41	5.69	5.14	5.32	7.56	5.77	8.04	3	0.43	6.13	0.65	0.53	0.79	-6.28	-0.372831
Q9NX63	MICOS complex subunit MIC19 OS=Homo sapiens GN=CHCHD3 PE=1 SV=1	CHCHD3	5.86	4.78	4.86	5.69	5.69	5.49	5.39	5.64	4.73	1	0.2	5.38	0.65	0.53	0.79	-6.28	0.290575
Q86T90	Protein hinderin OS=Homo sapiens GN=KIAA1328 PE=1 SV=2	KIAA1328	2.8	2.6	3.42	2.8	1.26	3.1	3.6	2.73	2.46	1	0.22	2.97	0.65	0.53	0.79	-6.28	1.0722
P55036	26S proteasome non-ATPase regulatory subunit 4 OS=Homo sapiens GN=PSMD4 PE=1 SV=1	PSMD4	3.17	2.67	1.67	3.04	-5.98	2.85	2.25	1.98	-7.31	1	-0.25	2.15	-0.64	0.53	0.79	-6.28	2.85346
Q9H0S4	Probable ATP-dependent RNA helicase DDX47 OS=Homo sapiens GN=DDX47 PE=1 SV=1	DDX47	9.88	10	10.53	10.14	9.81	10	10.93	10.3	11.83	18	0.27	10.38	0.64	0.53	0.79	-6.28	-0.411786
Q9BRT9	DNA replication complex GINS protein SLD5 OS=Homo sapiens GN=GINS4 PE=1 SV=1	GINS4	5.85	6.01	5.48	6.14	4.92	5.98	5.4	5.8	4.7	1	-0.14	5.62	-0.64	0.53	0.79	-6.28	1.03268
P51571	Translocon-associated protein subunit delta OS=Homo sapiens GN=SSR4 PE=1 SV=1	SSR4	6.14	5.85	5.64	6.15	5.69	5.81	5.63	5.92	4.77	1	-0.16	5.76	-0.64	0.53	0.79	-6.28	0.697147
Q5C9Z4	Nucleolar MIF4G domain-containing protein 1 OS=Homo sapiens GN=NOM1 PE=1 SV=1	NOM1	9.5	9.54	9.99	9.55	9.64	9.71	10.09	9.68	10.85	15	0.18	9.84	0.64	0.53	0.79	-6.28	-0.41823
O75607	Nucleoplasmin-3 OS=Homo sapiens GN=NPM3 PE=1 SV=3	NPM3	6.93	6.88	7.25	6.64	6.97	7.02	7.28	6.97	7.95	1	0.16	7.11	0.64	0.54	0.79	-6.28	-0.366441
P36957	Dihydrolipoyllysine-residue succinyltransferase component of 2-oxoglutarate dehydrogenase complex, mitochondrial OS=Homo sapiens GN=DLST PE=1 SV=4	DLST	5.62	5.92	5.86	5.28	8.12	5.85	5.7	5.99	6.94	1	0.18	6.16	0.64	0.54	0.79	-6.28	-1.66527
Q9UKN8	General transcription factor 3C polypeptide 4 OS=Homo sapiens GN=GTF3C4 PE=1 SV=2	GTF3C4	7.08	7.28	6.62	7.18	5.7	7.14	6.55	6.99	5.32	3	-0.14	6.67	-0.64	0.54	0.79	-6.28	1.50876
Q8WTP8	Apoptosis-enhancing nuclease OS=Homo sapiens GN=AEN PE=1 SV=2	AEN	4.1	4.26	4.54	4.2	4.93	4.22	4.28	3.79	3.87	1	-0.17	4.32	-0.63	0.54	0.79	-6.28	-0.12251
Q9BX40	Protein LSM14 homolog B OS=Homo sapiens GN=LSM14B PE=1 SV=1	LSM14B	7.61	7.13	6.89	7.31	6.62	7.11	6.91	7.13	5.31	2	-0.19	6.9	-0.63	0.54	0.79	-6.28	1.25278
P62805	Histone H4 OS=Homo sapiens GN=HIST1H4A PE=1 SV=2	HIST1H4A	13.58	13.32	13.43	13.19	13.23	13.34	13.02	13.4	12.68	9	-0.13	13.24	-0.63	0.54	0.79	-6.29	0.425497
Q9GZR7	ATP-dependent RNA helicase DDX24 OS=Homo sapiens GN=DDX24 PE=1 SV=1	DDX24	10.32	10.41	10.82	10.42	10.53	10.4	11.19	10.5	11.86	20	0.2	10.72	0.63	0.54	0.79	-6.29	-0.496133
Q86VM9	Zinc finger CCCH domain-containing protein 18 OS=Homo sapiens GN=ZC3H18 PE=1 SV=2	ZC3H18	6.81	6.93	6.67	6.73	7.19	6.61	6.45	6.9	6.55	4	-0.13	6.77	-0.63	0.54	0.8	-6.29	-0.0852
Q6NXG1	Epithelial splicing regulatory protein 1 OS=Homo sapiens GN=ESRP1 PE=1 SV=2	ESRP1	10.12	10.36	9.91	10.27	8.17	10.46	10.1	10.37	7.37	7	0.14	9.68	0.63	0.54	0.8	-6.29	2.53345
Q96HU8	GTP-binding protein Di-Ras2 OS=Homo sapiens GN=DIRAS2 PE=1 SV=1	DIRAS2	6.07	6.33	6.21	5.83	8.5	6.23	6.21	6.4	7.3	1	0.17	6.58	0.62	0.55	0.8	-6.29	-1.60651
P10644	cAMP-dependent protein kinase type I-alpha regulatory subunit OS=Homo sapiens GN=PRKAR1A PE=1 SV=1	PRKAR1A	8.6	8.59	7.7	7.78	7.03	8.37	7.38	7.93	5.13	4	-0.27	7.62	-0.62	0.55	0.8	-6.29	2.06623
Q02413	Desmoglein-1 OS=Homo sapiens GN=DSG1 PE=1 SV=2	DSG1	9.34	9.44	9.31	8.67	9.38	9.3	9.18	8.47	8.08	6	-0.21	9.02	-0.62	0.55	0.8	-6.29	0.458121
Q16543	Hsp90 co-chaperone Cdc37 OS=Homo sapiens GN=CDC37 PE=1 SV=1	CDC37	10.87	11.18	10.51	10.97	9.98	10.88	10.33	10.9	8.92	8	-0.18	10.51	-0.62	0.55	0.8	-6.29	1.43459
Q14690	Protein RRP5 homolog OS=Homo sapiens GN=PDCD11 PE=1 SV=3	PDCD11	11.58	11.7	12.15	11.76	11.72	11.55	12.67	11.88	13.38	53	0.24	12.04	0.62	0.55	0.8	-6.29	-0.519435
O75152	Zinc finger CCCH domain-containing protein 11A OS=Homo sapiens GN=ZC3H11A PE=1 SV=3	ZC3H11A	5.12	4.95	4.7	4.67	4.83	4.94	4.83	5.25	4.09	1	0.14	4.87	0.62	0.55	0.8	-6.29	0.526583
Q16822	Phosphoenolpyruvate carboxykinase [GTP], mitochondrial OS=Homo sapiens GN=PCK2 PE=1 SV=3	PCK2	7.74	7.91	7.78	8.16	8.64	7.78	7.61	7.7	7.02	1	-0.2	7.82	-0.62	0.55	0.8	-6.29	0.0680483
Q6DD87	Zinc finger protein 787 OS=Homo sapiens GN=ZNF787 PE=1 SV=3	ZNF787	7.06	7.14	7.27	7.33	6.34	7.5	7.42	7.3	8.08	2	0.21	7.28	0.62	0.55	0.8	-6.29	0.197336
Q92879	CUGBP Elav-like family member 1 OS=Homo sapiens GN=CELF1 PE=1 SV=2	CELF1	10.19	10.41	9.89	10.31	7.74	10.17	10.02	10.01	7.06	7	-0.13	9.54	-0.62	0.55	0.8	-6.29	2.79505
Q9H6F5	Coiled-coil domain-containing protein 86 OS=Homo sapiens GN=CCDC86 PE=1 SV=1	CCDC86	9.3	9.31	9.66	9.3	9.36	9.44	9.89	9.35	10.5	8	0.17	9.57	0.62	0.55	0.8	-6.29	-0.367625
Q8IZ83	Aldehyde dehydrogenase family 16 member A1 OS=Homo sapiens GN=ALDH16A1 PE=1 SV=2	ALDH16A1	4.69	4.39	3.8	4.6	3.32	4.8	4.21	4.6	2.99	1	0.16	4.24	0.62	0.55	0.8	-6.29	1.2899
Q9Y3A2	Probable U3 small nucleolar RNA-associated protein 11 OS=Homo sapiens GN=UTP11 PE=1 SV=2	UTP11	9.07	9.41	9.82	9.51	9.12	8.9	10.77	9.66	11.33	9	0.33	9.73	0.62	0.55	0.8	-6.3	-0.448312
P50613	Cyclin-dependent kinase 7 OS=Homo sapiens GN=CDK7 PE=1 SV=1	CDK7	7.43	7.6	7.39	7.32	6.95	7.39	7.14	7.46	6.82	4	-0.11	7.29	-0.61	0.55	0.8	-6.3	0.550824
Q5BKZ1	DBIRD complex subunit ZNF326 OS=Homo sapiens GN=ZNF326 PE=1 SV=2	ZNF326	7.68	7.89	7.84	7.71	7.15	7.93	7.92	7.91	6.11	6	0.14	7.58	0.61	0.55	0.8	-6.3	1.28244
Q8WWM7	Ataxin-2-like protein OS=Homo sapiens GN=ATXN2L PE=1 SV=2	ATXN2L	8.57	8.58	8.45	8.66	8.45	8.94	8.5	8.67	7.58	4	0.14	8.49	0.61	0.55	0.8	-6.3	0.692449
Q9Y2P8	RNA 3-terminal phosphate cyclase-like protein OS=Homo sapiens GN=RCL1 PE=1 SV=3	RCL1	8.89	8.84	9.3	9.17	8.49	8.59	10.21	9.31	10.89	8	0.32	9.3	0.61	0.55	0.8	-6.3	-0.322762
P17096	High mobility group protein HMG-I/HMG-Y OS=Homo sapiens GN=HMGA1 PE=1 SV=3	HMGA1	7.13	6.53	7.27	6.97	6.9	6.82	6.87	6.86	7.15	2	-0.13	6.96	-0.61	0.55	0.8	-6.3	-0.0530198
Q14978	Nucleolar and coiled-body phosphoprotein 1 OS=Homo sapiens GN=NOLC1 PE=1 SV=2	NOLC1	11.09	11.11	11.78	11.21	11.47	11.06	12.38	11.27	13.4	17	0.28	11.64	0.61	0.55	0.8	-6.3	-0.861378
Q9Y2S0	DNA-directed RNA polymerases I and III subunit RPAC2 OS=Homo sapiens GN=POLR1D PE=1 SV=1	POLR1D	7.43	7.17	7.23	7.22	8.51	7.3	7.25	7.61	7.95	2	0.12	7.53	0.61	0.56	0.8	-6.3	-0.840552
Q96MG7	Non-structural maintenance of chromosomes element 3 homolog OS=Homo sapiens GN=NSMCE3 PE=1 SV=1	NSMCE3	5.53	5.66	5.71	5.38	6.11	5.84	5.52	5.71	5.63	2	0.12	5.71	0.61	0.56	0.8	-6.3	-0.17609
O75643	U5 small nuclear ribonucleoprotein 200 kDa helicase OS=Homo sapiens GN=SNRNP200 PE=1 SV=2	SNRNP200	10.56	10.39	10.47	10.57	10.21	10.44	10.18	10.5	9.6	24	-0.12	10.33	-0.61	0.56	0.8	-6.3	0.591429
O60231	Putative pre-mRNA-splicing factor ATP-dependent RNA helicase DHX16 OS=Homo sapiens GN=DHX16 PE=1 SV=2	DHX16	7.49	7.52	7.56	7.47	7.68	7.52	7.42	7.29	7.8	8	-0.1	7.54	-0.6	0.56	0.8	-6.3	-0.230041
O60287	Nucleolar pre-ribosomal-associated protein 1 OS=Homo sapiens GN=URB1 PE=1 SV=4	URB1	9.71	9.85	10.12	9.73	10.01	9.81	10.43	9.84	11.13	24	0.17	10.07	0.6	0.56	0.8	-6.3	-0.549536
Q15257	Serine/threonine-protein phosphatase 2A activator OS=Homo sapiens GN=PPP2R4 PE=1 SV=3	PPP2R4	6.49	6.34	5.85	6.29	5.14	6.38	5.86	6.11	4.83	2	-0.13	5.95	-0.6	0.56	0.8	-6.3	1.23577
P43243	Matrin-3 OS=Homo sapiens GN=MATR3 PE=1 SV=2	MATR3	12.97	13.02	12.66	12.88	10.96	12.85	12.56	12.74	9.68	23	-0.17	12.26	-0.6	0.56	0.8	-6.31	2.5643
P98155	Very low-density lipoprotein receptor OS=Homo sapiens GN=VLDLR PE=1 SV=1	VLDLR	7.06	7.39	7.12	6.82	7.29	7.2	6.67	6.88	5.93	1	-0.18	6.94	-0.6	0.56	0.8	-6.31	0.48076
Q9BTL3	RNMT-activating mini protein OS=Homo sapiens GN=FAM103A1 PE=1 SV=1	FAM103A1	6.8	6.91	6.48	7.02	5.14	6.71	6.51	6.84	5.29	1	-0.11	6.43	-0.6	0.56	0.8	-6.31	1.56394
P13010	X-ray repair cross-complementing protein 5 OS=Homo sapiens GN=XRCC5 PE=1 SV=3	XRCC5	12.09	12.07	12.02	12.23	11.14	12.31	12.24	12.24	12.39	27	0.16	12.08	0.6	0.56	0.81	-6.31	0.496206
Q8IUF8	Bifunctional lysine-specific demethylase and histidyl-hydroxylase MINA OS=Homo sapiens GN=MINA PE=1 SV=1	MINA	6.21	6.27	6.56	6.23	5.81	6.62	6.48	6.32	6.98	3	0.15	6.4	0.59	0.56	0.81	-6.31	0.076144
Q9NUQ6	SPATS2-like protein OS=Homo sapiens GN=SPATS2L PE=1 SV=2	SPATS2L	6.98	6.41	6.75	6.58	6.37	6.47	6.73	6.49	6.69	3	-0.12	6.62	-0.59	0.56	0.81	-6.31	0.145618
Q96EU6	Ribosomal RNA processing protein 36 homolog OS=Homo sapiens GN=RRP36 PE=1 SV=1	RRP36	7.89	8.23	8.29	8.05	7.1	8.09	8.81	8.2	9.34	8	0.26	8.23	0.59	0.57	0.81	-6.31	0.148477
P09234	U1 small nuclear ribonucleoprotein C OS=Homo sapiens GN=SNRPC PE=1 SV=1	SNRPC	8.18	8.68	7.95	8.56	5.14	8.58	8.32	8.54	5.71	1	0.14	7.75	0.59	0.57	0.81	-6.31	3.02163
P09525	Annexin A4 OS=Homo sapiens GN=ANXA4 PE=1 SV=4	ANXA4	3.83	3.68	3.62	3.77	1.99	3.58	3.41	3.76	2.46	1	-0.13	3.49	-0.59	0.57	0.81	-6.31	1.32292
Q9H8Y8	Golgi reassembly-stacking protein 2 OS=Homo sapiens GN=GORASP2 PE=1 SV=3	GORASP2	3.1	3.16	2.83	3.06	-5.98	3.48	2.8	3.46	0.11	1	0.19	2.68	0.59	0.57	0.81	-6.31	2.85522
P35908	Keratin, type II cytoskeletal 2 epidermal OS=Homo sapiens GN=KRT2 PE=1 SV=2	KRT2	15.26	15.54	15.02	14.28	14.92	15.46	14.97	13.85	13.47	41	-0.27	14.75	-0.58	0.57	0.81	-6.32	0.832941
Q15370	Transcription elongation factor B polypeptide 2 OS=Homo sapiens GN=TCEB2 PE=1 SV=1	TCEB2	5.52	5.45	5.38	5.65	4.93	5.38	5.22	5.56	4.43	1	-0.11	5.32	-0.58	0.57	0.81	-6.32	0.795276
Q8NFZ5	TNFAIP3-interacting protein 2 OS=Homo sapiens GN=TNIP2 PE=1 SV=1	TNIP2	3.65	3.65	3.2	3.24	-5.98	4.01	3.94	3.54	3.3	1	0.36	3.28	0.58	0.57	0.81	-6.32	2.19554
Q9Y2W2	WW domain-binding protein 11 OS=Homo sapiens GN=WBP11 PE=1 SV=1	WBP11	8.95	8.97	8.78	8.97	8.65	9.06	8.89	9.09	8.58	10	0.1	8.88	0.58	0.57	0.81	-6.32	0.394704
Q16204	Coiled-coil domain-containing protein 6 OS=Homo sapiens GN=CCDC6 PE=1 SV=2	CCDC6	4.23	4.38	2.61	4.28	2.96	3.35	3.16	4.25	1.23	2	-0.28	3.55	-0.58	0.57	0.81	-6.32	1.54553
Q96MX3	Zinc finger protein 48 OS=Homo sapiens GN=ZNF48 PE=1 SV=2	ZNF48	7.29	7.39	7.36	7.14	7.14	7.55	7.41	7.25	7.57	4	0.11	7.35	0.58	0.57	0.81	-6.32	0.0436312
Q7Z2E3	Aprataxin OS=Homo sapiens GN=APTX PE=1 SV=2	APTX	6.49	6.63	6.41	6.56	6.21	6.43	6.43	6.42	6.44	3	-0.09	6.46	-0.58	0.57	0.81	-6.32	0.196519
P53680	AP-2 complex subunit sigma OS=Homo sapiens GN=AP2S1 PE=1 SV=2	AP2S1	5.47	3.68	3.03	3.86	2.25	4.33	4.34	4.27	3.27	1	0.27	3.95	0.58	0.57	0.81	-6.32	1.4117
O75223	Gamma-glutamylcyclotransferase OS=Homo sapiens GN=GGCT PE=1 SV=1	GGCT	4.11	5.18	4.81	3.89	4.39	5.16	4.9	4.08	3.84	1	0.2	4.55	0.58	0.58	0.82	-6.32	0.574409
Q15651	High mobility group nucleosome-binding domain-containing protein 3 OS=Homo sapiens GN=HMGN3 PE=1 SV=2	HMGN3	4.59	4.78	4.87	4.95	4.65	5.21	4.49	5.07	4.57	1	0.12	4.85	0.58	0.58	0.82	-6.32	0.299059
P35241	Radixin OS=Homo sapiens GN=RDX PE=1 SV=1	RDX	6.9	6.24	6.32	6.69	7.21	6.41	6.15	6.56	6.1	3	-0.16	6.52	-0.57	0.58	0.82	-6.32	-0.119319
Q6UWP8	Suprabasin OS=Homo sapiens GN=SBSN PE=1 SV=2	SBSN	6.54	6.69	6.39	5.68	6.35	6.66	6.08	5.65	5.28	2	-0.19	6.17	-0.57	0.58	0.82	-6.32	0.500461
Q08945	FACT complex subunit SSRP1 OS=Homo sapiens GN=SSRP1 PE=1 SV=1	SSRP1	9.85	9.77	10.19	9.93	9.91	9.68	10.73	10.01	11.45	18	0.21	10.17	0.57	0.58	0.82	-6.32	-0.537179
Q15637	Splicing factor 1 OS=Homo sapiens GN=SF1 PE=1 SV=4	SF1	8.89	9.11	8.55	8.93	7.59	9.08	8.91	8.99	6.87	7	0.12	8.55	0.57	0.58	0.82	-6.32	1.75251
Q8NAF0	Zinc finger protein 579 OS=Homo sapiens GN=ZNF579 PE=1 SV=2	ZNF579	3.52	3.31	3.21	2.96	2.8	3.03	3.8	3.47	3.83	1	0.17	3.47	0.57	0.58	0.82	-6.33	0.102571
Q86WT6	E3 ubiquitin-protein ligase TRIM69 OS=Homo sapiens GN=TRIM69 PE=1 SV=2	TRIM69	7.15	7.61	7.26	7.25	7.09	7.4	6.88	7.15	5.7	1	-0.17	7.07	-0.57	0.58	0.82	-6.33	0.911907
P62380	TATA box-binding protein-like protein 1 OS=Homo sapiens GN=TBPL1 PE=1 SV=1	TBPL1	5.56	5.78	5.58	5.66	5.5	5.94	5.42	5.89	5.32	2	0.11	5.66	0.57	0.58	0.82	-6.33	0.333934
Q14684	Ribosomal RNA processing protein 1 homolog B OS=Homo sapiens GN=RRP1B PE=1 SV=3	RRP1B	9.1	9.24	9.84	9.46	9.34	9.12	10.67	9.29	11.5	12	0.29	9.73	0.57	0.58	0.82	-6.33	-0.725375
P61978	Heterogeneous nuclear ribonucleoprotein K OS=Homo sapiens GN=HNRNPK PE=1 SV=1	HNRNPK	14.54	14.75	14.38	14.56	12.6	14.79	14.55	14.69	11.81	26	0.12	14.07	0.56	0.58	0.82	-6.33	2.47185
Q9BZK7	F-box-like/WD repeat-containing protein TBL1XR1 OS=Homo sapiens GN=TBL1XR1 PE=1 SV=1	TBL1XR1	5.8	5.87	5.55	5.57	5.16	5.91	5.41	6.15	4.67	1	0.13	5.6	0.56	0.59	0.82	-6.33	0.891376
Q5VVM6	Coiled-coil domain-containing protein 30 OS=Homo sapiens GN=CCDC30 PE=2 SV=1	CCDC30	8.27	7.98	8.08	8.36	7.79	8.34	7.6	8.22	7.76	1	-0.12	8.05	-0.56	0.59	0.82	-6.33	0.398919
Q13206	Probable ATP-dependent RNA helicase DDX10 OS=Homo sapiens GN=DDX10 PE=1 SV=2	DDX10	10.08	10.19	10.57	10.16	10.21	10.15	10.87	10.28	11.61	21	0.18	10.46	0.56	0.59	0.82	-6.33	-0.481599
P62995	Transformer-2 protein homolog beta OS=Homo sapiens GN=TRA2B PE=1 SV=1	TRA2B	10.98	11.13	10.96	10.97	9.58	11.2	11.09	11.16	8.41	4	0.14	10.61	0.56	0.59	0.82	-6.33	2.15415
Q9GZR2	RNA exonuclease 4 OS=Homo sapiens GN=REXO4 PE=1 SV=2	REXO4	9.16	9.15	9.74	9.4	9.24	9.33	10.03	9.32	10.82	14	0.2	9.58	0.56	0.59	0.82	-6.33	-0.467315
Q9NXH9	tRNA (guanine(26)-N(2))-dimethyltransferase OS=Homo sapiens GN=TRMT1 PE=1 SV=1	TRMT1	6.46	6.64	6.48	6.44	6.38	6.61	6.32	6.3	6.37	5	-0.09	6.46	-0.56	0.59	0.82	-6.33	0.128015
O43660	Pleiotropic regulator 1 OS=Homo sapiens GN=PLRG1 PE=1 SV=1	PLRG1	6.1	6.3	5.99	5.99	5.51	6.04	5.68	6.19	4.84	2	-0.12	5.87	-0.56	0.59	0.82	-6.33	0.902008
P51948	CDK-activating kinase assembly factor MAT1 OS=Homo sapiens GN=MNAT1 PE=1 SV=1	MNAT1	4.8	4.34	4.65	4.33	5.83	4.48	4.5	5.02	5.19	1	0.13	4.85	0.56	0.59	0.82	-6.33	-0.818692
O94992	Protein HEXIM1 OS=Homo sapiens GN=HEXIM1 PE=1 SV=1	HEXIM1	7.78	7.86	7.69	7.84	7.12	7.89	8.03	7.81	7.99	4	0.12	7.78	0.56	0.59	0.82	-6.33	0.356893
Q15024	Exosome complex component RRP42 OS=Homo sapiens GN=EXOSC7 PE=1 SV=3	EXOSC7	6.58	6.51	7.18	6.8	5.87	5.16	7.38	6.72	8.55	3	-0.34	6.76	-0.55	0.59	0.83	-6.33	-0.440218
Q9P275	Ubiquitin carboxyl-terminal hydrolase 36 OS=Homo sapiens GN=USP36 PE=1 SV=3	USP36	9.23	9.35	9.55	9.2	9.49	9.4	9.66	9.33	10.4	20	0.13	9.51	0.55	0.59	0.83	-6.34	-0.481073
Q6PJT7	Zinc finger CCCH domain-containing protein 14 OS=Homo sapiens GN=ZC3H14 PE=1 SV=1	ZC3H14	8.56	8.5	8.42	8.47	8.31	8.72	8.42	8.71	7.31	6	0.13	8.38	0.55	0.6	0.83	-6.34	0.803753
Q10570	Cleavage and polyadenylation specificity factor subunit 1 OS=Homo sapiens GN=CPSF1 PE=1 SV=2	CPSF1	5.58	5.83	5.37	5.9	4.67	6.04	5.76	5.99	1.8	2	0.26	5.28	0.55	0.6	0.83	-6.34	2.50727
P05787	Keratin, type II cytoskeletal 8 OS=Homo sapiens GN=KRT8 PE=1 SV=7	KRT8	16.01	15.79	15.73	16.01	15.31	15.96	15.49	15.89	14.84	39	-0.11	15.67	-0.55	0.6	0.83	-6.34	0.811021
Q9Y421	Protein FAM32A OS=Homo sapiens GN=FAM32A PE=1 SV=2	FAM32A	5.67	5.55	5.32	5.68	4.43	5.64	5.8	5.63	5.5	1	0.13	5.5	0.55	0.6	0.83	-6.34	0.705856
Q9Y5J1	U3 small nucleolar RNA-associated protein 18 homolog OS=Homo sapiens GN=UTP18 PE=1 SV=3	UTP18	10.96	11.1	11.15	11.01	11.04	11.16	11.29	11.03	11.64	18	0.11	11.15	0.55	0.6	0.83	-6.34	-0.175549
Q53GS9	U4/U6.U5 tri-snRNP-associated protein 2 OS=Homo sapiens GN=USP39 PE=1 SV=2	USP39	7.95	7.95	8.07	8.02	7.78	7.95	7.85	7.93	7.78	8	-0.09	7.93	-0.54	0.6	0.83	-6.34	0.219474
P31946	14-3-3 protein beta/alpha OS=Homo sapiens GN=YWHAB PE=1 SV=3	YWHAB	7.91	7.53	7.78	7.87	7.34	7.82	7.44	7.74	7.05	2	-0.1	7.61	-0.54	0.6	0.83	-6.34	0.571251
Q9BRP8	Partner of Y14 and mago OS=Homo sapiens GN=PYM1 PE=1 SV=1	PYM1	5.43	5.13	4.65	5.35	4.7	4.91	4.87	5.18	3.67	1	-0.15	4.93	-0.54	0.6	0.83	-6.34	0.916189
P05387	60S acidic ribosomal protein P2 OS=Homo sapiens GN=RPLP2 PE=1 SV=1	RPLP2	6.34	6.51	6	6.2	5.13	6.21	5.71	6.45	4.33	1	-0.14	5.9	-0.54	0.6	0.83	-6.34	1.49368
P35080	Profilin-2 OS=Homo sapiens GN=PFN2 PE=1 SV=3	PFN2	0.79	1.19	0.98	1.03	-5.98	1.64	0.97	1.3	0.61	1	0.22	1.46	0.54	0.6	0.83	-6.34	1.12201
Q96RW7	Hemicentin-1 OS=Homo sapiens GN=HMCN1 PE=1 SV=2	HMCN1	7.18	6.88	4.58	6.76	5.83	6.68	6.94	6.3	6.33	1	0.28	6.41	0.54	0.6	0.83	-6.34	0.547969
Q96ME7	Zinc finger protein 512 OS=Homo sapiens GN=ZNF512 PE=1 SV=2	ZNF512	1.95	1.65	3.03	2.67	1.26	2.8	2.03	1.1	3.43	1	-0.27	2.53	-0.54	0.6	0.83	-6.34	-0.057833
P32780	General transcription factor IIH subunit 1 OS=Homo sapiens GN=GTF2H1 PE=1 SV=1	GTF2H1	4.46	5.14	4.81	5.26	2.35	5.26	5.62	4.78	5.47	2	0.3	4.86	0.54	0.6	0.83	-6.34	1.20434
Q9Y4C8	Probable RNA-binding protein 19 OS=Homo sapiens GN=RBM19 PE=1 SV=3	RBM19	9.02	9.09	9.45	8.95	9.43	9.05	9.68	9.09	10.37	13	0.15	9.35	0.54	0.6	0.83	-6.34	-0.62587
P46782	40S ribosomal protein S5 OS=Homo sapiens GN=RPS5 PE=1 SV=4	RPS5	9.11	8.95	8.95	9	8.84	9.13	8.99	9.16	9.04	6	0.09	9.02	0.54	0.6	0.83	-6.34	0.153156
P69905	Hemoglobin subunit alpha OS=Homo sapiens GN=HBA1 PE=1 SV=2	HBA1	6.59	6.49	8.59	6.33	7.21	6.65	7.01	6.53	6.08	1	-0.27	6.85	-0.54	0.6	0.83	-6.34	0.3522
Q969R2	Oxysterol-binding protein 2 OS=Homo sapiens GN=OSBP2 PE=1 SV=2	OSBP2	6.71	6.57	6.54	6.5	7.09	6.76	6.42	7.05	5.65	1	0.16	6.6	0.54	0.6	0.83	-6.34	0.367295
Q13595	Transformer-2 protein homolog alpha OS=Homo sapiens GN=TRA2A PE=1 SV=1	TRA2A	8.84	8.85	8.73	8.61	7.56	8.83	8.87	8.98	6.48	1	0.13	8.42	0.54	0.6	0.83	-6.34	1.86334
Q9ULW3	Activator of basal transcription 1 OS=Homo sapiens GN=ABT1 PE=1 SV=1	ABT1	6.4	6.69	6.87	6.51	6.2	6.99	6.77	6.69	8.14	5	0.2	6.82	0.54	0.6	0.83	-6.34	-0.347697
Q68DX3	FERM and PDZ domain-containing protein 2 OS=Homo sapiens GN=FRMPD2 PE=1 SV=3	FRMPD2	5.1	5.15	4.9	4.94	4.86	5.35	4.78	5.37	3.82	1	0.14	4.97	0.54	0.6	0.83	-6.34	0.792073
Q2TBE0	CWF19-like protein 2 OS=Homo sapiens GN=CWF19L2 PE=1 SV=4	CWF19L2	1.95	3.34	3.05	2.86	1.6	3.27	2.95	2.84	2.51	1	0.18	2.93	0.54	0.6	0.83	-6.34	0.814703
Q9UKG9	Peroxisomal carnitine O-octanoyltransferase OS=Homo sapiens GN=CROT PE=1 SV=2	CROT	3.1	3.02	3.11	2.34	2.55	3.51	2.66	3.13	1.23	1	0.18	2.96	0.53	0.6	0.83	-6.34	0.999979
Q15758	Neutral amino acid transporter B(0) OS=Homo sapiens GN=SLC1A5 PE=1 SV=2	SLC1A5	5.09	5.34	5.24	5.14	4.06	5.38	4.86	5.05	3.63	1	-0.11	4.92	-0.53	0.6	0.83	-6.34	1.30086
Q9H967	WD repeat-containing protein 76 OS=Homo sapiens GN=WDR76 PE=1 SV=2	WDR76	6.37	6.09	6.41	6.46	6.21	6.02	6.38	6.21	7.19	1	-0.13	6.39	-0.53	0.61	0.83	-6.35	-0.36388
Q8NDT2	Putative RNA-binding protein 15B OS=Homo sapiens GN=RBM15B PE=1 SV=3	RBM15B	5.46	5.51	5.2	5.63	4.77	5.52	5.47	5.65	5.02	2	0.1	5.39	0.53	0.61	0.83	-6.35	0.633828
Q49AM3	Tetratricopeptide repeat protein 31 OS=Homo sapiens GN=TTC31 PE=1 SV=3	TTC31	5.33	5.33	4.84	5.27	2.84	5.6	4.74	5.63	2.77	2	0.13	4.78	0.53	0.61	0.83	-6.35	2.36249
O75792	Ribonuclease H2 subunit A OS=Homo sapiens GN=RNASEH2A PE=1 SV=2	RNASEH2A	4.41	4.56	5.42	4.12	7.43	4.22	4.67	3.95	4	1	-0.34	4.82	-0.53	0.61	0.84	-6.35	-1.07752
O43739	Cytohesin-3 OS=Homo sapiens GN=CYTH3 PE=1 SV=2	CYTH3	5.81	6.04	6.08	5.31	6.64	6.07	5.84	6.08	5.03	1	0.18	5.9	0.52	0.61	0.84	-6.35	0.154585
Q8N1N4	Keratin, type II cytoskeletal 78 OS=Homo sapiens GN=KRT78 PE=2 SV=2	KRT78	8.87	9.13	8.86	8.28	8.58	9.03	8.74	8.05	7.36	6	-0.18	8.55	-0.52	0.61	0.84	-6.35	0.809716
Q8ND56	Protein LSM14 homolog A OS=Homo sapiens GN=LSM14A PE=1 SV=3	LSM14A	6.35	6.24	5.66	6.19	5.8	6.3	6.07	6.58	3.81	1	0.2	5.92	0.52	0.61	0.84	-6.35	1.46511
Q14145	Kelch-like ECH-associated protein 1 OS=Homo sapiens GN=KEAP1 PE=1 SV=2	KEAP1	10.78	10.81	9.69	10.05	8.15	10.91	10.18	10.4	7.63	14	0.16	9.85	0.52	0.61	0.84	-6.35	2.6017
Q9H6T0	Epithelial splicing regulatory protein 2 OS=Homo sapiens GN=ESRP2 PE=1 SV=1	ESRP2	9.33	9.5	9.12	9.48	7.46	9.58	9.34	9.54	6.39	9	0.13	8.86	0.52	0.61	0.84	-6.35	2.55227
Q9HD34	LYR motif-containing protein 4 OS=Homo sapiens GN=LYRM4 PE=1 SV=1	LYRM4	5.29	5.4	5.04	5.02	5.78	5.36	4.97	4.85	4.9	1	-0.12	5.22	-0.52	0.62	0.84	-6.35	-0.146168
O95793	Double-stranded RNA-binding protein Staufen homolog 1 OS=Homo sapiens GN=STAU1 PE=1 SV=2	STAU1	9.58	9.44	9.38	9.46	8.51	9.48	9.31	9.33	8.07	10	-0.09	9.18	-0.52	0.62	0.84	-6.35	1.17432
Q13148	TAR DNA-binding protein 43 OS=Homo sapiens GN=TARDBP PE=1 SV=1	TARDBP	12.24	12.42	11.93	12.26	10.23	12.42	12.19	12.35	9.56	9	0.11	11.74	0.52	0.62	0.84	-6.35	2.42444
O43929	Origin recognition complex subunit 4 OS=Homo sapiens GN=ORC4 PE=1 SV=2	ORC4	6.67	7.02	7.03	6.7	6.71	6.84	6.62	6.76	5.92	2	-0.11	6.71	-0.52	0.62	0.84	-6.35	0.530035
Q5VWN6	Protein FAM208B OS=Homo sapiens GN=FAM208B PE=1 SV=1	FAM208B	4.81	4.69	4.65	4.74	4.28	4.61	4.66	4.48	3.03	1	-0.13	4.51	-0.52	0.62	0.84	-6.35	1.00419
Q9UBW7	Zinc finger MYM-type protein 2 OS=Homo sapiens GN=ZMYM2 PE=1 SV=1	ZMYM2	9.76	10.36	9.85	9.97	7.78	10.16	9.43	9.85	6.41	9	-0.17	9.29	-0.51	0.62	0.84	-6.36	2.87866
Q9Y388	RNA-binding motif protein, X-linked 2 OS=Homo sapiens GN=RBMX2 PE=1 SV=2	RBMX2	6.35	6.37	6.4	6.12	6.71	6.43	6.12	6.1	6.37	3	-0.09	6.35	-0.51	0.62	0.84	-6.36	-0.226967
Q9UQE7	Structural maintenance of chromosomes protein 3 OS=Homo sapiens GN=SMC3 PE=1 SV=2	SMC3	8.22	8.07	7.88	8.3	7.8	8.46	7.85	8.41	7	6	0.12	8.01	0.51	0.62	0.84	-6.36	0.841954
Q8NB78	Lysine-specific histone demethylase 1B OS=Homo sapiens GN=KDM1B PE=1 SV=3	KDM1B	2.87	1.84	2.97	2.36	-5.98	2.56	-0.54	3.33	3.37	1	-0.42	2.39	-0.51	0.62	0.84	-6.36	0.988602
Q9Y2K1	Zinc finger and BTB domain-containing protein 1 OS=Homo sapiens GN=ZBTB1 PE=1 SV=3	ZBTB1	11.42	11.54	11.51	10.94	8.52	11.68	11.39	11.38	7.58	14	0.13	10.66	0.51	0.62	0.84	-6.36	3.42551
Q9Y3D3	28S ribosomal protein S16, mitochondrial OS=Homo sapiens GN=MRPS16 PE=1 SV=1	MRPS16	4.35	4.15	4.38	4.59	4.86	4.22	4.18	4.26	3.58	1	-0.14	4.36	-0.51	0.62	0.84	-6.36	0.133068
Q01780	Exosome component 10 OS=Homo sapiens GN=EXOSC10 PE=1 SV=2	EXOSC10	10.38	10.48	10.56	10.42	10.13	10.55	10.88	10.42	11.6	28	0.15	10.6	0.51	0.62	0.84	-6.36	-0.245187
Q9BQ61	Uncharacterized protein C19orf43 OS=Homo sapiens GN=C19orf43 PE=1 SV=1	C19orf43	8.8	8.97	8.63	9.07	7.27	8.82	8.7	8.73	8.18	5	-0.12	8.58	-0.51	0.62	0.84	-6.36	1.13814
Q12888	Tumor suppressor p53-binding protein 1 OS=Homo sapiens GN=TP53BP1 PE=1 SV=2	TP53BP1	11.12	11.42	11.09	11.15	8.48	11.3	10.84	11.13	8.06	12	-0.1	10.51	-0.5	0.62	0.85	-6.36	2.92064
P23284	Peptidyl-prolyl cis-trans isomerase B OS=Homo sapiens GN=PPIB PE=1 SV=2	PPIB	8.67	8.71	8.4	8.8	8.97	8.48	8.1	8.67	6.52	4	-0.23	8.37	-0.5	0.63	0.85	-6.36	0.890012
P51784	Ubiquitin carboxyl-terminal hydrolase 11 OS=Homo sapiens GN=USP11 PE=1 SV=3	USP11	8.38	8.57	8.3	8.25	7.29	8.51	8	8.29	6.58	5	-0.11	8.02	-0.5	0.63	0.85	-6.36	1.43315
O43684	Mitotic checkpoint protein BUB3 OS=Homo sapiens GN=BUB3 PE=1 SV=1	BUB3	9.93	10.01	9.58	10.02	8.71	10.2	9.64	10.13	8.7	10	0.1	9.66	0.5	0.63	0.85	-6.36	1.27952
Q9NV31	U3 small nucleolar ribonucleoprotein protein IMP3 OS=Homo sapiens GN=IMP3 PE=1 SV=1	IMP3	8.37	8.44	8.79	8.27	8.75	8.07	8.96	8.83	9.83	7	0.15	8.7	0.5	0.63	0.85	-6.36	-0.667574
Q14980	Nuclear mitotic apparatus protein 1 OS=Homo sapiens GN=NUMA1 PE=1 SV=2	NUMA1	11.63	11.86	11.5	11.71	10.18	11.74	11.17	11.72	9.08	28	-0.14	11.18	-0.5	0.63	0.85	-6.36	2.04409
P09651	Heterogeneous nuclear ribonucleoprotein A1 OS=Homo sapiens GN=HNRNPA1 PE=1 SV=5	HNRNPA1	12.34	12.52	12.31	12.38	10.26	12.45	12.24	12.16	9.48	6	-0.11	11.79	-0.5	0.63	0.85	-6.36	2.51791
Q96MP5	Zinc finger SWIM domain-containing protein 3 OS=Homo sapiens GN=ZSWIM3 PE=2 SV=2	ZSWIM3	6.88	7.19	6.87	6.88	3.8	6.98	6.55	7.04	4.02	1	-0.09	6.28	-0.5	0.63	0.85	-6.36	2.96034
Q15599	Na(+)/H(+) exchange regulatory cofactor NHE-RF2 OS=Homo sapiens GN=SLC9A3R2 PE=1 SV=2	SLC9A3R2	5.27	4.78	4.92	5.02	4.94	4.99	4.69	5	4.51	1	-0.1	4.95	-0.5	0.63	0.85	-6.36	0.260753
P49756	RNA-binding protein 25 OS=Homo sapiens GN=RBM25 PE=1 SV=3	RBM25	8.45	8.34	8.04	8.51	7.5	8.58	8.27	8.57	6.24	2	0.14	8.06	0.5	0.63	0.85	-6.36	1.59361
Q9H5U6	Zinc finger CCHC domain-containing protein 4 OS=Homo sapiens GN=ZCCHC4 PE=1 SV=3	ZCCHC4	4.57	4.6	4.92	4.86	1.93	5.11	5.65	4.49	5.96	1	0.34	4.76	0.5	0.63	0.85	-6.36	1.00137
P27695	DNA-(apurinic or apyrimidinic site) lyase OS=Homo sapiens GN=APEX1 PE=1 SV=2	APEX1	10.18	10.28	10.73	10.21	11.29	10.27	10.33	10.07	10.32	8	-0.13	10.41	-0.49	0.63	0.85	-6.37	-0.453357
Q96PM9	Zinc finger protein 385A OS=Homo sapiens GN=ZNF385A PE=1 SV=2	ZNF385A	8.74	8.66	8.58	8.49	7.81	8.58	8.53	8.5	7.77	5	-0.08	8.41	-0.49	0.63	0.85	-6.37	0.825386
O60493	Sorting nexin-3 OS=Homo sapiens GN=SNX3 PE=1 SV=3	SNX3	7.42	7.26	7.38	7.23	5.83	7.37	7.03	7.32	5.91	2	-0.08	6.98	-0.49	0.63	0.85	-6.37	1.44151
Q13642	Four and a half LIM domains protein 1 OS=Homo sapiens GN=FHL1 PE=1 SV=4	FHL1	3.29	3.56	3.56	3.87	3.37	3.71	3.32	3.16	1.9	1	-0.16	3.45	-0.49	0.63	0.85	-6.37	0.815158
Q9UHD2	Serine/threonine-protein kinase TBK1 OS=Homo sapiens GN=TBK1 PE=1 SV=1	TBK1	6.45	6.31	5.42	5.56	5.59	6.17	5.28	5.85	4.65	1	-0.16	5.73	-0.49	0.64	0.85	-6.37	0.795588
P05455	Lupus La protein OS=Homo sapiens GN=SSB PE=1 SV=2	SSB	10.04	10.11	10.38	10.27	9.38	10.08	10.2	9.93	10.57	14	-0.13	10.11	-0.49	0.64	0.85	-6.37	0.225269
Q32NC0	UPF0711 protein C18orf21 OS=Homo sapiens GN=C18orf21 PE=1 SV=1	C18orf21	7.47	7.58	7.79	7.5	7.5	7.7	7.39	7.32	8.38	5	-0.11	7.63	-0.49	0.64	0.85	-6.37	-0.354796
O15371	Eukaryotic translation initiation factor 3 subunit D OS=Homo sapiens GN=EIF3D PE=1 SV=1	EIF3D	4.37	3.56	3.95	3.99	3.43	3.59	4.56	4.19	3.97	2	0.14	4.05	0.49	0.64	0.85	-6.37	0.390819
Q7Z2W4	Zinc finger CCCH-type antiviral protein 1 OS=Homo sapiens GN=ZC3HAV1 PE=1 SV=3	ZC3HAV1	6.53	6.38	6.18	6.23	5.8	6.56	6.33	6.57	4.17	2	0.15	6.11	0.48	0.64	0.85	-6.37	1.4624
Q9UFW8	CGG triplet repeat-binding protein 1 OS=Homo sapiens GN=CGGBP1 PE=1 SV=2	CGGBP1	7.75	7.63	7.55	7.49	7.14	7.66	7.24	7.62	7.69	2	-0.1	7.54	-0.48	0.64	0.85	-6.37	0.191924
Q6KB66	Keratin, type II cytoskeletal 80 OS=Homo sapiens GN=KRT80 PE=1 SV=2	KRT80	10.19	10.31	10.22	10.16	9.69	10.56	10.33	10.06	9.15	12	0.1	10.08	0.48	0.64	0.85	-6.37	0.896064
P42224	Signal transducer and activator of transcription 1-alpha/beta OS=Homo sapiens GN=STAT1 PE=1 SV=2	STAT1	8.48	8.03	7.88	8.49	7.46	8.47	8.31	8.17	7.47	2	0.1	8.09	0.48	0.64	0.85	-6.37	0.850227
Q4KMP7	TBC1 domain family member 10B OS=Homo sapiens GN=TBC1D10B PE=1 SV=3	TBC1D10B	5.67	5.82	5.63	4.98	6.27	5.69	5.19	5.25	5.1	1	-0.15	5.54	-0.48	0.64	0.85	-6.37	-0.15788
Q14974	Importin subunit beta-1 OS=Homo sapiens GN=KPNB1 PE=1 SV=2	KPNB1	7.95	7.87	7.17	7.59	6.79	8.1	7.38	7.82	6.44	5	0.12	7.47	0.48	0.64	0.85	-6.37	1.14443
Q8IZ69	tRNA (uracil-5-)-methyltransferase homolog A OS=Homo sapiens GN=TRMT2A PE=1 SV=2	TRMT2A	6.18	6.93	6.42	6.55	6.99	6.53	6.51	6.22	6.85	2	-0.1	6.59	-0.48	0.64	0.85	-6.37	-0.395938
Q9H875	PRKR-interacting protein 1 OS=Homo sapiens GN=PRKRIP1 PE=1 SV=1	PRKRIP1	7.79	7.79	7.84	7.98	6.65	7.69	7.92	7.41	8.51	2	-0.17	7.74	-0.48	0.64	0.85	-6.37	0.268739
Q99714	3-hydroxyacyl-CoA dehydrogenase type-2 OS=Homo sapiens GN=HSD17B10 PE=1 SV=3	HSD17B10	3.11	2.38	4.46	3.74	3.45	3.41	3.68	3.84	3.82	2	0.19	3.67	0.48	0.64	0.85	-6.37	0.0054342
P53618	Coatomer subunit beta OS=Homo sapiens GN=COPB1 PE=1 SV=3	COPB1	7.56	7.2	6.77	7.64	7.23	7.16	6.78	7.46	5.93	3	-0.16	7.09	-0.48	0.64	0.85	-6.38	0.704635
P46013	Antigen KI-67 OS=Homo sapiens GN=MKI67 PE=1 SV=2	MKI67	12.14	12.14	12.38	12.16	12.23	12.09	12.76	12.17	13.46	84	0.14	12.39	0.47	0.64	0.86	-6.38	-0.505376
P34910	Protein EVI2B OS=Homo sapiens GN=EVI2B PE=1 SV=2	EVI2B	5.67	5.07	5.61	4.75	6.93	5.28	5.1	5.97	5.57	1	0.17	5.58	0.47	0.65	0.86	-6.38	-0.787702
Q96DI7	U5 small nuclear ribonucleoprotein 40 kDa protein OS=Homo sapiens GN=SNRNP40 PE=1 SV=1	SNRNP40	3.98	3.82	3.36	3.78	3.59	4.09	3.52	4.08	2.08	1	0.15	3.72	0.47	0.65	0.86	-6.38	0.947248
Q96KR1	Zinc finger RNA-binding protein OS=Homo sapiens GN=ZFR PE=1 SV=2	ZFR	10.49	10.68	10.31	10.6	8.93	10.51	10.36	10.44	9.22	11	-0.08	10.17	-0.47	0.65	0.86	-6.38	1.43956
Q9P287	BRCA2 and CDKN1A-interacting protein OS=Homo sapiens GN=BCCIP PE=1 SV=1	BCCIP	5.41	5.79	5.85	5.68	5.61	5.94	5.55	5.25	5.89	4	-0.1	5.69	-0.47	0.65	0.86	-6.38	-0.0672627
O60282	Kinesin heavy chain isoform 5C OS=Homo sapiens GN=KIF5C PE=1 SV=1	KIF5C	4.97	4.68	4.75	4.6	3.55	4.71	4.66	4.49	2.27	1	-0.12	4.38	-0.47	0.65	0.86	-6.38	1.69691
Q86U38	Nucleolar protein 9 OS=Homo sapiens GN=NOP9 PE=1 SV=1	NOP9	9.17	9.1	9.57	9.14	9.22	9.12	9.84	9.24	10.71	10	0.16	9.46	0.46	0.65	0.86	-6.38	-0.562868
Q7Z739	YTH domain-containing family protein 3 OS=Homo sapiens GN=YTHDF3 PE=1 SV=1	YTHDF3	5.38	5.05	4.72	5.27	4.17	5.39	5.11	5.39	1.83	1	0.19	4.78	0.46	0.65	0.86	-6.38	2.11454
Q9H0U4	Ras-related protein Rab-1B OS=Homo sapiens GN=RAB1B PE=1 SV=1	RAB1B	5.16	5.01	4.27	4.87	3.39	4.94	4.31	4.85	2.9	1	-0.12	4.49	-0.46	0.65	0.86	-6.38	1.57775
Q9HCG8	Pre-mRNA-splicing factor CWC22 homolog OS=Homo sapiens GN=CWC22 PE=1 SV=3	CWC22	3.88	4.02	4.15	4.12	3.96	3.76	4.14	4.55	4.02	1	0.1	4.15	0.46	0.65	0.86	-6.38	0.155596
Q07666	KH domain-containing, RNA-binding, signal transduction-associated protein 1 OS=Homo sapiens GN=KHDRBS1 PE=1 SV=1	KHDRBS1	11.99	12.32	11.94	12.19	9.96	12.34	12.03	12.24	9.3	8	0.1	11.59	0.46	0.65	0.86	-6.38	2.57222
Q9NZ63	Uncharacterized protein C9orf78 OS=Homo sapiens GN=C9orf78 PE=1 SV=1	C9orf78	7.63	7.79	7.64	7.55	8.25	7.52	7.46	7.67	7.34	4	-0.1	7.66	-0.46	0.65	0.86	-6.38	-0.142289
O00571	ATP-dependent RNA helicase DDX3X OS=Homo sapiens GN=DDX3X PE=1 SV=3	DDX3X	9.56	9.4	9.29	9.29	8.46	9.56	9.41	9.47	7.75	6	0.09	9.13	0.46	0.65	0.86	-6.38	1.37153
P08238	Heat shock protein HSP 90-beta OS=Homo sapiens GN=HSP90AB1 PE=1 SV=4	HSP90AB1	12.92	12.92	12.75	12.77	10.96	12.92	12.32	12.9	9.81	11	-0.13	12.25	-0.46	0.66	0.86	-6.38	2.4522
Q7Z6Z7	E3 ubiquitin-protein ligase HUWE1 OS=Homo sapiens GN=HUWE1 PE=1 SV=3	HUWE1	5.73	5.41	5.72	5.61	6.72	5.66	5.21	5.6	5.59	1	-0.12	5.72	-0.46	0.66	0.86	-6.38	-0.532744
Q14444	Caprin-1 OS=Homo sapiens GN=CAPRIN1 PE=1 SV=2	CAPRIN1	7.27	7.36	6.64	7.02	6.77	7.2	6.7	6.9	5.56	2	-0.13	6.84	-0.45	0.66	0.87	-6.39	0.89724
Q9H0A0	RNA cytidine acetyltransferase OS=Homo sapiens GN=NAT10 PE=1 SV=2	NAT10	11.53	11.71	12.08	11.66	11.94	11.49	12.39	11.8	13.25	39	0.15	11.98	0.45	0.66	0.87	-6.39	-0.698655
Q9NRJ7	Protocadherin beta-16 OS=Homo sapiens GN=PCDHB16 PE=1 SV=3	PCDHB16	5.75	5.89	5.93	6.04	4.67	6.08	5.54	5.7	3.3	1	-0.13	5.48	-0.45	0.66	0.87	-6.39	1.84399
A5YKK6	CCR4-NOT transcription complex subunit 1 OS=Homo sapiens GN=CNOT1 PE=1 SV=2	CNOT1	4.69	4.57	5.81	4.63	7.06	5.12	4.53	4.09	3.02	1	-0.33	4.9	-0.45	0.66	0.87	-6.39	-0.155626
P02768	Serum albumin OS=Homo sapiens GN=ALB PE=1 SV=2	ALB	10.71	11.21	10.9	10.24	12.64	11.1	10.41	10.32	11.41	5	-0.15	10.99	-0.45	0.66	0.87	-6.39	-1.26149
Q9BXP5	Serrate RNA effector molecule homolog OS=Homo sapiens GN=SRRT PE=1 SV=1	SRRT	8.67	8.72	8.27	8.87	7.42	8.58	8.28	8.71	6.6	7	-0.11	8.24	-0.45	0.66	0.87	-6.39	1.62054
Q16891	MICOS complex subunit MIC60 OS=Homo sapiens GN=IMMT PE=1 SV=1	IMMT	3.92	3.37	2.78	4.11	4.01	3.92	3.46	3.77	3.08	1	0.15	3.72	0.45	0.66	0.87	-6.39	0.150095
Q6UXG2	UPF0577 protein KIAA1324 OS=Homo sapiens GN=KIAA1324 PE=2 SV=2	KIAA1324	5.73	5.59	5.88	5.61	5.81	5.89	5.64	5.87	4.99	1	0.1	5.7	0.45	0.66	0.87	-6.39	0.390819
Q6PCB5	Round spermatid basic protein 1-like protein OS=Homo sapiens GN=RSBN1L PE=1 SV=2	RSBN1L	7.81	7.83	7.96	7.66	8.29	8.05	7.8	7.82	8.19	6	0.08	7.94	0.45	0.66	0.87	-6.39	-0.346753
P07900	Heat shock protein HSP 90-alpha OS=Homo sapiens GN=HSP90AA1 PE=1 SV=5	HSP90AA1	13.42	13.43	13.24	13.34	11.39	13.48	12.82	13.41	10.26	17	-0.12	12.75	-0.44	0.67	0.87	-6.39	2.53709
Q08554	Desmocollin-1 OS=Homo sapiens GN=DSC1 PE=1 SV=2	DSC1	8.13	8.16	8.21	7.48	7.79	8.17	8.15	7.25	6.87	2	-0.14	7.81	-0.44	0.67	0.87	-6.39	0.664353
P84085	ADP-ribosylation factor 5 OS=Homo sapiens GN=ARF5 PE=1 SV=2	ARF5	7.78	7.58	7.33	7.55	6.84	7.6	6.98	7.76	6.03	1	-0.11	7.28	-0.44	0.67	0.87	-6.39	1.1151
Q86XR8	Centrosomal protein of 57 kDa OS=Homo sapiens GN=CEP57 PE=1 SV=2	CEP57	3.16	3.16	4.49	3.22	1.52	3.1	4.99	3.37	4.89	1	0.3	3.69	0.44	0.67	0.87	-6.39	0.492989
P61966	AP-1 complex subunit sigma-1A OS=Homo sapiens GN=AP1S1 PE=1 SV=1	AP1S1	7.1	6.91	6.58	7.17	5.78	6.89	6.47	7.01	4.12	1	-0.15	6.47	-0.44	0.67	0.87	-6.39	1.94885
O00233	26S proteasome non-ATPase regulatory subunit 9 OS=Homo sapiens GN=PSMD9 PE=1 SV=3	PSMD9	6.93	6.98	6.5	7	6.52	6.86	6.54	6.84	5.78	3	-0.1	6.68	-0.44	0.67	0.87	-6.39	0.691971
Q96T37	Putative RNA-binding protein 15 OS=Homo sapiens GN=RBM15 PE=1 SV=2	RBM15	9.68	9.78	9.64	9.62	8.72	9.62	9.58	9.63	8.47	14	-0.07	9.42	-0.44	0.67	0.87	-6.39	1.08511
Q5T280	Putative methyltransferase C9orf114 OS=Homo sapiens GN=C9orf114 PE=1 SV=3	C9orf114	8.93	9.09	8.99	9.03	8.65	9.17	9.01	9.14	9.62	9	0.1	9.07	0.44	0.67	0.87	-6.39	-0.0251109
Q5VWQ0	Round spermatid basic protein 1 OS=Homo sapiens GN=RSBN1 PE=1 SV=2	RSBN1	8	8.07	8.17	7.9	8.46	8.17	8.18	7.98	8.74	5	0.07	8.19	0.44	0.67	0.87	-6.39	-0.48445
P62316	Small nuclear ribonucleoprotein Sm D2 OS=Homo sapiens GN=SNRPD2 PE=1 SV=1	SNRPD2	9.83	9.99	9.61	9.99	9.18	10.08	9.79	10.03	8.17	5	0.11	9.63	0.44	0.67	0.87	-6.39	1.286
P08579	U2 small nuclear ribonucleoprotein B OS=Homo sapiens GN=SNRPB2 PE=1 SV=1	SNRPB2	7.95	7.79	7.48	7.82	6.93	7.76	7.53	7.7	7.78	3	-0.1	7.65	-0.43	0.67	0.87	-6.39	0.409379
Q9HCK8	Chromodomain-helicase-DNA-binding protein 8 OS=Homo sapiens GN=CHD8 PE=1 SV=5	CHD8	3.47	3.68	3.66	3.72	2.55	3.87	3.42	3.93	3.04	1	0.1	3.61	0.43	0.67	0.87	-6.4	0.852913
Q9BTC0	Death-inducer obliterator 1 OS=Homo sapiens GN=DIDO1 PE=1 SV=5	DIDO1	6.03	6.06	5.73	5.82	4.85	6.11	5.85	6.02	4.39	2	0.08	5.68	0.43	0.67	0.87	-6.4	1.33856
P04843	Dolichyl-diphosphooligosaccharide--protein glycosyltransferase subunit 1 OS=Homo sapiens GN=RPN1 PE=1 SV=1	RPN1	9.25	8.9	8.68	9.16	8.45	8.92	8.63	9.07	7.25	10	-0.12	8.7	-0.43	0.67	0.87	-6.4	1.13979
Q99836	Myeloid differentiation primary response protein MyD88 OS=Homo sapiens GN=MYD88 PE=1 SV=1	MYD88	6.04	6.08	5.95	5.97	5.63	6.01	5.79	5.95	4.76	1	-0.09	5.82	-0.43	0.67	0.87	-6.4	0.796289
P27824	Calnexin OS=Homo sapiens GN=CANX PE=1 SV=2	CANX	6.63	6.5	6.97	6.58	6.26	6.59	6.79	6.89	5.74	2	0.09	6.56	0.43	0.67	0.87	-6.4	0.749198
Q92747	Actin-related protein 2/3 complex subunit 1A OS=Homo sapiens GN=ARPC1A PE=1 SV=2	ARPC1A	5.97	5.6	5.41	5.87	6.15	5.56	5.39	5.83	4.95	1	-0.12	5.67	-0.43	0.68	0.87	-6.4	0.15725
Q14011	Cold-inducible RNA-binding protein OS=Homo sapiens GN=CIRBP PE=1 SV=1	CIRBP	10.44	10.74	10.25	10.5	8.2	10.74	10.44	10.51	8.42	6	0.08	10.03	0.43	0.68	0.87	-6.4	2.25068
Q15050	Ribosome biogenesis regulatory protein homolog OS=Homo sapiens GN=RRS1 PE=1 SV=2	RRS1	11.16	11.31	11.69	11.35	10.67	10.89	11.68	11.08	12.52	19	-0.17	11.37	-0.43	0.68	0.87	-6.4	-0.215877
Q96QC0	Serine/threonine-protein phosphatase 1 regulatory subunit 10 OS=Homo sapiens GN=PPP1R10 PE=1 SV=1	PPP1R10	7.07	6.97	6.74	7.07	5.38	7.06	6.9	7.15	5.18	2	0.07	6.63	0.43	0.68	0.87	-6.4	1.73353
Q9Y3F4	Serine-threonine kinase receptor-associated protein OS=Homo sapiens GN=STRAP PE=1 SV=1	STRAP	2.87	2.62	1.94	1.25	2.2	2.85	2.47	1.82	2.19	1	0.16	2.53	0.43	0.68	0.87	-6.4	0.160332
Q8N0T1	Uncharacterized protein C8orf59 OS=Homo sapiens GN=C8orf59 PE=1 SV=4	C8orf59	7.71	7.45	7.78	7.47	6.75	7.73	8.09	7.49	8.75	5	0.17	7.7	0.43	0.68	0.87	-6.4	0.0159981
Q8TAD8	Smad nuclear-interacting protein 1 OS=Homo sapiens GN=SNIP1 PE=1 SV=1	SNIP1	6.21	6.22	6.21	6.02	6.57	6.38	6.06	6.27	6.35	1	0.07	6.27	0.43	0.68	0.87	-6.4	-0.220922
P09496	Clathrin light chain A OS=Homo sapiens GN=CLTA PE=1 SV=1	CLTA	5.69	5.96	5.53	5.76	6.74	5.48	5.45	5.72	4.38	1	-0.18	5.67	-0.42	0.68	0.88	-6.4	0.162796
Q13561	Dynactin subunit 2 OS=Homo sapiens GN=DCTN2 PE=1 SV=4	DCTN2	3.99	3.65	3.88	4.3	3.87	3.94	3.85	3.78	3.99	1	-0.09	4.01	-0.42	0.68	0.88	-6.4	0.023531
Q9UN81	LINE-1 retrotransposable element ORF1 protein OS=Homo sapiens GN=L1RE1 PE=1 SV=1	L1RE1	8.34	8.12	7.98	8.22	7.81	8.19	8.01	8.08	7.59	4	-0.07	8.04	-0.42	0.68	0.88	-6.4	0.464559
P51570	Galactokinase OS=Homo sapiens GN=GALK1 PE=1 SV=1	GALK1	4.6	4.88	4.42	4.98	3.68	4.9	4.49	5.05	3.38	1	0.09	4.56	0.41	0.69	0.88	-6.4	1.21317
O15226	NF-kappa-B-repressing factor OS=Homo sapiens GN=NKRF PE=1 SV=2	NKRF	11.06	11.35	11.21	11.2	10.44	11.31	11.56	11.1	11.72	29	0.12	11.22	0.41	0.69	0.88	-6.4	0.237388
P09661	U2 small nuclear ribonucleoprotein A OS=Homo sapiens GN=SNRPA1 PE=1 SV=2	SNRPA1	8.63	8.64	8.45	8.72	8.08	8.62	8.57	8.42	8.44	6	-0.07	8.51	-0.41	0.69	0.88	-6.41	0.35316
Q09161	Nuclear cap-binding protein subunit 1 OS=Homo sapiens GN=NCBP1 PE=1 SV=1	NCBP1	5.2	5.12	5.28	5.26	4.69	5.28	4.9	5.73	4.55	2	0.09	5.15	0.41	0.69	0.88	-6.41	0.659468
P54619	5-AMP-activated protein kinase subunit gamma-1 OS=Homo sapiens GN=PRKAG1 PE=1 SV=1	PRKAG1	3.8	3.46	2.76	3.73	2.39	3.21	3.21	3.53	2.08	1	-0.12	3.3	-0.41	0.69	0.88	-6.41	1.05597
Q5JTW2	Centrosomal protein of 78 kDa OS=Homo sapiens GN=CEP78 PE=1 SV=1	CEP78	4.68	4.19	5.19	4.13	2.67	4.56	5.29	4.41	5.13	1	0.2	4.55	0.41	0.69	0.88	-6.41	0.786915
Q9H6R0	Putative ATP-dependent RNA helicase DHX33 OS=Homo sapiens GN=DHX33 PE=1 SV=2	DHX33	8.35	8.49	8.49	8.4	8.73	8.61	8.46	8.44	9.12	8	0.07	8.57	0.41	0.69	0.88	-6.41	-0.42446
P29401	Transketolase OS=Homo sapiens GN=TKT PE=1 SV=3	TKT	10.03	9.99	9.93	10.15	9.62	10.07	9.75	10.03	9.24	9	-0.07	9.87	-0.41	0.69	0.88	-6.41	0.59317
Q9NZB2	Constitutive coactivator of PPAR-gamma-like protein 1 OS=Homo sapiens GN=FAM120A PE=1 SV=2	FAM120A	9.99	9.8	9.78	9.94	8.68	10.05	9.95	10.01	7.18	8	0.12	9.49	0.41	0.69	0.88	-6.41	2.06544
Q02880	DNA topoisomerase 2-beta OS=Homo sapiens GN=TOP2B PE=1 SV=3	TOP2B	10.52	10.49	10.86	10.59	10.69	10.44	11.17	10.62	12.1	27	0.13	10.83	0.41	0.69	0.88	-6.41	-0.65205
O00148	ATP-dependent RNA helicase DDX39A OS=Homo sapiens GN=DDX39A PE=1 SV=2	DDX39A	8.19	8.05	8.15	8.01	7.24	8.21	8	8.35	6.48	3	0.09	7.86	0.41	0.69	0.88	-6.41	1.31595
Q5M7Z0	RING finger and transmembrane domain-containing protein 1 OS=Homo sapiens GN=RNFT1 PE=2 SV=2	RNFT1	8.73	9.24	8.52	8.75	5.97	9.02	8.16	8.85	4.74	3	-0.13	8.01	-0.4	0.69	0.88	-6.41	3.41453
P40939	Trifunctional enzyme subunit alpha, mitochondrial OS=Homo sapiens GN=HADHA PE=1 SV=2	HADHA	4.36	4.84	4.81	4.53	4.32	4.42	4.76	4.99	4.49	1	0.08	4.67	0.4	0.7	0.89	-6.41	0.307821
Q8WTT2	Nucleolar complex protein 3 homolog OS=Homo sapiens GN=NOC3L PE=1 SV=1	NOC3L	9.74	9.9	10.47	9.87	10.08	9.66	10.88	9.91	11.62	17	0.16	10.24	0.4	0.7	0.89	-6.41	-0.697724
Q86XZ4	Spermatogenesis-associated serine-rich protein 2 OS=Homo sapiens GN=SPATS2 PE=1 SV=1	SPATS2	4.78	4.2	4.17	4.15	2.21	4.43	3.84	4.39	2.51	2	-0.1	3.97	-0.4	0.7	0.89	-6.41	1.77953
P31947	14-3-3 protein sigma OS=Homo sapiens GN=SFN PE=1 SV=1	SFN	6.81	7.05	6.49	6.64	6.49	7.11	6.55	6.91	5.34	2	0.11	6.61	0.4	0.7	0.89	-6.41	0.932363
Q9BSD7	Cancer-related nucleoside-triphosphatase OS=Homo sapiens GN=NTPCR PE=1 SV=1	NTPCR	6.83	6.72	6.5	6.79	6.29	6.9	6.68	6.76	6.22	1	0.07	6.65	0.4	0.7	0.89	-6.41	0.520516
Q9Y2K7	Lysine-specific demethylase 2A OS=Homo sapiens GN=KDM2A PE=1 SV=3	KDM2A	6.79	6.75	6.69	6.79	6.38	6.8	6.81	6.88	7.03	5	0.07	6.78	0.39	0.7	0.89	-6.41	0.126699
Q15554	Telomeric repeat-binding factor 2 OS=Homo sapiens GN=TERF2 PE=1 SV=3	TERF2	3.61	3.15	3.6	2.96	4.21	2.93	3.49	3.99	3.08	1	0.13	3.58	0.39	0.7	0.89	-6.41	-0.166012
P78345	Ribonuclease P protein subunit p38 OS=Homo sapiens GN=RPP38 PE=1 SV=2	RPP38	7.69	7.66	7.64	7.69	6.99	7.57	7.62	7.54	8.06	5	-0.09	7.61	-0.39	0.7	0.89	-6.41	0.145696
Q9UBS8	E3 ubiquitin-protein ligase RNF14 OS=Homo sapiens GN=RNF14 PE=1 SV=1	RNF14	5.57	5.2	5.05	5.45	4.33	5.51	4.58	5.48	3.15	1	-0.12	4.98	-0.39	0.7	0.89	-6.41	1.50555
Q9H9L3	Interferon-stimulated 20 kDa exonuclease-like 2 OS=Homo sapiens GN=ISG20L2 PE=1 SV=1	ISG20L2	7.83	7.84	8.38	8.05	7.46	7.54	9.27	7.9	9.83	6	0.21	8.24	0.39	0.7	0.89	-6.41	-0.406365
O43823	A-kinase anchor protein 8 OS=Homo sapiens GN=AKAP8 PE=1 SV=1	AKAP8	10.94	11.15	10.53	10.95	8.32	10.89	10.81	10.75	8.24	8	-0.08	10.29	-0.39	0.7	0.89	-6.41	2.60877
P13646	Keratin, type I cytoskeletal 13 OS=Homo sapiens GN=KRT13 PE=1 SV=4	KRT13	8.23	8.35	9.32	8.15	8.29	8.54	8.73	8.6	7.62	4	0.11	8.43	0.39	0.71	0.89	-6.42	0.666597
P11388	DNA topoisomerase 2-alpha OS=Homo sapiens GN=TOP2A PE=1 SV=3	TOP2A	9.13	9.04	9.37	9.16	8.98	9.23	9.49	9.1	10.05	17	0.1	9.29	0.39	0.71	0.89	-6.42	-0.240927
P04040	Catalase OS=Homo sapiens GN=CAT PE=1 SV=3	CAT	6.34	6.25	6.34	6.02	6.1	6.43	6.05	6.51	5.16	2	0.09	6.16	0.39	0.71	0.89	-6.42	0.689578
Q92766	Ras-responsive element-binding protein 1 OS=Homo sapiens GN=RREB1 PE=1 SV=3	RREB1	5.77	5.98	5.57	6.03	5.56	5.98	5.57	6.29	4.46	1	0.11	5.72	0.38	0.71	0.9	-6.42	0.91187
Q9UNZ5	Leydig cell tumor 10 kDa protein homolog OS=Homo sapiens GN=C19orf53 PE=1 SV=1	C19orf53	8.11	8.42	8.54	8.6	8.14	8.43	8.9	8.29	9.59	7	0.12	8.56	0.38	0.71	0.9	-6.42	-0.327583
O95400	CD2 antigen cytoplasmic tail-binding protein 2 OS=Homo sapiens GN=CD2BP2 PE=1 SV=1	CD2BP2	4.97	5.35	5.1	5.32	3.65	5.37	5.19	5.23	4.2	2	0.07	4.98	0.38	0.71	0.9	-6.42	1.28417
P14625	Endoplasmin OS=Homo sapiens GN=HSP90B1 PE=1 SV=1	HSP90B1	7.83	7.54	7.63	7.7	7.52	7.49	7.43	7.83	6.49	4	-0.09	7.5	-0.38	0.71	0.9	-6.42	0.661126
Q8N684	Cleavage and polyadenylation specificity factor subunit 7 OS=Homo sapiens GN=CPSF7 PE=1 SV=1	CPSF7	9.94	10.2	9.75	10.05	8.61	10.08	9.99	10.14	7.82	8	0.08	9.62	0.38	0.71	0.9	-6.42	1.84912
Q96EI5	Transcription elongation factor A protein-like 4 OS=Homo sapiens GN=TCEAL4 PE=1 SV=2	TCEAL4	7.63	7.68	7.39	7.34	6.62	7.88	7.25	7.63	6.72	3	0.07	7.36	0.37	0.72	0.9	-6.42	0.907793
Q6PK04	Coiled-coil domain-containing protein 137 OS=Homo sapiens GN=CCDC137 PE=1 SV=1	CCDC137	7.94	8.24	8.53	8.26	7.85	8.02	8.87	8.2	9.19	8	0.12	8.35	0.37	0.72	0.9	-6.42	-0.157971
P07199	Major centromere autoantigen B OS=Homo sapiens GN=CENPB PE=1 SV=2	CENPB	8.73	8.63	8.44	8.01	8.48	8.83	8.36	8.49	7.29	6	0.11	8.37	0.37	0.72	0.9	-6.42	0.676011
Q14966	Zinc finger protein 638 OS=Homo sapiens GN=ZNF638 PE=1 SV=2	ZNF638	10.39	10.51	10.36	10.43	9.27	10.29	10.37	10.39	8.64	14	-0.07	10.07	-0.37	0.72	0.9	-6.42	1.4669
E9PRG8	Uncharacterized protein C11orf98 OS=Homo sapiens GN=C11orf98 PE=4 SV=1	C11orf98	7.1	7.15	7.66	7.18	6.94	7.02	7.91	7.27	8.39	2	0.13	7.41	0.37	0.72	0.9	-6.42	-0.268911
Q68D10	Protein SPT2 homolog OS=Homo sapiens GN=SPTY2D1 PE=1 SV=3	SPTY2D1	8.39	8.58	8.52	8.53	7.44	8.34	8.61	8.19	9.12	11	-0.12	8.42	-0.37	0.72	0.9	-6.42	0.219901
Q8N5A5	Zinc finger CCCH-type with G patch domain-containing protein OS=Homo sapiens GN=ZGPAT PE=1 SV=3	ZGPAT	6.04	5.95	5.72	5.56	4.73	5.73	5.66	5.84	5.3	2	-0.07	5.64	-0.37	0.72	0.9	-6.42	0.78132
Q86WI1	Fibrocystin-L OS=Homo sapiens GN=PKHD1L1 PE=2 SV=2	PKHD1L1	3.84	4.05	5.17	3.54	5.84	4.25	3.94	3.43	1.8	1	-0.26	4.1	-0.37	0.72	0.9	-6.42	0.21923
P40222	Alpha-taxilin OS=Homo sapiens GN=TXLNA PE=1 SV=3	TXLNA	5.57	5.99	5.38	5.99	4.65	5.98	5.53	6.02	3.43	2	0.11	5.43	0.37	0.72	0.9	-6.42	1.73635
Q6P1R4	tRNA-dihydrouridine(16/17) synthase [NAD(P)(+)]-like OS=Homo sapiens GN=DUS1L PE=1 SV=1	DUS1L	5.1	4.88	5.29	5.16	4.57	5.34	5.28	4.93	5.06	1	0.07	5.11	0.37	0.72	0.9	-6.42	0.35475
Q9BQS8	FYVE and coiled-coil domain-containing protein 1 OS=Homo sapiens GN=FYCO1 PE=1 SV=3	FYCO1	1.74	3.06	2.74	0.56	4.43	1.87	2.03	1.77	4.04	1	-0.16	2.77	-0.37	0.72	0.9	-6.42	-1.9137
Q9BV86	N-terminal Xaa-Pro-Lys N-methyltransferase 1 OS=Homo sapiens GN=NTMT1 PE=1 SV=3	NTMT1	3.89	3.85	4.13	3.9	3.63	4.17	3.87	3.49	2.79	1	-0.09	3.85	-0.36	0.72	0.9	-6.42	0.675303
Q76I76	Protein phosphatase Slingshot homolog 2 OS=Homo sapiens GN=SSH2 PE=1 SV=1	SSH2	5.65	5.99	5.72	5.44	7.73	5.61	5.83	6	6.25	1	0.11	6.05	0.36	0.72	0.9	-6.42	-1.1605
O75319	RNA/RNP complex-1-interacting phosphatase OS=Homo sapiens GN=DUSP11 PE=1 SV=1	DUSP11	7.89	8.17	7.98	7.99	5.89	7.9	8	7.79	7.45	3	-0.11	7.68	-0.36	0.72	0.91	-6.43	1.32642
Q96KQ7	Histone-lysine N-methyltransferase EHMT2 OS=Homo sapiens GN=EHMT2 PE=1 SV=3	EHMT2	3.56	3.02	3.62	4.09	1.6	3.87	3.4	3.79	1.11	1	0.1	3.31	0.36	0.73	0.91	-6.43	1.96292
P25440	Bromodomain-containing protein 2 OS=Homo sapiens GN=BRD2 PE=1 SV=2	BRD2	6.57	6.66	6.65	6.6	7.18	6.81	6.57	6.68	6.72	3	0.06	6.73	0.36	0.73	0.91	-6.43	-0.262465
Q9NZM5	Glioma tumor suppressor candidate region gene 2 protein OS=Homo sapiens GN=GLTSCR2 PE=1 SV=2	GLTSCR2	9.17	9.19	9.56	9.2	9.13	9.13	9.88	9.2	10.68	8	0.12	9.46	0.36	0.73	0.91	-6.43	-0.500899
Q9UGN5	Poly [ADP-ribose] polymerase 2 OS=Homo sapiens GN=PARP2 PE=1 SV=2	PARP2	6.76	6.87	6.98	6.9	5.74	6.73	6.95	6.62	7.29	6	-0.11	6.77	-0.36	0.73	0.91	-6.43	0.358993
P47929	Galectin-7 OS=Homo sapiens GN=LGALS7 PE=1 SV=2	LGALS7	1.54	1.25	1.56	0.85	-5.98	1.69	0.97	0.59	0.11	1	-0.14	1.47	-0.36	0.73	0.91	-6.43	1.25898
Q16629	Serine/arginine-rich splicing factor 7 OS=Homo sapiens GN=SRSF7 PE=1 SV=1	SRSF7	11.07	11.26	11.01	11.1	9.46	11.04	11	11.05	8.49	6	-0.08	10.61	-0.36	0.73	0.91	-6.43	2.13338
Q8IZH2	5-3 exoribonuclease 1 OS=Homo sapiens GN=XRN1 PE=1 SV=1	XRN1	4.93	4.72	4.6	4.58	5	4.87	4.53	5.04	3.61	1	0.1	4.71	0.35	0.73	0.91	-6.43	0.48319
P61026	Ras-related protein Rab-10 OS=Homo sapiens GN=RAB10 PE=1 SV=1	RAB10	7.9	7.68	7.41	7.51	6.86	7.68	7.32	7.6	5.81	4	-0.09	7.32	-0.35	0.73	0.91	-6.43	1.28181
O94776	Metastasis-associated protein MTA2 OS=Homo sapiens GN=MTA2 PE=1 SV=1	MTA2	9.24	9.26	8.72	9.35	8.16	9.33	8.67	9.13	7.01	8	-0.1	8.77	-0.35	0.73	0.91	-6.43	1.55292
P54132	Bloom syndrome protein OS=Homo sapiens GN=BLM PE=1 SV=1	BLM	2.62	3.04	2.87	2.86	1.99	2.95	2.67	3.25	2.92	1	0.1	3	0.35	0.73	0.91	-6.43	0.426177
P49821	NADH dehydrogenase [ubiquinone] flavoprotein 1, mitochondrial OS=Homo sapiens GN=NDUFV1 PE=1 SV=4	NDUFV1	3.8	3.91	3.98	3.53	3.18	3.41	4.33	3.99	4.07	1	0.1	3.9	0.35	0.73	0.91	-6.43	0.265975
Q13610	Periodic tryptophan protein 1 homolog OS=Homo sapiens GN=PWP1 PE=1 SV=1	PWP1	8.01	8.16	8.27	7.97	8.35	7.98	8.24	7.91	8.23	5	-0.06	8.13	-0.35	0.73	0.91	-6.43	-0.188622
Q6UVM3	Potassium channel subfamily T member 2 OS=Homo sapiens GN=KCNT2 PE=1 SV=1	KCNT2	3.63	3.53	3.67	3.56	3.49	3.92	2.9	3.62	2.52	1	-0.1	3.56	-0.34	0.74	0.91	-6.43	0.525399
Q8IXZ2	Zinc finger CCCH domain-containing protein 3 OS=Homo sapiens GN=ZC3H3 PE=1 SV=3	ZC3H3	5.41	5.69	6.09	5.37	5	5.76	5.86	5.61	6.21	4	0.1	5.7	0.34	0.74	0.91	-6.43	0.130296
O96028	Histone-lysine N-methyltransferase NSD2 OS=Homo sapiens GN=WHSC1 PE=1 SV=1	WHSC1	5.52	6.01	5.81	5.58	6.1	5.71	5.62	5.6	5.07	2	-0.08	5.7	-0.34	0.74	0.91	-6.43	0.136239
P09874	Poly [ADP-ribose] polymerase 1 OS=Homo sapiens GN=PARP1 PE=1 SV=4	PARP1	11.71	11.74	11.75	11.79	11.22	11.73	11.76	11.49	12.4	37	-0.09	11.73	-0.34	0.74	0.91	-6.43	-0.0620438
Q5T3I0	G patch domain-containing protein 4 OS=Homo sapiens GN=GPATCH4 PE=1 SV=2	GPATCH4	8.76	8.99	9.29	8.83	9.02	8.78	9.54	8.93	10.52	17	0.12	9.19	0.34	0.74	0.91	-6.43	-0.687424
P62269	40S ribosomal protein S18 OS=Homo sapiens GN=RPS18 PE=1 SV=3	RPS18	10.64	10.41	10.16	10.36	9.8	10.42	10.1	10.43	9.05	8	-0.08	10.15	-0.34	0.74	0.91	-6.43	0.96971
Q9NRL2	Bromodomain adjacent to zinc finger domain protein 1A OS=Homo sapiens GN=BAZ1A PE=1 SV=2	BAZ1A	4.44	2.84	3.97	4.44	3.68	4.27	3.83	4.08	3.85	2	0.12	4.03	0.34	0.74	0.91	-6.43	0.272087
Q14789	Golgin subfamily B member 1 OS=Homo sapiens GN=GOLGB1 PE=1 SV=2	GOLGB1	5.48	5.07	5.32	5.31	5.31	5.64	4.93	5.72	3.26	3	0.13	5.16	0.34	0.74	0.91	-6.43	1.09091
Q6PI48	Aspartate--tRNA ligase, mitochondrial OS=Homo sapiens GN=DARS2 PE=1 SV=1	DARS2	6.23	6.27	6.4	6.3	6.4	6.31	6.26	6.15	5.96	2	-0.06	6.27	-0.34	0.74	0.91	-6.43	0.120795
Q14160	Protein scribble homolog OS=Homo sapiens GN=SCRIB PE=1 SV=4	SCRIB	4.98	4.26	4.13	5.1	4.01	4.64	3.89	4.96	3.11	1	-0.12	4.42	-0.34	0.74	0.91	-6.43	0.991984
O95340	Bifunctional 3-phosphoadenosine 5-phosphosulfate synthase 2 OS=Homo sapiens GN=PAPSS2 PE=1 SV=2	PAPSS2	7.15	6.93	7.13	7.03	6.54	7.08	7.13	6.76	5.84	4	-0.07	6.86	-0.34	0.74	0.91	-6.43	0.860088
Q9UKD2	mRNA turnover protein 4 homolog OS=Homo sapiens GN=MRTO4 PE=1 SV=2	MRTO4	9.41	9.41	9.92	9.51	9.33	9.34	10.25	9.48	11.06	9	0.13	9.75	0.34	0.74	0.91	-6.43	-0.505146
Q15560	Transcription elongation factor A protein 2 OS=Homo sapiens GN=TCEA2 PE=1 SV=1	TCEA2	3.97	4.14	3.94	3.92	2.1	4.21	3.29	3.96	4.78	1	-0.16	3.93	-0.34	0.74	0.91	-6.43	0.462206
Q04917	14-3-3 protein eta OS=Homo sapiens GN=YWHAH PE=1 SV=4	YWHAH	6.49	5.93	5.79	5.98	6.22	5.87	5.67	6.31	5.09	4	-0.1	5.95	-0.34	0.74	0.91	-6.43	0.385953
O75347	Tubulin-specific chaperone A OS=Homo sapiens GN=TBCA PE=1 SV=3	TBCA	7.22	7.29	7.07	7.3	6.58	7.41	6.97	7.47	6.66	4	0.06	7.12	0.34	0.74	0.91	-6.43	0.655233
O43663	Protein regulator of cytokinesis 1 OS=Homo sapiens GN=PRC1 PE=1 SV=2	PRC1	8.01	8.12	8.18	8.07	7.98	8.27	8.32	8	9.42	6	0.1	8.27	0.34	0.74	0.91	-6.43	-0.502692
Q8TDD1	ATP-dependent RNA helicase DDX54 OS=Homo sapiens GN=DDX54 PE=1 SV=2	DDX54	10.74	10.76	11.11	10.71	10.98	10.66	11.27	10.85	12.13	28	0.09	11.02	0.34	0.74	0.91	-6.44	-0.627536
P42357	Histidine ammonia-lyase OS=Homo sapiens GN=HAL PE=1 SV=1	HAL	5.78	5.66	5.68	5.41	6.16	5.71	5.45	5.49	5.23	2	-0.08	5.65	-0.33	0.74	0.91	-6.44	-0.0638361
P31948	Stress-induced-phosphoprotein 1 OS=Homo sapiens GN=STIP1 PE=1 SV=1	STIP1	10.95	10.95	10.46	11.08	9.54	11.17	10.56	11.14	8.44	15	0.1	10.48	0.33	0.75	0.91	-6.44	1.96076
Q9Y2T7	Y-box-binding protein 2 OS=Homo sapiens GN=YBX2 PE=1 SV=2	YBX2	5.6	5.32	5.11	5.66	4.9	5.3	4.99	5.69	3.82	1	-0.09	5.2	-0.33	0.75	0.91	-6.44	1.02399
O14497	AT-rich interactive domain-containing protein 1A OS=Homo sapiens GN=ARID1A PE=1 SV=3	ARID1A	2.03	1.38	1.27	2.39	1.26	0.96	3.2	1.58	0.88	1	0.15	2.09	0.33	0.75	0.91	-6.44	0.668057
Q12789	General transcription factor 3C polypeptide 1 OS=Homo sapiens GN=GTF3C1 PE=1 SV=4	GTF3C1	7.69	7.85	7.7	7.69	7.62	7.98	7.59	7.88	6.55	5	0.08	7.63	0.33	0.75	0.91	-6.44	0.725296
Q76FK4	Nucleolar protein 8 OS=Homo sapiens GN=NOL8 PE=1 SV=1	NOL8	9.48	9.57	9.88	9.45	9.86	9.49	9.99	9.56	10.73	20	0.08	9.78	0.33	0.75	0.91	-6.44	-0.618032
P15104	Glutamine synthetase OS=Homo sapiens GN=GLUL PE=1 SV=4	GLUL	5.17	5.09	4.83	4.92	4.8	5.12	4.56	4.98	3.14	1	-0.11	4.79	-0.33	0.75	0.91	-6.44	0.973215
Q9H1D9	DNA-directed RNA polymerase III subunit RPC6 OS=Homo sapiens GN=POLR3F PE=1 SV=1	POLR3F	3.21	3.98	3.9	3.48	3.1	3.5	3.41	3.74	2.39	1	-0.09	3.55	-0.33	0.75	0.91	-6.44	0.805379
O75937	DnaJ homolog subfamily C member 8 OS=Homo sapiens GN=DNAJC8 PE=1 SV=2	DNAJC8	8.16	8.25	8.02	8.29	7.01	8.26	7.91	8.09	8.41	7	-0.09	8.05	-0.33	0.75	0.91	-6.44	0.468234
P19388	DNA-directed RNA polymerases I, II, and III subunit RPABC1 OS=Homo sapiens GN=POLR2E PE=1 SV=4	POLR2E	6.02	5.94	5.93	5.7	5.57	6.04	6.09	5.81	6.61	2	0.08	5.99	0.33	0.75	0.91	-6.44	-0.109405
Q2TB10	Zinc finger protein 800 OS=Homo sapiens GN=ZNF800 PE=1 SV=1	ZNF800	6.72	6.66	6.97	6.8	6.57	6.82	7.2	6.61	7.79	2	0.09	6.92	0.33	0.75	0.91	-6.44	-0.305676
O43390	Heterogeneous nuclear ribonucleoprotein R OS=Homo sapiens GN=HNRNPR PE=1 SV=1	HNRNPR	12.75	12.92	12.77	12.84	10.53	12.96	12.78	12.91	9.88	17	0.06	12.26	0.33	0.75	0.91	-6.44	2.6777
P57071	PR domain zinc finger protein 15 OS=Homo sapiens GN=PRDM15 PE=1 SV=4	PRDM15	4.07	4.39	4.31	4.15	2.59	4.03	4.03	4.33	4.03	1	-0.09	4.08	-0.32	0.75	0.92	-6.44	0.839615
Q9H9Y6	DNA-directed RNA polymerase I subunit RPA2 OS=Homo sapiens GN=POLR1B PE=1 SV=2	POLR1B	8.14	8.17	8.37	8.05	7.88	8.14	8.57	8.13	9.37	8	0.1	8.32	0.32	0.75	0.92	-6.44	-0.345029
P53597	Succinyl-CoA ligase [ADP/GDP-forming] subunit alpha, mitochondrial OS=Homo sapiens GN=SUCLG1 PE=1 SV=4	SUCLG1	5.24	5.11	5.44	5.08	4.52	4.83	5.67	4.86	5.59	1	-0.09	5.19	-0.32	0.75	0.92	-6.44	0.155794
Q6NW34	Protein nepro homolog OS=Homo sapiens GN=NEPRO PE=1 SV=3	NEPRO	8.78	8.89	9.2	8.83	9.08	8.96	9.23	8.81	9.93	8	0.08	9.08	0.32	0.76	0.92	-6.44	-0.50406
Q7L590	Protein MCM10 homolog OS=Homo sapiens GN=MCM10 PE=1 SV=2	MCM10	4.21	3.99	3.23	3.29	-5.98	3.59	3.34	3.44	3.37	1	-0.21	3.27	-0.32	0.76	0.92	-6.44	2.02717
Q92620	Pre-mRNA-splicing factor ATP-dependent RNA helicase PRP16 OS=Homo sapiens GN=DHX38 PE=1 SV=2	DHX38	8.48	8.47	8.32	8.44	7.82	8.41	8.36	8.34	8.38	12	-0.06	8.34	-0.32	0.76	0.92	-6.44	0.329301
Q9NZM1	Myoferlin OS=Homo sapiens GN=MYOF PE=1 SV=1	MYOF	9.68	9.42	9.03	9.41	8.78	9.44	9.03	9.44	7.86	16	-0.08	9.12	-0.32	0.76	0.92	-6.44	1.06498
Q03111	Protein ENL OS=Homo sapiens GN=MLLT1 PE=1 SV=2	MLLT1	3.63	3.54	4.4	3.48	3.66	3.88	3.85	3.87	4.64	1	0.09	3.98	0.32	0.76	0.92	-6.44	-0.274121
Q8NF91	Nesprin-1 OS=Homo sapiens GN=SYNE1 PE=1 SV=4	SYNE1	7.66	8.14	7.94	7.36	10.03	7.92	7.63	8.05	8.96	1	0.09	8.19	0.32	0.76	0.92	-6.44	-1.62494
Q9UKA4	A-kinase anchor protein 11 OS=Homo sapiens GN=AKAP11 PE=1 SV=1	AKAP11	4.28	4.33	4.14	4.29	5.06	4.49	4.07	4	5.68	1	-0.07	4.55	-0.32	0.76	0.92	-6.44	-1.06931
Q8TEM1	Nuclear pore membrane glycoprotein 210 OS=Homo sapiens GN=NUP210 PE=1 SV=3	NUP210	7.05	6.84	6.6	7.16	6.62	7.07	6.61	7.37	5.14	2	0.1	6.73	0.32	0.76	0.92	-6.44	1.12295
O14929	Histone acetyltransferase type B catalytic subunit OS=Homo sapiens GN=HAT1 PE=1 SV=1	HAT1	6.67	6.64	6.02	6.7	5.1	6.65	6.35	6.72	5.28	2	0.07	6.26	0.31	0.76	0.92	-6.44	1.35889
Q15814	Tubulin-specific chaperone C OS=Homo sapiens GN=TBCC PE=1 SV=2	TBCC	3.76	3.33	3.48	3.45	3.93	3.75	3.3	3.16	2.82	1	-0.09	3.57	-0.31	0.76	0.92	-6.44	0.109066
P26368	Splicing factor U2AF 65 kDa subunit OS=Homo sapiens GN=U2AF2 PE=1 SV=4	U2AF2	10.99	11.17	10.67	11.04	9.28	10.97	10.85	10.91	8.99	10	-0.06	10.54	-0.31	0.76	0.92	-6.44	1.83232
Q92917	G patch domain and KOW motifs-containing protein OS=Homo sapiens GN=GPKOW PE=1 SV=2	GPKOW	6.28	6.46	6.29	6.12	6.55	6.39	6.48	6.18	6.13	3	0.06	6.34	0.31	0.76	0.92	-6.44	0.0069751
Q06265	Exosome complex component RRP45 OS=Homo sapiens GN=EXOSC9 PE=1 SV=3	EXOSC9	7.97	7.93	7.83	7.76	7.51	7.5	8.05	7.83	8.55	4	-0.08	7.89	-0.31	0.76	0.92	-6.44	-0.156925
O75528	Transcriptional adapter 3 OS=Homo sapiens GN=TADA3 PE=1 SV=1	TADA3	1.78	1.88	0.81	1.03	-5.98	0.88	2.12	1.68	0.67	1	0.14	1.65	0.31	0.76	0.92	-6.44	1.30143
Q9Y606	tRNA pseudouridine synthase A, mitochondrial OS=Homo sapiens GN=PUS1 PE=1 SV=3	PUS1	6.22	6.5	6.39	6.38	5.97	6.49	6.53	6.27	6.45	3	0.06	6.37	0.31	0.76	0.92	-6.44	0.217175
P05141	ADP/ATP translocase 2 OS=Homo sapiens GN=SLC25A5 PE=1 SV=7	SLC25A5	6.73	6.52	6.28	6.38	5.05	6.72	6.4	6.5	4.4	1	0.06	6.13	0.31	0.76	0.92	-6.44	1.77513
Q7Z7K2	Zinc finger protein 467 OS=Homo sapiens GN=ZNF467 PE=2 SV=1	ZNF467	3.07	4.15	4.5	4.2	-5.98	4.47	4.6	3.8	5.27	1	0.29	3.86	0.31	0.76	0.92	-6.44	1.70157
P48552	Nuclear receptor-interacting protein 1 OS=Homo sapiens GN=NRIP1 PE=1 SV=2	NRIP1	12.96	13.79	12.94	13.36	10.67	13.77	12.88	13.42	9.84	41	0.09	12.63	0.31	0.76	0.92	-6.44	3.10178
P51149	Ras-related protein Rab-7a OS=Homo sapiens GN=RAB7A PE=1 SV=1	RAB7A	8.56	8.58	8.08	8.12	7.55	8.58	7.87	8.32	6.78	3	-0.08	8.05	-0.31	0.76	0.92	-6.44	1.16617
P18583	Protein SON OS=Homo sapiens GN=SON PE=1 SV=4	SON	9.62	9.72	9.73	9.49	11.43	9.73	9.44	9.42	9.6	9	-0.11	9.8	-0.31	0.76	0.92	-6.44	-0.872371
Q14008	Cytoskeleton-associated protein 5 OS=Homo sapiens GN=CKAP5 PE=1 SV=3	CKAP5	4.17	3.23	3.21	3.67	4.03	3.17	4.39	2.75	3.88	1	-0.11	3.73	-0.31	0.76	0.92	-6.44	-0.352462
P07108	Acyl-CoA-binding protein OS=Homo sapiens GN=DBI PE=1 SV=2	DBI	4.88	5.14	5.09	4.94	4.84	5.21	5.12	4.92	3.98	1	0.07	4.95	0.31	0.77	0.92	-6.45	0.643204
Q15057	Arf-GAP with coiled-coil, ANK repeat and PH domain-containing protein 2 OS=Homo sapiens GN=ACAP2 PE=1 SV=3	ACAP2	2.74	3.68	1.94	3.77	2.05	3.7	2.51	3.4	0.41	1	0.14	2.95	0.3	0.77	0.92	-6.45	1.57021
P05783	Keratin, type I cytoskeletal 18 OS=Homo sapiens GN=KRT18 PE=1 SV=2	KRT18	15.22	14.94	14.83	15.17	14.53	15.14	14.68	15.13	14.1	36	-0.06	14.86	-0.3	0.77	0.92	-6.45	0.726623
P05114	Non-histone chromosomal protein HMG-14 OS=Homo sapiens GN=HMGN1 PE=1 SV=3	HMGN1	9.27	9.07	9.39	9.21	9.12	9.22	9.39	9.29	9.95	9	0.07	9.33	0.3	0.77	0.92	-6.45	-0.235125
P31944	Caspase-14 OS=Homo sapiens GN=CASP14 PE=1 SV=2	CASP14	6.37	6.5	6.64	6.07	6.47	6.57	6.07	6.3	5.2	2	-0.09	6.26	-0.3	0.77	0.92	-6.45	0.55211
Q8TDN6	Ribosome biogenesis protein BRX1 homolog OS=Homo sapiens GN=BRIX1 PE=1 SV=2	BRIX1	9.7	9.94	10.1	9.73	9.89	9.68	10.5	9.68	10.81	9	0.09	10.01	0.3	0.77	0.92	-6.45	-0.39415
O94906	Pre-mRNA-processing factor 6 OS=Homo sapiens GN=PRPF6 PE=1 SV=1	PRPF6	9.84	9.7	9.68	9.66	9.59	9.8	9.43	9.77	9.58	17	-0.05	9.67	-0.3	0.77	0.92	-6.45	0.136513
O60884	DnaJ homolog subfamily A member 2 OS=Homo sapiens GN=DNAJA2 PE=1 SV=1	DNAJA2	11.01	11.14	10.5	10.93	8.96	11.19	10.62	11.08	9.36	5	0.07	10.53	0.3	0.77	0.92	-6.45	1.80199
Q03252	Lamin-B2 OS=Homo sapiens GN=LMNB2 PE=1 SV=4	LMNB2	8.54	8.07	8.17	8.52	8.54	8.57	8.01	8.69	7.06	6	0.1	8.24	0.3	0.77	0.92	-6.45	0.622152
Q969Z0	Protein TBRG4 OS=Homo sapiens GN=TBRG4 PE=1 SV=1	TBRG4	3.5	3.37	3.58	2.81	4.73	3.34	3.27	3.65	3.61	1	0.09	3.66	0.3	0.77	0.92	-6.45	-0.702556
Q9BRZ2	E3 ubiquitin-protein ligase TRIM56 OS=Homo sapiens GN=TRIM56 PE=1 SV=3	TRIM56	5.51	5.28	5.84	5.32	5.57	5.76	5.56	5.34	5.13	4	0.06	5.51	0.3	0.77	0.92	-6.45	0.203451
Q14137	Ribosome biogenesis protein BOP1 OS=Homo sapiens GN=BOP1 PE=1 SV=2	BOP1	9.54	9.67	10.28	9.74	9.63	9.47	10.54	9.8	11.69	15	0.13	10.04	0.3	0.77	0.92	-6.45	-0.719157
O00567	Nucleolar protein 56 OS=Homo sapiens GN=NOP56 PE=1 SV=4	NOP56	10.66	10.82	11.51	10.99	10.98	10.53	11.99	10.89	13	24	0.14	11.26	0.3	0.77	0.92	-6.45	-0.847767
Q9H0D6	5-3 exoribonuclease 2 OS=Homo sapiens GN=XRN2 PE=1 SV=1	XRN2	11.79	11.95	11.69	11.85	10.59	11.94	11.95	11.79	11.67	29	0.07	11.69	0.3	0.77	0.92	-6.45	0.763642
Q92890	Ubiquitin fusion degradation protein 1 homolog OS=Homo sapiens GN=UFD1L PE=1 SV=3	UFD1L	6.93	7.06	6.71	7.07	6.13	7.06	6.4	7.13	5.12	3	-0.08	6.64	-0.3	0.77	0.92	-6.45	1.30011
O14979	Heterogeneous nuclear ribonucleoprotein D-like OS=Homo sapiens GN=HNRNPDL PE=1 SV=3	HNRNPDL	12.32	12.45	12.12	12.23	9.87	12.29	12.12	12.25	9.17	11	-0.06	11.65	-0.3	0.77	0.92	-6.45	2.75948
P78362	SRSF protein kinase 2 OS=Homo sapiens GN=SRPK2 PE=1 SV=3	SRPK2	5.88	5.75	5.64	5.79	5.62	5.75	5.77	5.93	5.9	3	0.05	5.81	0.3	0.77	0.92	-6.45	0.0582157
Q9NR30	Nucleolar RNA helicase 2 OS=Homo sapiens GN=DDX21 PE=1 SV=5	DDX21	12.28	12.3	12.94	12.47	12.51	11.78	13.69	12.48	14.64	33	0.15	12.79	0.3	0.77	0.92	-6.45	-0.92599
Q9BQ52	Zinc phosphodiesterase ELAC protein 2 OS=Homo sapiens GN=ELAC2 PE=1 SV=2	ELAC2	8.93	8.94	8.98	9.05	8.49	8.97	8.94	8.84	9.21	12	-0.06	8.93	-0.3	0.77	0.92	-6.45	0.122974
P11142	Heat shock cognate 71 kDa protein OS=Homo sapiens GN=HSPA8 PE=1 SV=1	HSPA8	13.51	13.36	13.01	13.42	12.69	13.67	12.98	13.52	12.07	20	0.07	13.14	0.3	0.77	0.92	-6.45	1.01595
P22087	rRNA 2-O-methyltransferase fibrillarin OS=Homo sapiens GN=FBL PE=1 SV=2	FBL	11.37	11.41	12	11.53	11.42	10.96	12.59	11.6	13.5	13	0.14	11.82	0.29	0.77	0.92	-6.45	-0.744364
P17020	Zinc finger protein 16 OS=Homo sapiens GN=ZNF16 PE=1 SV=3	ZNF16	5.42	5.76	5.52	5.65	5.1	5.71	5.58	5.64	5.68	2	0.06	5.59	0.29	0.77	0.92	-6.45	0.24885
P46087	Probable 28S rRNA (cytosine(4447)-C(5))-methyltransferase OS=Homo sapiens GN=NOP2 PE=1 SV=2	NOP2	11.4	11.47	11.94	11.45	11.61	11.3	12.15	11.54	13.1	26	0.1	11.77	0.29	0.78	0.92	-6.45	-0.690188
O75477	Erlin-1 OS=Homo sapiens GN=ERLIN1 PE=1 SV=1	ERLIN1	5.04	5.34	4.95	5.05	5.51	5.41	4.91	5.24	4.05	1	0.09	5.1	0.29	0.78	0.92	-6.45	0.391235
Q96PZ0	Pseudouridylate synthase 7 homolog OS=Homo sapiens GN=PUS7 PE=1 SV=2	PUS7	4.49	5.09	4.91	4.6	4.82	4.78	4.67	4.7	4.94	2	-0.06	4.83	-0.29	0.78	0.92	-6.45	-0.102569
O43290	U4/U6.U5 tri-snRNP-associated protein 1 OS=Homo sapiens GN=SART1 PE=1 SV=1	SART1	9.23	9.2	9.25	9.04	9.4	9.2	9.09	9.1	9.09	10	-0.05	9.18	-0.29	0.78	0.92	-6.45	-0.0661879
O43809	Cleavage and polyadenylation specificity factor subunit 5 OS=Homo sapiens GN=NUDT21 PE=1 SV=1	NUDT21	11.12	11.4	10.84	11.39	9.81	11.33	11.13	11.29	9.31	10	0.06	10.85	0.29	0.78	0.92	-6.45	1.6864
Q15397	Pumilio homolog 3 OS=Homo sapiens GN=PUM3 PE=1 SV=3	PUM3	10.29	10.4	10.84	10.45	10.42	10.01	11.39	10.44	12.09	16	0.12	10.71	0.29	0.78	0.92	-6.45	-0.642733
Q9Y657	Spindlin-1 OS=Homo sapiens GN=SPIN1 PE=1 SV=3	SPIN1	5.2	5.64	5.31	5.47	4.53	5.73	5.14	5.54	5.06	2	0.06	5.33	0.29	0.78	0.92	-6.45	0.656325
Q8IWT3	Cullin-9 OS=Homo sapiens GN=CUL9 PE=1 SV=2	CUL9	3.54	3.48	3.03	3.35	3.59	3.54	3.48	3.28	2.73	1	0.07	3.47	0.29	0.78	0.92	-6.45	0.239849
O95347	Structural maintenance of chromosomes protein 2 OS=Homo sapiens GN=SMC2 PE=1 SV=2	SMC2	6.47	6.4	5.86	6.57	6.51	6.27	6.07	6.41	5.58	2	-0.07	6.26	-0.28	0.78	0.92	-6.45	0.274826
Q9H6B4	CXADR-like membrane protein OS=Homo sapiens GN=CLMP PE=1 SV=1	CLMP	8.82	8.91	9.1	8.71	9.74	8.91	8.45	9.03	8.29	1	-0.09	8.89	-0.28	0.78	0.92	-6.45	-0.130631
Q96G21	U3 small nucleolar ribonucleoprotein protein IMP4 OS=Homo sapiens GN=IMP4 PE=1 SV=1	IMP4	8.89	8.82	9.13	8.81	9.21	8.43	9.24	9.32	10.3	6	0.08	9.13	0.28	0.78	0.92	-6.45	-0.752168
Q9HAZ1	Dual specificity protein kinase CLK4 OS=Homo sapiens GN=CLK4 PE=1 SV=1	CLK4	3.22	2.98	3.28	3.49	2.35	3.38	2.55	3.51	1.9	1	-0.08	3.15	-0.28	0.78	0.92	-6.45	0.96626
Q01081	Splicing factor U2AF 35 kDa subunit OS=Homo sapiens GN=U2AF1 PE=1 SV=3	U2AF1	10.05	10.26	9.88	10.09	8.58	10.23	10.03	10.1	8.48	4	0.05	9.75	0.28	0.78	0.92	-6.45	1.58718
Q8IWS0	PHD finger protein 6 OS=Homo sapiens GN=PHF6 PE=1 SV=1	PHF6	7.9	8.15	8.3	8.19	7.49	7.82	8.46	7.78	9.57	8	-0.11	8.19	-0.28	0.79	0.92	-6.45	-0.401017
Q12849	G-rich sequence factor 1 OS=Homo sapiens GN=GRSF1 PE=1 SV=3	GRSF1	5.58	5.41	5.28	5.55	4.87	5.36	5.43	5.74	4.37	1	0.05	5.33	0.28	0.79	0.92	-6.45	0.862237
Q9H116	GDNF-inducible zinc finger protein 1 OS=Homo sapiens GN=GZF1 PE=1 SV=1	GZF1	6.48	6.62	6.79	6.68	6.48	6.86	6.81	6.46	7.4	3	0.07	6.74	0.28	0.79	0.92	-6.45	-0.225598
P62487	DNA-directed RNA polymerase II subunit RPB7 OS=Homo sapiens GN=POLR2G PE=1 SV=1	POLR2G	3.4	3.16	3.49	2.92	3.87	3.47	2.98	3.04	4.55	1	-0.07	3.56	-0.28	0.79	0.92	-6.45	-0.894635
Q15645	Pachytene checkpoint protein 2 homolog OS=Homo sapiens GN=TRIP13 PE=1 SV=2	TRIP13	5.83	5.41	5.27	5.58	4.48	5.48	5.41	5.48	5.32	1	-0.06	5.4	-0.28	0.79	0.92	-6.45	0.606096
Q9BQG0	Myb-binding protein 1A OS=Homo sapiens GN=MYBBP1A PE=1 SV=2	MYBBP1A	10.98	10.99	11.54	11.01	11.26	10.78	11.82	11.09	12.78	30	0.1	11.36	0.27	0.79	0.92	-6.46	-0.786999
O00159	Unconventional myosin-Ic OS=Homo sapiens GN=MYO1C PE=1 SV=4	MYO1C	7.82	7.66	7.52	7.59	6.92	7.85	7.49	7.85	5.46	3	0.08	7.36	0.27	0.79	0.92	-6.46	1.52525
P19338	Nucleolin OS=Homo sapiens GN=NCL PE=1 SV=3	NCL	12.9	12.96	13.46	13.1	13.02	12.29	13.74	12.93	14.84	37	-0.12	13.25	-0.27	0.79	0.92	-6.46	-0.820921
Q9BRU9	rRNA-processing protein UTP23 homolog OS=Homo sapiens GN=UTP23 PE=1 SV=2	UTP23	8.37	8.29	8.69	8.35	8.39	8.09	8.68	8.27	9.57	4	-0.08	8.53	-0.27	0.79	0.92	-6.46	-0.554917
Q9BWE0	Replication initiator 1 OS=Homo sapiens GN=REPIN1 PE=1 SV=1	REPIN1	8.16	8.33	8.2	8.18	7.63	8.15	8.39	7.94	8.3	4	-0.06	8.15	-0.27	0.79	0.92	-6.46	0.250251
Q6P2Q9	Pre-mRNA-processing-splicing factor 8 OS=Homo sapiens GN=PRPF8 PE=1 SV=2	PRPF8	10.51	10.3	10.33	10.38	10.03	10.46	10.03	10.45	9.11	29	-0.07	10.18	-0.27	0.79	0.92	-6.46	0.808341
P33316	Deoxyuridine 5-triphosphate nucleotidohydrolase, mitochondrial OS=Homo sapiens GN=DUT PE=1 SV=4	DUT	3.77	2.74	3.53	4.44	1.81	3.94	3.81	3.49	3.21	1	0.11	3.56	0.27	0.79	0.92	-6.46	1.08818
Q9BXW9	Fanconi anemia group D2 protein OS=Homo sapiens GN=FANCD2 PE=1 SV=2	FANCD2	4.91	4.68	4.36	4.61	4.9	4.63	4.79	4.7	4.05	1	0.06	4.68	0.27	0.79	0.92	-6.46	0.22061
Q9BRA2	Thioredoxin domain-containing protein 17 OS=Homo sapiens GN=TXNDC17 PE=1 SV=1	TXNDC17	6.55	6.96	6.88	6.78	6.98	6.88	6.56	6.76	6.1	1	-0.06	6.73	-0.27	0.79	0.92	-6.46	0.249912
Q96C57	Uncharacterized protein C12orf43 OS=Homo sapiens GN=C12orf43 PE=1 SV=2	C12orf43	7.56	7.58	7.65	7.44	8.07	7.69	7.52	7.61	8.45	3	0.05	7.74	0.27	0.79	0.93	-6.46	-0.649968
P14866	Heterogeneous nuclear ribonucleoprotein L OS=Homo sapiens GN=HNRNPL PE=1 SV=2	HNRNPL	14.13	14.28	14.02	14.12	12.01	14.27	14.12	14.2	11.07	18	0.06	13.58	0.27	0.79	0.93	-6.46	2.65613
Q5VTL8	Pre-mRNA-splicing factor 38B OS=Homo sapiens GN=PRPF38B PE=1 SV=1	PRPF38B	6.6	6.59	6.59	6.48	6.66	6.53	6.42	6.56	5.67	3	-0.06	6.47	-0.27	0.8	0.93	-6.46	0.393871
P49411	Elongation factor Tu, mitochondrial OS=Homo sapiens GN=TUFM PE=1 SV=2	TUFM	9.3	9.15	9.38	9.1	9.08	9	9.41	9.15	8.9	6	-0.05	9.16	-0.26	0.8	0.93	-6.46	0.243136
O95782	AP-2 complex subunit alpha-1 OS=Homo sapiens GN=AP2A1 PE=1 SV=3	AP2A1	5.01	4.91	4.72	5.2	5.21	4.95	4.95	5.15	4.51	1	0.06	5	0.26	0.8	0.93	-6.46	0.151261
P40616	ADP-ribosylation factor-like protein 1 OS=Homo sapiens GN=ARL1 PE=1 SV=1	ARL1	4.35	4.44	4.19	3.96	3.57	4.22	3.85	4.41	2.56	1	-0.07	4.05	-0.26	0.8	0.93	-6.46	1.0745
Q7L4I2	Arginine/serine-rich coiled-coil protein 2 OS=Homo sapiens GN=RSRC2 PE=1 SV=1	RSRC2	4.28	4.62	4.34	4.75	3.61	4.57	4.47	4.29	3.08	1	-0.06	4.3	-0.26	0.8	0.93	-6.46	1.07823
Q15643	Thyroid receptor-interacting protein 11 OS=Homo sapiens GN=TRIP11 PE=1 SV=3	TRIP11	4.37	3.13	4.85	0.56	-5.98	4.85	3.77	-0.21	0.41	1	-0.26	2.76	-0.26	0.8	0.93	-6.46	2.86153
Q9Y3T9	Nucleolar complex protein 2 homolog OS=Homo sapiens GN=NOC2L PE=1 SV=4	NOC2L	10.54	10.65	11.09	10.66	10.99	10.65	11.11	10.65	12.05	13	0.07	10.93	0.26	0.8	0.93	-6.46	-0.715531
P55769	NHP2-like protein 1 OS=Homo sapiens GN=SNU13 PE=1 SV=3	SNU13	8.16	8.22	8.49	8.25	8.5	8.27	8.49	8.25	9.39	4	0.06	8.45	0.26	0.8	0.93	-6.46	-0.603623
O75962	Triple functional domain protein OS=Homo sapiens GN=TRIO PE=1 SV=2	TRIO	3.03	1.04	2.66	2.73	1.81	2.8	0.7	2.98	0.11	1	-0.14	2.38	-0.26	0.8	0.93	-6.46	1.04015
Q9NX58	Cell growth-regulating nucleolar protein OS=Homo sapiens GN=LYAR PE=1 SV=2	LYAR	9.96	10.09	10.32	9.9	10.42	9.73	10.69	10	11.42	8	0.08	10.28	0.26	0.8	0.93	-6.46	-0.781075
Q6DD88	Atlastin-3 OS=Homo sapiens GN=ATL3 PE=1 SV=1	ATL3	3.84	3.78	3.45	3.37	2.35	3.98	3.5	3.11	2.9	1	-0.07	3.5	-0.26	0.8	0.93	-6.46	0.880706
Q9GZL7	Ribosome biogenesis protein WDR12 OS=Homo sapiens GN=WDR12 PE=1 SV=2	WDR12	9.21	9.17	9.81	9.26	9.47	8.99	10.01	9.39	11.22	8	0.1	9.62	0.25	0.8	0.93	-6.46	-0.880454
Q9P2D0	Inhibitor of Bruton tyrosine kinase OS=Homo sapiens GN=IBTK PE=1 SV=3	IBTK	9.73	9.75	9.17	9.29	9.71	9.65	9.45	9.54	8.7	1	0.07	9.44	0.25	0.8	0.93	-6.46	0.339637
Q99623	Prohibitin-2 OS=Homo sapiens GN=PHB2 PE=1 SV=2	PHB2	6.46	5.7	5.76	6.16	6.26	5.6	6.11	6.16	6.48	3	-0.06	6.1	-0.25	0.81	0.93	-6.46	-0.348607
Q9GZY8	Mitochondrial fission factor OS=Homo sapiens GN=MFF PE=1 SV=1	MFF	3.58	3.96	3.05	3.26	3.34	3.61	3.03	3.47	2.08	1	-0.08	3.42	-0.25	0.81	0.93	-6.46	0.654939
P27105	Erythrocyte band 7 integral membrane protein OS=Homo sapiens GN=STOM PE=1 SV=3	STOM	6.73	6.69	6.63	6.31	6.42	6.61	6.4	6.61	5.85	2	-0.05	6.49	-0.25	0.81	0.93	-6.46	0.449978
Q13823	Nucleolar GTP-binding protein 2 OS=Homo sapiens GN=GNL2 PE=1 SV=1	GNL2	9.86	9.84	10.39	9.95	9.86	9.2	10.69	9.82	11.66	20	-0.11	10.14	-0.25	0.81	0.93	-6.46	-0.746357
Q15149	Plectin OS=Homo sapiens GN=PLEC PE=1 SV=3	PLEC	13.59	13.25	13.33	13.41	14.39	13.41	13.16	13.45	13.58	138	-0.05	13.51	-0.25	0.81	0.93	-6.46	-0.588595
Q15075	Early endosome antigen 1 OS=Homo sapiens GN=EEA1 PE=1 SV=2	EEA1	5.77	5.38	5.65	5.17	6.66	5.56	5.33	5.81	5.31	1	0.07	5.66	0.25	0.81	0.93	-6.46	-0.413691
Q96K58	Zinc finger protein 668 OS=Homo sapiens GN=ZNF668 PE=1 SV=3	ZNF668	6.79	7.03	7.01	6.84	6.66	6.85	7.07	7.01	7.57	4	0.05	6.99	0.25	0.81	0.93	-6.46	-0.136359
P06748	Nucleophosmin OS=Homo sapiens GN=NPM1 PE=1 SV=2	NPM1	12	12	12.73	12.24	12.2	11.49	13.42	12.21	14.37	16	0.13	12.52	0.25	0.81	0.93	-6.46	-0.91254
Q9UPN4	Centrosomal protein of 131 kDa OS=Homo sapiens GN=CEP131 PE=1 SV=3	CEP131	14.44	14.59	14.64	14.21	12.19	14.37	14.62	14.27	11.63	59	-0.05	13.89	-0.25	0.81	0.93	-6.46	2.55695
Q9H4Z3	Phosphorylated CTD-interacting factor 1 OS=Homo sapiens GN=PCIF1 PE=1 SV=1	PCIF1	4.81	4.8	3.99	4.96	3.97	4.94	4.36	4.83	3.86	1	0.06	4.57	0.24	0.81	0.93	-6.46	0.753801
Q9NQ55	Suppressor of SWI4 1 homolog OS=Homo sapiens GN=PPAN PE=2 SV=1	PPAN	9.73	9.63	10.08	9.59	9.68	9.39	10.08	9.58	11	11	-0.08	9.86	-0.24	0.81	0.93	-6.46	-0.579534
Q9UPN9	E3 ubiquitin-protein ligase TRIM33 OS=Homo sapiens GN=TRIM33 PE=1 SV=3	TRIM33	11.91	12.35	11.81	12.24	10.3	12.4	11.78	12.26	9.26	19	0.07	11.59	0.24	0.81	0.93	-6.46	2.3662
Q96PU8	Protein quaking OS=Homo sapiens GN=QKI PE=1 SV=1	QKI	5.33	5.4	4.71	4.75	5.67	5.09	4.75	5.03	3.92	2	-0.09	5.01	-0.24	0.81	0.93	-6.46	0.235115
Q1ED39	Lysine-rich nucleolar protein 1 OS=Homo sapiens GN=KNOP1 PE=1 SV=1	KNOP1	9.38	9.45	9.83	9.43	9.63	9.04	10.53	9.29	11.11	13	0.1	9.75	0.24	0.81	0.93	-6.46	-0.751551
Q9HD42	Charged multivesicular body protein 1a OS=Homo sapiens GN=CHMP1A PE=1 SV=1	CHMP1A	7.36	7.25	6.92	7.42	6.49	7.18	6.98	7.4	7.19	3	-0.05	7.14	-0.24	0.82	0.93	-6.46	0.40067
Q08AF3	Schlafen family member 5 OS=Homo sapiens GN=SLFN5 PE=1 SV=1	SLFN5	6.13	6.16	6.01	6.05	4.56	6.09	6.18	6.18	5.74	1	0.06	5.93	0.24	0.82	0.93	-6.46	0.973504
Q16576	Histone-binding protein RBBP7 OS=Homo sapiens GN=RBBP7 PE=1 SV=1	RBBP7	6.37	6.4	5.56	6.29	4.89	6.59	5.72	6.39	3.78	2	0.08	5.81	0.24	0.82	0.93	-6.46	1.8452
Q9UBD5	Origin recognition complex subunit 3 OS=Homo sapiens GN=ORC3 PE=1 SV=1	ORC3	4.96	5.32	5.15	5.01	5.31	5.21	4.82	5.16	5.2	1	-0.04	5.17	-0.24	0.82	0.94	-6.47	-0.138365
Q9ULW0	Targeting protein for Xklp2 OS=Homo sapiens GN=TPX2 PE=1 SV=2	TPX2	7.31	7.33	7.41	7.26	7.37	7.37	7.14	7.34	6.94	6	-0.04	7.28	-0.24	0.82	0.94	-6.47	0.173239
Q9NXF1	Testis-expressed sequence 10 protein OS=Homo sapiens GN=TEX10 PE=1 SV=2	TEX10	7.42	7.22	7.66	7.3	7.35	7.43	7.4	7.5	7.56	8	0.04	7.43	0.23	0.82	0.94	-6.47	-0.00955899
Q8NC74	RBBP8 N-terminal-like protein OS=Homo sapiens GN=RBBP8NL PE=2 SV=3	RBBP8NL	5.85	6.16	6.24	5.97	6.46	6.15	5.81	6.02	5.3	1	-0.06	6.02	-0.23	0.82	0.94	-6.47	0.167721
Q5BJF6	Outer dense fiber protein 2 OS=Homo sapiens GN=ODF2 PE=1 SV=1	ODF2	10.2	10.17	11.41	9.9	9.02	9.96	11.07	9.87	11.08	20	-0.12	10.3	-0.23	0.82	0.94	-6.47	0.370421
P82094	TATA element modulatory factor OS=Homo sapiens GN=TMF1 PE=1 SV=2	TMF1	5.41	5.78	5.52	5.53	5.81	5.76	5.46	5.64	4.72	1	0.06	5.55	0.23	0.82	0.94	-6.47	0.345562
P53999	Activated RNA polymerase II transcriptional coactivator p15 OS=Homo sapiens GN=SUB1 PE=1 SV=3	SUB1	10.88	10.78	11.06	11	10.17	10.45	11.26	10.83	11.84	9	-0.08	10.92	-0.23	0.82	0.94	-6.47	-0.075172
P04196	Histidine-rich glycoprotein OS=Homo sapiens GN=HRG PE=1 SV=1	HRG	6.77	6.74	6.73	6.5	6.37	6.78	6.3	6.8	5.41	2	-0.06	6.51	-0.23	0.82	0.94	-6.47	0.783464
P35222	Catenin beta-1 OS=Homo sapiens GN=CTNNB1 PE=1 SV=1	CTNNB1	6.08	5.28	5	5.93	5.14	5.39	5.07	6.01	4.12	1	-0.08	5.37	-0.23	0.83	0.94	-6.47	0.911865
Q9UJV9	Probable ATP-dependent RNA helicase DDX41 OS=Homo sapiens GN=DDX41 PE=1 SV=2	DDX41	8.33	8.6	8.6	8.43	8.67	8.51	8.71	8.38	9.1	10	0.04	8.6	0.23	0.83	0.94	-6.47	-0.347944
P53350	Serine/threonine-protein kinase PLK1 OS=Homo sapiens GN=PLK1 PE=1 SV=1	PLK1	8.04	8.01	7.75	7.74	7.29	7.98	8.02	7.8	8.16	3	0.05	7.87	0.23	0.83	0.94	-6.47	0.208322
O76021	Ribosomal L1 domain-containing protein 1 OS=Homo sapiens GN=RSL1D1 PE=1 SV=3	RSL1D1	11.36	11.42	12.03	11.57	11.5	10.97	12.65	11.51	13.65	23	0.11	11.85	0.22	0.83	0.94	-6.47	-0.863206
Q9BZJ0	Crooked neck-like protein 1 OS=Homo sapiens GN=CRNKL1 PE=1 SV=4	CRNKL1	7.85	7.59	7.66	7.73	7.21	7.91	7.45	7.89	6.87	3	0.04	7.58	0.22	0.83	0.94	-6.47	0.709378
O95163	Elongator complex protein 1 OS=Homo sapiens GN=IKBKAP PE=1 SV=3	IKBKAP	8.13	8.5	8.23	8.35	6.48	8.51	7.97	8.54	6.29	6	0.04	7.89	0.22	0.83	0.94	-6.47	1.9462
Q9Y221	60S ribosome subunit biogenesis protein NIP7 homolog OS=Homo sapiens GN=NIP7 PE=1 SV=1	NIP7	9.86	9.93	10.16	9.85	9.97	9.77	10.11	9.84	10.58	7	-0.05	10.01	-0.22	0.83	0.94	-6.47	-0.324994
Q96P11	Probable 28S rRNA (cytosine-C(5))-methyltransferase OS=Homo sapiens GN=NSUN5 PE=1 SV=2	NSUN5	7.96	8.01	8.35	7.97	8.39	7.97	8.08	8.03	8.86	7	-0.04	8.19	-0.22	0.83	0.94	-6.47	-0.552225
Q9H4A6	Golgi phosphoprotein 3 OS=Homo sapiens GN=GOLPH3 PE=1 SV=1	GOLPH3	4.65	4.7	4.13	4.3	1.74	4.66	3.78	4.7	1.63	1	-0.06	3.95	-0.22	0.83	0.94	-6.47	2.43363
P78318	Immunoglobulin-binding protein 1 OS=Homo sapiens GN=IGBP1 PE=1 SV=1	IGBP1	2.62	3.13	2.64	3.22	-5.98	2.71	2.79	3.49	0.88	1	0.08	2.6	0.22	0.83	0.94	-6.47	2.40519
Q8N9T8	Protein KRI1 homolog OS=Homo sapiens GN=KRI1 PE=1 SV=3	KRI1	8.7	8.67	9.03	8.64	9.25	8.7	8.85	8.88	9.83	7	0.04	8.95	0.22	0.83	0.94	-6.47	-0.730106
Q13601	KRR1 small subunit processome component homolog OS=Homo sapiens GN=KRR1 PE=1 SV=4	KRR1	9.57	9.62	10.1	9.73	9.24	9.5	10.41	9.63	11.33	10	0.09	9.9	0.22	0.83	0.94	-6.47	-0.439684
P23443	Ribosomal protein S6 kinase beta-1 OS=Homo sapiens GN=RPS6KB1 PE=1 SV=2	RPS6KB1	5.68	5.6	6	5.62	5.86	5.69	5.64	5.7	5.04	2	-0.05	5.67	-0.21	0.83	0.94	-6.47	0.269753
Q9NVP1	ATP-dependent RNA helicase DDX18 OS=Homo sapiens GN=DDX18 PE=1 SV=2	DDX18	11.39	11.49	12.07	11.44	11.86	11.28	12.26	11.47	13.09	24	0.07	11.82	0.21	0.83	0.94	-6.47	-0.804301
O75400	Pre-mRNA-processing factor 40 homolog A OS=Homo sapiens GN=PRPF40A PE=1 SV=2	PRPF40A	7.9	7.99	7.97	7.57	8.86	7.99	7.63	7.77	7.57	5	-0.06	7.92	-0.21	0.83	0.94	-6.47	-0.35775
O00483	Cytochrome c oxidase subunit NDUFA4 OS=Homo sapiens GN=NDUFA4 PE=1 SV=1	NDUFA4	7.16	7.91	6.36	7.56	4.97	7.8	6.56	7.63	4.62	1	0.08	6.75	0.21	0.84	0.94	-6.47	2.49256
Q9HCE5	N6-adenosine-methyltransferase subunit METTL14 OS=Homo sapiens GN=METTL14 PE=1 SV=2	METTL14	4.4	4.21	4.57	4.94	3.53	4.5	4.4	4.54	3.86	1	-0.05	4.4	-0.21	0.84	0.94	-6.47	0.786021
Q13151	Heterogeneous nuclear ribonucleoprotein A0 OS=Homo sapiens GN=HNRNPA0 PE=1 SV=1	HNRNPA0	12.54	12.79	12.52	12.67	10.55	12.78	12.55	12.67	10.51	10	0.04	12.18	0.21	0.84	0.94	-6.47	2.1399
Q02790	Peptidyl-prolyl cis-trans isomerase FKBP4 OS=Homo sapiens GN=FKBP4 PE=1 SV=3	FKBP4	12.13	11.95	11.38	11.93	10.87	12.09	11.21	12.03	9.66	17	-0.07	11.47	-0.21	0.84	0.94	-6.47	1.58336
P35749	Myosin-11 OS=Homo sapiens GN=MYH11 PE=1 SV=3	MYH11	3.1	0.97	2.8	2.92	4.61	2.56	1.49	3.71	3.25	1	0.12	3.06	0.21	0.84	0.94	-6.47	-1.18584
Q08J23	tRNA (cytosine(34)-C(5))-methyltransferase OS=Homo sapiens GN=NSUN2 PE=1 SV=2	NSUN2	9.17	9.23	9.55	9.37	8.91	9.35	9.36	9.15	9.74	16	-0.05	9.32	-0.21	0.84	0.94	-6.47	0.00535372
P28288	ATP-binding cassette sub-family D member 3 OS=Homo sapiens GN=ABCD3 PE=1 SV=1	ABCD3	5.58	5.8	5.57	5.56	5.52	5.57	5.53	5.62	4.32	1	-0.05	5.49	-0.21	0.84	0.94	-6.47	0.684195
Q5T8I3	Protein FAM102B OS=Homo sapiens GN=FAM102B PE=1 SV=2	FAM102B	5.46	5.63	5.7	5.64	4.88	5.5	5.79	5.43	5.31	3	-0.04	5.51	-0.21	0.84	0.94	-6.47	0.50251
Q9NQP4	Prefoldin subunit 4 OS=Homo sapiens GN=PFDN4 PE=1 SV=1	PFDN4	5.48	5.66	5.51	5.72	5.67	5.79	5.35	5.8	4.6	1	0.05	5.54	0.21	0.84	0.94	-6.47	0.492326
Q5VU65	Nuclear pore membrane glycoprotein 210-like OS=Homo sapiens GN=NUP210L PE=2 SV=1	NUP210L	7.69	7.39	7.23	7.65	7.9	7.73	6.94	8.05	6.08	1	0.08	7.42	0.21	0.84	0.94	-6.47	0.578866
Q14498	RNA-binding protein 39 OS=Homo sapiens GN=RBM39 PE=1 SV=2	RBM39	10.64	10.84	10.54	10.62	10.18	10.75	10.68	10.65	9.97	11	0.04	10.54	0.21	0.84	0.94	-6.47	0.619482
Q15424	Scaffold attachment factor B1 OS=Homo sapiens GN=SAFB PE=1 SV=4	SAFB	10.42	10.52	10.43	10.38	8.96	10.34	10.46	10.35	7.68	14	-0.05	9.95	-0.2	0.84	0.94	-6.47	2.11132
Q6P5R6	60S ribosomal protein L22-like 1 OS=Homo sapiens GN=RPL22L1 PE=1 SV=2	RPL22L1	6.22	5.9	6.12	5.94	6.18	6.01	6.02	5.99	5.68	1	-0.04	6.03	-0.2	0.85	0.95	-6.47	0.114138
Q9H074	Polyadenylate-binding protein-interacting protein 1 OS=Homo sapiens GN=PAIP1 PE=1 SV=1	PAIP1	7.99	8.3	8.16	8	7.83	8.31	7.94	7.92	6.54	1	-0.06	7.9	-0.2	0.85	0.95	-6.47	0.925674
H7BZ55	Putative ciliary rootlet coiled-coil protein 2 OS=Homo sapiens GN=CROCC2 PE=5 SV=3	CROCC2	8.06	8.06	7.56	7.41	7.91	7.7	7.66	7.79	6.82	1	-0.05	7.67	-0.2	0.85	0.95	-6.47	0.408634
Q9H2Y7	Zinc finger protein 106 OS=Homo sapiens GN=ZNF106 PE=1 SV=1	ZNF106	7.13	7.51	7.43	7.18	6.92	7.37	7.42	7.27	7.61	3	0.04	7.33	0.2	0.85	0.95	-6.47	0.0871311
Q9UHX1	Poly(U)-binding-splicing factor PUF60 OS=Homo sapiens GN=PUF60 PE=1 SV=1	PUF60	9.3	9.17	9.01	9.26	8.95	9.25	8.94	9.22	7.84	6	-0.05	9	-0.2	0.85	0.95	-6.47	0.787216
Q96AT1	Uncharacterized protein KIAA1143 OS=Homo sapiens GN=KIAA1143 PE=1 SV=2	KIAA1143	3.88	2.88	3.86	3.66	-5.98	3.83	3.03	3.42	3.59	1	-0.14	3.24	-0.2	0.85	0.95	-6.47	1.82797
Q9H8W4	Pleckstrin homology domain-containing family F member 2 OS=Homo sapiens GN=PLEKHF2 PE=1 SV=1	PLEKHF2	5.81	5.58	5.65	5.96	4.72	5.81	5.51	5.78	5.67	2	-0.05	5.64	-0.2	0.85	0.95	-6.47	0.539697
Q9H307	Pinin OS=Homo sapiens GN=PNN PE=1 SV=4	PNN	3.85	4.13	4.15	4.07	3.72	3.81	3.68	4.47	2.69	1	-0.05	3.94	-0.19	0.85	0.95	-6.48	0.774166
P14735	Insulin-degrading enzyme OS=Homo sapiens GN=IDE PE=1 SV=4	IDE	6.97	6.7	6.7	6.4	7.45	6.64	6.36	6.92	6.27	2	-0.05	6.73	-0.19	0.85	0.95	-6.48	-0.166238
Q9P031	Thyroid transcription factor 1-associated protein 26 OS=Homo sapiens GN=CCDC59 PE=1 SV=2	CCDC59	8.15	8.3	8.69	8.35	8.14	8.23	8.87	8.21	9.67	7	0.07	8.52	0.19	0.85	0.95	-6.48	-0.467606
Q8WVV9	Heterogeneous nuclear ribonucleoprotein L-like OS=Homo sapiens GN=HNRNPLL PE=1 SV=1	HNRNPLL	10.61	10.72	10.46	10.66	8.93	10.65	10.53	10.55	9.47	14	-0.04	10.29	-0.19	0.85	0.95	-6.48	1.40757
O43813	LanC-like protein 1 OS=Homo sapiens GN=LANCL1 PE=1 SV=1	LANCL1	5.48	5.45	5.38	5.75	5.4	5.7	4.98	5.71	4.58	1	-0.05	5.42	-0.19	0.85	0.95	-6.48	0.508584
Q6ZU80	Centrosomal protein of 128 kDa OS=Homo sapiens GN=CEP128 PE=1 SV=2	CEP128	6.05	6.09	7.25	5.9	5.44	5.98	6.99	5.73	7.09	6	-0.09	6.3	-0.19	0.85	0.95	-6.48	0.0553458
O95478	Ribosome biogenesis protein NSA2 homolog OS=Homo sapiens GN=NSA2 PE=1 SV=1	NSA2	8.02	8.15	8.43	8.24	8.18	7.49	9	7.92	9.76	5	-0.08	8.36	-0.19	0.85	0.95	-6.48	-0.754551
Q71RC2	La-related protein 4 OS=Homo sapiens GN=LARP4 PE=1 SV=3	LARP4	8.29	8.21	8.33	8.04	8.27	8.27	8.03	8.16	6.5	3	-0.06	8.02	-0.19	0.85	0.95	-6.48	0.829514
O15160	DNA-directed RNA polymerases I and III subunit RPAC1 OS=Homo sapiens GN=POLR1C PE=1 SV=1	POLR1C	6.25	6.24	6.64	6.55	6.21	5.95	6.75	6.36	7.79	4	-0.06	6.54	-0.19	0.85	0.95	-6.48	-0.576218
O75817	Ribonuclease P protein subunit p20 OS=Homo sapiens GN=POP7 PE=1 SV=2	POP7	7.01	7.21	7.24	7.17	5.44	7.16	7.2	6.9	7.53	2	-0.07	7	-0.19	0.86	0.95	-6.48	0.662367
Q9HAF1	Chromatin modification-related protein MEAF6 OS=Homo sapiens GN=MEAF6 PE=1 SV=1	MEAF6	5.59	5.47	5.3	5.52	5.45	5.45	5.22	5.63	5.15	1	-0.03	5.45	-0.18	0.86	0.95	-6.48	0.162378
Q8TCJ2	Dolichyl-diphosphooligosaccharide--protein glycosyltransferase subunit STT3B OS=Homo sapiens GN=STT3B PE=1 SV=1	STT3B	4.58	4.63	4.24	4.52	5.06	4.6	4.11	4.92	4.08	1	0.05	4.59	0.18	0.86	0.95	-6.48	-0.0267933
Q9NW75	G patch domain-containing protein 2 OS=Homo sapiens GN=GPATCH2 PE=1 SV=1	GPATCH2	6.67	6.62	6.72	6.56	6.71	6.63	6.53	6.68	6.77	3	-0.03	6.67	-0.18	0.86	0.95	-6.48	-0.0978071
P15559	NAD(P)H dehydrogenase [quinone] 1 OS=Homo sapiens GN=NQO1 PE=1 SV=1	NQO1	9.87	9.6	9.8	9.31	10.55	9.51	9.48	9.79	9.21	5	-0.05	9.68	-0.18	0.86	0.95	-6.48	-0.235289
P17931	Galectin-3 OS=Homo sapiens GN=LGALS3 PE=1 SV=5	LGALS3	9.14	9.23	8.96	9.47	7.64	9.21	8.95	9.33	7.39	4	-0.03	8.82	-0.18	0.86	0.96	-6.48	1.67764
Q01130	Serine/arginine-rich splicing factor 2 OS=Homo sapiens GN=SRSF2 PE=1 SV=4	SRSF2	8.73	8.89	8.67	8.8	6.59	8.76	8.62	8.85	6.29	1	-0.03	8.25	-0.18	0.86	0.96	-6.48	2.3165
Q15262	Receptor-type tyrosine-protein phosphatase kappa OS=Homo sapiens GN=PTPRK PE=1 SV=2	PTPRK	6.56	6.45	6.16	5.96	6.03	6.35	6.17	6.43	6.02	2	0.03	6.26	0.18	0.86	0.96	-6.48	0.285444
O00422	Histone deacetylase complex subunit SAP18 OS=Homo sapiens GN=SAP18 PE=1 SV=1	SAP18	6.93	6.62	6.61	6.69	6.74	6.67	6.5	6.81	5.34	3	-0.05	6.56	-0.18	0.86	0.96	-6.48	0.658905
Q9BVC5	Ashwin OS=Homo sapiens GN=C2orf49 PE=1 SV=1	C2orf49	5.11	4.67	4.77	5.04	4.79	4.66	4.87	5.29	3.92	1	0.04	4.84	0.18	0.86	0.96	-6.48	0.56264
Q9BXY0	Protein MAK16 homolog OS=Homo sapiens GN=MAK16 PE=1 SV=2	MAK16	7.33	7.59	8.23	7.69	7.54	6.79	9.04	7.59	9.72	4	0.1	7.95	0.17	0.87	0.96	-6.48	-0.823871
Q96BH1	E3 ubiquitin-protein ligase RNF25 OS=Homo sapiens GN=RNF25 PE=1 SV=1	RNF25	4.07	3.8	4.2	3.95	4.07	3.92	3.7	4.25	3.26	1	-0.04	4.01	-0.17	0.87	0.96	-6.48	0.309494
Q9UKM9	RNA-binding protein Raly OS=Homo sapiens GN=RALY PE=1 SV=1	RALY	12.7	12.83	12.57	12.69	10.74	12.72	12.56	12.68	9.49	13	-0.05	12.11	-0.17	0.87	0.96	-6.48	2.58198
Q14241	Transcription elongation factor B polypeptide 3 OS=Homo sapiens GN=TCEB3 PE=1 SV=2	TCEB3	8.17	8.14	8.3	8.23	7.9	8.3	8.45	8.04	9.38	8	0.05	8.33	0.17	0.87	0.96	-6.48	-0.376158
Q14202	Zinc finger MYM-type protein 3 OS=Homo sapiens GN=ZMYM3 PE=1 SV=2	ZMYM3	7.42	7.55	7.25	7.4	5.68	7.56	7.44	7.31	6.01	1	0.03	7.08	0.17	0.87	0.96	-6.48	1.57147
Q8WWY3	U4/U6 small nuclear ribonucleoprotein Prp31 OS=Homo sapiens GN=PRPF31 PE=1 SV=2	PRPF31	6.98	7.04	7.18	7.07	7.31	7.11	6.93	7.07	6.83	4	-0.03	7.07	-0.17	0.87	0.96	-6.48	0.000495732
Q99848	Probable rRNA-processing protein EBP2 OS=Homo sapiens GN=EBNA1BP2 PE=1 SV=2	EBNA1BP2	10.93	10.85	11.5	10.99	11.2	10.31	11.86	10.82	12.9	9	-0.07	11.26	-0.17	0.87	0.96	-6.48	-0.976616
P14373	Zinc finger protein RFP OS=Homo sapiens GN=TRIM27 PE=1 SV=1	TRIM27	6.5	6.6	5.95	6.53	4.41	6.61	6.28	6.41	4.33	1	0.03	5.99	0.17	0.87	0.96	-6.48	2.01068
Q9UHG0	Doublecortin domain-containing protein 2 OS=Homo sapiens GN=DCDC2 PE=1 SV=2	DCDC2	5.89	5.94	6.17	5.71	4.66	5.99	5.68	5.99	3.78	1	-0.04	5.57	-0.17	0.87	0.96	-6.48	1.64699
O00541	Pescadillo homolog OS=Homo sapiens GN=PES1 PE=1 SV=1	PES1	9.6	9.57	10.06	9.58	9.76	9.35	10.38	9.55	11.31	13	0.06	9.91	0.17	0.87	0.96	-6.48	-0.773345
Q6ZUT1	Uncharacterized protein C11orf57 OS=Homo sapiens GN=C11orf57 PE=1 SV=2	C11orf57	3.07	3.53	4.17	2.96	4.64	2.97	3.43	3.71	3.79	2	-0.06	3.71	-0.17	0.87	0.96	-6.48	-0.724412
Q8NHQ9	ATP-dependent RNA helicase DDX55 OS=Homo sapiens GN=DDX55 PE=1 SV=3	DDX55	8.5	8.61	8.92	8.42	8.59	8.58	8.99	8.39	9.39	11	0.04	8.71	0.17	0.87	0.96	-6.48	-0.33646
P17026	Zinc finger protein 22 OS=Homo sapiens GN=ZNF22 PE=1 SV=3	ZNF22	4.26	4.18	3.75	4.09	3.59	4.08	4.16	4.08	4.14	1	0.04	4.12	0.17	0.87	0.96	-6.48	0.224688
Q92522	Histone H1x OS=Homo sapiens GN=H1FX PE=1 SV=1	H1FX	11.28	11.21	11.68	11.22	11.7	11.25	11.42	11.28	11.92	14	-0.03	11.44	-0.17	0.87	0.96	-6.48	-0.464265
P61970	Nuclear transport factor 2 OS=Homo sapiens GN=NUTF2 PE=1 SV=1	NUTF2	6.73	6.7	6.23	6.83	5.67	6.97	6.26	6.51	4.97	1	-0.04	6.34	-0.16	0.87	0.96	-6.48	1.27956
Q9NWT1	p21-activated protein kinase-interacting protein 1 OS=Homo sapiens GN=PAK1IP1 PE=1 SV=2	PAK1IP1	9.41	9.37	10.02	9.57	9.28	8.92	10.2	9.44	11.36	13	-0.07	9.73	-0.16	0.87	0.96	-6.48	-0.722671
O75368	SH3 domain-binding glutamic acid-rich-like protein OS=Homo sapiens GN=SH3BGRL PE=1 SV=1	SH3BGRL	6.07	5.92	5.78	5.8	5.97	6.11	5.49	6.19	5.26	2	0.04	5.87	0.16	0.87	0.96	-6.48	0.309653
O43172	U4/U6 small nuclear ribonucleoprotein Prp4 OS=Homo sapiens GN=PRPF4 PE=1 SV=2	PRPF4	7.72	7.58	7.48	7.73	6.95	7.77	7.62	7.61	7.88	9	0.04	7.6	0.16	0.87	0.96	-6.48	0.250464
Q9NQW6	Actin-binding protein anillin OS=Homo sapiens GN=ANLN PE=1 SV=2	ANLN	3.22	3.07	2.93	2.43	2.51	2.69	2.77	3.15	2.19	1	-0.04	2.98	-0.16	0.87	0.96	-6.48	0.488112
Q9Y3E7	Charged multivesicular body protein 3 OS=Homo sapiens GN=CHMP3 PE=1 SV=3	CHMP3	3.43	3.52	3.55	3.57	1.87	3.44	3.35	3.62	2.98	1	-0.04	3.41	-0.16	0.88	0.96	-6.48	0.949608
Q9NQT4	Exosome complex component RRP46 OS=Homo sapiens GN=EXOSC5 PE=1 SV=1	EXOSC5	6.19	6.13	6.01	6.12	5.67	6.36	5.74	6.09	7.19	2	-0.05	6.19	-0.16	0.88	0.96	-6.48	-0.313559
Q9NU22	Midasin OS=Homo sapiens GN=MDN1 PE=1 SV=2	MDN1	7.93	7.95	8.05	7.85	7.63	7.95	8.12	7.86	8.22	11	0.03	7.96	0.16	0.88	0.96	-6.48	0.0505532
Q92466	DNA damage-binding protein 2 OS=Homo sapiens GN=DDB2 PE=1 SV=1	DDB2	6.39	6.39	5.69	6.2	5.99	6.45	5.95	6.21	5.58	1	0.04	6.12	0.16	0.88	0.96	-6.48	0.410191
Q9H2U2	Inorganic pyrophosphatase 2, mitochondrial OS=Homo sapiens GN=PPA2 PE=1 SV=2	PPA2	5.18	4.88	4.52	5.04	4.11	5.02	4.96	4.84	4.66	1	0.03	4.85	0.16	0.88	0.96	-6.48	0.531123
P62312	U6 snRNA-associated Sm-like protein LSm6 OS=Homo sapiens GN=LSM6 PE=1 SV=1	LSM6	5.7	5.25	4.74	5.5	5.14	5.34	5.02	5.42	4.56	1	-0.04	5.23	-0.16	0.88	0.96	-6.48	0.436822
Q9ULV0	Unconventional myosin-Vb OS=Homo sapiens GN=MYO5B PE=1 SV=3	MYO5B	3.92	4.2	4.25	4.15	4.56	4.13	3.79	4.27	2.41	1	-0.06	4.06	-0.16	0.88	0.96	-6.48	0.570142
O95453	Poly(A)-specific ribonuclease PARN OS=Homo sapiens GN=PARN PE=1 SV=1	PARN	14.53	14.97	14.42	14.49	11.65	14.88	14.2	14.63	11.84	33	-0.03	13.96	-0.16	0.88	0.96	-6.48	2.85406
Q96QK1	Vacuolar protein sorting-associated protein 35 OS=Homo sapiens GN=VPS35 PE=1 SV=2	VPS35	3.09	2.94	1.39	2.47	1.99	3.14	1.26	2.73	0.93	1	-0.07	2.53	-0.15	0.88	0.96	-6.48	0.807754
Q9Y678	Coatomer subunit gamma-1 OS=Homo sapiens GN=COPG1 PE=1 SV=1	COPG1	8.89	8.41	8.09	8.77	8.61	8.72	8.15	8.92	7.05	6	0.06	8.4	0.15	0.88	0.96	-6.48	0.763449
Q8IY67	Ribonucleoprotein PTB-binding 1 OS=Homo sapiens GN=RAVER1 PE=1 SV=1	RAVER1	9.67	9.84	9.38	9.74	9.29	9.71	9.39	9.74	7.92	7	-0.04	9.41	-0.15	0.88	0.96	-6.48	1.05154
P0C0L4	Complement C4-A OS=Homo sapiens GN=C4A PE=1 SV=2	C4A	7.73	7.8	7.69	7.45	7.51	7.73	7.49	7.66	6.29	2	-0.04	7.49	-0.15	0.88	0.96	-6.48	0.761733
P08697	Alpha-2-antiplasmin OS=Homo sapiens GN=SERPINF2 PE=1 SV=3	SERPINF2	6.26	6.29	6.28	5.83	6.66	6.41	6.1	6.12	5.26	1	0.04	6.16	0.15	0.89	0.96	-6.48	0.243499
Q12874	Splicing factor 3A subunit 3 OS=Homo sapiens GN=SF3A3 PE=1 SV=1	SF3A3	7.83	7.61	7.67	7.9	7.1	7.86	7.33	7.96	6.21	3	-0.04	7.51	-0.15	0.89	0.96	-6.48	1.09123
Q9BZL1	Ubiquitin-like protein 5 OS=Homo sapiens GN=UBL5 PE=1 SV=1	UBL5	4.15	4.21	4.13	4.06	3.49	3.92	4.14	4.44	2.89	1	0.03	4.03	0.15	0.89	0.96	-6.48	0.905564
Q9BVP2	Guanine nucleotide-binding protein-like 3 OS=Homo sapiens GN=GNL3 PE=1 SV=2	GNL3	9.62	9.62	10.32	9.74	9.59	9.07	10.55	9.67	11.47	13	-0.07	9.96	-0.14	0.89	0.96	-6.48	-0.699052
Q9BTZ2	Dehydrogenase/reductase SDR family member 4 OS=Homo sapiens GN=DHRS4 PE=1 SV=3	DHRS4	10.81	11.11	10.52	10.81	8.37	11.27	9.99	11.02	7.28	5	-0.05	10.13	-0.14	0.89	0.97	-6.48	2.98086
Q86U86	Protein polybromo-1 OS=Homo sapiens GN=PBRM1 PE=1 SV=1	PBRM1	6.85	6.77	6.78	6.73	6.17	6.92	6.5	6.84	5.34	2	-0.03	6.56	-0.14	0.89	0.97	-6.48	1.01484
P62136	Serine/threonine-protein phosphatase PP1-alpha catalytic subunit OS=Homo sapiens GN=PPP1CA PE=1 SV=1	PPP1CA	9.35	9.32	9.06	9.38	8.16	9.36	9.08	9.32	7.84	4	-0.03	8.99	-0.14	0.89	0.97	-6.49	1.27058
Q9HCE1	Putative helicase MOV-10 OS=Homo sapiens GN=MOV10 PE=1 SV=2	MOV10	10.07	10.19	10.01	10.02	9.68	10.31	9.86	10.17	8.44	15	0.04	9.86	0.14	0.89	0.97	-6.49	1.04804
P29083	General transcription factor IIE subunit 1 OS=Homo sapiens GN=GTF2E1 PE=1 SV=2	GTF2E1	7.06	6.93	6.88	7.23	6.46	7.08	7.17	6.71	7.76	3	-0.04	7.04	-0.14	0.89	0.97	-6.49	-0.0834768
Q68CP9	AT-rich interactive domain-containing protein 2 OS=Homo sapiens GN=ARID2 PE=1 SV=2	ARID2	4.22	3.87	4.01	4.12	3.49	3.97	3.72	4.36	2.92	1	-0.03	3.95	-0.14	0.89	0.97	-6.49	0.779091
P50552	Vasodilator-stimulated phosphoprotein OS=Homo sapiens GN=VASP PE=1 SV=3	VASP	5.6	5.77	5.54	5.75	5.39	5.81	5.4	5.69	4.68	3	-0.03	5.55	-0.14	0.9	0.97	-6.49	0.615295
Q9NVW2	E3 ubiquitin-protein ligase RLIM OS=Homo sapiens GN=RLIM PE=1 SV=3	RLIM	4.57	4.8	4.51	4.59	4.76	4.73	4.29	4.75	4.18	1	-0.03	4.64	-0.13	0.9	0.97	-6.49	0.145939
Q9UKJ3	G patch domain-containing protein 8 OS=Homo sapiens GN=GPATCH8 PE=1 SV=2	GPATCH8	1.43	2.52	0.9	0.39	3.43	0.79	1.2	1.77	1.23	1	-0.07	2	-0.13	0.9	0.97	-6.49	-0.80918
Q8NEF9	Serum response factor-binding protein 1 OS=Homo sapiens GN=SRFBP1 PE=1 SV=1	SRFBP1	7.22	7.39	8.38	7.56	8.07	7.01	8.33	7.74	9.48	4	0.05	7.92	0.13	0.9	0.97	-6.49	-1.08103
Q14254	Flotillin-2 OS=Homo sapiens GN=FLOT2 PE=1 SV=2	FLOT2	3.29	1.49	1.06	3.89	3.49	2.69	2.67	1.82	0.41	1	-0.09	2.64	-0.13	0.9	0.97	-6.49	0.324233
O14579	Coatomer subunit epsilon OS=Homo sapiens GN=COPE PE=1 SV=3	COPE	7.47	7.35	7.12	7.46	6.64	7.58	7	7.59	5.41	2	0.04	7.08	0.13	0.9	0.97	-6.49	1.34728
P08754	Guanine nucleotide-binding protein G(k) subunit alpha OS=Homo sapiens GN=GNAI3 PE=1 SV=3	GNAI3	4.1	3.73	4.13	3.83	3.34	4.22	3.67	3.85	2.66	1	-0.03	3.84	-0.13	0.9	0.97	-6.49	0.862282
P62330	ADP-ribosylation factor 6 OS=Homo sapiens GN=ARF6 PE=1 SV=2	ARF6	7.6	7.54	7.49	7.65	7.27	7.59	7.58	7.6	7.48	2	0.02	7.54	0.13	0.9	0.97	-6.49	0.214657
P37108	Signal recognition particle 14 kDa protein OS=Homo sapiens GN=SRP14 PE=1 SV=2	SRP14	9.3	9.5	9.2	9.54	8.48	9.56	9.3	9.39	9.58	6	0.03	9.32	0.13	0.9	0.97	-6.49	0.385022
P60174	Triosephosphate isomerase OS=Homo sapiens GN=TPI1 PE=1 SV=3	TPI1	8.76	8.62	8.67	8.53	8.11	8.83	8.41	8.76	8.04	7	0.02	8.53	0.13	0.9	0.97	-6.49	0.591613
Q8N5P1	Zinc finger CCCH domain-containing protein 8 OS=Homo sapiens GN=ZC3H8 PE=1 SV=2	ZC3H8	6.17	6.37	6.36	6.38	5.26	6.37	6.57	6.14	6.64	3	0.04	6.27	0.13	0.9	0.97	-6.49	0.403152
P08243	Asparagine synthetase [glutamine-hydrolyzing] OS=Homo sapiens GN=ASNS PE=1 SV=4	ASNS	4.53	4.57	4.66	4.86	4.15	4.78	4.57	4.71	2.89	2	0.03	4.49	0.13	0.9	0.97	-6.49	1.09241
O43747	AP-1 complex subunit gamma-1 OS=Homo sapiens GN=AP1G1 PE=1 SV=5	AP1G1	8.41	8.2	7.93	8.19	9.61	8.32	7.72	8.4	8.49	4	-0.04	8.37	-0.13	0.9	0.97	-6.49	-0.865724
Q14697	Neutral alpha-glucosidase AB OS=Homo sapiens GN=GANAB PE=1 SV=3	GANAB	6.9	6.8	6.97	6.63	5.88	6.79	6.78	6.82	4.79	2	-0.03	6.5	-0.13	0.9	0.97	-6.49	1.46822
P61289	Proteasome activator complex subunit 3 OS=Homo sapiens GN=PSME3 PE=1 SV=1	PSME3	11.59	11.89	11.75	11.59	9.28	11.91	11.3	11.8	8.29	12	-0.03	11.05	-0.12	0.9	0.97	-6.49	2.91729
Q9P2N5	RNA-binding protein 27 OS=Homo sapiens GN=RBM27 PE=1 SV=2	RBM27	4.43	4.15	3.92	3.79	4.43	4.17	3.81	4.13	3.32	1	-0.03	4.11	-0.12	0.9	0.97	-6.49	0.181571
Q9NTI5	Sister chromatid cohesion protein PDS5 homolog B OS=Homo sapiens GN=PDS5B PE=1 SV=1	PDS5B	8.14	7.86	8.25	8.03	7.97	8.23	7.99	8.07	8.63	8	0.02	8.13	0.12	0.91	0.97	-6.49	-0.204597
Q9BRD0	BUD13 homolog OS=Homo sapiens GN=BUD13 PE=1 SV=1	BUD13	5.8	6.17	6.2	5.86	5.87	6.06	6.09	5.95	6.48	3	0.02	6.07	0.12	0.91	0.97	-6.49	-0.138103
Q04446	1,4-alpha-glucan-branching enzyme OS=Homo sapiens GN=GBE1 PE=1 SV=3	GBE1	5.35	5.45	5.03	4.86	2.67	5.26	5.01	5.36	4.04	2	0.03	4.84	0.12	0.91	0.97	-6.49	1.74006
Q9H6W3	Bifunctional lysine-specific demethylase and histidyl-hydroxylase NO66 OS=Homo sapiens GN=NO66 PE=1 SV=2	NO66	7.89	7.96	8.64	8.05	7.94	7.74	8.69	8.11	9.75	10	0.05	8.31	0.12	0.91	0.97	-6.49	-0.663513
Q9P258	Protein RCC2 OS=Homo sapiens GN=RCC2 PE=1 SV=2	RCC2	10.87	10.94	10.91	10.95	10.25	11.01	10.9	10.91	11.17	15	0.03	10.88	0.12	0.91	0.97	-6.49	0.236758
Q9Y5B9	FACT complex subunit SPT16 OS=Homo sapiens GN=SUPT16H PE=1 SV=1	SUPT16H	11.79	11.79	12.02	11.77	11.59	11.85	12.11	11.66	12.73	39	0.03	11.92	0.11	0.91	0.97	-6.49	-0.290396
Q9Y266	Nuclear migration protein nudC OS=Homo sapiens GN=NUDC PE=1 SV=1	NUDC	7.98	7.41	7.07	7.5	7.78	7.56	7.3	7.72	6.37	2	0.04	7.42	0.11	0.91	0.97	-6.49	0.448516
Q6P1J9	Parafibromin OS=Homo sapiens GN=CDC73 PE=1 SV=1	CDC73	7.59	7.56	7.4	7.48	6.87	7.67	7.24	7.67	7.27	6	0.02	7.42	0.11	0.91	0.98	-6.49	0.454627
O75534	Cold shock domain-containing protein E1 OS=Homo sapiens GN=CSDE1 PE=1 SV=2	CSDE1	12.41	12.44	12.21	12.18	10.9	12.47	12.24	12.14	9.9	23	-0.03	11.88	-0.11	0.91	0.98	-6.49	1.90953
O95707	Ribonuclease P protein subunit p29 OS=Homo sapiens GN=POP4 PE=1 SV=2	POP4	6.49	6.16	6.8	6.71	5.38	6.66	6.83	6.28	7.82	3	0.05	6.59	0.11	0.91	0.98	-6.49	-0.0145279
P12004	Proliferating cell nuclear antigen OS=Homo sapiens GN=PCNA PE=1 SV=1	PCNA	8.59	8.21	8.1	8.49	7.9	8.55	8.01	8.56	7.74	6	0.02	8.24	0.11	0.91	0.98	-6.49	0.553964
Q15393	Splicing factor 3B subunit 3 OS=Homo sapiens GN=SF3B3 PE=1 SV=4	SF3B3	10.74	10.46	10.31	10.64	10.15	10.71	10.27	10.71	9.16	17	0.03	10.35	0.11	0.92	0.98	-6.49	0.909433
P60228	Eukaryotic translation initiation factor 3 subunit E OS=Homo sapiens GN=EIF3E PE=1 SV=1	EIF3E	7.44	7.23	7.03	7.36	6.8	7.29	7.04	7.39	5.92	3	-0.03	7.07	-0.11	0.92	0.98	-6.49	0.896395
O94813	Slit homolog 2 protein OS=Homo sapiens GN=SLIT2 PE=1 SV=1	SLIT2	4.85	4.55	5.05	4.63	7.11	4.59	5.01	4.77	7.22	1	0.02	5.35	0.11	0.92	0.98	-6.49	-2.32988
Q9NWH9	SAFB-like transcription modulator OS=Homo sapiens GN=SLTM PE=1 SV=2	SLTM	11.19	11.22	11.22	11.2	9.9	11.13	11.25	11.19	9.52	15	-0.02	10.87	-0.11	0.92	0.98	-6.49	1.49796
Q99575	Ribonucleases P/MRP protein subunit POP1 OS=Homo sapiens GN=POP1 PE=1 SV=2	POP1	10.08	10.21	10.56	10.21	9.96	10.09	10.53	10.08	11.34	25	-0.03	10.34	-0.11	0.92	0.98	-6.49	-0.384837
O43143	Pre-mRNA-splicing factor ATP-dependent RNA helicase DHX15 OS=Homo sapiens GN=DHX15 PE=1 SV=2	DHX15	11.6	11.72	11.6	11.72	10.98	11.7	11.69	11.66	12.01	27	0.02	11.63	0.11	0.92	0.98	-6.49	0.185244
Q86UE4	Protein LYRIC OS=Homo sapiens GN=MTDH PE=1 SV=2	MTDH	7.24	7.15	7.25	7.35	8.2	7.23	7.11	7.32	7.03	1	-0.03	7.33	-0.1	0.92	0.98	-6.49	-0.366821
Q6EEV6	Small ubiquitin-related modifier 4 OS=Homo sapiens GN=SUMO4 PE=1 SV=2	SUMO4	1.11	2.96	1.61	1.2	2.2	1.74	2.17	1.53	0.34	1	0.05	2.08	0.1	0.92	0.98	-6.49	0.344787
P08123	Collagen alpha-2(I) chain OS=Homo sapiens GN=COL1A2 PE=1 SV=7	COL1A2	8.21	8.42	8.39	8.1	4.17	8.41	8.14	8.35	3.5	3	0.02	7.33	0.1	0.92	0.98	-6.49	4.37151
Q6UXK5	Leucine-rich repeat neuronal protein 1 OS=Homo sapiens GN=LRRN1 PE=1 SV=1	LRRN1	9.76	9.81	9.77	9.31	10.37	9.7	9.44	9.74	8.67	1	-0.03	9.62	-0.1	0.92	0.98	-6.49	0.14353
Q9Y3B9	RRP15-like protein OS=Homo sapiens GN=RRP15 PE=1 SV=2	RRP15	9.69	9.72	9.99	9.47	10.11	9.63	9.95	9.64	10.49	9	0.02	9.86	0.1	0.92	0.98	-6.49	-0.56247
Q658Y4	Protein FAM91A1 OS=Homo sapiens GN=FAM91A1 PE=1 SV=3	FAM91A1	1.04	1.12	0.81	2.32	1.26	0.88	1.26	1.73	-0.07	1	-0.04	1.71	-0.09	0.93	0.98	-6.49	0.464878
Q9NY93	Probable ATP-dependent RNA helicase DDX56 OS=Homo sapiens GN=DDX56 PE=1 SV=1	DDX56	8.56	8.63	9.1	8.7	8.17	8.15	9.34	8.63	10.37	10	-0.04	8.85	-0.09	0.93	0.98	-6.49	-0.522011
Q96GQ7	Probable ATP-dependent RNA helicase DDX27 OS=Homo sapiens GN=DDX27 PE=1 SV=2	DDX27	11.23	11.29	11.65	11.27	11.36	10.99	11.88	11.3	12.83	26	0.03	11.54	0.09	0.93	0.98	-6.49	-0.707447
P13984	General transcription factor IIF subunit 2 OS=Homo sapiens GN=GTF2F2 PE=1 SV=2	GTF2F2	7.9	7.78	7.73	7.82	7.45	7.92	7.65	7.79	8.39	6	-0.02	7.83	-0.09	0.93	0.98	-6.49	-0.112077
P18615	Negative elongation factor E OS=Homo sapiens GN=NELFE PE=1 SV=3	NELFE	3.26	5.12	2.91	2.96	7.53	3.65	3.42	3.4	2.48	1	-0.08	3.99	-0.09	0.93	0.98	-6.49	-1.42854
P28074	Proteasome subunit beta type-5 OS=Homo sapiens GN=PSMB5 PE=1 SV=3	PSMB5	5.04	5.23	5.18	5.15	4.16	5.1	4.91	5.5	2.99	1	0.02	4.87	0.09	0.93	0.98	-6.49	1.51037
Q16678	Cytochrome P450 1B1 OS=Homo sapiens GN=CYP1B1 PE=1 SV=2	CYP1B1	1.83	2.98	1.89	1.2	1.93	2.07	2.42	1.63	0.02	1	0.04	2.18	0.09	0.93	0.98	-6.49	0.72117
Q9NVI1	Fanconi anemia group I protein OS=Homo sapiens GN=FANCI PE=1 SV=4	FANCI	4.48	3.54	3.71	3.79	4	3.74	4.01	3.98	4.22	1	0.02	4.03	0.09	0.93	0.98	-6.49	-0.188773
Q9BXS5	AP-1 complex subunit mu-1 OS=Homo sapiens GN=AP1M1 PE=1 SV=3	AP1M1	10.32	10.65	10.24	10.37	8.63	10.67	10.02	10.56	7.7	9	0.02	9.91	0.09	0.93	0.98	-6.49	2.24712
Q9UBB4	Ataxin-10 OS=Homo sapiens GN=ATXN10 PE=1 SV=1	ATXN10	3.26	3.68	3.2	2.19	2.51	3.52	3.07	2.77	2.34	1	0.03	3.13	0.08	0.93	0.98	-6.49	0.609502
O15164	Transcription intermediary factor 1-alpha OS=Homo sapiens GN=TRIM24 PE=1 SV=3	TRIM24	10.7	11.23	10.39	11.04	8.22	11.17	10.26	11	7.14	15	-0.03	10.13	-0.08	0.93	0.98	-6.49	3.15522
Q13889	General transcription factor IIH subunit 3 OS=Homo sapiens GN=GTF2H3 PE=1 SV=2	GTF2H3	5.11	5.33	5.54	5.27	5.74	5.55	5.07	5.26	4.84	1	-0.02	5.34	-0.08	0.94	0.99	-6.49	0.0222263
O75151	Lysine-specific demethylase PHF2 OS=Homo sapiens GN=PHF2 PE=1 SV=4	PHF2	8.84	8.98	8.97	8.94	8.51	9.13	8.92	8.8	9.3	10	0.02	8.93	0.08	0.94	0.99	-6.49	0.0454303
Q9UJA5	tRNA (adenine(58)-N(1))-methyltransferase non-catalytic subunit TRM6 OS=Homo sapiens GN=TRMT6 PE=1 SV=1	TRMT6	3.68	3.26	3.25	3.78	1.26	3.64	3.74	3.18	2.84	1	0.03	3.35	0.08	0.94	0.99	-6.49	1.24821
Q06330	Recombining binding protein suppressor of hairless OS=Homo sapiens GN=RBPJ PE=1 SV=3	RBPJ	3.68	3.52	3.5	3.79	3.18	3.48	3.51	3.93	2.46	1	0.02	3.58	0.08	0.94	0.99	-6.49	0.73903
Q8IX18	Probable ATP-dependent RNA helicase DHX40 OS=Homo sapiens GN=DHX40 PE=1 SV=2	DHX40	5.58	5.76	5.45	5.63	4.19	5.81	5.27	5.67	5.3	1	-0.02	5.44	-0.08	0.94	0.99	-6.49	0.831821
P26599	Polypyrimidine tract-binding protein 1 OS=Homo sapiens GN=PTBP1 PE=1 SV=1	PTBP1	12.43	12.61	12.2	12.51	10.83	12.62	12.26	12.49	10.3	11	0.02	12.03	0.08	0.94	0.99	-6.49	1.88631
Q7L2J0	7SK snRNA methylphosphate capping enzyme OS=Homo sapiens GN=MEPCE PE=1 SV=1	MEPCE	8.69	8.62	8.89	8.62	8.17	8.46	9.12	8.62	9.94	9	0.03	8.8	0.08	0.94	0.99	-6.49	-0.320622
Q13835	Plakophilin-1 OS=Homo sapiens GN=PKP1 PE=1 SV=2	PKP1	6.54	6.43	6.39	6.13	6.91	6.48	6.26	6.44	5.7	2	0.02	6.38	0.08	0.94	0.99	-6.49	0.0858392
Q14669	E3 ubiquitin-protein ligase TRIP12 OS=Homo sapiens GN=TRIP12 PE=1 SV=1	TRIP12	7.84	7.63	7.73	7.54	7.8	7.7	7.65	7.66	7.66	7	-0.01	7.7	-0.08	0.94	0.99	-6.49	-0.0457037
Q9H8H2	Probable ATP-dependent RNA helicase DDX31 OS=Homo sapiens GN=DDX31 PE=1 SV=2	DDX31	9.15	9.27	9.52	9.21	9.28	9.1	9.64	9.18	10.41	13	0.02	9.42	0.07	0.94	0.99	-6.49	-0.536107
Q5T749	Keratinocyte proline-rich protein OS=Homo sapiens GN=KPRP PE=1 SV=1	KPRP	6.26	6.74	6.19	6.3	5.66	6.66	6.03	6.35	4.18	1	-0.02	6.07	-0.07	0.94	0.99	-6.49	1.41685
Q9BZE4	Nucleolar GTP-binding protein 1 OS=Homo sapiens GN=GTPBP4 PE=1 SV=3	GTPBP4	11.83	11.92	12.37	11.9	11.75	11.37	12.71	11.86	13.42	27	-0.03	12.13	-0.07	0.95	0.99	-6.49	-0.579232
O15381	Nuclear valosin-containing protein-like OS=Homo sapiens GN=NVL PE=1 SV=1	NVL	7.96	8.2	8.39	8.19	7.76	8.11	8.47	8.02	8.71	6	0.02	8.2	0.07	0.95	0.99	-6.49	-0.0334306
Q86V48	Leucine zipper protein 1 OS=Homo sapiens GN=LUZP1 PE=1 SV=2	LUZP1	9.03	9.24	8.93	9.02	7.76	9.29	8.73	9.2	6.33	5	0.02	8.62	0.07	0.95	0.99	-6.49	2.02322
P78346	Ribonuclease P protein subunit p30 OS=Homo sapiens GN=RPP30 PE=1 SV=1	RPP30	9.32	9.44	9.48	9.34	9.19	9.48	9.36	9.37	9.34	6	0.01	9.37	0.07	0.95	0.99	-6.49	0.141708
Q9P2M7	Cingulin OS=Homo sapiens GN=CGN PE=1 SV=2	CGN	2.03	0.8	0.81	2.65	-5.98	1.59	0.36	2.86	2.77	1	0.05	1.93	0.07	0.95	0.99	-6.49	0.585026
P78347	General transcription factor II-I OS=Homo sapiens GN=GTF2I PE=1 SV=2	GTF2I	10.58	10.5	10.24	10.7	9.48	10.72	10.19	10.57	9.21	12	-0.01	10.24	-0.07	0.95	0.99	-6.49	1.15985
P78344	Eukaryotic translation initiation factor 4 gamma 2 OS=Homo sapiens GN=EIF4G2 PE=1 SV=1	EIF4G2	6.15	5.55	5.67	5.53	6.01	5.82	5.37	5.94	5.08	2	-0.02	5.71	-0.07	0.95	0.99	-6.49	0.171749
P42696	RNA-binding protein 34 OS=Homo sapiens GN=RBM34 PE=1 SV=2	RBM34	9.54	9.6	9.89	9.62	9.61	9.32	10.08	9.66	11.32	17	0.02	9.85	0.07	0.95	0.99	-6.49	-0.778216
O95218	Zinc finger Ran-binding domain-containing protein 2 OS=Homo sapiens GN=ZRANB2 PE=1 SV=2	ZRANB2	6.36	6.27	5.99	6.24	4.9	6.37	6.18	6.06	5.85	1	-0.01	6.05	-0.06	0.95	0.99	-6.49	0.823568
Q14151	Scaffold attachment factor B2 OS=Homo sapiens GN=SAFB2 PE=1 SV=1	SAFB2	10.32	10.32	10.25	10.15	8.34	10.24	10.34	10.14	7.25	10	-0.02	9.71	-0.06	0.95	0.99	-6.49	2.45419
P15924	Desmoplakin OS=Homo sapiens GN=DSP PE=1 SV=3	DSP	13.68	13.42	13.59	13.31	13.71	13.36	13.95	13.24	13.27	109	0.01	13.5	0.06	0.95	0.99	-6.49	0.0217605
Q5JYT7	Uncharacterized protein KIAA1755 OS=Homo sapiens GN=KIAA1755 PE=2 SV=2	KIAA1755	5.39	5.43	5	4.7	6.07	5.39	4.79	5.27	4.82	1	0.02	5.25	0.06	0.95	0.99	-6.49	-0.291147
Q9ULU4	Protein kinase C-binding protein 1 OS=Homo sapiens GN=ZMYND8 PE=1 SV=2	ZMYND8	4.85	4.94	4.75	5.12	4	5.16	4.28	5.36	2.97	2	0.02	4.67	0.06	0.95	0.99	-6.49	1.36309
Q96J01	THO complex subunit 3 OS=Homo sapiens GN=THOC3 PE=1 SV=1	THOC3	5.38	6.05	5.77	5.71	5.72	5.89	5.42	5.82	4.86	1	-0.01	5.66	-0.06	0.95	0.99	-6.49	0.426493
Q8IY81	pre-rRNA processing protein FTSJ3 OS=Homo sapiens GN=FTSJ3 PE=1 SV=2	FTSJ3	11.13	11.08	11.62	11.17	11.18	10.79	11.93	11.09	12.74	20	0.02	11.41	0.06	0.96	0.99	-6.49	-0.688124
P02461	Collagen alpha-1(III) chain OS=Homo sapiens GN=COL3A1 PE=1 SV=4	COL3A1	9.03	9.19	9.14	8.86	5.34	9.15	8.84	9.11	3.91	1	-0.02	8.08	-0.06	0.96	0.99	-6.49	4.36536
Q9C0D6	FH2 domain-containing protein 1 OS=Homo sapiens GN=FHDC1 PE=1 SV=2	FHDC1	1.78	3.36	3.95	2.6	5.18	2.85	2.77	3.08	-0.17	1	-0.05	3.1	-0.06	0.96	0.99	-6.49	0.0567634
P02747	Complement C1q subcomponent subunit C OS=Homo sapiens GN=C1QC PE=1 SV=3	C1QC	7.92	8.09	8.13	7.73	10.04	8.08	7.8	8.06	8.67	1	0.02	8.28	0.05	0.96	0.99	-6.49	-1.37109
P84101	Small EDRK-rich factor 2 OS=Homo sapiens GN=SERF2 PE=1 SV=1	SERF2	6.36	6.77	6.52	6.28	6.75	6.44	6.23	6.74	6.1	2	-0.01	6.48	-0.05	0.96	0.99	-6.49	0.0508533
Q96FJ2	Dynein light chain 2, cytoplasmic OS=Homo sapiens GN=DYNLL2 PE=1 SV=1	DYNLL2	4.98	4.69	4.07	4.73	3.37	4.9	4.41	4.5	3.42	1	-0.01	4.42	-0.05	0.96	0.99	-6.49	1.15343
O00762	Ubiquitin-conjugating enzyme E2 C OS=Homo sapiens GN=UBE2C PE=1 SV=1	UBE2C	6.85	6.69	6.29	6.83	5.31	6.76	6.47	6.79	4.98	1	0.01	6.35	0.05	0.96	0.99	-6.49	1.50688
Q8WYA6	Beta-catenin-like protein 1 OS=Homo sapiens GN=CTNNBL1 PE=1 SV=1	CTNNBL1	7.37	7.52	7.64	7.36	7.76	7.68	7.19	7.52	7.33	4	-0.01	7.5	-0.05	0.96	0.99	-6.49	-0.0714763
Q9NPE3	H/ACA ribonucleoprotein complex subunit 3 OS=Homo sapiens GN=NOP10 PE=1 SV=1	NOP10	7.49	8.02	7.9	7.27	9.06	7.94	7.55	7.48	8.43	2	-0.01	7.91	-0.05	0.96	0.99	-6.49	-1.06979
P28340	DNA polymerase delta catalytic subunit OS=Homo sapiens GN=POLD1 PE=1 SV=2	POLD1	5.41	5.49	5.52	5.19	5.45	5.41	5.36	5.48	4.22	1	0.01	5.32	0.05	0.96	0.99	-6.49	0.558725
O94986	Centrosomal protein of 152 kDa OS=Homo sapiens GN=CEP152 PE=1 SV=4	CEP152	2.74	3.25	4.35	3.14	-5.98	2.69	4.62	2.9	4.2	1	0.04	3.22	0.05	0.96	0.99	-6.49	1.40364
Q6DKI1	60S ribosomal protein L7-like 1 OS=Homo sapiens GN=RPL7L1 PE=1 SV=1	RPL7L1	9.51	9.61	10.08	9.66	9.56	9.29	10.32	9.59	11.23	8	0.02	9.87	0.05	0.96	0.99	-6.49	-0.657196
Q9BUQ8	Probable ATP-dependent RNA helicase DDX23 OS=Homo sapiens GN=DDX23 PE=1 SV=3	DDX23	10.64	10.6	10.66	10.59	10.23	10.71	10.62	10.5	11.19	21	-0.01	10.64	-0.05	0.96	0.99	-6.49	-0.0860675
Q9BYG3	MKI67 FHA domain-interacting nucleolar phosphoprotein OS=Homo sapiens GN=NIFK PE=1 SV=1	NIFK	9.04	9.06	9.57	9.06	8.95	8.48	10.2	8.93	11.01	8	0.02	9.37	0.05	0.96	0.99	-6.49	-0.773064
Q9Y3C6	Peptidyl-prolyl cis-trans isomerase-like 1 OS=Homo sapiens GN=PPIL1 PE=1 SV=1	PPIL1	7.76	8.07	7.6	8.04	6.21	8.05	7.65	7.87	6.59	1	-0.01	7.55	-0.05	0.96	0.99	-6.49	1.45455
Q86W50	Methyltransferase-like protein 16 OS=Homo sapiens GN=METTL16 PE=1 SV=2	METTL16	3.22	3	3.34	3.14	2.2	3.16	3.59	2.84	4.53	1	0.02	3.38	0.05	0.96	0.99	-6.49	-0.191193
Q8NCF5	NFATC2-interacting protein OS=Homo sapiens GN=NFATC2IP PE=1 SV=1	NFATC2IP	5.62	5.66	5.4	5.4	5.53	5.83	5.28	5.48	5.82	2	0.01	5.59	0.05	0.96	0.99	-6.49	-0.144548
Q99459	Cell division cycle 5-like protein OS=Homo sapiens GN=CDC5L PE=1 SV=2	CDC5L	6.79	6.85	6.61	6.8	6.14	6.89	6.53	6.89	6.01	6	0.01	6.63	0.05	0.96	0.99	-6.49	0.688041
P63167	Dynein light chain 1, cytoplasmic OS=Homo sapiens GN=DYNLL1 PE=1 SV=1	DYNLL1	10.6	10.79	10.13	10.59	8.98	10.79	10.25	10.52	8.97	2	-0.01	10.18	-0.04	0.97	0.99	-6.49	1.55413
P49711	Transcriptional repressor CTCF OS=Homo sapiens GN=CTCF PE=1 SV=1	CTCF	8.21	8.14	8.18	8.32	7.53	8.31	8.29	8.05	7.75	2	0.01	8.09	0.04	0.97	0.99	-6.49	0.572719
O95644	Nuclear factor of activated T-cells, cytoplasmic 1 OS=Homo sapiens GN=NFATC1 PE=1 SV=3	NFATC1	6.55	6.23	6.33	6.23	6.76	6.37	6.07	6.53	5.43	1	-0.01	6.3	-0.04	0.97	0.99	-6.49	0.232434
A6NHR9	Structural maintenance of chromosomes flexible hinge domain-containing protein 1 OS=Homo sapiens GN=SMCHD1 PE=1 SV=2	SMCHD1	7.39	7.71	7.68	7.59	7.41	7.79	7.33	7.68	6.74	4	0.01	7.49	0.04	0.97	0.99	-6.49	0.523761
Q9UEG4	Zinc finger protein 629 OS=Homo sapiens GN=ZNF629 PE=1 SV=2	ZNF629	1.43	1.7	1.39	2.47	-5.98	1.11	1.26	2.73	0.19	1	-0.02	1.78	-0.04	0.97	0.99	-6.49	1.57426
O60506	Heterogeneous nuclear ribonucleoprotein Q OS=Homo sapiens GN=SYNCRIP PE=1 SV=2	SYNCRIP	13.74	13.83	13.55	13.73	11.57	13.84	13.59	13.74	10.27	23	0.01	13.1	0.04	0.97	0.99	-6.49	2.80452
O15042	U2 snRNP-associated SURP motif-containing protein OS=Homo sapiens GN=U2SURP PE=1 SV=2	U2SURP	7.75	7.87	7.71	7.75	8.11	7.84	7.58	7.86	7.15	5	-0.01	7.74	-0.04	0.97	0.99	-6.49	0.141096
O00139	Kinesin-like protein KIF2A OS=Homo sapiens GN=KIF2A PE=1 SV=3	KIF2A	5.54	5.47	5.1	5.59	5.81	5.44	5.22	5.59	5.27	1	-0.01	5.48	-0.04	0.97	0.99	-6.49	-0.115109
Q9P013	Spliceosome-associated protein CWC15 homolog OS=Homo sapiens GN=CWC15 PE=1 SV=2	CWC15	3.17	3.48	2.93	3.37	2.25	3.03	2.82	3.82	2.66	1	-0.01	3.23	-0.04	0.97	0.99	-6.49	0.685726
Q9GZS1	DNA-directed RNA polymerase I subunit RPA49 OS=Homo sapiens GN=POLR1E PE=1 SV=2	POLR1E	7.54	7.67	7.97	7.61	7.45	7.27	8.18	7.59	9.46	7	-0.02	7.86	-0.04	0.97	0.99	-6.49	-0.753859
Q99816	Tumor susceptibility gene 101 protein OS=Homo sapiens GN=TSG101 PE=1 SV=2	TSG101	6.93	7.04	6.58	6.95	6.47	7.28	6.44	6.88	5.41	2	-0.01	6.68	-0.04	0.97	0.99	-6.49	0.927185
P67870	Casein kinase II subunit beta OS=Homo sapiens GN=CSNK2B PE=1 SV=1	CSNK2B	6.82	6.92	6.99	6.58	7.06	6.96	6.65	6.85	6.52	2	-0.01	6.83	-0.04	0.97	0.99	-6.49	0.0373873
Q14157	Ubiquitin-associated protein 2-like OS=Homo sapiens GN=UBAP2L PE=1 SV=2	UBAP2L	8.44	8.32	7.86	8.24	8.36	8.37	7.98	8.32	7.06	6	0.01	8.11	0.04	0.97	0.99	-6.49	0.514934
Q9NP77	RNA polymerase II subunit A C-terminal domain phosphatase SSU72 OS=Homo sapiens GN=SSU72 PE=1 SV=1	SSU72	4.34	4.23	4.13	4.2	2.43	4.37	4.12	4.21	2.49	1	0.01	3.95	0.04	0.97	0.99	-6.49	1.60337
Q5QJ38	Trichohyalin-like protein 1 OS=Homo sapiens GN=TCHHL1 PE=2 SV=1	TCHHL1	1.37	2.08	2.42	2.39	1.52	0.7	2.6	2.68	3.42	1	-0.02	2.46	-0.04	0.97	0.99	-6.49	-0.365533
Q9Y2X3	Nucleolar protein 58 OS=Homo sapiens GN=NOP58 PE=1 SV=1	NOP58	10.88	10.93	11.75	11.19	11.05	10.6	12.03	10.99	13.21	15	0.02	11.4	0.04	0.97	0.99	-6.49	-0.927141
Q5VWG9	Transcription initiation factor TFIID subunit 3 OS=Homo sapiens GN=TAF3 PE=1 SV=1	TAF3	6.53	6.73	7.01	6.53	7.09	6.72	7.16	6.25	7.87	2	0.01	6.89	0.04	0.97	0.99	-6.49	-0.763791
Q8IX03	Protein KIBRA OS=Homo sapiens GN=WWC1 PE=1 SV=1	WWC1	4.81	4.74	4.98	4.36	4.72	5.02	4.51	4.66	3.99	1	0.01	4.7	0.03	0.97	0.99	-6.49	0.361734
Q86VY4	Testis-specific Y-encoded-like protein 5 OS=Homo sapiens GN=TSPYL5 PE=1 SV=2	TSPYL5	4.75	3.78	4.22	4.02	4.21	4.34	4.26	4.01	3.53	1	0.01	4.21	0.03	0.97	0.99	-6.49	0.309723
O75533	Splicing factor 3B subunit 1 OS=Homo sapiens GN=SF3B1 PE=1 SV=3	SF3B1	6.04	6.1	5.92	6.2	5.75	6.16	5.79	6.27	4.88	3	0.01	5.93	0.03	0.97	0.99	-6.49	0.743147
Q6Y7W6	PERQ amino acid-rich with GYF domain-containing protein 2 OS=Homo sapiens GN=GIGYF2 PE=1 SV=1	GIGYF2	1.78	1.65	1.45	1.2	1.26	2.62	0.36	1.3	-7.31	1	-0.02	1.71	-0.03	0.97	0.99	-6.49	1.07015
O60832	H/ACA ribonucleoprotein complex subunit 4 OS=Homo sapiens GN=DKC1 PE=1 SV=3	DKC1	10.31	10.3	10.86	10.46	10.52	9.97	11.13	10.31	12.25	13	-0.01	10.68	-0.03	0.97	0.99	-6.49	-0.901229
Q9H9Y2	Ribosome production factor 1 OS=Homo sapiens GN=RPF1 PE=1 SV=2	RPF1	9.1	8.95	9.15	8.94	8.83	8.66	9.72	8.75	10.16	8	0.01	9.14	0.03	0.98	0.99	-6.49	-0.45481
Q96EV2	RNA-binding protein 33 OS=Homo sapiens GN=RBM33 PE=1 SV=3	RBM33	7.08	7.25	7.14	7.38	5.85	7.34	7.08	7.2	6.46	3	-0.01	6.99	-0.03	0.98	0.99	-6.49	1.04642
Q9H0U9	Testis-specific Y-encoded-like protein 1 OS=Homo sapiens GN=TSPYL1 PE=1 SV=3	TSPYL1	7.35	7.09	7.37	7.14	7.08	7.13	7.45	7.16	8.16	5	0.01	7.34	0.03	0.98	0.99	-6.49	-0.374598
P56182	Ribosomal RNA processing protein 1 homolog A OS=Homo sapiens GN=RRP1 PE=1 SV=1	RRP1	9.43	9.47	10.1	9.56	9.63	8.84	10.52	9.6	11.59	12	0.01	9.86	0.03	0.98	0.99	-6.49	-0.955444
P40937	Replication factor C subunit 5 OS=Homo sapiens GN=RFC5 PE=1 SV=1	RFC5	4.77	4.92	4.85	5.08	4.23	5.18	4.7	4.86	4.37	3	0.01	4.83	0.03	0.98	0.99	-6.49	0.588952
P08727	Keratin, type I cytoskeletal 19 OS=Homo sapiens GN=KRT19 PE=1 SV=4	KRT19	14.28	14.02	14.07	14.36	13.74	14.27	13.9	14.36	13.44	21	-0.01	14.05	-0.03	0.98	0.99	-6.49	0.594326
Q5T8P6	RNA-binding protein 26 OS=Homo sapiens GN=RBM26 PE=1 SV=3	RBM26	4.97	5.15	4.95	5.09	5.21	4.69	5.26	5.18	4.6	1	0.01	5.05	0.03	0.98	0.99	-6.49	0.135386
Q03188	Centromere protein C OS=Homo sapiens GN=CENPC PE=1 SV=2	CENPC	3.43	3.33	2.8	3.47	-5.98	3.12	3.58	3.02	2.57	1	-0.01	2.96	-0.03	0.98	0.99	-6.49	1.9939
Q8NDF8	Non-canonical poly(A) RNA polymerase PAPD5 OS=Homo sapiens GN=PAPD5 PE=1 SV=2	PAPD5	7.66	6.82	6.95	6.66	6.66	7.19	7.05	6.85	7.29	5	0.01	7.02	0.03	0.98	0.99	-6.49	0.0527627
P38432	Coilin OS=Homo sapiens GN=COIL PE=1 SV=1	COIL	5.94	6.24	6.27	6.17	6.29	6.29	6.1	6.09	6.38	3	0	6.22	0.03	0.98	0.99	-6.5	-0.175597
Q9NPA8	Transcription and mRNA export factor ENY2 OS=Homo sapiens GN=ENY2 PE=1 SV=1	ENY2	6.98	6.83	6.33	7.07	5.63	6.96	6.57	6.86	6.13	1	-0.01	6.61	-0.02	0.98	0.99	-6.5	0.913209
Q13243	Serine/arginine-rich splicing factor 5 OS=Homo sapiens GN=SRSF5 PE=1 SV=1	SRSF5	10.94	11.05	10.71	10.94	9.17	10.93	10.83	10.97	9.09	5	0	10.52	-0.02	0.98	0.99	-6.5	1.77895
P07910	Heterogeneous nuclear ribonucleoproteins C1/C2 OS=Homo sapiens GN=HNRNPC PE=1 SV=4	HNRNPC	12.73	13.01	12.72	12.88	10.53	12.98	12.67	12.84	9.45	9	-0.01	12.2	-0.02	0.98	0.99	-6.5	2.84607
Q96N66	Lysophospholipid acyltransferase 7 OS=Homo sapiens GN=MBOAT7 PE=1 SV=2	MBOAT7	3.99	3.79	3.2	3.72	3.63	3.54	3.58	3.92	2.89	1	0.01	3.7	0.02	0.98	0.99	-6.5	0.384241
O43402	ER membrane protein complex subunit 8 OS=Homo sapiens GN=EMC8 PE=1 SV=1	EMC8	5.01	4.92	4.8	4.86	2.15	5.29	4.42	5	1.83	1	0	4.36	0.02	0.98	0.99	-6.5	2.6369
P33176	Kinesin-1 heavy chain OS=Homo sapiens GN=KIF5B PE=1 SV=1	KIF5B	3.44	3.49	3.48	2.94	4.55	3.44	3.16	3.44	1.92	1	0.01	3.47	0.02	0.98	0.99	-6.5	0.0464581
P84103	Serine/arginine-rich splicing factor 3 OS=Homo sapiens GN=SRSF3 PE=1 SV=1	SRSF3	12.36	12.51	12.27	12.36	10.85	12.36	12.34	12.43	10.38	6	0	11.98	0.02	0.98	0.99	-6.5	1.75911
O75683	Surfeit locus protein 6 OS=Homo sapiens GN=SURF6 PE=1 SV=3	SURF6	8.68	8.74	9.2	8.72	8.67	8.42	9.29	8.78	10.53	7	-0.01	9.01	-0.02	0.98	0.99	-6.5	-0.760511
Q9BW71	HIRA-interacting protein 3 OS=Homo sapiens GN=HIRIP3 PE=1 SV=3	HIRIP3	5.08	4.82	5.1	4.77	4.6	5.42	4.88	4.54	5.9	2	0.01	5.06	0.02	0.99	0.99	-6.5	-0.297099
Q8TBZ6	tRNA methyltransferase 10 homolog A OS=Homo sapiens GN=TRMT10A PE=1 SV=1	TRMT10A	3.92	3.7	4.02	3.88	4.07	4	3.93	3.7	4.08	1	0	4.02	-0.02	0.99	0.99	-6.5	-0.183398
Q96SL8	Flt3-interacting zinc finger protein 1 OS=Homo sapiens GN=FIZ1 PE=1 SV=2	FIZ1	3.22	0.38	2.53	2.32	-5.98	2.66	2.53	1.36	1.97	1	0.01	2.19	0.02	0.99	0.99	-6.5	1.33034
Q9H3H1	tRNA dimethylallyltransferase, mitochondrial OS=Homo sapiens GN=TRIT1 PE=1 SV=1	TRIT1	3.88	3.8	3.69	2.49	4.32	3.83	3.19	3.43	2.62	1	0.01	3.6	0.02	0.99	1	-6.5	-0.00619621
Q8NFW8	N-acylneuraminate cytidylyltransferase OS=Homo sapiens GN=CMAS PE=1 SV=2	CMAS	7.51	7.5	7.58	7.7	7.12	7.62	7.54	7.55	7.66	5	0	7.54	-0.01	0.99	1	-6.5	0.181538
Q14566	DNA replication licensing factor MCM6 OS=Homo sapiens GN=MCM6 PE=1 SV=1	MCM6	8.33	8.18	8.13	8.31	7.66	8.3	8.05	8.36	7.05	6	0	8.05	0.01	0.99	1	-6.5	0.875726
Q5BKY9	Protein FAM133B OS=Homo sapiens GN=FAM133B PE=1 SV=1	FAM133B	5.47	5.64	5.7	5.25	5.97	5.8	5.26	5.47	5.1	1	0	5.55	-0.01	0.99	1	-6.5	-0.0224298
Q8WW22	DnaJ homolog subfamily A member 4 OS=Homo sapiens GN=DNAJA4 PE=1 SV=1	DNAJA4	6.04	6.21	5.82	6.31	4.97	6.28	5.74	6.27	4.3	1	0	5.8	0.01	0.99	1	-6.5	1.4244
O95817	BAG family molecular chaperone regulator 3 OS=Homo sapiens GN=BAG3 PE=1 SV=3	BAG3	6.8	6.16	5.73	6.79	6.54	6.45	6.05	6.6	5.25	3	0	6.28	-0.01	0.99	1	-6.5	0.461979
Q8N1G2	Cap-specific mRNA (nucleoside-2-O-)-methyltransferase 1 OS=Homo sapiens GN=CMTR1 PE=1 SV=1	CMTR1	6.7	6.78	6.51	6.77	6.28	6.85	6.48	6.74	6.37	5	0	6.62	0.01	0.99	1	-6.5	0.362382
P60983	Glia maturation factor beta OS=Homo sapiens GN=GMFB PE=1 SV=2	GMFB	4	3.96	3.61	3.92	-5.98	4.13	3.16	4.33	2.23	1	0.01	3.37	0.01	0.99	1	-6.5	2.70798
P02452	Collagen alpha-1(I) chain OS=Homo sapiens GN=COL1A1 PE=1 SV=5	COL1A1	12.09	12.26	12.19	11.93	9.68	12.24	11.89	12.21	8.35	10	0	11.43	-0.01	0.99	1	-6.5	3.10176
P56945	Breast cancer anti-estrogen resistance protein 1 OS=Homo sapiens GN=BCAR1 PE=1 SV=2	BCAR1	3.35	1.7	1.76	3.11	-5.98	1.37	2.85	3.21	0.97	1	0	2.31	0.01	0.99	1	-6.5	1.95336
P05023	Sodium/potassium-transporting ATPase subunit alpha-1 OS=Homo sapiens GN=ATP1A1 PE=1 SV=1	ATP1A1	5.33	4.72	4.45	5.22	4.45	4.98	4.54	5.28	3.46	1	0	4.77	0.01	0.99	1	-6.5	0.931058
[truncated: 6 more rows]
