# Supplementary material for: A quantitative mass spectrometry-based approach to monitor the dynamics of endogenous chromatin-associated protein complexes
Source: Nat Commun. 2018 Jun 13;9:2311. doi: 10.1038/s41467-018-04619-5 (PMC5998130; doi:10.1038/s41467-018-04619-5)
Supplement: Supplementary file 6 — Supplementary Data Set 4 [file 41467_2018_4619_MOESM6_ESM.xlsx]

## Sheet: specificity_CBP
Uniprot Accession	Description	Gene Name	CBP_rep01	CBP_rep02	CBP_rep03	CBP_rep04	CBP_rep05	IgG_rep01	IgG_rep02	IgG_rep03	IgG_rep04	IgG_rep05	#Unique_Peptides	log2FC(CBPs/IgGs)	AvgIntensity	t	P.Value	adj.P.Val	B
P61956	Small ubiquitin-related modifier 2 OS=Homo sapiens GN=SUMO2 PE=1 SV=3	SUMO2	10.93	10.9	10.81	10.87	10.75	7.62	7.45	7.48	7.3	7.45	2	3.39	9.15523	43.56	2e-15	1.3e-12	25.66
O00267	Transcription elongation factor SPT5 OS=Homo sapiens GN=SUPT5H PE=1 SV=1	SUPT5H	9.68	9.7	9.72	9.49	9.68	6.3	6.17	6.31	6.27	6.4	6	3.37	7.97343	42.4	2.9e-15	1.3e-12	25.34
Q6NXG1	Epithelial splicing regulatory protein 1 OS=Homo sapiens GN=ESRP1 PE=1 SV=2	ESRP1	9.38	9.5	9.55	9.33	9.44	6.1	6.2	6.08	6.25	6.19	7	3.27	7.80216	41.73	3.5e-15	1.3e-12	25.16
P35221	Catenin alpha-1 OS=Homo sapiens GN=CTNNA1 PE=1 SV=1	CTNNA1	10.86	10.71	10.76	10.71	10.77	7.86	7.85	7.83	7.92	7.99	14	2.87	9.32583	41.52	3.8e-15	1.3e-12	25.1
Q9BQ61	Uncharacterized protein C19orf43 OS=Homo sapiens GN=C19orf43 PE=1 SV=1	C19orf43	8.46	8.48	8.39	8.34	8.39	5.55	5.51	5.4	5.55	5.39	3	2.93	6.94589	35.78	2.5e-14	7.3e-12	23.32
Q92925	SWI/SNF-related matrix-associated actin-dependent regulator of chromatin subfamily D member 2 OS=Homo sapiens GN=SMARCD2 PE=1 SV=3	SMARCD2	11.01	10.83	10.67	10.6	10.65	7.22	7.05	7.4	7.26	7.43	13	3.48	9.0112	34.23	4.5e-14	7.4e-12	22.78
P11940	Polyadenylate-binding protein 1 OS=Homo sapiens GN=PABPC1 PE=1 SV=2	PABPC1	11.01	11.08	11.16	10.93	11.02	8.63	8.57	8.61	8.68	8.7	5	2.4	9.83916	34.22	4.5e-14	7.4e-12	22.77
Q99873	Protein arginine N-methyltransferase 1 OS=Homo sapiens GN=PRMT1 PE=1 SV=2	PRMT1	10.7	10.64	10.69	10.57	10.77	8.34	8.35	8.31	8.3	8.41	8	2.33	9.50999	33.9	5.1e-14	7.4e-12	22.66
P52597	Heterogeneous nuclear ribonucleoprotein F OS=Homo sapiens GN=HNRNPF PE=1 SV=3	HNRNPF	11.25	11.43	11.5	11.21	11.17	8.39	8.43	8.4	8.21	8.45	8	2.94	9.8441	33.65	5.6e-14	7.4e-12	22.56
O43719	HIV Tat-specific factor 1 OS=Homo sapiens GN=HTATSF1 PE=1 SV=1	HTATSF1	9.1	8.91	8.91	9.1	8.9	6.05	5.88	6.1	6.16	6.09	5	2.93	7.52091	33.61	5.6e-14	7.4e-12	22.55
P31943	Heterogeneous nuclear ribonucleoprotein H OS=Homo sapiens GN=HNRNPH1 PE=1 SV=4	HNRNPH1	9.99	10.24	10.2	9.8	9.94	6.83	6.79	6.7	6.61	6.84	5	3.28	8.39309	33.6	5.7e-14	7.4e-12	22.55
P61978	Heterogeneous nuclear ribonucleoprotein K OS=Homo sapiens GN=HNRNPK PE=1 SV=1	HNRNPK	13.4	13.63	13.52	13.24	13.37	10.72	10.86	10.71	10.7	10.73	23	2.69	12.0897	33.36	6.2e-14	7.4e-12	22.46
P52272	Heterogeneous nuclear ribonucleoprotein M OS=Homo sapiens GN=HNRNPM PE=1 SV=3	HNRNPM	12.87	13.11	13.02	12.8	12.86	10.48	10.55	10.48	10.45	10.44	29	2.46	11.7069	32.53	8.6e-14	8.6e-12	22.15
P07737	Profilin-1 OS=Homo sapiens GN=PFN1 PE=1 SV=2	PFN1	11.77	11.74	11.69	11.8	11.72	9.32	9.36	9.09	9.21	9.04	9	2.54	10.4736	32.34	9.3e-14	8.6e-12	22.07
Q13148	TAR DNA-binding protein 43 OS=Homo sapiens GN=TARDBP PE=1 SV=1	TARDBP	11.45	11.61	11.57	11.26	11.39	8.75	8.82	8.8	8.78	8.93	11	2.64	10.1366	31.98	1.1e-13	8.6e-12	21.94
Q9NTZ6	RNA-binding protein 12 OS=Homo sapiens GN=RBM12 PE=1 SV=1	RBM12	9.07	9.06	8.93	8.94	8.91	5.9	5.91	5.45	5.61	5.75	5	3.26	7.35385	31.66	1.2e-13	8.6e-12	21.81
Q92945	Far upstream element-binding protein 2 OS=Homo sapiens GN=KHSRP PE=1 SV=4	KHSRP	11.66	11.98	11.87	11.61	11.64	9.05	8.9	8.98	8.85	9	17	2.8	10.355	31.65	1.2e-13	8.6e-12	21.81
Q96EB6	NAD-dependent protein deacetylase sirtuin-1 OS=Homo sapiens GN=SIRT1 PE=1 SV=2	SIRT1	7.76	7.51	7.81	7.61	7.61	4.14	3.88	3.86	4.09	3.67	2	3.73	5.79411	31.57	1.3e-13	8.6e-12	21.77
P62993	Growth factor receptor-bound protein 2 OS=Homo sapiens GN=GRB2 PE=1 SV=1	GRB2	9.8	9.94	9.87	9.73	9.82	7.37	7.1	7.21	7.13	7.37	8	2.6	8.53468	31.49	1.3e-13	8.6e-12	21.74
P62826	GTP-binding nuclear protein Ran OS=Homo sapiens GN=RAN PE=1 SV=3	RAN	11.42	11.38	11.33	11.52	11.4	9.31	9.26	9.16	9.26	9.16	7	2.18	10.3193	31.47	1.3e-13	8.6e-12	21.73
Q9UBL3	Set1/Ash2 histone methyltransferase complex subunit ASH2 OS=Homo sapiens GN=ASH2L PE=1 SV=1	ASH2L	8.4	8.16	8.12	7.98	7.96	4.95	4.89	4.75	4.84	4.9	6	3.26	6.49425	31.37	1.4e-13	8.6e-12	21.69
Q10567	AP-1 complex subunit beta-1 OS=Homo sapiens GN=AP1B1 PE=1 SV=2	AP1B1	9.83	9.76	9.66	9.66	9.75	7.43	7.46	7.54	7.44	7.33	9	2.29	8.58542	31.31	1.4e-13	8.6e-12	21.67
P31942	Heterogeneous nuclear ribonucleoprotein H3 OS=Homo sapiens GN=HNRNPH3 PE=1 SV=2	HNRNPH3	11.28	11.59	11.5	11.38	11.36	8.97	9	8.96	8.84	9.04	7	2.46	10.1927	31.25	1.4e-13	8.6e-12	21.65
Q13263	Transcription intermediary factor 1-beta OS=Homo sapiens GN=TRIM28 PE=1 SV=5	TRIM28	13.49	13.23	13.37	13.34	13.35	10.5	10.43	10.79	10.68	10.77	25	2.72	11.9955	31.23	1.4e-13	8.6e-12	21.64
Q92900	Regulator of nonsense transcripts 1 OS=Homo sapiens GN=UPF1 PE=1 SV=2	UPF1	11.79	11.93	12.14	11.78	11.9	9.18	8.89	9.18	9.01	9.14	23	2.83	10.4944	31.15	1.5e-13	8.6e-12	21.61
Q14847	LIM and SH3 domain protein 1 OS=Homo sapiens GN=LASP1 PE=1 SV=2	LASP1	9.73	9.82	9.72	9.9	9.88	7.64	7.65	7.61	7.56	7.58	8	2.2	8.70621	31	1.6e-13	8.6e-12	21.55
P63165	Small ubiquitin-related modifier 1 OS=Homo sapiens GN=SUMO1 PE=1 SV=1	SUMO1	8.74	8.61	8.53	8.43	8.47	4.97	4.63	4.61	5.14	4.73	1	3.74	6.68568	30.96	1.6e-13	8.6e-12	21.53
P45973	Chromobox protein homolog 5 OS=Homo sapiens GN=CBX5 PE=1 SV=1	CBX5	11.04	10.85	10.79	10.99	10.93	8.1	8.16	7.75	8	7.79	6	2.96	9.4389	30.57	1.9e-13	9.8e-12	21.37
P31689	DnaJ homolog subfamily A member 1 OS=Homo sapiens GN=DNAJA1 PE=1 SV=2	DNAJA1	9.58	9.53	9.52	9.41	9.64	7.15	7.3	7.27	7.32	7.17	3	2.29	8.38855	30.22	2.2e-13	1e-11	21.23
Q96D46	60S ribosomal export protein NMD3 OS=Homo sapiens GN=NMD3 PE=1 SV=1	NMD3	9.74	9.64	9.63	9.65	9.72	6.8	6.88	6.36	6.78	6.62	6	2.99	8.18163	30.09	2.3e-13	1e-11	21.18
Q15233	Non-POU domain-containing octamer-binding protein OS=Homo sapiens GN=NONO PE=1 SV=4	NONO	12.82	13.11	13.17	12.79	12.78	9.99	10	10.09	9.83	10.11	20	2.93	11.4691	30.09	2.3e-13	1e-11	21.18
P12956	X-ray repair cross-complementing protein 6 OS=Homo sapiens GN=XRCC6 PE=1 SV=2	XRCC6	12.5	12.27	12.24	12.28	12.32	9.96	10.03	9.79	9.86	9.74	27	2.45	11.0995	30.06	2.4e-13	1e-11	21.16
Q8NEY8	Periphilin-1 OS=Homo sapiens GN=PPHLN1 PE=1 SV=2	PPHLN1	8.29	8.43	8.33	8.2	8.25	5.27	5.32	5.01	5.16	4.87	1	3.18	6.71185	30.01	2.4e-13	1e-11	21.14
Q14320	Protein FAM50A OS=Homo sapiens GN=FAM50A PE=1 SV=2	FAM50A	8.47	8.31	8.35	8.21	8.25	5.49	5.39	5.12	5.43	5.47	3	2.94	6.84859	29.86	2.6e-13	1.1e-11	21.08
Q14103	Heterogeneous nuclear ribonucleoprotein D0 OS=Homo sapiens GN=HNRNPD PE=1 SV=1	HNRNPD	11.76	11.91	11.72	11.6	11.75	9.09	9.26	8.88	9.03	8.88	10	2.72	10.388	29.66	2.8e-13	1.1e-11	20.99
P46937	Transcriptional coactivator YAP1 OS=Homo sapiens GN=YAP1 PE=1 SV=2	YAP1	9.06	8.98	8.98	8.88	8.82	5.51	5.01	4.87	5.42	5.02	4	3.78	7.05548	29.63	2.8e-13	1.1e-11	20.98
Q15532	Protein SSXT OS=Homo sapiens GN=SS18 PE=1 SV=3	SS18	9.53	9.74	9.74	9.53	9.61	4.58	3.76	4.84	4.79	4.46	1	5.15	7.05722	29.57	2.9e-13	1.1e-11	20.96
P13010	X-ray repair cross-complementing protein 5 OS=Homo sapiens GN=XRCC5 PE=1 SV=3	XRCC5	11.85	11.67	11.57	11.68	11.7	9.53	9.52	9.56	9.38	9.51	21	2.19	10.5971	29.51	3e-13	1.1e-11	20.93
P28702	Retinoic acid receptor RXR-beta OS=Homo sapiens GN=RXRB PE=1 SV=2	RXRB	6.97	6.86	7.08	6.87	6.56	2.03	1.84	2.24	1.51	1.73	1	5	4.36844	29.41	3.1e-13	1.1e-11	20.89
P08621	U1 small nuclear ribonucleoprotein 70 kDa OS=Homo sapiens GN=SNRNP70 PE=1 SV=2	SNRNP70	11.47	11.62	11.43	11.3	11.4	9.14	9.27	9.1	9.12	9.08	12	2.3	10.2924	29.4	3.1e-13	1.1e-11	20.89
P22626	Heterogeneous nuclear ribonucleoproteins A2/B1 OS=Homo sapiens GN=HNRNPA2B1 PE=1 SV=2	HNRNPA2B1	13.43	13.74	13.58	13.42	13.46	11.27	11.35	11.24	11.21	11.26	20	2.26	12.3956	29.36	3.2e-13	1.1e-11	20.87
Q8NFD5	AT-rich interactive domain-containing protein 1B OS=Homo sapiens GN=ARID1B PE=1 SV=2	ARID1B	8.66	8.6	8.54	8.29	8.22	3.33	3.6	4.22	3.39	3.68	3	4.82	6.05269	29.34	3.2e-13	1.1e-11	20.86
P35637	RNA-binding protein FUS OS=Homo sapiens GN=FUS PE=1 SV=1	FUS	11.92	12.25	12.23	11.8	11.88	9.05	9.06	8.84	8.78	8.83	8	3.1	10.4641	29.26	3.3e-13	1.1e-11	20.82
Q92688	Acidic leucine-rich nuclear phosphoprotein 32 family member B OS=Homo sapiens GN=ANP32B PE=1 SV=1	ANP32B	8.65	8.42	8.38	8.31	8.35	5.63	5.64	5.54	5.45	5.75	2	2.82	7.01289	29.25	3.3e-13	1.1e-11	20.82
O95238	SAM pointed domain-containing Ets transcription factor OS=Homo sapiens GN=SPDEF PE=1 SV=1	SPDEF	7.93	7.76	8.06	7.94	7.91	3.69	3.9	4.18	4.37	3.82	3	3.93	5.95442	29.01	3.7e-13	1.2e-11	20.71
Q9HAV4	Exportin-5 OS=Homo sapiens GN=XPO5 PE=1 SV=1	XPO5	8.9	8.58	8.56	8.49	8.52	5.41	5.49	5.07	5.15	5.41	6	3.3	6.95673	29	3.7e-13	1.2e-11	20.71
Q14671	Pumilio homolog 1 OS=Homo sapiens GN=PUM1 PE=1 SV=3	PUM1	7.89	7.96	8.01	7.62	7.87	4.57	4.63	4.86	4.42	4.44	2	3.29	6.22705	28.35	5e-13	1.5e-11	20.42
Q16576	Histone-binding protein RBBP7 OS=Homo sapiens GN=RBBP7 PE=1 SV=1	RBBP7	9.68	9.45	9.58	9.65	9.54	7.28	7.27	6.99	7.25	7.1	2	2.4	8.38027	28.32	5e-13	1.5e-11	20.41
P83916	Chromobox protein homolog 1 OS=Homo sapiens GN=CBX1 PE=1 SV=1	CBX1	8.79	8.7	8.75	8.87	8.83	6.38	6.45	6.6	6.31	6.31	3	2.38	7.59979	28.16	5.4e-13	1.5e-11	20.34
O14980	Exportin-1 OS=Homo sapiens GN=XPO1 PE=1 SV=1	XPO1	10.4	10.29	10.21	10.58	10.23	8.04	8.04	8.01	8.06	7.98	13	2.31	9.18359	28.14	5.5e-13	1.5e-11	20.33
Q9Y3I0	tRNA-splicing ligase RtcB homolog OS=Homo sapiens GN=RTCB PE=1 SV=1	RTCB	9.25	9.32	9.14	9.32	9.37	7.11	7.14	6.91	7.04	6.99	6	2.24	8.15695	28.13	5.5e-13	1.5e-11	20.33
Q15365	Poly(rC)-binding protein 1 OS=Homo sapiens GN=PCBP1 PE=1 SV=2	PCBP1	9.8	9.82	9.98	9.78	9.7	7.76	7.6	7.7	7.63	7.71	5	2.13	8.74759	28.08	5.6e-13	1.5e-11	20.3
P05783	Keratin, type I cytoskeletal 18 OS=Homo sapiens GN=KRT18 PE=1 SV=2	KRT18	15.05	15.28	15.21	15.18	15.08	13.34	13.32	13.19	13.2	13.24	33	1.9	14.2086	28.01	5.8e-13	1.5e-11	20.27
Q01844	RNA-binding protein EWS OS=Homo sapiens GN=EWSR1 PE=1 SV=1	EWSR1	10.69	11.05	11.06	10.54	10.77	7.81	7.81	7.98	7.88	7.94	5	2.94	9.35048	28.01	5.8e-13	1.5e-11	20.27
P55795	Heterogeneous nuclear ribonucleoprotein H2 OS=Homo sapiens GN=HNRNPH2 PE=1 SV=1	HNRNPH2	9.26	9.48	9.49	9.3	9.28	6.53	6.51	6.22	6.19	6.02	4	3.07	7.82801	27.99	5.8e-13	1.5e-11	20.26
Q96I24	Far upstream element-binding protein 3 OS=Homo sapiens GN=FUBP3 PE=1 SV=2	FUBP3	10.36	10.46	10.45	10.19	10.26	7.89	7.89	8.15	7.87	8	12	2.38	9.15075	27.89	6.1e-13	1.6e-11	20.22
P62937	Peptidyl-prolyl cis-trans isomerase A OS=Homo sapiens GN=PPIA PE=1 SV=2	PPIA	11	10.9	10.97	10.95	10.82	8.85	8.74	8.61	8.81	8.55	5	2.22	9.82023	27.78	6.4e-13	1.6e-11	20.17
O43684	Mitotic checkpoint protein BUB3 OS=Homo sapiens GN=BUB3 PE=1 SV=1	BUB3	7.28	7.17	7.17	7.18	7.1	3.96	4.37	3.93	4.07	3.97	3	3.12	5.62062	27.78	6.5e-13	1.6e-11	20.17
P17275	Transcription factor jun-B OS=Homo sapiens GN=JUNB PE=1 SV=1	JUNB	8.05	7.74	7.97	7.85	7.84	4.71	4.21	4.44	4.35	4.74	2	3.4	6.18826	27.68	6.7e-13	1.6e-11	20.12
P51532	Transcription activator BRG1 OS=Homo sapiens GN=SMARCA4 PE=1 SV=2	SMARCA4	11.39	11.35	11.18	11.03	11.11	8.22	8.26	8.59	8.41	8.58	16	2.8	9.81262	27.67	6.8e-13	1.6e-11	20.12
P51991	Heterogeneous nuclear ribonucleoprotein A3 OS=Homo sapiens GN=HNRNPA3 PE=1 SV=2	HNRNPA3	11.64	11.94	11.83	11.59	11.66	9.38	9.44	9.23	9.22	9.21	10	2.44	10.5141	27.63	6.9e-13	1.6e-11	20.1
P84103	Serine/arginine-rich splicing factor 3 OS=Homo sapiens GN=SRSF3 PE=1 SV=1	SRSF3	10.39	10.65	10.45	10.26	10.38	8.18	8.18	8.01	8.08	8.08	5	2.32	9.26583	27.61	7e-13	1.6e-11	20.09
O15355	Protein phosphatase 1G OS=Homo sapiens GN=PPM1G PE=1 SV=1	PPM1G	8.48	8.12	8.21	8.38	8.35	5.52	5.44	5.72	5.43	5.36	4	2.81	6.90103	27.5	7.3e-13	1.7e-11	20.04
P05787	Keratin, type II cytoskeletal 8 OS=Homo sapiens GN=KRT8 PE=1 SV=7	KRT8	15.83	16	15.83	15.96	15.82	13.99	13.94	13.71	13.75	13.75	39	2.06	14.8587	27.45	7.5e-13	1.7e-11	20.01
Q9NZB2	Constitutive coactivator of PPAR-gamma-like protein 1 OS=Homo sapiens GN=FAM120A PE=1 SV=2	FAM120A	10.38	10.45	10.42	10.31	10.36	8.33	8.26	8.49	8.44	8.43	12	1.99	9.38554	27.4	7.7e-13	1.7e-11	19.99
Q8WXF1	Paraspeckle component 1 OS=Homo sapiens GN=PSPC1 PE=1 SV=1	PSPC1	11.53	11.89	11.64	11.65	11.45	8.56	8.28	7.98	7.89	8.2	12	3.45	9.90666	27.38	7.8e-13	1.7e-11	19.98
O14979	Heterogeneous nuclear ribonucleoprotein D-like OS=Homo sapiens GN=HNRNPDL PE=1 SV=3	HNRNPDL	9.42	9.68	9.36	9.18	9.4	6.34	6.71	6.4	6.27	6.38	6	2.99	7.91326	27.33	7.9e-13	1.7e-11	19.96
Q00839	Heterogeneous nuclear ribonucleoprotein U OS=Homo sapiens GN=HNRNPU PE=1 SV=6	HNRNPU	13.09	13.27	13.08	12.99	13.06	11.2	11.29	11.21	11.23	11.23	20	1.87	12.1657	27.1	8.9e-13	1.9e-11	19.85
P55317	Hepatocyte nuclear factor 3-alpha OS=Homo sapiens GN=FOXA1 PE=1 SV=2	FOXA1	8.55	8.47	8.43	8.59	8.36	3.39	2.4	2.71	2.56	3.56	2	5.56	5.70242	27.08	8.9e-13	1.9e-11	19.84
Q92769	Histone deacetylase 2 OS=Homo sapiens GN=HDAC2 PE=1 SV=2	HDAC2	9.64	9.46	9.2	9.48	9.37	6.89	6.9	6.7	6.88	6.64	4	2.63	8.1154	27.05	9e-13	1.9e-11	19.83
P61158	Actin-related protein 3 OS=Homo sapiens GN=ACTR3 PE=1 SV=3	ACTR3	8.2	8.23	8.12	8.21	8.27	5.97	6.08	5.83	5.92	5.82	4	2.28	7.06596	26.82	1e-12	2e-11	19.72
P62857	40S ribosomal protein S28 OS=Homo sapiens GN=RPS28 PE=1 SV=1	RPS28	9.1	9.09	8.96	9.15	9.1	6.88	6.91	6.69	7.01	6.75	2	2.23	7.96482	26.54	1.2e-12	2.3e-11	19.59
P55060	Exportin-2 OS=Homo sapiens GN=CSE1L PE=1 SV=3	CSE1L	9.26	9.06	9.14	9.07	9.11	6.97	6.93	7.13	6.87	7.08	11	2.13	8.06297	26.54	1.2e-12	2.3e-11	19.59
P62316	Small nuclear ribonucleoprotein Sm D2 OS=Homo sapiens GN=SNRPD2 PE=1 SV=1	SNRPD2	9.71	9.83	9.63	9.68	9.68	7.69	7.79	7.73	7.7	7.51	4	2.02	8.69349	26.01	1.5e-12	2.9e-11	19.33
O43143	Pre-mRNA-splicing factor ATP-dependent RNA helicase DHX15 OS=Homo sapiens GN=DHX15 PE=1 SV=2	DHX15	10.45	10.39	10.14	10.24	10.31	8.09	8.23	8.12	8	7.92	11	2.23	9.18981	26	1.5e-12	2.9e-11	19.33
Q9P258	Protein RCC2 OS=Homo sapiens GN=RCC2 PE=1 SV=2	RCC2	9.81	9.86	9.69	9.84	9.73	7.82	7.91	7.95	7.9	8.01	7	1.87	8.85071	25.86	1.6e-12	3e-11	19.26
Q08211	ATP-dependent RNA helicase A OS=Homo sapiens GN=DHX9 PE=1 SV=4	DHX9	12.63	12.73	12.56	12.38	12.43	10.58	10.54	10.5	10.46	10.51	36	2.02	11.5317	25.72	1.7e-12	3.2e-11	19.19
P23246	Splicing factor, proline- and glutamine-rich OS=Homo sapiens GN=SFPQ PE=1 SV=2	SFPQ	12.74	13.04	13.15	12.7	12.74	10.33	10.12	10.3	10.02	10.26	21	2.67	11.54	25.67	1.8e-12	3.2e-11	19.16
Q07666	KH domain-containing, RNA-binding, signal transduction-associated protein 1 OS=Homo sapiens GN=KHDRBS1 PE=1 SV=1	KHDRBS1	9.49	9.78	9.64	9.32	9.48	7.16	7.16	7.17	6.97	7.17	4	2.41	8.33569	25.64	1.8e-12	3.2e-11	19.15
Q9H3K6	BolA-like protein 2 OS=Homo sapiens GN=BOLA2 PE=1 SV=1	BOLA2	8.61	8.56	8.45	8.7	8.64	5.76	5.81	5.29	5.83	5.49	2	2.95	7.11581	25.53	1.9e-12	3.4e-11	19.09
Q9BUJ2	Heterogeneous nuclear ribonucleoprotein U-like protein 1 OS=Homo sapiens GN=HNRNPUL1 PE=1 SV=2	HNRNPUL1	9.25	9.51	9.45	9.24	9.21	6.93	6.95	7.11	6.92	7.17	9	2.32	8.17407	25.5	1.9e-12	3.4e-11	19.08
Q99729	Heterogeneous nuclear ribonucleoprotein A/B OS=Homo sapiens GN=HNRNPAB PE=1 SV=2	HNRNPAB	11.78	11.98	11.79	11.6	11.81	9.26	9.5	9.03	9.18	9.05	9	2.58	10.4968	25.37	2e-12	3.6e-11	19.01
Q01081	Splicing factor U2AF 35 kDa subunit OS=Homo sapiens GN=U2AF1 PE=1 SV=3	U2AF1	7.7	7.91	7.72	7.56	7.64	5	4.95	5.05	5.03	5.3	3	2.64	6.38777	25.3	2.1e-12	3.6e-11	18.98
P08651	Nuclear factor 1 C-type OS=Homo sapiens GN=NFIC PE=1 SV=2	NFIC	9.2	9.29	9.12	9.02	9.09	5.3	5.21	4.36	4.68	4.47	2	4.34	6.97229	25.28	2.1e-12	3.6e-11	18.97
P38159	RNA-binding motif protein, X chromosome OS=Homo sapiens GN=RBMX PE=1 SV=3	RBMX	10.04	10.36	10.21	9.85	10.02	7.76	7.73	7.63	7.59	7.61	3	2.43	8.87845	25.18	2.3e-12	3.8e-11	18.91
Q96PK6	RNA-binding protein 14 OS=Homo sapiens GN=RBM14 PE=1 SV=2	RBM14	12.75	13.04	13.24	12.71	12.76	9.76	9.61	10	9.81	10.09	17	3.05	11.3759	25.12	2.3e-12	3.9e-11	18.89
Q15843	NEDD8 OS=Homo sapiens GN=NEDD8 PE=1 SV=1	NEDD8	7	6.91	6.77	7.01	6.8	3.87	3.72	3.46	3.98	3.9	2	3.11	5.34175	25.04	2.4e-12	3.9e-11	18.84
Q16629	Serine/arginine-rich splicing factor 7 OS=Homo sapiens GN=SRSF7 PE=1 SV=1	SRSF7	9.6	9.68	9.43	9.28	9.47	7.26	7.32	7.33	7.36	7.4	5	2.16	8.41186	25.04	2.4e-12	3.9e-11	18.84
P11142	Heat shock cognate 71 kDa protein OS=Homo sapiens GN=HSPA8 PE=1 SV=1	HSPA8	13.32	13.22	13.15	13.34	13.3	11.42	11.47	11.6	11.59	11.43	16	1.76	12.3857	24.89	2.6e-12	4.2e-11	18.77
O43809	Cleavage and polyadenylation specificity factor subunit 5 OS=Homo sapiens GN=NUDT21 PE=1 SV=1	NUDT21	10.61	10.81	10.55	10.26	10.47	8.03	8.08	7.86	7.9	7.74	9	2.61	9.23108	24.85	2.7e-12	4.2e-11	18.75
Q7Z3K3	Pogo transposable element with ZNF domain OS=Homo sapiens GN=POGZ PE=1 SV=2	POGZ	8.12	8.16	7.85	7.84	7.99	5.45	5.58	5.67	5.64	5.59	2	2.4	6.78894	24.8	2.7e-12	4.3e-11	18.72
Q07955	Serine/arginine-rich splicing factor 1 OS=Homo sapiens GN=SRSF1 PE=1 SV=2	SRSF1	10.97	11.25	11.06	10.95	11.03	8.86	9.02	9.07	8.99	9.14	8	2.04	10.0336	24.72	2.8e-12	4.4e-11	18.68
P18077	60S ribosomal protein L35a OS=Homo sapiens GN=RPL35A PE=1 SV=2	RPL35A	10.68	10.85	10.74	10.92	10.91	8.73	8.87	8.52	8.58	8.59	5	2.16	9.73818	24.72	2.8e-12	4.4e-11	18.68
O14744	Protein arginine N-methyltransferase 5 OS=Homo sapiens GN=PRMT5 PE=1 SV=4	PRMT5	8.78	8.6	9.2	9.26	8.94	5.6	5.46	5.5	5.89	5.55	4	3.35	7.27909	24.68	2.9e-12	4.4e-11	18.66
A0AV96	RNA-binding protein 47 OS=Homo sapiens GN=RBM47 PE=1 SV=2	RBM47	8.38	8.49	8.5	8.65	8.58	6.03	5.69	6.02	6	6.19	6	2.54	7.25281	24.65	2.9e-12	4.5e-11	18.64
Q7Z5J4	Retinoic acid-induced protein 1 OS=Homo sapiens GN=RAI1 PE=1 SV=2	RAI1	8.81	8.77	8.67	8.59	8.58	5.54	5.43	5.88	5.6	6.05	3	2.98	7.19288	24.53	3.1e-12	4.7e-11	18.58
Q96JM3	Chromosome alignment-maintaining phosphoprotein 1 OS=Homo sapiens GN=CHAMP1 PE=1 SV=2	CHAMP1	7.83	7.55	7.78	7.54	7.73	5.12	5.28	5.38	5.22	5.12	1	2.46	6.45504	24.49	3.2e-12	4.7e-11	18.56
Q93052	Lipoma-preferred partner OS=Homo sapiens GN=LPP PE=1 SV=1	LPP	8.73	8.82	8.97	8.92	8.8	6.66	6.4	6.44	6.29	6.16	4	2.46	7.61789	24.37	3.4e-12	5e-11	18.5
Q6ISB3	Grainyhead-like protein 2 homolog OS=Homo sapiens GN=GRHL2 PE=1 SV=1	GRHL2	11.77	11.73	11.77	11.72	11.67	8.99	8.9	9.45	9.12	9.39	21	2.56	10.4504	24.33	3.5e-12	5e-11	18.47
Q13151	Heterogeneous nuclear ribonucleoprotein A0 OS=Homo sapiens GN=HNRNPA0 PE=1 SV=1	HNRNPA0	11.07	11.4	11.24	11.07	11.1	8.96	9.05	9.16	9.18	9.17	8	2.07	10.1408	24.27	3.6e-12	5.2e-11	18.44
P26599	Polypyrimidine tract-binding protein 1 OS=Homo sapiens GN=PTBP1 PE=1 SV=1	PTBP1	11.11	11.21	11.24	10.88	11.09	8.77	8.85	9.07	8.88	8.7	12	2.25	9.9805	24.17	3.8e-12	5.4e-11	18.39
Q99700	Ataxin-2 OS=Homo sapiens GN=ATXN2 PE=1 SV=2	ATXN2	9.93	9.91	10.22	9.78	10.01	6.34	6.16	6.76	6.59	6.95	8	3.41	8.26563	24.15	3.8e-12	5.4e-11	18.38
P49711	Transcriptional repressor CTCF OS=Homo sapiens GN=CTCF PE=1 SV=1	CTCF	8.14	8.09	7.97	7.97	8.03	5.58	5.33	5.08	5.14	5.52	2	2.71	6.6842	24.13	3.9e-12	5.4e-11	18.37
O94776	Metastasis-associated protein MTA2 OS=Homo sapiens GN=MTA2 PE=1 SV=1	MTA2	9.85	9.63	9.3	9.61	9.69	7.06	7.11	7.1	7.19	6.84	9	2.56	8.33856	24.11	3.9e-12	5.4e-11	18.36
Q9Y2G9	Protein strawberry notch homolog 2 OS=Homo sapiens GN=SBNO2 PE=2 SV=3	SBNO2	7.01	7.08	7.05	6.86	7.01	2.2	2.94	2.74	2.29	3.13	2	4.34	4.83173	24.07	4e-12	5.4e-11	18.34
Q92499	ATP-dependent RNA helicase DDX1 OS=Homo sapiens GN=DDX1 PE=1 SV=2	DDX1	9.54	9.5	9.38	9.41	9.58	7.55	7.58	7.75	7.63	7.7	8	1.84	8.56092	24.05	4e-12	5.5e-11	18.33
Q6IQ23	Pleckstrin homology domain-containing family A member 7 OS=Homo sapiens GN=PLEKHA7 PE=1 SV=2	PLEKHA7	6.51	6.59	6.48	6.59	6.62	3.91	3.7	3.97	3.67	4	2	2.71	5.20395	24.02	4.1e-12	5.5e-11	18.31
P09012	U1 small nuclear ribonucleoprotein A OS=Homo sapiens GN=SNRPA PE=1 SV=3	SNRPA	9.12	9.13	8.99	8.88	8.99	6.8	6.7	6.94	6.92	7.04	4	2.14	7.94994	24.01	4.1e-12	5.5e-11	18.31
Q96EK5	KIF1-binding protein OS=Homo sapiens GN=KIF1BP PE=1 SV=1	KIF1BP	9.86	9.67	10.42	10.3	10.1	5.48	4.86	5.9	5.49	5.58	7	4.61	7.76629	24.8	4.3e-12	5.5e-11	18.29
P09874	Poly [ADP-ribose] polymerase 1 OS=Homo sapiens GN=PARP1 PE=1 SV=4	PARP1	11.14	10.9	10.9	11.04	11.02	9.24	9.26	9.31	9.27	9.17	20	1.75	10.1254	23.92	4.3e-12	5.5e-11	18.26
P49023	Paxillin OS=Homo sapiens GN=PXN PE=1 SV=3	PXN	9.42	9.4	9.53	9.33	9.25	6.34	6.29	5.55	5.97	5.76	4	3.41	7.68407	23.91	4.3e-12	5.5e-11	18.25
Q92879	CUGBP Elav-like family member 1 OS=Homo sapiens GN=CELF1 PE=1 SV=2	CELF1	9.48	9.54	9.51	9.08	9.46	7	6.94	7	6.86	6.66	6	2.52	8.15236	23.91	4.3e-12	5.5e-11	18.25
P26368	Splicing factor U2AF 65 kDa subunit OS=Homo sapiens GN=U2AF2 PE=1 SV=4	U2AF2	7.44	7.64	7.42	7.33	7.37	4.92	5.15	4.77	4.91	4.96	2	2.5	6.19184	23.89	4.4e-12	5.5e-11	18.24
P29401	Transketolase OS=Homo sapiens GN=TKT PE=1 SV=3	TKT	10.48	10.51	10.67	10.82	10.73	8.09	7.91	7.74	8.08	7.53	8	2.77	9.25563	23.89	4.4e-12	5.5e-11	18.24
P22314	Ubiquitin-like modifier-activating enzyme 1 OS=Homo sapiens GN=UBA1 PE=1 SV=3	UBA1	8.65	8.42	8.45	8.68	8.41	6.43	6.22	6.33	6.47	6.33	7	2.17	7.43951	23.87	4.4e-12	5.5e-11	18.23
Q969G3	SWI/SNF-related matrix-associated actin-dependent regulator of chromatin subfamily E member 1 OS=Homo sapiens GN=SMARCE1 PE=1 SV=2	SMARCE1	10.43	10.21	9.95	9.88	9.98	6.89	6.59	7.08	6.73	7.2	9	3.19	8.49502	23.84	4.5e-12	5.5e-11	18.21
Q96CW1	AP-2 complex subunit mu OS=Homo sapiens GN=AP2M1 PE=1 SV=2	AP2M1	8.82	8.9	8.71	8.8	8.88	6.66	6.76	6.43	6.75	6.44	2	2.21	7.71632	23.83	4.5e-12	5.5e-11	18.21
Q15366	Poly(rC)-binding protein 2 OS=Homo sapiens GN=PCBP2 PE=1 SV=1	PCBP2	9.75	9.8	10.03	9.61	9.79	7.67	7.82	7.67	7.81	7.7	5	2.06	8.765	23.76	4.7e-12	5.7e-11	18.17
O60884	DnaJ homolog subfamily A member 2 OS=Homo sapiens GN=DNAJA2 PE=1 SV=1	DNAJA2	8.87	8.87	8.65	9.01	8.92	6.47	6.46	6.23	6.68	6.3	3	2.44	7.64573	23.69	4.9e-12	5.9e-11	18.13
O60506	Heterogeneous nuclear ribonucleoprotein Q OS=Homo sapiens GN=SYNCRIP PE=1 SV=2	SYNCRIP	12.28	12.39	12.22	12.04	12.26	9.85	9.97	9.46	9.72	9.5	15	2.54	10.9677	23.6	5.1e-12	6.1e-11	18.08
P63167	Dynein light chain 1, cytoplasmic OS=Homo sapiens GN=DYNLL1 PE=1 SV=1	DYNLL1	10.02	9.98	9.98	9.73	9.98	6.42	6.37	5.72	5.93	5.43	2	3.97	7.95624	23.51	5.4e-12	6.4e-11	18.04
Q13185	Chromobox protein homolog 3 OS=Homo sapiens GN=CBX3 PE=1 SV=4	CBX3	10.79	10.66	10.56	10.64	10.67	8.59	8.53	8.81	8.76	8.85	5	1.96	9.68635	23.46	5.5e-12	6.4e-11	18.01
P30153	Serine/threonine-protein phosphatase 2A 65 kDa regulatory subunit A alpha isoform OS=Homo sapiens GN=PPP2R1A PE=1 SV=4	PPP2R1A	7.81	7.6	7.63	7.64	7.64	5.32	5.25	5.33	5.55	5.53	4	2.27	6.52935	23.46	5.5e-12	6.4e-11	18.01
Q9UKM9	RNA-binding protein Raly OS=Homo sapiens GN=RALY PE=1 SV=1	RALY	10.81	11.06	10.75	10.65	10.78	8.75	8.84	8.62	8.72	8.56	8	2.11	9.75268	23.46	5.5e-12	6.4e-11	18.01
Q6EEV6	Small ubiquitin-related modifier 4 OS=Homo sapiens GN=SUMO4 PE=1 SV=2	SUMO4	9.52	9.43	9.5	9.6	9.4	6.58	6.18	6.37	5.91	6.72	1	3.14	7.9209	23.44	5.6e-12	6.4e-11	18
P49207	60S ribosomal protein L34 OS=Homo sapiens GN=RPL34 PE=1 SV=3	RPL34	10.72	10.8	10.76	10.85	10.9	9.18	9.23	9.19	9.22	9.09	4	1.62	9.99488	23.43	5.6e-12	6.4e-11	17.99
Q9UQE7	Structural maintenance of chromosomes protein 3 OS=Homo sapiens GN=SMC3 PE=1 SV=2	SMC3	9.84	9.72	9.44	9.74	9.71	7.58	7.56	7.4	7.66	7.38	11	2.18	8.6037	23.42	5.6e-12	6.4e-11	17.98
P37802	Transgelin-2 OS=Homo sapiens GN=TAGLN2 PE=1 SV=3	TAGLN2	8.99	8.97	8.93	9.06	8.86	7.14	7.3	7.22	7.21	7.1	8	1.77	8.07881	23.38	5.7e-12	6.4e-11	17.97
O75534	Cold shock domain-containing protein E1 OS=Homo sapiens GN=CSDE1 PE=1 SV=2	CSDE1	9.88	10.07	9.85	9.63	9.94	7.74	7.84	7.59	7.66	7.55	6	2.2	8.77491	23.35	5.8e-12	6.5e-11	17.95
P84090	Enhancer of rudimentary homolog OS=Homo sapiens GN=ERH PE=1 SV=1	ERH	10.32	10.47	10.05	9.95	10.21	7.4	7.59	7.11	7.34	7.03	4	2.91	8.74782	23.35	5.8e-12	6.5e-11	17.95
Q2TAY7	WD40 repeat-containing protein SMU1 OS=Homo sapiens GN=SMU1 PE=1 SV=2	SMU1	8.61	8.67	8.42	8.52	8.57	6.62	6.63	6.36	6.58	6.49	4	2.02	7.54556	23.24	6.2e-12	6.8e-11	17.88
Q01085	Nucleolysin TIAR OS=Homo sapiens GN=TIAL1 PE=1 SV=1	TIAL1	8.14	8.34	8.45	7.9	8.21	5.8	5.63	5.58	5.54	5.59	2	2.58	6.91862	23.24	6.2e-12	6.8e-11	17.88
P23526	Adenosylhomocysteinase OS=Homo sapiens GN=AHCY PE=1 SV=4	AHCY	8.1	8.04	7.97	7.98	7.91	5.88	6.06	5.97	6.02	5.77	4	2.06	6.96862	23.18	6.4e-12	6.9e-11	17.85
Q8IXT5	RNA-binding protein 12B OS=Homo sapiens GN=RBM12B PE=1 SV=2	RBM12B	7.01	7.18	7.08	6.95	7.01	4.84	4.53	4.62	4.79	4.64	5	2.36	5.86566	23.17	6.5e-12	6.9e-11	17.84
P35222	Catenin beta-1 OS=Homo sapiens GN=CTNNB1 PE=1 SV=1	CTNNB1	9.27	9.24	9.07	9.02	9.12	6.98	6.95	7.25	7.08	7.2	6	2.05	8.11825	23.16	6.5e-12	6.9e-11	17.84
P62258	14-3-3 protein epsilon OS=Homo sapiens GN=YWHAE PE=1 SV=1	YWHAE	8.04	8.08	8.06	8.3	8.06	6.14	6.17	6.2	6.24	6.14	3	1.93	7.14325	23.12	6.6e-12	7e-11	17.82
Q9H444	Charged multivesicular body protein 4b OS=Homo sapiens GN=CHMP4B PE=1 SV=1	CHMP4B	6.98	6.9	6.9	6.88	6.93	4.08	4.01	3.61	4.03	3.52	1	3.07	5.38396	22.99	7.1e-12	7.5e-11	17.75
P08727	Keratin, type I cytoskeletal 19 OS=Homo sapiens GN=KRT19 PE=1 SV=4	KRT19	14.26	14.36	14.12	14.43	14.27	12.56	12.48	12.32	12.32	12.26	22	1.9	13.3368	22.98	7.2e-12	7.5e-11	17.74
Q9GZS3	WD repeat-containing protein 61 OS=Homo sapiens GN=WDR61 PE=1 SV=1	WDR61	6.77	6.69	6.55	6.66	6.69	4.05	4.21	4.24	3.89	3.9	1	2.61	5.36448	22.95	7.3e-12	7.5e-11	17.72
Q9H2P0	Activity-dependent neuroprotector homeobox protein OS=Homo sapiens GN=ADNP PE=1 SV=1	ADNP	10.59	10.48	10.58	10.45	10.53	7.97	7.96	8.34	8.1	8.46	12	2.36	9.34662	22.92	7.4e-12	7.6e-11	17.71
Q14498	RNA-binding protein 39 OS=Homo sapiens GN=RBM39 PE=1 SV=2	RBM39	9.59	9.7	9.44	9.38	9.49	7.48	7.53	7.71	7.54	7.63	6	1.94	8.54827	22.9	7.5e-12	7.6e-11	17.69
Q1KMD3	Heterogeneous nuclear ribonucleoprotein U-like protein 2 OS=Homo sapiens GN=HNRNPUL2 PE=1 SV=1	HNRNPUL2	10.92	11.09	10.74	10.84	10.88	8.55	8.72	8.26	8.45	8.19	15	2.46	9.66356	22.89	7.5e-12	7.6e-11	17.69
P62995	Transformer-2 protein homolog beta OS=Homo sapiens GN=TRA2B PE=1 SV=1	TRA2B	9.41	9.65	9.5	9.35	9.47	7.59	7.65	7.69	7.68	7.79	5	1.79	8.57796	22.83	7.8e-12	7.8e-11	17.66
P49756	RNA-binding protein 25 OS=Homo sapiens GN=RBM25 PE=1 SV=3	RBM25	9.67	9.77	9.53	9.55	9.66	7.78	7.75	7.87	7.63	7.56	8	1.92	8.67826	22.8	7.9e-12	7.9e-11	17.64
Q15291	Retinoblastoma-binding protein 5 OS=Homo sapiens GN=RBBP5 PE=1 SV=2	RBBP5	7.6	7.28	7.12	7.28	7.14	4.54	4.74	4.55	4.63	4.8	3	2.64	5.96823	22.75	8.1e-12	8.1e-11	17.61
O00571	ATP-dependent RNA helicase DDX3X OS=Homo sapiens GN=DDX3X PE=1 SV=3	DDX3X	9.33	9.49	9.28	9.16	9.43	7.37	7.42	7.38	7.15	7.39	6	2	8.34077	22.71	8.3e-12	8.2e-11	17.59
P12270	Nucleoprotein TPR OS=Homo sapiens GN=TPR PE=1 SV=3	TPR	9.24	9.24	9.07	9.35	9.3	7.44	7.47	7.33	7.4	7.22	10	1.87	8.30648	22.67	8.5e-12	8.3e-11	17.57
Q02790	Peptidyl-prolyl cis-trans isomerase FKBP4 OS=Homo sapiens GN=FKBP4 PE=1 SV=3	FKBP4	10.08	9.87	9.83	10.16	9.99	7.79	7.67	7.42	7.68	7.31	10	2.41	8.78022	22.63	8.7e-12	8.5e-11	17.54
Q9NRX4	14 kDa phosphohistidine phosphatase OS=Homo sapiens GN=PHPT1 PE=1 SV=1	PHPT1	7.5	7.33	7.33	7.39	7.25	5.09	4.93	4.65	4.92	5.06	2	2.43	6.1463	22.49	9.4e-12	9e-11	17.46
O96019	Actin-like protein 6A OS=Homo sapiens GN=ACTL6A PE=1 SV=1	ACTL6A	7.68	7.49	7.19	7.35	7.39	4.82	4.77	4.42	4.77	4.54	4	2.75	6.04317	22.48	9.5e-12	9e-11	17.46
O43823	A-kinase anchor protein 8 OS=Homo sapiens GN=AKAP8 PE=1 SV=1	AKAP8	9.5	9.75	9.74	9.32	9.54	6.64	6.06	6.07	6.71	6.2	6	3.24	7.95296	22.48	9.5e-12	9e-11	17.46
P07910	Heterogeneous nuclear ribonucleoproteins C1/C2 OS=Homo sapiens GN=HNRNPC PE=1 SV=4	HNRNPC	11.05	11.2	11.11	10.97	11.1	9.03	9.11	8.72	8.82	8.62	6	2.22	9.97243	22.47	9.5e-12	9e-11	17.45
Q9NYF8	Bcl-2-associated transcription factor 1 OS=Homo sapiens GN=BCLAF1 PE=1 SV=2	BCLAF1	9.67	9.98	9.57	9.32	9.56	6.93	7.18	6.82	6.77	6.91	6	2.69	8.27228	22.43	9.7e-12	9.1e-11	17.43
P03372	Estrogen receptor OS=Homo sapiens GN=ESR1 PE=1 SV=2	ESR1	11.14	11.12	11.34	11.43	11.35	7.62	7.22	8.09	7.61	8.17	13	3.54	9.5102	22.39	9.9e-12	9.3e-11	17.41
Q9NXN4	Ganglioside-induced differentiation-associated protein 2 OS=Homo sapiens GN=GDAP2 PE=1 SV=1	GDAP2	6.3	6.48	6.67	6.39	6.56	3.13	2.96	3.2	2.85	3.53	1	3.35	4.8075	22.36	1e-11	9.4e-11	17.39
P00558	Phosphoglycerate kinase 1 OS=Homo sapiens GN=PGK1 PE=1 SV=3	PGK1	9.83	9.67	9.66	10.02	9.83	7.87	7.85	7.74	7.85	7.59	7	2.02	8.792	22.22	1.1e-11	1e-10	17.31
Q02543	60S ribosomal protein L18a OS=Homo sapiens GN=RPL18A PE=1 SV=2	RPL18A	11.9	12.02	12.07	12.11	12.12	10.18	10.2	9.87	9.95	9.82	8	2.04	11.0241	22.21	1.1e-11	1e-10	17.3
O14737	Programmed cell death protein 5 OS=Homo sapiens GN=PDCD5 PE=1 SV=3	PDCD5	6.19	6.06	6.23	6.09	5.96	3.48	3.38	3.2	3.22	3.09	1	2.83	4.69195	22.13	1.2e-11	1e-10	17.26
Q92841	Probable ATP-dependent RNA helicase DDX17 OS=Homo sapiens GN=DDX17 PE=1 SV=2	DDX17	11.98	12.14	12.27	11.92	11.9	9.61	9.52	9.71	10	9.84	18	2.31	10.8893	22.08	1.2e-11	1.1e-10	17.23
P46778	60S ribosomal protein L21 OS=Homo sapiens GN=RPL21 PE=1 SV=2	RPL21	11.24	11.35	11.36	11.46	11.49	9.73	9.77	9.54	9.55	9.61	8	1.74	10.5096	22.06	1.2e-11	1.1e-10	17.22
O15294	UDP-N-acetylglucosamine--peptide N-acetylglucosaminyltransferase 110 kDa subunit OS=Homo sapiens GN=OGT PE=1 SV=3	OGT	9.81	9.68	9.52	9.58	9.59	7.36	7.3	7.72	7.56	7.59	9	2.13	8.57014	22.06	1.2e-11	1.1e-10	17.21
Q92754	Transcription factor AP-2 gamma OS=Homo sapiens GN=TFAP2C PE=1 SV=1	TFAP2C	9.33	9.54	9.2	9.44	9.63	6.4	6.41	6.78	6.8	6.96	4	2.76	8.04921	22.01	1.2e-11	1.1e-10	17.18
P38919	Eukaryotic initiation factor 4A-III OS=Homo sapiens GN=EIF4A3 PE=1 SV=4	EIF4A3	11.2	11.29	10.91	10.97	11.1	9.16	9.22	9.01	9.17	8.98	13	1.99	10.1012	21.99	1.2e-11	1.1e-10	17.18
P23193	Transcription elongation factor A protein 1 OS=Homo sapiens GN=TCEA1 PE=1 SV=2	TCEA1	8.04	7.59	7.75	8.03	7.96	5.62	5.56	5.5	5.49	5.62	4	2.31	6.7157	21.99	1.2e-11	1.1e-10	17.17
O43670	BUB3-interacting and GLEBS motif-containing protein ZNF207 OS=Homo sapiens GN=ZNF207 PE=1 SV=1	ZNF207	8.29	8.29	8.07	7.93	8.15	5.33	5.87	5.41	5.41	5.37	3	2.67	6.81139	21.95	1.3e-11	1.1e-10	17.15
Q93074	Mediator of RNA polymerase II transcription subunit 12 OS=Homo sapiens GN=MED12 PE=1 SV=4	MED12	10.01	9.88	9.76	9.53	9.74	6.74	6.26	6.92	6.46	6.99	11	3.11	8.2278	21.93	1.3e-11	1.1e-10	17.14
O75362	Zinc finger protein 217 OS=Homo sapiens GN=ZNF217 PE=1 SV=1	ZNF217	6.89	6.81	6.98	6.93	6.98	4.3	4.57	4.64	4.47	4.73	4	2.38	5.73034	21.93	1.3e-11	1.1e-10	17.13
O15550	Lysine-specific demethylase 6A OS=Homo sapiens GN=KDM6A PE=1 SV=2	KDM6A	7.91	7.62	7.43	7.55	7.41	4.87	4.78	5.12	4.64	4.83	2	2.73	6.21686	21.9	1.3e-11	1.1e-10	17.12
P17844	Probable ATP-dependent RNA helicase DDX5 OS=Homo sapiens GN=DDX5 PE=1 SV=1	DDX5	12.54	12.93	12.8	12.36	12.61	10.26	10.04	10.25	9.95	10.34	18	2.48	11.4091	21.81	1.4e-11	1.2e-10	17.07
Q10570	Cleavage and polyadenylation specificity factor subunit 1 OS=Homo sapiens GN=CPSF1 PE=1 SV=2	CPSF1	8.47	8.61	8.59	8.36	8.51	6.51	6.48	6.71	6.36	6.61	7	1.97	7.52083	21.76	1.4e-11	1.2e-10	17.04
O75643	U5 small nuclear ribonucleoprotein 200 kDa helicase OS=Homo sapiens GN=SNRNP200 PE=1 SV=2	SNRNP200	10.03	10.09	9.92	9.99	10.09	8.52	8.58	8.59	8.57	8.55	21	1.46	9.29484	21.74	1.4e-11	1.2e-10	17.03
O75340	Programmed cell death protein 6 OS=Homo sapiens GN=PDCD6 PE=1 SV=1	PDCD6	6.47	6.6	6.62	6.54	6.4	4.03	3.89	4.07	3.98	3.61	1	2.61	5.22045	21.71	1.5e-11	1.2e-10	17.01
O15347	High mobility group protein B3 OS=Homo sapiens GN=HMGB3 PE=1 SV=4	HMGB3	9.23	9.13	8.88	9.05	8.95	7.15	7.17	7.05	7.17	6.92	4	1.96	8.06895	21.71	1.5e-11	1.2e-10	17
O95365	Zinc finger and BTB domain-containing protein 7A OS=Homo sapiens GN=ZBTB7A PE=1 SV=1	ZBTB7A	4.67	4.45	4.84	4.76	4.56	0.01	0.31	0.02	0.01	0.02	1	4.58	2.36598	21.66	1.5e-11	1.2e-10	16.98
Q8N163	Cell cycle and apoptosis regulator protein 2 OS=Homo sapiens GN=CCAR2 PE=1 SV=2	CCAR2	9.24	9.38	9.14	9.15	9.24	6.93	7.34	7.34	7.16	7.15	8	2.04	8.20638	21.66	1.5e-11	1.2e-10	16.97
Q12824	SWI/SNF-related matrix-associated actin-dependent regulator of chromatin subfamily B member 1 OS=Homo sapiens GN=SMARCB1 PE=1 SV=2	SMARCB1	7.94	7.72	7.35	7.28	7.59	4.54	4.72	4.79	4.68	4.86	4	2.86	6.14671	21.55	1.6e-11	1.3e-10	16.91
Q13435	Splicing factor 3B subunit 2 OS=Homo sapiens GN=SF3B2 PE=1 SV=2	SF3B2	10.4	10.44	10.1	10.07	10.24	8.27	8.35	8.43	8.22	8.26	12	1.94	9.2765	21.51	1.6e-11	1.3e-10	16.89
Q9UPN9	E3 ubiquitin-protein ligase TRIM33 OS=Homo sapiens GN=TRIM33 PE=1 SV=3	TRIM33	10.89	10.76	10.88	10.74	10.7	8.22	8.08	8.63	8.41	8.65	13	2.4	9.59818	21.45	1.7e-11	1.4e-10	16.85
Q13310	Polyadenylate-binding protein 4 OS=Homo sapiens GN=PABPC4 PE=1 SV=1	PABPC4	8.99	9.07	9.08	8.72	8.96	6.33	6.48	6.64	6.86	6.68	3	2.37	7.77877	21.42	1.7e-11	1.4e-10	16.83
P62266	40S ribosomal protein S23 OS=Homo sapiens GN=RPS23 PE=1 SV=3	RPS23	11.01	11.08	11.14	11.28	11.19	9.58	9.64	9.65	9.56	9.58	4	1.54	10.3718	21.36	1.8e-11	1.4e-10	16.8
O43395	U4/U6 small nuclear ribonucleoprotein Prp3 OS=Homo sapiens GN=PRPF3 PE=1 SV=2	PRPF3	8.3	8.13	7.92	7.98	8.18	5.95	6.15	6.08	5.96	5.89	4	2.09	7.05337	21.32	1.8e-11	1.5e-10	16.77
P06454	Prothymosin alpha OS=Homo sapiens GN=PTMA PE=1 SV=2	PTMA	7.59	7.29	7.42	7.68	7.5	4.39	4.01	3.97	3.58	4.45	2	3.42	5.78679	21.32	1.8e-11	1.5e-10	16.77
Q9UBW7	Zinc finger MYM-type protein 2 OS=Homo sapiens GN=ZMYM2 PE=1 SV=1	ZMYM2	8.9	8.86	8.87	8.74	8.9	6.79	6.64	7.08	6.97	6.9	9	1.98	7.86429	21.28	1.9e-11	1.5e-10	16.75
Q9Y2W1	Thyroid hormone receptor-associated protein 3 OS=Homo sapiens GN=THRAP3 PE=1 SV=2	THRAP3	8.62	8.93	8.65	8.48	8.66	6.03	6.16	5.46	5.91	5.8	7	2.79	7.26988	21.28	1.9e-11	1.5e-10	16.75
Q15008	26S proteasome non-ATPase regulatory subunit 6 OS=Homo sapiens GN=PSMD6 PE=1 SV=1	PSMD6	8.34	8.39	8.14	8.36	8.42	6.02	6.37	5.96	6.29	6.11	5	2.18	7.24103	21.25	1.9e-11	1.5e-10	16.73
P67809	Nuclease-sensitive element-binding protein 1 OS=Homo sapiens GN=YBX1 PE=1 SV=3	YBX1	9.21	9.41	9.18	9.33	9.46	7.48	7.44	7.37	7.28	7.1	7	1.99	8.32558	21.21	2e-11	1.5e-10	16.71
P62306	Small nuclear ribonucleoprotein F OS=Homo sapiens GN=SNRPF PE=1 SV=1	SNRPF	8.85	9.07	8.83	8.92	8.99	6.47	6.81	6.25	6.56	6.19	2	2.47	7.69437	21.2	2e-11	1.5e-10	16.7
P12004	Proliferating cell nuclear antigen OS=Homo sapiens GN=PCNA PE=1 SV=1	PCNA	9.89	9.84	9.73	9.88	9.92	7.55	7.78	7.27	7.66	7.2	5	2.36	8.67034	21.16	2e-11	1.5e-10	16.68
P55083	Microfibril-associated glycoprotein 4 OS=Homo sapiens GN=MFAP4 PE=1 SV=2	MFAP4	7.91	8	8.35	7.67	7.75	3.67	2.74	3.95	3.76	3.56	1	4.4	5.73531	21.15	2e-11	1.5e-10	16.67
Q8NCA5	Protein FAM98A OS=Homo sapiens GN=FAM98A PE=1 SV=1	FAM98A	6.74	6.9	6.86	6.72	6.87	4.58	4.48	4.36	4.72	4.69	2	2.25	5.69223	21	2.2e-11	1.7e-10	16.58
Q7Z739	YTH domain-containing family protein 3 OS=Homo sapiens GN=YTHDF3 PE=1 SV=1	YTHDF3	4.87	4.87	5.06	4.72	4.85	0.01	0.7	0.02	0.01	0.02	1	4.72	2.51354	20.99	2.2e-11	1.7e-10	16.57
Q9H6T0	Epithelial splicing regulatory protein 2 OS=Homo sapiens GN=ESRP2 PE=1 SV=1	ESRP2	8.79	8.88	8.82	8.53	8.76	5.99	6.07	6.56	6.01	6.36	6	2.56	7.47599	20.98	2.3e-11	1.7e-10	16.57
Q9UBQ0	Vacuolar protein sorting-associated protein 29 OS=Homo sapiens GN=VPS29 PE=1 SV=1	VPS29	7.73	7.81	7.65	7.94	7.73	5.76	5.72	5.73	5.64	5.38	2	2.13	6.70924	20.96	2.3e-11	1.7e-10	16.55
P60228	Eukaryotic translation initiation factor 3 subunit E OS=Homo sapiens GN=EIF3E PE=1 SV=1	EIF3E	7.85	8.03	7.77	7.88	7.96	6.04	6.14	6.03	6.19	6	3	1.82	6.98836	20.91	2.4e-11	1.7e-10	16.52
P49773	Histidine triad nucleotide-binding protein 1 OS=Homo sapiens GN=HINT1 PE=1 SV=2	HINT1	6.67	6.66	6.78	6.84	6.67	4.17	4.38	4.37	4.48	4.01	1	2.44	5.50254	20.89	2.4e-11	1.8e-10	16.51
Q96CP2	FLYWCH family member 2 OS=Homo sapiens GN=FLYWCH2 PE=1 SV=1	FLYWCH2	6.75	6.76	6.61	6.65	6.65	4.39	4.31	4.67	4.53	4.52	1	2.2	5.58383	20.87	2.4e-11	1.8e-10	16.5
Q6P2Q9	Pre-mRNA-processing-splicing factor 8 OS=Homo sapiens GN=PRPF8 PE=1 SV=2	PRPF8	10.24	10.28	9.88	10.09	10.17	8.32	8.34	8.19	8.32	8.12	19	1.87	9.19535	20.87	2.4e-11	1.8e-10	16.5
Q96FZ2	Embryonic stem cell-specific 5-hydroxymethylcytosine-binding protein OS=Homo sapiens GN=HMCES PE=1 SV=1	HMCES	8.01	8.03	7.84	7.86	7.92	5.75	5.35	5.79	5.64	5.86	3	2.25	6.80484	20.86	2.4e-11	1.8e-10	16.49
P27169	Serum paraoxonase/arylesterase 1 OS=Homo sapiens GN=PON1 PE=1 SV=3	PON1	8.25	8.35	8.77	8.3	8.32	4.86	5.01	5.47	5.12	5.6	3	3.18	6.80302	20.8	2.5e-11	1.8e-10	16.46
P25685	DnaJ homolog subfamily B member 1 OS=Homo sapiens GN=DNAJB1 PE=1 SV=4	DNAJB1	9.14	9.07	9.13	9.13	9.11	7.05	7.22	7.01	7.15	7.48	3	1.93	8.14821	20.8	2.5e-11	1.8e-10	16.45
Q9Y618	Nuclear receptor corepressor 2 OS=Homo sapiens GN=NCOR2 PE=1 SV=2	NCOR2	8.96	9.02	8.88	8.79	8.87	6.58	6.44	6.74	6.22	6.82	8	2.34	7.73209	20.77	2.6e-11	1.8e-10	16.43
O75475	PC4 and SFRS1-interacting protein OS=Homo sapiens GN=PSIP1 PE=1 SV=1	PSIP1	8.7	8.66	8.52	8.7	8.58	7	7.14	7.09	7.02	7	3	1.58	7.83996	20.76	2.6e-11	1.8e-10	16.43
Q6PJT7	Zinc finger CCCH domain-containing protein 14 OS=Homo sapiens GN=ZC3H14 PE=1 SV=1	ZC3H14	8.37	8.45	8.14	8.15	8.24	6	5.9	5.92	5.55	6.1	3	2.38	7.08207	20.76	2.6e-11	1.8e-10	16.43
O75531	Barrier-to-autointegration factor OS=Homo sapiens GN=BANF1 PE=1 SV=1	BANF1	7.24	6.94	6.98	7.12	7.09	5.09	5.01	5.01	5.14	4.92	2	2.04	6.05334	20.74	2.6e-11	1.8e-10	16.41
P25205	DNA replication licensing factor MCM3 OS=Homo sapiens GN=MCM3 PE=1 SV=3	MCM3	8.66	8.57	8.45	8.62	8.52	6.94	6.99	6.78	6.94	6.97	6	1.64	7.74203	20.69	2.7e-11	1.9e-10	16.39
Q9UEE9	Craniofacial development protein 1 OS=Homo sapiens GN=CFDP1 PE=1 SV=1	CFDP1	6.3	6.35	6.44	6.49	6.33	3.02	3.29	2.39	2.81	2.53	1	3.57	4.59336	20.67	2.7e-11	1.9e-10	16.37
P78347	General transcription factor II-I OS=Homo sapiens GN=GTF2I PE=1 SV=2	GTF2I	14.35	14.29	14.65	14.43	14.28	11.09	10.95	11.77	11.41	11.66	37	3.02	12.8881	20.63	2.8e-11	1.9e-10	16.35
P46779	60S ribosomal protein L28 OS=Homo sapiens GN=RPL28 PE=1 SV=3	RPL28	10.87	10.98	10.96	11.11	11.1	9.33	9.32	9.01	9.28	9.1	4	1.8	10.1051	20.62	2.8e-11	1.9e-10	16.34
Q13247	Serine/arginine-rich splicing factor 6 OS=Homo sapiens GN=SRSF6 PE=1 SV=2	SRSF6	9.85	10.13	9.7	9.67	9.89	7.48	7.66	7.2	7.3	7.08	5	2.51	8.59632	20.62	2.8e-11	1.9e-10	16.34
Q8WWM7	Ataxin-2-like protein OS=Homo sapiens GN=ATXN2L PE=1 SV=2	ATXN2L	10.46	10.47	10.36	10.07	10.32	7.64	7.46	7.96	7.65	8.1	11	2.57	9.04973	20.61	2.8e-11	1.9e-10	16.33
P35659	Protein DEK OS=Homo sapiens GN=DEK PE=1 SV=1	DEK	9.01	8.98	8.73	8.76	8.83	7.1	7.14	6.9	7.15	7	4	1.81	7.95852	20.54	2.9e-11	2e-10	16.29
P43243	Matrin-3 OS=Homo sapiens GN=MATR3 PE=1 SV=2	MATR3	11.3	11.55	11.5	11.3	11.37	9.63	9.71	9.88	9.67	9.81	22	1.67	10.5722	20.5	3e-11	2e-10	16.26
P55265	Double-stranded RNA-specific adenosine deaminase OS=Homo sapiens GN=ADAR PE=1 SV=4	ADAR	9.86	9.91	9.61	9.74	9.74	7.93	8.06	7.9	7.74	8.08	10	1.83	8.8577	20.49	3e-11	2e-10	16.26
P00338	L-lactate dehydrogenase A chain OS=Homo sapiens GN=LDHA PE=1 SV=2	LDHA	8.73	8.77	8.8	9.03	8.93	7.09	7.19	6.9	7.06	7	5	1.8	7.94905	20.48	3.1e-11	2.1e-10	16.25
Q9Y224	UPF0568 protein C14orf166 OS=Homo sapiens GN=C14orf166 PE=1 SV=1	C14orf166	9.16	9.21	9.08	9.04	9.13	7.7	7.66	7.75	7.63	7.62	6	1.45	8.3979	20.43	3.2e-11	2.1e-10	16.22
P09651	Heterogeneous nuclear ribonucleoprotein A1 OS=Homo sapiens GN=HNRNPA1 PE=1 SV=5	HNRNPA1	11.37	11.67	11.55	11.21	11.42	9.64	9.62	9.69	9.55	9.69	4	1.8	10.5418	20.4	3.2e-11	2.1e-10	16.2
Q7L014	Probable ATP-dependent RNA helicase DDX46 OS=Homo sapiens GN=DDX46 PE=1 SV=2	DDX46	9.92	9.9	9.52	9.58	9.78	7.59	7.73	7.3	7.42	7.29	10	2.28	8.60399	20.26	3.5e-11	2.3e-10	16.11
Q96AE4	Far upstream element-binding protein 1 OS=Homo sapiens GN=FUBP1 PE=1 SV=3	FUBP1	11.25	11.5	11.41	11.14	11.29	9.31	9.31	9.64	9.46	9.51	12	1.87	10.3808	20.13	3.8e-11	2.5e-10	16.03
Q12996	Cleavage stimulation factor subunit 3 OS=Homo sapiens GN=CSTF3 PE=1 SV=1	CSTF3	8.09	8.26	8.1	7.92	8.19	5.06	4.97	4.51	4.91	4.1	3	3.4	6.41092	20.13	3.8e-11	2.5e-10	16.03
P46776	60S ribosomal protein L27a OS=Homo sapiens GN=RPL27A PE=1 SV=2	RPL27A	11	11.08	11.18	11.12	11.32	9.57	9.61	9.35	9.48	9.41	4	1.65	10.3117	20.13	3.8e-11	2.5e-10	16.03
P39748	Flap endonuclease 1 OS=Homo sapiens GN=FEN1 PE=1 SV=1	FEN1	9	9.03	8.82	8.86	8.84	6.87	6.97	7.16	6.88	7.22	4	1.89	7.96387	20.1	3.9e-11	2.5e-10	16.01
P26583	High mobility group protein B2 OS=Homo sapiens GN=HMGB2 PE=1 SV=2	HMGB2	10.57	10.33	10.16	10.31	10.25	8.69	8.55	8.6	8.6	8.47	8	1.74	9.4515	20.09	3.9e-11	2.5e-10	16.01
O60264	SWI/SNF-related matrix-associated actin-dependent regulator of chromatin subfamily A member 5 OS=Homo sapiens GN=SMARCA5 PE=1 SV=1	SMARCA5	9.01	8.89	8.65	8.91	8.95	7.18	7.13	7.25	7.17	7.27	11	1.68	8.0412	20.09	3.9e-11	2.5e-10	16
Q15424	Scaffold attachment factor B1 OS=Homo sapiens GN=SAFB PE=1 SV=4	SAFB	8.2	8.48	8.07	7.94	8.23	5.53	5.7	5.7	5.72	5.19	6	2.62	6.8758	20.06	4e-11	2.6e-10	15.98
P62805	Histone H4 OS=Homo sapiens GN=HIST1H4A PE=1 SV=2	HIST1H4A	13.41	13.43	13.44	13.66	13.57	11.86	12.07	12.03	11.92	12.05	10	1.52	12.7429	20.03	4e-11	2.6e-10	15.97
Q14966	Zinc finger protein 638 OS=Homo sapiens GN=ZNF638 PE=1 SV=2	ZNF638	6.11	6.09	6.13	6.07	6.22	3.54	3.71	3.86	3.36	3.53	3	2.52	4.86114	20.02	4.1e-11	2.6e-10	15.96
O95232	Luc7-like protein 3 OS=Homo sapiens GN=LUC7L3 PE=1 SV=2	LUC7L3	9.42	9.61	9.24	9.29	9.43	6.73	7.04	6.18	6.6	6.47	2	2.8	8.00047	20	4.1e-11	2.6e-10	15.95
P49750	YLP motif-containing protein 1 OS=Homo sapiens GN=YLPM1 PE=1 SV=3	YLPM1	9.47	9.65	9.59	9.42	9.35	7.73	7.9	7.89	7.75	7.93	8	1.65	8.66827	19.97	4.2e-11	2.6e-10	15.93
P61081	NEDD8-conjugating enzyme Ubc12 OS=Homo sapiens GN=UBE2M PE=1 SV=1	UBE2M	6.61	6.58	6.42	6.73	6.6	4.03	3.69	4.24	3.97	3.67	1	2.67	5.2529	19.97	4.2e-11	2.6e-10	15.92
P51858	Hepatoma-derived growth factor OS=Homo sapiens GN=HDGF PE=1 SV=1	HDGF	9.01	8.81	8.55	8.99	8.84	6.66	6.79	6.6	6.65	6.32	7	2.24	7.72094	19.97	4.2e-11	2.6e-10	15.92
P14866	Heterogeneous nuclear ribonucleoprotein L OS=Homo sapiens GN=HNRNPL PE=1 SV=2	HNRNPL	12.19	12.48	12.46	12.15	12.25	10.28	10.23	10.51	10.56	10.44	17	1.9	11.3529	19.94	4.3e-11	2.7e-10	15.91
P61962	DDB1- and CUL4-associated factor 7 OS=Homo sapiens GN=DCAF7 PE=1 SV=1	DCAF7	6.51	6.32	6.26	6.44	6.51	4.31	4.25	4.25	4.3	4.43	1	2.1	5.35743	19.94	4.3e-11	2.7e-10	15.91
O15164	Transcription intermediary factor 1-alpha OS=Homo sapiens GN=TRIM24 PE=1 SV=3	TRIM24	9.21	9.07	9.17	8.8	8.96	6.96	6.98	7.12	7.18	7.22	6	1.95	8.0676	19.91	4.4e-11	2.7e-10	15.89
Q15717	ELAV-like protein 1 OS=Homo sapiens GN=ELAVL1 PE=1 SV=2	ELAVL1	9.83	10.12	10.04	9.72	9.94	7.59	7.69	8.01	7.89	7.97	9	2.1	8.87867	19.88	4.4e-11	2.7e-10	15.87
P46781	40S ribosomal protein S9 OS=Homo sapiens GN=RPS9 PE=1 SV=3	RPS9	11.47	11.61	11.51	11.72	11.75	9.79	9.93	9.57	9.82	9.55	10	1.88	10.6738	19.88	4.4e-11	2.7e-10	15.87
P46777	60S ribosomal protein L5 OS=Homo sapiens GN=RPL5 PE=1 SV=3	RPL5	11.18	11.26	11.24	11.5	11.42	9.71	9.67	9.4	9.55	9.52	11	1.75	10.446	19.87	4.5e-11	2.7e-10	15.86
Q9UHV7	Mediator of RNA polymerase II transcription subunit 13 OS=Homo sapiens GN=MED13 PE=1 SV=3	MED13	7.78	7.67	7.66	7.28	7.57	4.89	4.52	5.09	5.08	5.02	4	2.67	6.25467	19.86	4.5e-11	2.7e-10	15.86
Q9Y5B9	FACT complex subunit SPT16 OS=Homo sapiens GN=SUPT16H PE=1 SV=1	SUPT16H	11.22	11.04	10.84	10.98	11.04	9.42	9.39	9.5	9.43	9.52	23	1.57	10.2372	19.82	4.6e-11	2.8e-10	15.83
Q8IX12	Cell division cycle and apoptosis regulator protein 1 OS=Homo sapiens GN=CCAR1 PE=1 SV=2	CCAR1	8.09	8.17	7.95	7.86	7.96	5.87	5.88	6.25	5.87	5.88	3	2.05	6.9794	19.77	4.8e-11	2.9e-10	15.79
Q8IY67	Ribonucleoprotein PTB-binding 1 OS=Homo sapiens GN=RAVER1 PE=1 SV=1	RAVER1	6.73	7	6.81	6.72	6.75	4.19	4.6	4.4	4.07	4.47	3	2.46	5.57289	19.71	5e-11	3e-10	15.76
Q12789	General transcription factor 3C polypeptide 1 OS=Homo sapiens GN=GTF3C1 PE=1 SV=4	GTF3C1	8.46	8.05	7.95	8.03	8.24	5.75	5.55	5.54	5.64	5.13	4	2.62	6.83303	19.65	5.1e-11	3.1e-10	15.72
P29083	General transcription factor IIE subunit 1 OS=Homo sapiens GN=GTF2E1 PE=1 SV=2	GTF2E1	6.39	6.34	6.12	6.31	6.25	3.7	3.84	4.07	4.09	3.94	1	2.35	5.10511	19.58	5.4e-11	3.2e-10	15.67
Q13547	Histone deacetylase 1 OS=Homo sapiens GN=HDAC1 PE=1 SV=1	HDAC1	8.46	8.34	7.93	8.24	8.03	6	5.85	5.51	5.82	5.72	3	2.42	6.99046	19.57	5.4e-11	3.2e-10	15.67
O95239	Chromosome-associated kinesin KIF4A OS=Homo sapiens GN=KIF4A PE=1 SV=3	KIF4A	7.3	7.3	7.03	6.77	7.17	3.75	3.65	2.97	3.75	3.93	2	3.5	5.36178	19.55	5.5e-11	3.2e-10	15.65
Q12906	Interleukin enhancer-binding factor 3 OS=Homo sapiens GN=ILF3 PE=1 SV=3	ILF3	12.12	12.29	12.01	11.86	12.01	10.02	10.07	9.53	9.75	9.68	17	2.25	10.9335	19.51	5.6e-11	3.3e-10	15.63
Q13243	Serine/arginine-rich splicing factor 5 OS=Homo sapiens GN=SRSF5 PE=1 SV=1	SRSF5	7.94	8.08	7.66	7.54	7.84	5.55	5.29	5.48	5.45	5.67	1	2.33	6.65017	19.5	5.7e-11	3.3e-10	15.62
Q2TAL8	Glutamine-rich protein 1 OS=Homo sapiens GN=QRICH1 PE=1 SV=1	QRICH1	6.86	6.71	6.77	6.67	6.83	4.56	4.53	4.86	4.77	4.79	2	2.07	5.73501	19.48	5.7e-11	3.3e-10	15.6
P33992	DNA replication licensing factor MCM5 OS=Homo sapiens GN=MCM5 PE=1 SV=5	MCM5	7.93	7.83	7.62	7.87	7.87	5.7	5.97	5.65	5.86	5.99	3	1.99	6.82766	19.47	5.8e-11	3.3e-10	15.6
P62847	40S ribosomal protein S24 OS=Homo sapiens GN=RPS24 PE=1 SV=1	RPS24	11.65	11.91	11.84	11.94	11.99	10.18	10.29	9.96	10.05	9.96	6	1.78	10.9784	19.47	5.8e-11	3.3e-10	15.6
Q14789	Golgin subfamily B member 1 OS=Homo sapiens GN=GOLGB1 PE=1 SV=2	GOLGB1	6.73	6.85	7.12	7.16	7.01	4.78	4.92	4.86	4.74	4.88	4	2.14	5.90675	19.45	5.9e-11	3.4e-10	15.58
Q9BWW4	Single-stranded DNA-binding protein 3 OS=Homo sapiens GN=SSBP3 PE=1 SV=1	SSBP3	7.81	7.92	7.73	7.66	7.47	3.59	2.15	2.99	2.7	3.6	2	4.71	5.36182	19.34	6.3e-11	3.6e-10	15.51
O14929	Histone acetyltransferase type B catalytic subunit OS=Homo sapiens GN=HAT1 PE=1 SV=1	HAT1	7.26	7.23	7.16	7.22	7.29	4.37	4.76	4.25	4.14	4.86	4	2.76	5.85438	19.31	6.4e-11	3.7e-10	15.49
O43390	Heterogeneous nuclear ribonucleoprotein R OS=Homo sapiens GN=HNRNPR PE=1 SV=1	HNRNPR	10.93	11.2	10.94	10.76	10.94	8.59	8.91	8.18	8.66	8.55	10	2.38	9.7664	19.28	6.5e-11	3.7e-10	15.47
P26373	60S ribosomal protein L13 OS=Homo sapiens GN=RPL13 PE=1 SV=4	RPL13	11.57	11.64	11.56	11.64	11.78	10	10.03	9.67	9.91	9.66	9	1.78	10.7459	19.28	6.5e-11	3.7e-10	15.47
Q3MHD2	Protein LSM12 homolog OS=Homo sapiens GN=LSM12 PE=1 SV=2	LSM12	7.33	7.35	7.08	7.22	7.26	2.49	3.44	2.94	3.67	3.68	2	4	5.24681	19.17	7e-11	4e-10	15.4
P62910	60S ribosomal protein L32 OS=Homo sapiens GN=RPL32 PE=1 SV=2	RPL32	10.37	10.49	10.45	10.42	10.61	8.85	8.85	8.49	8.71	8.51	3	1.79	9.57493	19.15	7.1e-11	4e-10	15.38
Q9BX40	Protein LSM14 homolog B OS=Homo sapiens GN=LSM14B PE=1 SV=1	LSM14B	7.63	7.6	7.34	7.5	7.51	5.75	5.74	5.55	5.44	5.54	2	1.91	6.56037	19.09	7.4e-11	4.1e-10	15.34
Q9HB71	Calcyclin-binding protein OS=Homo sapiens GN=CACYBP PE=1 SV=2	CACYBP	8.43	8.36	8.85	9.09	8.75	5.92	5.82	6.06	6.27	5.95	2	2.69	7.34996	19.08	7.5e-11	4.2e-10	15.33
P61970	Nuclear transport factor 2 OS=Homo sapiens GN=NUTF2 PE=1 SV=1	NUTF2	6.6	6.69	6.67	6.85	6.75	4.7	4.84	4.61	4.79	4.5	1	2.03	5.69867	19.06	7.5e-11	4.2e-10	15.32
Q14677	Clathrin interactor 1 OS=Homo sapiens GN=CLINT1 PE=1 SV=1	CLINT1	7.29	7.17	6.83	7.31	7.26	4.9	5.09	4.88	5.04	4.8	3	2.23	6.05597	19.06	7.5e-11	4.2e-10	15.32
P13667	Protein disulfide-isomerase A4 OS=Homo sapiens GN=PDIA4 PE=1 SV=2	PDIA4	5.58	5.64	5.22	5.58	5.59	1.69	2.15	1.89	1.95	2.44	2	3.5	3.77434	19.05	7.6e-11	4.2e-10	15.32
P39023	60S ribosomal protein L3 OS=Homo sapiens GN=RPL3 PE=1 SV=2	RPL3	10.8	10.98	10.89	11.15	11.02	9.44	9.44	9.54	9.46	9.37	15	1.52	10.2079	19.03	7.7e-11	4.2e-10	15.3
Q86VP1	Tax1-binding protein 1 OS=Homo sapiens GN=TAX1BP1 PE=1 SV=2	TAX1BP1	10.31	10.2	10.97	10.66	10.59	7.6	7.38	7.96	7.78	7.88	9	2.83	9.13351	19	7.8e-11	4.3e-10	15.28
P31483	Nucleolysin TIA-1 isoform p40 OS=Homo sapiens GN=TIA1 PE=1 SV=3	TIA1	4.86	5.06	5.08	5.02	5.16	1.19	1.8	1.35	1.45	1.63	1	3.55	3.26134	19	7.9e-11	4.3e-10	15.28
P36578	60S ribosomal protein L4 OS=Homo sapiens GN=RPL4 PE=1 SV=5	RPL4	12.12	12.23	12.07	12.25	12.27	10.5	10.58	10.13	10.34	10.15	14	1.85	11.2642	18.96	8.1e-11	4.4e-10	15.25
O95817	BAG family molecular chaperone regulator 3 OS=Homo sapiens GN=BAG3 PE=1 SV=3	BAG3	8.44	8.46	8.17	8.3	8.28	6.31	6.52	6.13	6.4	6.02	4	2.06	7.30363	18.96	8.1e-11	4.4e-10	15.25
Q9Y6Q9	Nuclear receptor coactivator 3 OS=Homo sapiens GN=NCOA3 PE=1 SV=1	NCOA3	13.64	13.6	13.87	13.78	13.63	10.24	9.92	10.94	10.37	10.83	31	3.24	12.0827	19.52	8.4e-11	4.4e-10	15.25
P43246	DNA mismatch repair protein Msh2 OS=Homo sapiens GN=MSH2 PE=1 SV=1	MSH2	6.34	6.2	5.9	6.08	6.13	3.84	3.89	3.67	3.89	3.75	2	2.32	4.96803	18.95	8.1e-11	4.4e-10	15.25
O60341	Lysine-specific histone demethylase 1A OS=Homo sapiens GN=KDM1A PE=1 SV=2	KDM1A	8.88	8.68	8.69	8.72	8.68	7.02	6.92	7.28	7.12	7.08	7	1.65	7.90647	18.94	8.2e-11	4.4e-10	15.24
Q8TAQ2	SWI/SNF complex subunit SMARCC2 OS=Homo sapiens GN=SMARCC2 PE=1 SV=1	SMARCC2	10.37	10	9.69	9.88	9.77	7.33	7.31	7.49	7.52	7.76	11	2.46	8.71352	18.93	8.2e-11	4.4e-10	15.23
Q14157	Ubiquitin-associated protein 2-like OS=Homo sapiens GN=UBAP2L PE=1 SV=2	UBAP2L	9.26	9.36	9.09	9.06	9.27	7.1	7.43	6.98	6.88	6.87	7	2.15	8.12932	18.91	8.3e-11	4.4e-10	15.22
P78527	DNA-dependent protein kinase catalytic subunit OS=Homo sapiens GN=PRKDC PE=1 SV=3	PRKDC	10.42	10.27	10	10.33	10.24	8.55	8.64	8.37	8.4	8.32	20	1.79	9.3561	18.91	8.3e-11	4.4e-10	15.22
P43487	Ran-specific GTPase-activating protein OS=Homo sapiens GN=RANBP1 PE=1 SV=1	RANBP1	8.31	7.96	8.4	8.35	8.06	4.55	4.39	4.81	5.24	5.32	2	3.35	6.53896	18.86	8.6e-11	4.5e-10	15.19
P22670	MHC class II regulatory factor RFX1 OS=Homo sapiens GN=RFX1 PE=1 SV=2	RFX1	11.58	11.08	11.01	10.83	11.05	7.97	7.77	8.49	8.11	8.41	13	2.96	9.62717	18.85	8.7e-11	4.5e-10	15.18
P41240	Tyrosine-protein kinase CSK OS=Homo sapiens GN=CSK PE=1 SV=1	CSK	6.75	6.72	6.47	6.52	6.66	4.56	4.6	4.49	4.42	4.2	3	2.17	5.5412	18.85	8.7e-11	4.5e-10	15.18
Q7L1Q6	Basic leucine zipper and W2 domain-containing protein 1 OS=Homo sapiens GN=BZW1 PE=1 SV=1	BZW1	8.01	8.02	7.77	8.03	8.07	6.15	6.39	6.06	6.21	6.19	3	1.78	7.08937	18.83	8.8e-11	4.6e-10	15.17
O75717	WD repeat and HMG-box DNA-binding protein 1 OS=Homo sapiens GN=WDHD1 PE=1 SV=1	WDHD1	9.99	9.71	9.81	9.66	9.9	7.4	7.35	7.84	7.57	7.89	12	2.2	8.71164	18.77	9.1e-11	4.7e-10	15.13
Q9H993	Protein-glutamate O-methyltransferase OS=Homo sapiens GN=ARMT1 PE=1 SV=1	ARMT1	6.55	6.35	6.46	6.69	6.45	4.04	3.78	3.53	3.62	3.22	1	2.86	5.06918	18.76	9.2e-11	4.7e-10	15.12
Q9ULC4	Malignant T-cell-amplified sequence 1 OS=Homo sapiens GN=MCTS1 PE=1 SV=1	MCTS1	6.03	6.04	5.84	6.21	6.15	3.77	3.57	3.82	3.88	3.65	1	2.32	4.89607	18.75	9.2e-11	4.8e-10	15.11
Q92793	CREB-binding protein OS=Homo sapiens GN=CREBBP PE=1 SV=3	CREBBP	15.1	14.91	15.5	15.46	15.14	11.95	11.54	12.35	11.88	12.37	44	3.2	13.6195	19.67	9.9e-11	4.9e-10	15.1
O95782	AP-2 complex subunit alpha-1 OS=Homo sapiens GN=AP2A1 PE=1 SV=3	AP2A1	7.44	7.56	7.26	7.52	7.48	5.4	5.62	5.35	5.19	5.13	3	2.11	6.3963	18.74	9.3e-11	4.8e-10	15.1
Q09472	Histone acetyltransferase p300 OS=Homo sapiens GN=EP300 PE=1 SV=2	EP300	14.01	13.76	13.96	13.74	13.91	10.54	10.29	11.17	10.63	11.22	31	3.11	12.3233	19.27	9.8e-11	4.9e-10	15.09
P62277	40S ribosomal protein S13 OS=Homo sapiens GN=RPS13 PE=1 SV=2	RPS13	10.79	10.98	10.81	11.2	11.06	9.25	9.4	9.32	9.34	9.27	8	1.65	10.1412	18.72	9.5e-11	4.8e-10	15.09
Q06323	Proteasome activator complex subunit 1 OS=Homo sapiens GN=PSME1 PE=1 SV=1	PSME1	6.84	6.84	6.87	6.95	6.92	5.28	5.24	5.09	5.24	5.15	3	1.68	6.04188	18.69	9.6e-11	4.9e-10	15.07
P54727	UV excision repair protein RAD23 homolog B OS=Homo sapiens GN=RAD23B PE=1 SV=1	RAD23B	7.54	7.33	7.23	7.71	7.34	5.11	5.21	5.42	5.4	5.32	3	2.14	6.36256	18.68	9.7e-11	4.9e-10	15.06
Q9BTC0	Death-inducer obliterator 1 OS=Homo sapiens GN=DIDO1 PE=1 SV=5	DIDO1	8.12	8.4	8.43	8.02	8.06	5.61	5.49	5.94	5.69	6.07	3	2.45	6.98265	18.66	9.8e-11	4.9e-10	15.05
P63010	AP-2 complex subunit beta OS=Homo sapiens GN=AP2B1 PE=1 SV=1	AP2B1	9.64	9.65	9.78	9.76	9.61	7.79	7.57	7.93	7.73	8.12	9	1.86	8.75926	18.65	9.9e-11	4.9e-10	15.04
P18124	60S ribosomal protein L7 OS=Homo sapiens GN=RPL7 PE=1 SV=1	RPL7	12.32	12.44	12.37	12.63	12.6	10.89	10.93	10.61	10.76	10.63	11	1.71	11.6169	18.64	9.9e-11	5e-10	15.04
Q05048	Cleavage stimulation factor subunit 1 OS=Homo sapiens GN=CSTF1 PE=1 SV=1	CSTF1	7.71	7.81	7.77	7.24	7.66	5.1	5.04	5.14	5.15	5.52	5	2.44	6.41423	18.62	1e-10	5e-10	15.02
Q8WX92	Negative elongation factor B OS=Homo sapiens GN=NELFB PE=1 SV=1	NELFB	6.82	6.38	6.38	6.64	6.62	3.25	3.97	3.72	3.33	3.29	1	3.05	5.04164	18.62	1e-10	5e-10	15.02
P51610	Host cell factor 1 OS=Homo sapiens GN=HCFC1 PE=1 SV=2	HCFC1	7.71	7.38	7.42	7.47	7.39	5.37	5.29	5.44	5.36	5.71	4	2.04	6.45481	18.61	1e-10	5e-10	15.01
P52701	DNA mismatch repair protein Msh6 OS=Homo sapiens GN=MSH6 PE=1 SV=2	MSH6	6.78	6.61	6.59	6.74	6.65	4.46	4.33	4.77	4.6	4.3	2	2.18	5.5821	18.57	1e-10	5.1e-10	14.98
P62701	40S ribosomal protein S4, X isoform OS=Homo sapiens GN=RPS4X PE=1 SV=2	RPS4X	10.08	10.19	10.18	10.36	10.39	8.76	8.81	8.79	8.83	8.78	5	1.45	9.51778	18.53	1.1e-10	5.2e-10	14.96
Q9UN81	LINE-1 retrotransposable element ORF1 protein OS=Homo sapiens GN=L1RE1 PE=1 SV=1	L1RE1	7.93	8.12	8.17	7.97	8.09	6.56	6.6	6.48	6.44	6.52	4	1.54	7.28704	18.52	1.1e-10	5.3e-10	14.95
Q9UKV3	Apoptotic chromatin condensation inducer in the nucleus OS=Homo sapiens GN=ACIN1 PE=1 SV=2	ACIN1	9.02	9.09	8.72	8.86	8.94	7.22	7.31	7.41	7.28	7.18	8	1.65	8.10147	18.49	1.1e-10	5.4e-10	14.93
Q08945	FACT complex subunit SSRP1 OS=Homo sapiens GN=SSRP1 PE=1 SV=1	SSRP1	9.83	9.49	9.25	9.48	9.62	7.62	7.56	7.4	7.27	7.23	6	2.12	8.47516	18.47	1.1e-10	5.4e-10	14.92
P30041	Peroxiredoxin-6 OS=Homo sapiens GN=PRDX6 PE=1 SV=3	PRDX6	8.54	8.28	8.38	8.51	8.41	6.34	6	5.63	6.12	5.67	3	2.47	7.18809	18.47	1.1e-10	5.4e-10	14.91
P62158	NA	NA	7.19	7.07	6.99	7.3	7.12	5.13	5.29	5.26	5.14	4.89	3	1.99	6.138	18.46	1.1e-10	5.4e-10	14.91
Q14683	Structural maintenance of chromosomes protein 1A OS=Homo sapiens GN=SMC1A PE=1 SV=2	SMC1A	8.75	8.63	8.45	8.63	8.64	6.8	6.99	7.01	7.13	7.04	7	1.63	7.80657	18.44	1.1e-10	5.5e-10	14.89
P47914	60S ribosomal protein L29 OS=Homo sapiens GN=RPL29 PE=1 SV=2	RPL29	11.28	11.4	11.33	11.43	11.54	9.84	9.82	9.54	9.69	9.43	4	1.73	10.5295	18.43	1.1e-10	5.5e-10	14.89
P62263	40S ribosomal protein S14 OS=Homo sapiens GN=RPS14 PE=1 SV=3	RPS14	10.13	10.28	10.06	10.26	10.33	8.49	8.63	8.16	8.32	8.22	4	1.85	9.28751	18.41	1.2e-10	5.5e-10	14.87
O60869	Endothelial differentiation-related factor 1 OS=Homo sapiens GN=EDF1 PE=1 SV=1	EDF1	8.45	8.58	8.35	8.56	8.63	6.56	6.55	6.11	6.46	6.05	3	2.17	7.4298	18.4	1.2e-10	5.6e-10	14.86
P24666	Low molecular weight phosphotyrosine protein phosphatase OS=Homo sapiens GN=ACP1 PE=1 SV=3	ACP1	7.99	8.15	8.03	7.86	7.9	5.06	5.19	4.52	5.32	4.43	2	3.08	6.4434	18.39	1.2e-10	5.6e-10	14.86
P06733	Alpha-enolase OS=Homo sapiens GN=ENO1 PE=1 SV=2	ENO1	10.9	10.76	10.69	11.05	10.81	9.06	9.04	8.6	8.95	8.69	10	1.97	9.85573	18.33	1.2e-10	5.8e-10	14.82
Q07020	60S ribosomal protein L18 OS=Homo sapiens GN=RPL18 PE=1 SV=2	RPL18	10.33	10.36	10.46	10.48	10.55	9.11	9.01	9.01	8.95	9.16	5	1.39	9.74278	18.33	1.2e-10	5.8e-10	14.82
P42285	Superkiller viralicidic activity 2-like 2 OS=Homo sapiens GN=SKIV2L2 PE=1 SV=3	SKIV2L2	7.27	7.27	7.12	7.14	7.24	5.24	5.21	5.21	4.84	5.37	5	2.03	6.19244	18.31	1.2e-10	5.8e-10	14.8
P62318	Small nuclear ribonucleoprotein Sm D3 OS=Homo sapiens GN=SNRPD3 PE=1 SV=1	SNRPD3	9.36	9.62	9.42	9.24	9.43	7.27	7.71	7.35	7.33	7.11	2	2.06	8.38345	18.29	1.3e-10	5.9e-10	14.79
P61513	60S ribosomal protein L37a OS=Homo sapiens GN=RPL37A PE=1 SV=2	RPL37A	10.39	10.49	10.51	10.38	10.58	9.1	9.12	9.18	9.02	8.91	2	1.41	9.76852	18.28	1.3e-10	5.9e-10	14.78
Q9Y5V3	Melanoma-associated antigen D1 OS=Homo sapiens GN=MAGED1 PE=1 SV=3	MAGED1	7.13	7.09	7.29	7.21	7.14	3.65	3.67	3.36	4.47	4.13	2	3.32	5.51287	18.23	1.3e-10	6.1e-10	14.75
Q9HCE1	Putative helicase MOV-10 OS=Homo sapiens GN=MOV10 PE=1 SV=2	MOV10	9.11	9.08	9.17	9.26	9.07	7.74	7.62	7.76	7.77	7.87	6	1.39	8.44482	18.23	1.3e-10	6.1e-10	14.74
Q96B96	Promethin OS=Homo sapiens GN=TMEM159 PE=1 SV=2	TMEM159	9.34	9.39	10.1	10.01	9.71	6.47	6.18	6.82	6.75	6.84	5	3.1	8.16258	18.22	1.3e-10	6.1e-10	14.74
Q9Y3A5	Ribosome maturation protein SBDS OS=Homo sapiens GN=SBDS PE=1 SV=4	SBDS	7.86	7.83	7.78	7.86	7.67	6.21	6.24	6.2	6.35	6.36	5	1.53	7.03625	18.21	1.3e-10	6.1e-10	14.73
O94906	Pre-mRNA-processing factor 6 OS=Homo sapiens GN=PRPF6 PE=1 SV=1	PRPF6	9.77	9.69	9.31	9.47	9.57	7.75	7.88	7.75	7.68	7.94	10	1.76	8.67996	18.19	1.3e-10	6.2e-10	14.72
Q8WXX5	DnaJ homolog subfamily C member 9 OS=Homo sapiens GN=DNAJC9 PE=1 SV=1	DNAJC9	7.39	6.95	7.42	7.37	7.31	4.66	4.09	3.74	4.25	4.49	3	3.05	5.76813	18.16	1.4e-10	6.3e-10	14.7
Q9NWH9	SAFB-like transcription modulator OS=Homo sapiens GN=SLTM PE=1 SV=2	SLTM	7.66	7.91	7.37	7.43	7.7	5.55	5.34	5.52	5.57	5.28	2	2.16	6.53389	18.15	1.4e-10	6.3e-10	14.69
P40424	Pre-B-cell leukemia transcription factor 1 OS=Homo sapiens GN=PBX1 PE=1 SV=1	PBX1	4.8	4.16	4.45	4.57	4.3	0.6	0.01	0.02	0.01	0.02	1	4.32	2.29415	18.14	1.4e-10	6.3e-10	14.68
O95429	BAG family molecular chaperone regulator 4 OS=Homo sapiens GN=BAG4 PE=1 SV=1	BAG4	6.51	6.83	6.73	6.56	6.75	2.89	2.56	2.25	3.09	1.69	2	4.18	4.58684	18.13	1.4e-10	6.3e-10	14.68
Q9Y265	RuvB-like 1 OS=Homo sapiens GN=RUVBL1 PE=1 SV=1	RUVBL1	10.14	9.92	9.59	9.91	9.95	8	8.14	7.96	8.13	7.82	8	1.89	8.95535	18.13	1.4e-10	6.3e-10	14.68
Q9UQR1	Zinc finger protein 148 OS=Homo sapiens GN=ZNF148 PE=1 SV=2	ZNF148	8.3	8.21	8.32	8.28	8.28	5.3	5.43	5.93	5.69	6.13	5	2.58	6.98787	18.13	1.4e-10	6.3e-10	14.67
O43592	Exportin-T OS=Homo sapiens GN=XPOT PE=1 SV=2	XPOT	7.28	6.81	6.87	6.93	7.14	4.58	4.13	4.77	4.52	4.5	4	2.51	5.75133	18.12	1.4e-10	6.4e-10	14.67
Q99471	Prefoldin subunit 5 OS=Homo sapiens GN=PFDN5 PE=1 SV=2	PFDN5	7.77	7.58	7.7	7.91	7.87	5.16	5.03	4.34	5.02	4.42	2	2.97	6.27941	18.12	1.4e-10	6.4e-10	14.67
O14497	AT-rich interactive domain-containing protein 1A OS=Homo sapiens GN=ARID1A PE=1 SV=3	ARID1A	12.7	12.76	12.71	12.28	12.47	9.17	8.88	9.87	9.31	9.71	37	3.2	10.9865	18.63	1.5e-10	6.6e-10	14.66
P35268	60S ribosomal protein L22 OS=Homo sapiens GN=RPL22 PE=1 SV=2	RPL22	9.14	9.24	8.95	9.33	9.35	7.47	7.62	7.29	7.44	7.31	4	1.77	8.31405	18.04	1.5e-10	6.7e-10	14.61
Q5VTR2	E3 ubiquitin-protein ligase BRE1A OS=Homo sapiens GN=RNF20 PE=1 SV=2	RNF20	6.84	6.82	6.56	6.82	7.11	4.32	4.27	3.91	4.59	4.29	3	2.56	5.55348	18.02	1.5e-10	6.8e-10	14.59
P49368	T-complex protein 1 subunit gamma OS=Homo sapiens GN=CCT3 PE=1 SV=4	CCT3	6.25	6.47	6.42	6.6	6.44	4.45	4.47	4.24	4.53	4.25	2	2.05	5.41223	18	1.5e-10	6.8e-10	14.58
O15027	Protein transport protein Sec16A OS=Homo sapiens GN=SEC16A PE=1 SV=3	SEC16A	6.89	6.83	6.82	6.9	6.78	4.96	4.98	5.29	5	4.94	3	1.81	5.93799	18	1.5e-10	6.8e-10	14.58
Q9UBF2	Coatomer subunit gamma-2 OS=Homo sapiens GN=COPG2 PE=1 SV=1	COPG2	6.3	6.46	5.98	6.09	6.16	3.84	3.71	3.98	3.83	4.06	1	2.32	5.04151	17.96	1.6e-10	7e-10	14.55
P47756	F-actin-capping protein subunit beta OS=Homo sapiens GN=CAPZB PE=1 SV=4	CAPZB	8.41	8.55	8.46	8.75	8.59	6.44	6.83	6.41	6.79	6.5	3	1.96	7.57393	17.95	1.6e-10	7e-10	14.55
Q01130	Serine/arginine-rich splicing factor 2 OS=Homo sapiens GN=SRSF2 PE=1 SV=4	SRSF2	7.72	8.04	7.86	7.75	7.69	5.8	5.89	6.16	5.73	5.8	2	1.93	6.84389	17.93	1.6e-10	7e-10	14.53
Q16531	DNA damage-binding protein 1 OS=Homo sapiens GN=DDB1 PE=1 SV=1	DDB1	7.86	7.61	7.48	7.9	7.89	5.48	5.14	4.71	5.08	4.77	4	2.71	6.39099	17.92	1.6e-10	7.1e-10	14.52
Q9Y6A9	Signal peptidase complex subunit 1 OS=Homo sapiens GN=SPCS1 PE=1 SV=4	SPCS1	6.48	6.22	6.22	6.53	6.44	4.32	4.38	4.33	4.36	4.08	1	2.09	5.3369	17.92	1.6e-10	7.1e-10	14.52
Q13283	Ras GTPase-activating protein-binding protein 1 OS=Homo sapiens GN=G3BP1 PE=1 SV=1	G3BP1	8.68	8.81	8.62	8.62	8.67	7.21	7.28	7.15	6.92	7.1	6	1.55	7.90557	17.91	1.6e-10	7.1e-10	14.51
P23396	40S ribosomal protein S3 OS=Homo sapiens GN=RPS3 PE=1 SV=2	RPS3	11.56	11.76	11.53	11.75	11.83	10.03	10.21	9.83	9.99	9.8	12	1.72	10.8286	17.9	1.7e-10	7.1e-10	14.51
O43447	Peptidyl-prolyl cis-trans isomerase H OS=Homo sapiens GN=PPIH PE=1 SV=1	PPIH	7.68	7.54	7.46	7.54	7.57	5.38	5.36	5.84	5.57	5.71	1	1.99	6.5634	17.9	1.7e-10	7.1e-10	14.51
Q68CP9	AT-rich interactive domain-containing protein 2 OS=Homo sapiens GN=ARID2 PE=1 SV=2	ARID2	7.94	7.94	7.64	7.4	7.63	5.71	5.59	5.73	5.69	5.63	6	2.04	6.68905	17.87	1.7e-10	7.2e-10	14.49
Q9UBE0	SUMO-activating enzyme subunit 1 OS=Homo sapiens GN=SAE1 PE=1 SV=1	SAE1	7.11	6.82	6.9	6.89	7.05	3.82	3.33	3.71	3.98	4.42	2	3.1	5.40251	17.86	1.7e-10	7.2e-10	14.48
Q9BY42	Protein RTF2 homolog OS=Homo sapiens GN=RTFDC1 PE=1 SV=3	RTFDC1	7.54	7.28	7.37	7.26	7.38	3.82	3.72	3.06	3.71	2.5	3	4	5.36417	17.85	1.7e-10	7.3e-10	14.47
Q09161	Nuclear cap-binding protein subunit 1 OS=Homo sapiens GN=NCBP1 PE=1 SV=1	NCBP1	7.16	7.21	6.93	6.99	7.13	4.67	4.55	4.03	4.77	4.7	3	2.54	5.81341	17.79	1.8e-10	7.6e-10	14.43
P62888	60S ribosomal protein L30 OS=Homo sapiens GN=RPL30 PE=1 SV=2	RPL30	8.65	8.81	8.55	8.86	8.9	7.03	7.17	6.81	7.11	6.94	2	1.74	7.88366	17.77	1.8e-10	7.6e-10	14.42
Q04726	Transducin-like enhancer protein 3 OS=Homo sapiens GN=TLE3 PE=1 SV=2	TLE3	7.12	7.2	6.95	7.03	6.89	3.49	3.47	4.5	3.98	3.78	1	3.19	5.44032	17.74	1.8e-10	7.8e-10	14.4
Q9P0M6	Core histone macro-H2A.2 OS=Homo sapiens GN=H2AFY2 PE=1 SV=3	H2AFY2	7.81	8.03	7.99	8.26	8.12	6.18	6.38	6.18	6.32	6.1	1	1.81	7.13767	17.74	1.8e-10	7.8e-10	14.39
Q9Y383	Putative RNA-binding protein Luc7-like 2 OS=Homo sapiens GN=LUC7L2 PE=1 SV=2	LUC7L2	8.55	8.67	8.34	8.29	8.47	5.98	6.2	5.33	5.8	5.54	2	2.69	7.11573	17.72	1.9e-10	7.9e-10	14.38
Q86U70	LIM domain-binding protein 1 OS=Homo sapiens GN=LDB1 PE=1 SV=2	LDB1	8.34	8.44	8.39	8.4	8.17	5.14	4.85	5.72	5.04	5.81	3	3.04	6.82933	17.7	1.9e-10	8e-10	14.36
P56545	C-terminal-binding protein 2 OS=Homo sapiens GN=CTBP2 PE=1 SV=1	CTBP2	8	7.74	7.51	7.59	7.65	4.85	5.38	5.48	5.4	5.37	3	2.41	6.49645	17.69	1.9e-10	8e-10	14.36
Q9UN86	Ras GTPase-activating protein-binding protein 2 OS=Homo sapiens GN=G3BP2 PE=1 SV=2	G3BP2	7.65	7.78	7.66	7.69	7.76	6.24	6.34	6.11	6.12	6.06	5	1.54	6.94212	17.69	1.9e-10	8e-10	14.36
O15042	U2 snRNP-associated SURP motif-containing protein OS=Homo sapiens GN=U2SURP PE=1 SV=2	U2SURP	7.99	8.09	7.66	7.72	7.91	5.81	5.96	5.99	5.72	6.08	4	1.96	6.89303	17.69	1.9e-10	8e-10	14.35
Q9UHR5	SAP30-binding protein OS=Homo sapiens GN=SAP30BP PE=1 SV=1	SAP30BP	7.96	7.77	7.86	7.88	7.98	5.36	5.05	4.54	4.68	4.24	1	3.12	6.33104	17.63	2e-10	8.3e-10	14.31
Q9UMS4	Pre-mRNA-processing factor 19 OS=Homo sapiens GN=PRPF19 PE=1 SV=1	PRPF19	8.34	8.32	8.24	8.18	8.21	6.9	6.92	6.78	6.73	6.93	3	1.41	7.55665	17.58	2.1e-10	8.5e-10	14.28
Q14258	E3 ubiquitin/ISG15 ligase TRIM25 OS=Homo sapiens GN=TRIM25 PE=1 SV=2	TRIM25	8.66	8.78	8.82	8.8	8.9	7.28	7.16	7.28	7.32	7.5	7	1.48	8.04928	17.56	2.1e-10	8.7e-10	14.26
P62854	40S ribosomal protein S26 OS=Homo sapiens GN=RPS26 PE=1 SV=3	RPS26	9.14	9.27	9.21	9.45	9.43	7.64	7.71	7.29	7.64	7.53	1	1.74	8.43228	17.55	2.1e-10	8.7e-10	14.26
O75533	Splicing factor 3B subunit 1 OS=Homo sapiens GN=SF3B1 PE=1 SV=3	SF3B1	9.42	9.29	9.02	9.14	9.29	7.38	7.56	7.74	7.58	7.5	9	1.68	8.39364	17.55	2.1e-10	8.7e-10	14.25
P49736	DNA replication licensing factor MCM2 OS=Homo sapiens GN=MCM2 PE=1 SV=4	MCM2	7.53	7.47	7.21	7.48	7.41	5.01	5.36	4.71	4.56	4.76	6	2.54	6.1496	17.54	2.1e-10	8.7e-10	14.25
Q9Y2J4	Angiomotin-like protein 2 OS=Homo sapiens GN=AMOTL2 PE=1 SV=3	AMOTL2	5.9	6.32	6.13	5.93	5.96	2.53	2.17	2.46	1.87	3.03	1	3.63	4.23072	17.52	2.2e-10	8.8e-10	14.23
Q9NUL3	Double-stranded RNA-binding protein Staufen homolog 2 OS=Homo sapiens GN=STAU2 PE=1 SV=1	STAU2	7.28	7.29	7.65	7.26	7.43	4.56	4.76	3.72	4.37	4.12	2	3.08	5.84561	17.5	2.2e-10	8.9e-10	14.22
P63220	40S ribosomal protein S21 OS=Homo sapiens GN=RPS21 PE=1 SV=1	RPS21	8.41	8.51	8.59	8.78	8.54	6.78	7.08	7.01	6.94	7	3	1.6	7.76426	17.47	2.2e-10	9e-10	14.2
P60660	Myosin light polypeptide 6 OS=Homo sapiens GN=MYL6 PE=1 SV=2	MYL6	9.46	9.48	9.35	9.43	9.32	7.37	7.56	6.91	7.42	6.95	4	2.17	8.32407	17.46	2.3e-10	9.1e-10	14.18
Q8WYA6	Beta-catenin-like protein 1 OS=Homo sapiens GN=CTNNBL1 PE=1 SV=1	CTNNBL1	8.33	8.14	7.84	8.01	8.25	5.81	5.83	5.1	5.57	5.41	2	2.57	6.82902	17.43	2.3e-10	9.3e-10	14.16
Q9BZZ5	Apoptosis inhibitor 5 OS=Homo sapiens GN=API5 PE=1 SV=3	API5	7.57	7.54	7.14	7.51	7.66	5.53	5.4	5.04	5.2	5.33	5	2.18	6.39305	17.42	2.3e-10	9.3e-10	14.16
P84098	60S ribosomal protein L19 OS=Homo sapiens GN=RPL19 PE=1 SV=1	RPL19	10.02	10.2	10.05	10.3	10.23	8.61	8.66	8.33	8.36	8.25	5	1.72	9.30029	17.41	2.3e-10	9.4e-10	14.15
O43474	Krueppel-like factor 4 OS=Homo sapiens GN=KLF4 PE=1 SV=3	KLF4	5.98	5.7	5.88	6.07	5.91	2.59	2.52	2.28	2.02	1.46	1	3.73	4.04095	17.39	2.4e-10	9.4e-10	14.14
Q9H3S7	Tyrosine-protein phosphatase non-receptor type 23 OS=Homo sapiens GN=PTPN23 PE=1 SV=1	PTPN23	6.99	7.11	6.5	6.75	6.63	3.46	3.49	2.43	3.23	2.72	2	3.73	4.92986	17.38	2.4e-10	9.5e-10	14.13
P98175	RNA-binding protein 10 OS=Homo sapiens GN=RBM10 PE=1 SV=3	RBM10	7.32	7.3	7.13	7.04	7.18	5.39	5.38	5.58	5.49	5.62	4	1.7	6.34241	17.32	2.5e-10	9.9e-10	14.08
Q9ULX6	A-kinase anchor protein 8-like OS=Homo sapiens GN=AKAP8L PE=1 SV=3	AKAP8L	5.45	5.67	5.82	5.54	5.6	2.94	3.37	3.22	3.14	3.01	1	2.48	4.37635	17.28	2.6e-10	1e-09	14.06
P05204	Non-histone chromosomal protein HMG-17 OS=Homo sapiens GN=HMGN2 PE=1 SV=3	HMGN2	10.39	10.24	10.18	10.16	10.19	8.85	8.83	8.57	8.81	8.54	4	1.51	9.47611	17.25	2.6e-10	1e-09	14.03
P63104	14-3-3 protein zeta/delta OS=Homo sapiens GN=YWHAZ PE=1 SV=1	YWHAZ	10.17	10.1	10.04	10.35	10.25	8.52	8.61	8.55	8.71	8.25	7	1.65	9.35391	17.24	2.6e-10	1e-09	14.02
O75494	Serine/arginine-rich splicing factor 10 OS=Homo sapiens GN=SRSF10 PE=1 SV=1	SRSF10	8.53	8.79	8.7	8.49	8.53	6.69	6.83	6.76	6.48	7.02	5	1.85	7.68324	17.24	2.6e-10	1e-09	14.02
Q96EI5	Transcription elongation factor A protein-like 4 OS=Homo sapiens GN=TCEAL4 PE=1 SV=2	TCEAL4	7.77	7.44	7.67	7.59	7.55	4.35	4.17	2.94	3.95	3.53	2	3.81	5.69626	17.23	2.7e-10	1e-09	14.01
A0FGR8	Extended synaptotagmin-2 OS=Homo sapiens GN=ESYT2 PE=1 SV=1	ESYT2	6.71	6.68	6.71	6.9	6.61	4.97	4.82	4.84	5.12	4.91	2	1.79	5.82508	17.21	2.7e-10	1e-09	14
P33993	DNA replication licensing factor MCM7 OS=Homo sapiens GN=MCM7 PE=1 SV=4	MCM7	8.95	9.1	8.97	8.72	9.04	7.08	6.79	7.24	6.88	7.24	12	1.91	8.00027	17.2	2.7e-10	1.1e-09	13.99
Q9NZD8	Maspardin OS=Homo sapiens GN=SPG21 PE=1 SV=1	SPG21	10.96	10.97	11.65	11.41	11.12	6.89	6.47	7.52	6.83	7.61	12	4.16	9.14349	19.07	3.1e-10	1.2e-09	13.98
P62906	60S ribosomal protein L10a OS=Homo sapiens GN=RPL10A PE=1 SV=2	RPL10A	11.45	11.47	11.39	11.59	11.66	9.98	10.01	9.62	9.8	9.59	9	1.71	10.6571	17.16	2.8e-10	1.1e-09	13.97
P09234	U1 small nuclear ribonucleoprotein C OS=Homo sapiens GN=SNRPC PE=1 SV=1	SNRPC	7.31	7.36	7.08	7	7.2	4.67	4.36	3.76	4.6	4.03	1	2.91	5.73674	17.13	2.9e-10	1.1e-09	13.94
Q9Y2X9	Zinc finger protein 281 OS=Homo sapiens GN=ZNF281 PE=1 SV=1	ZNF281	7.3	7.14	7.42	7.16	7.17	4.89	5.12	5.4	5.35	5.3	4	2.02	6.2242	17.12	2.9e-10	1.1e-09	13.93
Q92585	Mastermind-like protein 1 OS=Homo sapiens GN=MAML1 PE=1 SV=3	MAML1	6.96	6.95	6.94	6.8	6.66	3.19	2.1	1.99	2.61	3.35	2	4.22	4.75425	17.11	2.9e-10	1.1e-09	13.92
P27635	60S ribosomal protein L10 OS=Homo sapiens GN=RPL10 PE=1 SV=4	RPL10	8.41	8.58	8.71	8.89	8.85	6.86	6.93	6.56	6.68	6.87	3	1.91	7.73309	17.1	2.9e-10	1.1e-09	13.92
Q9BUQ8	Probable ATP-dependent RNA helicase DDX23 OS=Homo sapiens GN=DDX23 PE=1 SV=3	DDX23	8.17	8.21	8.02	8.11	8.08	6.63	6.63	6.74	6.78	6.84	6	1.39	7.42028	17.08	3e-10	1.1e-09	13.9
Q7KZF4	Staphylococcal nuclease domain-containing protein 1 OS=Homo sapiens GN=SND1 PE=1 SV=1	SND1	9.22	9.43	9.18	9.57	9.44	7.81	7.96	7.89	7.86	7.84	11	1.5	8.6193	17.07	3e-10	1.1e-09	13.9
O75369	Filamin-B OS=Homo sapiens GN=FLNB PE=1 SV=2	FLNB	12.12	12.05	12.14	12.37	12.2	10.83	10.69	10.79	10.95	10.72	35	1.38	11.4861	17.07	3e-10	1.1e-09	13.9
P62829	60S ribosomal protein L23 OS=Homo sapiens GN=RPL23 PE=1 SV=1	RPL23	10.26	10.25	10.28	10.38	10.32	9.17	9.13	9.22	9.21	9.17	3	1.12	9.73865	17.06	3e-10	1.1e-09	13.89
P50395	Rab GDP dissociation inhibitor beta OS=Homo sapiens GN=GDI2 PE=1 SV=2	GDI2	8.43	8.38	8.2	8.32	8.3	6.87	6.92	6.56	6.67	6.79	4	1.57	7.54357	17.06	3e-10	1.1e-09	13.89
P61964	WD repeat-containing protein 5 OS=Homo sapiens GN=WDR5 PE=1 SV=1	WDR5	8.17	8.17	7.97	8.08	8.02	5.49	5.49	5.94	5.71	6.21	3	2.31	6.92493	17.04	3.1e-10	1.2e-09	13.87
Q9BQ67	Glutamate-rich WD repeat-containing protein 1 OS=Homo sapiens GN=GRWD1 PE=1 SV=1	GRWD1	7.92	7.77	7.86	7.96	7.79	5.91	6.05	6.19	6.07	6.4	3	1.74	6.99241	17.03	3.1e-10	1.2e-09	13.87
P62750	60S ribosomal protein L23a OS=Homo sapiens GN=RPL23A PE=1 SV=1	RPL23A	11.97	12.06	11.92	12.16	12.21	10.45	10.55	10.1	10.35	10.09	10	1.76	11.1831	17.01	3.1e-10	1.2e-09	13.85
P49761	Dual specificity protein kinase CLK3 OS=Homo sapiens GN=CLK3 PE=1 SV=3	CLK3	6.35	6.13	6.05	5.97	6.15	3.96	4.1	3.94	4.06	3.64	2	2.19	5.03497	17	3.1e-10	1.2e-09	13.84
P31948	Stress-induced-phosphoprotein 1 OS=Homo sapiens GN=STIP1 PE=1 SV=1	STIP1	10.21	9.94	10.14	10.42	10.3	8.5	8.44	8.52	8.75	8.53	10	1.66	9.37384	16.98	3.2e-10	1.2e-09	13.83
P08708	40S ribosomal protein S17 OS=Homo sapiens GN=RPS17 PE=1 SV=2	RPS17	9.83	9.97	9.84	9.84	10.07	8.29	8.39	7.86	8.1	8	4	1.78	9.01839	16.96	3.2e-10	1.2e-09	13.81
Q9BWF3	RNA-binding protein 4 OS=Homo sapiens GN=RBM4 PE=1 SV=1	RBM4	7.29	7.45	7.63	7.18	7.34	5.27	4.98	5.56	5.3	5.19	2	2.12	6.32008	16.96	3.2e-10	1.2e-09	13.81
Q9UHF7	Zinc finger transcription factor Trps1 OS=Homo sapiens GN=TRPS1 PE=1 SV=2	TRPS1	9.37	9.37	9.28	9.11	9.22	6.51	6.58	7.29	6.88	7.13	11	2.39	8.07468	16.94	3.3e-10	1.2e-09	13.8
P83731	60S ribosomal protein L24 OS=Homo sapiens GN=RPL24 PE=1 SV=1	RPL24	9.84	10.02	9.92	10.13	10.13	8.41	8.62	8.38	8.44	8.18	5	1.6	9.20654	16.93	3.3e-10	1.2e-09	13.79
Q86UU0	B-cell CLL/lymphoma 9-like protein OS=Homo sapiens GN=BCL9L PE=1 SV=1	BCL9L	8.64	8.69	8.54	8.25	8.27	5.2	5.25	6.06	5.45	5.91	4	2.9	7.02684	16.92	3.3e-10	1.2e-09	13.78
Q92615	La-related protein 4B OS=Homo sapiens GN=LARP4B PE=1 SV=3	LARP4B	6.4	6.71	6.72	6.25	6.65	4.2	4.59	4.31	4.3	4.2	1	2.22	5.43412	16.92	3.3e-10	1.2e-09	13.78
P84243	Histone H3.3 OS=Homo sapiens GN=H3F3A PE=1 SV=2	H3F3A	7.14	7.38	7.08	7.42	7.37	5.14	4.99	4.58	5.15	4.6	2	2.39	6.08421	16.92	3.3e-10	1.2e-09	13.78
Q9NYL9	Tropomodulin-3 OS=Homo sapiens GN=TMOD3 PE=1 SV=1	TMOD3	6.26	6.16	6.34	6.26	6.12	3.99	3.9	4.22	3.58	4.11	2	2.27	5.09289	16.9	3.4e-10	1.2e-09	13.76
P62280	40S ribosomal protein S11 OS=Homo sapiens GN=RPS11 PE=1 SV=3	RPS11	11.5	11.64	11.44	11.73	11.74	9.78	9.85	9.29	9.59	9.28	8	2.05	10.5832	16.89	3.4e-10	1.2e-09	13.76
P26196	Probable ATP-dependent RNA helicase DDX6 OS=Homo sapiens GN=DDX6 PE=1 SV=2	DDX6	7.94	7.86	7.85	7.81	7.89	6.29	6.19	5.95	6.44	6.16	7	1.66	7.03778	16.89	3.4e-10	1.2e-09	13.76
P62241	40S ribosomal protein S8 OS=Homo sapiens GN=RPS8 PE=1 SV=2	RPS8	10.9	11.01	11	11.17	11.17	9.67	9.73	9.83	9.8	9.67	7	1.31	10.3935	16.87	3.4e-10	1.3e-09	13.74
O75367	Core histone macro-H2A.1 OS=Homo sapiens GN=H2AFY PE=1 SV=4	H2AFY	9.83	9.81	9.68	9.88	9.88	8.09	8.32	7.8	8.13	7.79	7	1.79	8.92141	16.85	3.5e-10	1.3e-09	13.73
P52943	Cysteine-rich protein 2 OS=Homo sapiens GN=CRIP2 PE=1 SV=1	CRIP2	8.84	8.7	8.73	8.84	8.73	6.47	6.29	5.64	6.15	5.52	2	2.75	7.39178	16.84	3.5e-10	1.3e-09	13.72
P07900	Heat shock protein HSP 90-alpha OS=Homo sapiens GN=HSP90AA1 PE=1 SV=5	HSP90AA1	10.72	10.48	10.57	11.09	10.81	8.76	8.63	8.44	8.89	8.45	10	2.1	9.68346	16.83	3.6e-10	1.3e-09	13.71
P62269	40S ribosomal protein S18 OS=Homo sapiens GN=RPS18 PE=1 SV=3	RPS18	9.83	9.96	9.89	10.11	10.17	8.59	8.65	8.52	8.52	8.66	6	1.41	9.28923	16.82	3.6e-10	1.3e-09	13.7
Q86XP3	ATP-dependent RNA helicase DDX42 OS=Homo sapiens GN=DDX42 PE=1 SV=1	DDX42	7.39	7.44	7	7.07	7.3	4.64	4.89	4.05	4.73	4.34	3	2.71	5.88559	16.82	3.6e-10	1.3e-09	13.7
Q86U42	Polyadenylate-binding protein 2 OS=Homo sapiens GN=PABPN1 PE=1 SV=3	PABPN1	7.78	7.75	7.52	7.62	7.59	5.8	5.9	5.41	5.43	5.78	2	1.99	6.65757	16.79	3.7e-10	1.3e-09	13.68
Q9H0D6	5'-3' exoribonuclease 2 OS=Homo sapiens GN=XRN2 PE=1 SV=1	XRN2	9.45	9.52	9.23	8.9	9.2	6.67	6.74	5.77	6.32	6.3	8	2.9	7.8092	16.71	3.9e-10	1.4e-09	13.62
Q14839	Chromodomain-helicase-DNA-binding protein 4 OS=Homo sapiens GN=CHD4 PE=1 SV=2	CHD4	10.82	10.66	10.54	10.59	10.65	8.92	8.85	9.3	9.02	9.15	22	1.6	9.8491	16.71	3.9e-10	1.4e-09	13.62
Q00688	Peptidyl-prolyl cis-trans isomerase FKBP3 OS=Homo sapiens GN=FKBP3 PE=1 SV=1	FKBP3	8.22	8.24	8.2	8.49	8.38	6.67	6.62	6.36	6.64	6.24	2	1.8	7.40625	16.68	4e-10	1.4e-09	13.6
Q92973	Transportin-1 OS=Homo sapiens GN=TNPO1 PE=1 SV=2	TNPO1	7.59	7.61	7.71	7.54	7.61	5.83	5.89	6.21	6.05	6.1	4	1.6	6.8148	16.62	4.1e-10	1.5e-09	13.55
Q99497	Protein/nucleic acid deglycase DJ-1 OS=Homo sapiens GN=PARK7 PE=1 SV=2	PARK7	7.48	7.18	7.22	7.27	7.14	5.57	5.07	5.43	5.42	5.31	1	1.9	6.30825	16.62	4.2e-10	1.5e-09	13.55
P08865	40S ribosomal protein SA OS=Homo sapiens GN=RPSA PE=1 SV=4	RPSA	8.91	9.11	8.97	9.29	9.2	7.29	7.5	7.35	7.44	7.03	4	1.77	8.20742	16.6	4.2e-10	1.5e-09	13.53
P15880	40S ribosomal protein S2 OS=Homo sapiens GN=RPS2 PE=1 SV=2	RPS2	11.38	11.44	11.36	11.57	11.63	9.64	9.77	9.17	9.53	9.17	9	2.02	10.4668	16.59	4.3e-10	1.5e-09	13.52
O95793	Double-stranded RNA-binding protein Staufen homolog 1 OS=Homo sapiens GN=STAU1 PE=1 SV=2	STAU1	8.68	8.67	8.82	8.74	8.75	7.25	7.39	7.54	7.48	7.37	6	1.32	8.06893	16.58	4.3e-10	1.5e-09	13.52
P61353	60S ribosomal protein L27 OS=Homo sapiens GN=RPL27 PE=1 SV=2	RPL27	11.11	11.28	11.25	11.59	11.44	9.47	9.68	9.61	9.57	9.2	6	1.83	10.4178	16.56	4.4e-10	1.5e-09	13.5
Q6KC79	Nipped-B-like protein OS=Homo sapiens GN=NIPBL PE=1 SV=2	NIPBL	6.68	6.49	6.34	6.5	6.49	4.08	3.86	4.56	3.86	4.15	2	2.4	5.30147	16.55	4.4e-10	1.5e-09	13.5
Q14152	Eukaryotic translation initiation factor 3 subunit A OS=Homo sapiens GN=EIF3A PE=1 SV=1	EIF3A	9.31	9.4	9.36	9.62	9.59	7.98	8.07	7.94	7.85	7.73	12	1.54	8.68499	16.54	4.4e-10	1.5e-09	13.49
P09429	High mobility group protein B1 OS=Homo sapiens GN=HMGB1 PE=1 SV=3	HMGB1	7.63	7.49	7.39	7.58	7.43	5.96	5.92	6.12	5.83	6.03	2	1.53	6.73912	16.51	4.5e-10	1.6e-09	13.47
Q8NC51	Plasminogen activator inhibitor 1 RNA-binding protein OS=Homo sapiens GN=SERBP1 PE=1 SV=2	SERBP1	10.81	10.95	10.86	11	11.06	9.71	9.77	9.7	9.81	9.69	12	1.2	10.3338	16.5	4.6e-10	1.6e-09	13.45
P61981	14-3-3 protein gamma OS=Homo sapiens GN=YWHAG PE=1 SV=2	YWHAG	7.79	7.86	7.6	8.06	8	5.92	5.94	5.68	5.81	5.38	4	2.12	6.80533	16.49	4.6e-10	1.6e-09	13.45
Q02878	60S ribosomal protein L6 OS=Homo sapiens GN=RPL6 PE=1 SV=3	RPL6	11.5	11.57	11.4	11.61	11.7	9.85	9.91	9.41	9.64	9.32	16	1.93	10.5916	16.45	4.7e-10	1.6e-09	13.42
P62424	60S ribosomal protein L7a OS=Homo sapiens GN=RPL7A PE=1 SV=2	RPL7A	12.32	12.37	12.23	12.47	12.48	10.7	10.74	10.18	10.37	10.2	11	1.94	11.4046	16.45	4.7e-10	1.6e-09	13.41
Q00341	Vigilin OS=Homo sapiens GN=HDLBP PE=1 SV=2	HDLBP	8.92	9.08	8.78	9.09	9.19	7.49	7.58	7.36	7.27	7.29	11	1.61	8.2052	16.43	4.8e-10	1.6e-09	13.4
Q14566	DNA replication licensing factor MCM6 OS=Homo sapiens GN=MCM6 PE=1 SV=1	MCM6	8.09	8.02	8.04	8.01	8.06	6.63	6.59	6.75	6.76	6.86	8	1.33	7.38051	16.42	4.8e-10	1.7e-09	13.39
Q9H1E3	Nuclear ubiquitous casein and cyclin-dependent kinase substrate 1 OS=Homo sapiens GN=NUCKS1 PE=1 SV=1	NUCKS1	8.25	7.81	7.7	8.14	7.84	5.62	5.59	5.3	5.57	4.91	2	2.55	6.674	16.41	4.9e-10	1.7e-09	13.39
Q4G0J3	La-related protein 7 OS=Homo sapiens GN=LARP7 PE=1 SV=1	LARP7	7.02	6.91	6.87	6.79	7.04	5.41	5.1	5.24	5.24	5.38	2	1.66	6.10106	16.4	4.9e-10	1.7e-09	13.37
P27695	DNA-(apurinic or apyrimidinic site) lyase OS=Homo sapiens GN=APEX1 PE=1 SV=2	APEX1	7.61	7.58	7.3	7.55	7.42	5.84	5.82	5.67	5.42	5.49	3	1.85	6.56958	16.38	5e-10	1.7e-09	13.36
Q16890	Tumor protein D53 OS=Homo sapiens GN=TPD52L1 PE=1 SV=1	TPD52L1	6.1	6.12	6.13	6.13	6.33	4.39	4.13	4.14	4.17	3.85	1	2.03	5.15049	16.38	5e-10	1.7e-09	13.36
Q8IUH3	RNA-binding protein 45 OS=Homo sapiens GN=RBM45 PE=1 SV=1	RBM45	6.5	6.51	6.54	6.05	6.45	3.75	3.91	4.27	3.51	3.88	2	2.55	5.13654	16.34	5.1e-10	1.7e-09	13.33
P37108	Signal recognition particle 14 kDa protein OS=Homo sapiens GN=SRP14 PE=1 SV=2	SRP14	7.8	7.7	7.83	7.87	7.93	6.53	6.33	6.46	6.52	6.37	3	1.38	7.13427	16.33	5.2e-10	1.7e-09	13.32
Q9Y6X9	MORC family CW-type zinc finger protein 2 OS=Homo sapiens GN=MORC2 PE=1 SV=2	MORC2	6.74	6.52	6.46	6.5	6.37	4.08	3.95	3.8	4.24	4.55	2	2.39	5.32144	16.3	5.3e-10	1.8e-09	13.3
Q5BKZ1	DBIRD complex subunit ZNF326 OS=Homo sapiens GN=ZNF326 PE=1 SV=2	ZNF326	6.03	6.36	6.25	6.04	6.12	3.17	3.32	3.2	3.21	2.31	1	3.12	4.6013	16.29	5.3e-10	1.8e-09	13.29
Q9P2K5	Myelin expression factor 2 OS=Homo sapiens GN=MYEF2 PE=1 SV=3	MYEF2	7.41	7.71	7.48	7.43	7.42	5.35	5.72	5.89	5.51	5.48	4	1.9	6.54046	16.28	5.4e-10	1.8e-09	13.28
P00734	Prothrombin OS=Homo sapiens GN=F2 PE=1 SV=2	F2	6.83	6.87	7.12	6.81	6.75	4.73	4.5	5.11	4.83	4.87	2	2.07	5.84355	16.27	5.4e-10	1.8e-09	13.27
P20073	Annexin A7 OS=Homo sapiens GN=ANXA7 PE=1 SV=3	ANXA7	7.13	7.12	7.02	7.05	7.29	4.74	4.55	5.34	4.92	4.78	5	2.26	5.99602	16.24	5.5e-10	1.8e-09	13.25
P25398	40S ribosomal protein S12 OS=Homo sapiens GN=RPS12 PE=1 SV=3	RPS12	9.12	9.28	8.93	9.25	9.32	7.49	7.59	7.16	7.55	7.24	2	1.78	8.292	16.22	5.6e-10	1.9e-09	13.23
Q99426	Tubulin-folding cofactor B OS=Homo sapiens GN=TBCB PE=1 SV=2	TBCB	5.62	5.8	5.35	5.84	5.43	2.44	2.65	1.99	1.83	1.68	1	3.49	3.86397	16.21	5.7e-10	1.9e-09	13.23
O00193	Small acidic protein OS=Homo sapiens GN=SMAP PE=1 SV=1	SMAP	6.93	6.81	6.85	6.84	6.8	4.16	3.52	4.51	4.21	3.62	2	2.84	5.42464	16.21	5.7e-10	1.9e-09	13.22
Q9UBC2	Epidermal growth factor receptor substrate 15-like 1 OS=Homo sapiens GN=EPS15L1 PE=1 SV=1	EPS15L1	6.23	6.39	5.85	6.29	5.92	3.74	4.08	3.73	3.68	3.71	4	2.35	4.96214	16.2	5.7e-10	1.9e-09	13.22
P16401	Histone H1.5 OS=Homo sapiens GN=HIST1H1B PE=1 SV=3	HIST1H1B	12.81	12.91	12.76	13.19	12.91	11.36	11.62	11.46	11.46	11.36	14	1.46	12.1843	16.2	5.7e-10	1.9e-09	13.22
Q7Z5L9	Interferon regulatory factor 2-binding protein 2 OS=Homo sapiens GN=IRF2BP2 PE=1 SV=2	IRF2BP2	6.9	6.58	6.4	7.03	6.73	3.09	2.74	1.69	3.04	2.95	3	4.02	4.71617	16.18	5.8e-10	1.9e-09	13.2
Q9UKN8	General transcription factor 3C polypeptide 4 OS=Homo sapiens GN=GTF3C4 PE=1 SV=2	GTF3C4	6.91	6.69	6.87	6.71	6.63	5.01	5.12	5.28	5.14	5.12	4	1.63	5.9487	16.17	5.9e-10	1.9e-09	13.19
P50914	60S ribosomal protein L14 OS=Homo sapiens GN=RPL14 PE=1 SV=4	RPL14	10.16	10.24	10.11	10.15	10.41	8.65	8.76	8.3	8.57	8.3	3	1.69	9.36519	16.14	6e-10	2e-09	13.17
O15371	Eukaryotic translation initiation factor 3 subunit D OS=Homo sapiens GN=EIF3D PE=1 SV=1	EIF3D	8.18	8.21	8.02	8.29	8.4	6.65	6.57	6.27	6.69	6.45	3	1.7	7.37323	16.14	6e-10	2e-09	13.17
Q9Y5Q9	General transcription factor 3C polypeptide 3 OS=Homo sapiens GN=GTF3C3 PE=1 SV=1	GTF3C3	7.19	7.08	6.77	7.11	7.04	4.28	3.55	3.43	4.48	3.9	4	3.11	5.48426	16.13	6e-10	2e-09	13.17
Q92598	Heat shock protein 105 kDa OS=Homo sapiens GN=HSPH1 PE=1 SV=1	HSPH1	8.37	8.28	8.43	8.63	8.52	7	6.97	7.17	7	6.98	7	1.42	7.73497	16.13	6e-10	2e-09	13.16
P57740	Nuclear pore complex protein Nup107 OS=Homo sapiens GN=NUP107 PE=1 SV=1	NUP107	6.23	6.32	6.09	6.31	6.22	4.41	4.53	4.51	4.46	4.17	3	1.82	5.32746	16.13	6e-10	2e-09	13.16
P17931	Galectin-3 OS=Homo sapiens GN=LGALS3 PE=1 SV=5	LGALS3	7.91	7.96	7.88	7.9	7.8	6.11	6.2	6.48	6.08	6.44	2	1.63	7.07545	16.13	6e-10	2e-09	13.16
O14686	Histone-lysine N-methyltransferase 2D OS=Homo sapiens GN=KMT2D PE=1 SV=2	KMT2D	9.55	9.36	9.3	9.19	9.19	7.6	6.99	7.52	7.31	7.51	12	1.93	8.35327	16.09	6.2e-10	2e-09	13.13
Q9UQ80	Proliferation-associated protein 2G4 OS=Homo sapiens GN=PA2G4 PE=1 SV=3	PA2G4	10.01	10.19	9.96	10.42	10.24	8.68	8.73	8.55	8.69	8.67	10	1.5	9.41483	16.06	6.4e-10	2e-09	13.1
P63279	SUMO-conjugating enzyme UBC9 OS=Homo sapiens GN=UBE2I PE=1 SV=1	UBE2I	7.32	7.07	7.25	7.28	7.17	4.18	4.15	3.06	4.18	3.34	1	3.43	5.49884	16.06	6.4e-10	2e-09	13.1
Q16630	Cleavage and polyadenylation specificity factor subunit 6 OS=Homo sapiens GN=CPSF6 PE=1 SV=2	CPSF6	10.45	10.65	10.49	10.28	10.41	8.64	8.9	9.13	8.9	8.88	7	1.57	9.67268	16	6.6e-10	2.1e-09	13.06
Q9Y4A5	Transformation/transcription domain-associated protein OS=Homo sapiens GN=TRRAP PE=1 SV=3	TRRAP	7.17	6.79	6.65	6.73	6.71	4.63	4.74	4.93	4.43	4.81	4	2.1	5.75826	15.95	6.9e-10	2.2e-09	13.01
P52292	Importin subunit alpha-1 OS=Homo sapiens GN=KPNA2 PE=1 SV=1	KPNA2	7.6	7.9	7.56	7.28	7.76	5.07	5.67	5.52	5.46	5.43	3	2.19	6.52574	15.93	7e-10	2.2e-09	13
P61247	40S ribosomal protein S3a OS=Homo sapiens GN=RPS3A PE=1 SV=2	RPS3A	12.13	12.32	12.05	12.37	12.48	10.73	10.86	10.62	10.73	10.47	14	1.59	11.4755	15.88	7.3e-10	2.3e-09	12.96
Q15637	Splicing factor 1 OS=Homo sapiens GN=SF1 PE=1 SV=4	SF1	8.26	8.29	8.27	8.12	8.1	6.42	6.56	6.9	6.44	6.56	6	1.63	7.39218	15.85	7.5e-10	2.4e-09	12.93
Q9UJV9	Probable ATP-dependent RNA helicase DDX41 OS=Homo sapiens GN=DDX41 PE=1 SV=2	DDX41	5.65	5.71	5.63	5.63	5.75	3.54	3.65	3.37	3.78	3.26	1	2.15	4.59761	15.84	7.5e-10	2.4e-09	12.93
P18206	Vinculin OS=Homo sapiens GN=VCL PE=1 SV=4	VCL	6.97	6.58	6.8	6.85	6.85	4.91	4.54	4.56	4.52	5.04	2	2.09	5.76085	15.79	7.8e-10	2.5e-09	12.89
Q9UNE7	E3 ubiquitin-protein ligase CHIP OS=Homo sapiens GN=STUB1 PE=1 SV=2	STUB1	5.67	5.91	5.57	5.8	5.67	3.76	3.85	3.82	3.64	3.89	1	1.93	4.75733	15.76	8e-10	2.5e-09	12.87
Q05519	Serine/arginine-rich splicing factor 11 OS=Homo sapiens GN=SRSF11 PE=1 SV=1	SRSF11	6.33	6.34	6.22	6.09	6.39	3.96	4.39	4.35	4.14	4.47	1	2.01	5.26712	15.73	8.2e-10	2.6e-09	12.84
Q96F44	E3 ubiquitin-protein ligase TRIM11 OS=Homo sapiens GN=TRIM11 PE=1 SV=2	TRIM11	5.05	4.94	4.85	4.5	4.65	1.3	0.02	0.04	0.03	0.03	2	4.51	2.54175	15.68	8.6e-10	2.7e-09	12.79
P14618	Pyruvate kinase PKM OS=Homo sapiens GN=PKM PE=1 SV=4	PKM	10.94	11.11	10.79	11.1	11.02	9.59	9.69	9.38	9.53	9.28	14	1.5	10.2427	15.65	8.8e-10	2.8e-09	12.77
P63173	60S ribosomal protein L38 OS=Homo sapiens GN=RPL38 PE=1 SV=2	RPL38	8.62	8.81	8.68	8.8	8.8	7.51	7.62	7.55	7.63	7.47	3	1.19	8.14906	15.64	8.8e-10	2.8e-09	12.76
P18621	60S ribosomal protein L17 OS=Homo sapiens GN=RPL17 PE=1 SV=3	RPL17	11.62	11.72	11.56	11.8	11.85	9.98	10.14	9.53	9.81	9.49	10	1.92	10.7493	15.62	9e-10	2.8e-09	12.75
Q96GM5	SWI/SNF-related matrix-associated actin-dependent regulator of chromatin subfamily D member 1 OS=Homo sapiens GN=SMARCD1 PE=1 SV=2	SMARCD1	4.63	4.52	4.22	4.16	4.12	0.97	0.02	0.04	0.03	0.03	2	4.11	2.27359	15.61	9e-10	2.8e-09	12.74
Q9NQ29	Putative RNA-binding protein Luc7-like 1 OS=Homo sapiens GN=LUC7L PE=1 SV=1	LUC7L	8.3	8.43	8.44	8.2	8.18	6.48	6.58	6.89	6.51	6.84	5	1.65	7.48538	15.59	9.1e-10	2.8e-09	12.73
Q2KHR2	DNA-binding protein RFX7 OS=Homo sapiens GN=RFX7 PE=1 SV=1	RFX7	5.5	5.39	5.43	5.34	5.34	1.53	1.02	1.5	0.03	1.4	2	4.3	3.24657	15.57	9.3e-10	2.9e-09	12.71
O75150	E3 ubiquitin-protein ligase BRE1B OS=Homo sapiens GN=RNF40 PE=1 SV=4	RNF40	8.07	8.07	8.02	8.09	8.05	6.36	6.27	6.64	6.01	6.07	4	1.79	7.16555	15.56	9.4e-10	2.9e-09	12.7
Q5T1M5	FK506-binding protein 15 OS=Homo sapiens GN=FKBP15 PE=1 SV=2	FKBP15	11.51	11.82	11.9	11.44	11.64	8.54	8.26	9.34	8.67	9.05	17	2.89	10.217	16.18	1e-09	3.1e-09	12.69
P04406	Glyceraldehyde-3-phosphate dehydrogenase OS=Homo sapiens GN=GAPDH PE=1 SV=3	GAPDH	11.46	11.39	11.49	11.89	11.65	9.78	9.95	9.56	10	9.6	8	1.8	10.6758	15.52	9.7e-10	3e-09	12.67
Q9UI30	Multifunctional methyltransferase subunit TRM112-like protein OS=Homo sapiens GN=TRMT112 PE=1 SV=1	TRMT112	6.49	6.32	6.23	6.16	6.29	3.77	3.58	3.67	2.85	2.95	3	2.93	4.83249	15.52	9.7e-10	3e-09	12.67
Q5SSJ5	Heterochromatin protein 1-binding protein 3 OS=Homo sapiens GN=HP1BP3 PE=1 SV=1	HP1BP3	7.93	7.99	7.74	8.02	7.88	6.37	6.61	6.44	6.62	6.42	4	1.42	7.19951	15.52	9.7e-10	3e-09	12.66
O60716	Catenin delta-1 OS=Homo sapiens GN=CTNND1 PE=1 SV=1	CTNND1	7.26	7.25	7.11	7.17	7.1	5.48	5.53	5.11	5.53	5.65	4	1.72	6.3186	15.48	1e-09	3.1e-09	12.63
Q14202	Zinc finger MYM-type protein 3 OS=Homo sapiens GN=ZMYM3 PE=1 SV=2	ZMYM3	8	8.02	8.08	7.89	7.9	6.17	5.99	5.64	6.23	6.32	5	1.91	7.02553	15.47	1e-09	3.1e-09	12.63
Q5VVM6	Coiled-coil domain-containing protein 30 OS=Homo sapiens GN=CCDC30 PE=2 SV=1	CCDC30	8.52	8.63	8.19	8.61	8.47	6.06	5.88	4.92	5.37	5.15	1	3.01	6.97952	15.46	1e-09	3.1e-09	12.62
Q92797	Symplekin OS=Homo sapiens GN=SYMPK PE=1 SV=2	SYMPK	6.93	6.88	6.6	6.48	6.81	4.49	4.84	4.83	4.67	4.32	2	2.11	5.68598	15.43	1e-09	3.2e-09	12.59
P53999	Activated RNA polymerase II transcriptional coactivator p15 OS=Homo sapiens GN=SUB1 PE=1 SV=3	SUB1	8.63	8.4	8.16	8.41	8.33	6.74	6.49	6.12	6.59	6.57	4	1.88	7.44247	15.42	1e-09	3.2e-09	12.58
O75083	WD repeat-containing protein 1 OS=Homo sapiens GN=WDR1 PE=1 SV=4	WDR1	8.53	8.57	8.47	8.8	8.71	6.95	6.95	6.45	6.94	6.56	3	1.84	7.69382	15.41	1.1e-09	3.2e-09	12.57
P60842	Eukaryotic initiation factor 4A-I OS=Homo sapiens GN=EIF4A1 PE=1 SV=1	EIF4A1	9.7	9.73	9.57	9.73	9.82	8.1	8.14	7.65	7.94	7.53	6	1.84	8.78977	15.41	1.1e-09	3.2e-09	12.57
Q15029	116 kDa U5 small nuclear ribonucleoprotein component OS=Homo sapiens GN=EFTUD2 PE=1 SV=1	EFTUD2	9.2	9.27	8.79	9.12	9.16	7.61	7.64	7.61	7.57	7.34	9	1.55	8.33195	15.38	1.1e-09	3.3e-09	12.55
Q6Y7W6	GRB10-interacting GYF protein 2 OS=Homo sapiens GN=GIGYF2 PE=1 SV=1	GIGYF2	6.21	6.4	6.3	6.5	6.53	4.76	4.83	4.59	4.76	4.58	2	1.68	5.54544	15.38	1.1e-09	3.3e-09	12.55
Q99459	Cell division cycle 5-like protein OS=Homo sapiens GN=CDC5L PE=1 SV=2	CDC5L	8.1	8.04	7.74	7.78	7.9	6.04	5.91	6.3	5.92	6.35	6	1.81	7.00856	15.36	1.1e-09	3.3e-09	12.53
P25789	Proteasome subunit alpha type-4 OS=Homo sapiens GN=PSMA4 PE=1 SV=1	PSMA4	7.63	7.72	7.66	7.89	7.73	6.04	6.06	5.62	6.21	5.91	3	1.76	6.84606	15.35	1.1e-09	3.3e-09	12.52
P49454	Centromere protein F OS=Homo sapiens GN=CENPF PE=1 SV=2	CENPF	6.81	6.96	6.83	6.66	7.03	4.06	3.93	4.74	3.92	4.57	3	2.61	5.5512	15.32	1.1e-09	3.4e-09	12.5
Q02880	DNA topoisomerase 2-beta OS=Homo sapiens GN=TOP2B PE=1 SV=3	TOP2B	8.71	8.56	8.3	8.61	8.56	7.16	7.09	7.27	7.21	7.07	6	1.39	7.85397	15.32	1.1e-09	3.4e-09	12.5
P0DMV9	Heat shock 70 kDa protein 1B OS=Homo sapiens GN=HSPA1B PE=1 SV=1	HSPA1B	11.84	11.65	11.71	11.96	11.85	10.29	10.23	10.46	10.63	10.37	10	1.4	11.0989	15.29	1.2e-09	3.5e-09	12.47
P13639	Elongation factor 2 OS=Homo sapiens GN=EEF2 PE=1 SV=4	EEF2	11.22	11.33	11.3	11.43	11.48	9.56	9.66	9	9.49	9.01	14	2.01	10.3476	15.29	1.2e-09	3.5e-09	12.47
Q9H7S9	Zinc finger protein 703 OS=Homo sapiens GN=ZNF703 PE=1 SV=1	ZNF703	5.33	5.37	5.08	4.83	5.03	1.3	1.12	0.02	0.01	0.02	1	4.64	2.81136	15.28	1.2e-09	3.5e-09	12.47
O60701	UDP-glucose 6-dehydrogenase OS=Homo sapiens GN=UGDH PE=1 SV=1	UGDH	9.62	9.52	9.4	9.9	9.78	8.01	8.03	7.72	8.13	7.81	10	1.7	8.79152	15.26	1.2e-09	3.5e-09	12.45
O75131	Copine-3 OS=Homo sapiens GN=CPNE3 PE=1 SV=1	CPNE3	8.38	8.34	8.36	8.35	8.22	7	7	7.21	7.2	7.11	3	1.23	7.7171	15.23	1.2e-09	3.6e-09	12.43
Q96FJ2	Dynein light chain 2, cytoplasmic OS=Homo sapiens GN=DYNLL2 PE=1 SV=1	DYNLL2	6.19	6.17	6.28	5.88	6.17	4.05	3.78	4.2	3.86	4.32	1	2.09	5.08995	15.22	1.2e-09	3.6e-09	12.41
Q06830	Peroxiredoxin-1 OS=Homo sapiens GN=PRDX1 PE=1 SV=1	PRDX1	10.59	10.53	10.67	11.11	10.78	8.97	8.97	9.09	9.25	9.12	7	1.65	9.90932	15.17	1.3e-09	3.8e-09	12.38
P15559	NAD(P)H dehydrogenase [quinone] 1 OS=Homo sapiens GN=NQO1 PE=1 SV=1	NQO1	6.83	7.14	6.59	7.02	6.89	5.03	5.1	4.96	5.12	4.72	3	1.91	5.93886	15.13	1.3e-09	3.9e-09	12.34
Q71RC2	La-related protein 4 OS=Homo sapiens GN=LARP4 PE=1 SV=3	LARP4	8.53	8.71	8.65	8.38	8.66	6.77	6.65	7.13	6.88	7.12	5	1.68	7.74641	15.09	1.4e-09	4e-09	12.3
Q9Y230	RuvB-like 2 OS=Homo sapiens GN=RUVBL2 PE=1 SV=3	RUVBL2	9.45	9.32	8.91	9.27	9.28	7.42	7.49	7.17	7.54	6.98	6	1.92	8.28173	15.08	1.4e-09	4e-09	12.3
P62753	40S ribosomal protein S6 OS=Homo sapiens GN=RPS6 PE=1 SV=1	RPS6	10.01	10.11	10.03	10.23	10.24	8.36	8.41	7.7	8.07	7.76	7	2.06	9.09113	15.04	1.4e-09	4.2e-09	12.26
P06396	Gelsolin OS=Homo sapiens GN=GSN PE=1 SV=1	GSN	9.43	9.46	9.29	9.65	9.36	8.17	8.28	8.19	8.17	8.04	9	1.27	8.80333	15.03	1.4e-09	4.2e-09	12.26
O43290	U4/U6.U5 tri-snRNP-associated protein 1 OS=Homo sapiens GN=SART1 PE=1 SV=1	SART1	7.68	7.7	7.33	7.35	7.53	5.95	5.74	5.6	5.48	5.39	5	1.89	6.57332	14.97	1.5e-09	4.4e-09	12.2
Q9UKX7	Nuclear pore complex protein Nup50 OS=Homo sapiens GN=NUP50 PE=1 SV=2	NUP50	5.96	6.09	5.91	5.85	5.89	4.11	3.7	4.14	3.61	3.78	1	2.07	4.904	14.96	1.5e-09	4.4e-09	12.19
O14578	Citron Rho-interacting kinase OS=Homo sapiens GN=CIT PE=1 SV=2	CIT	9	9.07	9.15	8.84	8.95	6.95	6.65	7.34	7.08	7.34	12	1.93	8.03669	14.94	1.6e-09	4.5e-09	12.17
Q8IXS2	Coiled-coil domain-containing protein 65 OS=Homo sapiens GN=CCDC65 PE=1 SV=2	CCDC65	6.46	6.3	6.26	6.39	6.29	4.56	4.71	4.85	4.89	4.79	1	1.58	5.5492	14.89	1.6e-09	4.7e-09	12.13
P63244	Receptor of activated protein C kinase 1 OS=Homo sapiens GN=RACK1 PE=1 SV=3	RACK1	9.59	9.77	9.72	9.79	9.88	7.66	7.65	6.82	7.39	6.81	4	2.49	8.50854	14.89	1.6e-09	4.7e-09	12.13
O75376	Nuclear receptor corepressor 1 OS=Homo sapiens GN=NCOR1 PE=1 SV=2	NCOR1	6.64	6.43	6.19	6.33	6.33	3.13	2.07	3.36	2.93	2.09	2	3.67	4.55137	14.87	1.6e-09	4.7e-09	12.11
Q9H2U1	ATP-dependent RNA helicase DHX36 OS=Homo sapiens GN=DHX36 PE=1 SV=2	DHX36	5.61	5.87	5.4	5.77	5.58	3.24	3.24	3.54	3.58	3.64	1	2.19	4.54777	14.86	1.7e-09	4.8e-09	12.1
Q4ZG55	Protein GREB1 OS=Homo sapiens GN=GREB1 PE=2 SV=1	GREB1	7.58	7.48	7.36	7.92	7.74	5.48	5.2	5.66	5.5	5.86	4	2.08	6.57965	14.85	1.7e-09	4.8e-09	12.09
P23588	Eukaryotic translation initiation factor 4B OS=Homo sapiens GN=EIF4B PE=1 SV=2	EIF4B	7.67	7.66	7.46	7.73	7.82	6.06	6.08	5.8	5.78	5.5	4	1.82	6.75597	14.82	1.7e-09	4.9e-09	12.08
Q9P2M7	Cingulin OS=Homo sapiens GN=CGN PE=1 SV=2	CGN	8.02	8.2	8.42	8.07	8.04	5.49	5.72	6.08	5.72	6.36	9	2.27	7.01139	14.82	1.7e-09	4.9e-09	12.07
Q8WV24	Pleckstrin homology-like domain family A member 1 OS=Homo sapiens GN=PHLDA1 PE=1 SV=4	PHLDA1	7.06	7.11	6.91	6.45	6.53	3.94	3.77	4.51	4.14	4.43	1	2.65	5.48522	14.81	1.7e-09	4.9e-09	12.06
O14776	Transcription elongation regulator 1 OS=Homo sapiens GN=TCERG1 PE=1 SV=2	TCERG1	8.26	8.3	8.01	8.22	8.17	6.42	6.63	6.72	6.8	6.88	4	1.5	7.44146	14.78	1.8e-09	5e-09	12.03
P61254	60S ribosomal protein L26 OS=Homo sapiens GN=RPL26 PE=1 SV=1	RPL26	6.87	7.05	7.12	7.25	7.14	5.56	5.66	5.76	5.65	5.58	1	1.45	6.36391	14.75	1.8e-09	5.2e-09	12.01
P19793	Retinoic acid receptor RXR-alpha OS=Homo sapiens GN=RXRA PE=1 SV=1	RXRA	9.46	9.34	9.42	9.22	9.19	7.14	7.05	7.67	7.29	7.73	5	1.95	8.35015	14.72	1.9e-09	5.2e-09	11.99
P16402	Histone H1.3 OS=Homo sapiens GN=HIST1H1D PE=1 SV=2	HIST1H1D	10.1	10.09	9.96	10.46	10.24	8.32	8.66	8.52	8.72	8.31	6	1.66	9.33706	14.72	1.9e-09	5.2e-09	11.99
Q15911	Zinc finger homeobox protein 3 OS=Homo sapiens GN=ZFHX3 PE=1 SV=2	ZFHX3	5.96	6	5.86	5.82	5.69	3.75	2.91	3.32	2.79	3.24	2	2.66	4.53573	14.72	1.9e-09	5.2e-09	11.98
Q9Y2K1	Zinc finger and BTB domain-containing protein 1 OS=Homo sapiens GN=ZBTB1 PE=1 SV=3	ZBTB1	5.69	5.33	5.4	5.51	5.29	0.9	1.01	0.02	1.7	1.68	1	4.38	3.25096	14.69	1.9e-09	5.4e-09	11.96
P51149	Ras-related protein Rab-7a OS=Homo sapiens GN=RAB7A PE=1 SV=1	RAB7A	6.27	6.49	6.34	6.62	6.46	4.08	4.39	3.62	4.17	3.52	1	2.48	5.19427	14.64	2e-09	5.6e-09	11.91
Q9P2E9	Ribosome-binding protein 1 OS=Homo sapiens GN=RRBP1 PE=1 SV=4	RRBP1	11.06	11.27	10.98	11.49	11.43	9.15	9.63	9.16	9.41	8.95	28	1.98	10.2518	14.62	2e-09	5.7e-09	11.9
Q9Y446	Plakophilin-3 OS=Homo sapiens GN=PKP3 PE=1 SV=1	PKP3	7.71	7.67	7.62	7.72	7.6	6.45	6.24	6.46	6.34	6.53	6	1.26	7.035	14.61	2e-09	5.7e-09	11.89
Q9HAH7	Probable fibrosin-1 OS=Homo sapiens GN=FBRS PE=1 SV=3	FBRS	6.17	6.32	5.99	6.04	6.08	3.52	2.69	3.22	3.06	2.2	1	3.18	4.53073	14.59	2.1e-09	5.8e-09	11.87
Q96EP5	DAZ-associated protein 1 OS=Homo sapiens GN=DAZAP1 PE=1 SV=1	DAZAP1	8.16	8.5	8.53	8	8.1	6.15	6.02	6.57	6.4	6.33	4	1.96	7.27613	14.59	2.1e-09	5.8e-09	11.87
Q92522	Histone H1x OS=Homo sapiens GN=H1FX PE=1 SV=1	H1FX	9.67	9.65	9.56	9.92	9.8	8.46	8.38	8.51	8.61	8.45	7	1.24	9.10085	14.59	2.1e-09	5.8e-09	11.87
Q6KB66	Keratin, type II cytoskeletal 80 OS=Homo sapiens GN=KRT80 PE=1 SV=2	KRT80	9.34	9.32	9.28	9.17	9.07	7.8	7.86	7.59	8.07	7.72	7	1.43	8.52182	14.58	2.1e-09	5.8e-09	11.87
Q16543	Hsp90 co-chaperone Cdc37 OS=Homo sapiens GN=CDC37 PE=1 SV=1	CDC37	6.23	6.13	5.81	6.24	6.4	4.04	3.84	3.83	4.01	4.36	3	2.15	5.08968	14.57	2.1e-09	5.9e-09	11.85
Q15942	Zyxin OS=Homo sapiens GN=ZYX PE=1 SV=1	ZYX	7.61	7.71	7.54	7.62	7.63	5.21	5.44	4.53	4.65	4.25	2	2.81	6.21715	14.55	2.1e-09	5.9e-09	11.83
Q9BTT0	Acidic leucine-rich nuclear phosphoprotein 32 family member E OS=Homo sapiens GN=ANP32E PE=1 SV=1	ANP32E	8.31	7.96	8.35	8.45	8.3	6.08	6	6.48	6.39	6.63	3	1.95	7.29632	14.5	2.2e-09	6.2e-09	11.79
P02545	Prelamin-A/C OS=Homo sapiens GN=LMNA PE=1 SV=1	LMNA	12.18	12.29	11.97	12.4	12.29	11.03	11.09	10.91	11.01	10.98	29	1.23	11.6159	14.45	2.3e-09	6.4e-09	11.75
O15144	Actin-related protein 2/3 complex subunit 2 OS=Homo sapiens GN=ARPC2 PE=1 SV=1	ARPC2	9.37	9.48	9.55	9.74	9.63	8.18	8.28	8.44	8.3	8.35	10	1.24	8.93276	14.42	2.4e-09	6.6e-09	11.72
P55884	Eukaryotic translation initiation factor 3 subunit B OS=Homo sapiens GN=EIF3B PE=1 SV=3	EIF3B	8.35	8.58	8.2	8.44	8.58	7.04	7.16	6.91	7.06	6.85	3	1.43	7.71842	14.41	2.4e-09	6.6e-09	11.71
P83881	60S ribosomal protein L36a OS=Homo sapiens GN=RPL36A PE=1 SV=2	RPL36A	8.61	8.73	8.85	8.91	8.95	7.48	7.44	7.54	7.57	7.24	1	1.36	8.13222	14.4	2.4e-09	6.6e-09	11.71
Q9BZK7	F-box-like/WD repeat-containing protein TBL1XR1 OS=Homo sapiens GN=TBL1XR1 PE=1 SV=1	TBL1XR1	7.03	7.04	6.99	6.95	6.9	5.78	5.34	5.52	5.49	5.45	2	1.46	6.24984	14.38	2.5e-09	6.8e-09	11.68
Q15427	Splicing factor 3B subunit 4 OS=Homo sapiens GN=SF3B4 PE=1 SV=1	SF3B4	6.23	6.59	6.35	6.02	6.34	4.26	4.27	4.34	4.31	3.75	2	2.12	5.24541	14.31	2.6e-09	7.1e-09	11.62
P62244	40S ribosomal protein S15a OS=Homo sapiens GN=RPS15A PE=1 SV=2	RPS15A	10.94	11.15	11.12	11.2	11.23	9.7	9.79	10.1	9.81	9.88	9	1.27	10.4923	14.31	2.6e-09	7.1e-09	11.62
P62081	40S ribosomal protein S7 OS=Homo sapiens GN=RPS7 PE=1 SV=1	RPS7	11.26	11.46	11.16	11.56	11.61	9.88	10	9.63	9.87	9.52	11	1.63	10.5939	14.3	2.6e-09	7.2e-09	11.62
Q99584	Protein S100-A13 OS=Homo sapiens GN=S100A13 PE=1 SV=1	S100A13	6.17	6.06	5.94	6.06	6.03	3.65	4.05	4.33	3.95	4.24	1	2.01	5.04574	14.29	2.7e-09	7.2e-09	11.61
Q05655	Protein kinase C delta type OS=Homo sapiens GN=PRKCD PE=1 SV=2	PRKCD	6.41	6.45	6.39	6.67	6.49	3.92	4.26	3.12	4.07	3.69	1	2.67	5.1473	14.28	2.7e-09	7.3e-09	11.59
P11586	C-1-tetrahydrofolate synthase, cytoplasmic OS=Homo sapiens GN=MTHFD1 PE=1 SV=3	MTHFD1	8.92	8.8	8.77	9.27	9.05	7.37	7.28	6.85	7.33	7.01	8	1.79	8.06642	14.28	2.7e-09	7.3e-09	11.59
P32969	60S ribosomal protein L9 OS=Homo sapiens GN=RPL9 PE=1 SV=1	RPL9	9.85	10.01	9.97	10.19	10.2	8.81	8.9	8.76	8.79	8.61	5	1.27	9.40933	14.26	2.7e-09	7.4e-09	11.58
Q92621	Nuclear pore complex protein Nup205 OS=Homo sapiens GN=NUP205 PE=1 SV=3	NUP205	6.09	6.17	5.98	6.14	6.07	3.83	4.48	3.98	4.23	4.27	2	1.93	5.12446	14.23	2.8e-09	7.6e-09	11.55
Q86V81	THO complex subunit 4 OS=Homo sapiens GN=ALYREF PE=1 SV=3	ALYREF	8.25	8.55	8.6	8.45	8.74	7	6.98	7.12	7.09	7.25	4	1.43	7.80309	14.22	2.8e-09	7.6e-09	11.54
Q9BXP5	Serrate RNA effector molecule homolog OS=Homo sapiens GN=SRRT PE=1 SV=1	SRRT	8.49	8.52	8.37	8.58	8.33	6.62	6.61	7.07	6.69	7.09	6	1.64	7.63558	14.2	2.9e-09	7.8e-09	11.52
Q86X55	Histone-arginine methyltransferase CARM1 OS=Homo sapiens GN=CARM1 PE=1 SV=3	CARM1	10.85	10.93	11.17	10.93	10.79	8.53	8.3	9.08	8.98	9.11	12	2.13	9.8675	14.14	3e-09	8.1e-09	11.47
P62917	60S ribosomal protein L8 OS=Homo sapiens GN=RPL8 PE=1 SV=2	RPL8	10.02	10.15	10.02	10.25	10.26	8.74	8.74	8.32	8.48	8.17	3	1.65	9.31533	14.14	3e-09	8.1e-09	11.47
P05198	Eukaryotic translation initiation factor 2 subunit 1 OS=Homo sapiens GN=EIF2S1 PE=1 SV=3	EIF2S1	7.18	7.16	7.25	7.46	7.48	5.73	5.85	5.34	5.69	5.52	4	1.68	6.46632	14.13	3.1e-09	8.2e-09	11.46
P04792	Heat shock protein beta-1 OS=Homo sapiens GN=HSPB1 PE=1 SV=2	HSPB1	12.56	12.61	12.37	12.96	12.65	10.95	10.99	10.45	10.9	10.5	14	1.87	11.6948	14.13	3.1e-09	8.2e-09	11.46
Q15369	Elongin-C OS=Homo sapiens GN=ELOC PE=1 SV=1	ELOC	6.85	6.84	6.53	7.14	6.84	4.48	4.33	3.53	4.24	3.54	1	2.82	5.43239	14.12	3.1e-09	8.2e-09	11.45
Q96RE7	Nucleus accumbens-associated protein 1 OS=Homo sapiens GN=NACC1 PE=1 SV=1	NACC1	9.03	9.09	8.95	8.6	8.76	6.82	6.98	7.38	7.09	7.29	6	1.78	7.9991	14.12	3.1e-09	8.2e-09	11.45
Q8WU90	Zinc finger CCCH domain-containing protein 15 OS=Homo sapiens GN=ZC3H15 PE=1 SV=1	ZC3H15	6.03	6.17	6.06	6.21	6.45	4.72	4.5	4.44	4.52	4.46	1	1.65	5.3554	14.1	3.2e-09	8.4e-09	11.43
P42766	60S ribosomal protein L35 OS=Homo sapiens GN=RPL35 PE=1 SV=2	RPL35	9.91	10.09	9.77	10.07	10.15	8.37	8.46	7.85	8.18	7.83	4	1.86	9.06798	14.09	3.2e-09	8.4e-09	11.42
P53621	Coatomer subunit alpha OS=Homo sapiens GN=COPA PE=1 SV=2	COPA	8.71	8.86	8.63	9.04	8.88	7.37	7.5	7.09	7.44	7.15	7	1.51	8.06644	14.08	3.2e-09	8.5e-09	11.41
Q8NEZ4	Histone-lysine N-methyltransferase 2C OS=Homo sapiens GN=KMT2C PE=1 SV=3	KMT2C	8.18	8.05	8.05	8.07	7.89	6.22	6.13	6.45	6.48	6.74	8	1.64	7.22621	14.07	3.2e-09	8.5e-09	11.4
Q93008	Probable ubiquitin carboxyl-terminal hydrolase FAF-X OS=Homo sapiens GN=USP9X PE=1 SV=3	USP9X	6.54	6.24	6.46	6.66	6.39	4.34	3.41	3.68	3.08	3.74	4	2.81	5.05262	14.05	3.3e-09	8.6e-09	11.39
Q13347	Eukaryotic translation initiation factor 3 subunit I OS=Homo sapiens GN=EIF3I PE=1 SV=1	EIF3I	9.04	9.08	9.01	9.23	9.18	7.38	7.55	6.71	7.11	6.91	3	1.97	8.12078	14.01	3.4e-09	8.9e-09	11.35
Q9BRJ6	Uncharacterized protein C7orf50 OS=Homo sapiens GN=C7orf50 PE=1 SV=1	C7orf50	6.84	6.94	6.52	6.61	6.72	5.03	5.32	5	4.89	4.98	1	1.68	5.885	13.99	3.5e-09	9.1e-09	11.33
Q86UE8	Serine/threonine-protein kinase tousled-like 2 OS=Homo sapiens GN=TLK2 PE=1 SV=2	TLK2	7.71	7.71	7.31	7.62	7.48	5.74	5.78	6.06	6.05	6.12	3	1.62	6.75722	13.97	3.5e-09	9.2e-09	11.31
P10244	Myb-related protein B OS=Homo sapiens GN=MYBL2 PE=1 SV=1	MYBL2	6.27	6.29	6.13	5.93	6.27	2.71	1.87	2.35	1.4	3.15	1	3.88	4.23664	13.96	3.5e-09	9.3e-09	11.31
Q6PKG0	La-related protein 1 OS=Homo sapiens GN=LARP1 PE=1 SV=2	LARP1	6.93	6.91	6.81	7.02	6.99	4.99	5.05	4.4	4.83	4.2	3	2.24	5.81206	13.94	3.6e-09	9.4e-09	11.29
Q15056	Eukaryotic translation initiation factor 4H OS=Homo sapiens GN=EIF4H PE=1 SV=5	EIF4H	5.04	5.1	4.83	4.79	4.98	1.53	2.6	1.99	1.74	1.88	1	3	3.44747	13.94	3.6e-09	9.4e-09	11.28
O14908	PDZ domain-containing protein GIPC1 OS=Homo sapiens GN=GIPC1 PE=1 SV=2	GIPC1	5.99	6.27	5.93	5.91	6.04	4.24	4.26	4.49	4.04	4	2	1.82	5.11598	13.92	3.7e-09	9.6e-09	11.27
Q92620	Pre-mRNA-splicing factor ATP-dependent RNA helicase PRP16 OS=Homo sapiens GN=DHX38 PE=1 SV=2	DHX38	6.04	6.01	5.7	5.73	5.84	3.54	3.79	3.1	3.63	3.91	2	2.27	4.72965	13.89	3.8e-09	9.8e-09	11.24
Q92804	TATA-binding protein-associated factor 2N OS=Homo sapiens GN=TAF15 PE=1 SV=1	TAF15	10.03	10.32	10.62	10.35	10.16	8.22	8.25	8.71	8.35	8.74	5	1.85	9.37482	13.82	4e-09	1e-08	11.18
P15408	Fos-related antigen 2 OS=Homo sapiens GN=FOSL2 PE=1 SV=1	FOSL2	3.61	3.14	3.26	3.42	3.22	0.01	0.01	0.02	0.01	0.02	1	3.32	1.67256	13.82	4e-09	1e-08	11.18
Q9UGI8	Testin OS=Homo sapiens GN=TES PE=1 SV=1	TES	6.1	6.3	6.46	6.36	6.36	4.77	4.57	4.81	4.86	4.48	1	1.62	5.50683	13.78	4.1e-09	1.1e-08	11.14
P30050	60S ribosomal protein L12 OS=Homo sapiens GN=RPL12 PE=1 SV=1	RPL12	10.34	10.54	10.34	10.69	10.68	8.89	9.03	8.51	8.78	8.35	3	1.8	9.61572	13.77	4.2e-09	1.1e-08	11.13
P41223	Protein BUD31 homolog OS=Homo sapiens GN=BUD31 PE=1 SV=2	BUD31	6.67	6.31	6.11	6.04	6.47	4.32	4.46	4.07	4.48	4.41	2	1.97	5.33496	13.76	4.2e-09	1.1e-08	11.12
Q93009	Ubiquitin carboxyl-terminal hydrolase 7 OS=Homo sapiens GN=USP7 PE=1 SV=2	USP7	9.3	8.97	9.08	8.98	9.17	6.48	6.48	6.62	7.47	6.44	9	2.4	7.89994	13.74	4.3e-09	1.1e-08	11.1
Q9BTE3	Mini-chromosome maintenance complex-binding protein OS=Homo sapiens GN=MCMBP PE=1 SV=2	MCMBP	6.66	6.56	6.67	6.47	6.63	4.53	4.44	4.96	5.02	4.92	2	1.83	5.68456	13.73	4.3e-09	1.1e-08	11.09
Q13363	C-terminal-binding protein 1 OS=Homo sapiens GN=CTBP1 PE=1 SV=2	CTBP1	6.48	6.21	6.17	6.04	6.18	3.96	4.04	3.98	4.19	4.64	2	2.05	5.18902	13.71	4.4e-09	1.1e-08	11.07
P48634	Protein PRRC2A OS=Homo sapiens GN=PRRC2A PE=1 SV=3	PRRC2A	5.65	6.12	6.1	5.99	5.62	3.64	4.1	3.88	3.76	3.6	3	2.1	4.84751	13.68	4.5e-09	1.2e-08	11.05
Q9ULV3	Cip1-interacting zinc finger protein OS=Homo sapiens GN=CIZ1 PE=1 SV=2	CIZ1	13.02	13.09	13.02	12.61	12.95	9.3	9.13	10.47	9.64	9.87	23	3.26	11.3094	15.13	5.4e-09	1.4e-08	11.03
P37837	Transaldolase OS=Homo sapiens GN=TALDO1 PE=1 SV=2	TALDO1	7.57	7.47	7.5	7.98	7.53	5.09	4.6	5.63	5.41	5.32	4	2.4	6.40785	13.64	4.7e-09	1.2e-08	11.01
Q96FQ6	Protein S100-A16 OS=Homo sapiens GN=S100A16 PE=1 SV=1	S100A16	5.86	5.57	5.51	5.63	5.6	3.94	3.81	3.84	3.56	3.42	1	1.92	4.67577	13.57	5e-09	1.3e-08	10.95
Q14444	Caprin-1 OS=Homo sapiens GN=CAPRIN1 PE=1 SV=2	CAPRIN1	8.39	8.36	8.37	8.42	8.55	7.23	7.38	7.42	7.39	7.2	4	1.09	7.87188	13.54	5.1e-09	1.3e-08	10.91
P07437	Tubulin beta chain OS=Homo sapiens GN=TUBB PE=1 SV=2	TUBB	9.38	9.36	9.26	9.76	9.63	7.8	7.7	7.26	7.76	7.16	3	1.94	8.50783	13.46	5.5e-09	1.4e-08	10.84
P60174	Triosephosphate isomerase OS=Homo sapiens GN=TPI1 PE=1 SV=3	TPI1	7.81	7.56	7.84	7.91	7.71	6.41	6.52	6.42	6.66	6.43	3	1.28	7.12895	13.46	5.5e-09	1.4e-08	10.84
Q9P215	Pogo transposable element with KRAB domain OS=Homo sapiens GN=POGK PE=1 SV=2	POGK	5.85	5.47	5.94	5.67	5.7	3.63	3.59	4.01	3.89	3.47	1	2.01	4.72217	13.46	5.5e-09	1.4e-08	10.84
Q9Y2X0	Mediator of RNA polymerase II transcription subunit 16 OS=Homo sapiens GN=MED16 PE=1 SV=2	MED16	8.17	7.9	7.42	7.56	7.58	3.71	3.48	2.28	2.93	1.73	1	4.9	5.2773	14.6	6.5e-09	1.6e-08	10.81
Q9BWJ5	Splicing factor 3B subunit 5 OS=Homo sapiens GN=SF3B5 PE=1 SV=1	SF3B5	6.29	6.24	5.92	6.06	6.26	4.26	4.3	3.88	4.44	3.78	2	2.02	5.14355	13.4	5.8e-09	1.5e-08	10.78
Q9HD42	Charged multivesicular body protein 1a OS=Homo sapiens GN=CHMP1A PE=1 SV=1	CHMP1A	6.03	6.13	6	6.28	6.06	3.8	3.88	3.16	4.18	3.94	1	2.31	4.94689	13.38	5.9e-09	1.5e-08	10.77
Q86Y56	Dynein assembly factor 5, axonemal OS=Homo sapiens GN=DNAAF5 PE=1 SV=4	DNAAF5	6.1	6.2	6.18	6.26	6.13	4.81	4.8	4.63	4.74	4.97	2	1.39	5.48032	13.38	5.9e-09	1.5e-08	10.76
Q96F86	Enhancer of mRNA-decapping protein 3 OS=Homo sapiens GN=EDC3 PE=1 SV=1	EDC3	6.3	6.41	5.77	6.08	6.04	3.84	3.78	4.41	3.93	3.79	2	2.17	5.03552	13.38	5.9e-09	1.5e-08	10.76
P52739	Zinc finger protein 131 OS=Homo sapiens GN=ZNF131 PE=1 SV=2	ZNF131	3.35	3.69	3.6	2.92	3.81	0.01	0.01	0.02	0.01	0.02	1	3.46	1.74384	13.34	6.1e-09	1.5e-08	10.73
O43172	U4/U6 small nuclear ribonucleoprotein Prp4 OS=Homo sapiens GN=PRPF4 PE=1 SV=2	PRPF4	7.95	7.88	7.58	7.9	7.95	6.57	6.72	6.57	6.59	6.55	5	1.25	7.22542	13.34	6.1e-09	1.5e-08	10.73
Q99733	Nucleosome assembly protein 1-like 4 OS=Homo sapiens GN=NAP1L4 PE=1 SV=1	NAP1L4	5.18	5.32	5.76	5.73	4.97	1.25	1.01	2.35	1.56	2.13	1	3.73	3.52445	13.33	6.2e-09	1.5e-08	10.72
P12814	Alpha-actinin-1 OS=Homo sapiens GN=ACTN1 PE=1 SV=2	ACTN1	9.26	9.4	9.08	9.37	9.32	7.59	7.77	7.11	7.42	6.93	8	1.92	8.3259	13.33	6.2e-09	1.6e-08	10.71
Q9NPD3	Exosome complex component RRP41 OS=Homo sapiens GN=EXOSC4 PE=1 SV=3	EXOSC4	5.62	5.45	5.15	5.2	5.28	3.5	3.49	3.39	3.14	3.24	1	1.99	4.34756	13.28	6.5e-09	1.6e-08	10.67
P54136	Arginine--tRNA ligase, cytoplasmic OS=Homo sapiens GN=RARS PE=1 SV=2	RARS	7.81	7.75	7.97	8.11	8.06	6.66	6.3	6.17	6.56	6.43	4	1.52	7.18377	13.28	6.5e-09	1.6e-08	10.67
Q9UKV8	Protein argonaute-2 OS=Homo sapiens GN=AGO2 PE=1 SV=3	AGO2	4.42	4.54	4.62	4.06	4.43	1.02	1.48	1.35	1.95	1.46	1	2.96	2.93407	13.26	6.6e-09	1.6e-08	10.65
P24468	COUP transcription factor 2 OS=Homo sapiens GN=NR2F2 PE=1 SV=1	NR2F2	8.94	8.93	8.98	8.89	8.64	6.57	6.38	7.23	6.86	7.17	4	2.03	7.85902	13.26	6.7e-09	1.6e-08	10.64
Q9UBU9	Nuclear RNA export factor 1 OS=Homo sapiens GN=NXF1 PE=1 SV=1	NXF1	6.43	6.4	6.37	6.17	6.26	4.57	4.31	3.97	4.48	3.76	2	2.11	5.27209	13.25	6.7e-09	1.6e-08	10.64
P00736	Complement C1r subcomponent OS=Homo sapiens GN=C1R PE=1 SV=2	C1R	6.84	6.78	6.97	6.57	6.72	5.11	5.08	5.39	5.2	5.46	2	1.53	6.01132	13.24	6.7e-09	1.7e-08	10.63
P55769	NHP2-like protein 1 OS=Homo sapiens GN=SNU13 PE=1 SV=3	SNU13	8.74	8.38	8	8.19	8.33	6.51	6.6	6.48	6.35	6.82	3	1.78	7.44012	13.24	6.8e-09	1.7e-08	10.63
P62304	Small nuclear ribonucleoprotein E OS=Homo sapiens GN=SNRPE PE=1 SV=1	SNRPE	7.88	7.93	7.7	7.14	7.79	5.8	5.97	5.81	5.91	5.78	2	1.83	6.76976	13.24	6.8e-09	1.7e-08	10.62
P62841	40S ribosomal protein S15 OS=Homo sapiens GN=RPS15 PE=1 SV=2	RPS15	8.95	9.14	9.16	9.67	9.41	7.53	7.79	7.68	7.62	7.57	3	1.63	8.45201	13.23	6.8e-09	1.7e-08	10.62
P10768	S-formylglutathione hydrolase OS=Homo sapiens GN=ESD PE=1 SV=2	ESD	7.75	7.59	7.53	7.75	7.61	6.02	5.7	6.2	6.3	6.21	2	1.56	6.86631	13.19	7.1e-09	1.7e-08	10.58
P04075	Fructose-bisphosphate aldolase A OS=Homo sapiens GN=ALDOA PE=1 SV=2	ALDOA	10.78	10.73	10.45	11.09	10.88	9.05	9.03	8.45	9.03	8.47	9	1.98	9.79584	13.18	7.1e-09	1.7e-08	10.57
P78406	mRNA export factor OS=Homo sapiens GN=RAE1 PE=1 SV=1	RAE1	5.83	5.98	5.99	6.18	5.92	3.95	3.99	3.51	3.96	3.17	1	2.26	4.84835	13.17	7.2e-09	1.7e-08	10.56
Q9BRJ7	Tudor-interacting repair regulator protein OS=Homo sapiens GN=NUDT16L1 PE=1 SV=1	NUDT16L1	4.9	5.17	4.79	4.88	5.03	0.9	1.44	1.42	1.65	0.02	1	3.87	3.01975	13.17	7.2e-09	1.7e-08	10.56
P10242	Transcriptional activator Myb OS=Homo sapiens GN=MYB PE=1 SV=2	MYB	6.47	6.16	6.65	6.33	6.38	3.25	3.01	4.25	3.58	3.92	1	2.79	5.00146	13.15	7.4e-09	1.8e-08	10.54
Q00610	Clathrin heavy chain 1 OS=Homo sapiens GN=CLTC PE=1 SV=5	CLTC	11.87	11.86	11.42	11.91	11.92	10.26	10.41	9.94	10.31	9.93	27	1.62	10.9837	13.15	7.4e-09	1.8e-08	10.54
O14745	Na(+)/H(+) exchange regulatory cofactor NHE-RF1 OS=Homo sapiens GN=SLC9A3R1 PE=1 SV=4	SLC9A3R1	8.2	8.36	8.02	8.74	8.51	6.47	6.75	6.11	6.52	6.34	5	1.93	7.4003	13.14	7.4e-09	1.8e-08	10.54
P62249	40S ribosomal protein S16 OS=Homo sapiens GN=RPS16 PE=1 SV=2	RPS16	10.62	10.86	10.64	10.98	11	9.53	9.63	9.4	9.44	9.21	7	1.38	10.13	13.14	7.4e-09	1.8e-08	10.53
O60216	Double-strand-break repair protein rad21 homolog OS=Homo sapiens GN=RAD21 PE=1 SV=2	RAD21	6.59	6.68	6.51	6.59	6.69	5.16	5.19	5.35	4.89	5.3	2	1.44	5.89472	13.13	7.5e-09	1.8e-08	10.52
Q12874	Splicing factor 3A subunit 3 OS=Homo sapiens GN=SF3A3 PE=1 SV=1	SF3A3	8.27	8.29	7.84	8.14	8.19	6	6.33	5.62	6.15	5.34	4	2.26	7.0171	13.12	7.5e-09	1.8e-08	10.51
P16104	Histone H2AX OS=Homo sapiens GN=H2AFX PE=1 SV=2	H2AFX	9.08	9.27	9.04	9.53	9.26	7.75	8.04	7.91	7.73	7.65	2	1.42	8.5261	13.11	7.6e-09	1.8e-08	10.5
Q7RTV0	PHD finger-like domain-containing protein 5A OS=Homo sapiens GN=PHF5A PE=1 SV=1	PHF5A	7.39	7.48	7.19	7.28	7.38	5.93	6.17	6.21	5.94	5.96	1	1.3	6.6926	13.1	7.7e-09	1.8e-08	10.5
Q08J23	tRNA (cytosine(34)-C(5))-methyltransferase OS=Homo sapiens GN=NSUN2 PE=1 SV=2	NSUN2	6.38	6.2	5.95	6.22	6.21	4.08	3.83	3.04	3.86	3.21	2	2.59	4.89701	13.08	7.8e-09	1.9e-08	10.48
Q5T0W9	Protein FAM83B OS=Homo sapiens GN=FAM83B PE=1 SV=1	FAM83B	6.01	6.09	5.84	5.93	5.87	4.47	4.58	4.24	4.43	4.56	2	1.49	5.20085	13.07	7.9e-09	1.9e-08	10.47
Q9UHX1	Poly(U)-binding-splicing factor PUF60 OS=Homo sapiens GN=PUF60 PE=1 SV=1	PUF60	8.58	8.7	8.57	8.43	8.51	7.27	7.39	7.61	7.39	7.44	6	1.14	7.98971	13.06	8e-09	1.9e-08	10.46
Q16204	Coiled-coil domain-containing protein 6 OS=Homo sapiens GN=CCDC6 PE=1 SV=2	CCDC6	6.61	6.41	6.43	6.52	6.59	4.75	5.08	5.24	5.09	5.09	4	1.46	5.78112	13.04	8.1e-09	1.9e-08	10.44
O75152	Zinc finger CCCH domain-containing protein 11A OS=Homo sapiens GN=ZC3H11A PE=1 SV=3	ZC3H11A	6.06	6.11	5.86	5.7	6.16	4.05	3.93	4.02	4.44	4.28	1	1.84	5.06088	13.02	8.3e-09	2e-08	10.41
Q99590	Protein SCAF11 OS=Homo sapiens GN=SCAF11 PE=1 SV=2	SCAF11	5.51	5.63	5.68	5.44	5.43	3.15	3.27	3.92	3.44	3.49	1	2.08	4.49448	12.98	8.6e-09	2e-08	10.38
Q13442	28 kDa heat- and acid-stable phosphoprotein OS=Homo sapiens GN=PDAP1 PE=1 SV=1	PDAP1	8.18	8.09	7.96	8.48	8.31	6.54	6.47	5.88	6.43	5.93	4	1.96	7.22735	12.98	8.6e-09	2e-08	10.38
Q15287	RNA-binding protein with serine-rich domain 1 OS=Homo sapiens GN=RNPS1 PE=1 SV=1	RNPS1	6.55	6.75	6.36	6.41	6.6	4.22	4.18	3.57	4.08	3.05	1	2.71	5.17765	12.97	8.6e-09	2e-08	10.37
O15143	Actin-related protein 2/3 complex subunit 1B OS=Homo sapiens GN=ARPC1B PE=1 SV=3	ARPC1B	6.51	6.68	6.4	6.92	6.78	4.83	4.74	4.2	4.8	4.2	1	2.1	5.60504	12.89	9.4e-09	2.2e-08	10.28
O43747	AP-1 complex subunit gamma-1 OS=Homo sapiens GN=AP1G1 PE=1 SV=5	AP1G1	7.15	7.43	7.16	7.29	7.32	6.07	6.13	5.89	5.82	5.81	3	1.32	6.60731	12.88	9.4e-09	2.2e-08	10.28
Q8WW12	PEST proteolytic signal-containing nuclear protein OS=Homo sapiens GN=PCNP PE=1 SV=2	PCNP	5.08	4.97	5.12	5.23	4.79	2.42	2.29	2.39	1.95	2.99	2	2.63	3.72404	12.85	9.7e-09	2.3e-08	10.25
Q9H1B7	Interferon regulatory factor 2-binding protein-like OS=Homo sapiens GN=IRF2BPL PE=1 SV=1	IRF2BPL	3.41	3.73	3.26	3.53	3.62	0.01	0.77	0.02	0.01	0.02	1	3.34	1.83849	12.84	9.8e-09	2.3e-08	10.24
Q9BY77	Polymerase delta-interacting protein 3 OS=Homo sapiens GN=POLDIP3 PE=1 SV=2	POLDIP3	5.73	5.91	5.56	5.44	5.68	4.07	3.96	4.16	3.9	3.94	1	1.66	4.83587	12.84	9.8e-09	2.3e-08	10.23
Q9NQT4	Exosome complex component RRP46 OS=Homo sapiens GN=EXOSC5 PE=1 SV=1	EXOSC5	6.61	6.43	6.31	6.42	6.52	4.13	4.46	3.22	3.85	3.46	1	2.63	5.14052	12.83	9.8e-09	2.3e-08	10.23
P30043	Flavin reductase (NADPH) OS=Homo sapiens GN=BLVRB PE=1 SV=3	BLVRB	6.05	5.94	5.69	6.23	6.17	4.05	3.77	4.09	3.97	4.44	1	1.95	5.04034	12.82	1e-08	2.3e-08	10.22
P23528	Cofilin-1 OS=Homo sapiens GN=CFL1 PE=1 SV=3	CFL1	9.65	9.63	9.52	9.8	9.55	7.91	7.61	6.81	7.26	6.97	3	2.32	8.47036	13.07	1e-08	2.4e-08	10.21
P40429	60S ribosomal protein L13a OS=Homo sapiens GN=RPL13A PE=1 SV=2	RPL13A	10.19	10.34	10.45	10.73	10.47	9.04	9.16	9.31	9.16	9.17	3	1.27	9.80341	12.76	1.1e-08	2.5e-08	10.16
P28290	Sperm-specific antigen 2 OS=Homo sapiens GN=SSFA2 PE=1 SV=3	SSFA2	7.23	7.11	7.16	7.39	7.37	5.69	5.52	5.28	5.66	5.98	5	1.63	6.43875	12.76	1.1e-08	2.5e-08	10.16
P46977	Dolichyl-diphosphooligosaccharide--protein glycosyltransferase subunit STT3A OS=Homo sapiens GN=STT3A PE=1 SV=2	STT3A	7.19	7.6	7.44	7.9	7.61	5.87	6.03	5.71	5.96	5.61	2	1.71	6.69181	12.75	1.1e-08	2.5e-08	10.15
Q9Y262	Eukaryotic translation initiation factor 3 subunit L OS=Homo sapiens GN=EIF3L PE=1 SV=1	EIF3L	7.8	7.79	7.47	7.84	7.94	6.24	6.38	5.96	6.19	5.76	4	1.66	6.93588	12.74	1.1e-08	2.5e-08	10.14
P20290	Transcription factor BTF3 OS=Homo sapiens GN=BTF3 PE=1 SV=1	BTF3	7.1	7.35	7.05	7.24	7.31	5.77	6.05	5.66	5.57	5.55	4	1.49	6.46564	12.73	1.1e-08	2.5e-08	10.13
P51531	Probable global transcription activator SNF2L2 OS=Homo sapiens GN=SMARCA2 PE=1 SV=2	SMARCA2	6.28	5.74	5.71	6.08	5.69	1.94	1.99	3.12	1.83	3.06	2	3.51	4.14472	12.7	1.1e-08	2.6e-08	10.1
Q13242	Serine/arginine-rich splicing factor 9 OS=Homo sapiens GN=SRSF9 PE=1 SV=1	SRSF9	10.23	10.49	10.45	10.23	10.24	8.74	8.79	9.17	8.94	9.21	7	1.36	9.64978	12.68	1.1e-08	2.6e-08	10.08
Q13433	Zinc transporter ZIP6 OS=Homo sapiens GN=SLC39A6 PE=1 SV=3	SLC39A6	6.9	6.96	7.3	7.66	7.42	5.38	5.06	5.28	5.24	5.57	1	1.94	6.27618	12.66	1.2e-08	2.7e-08	10.06
Q15459	Splicing factor 3A subunit 1 OS=Homo sapiens GN=SF3A1 PE=1 SV=1	SF3A1	4.92	5.03	4.81	5.08	5.16	3.08	3.22	3.28	3.27	3.24	1	1.78	4.10818	12.58	1.2e-08	2.9e-08	9.98
Q8IUR7	Armadillo repeat-containing protein 8 OS=Homo sapiens GN=ARMC8 PE=1 SV=2	ARMC8	3.25	3.06	2.9	3.53	3.06	0.01	0.01	0.02	0.01	0.02	1	3.14	1.5863	12.57	1.3e-08	2.9e-08	9.97
P17480	Nucleolar transcription factor 1 OS=Homo sapiens GN=UBTF PE=1 SV=1	UBTF	7.93	7.74	7.5	7.39	7.42	6	5.73	6.04	5.74	6.19	5	1.65	6.76837	12.56	1.3e-08	2.9e-08	9.96
P25440	Bromodomain-containing protein 2 OS=Homo sapiens GN=BRD2 PE=1 SV=2	BRD2	7.55	7.46	7.35	7.3	7.44	5.59	5.69	6.17	5.83	6.1	3	1.55	6.64748	12.54	1.3e-08	3e-08	9.94
O00170	AH receptor-interacting protein OS=Homo sapiens GN=AIP PE=1 SV=2	AIP	7.5	7.25	7.46	7.57	7.53	4.91	4.79	3.76	4.68	3.54	1	3.13	5.89834	12.77	1.4e-08	3.1e-08	9.91
P62899	60S ribosomal protein L31 OS=Homo sapiens GN=RPL31 PE=1 SV=1	RPL31	10.54	10.77	10.6	10.88	10.85	9.54	9.71	9.69	9.68	9.73	4	1.06	10.1984	12.5	1.3e-08	3.1e-08	9.9
P17535	Transcription factor jun-D OS=Homo sapiens GN=JUND PE=1 SV=3	JUND	5.08	4.83	4.92	5.1	4.94	1.02	1.01	0.02	1.91	0.02	1	4.18	2.88422	12.49	1.4e-08	3.1e-08	9.89
P35858	Insulin-like growth factor-binding protein complex acid labile subunit OS=Homo sapiens GN=IGFALS PE=1 SV=1	IGFALS	5.1	5.38	5.39	5.59	5.41	3.59	3.72	3.37	3.73	3.6	1	1.77	4.48774	12.49	1.4e-08	3.1e-08	9.89
Q15788	Nuclear receptor coactivator 1 OS=Homo sapiens GN=NCOA1 PE=1 SV=3	NCOA1	6.1	5.88	6.31	6.32	5.99	4.04	3.69	4.28	4.32	4.44	2	1.97	5.13801	12.43	1.4e-08	3.3e-08	9.83
P27816	Microtubule-associated protein 4 OS=Homo sapiens GN=MAP4 PE=1 SV=3	MAP4	8.15	8.22	8.09	8.54	8.3	7.09	6.87	6.83	7.13	6.98	4	1.28	7.62089	12.42	1.5e-08	3.3e-08	9.81
O75937	DnaJ homolog subfamily C member 8 OS=Homo sapiens GN=DNAJC8 PE=1 SV=2	DNAJC8	7.6	7.36	7.34	7.32	7.32	5.59	5.6	6.16	5.89	5.99	3	1.54	6.61761	12.41	1.5e-08	3.3e-08	9.8
Q9UL25	Ras-related protein Rab-21 OS=Homo sapiens GN=RAB21 PE=1 SV=3	RAB21	6.29	6.54	6.24	6.33	6.4	5.01	4.89	5.04	4.61	5.01	1	1.45	5.63638	12.4	1.5e-08	3.4e-08	9.8
P13489	Ribonuclease inhibitor OS=Homo sapiens GN=RNH1 PE=1 SV=2	RNH1	9.2	9.04	9.3	9.38	9.19	6.99	7.03	7.8	7.34	7.65	5	1.86	8.29182	12.39	1.5e-08	3.4e-08	9.79
P41208	Centrin-2 OS=Homo sapiens GN=CETN2 PE=1 SV=1	CETN2	5.74	5.47	5.55	5.6	5.67	3.48	3	3.01	2.85	2.09	1	2.72	4.24719	12.37	1.5e-08	3.4e-08	9.77
Q05639	Elongation factor 1-alpha 2 OS=Homo sapiens GN=EEF1A2 PE=1 SV=1	EEF1A2	8.97	9.2	9.04	9.46	9.41	7.88	7.93	7.84	8.02	7.69	2	1.34	8.54524	12.35	1.6e-08	3.5e-08	9.74
P31947	14-3-3 protein sigma OS=Homo sapiens GN=SFN PE=1 SV=1	SFN	6.33	6.32	7	6.79	6.52	4.87	4.52	4.45	4.62	4.12	1	2.08	5.55334	12.34	1.6e-08	3.5e-08	9.73
O94979	Protein transport protein Sec31A OS=Homo sapiens GN=SEC31A PE=1 SV=3	SEC31A	8.56	8.39	7.96	8.26	8.38	6.77	6.89	7.01	6.75	6.51	5	1.52	7.54774	12.33	1.6e-08	3.6e-08	9.73
P39687	Acidic leucine-rich nuclear phosphoprotein 32 family member A OS=Homo sapiens GN=ANP32A PE=1 SV=1	ANP32A	5.77	5.92	6.17	5.99	5.88	4.27	3.52	4.18	3.96	4.19	1	1.92	4.98477	12.33	1.6e-08	3.6e-08	9.72
Q15654	Thyroid receptor-interacting protein 6 OS=Homo sapiens GN=TRIP6 PE=1 SV=3	TRIP6	9	9.2	9.24	9.15	8.99	7.46	7.28	7.86	7.57	7.92	8	1.5	8.36641	12.29	1.7e-08	3.7e-08	9.68
P10588	Nuclear receptor subfamily 2 group F member 6 OS=Homo sapiens GN=NR2F6 PE=1 SV=2	NR2F6	4.93	4.73	4.64	5.02	4.83	2.35	1.07	1.35	2.13	1.73	1	3.1	3.27769	12.29	1.7e-08	3.7e-08	9.68
Q96I25	Splicing factor 45 OS=Homo sapiens GN=RBM17 PE=1 SV=1	RBM17	5.38	5.57	5.25	5.45	5.35	3.68	3.77	3.69	3.39	3.19	1	1.86	4.47236	12.28	1.7e-08	3.7e-08	9.68
Q15596	Nuclear receptor coactivator 2 OS=Homo sapiens GN=NCOA2 PE=1 SV=2	NCOA2	9.93	9.63	10	9.94	9.79	7.08	6.97	8.1	7.34	7.78	10	2.41	8.65614	12.71	1.8e-08	4e-08	9.65
Q96T88	E3 ubiquitin-protein ligase UHRF1 OS=Homo sapiens GN=UHRF1 PE=1 SV=1	UHRF1	8.55	8.46	8.61	8.47	8.61	7.4	7.23	7.63	7.52	7.5	5	1.08	7.99674	12.24	1.7e-08	3.9e-08	9.64
P42677	40S ribosomal protein S27 OS=Homo sapiens GN=RPS27 PE=1 SV=3	RPS27	8.03	8.02	7.91	8.18	8.18	5.91	5.85	4.74	5.63	4.9	1	2.66	6.73474	12.46	1.8e-08	4e-08	9.61
P21291	Cysteine and glycine-rich protein 1 OS=Homo sapiens GN=CSRP1 PE=1 SV=3	CSRP1	5.65	5.66	5.52	5.49	5.27	2.33	3.35	2.25	1.99	1.74	2	3.19	3.92373	12.19	1.8e-08	4e-08	9.58
Q6PEV8	Protein FAM199X OS=Homo sapiens GN=FAM199X PE=1 SV=1	FAM199X	3.5	4	3.97	4.54	4.04	1.2	0.02	0.04	0.03	0.03	2	3.75	2.13682	12.19	1.8e-08	4e-08	9.58
Q969Q0	60S ribosomal protein L36a-like OS=Homo sapiens GN=RPL36AL PE=1 SV=3	RPL36AL	6.19	6.22	6.06	6.4	6.26	4.88	4.52	4.84	4.52	4.91	2	1.49	5.48104	12.11	2e-08	4.4e-08	9.5
P04843	Dolichyl-diphosphooligosaccharide--protein glycosyltransferase subunit 1 OS=Homo sapiens GN=RPN1 PE=1 SV=1	RPN1	8.62	8.89	8.7	9.23	8.96	7.44	7.66	7.33	7.54	7.38	10	1.41	8.17332	12.11	2e-08	4.4e-08	9.49
P31946	14-3-3 protein beta/alpha OS=Homo sapiens GN=YWHAB PE=1 SV=3	YWHAB	6.88	6.99	7.06	7.24	6.96	5.74	5.42	5.6	5.6	5.9	4	1.37	6.33872	12.1	2e-08	4.4e-08	9.49
P63241	Eukaryotic translation initiation factor 5A-1 OS=Homo sapiens GN=EIF5A PE=1 SV=2	EIF5A	7.17	7.34	7.33	7.52	7.41	5.92	5.62	6.12	5.92	6.16	2	1.41	6.65167	11.99	2.2e-08	4.9e-08	9.37
Q96DH6	RNA-binding protein Musashi homolog 2 OS=Homo sapiens GN=MSI2 PE=1 SV=1	MSI2	5.86	5.87	6.22	6.14	6.06	4.49	4.22	4.23	4.55	4.69	1	1.6	5.23337	11.98	2.2e-08	4.9e-08	9.36
Q9H3D4	Tumor protein 63 OS=Homo sapiens GN=TP63 PE=1 SV=1	TP63	6.46	6.1	6.78	6.74	6.11	4.11	3.43	4.38	3.79	4.3	1	2.44	5.21923	11.98	2.2e-08	4.9e-08	9.36
O43707	Alpha-actinin-4 OS=Homo sapiens GN=ACTN4 PE=1 SV=2	ACTN4	10.6	10.79	10.41	10.86	10.77	9	9.28	8.37	9.01	8.67	13	1.82	9.77548	11.94	2.3e-08	5.1e-08	9.32
Q96RL1	BRCA1-A complex subunit RAP80 OS=Homo sapiens GN=UIMC1 PE=1 SV=2	UIMC1	4.8	5.09	4.75	4.77	4.86	1.53	1.36	1.84	0.01	1.4	1	3.63	3.04118	11.9	2.4e-08	5.3e-08	9.28
P18085	ADP-ribosylation factor 4 OS=Homo sapiens GN=ARF4 PE=1 SV=3	ARF4	5.17	5.37	5.1	5.31	5.51	3.56	3.63	3.14	3.56	3.15	1	1.89	4.34995	11.9	2.4e-08	5.3e-08	9.28
Q8NFW8	N-acylneuraminate cytidylyltransferase OS=Homo sapiens GN=CMAS PE=1 SV=2	CMAS	6.35	6.5	5.9	6.58	6.28	4.58	4.48	4.1	4.35	3.79	2	2.06	5.29246	11.9	2.4e-08	5.3e-08	9.27
Q9H6F5	Coiled-coil domain-containing protein 86 OS=Homo sapiens GN=CCDC86 PE=1 SV=1	CCDC86	7	7.09	6.9	6.61	6.82	5.24	5.36	5.06	4.56	5.15	2	1.81	5.97919	11.88	2.5e-08	5.4e-08	9.26
Q8TCU6	Phosphatidylinositol 3,4,5-trisphosphate-dependent Rac exchanger 1 protein OS=Homo sapiens GN=PREX1 PE=1 SV=3	PREX1	6.89	7.18	6.88	7.24	7.1	5.25	5.62	4.66	5.1	4.85	2	1.96	6.07655	11.87	2.5e-08	5.5e-08	9.25
Q15436	Protein transport protein Sec23A OS=Homo sapiens GN=SEC23A PE=1 SV=2	SEC23A	6.49	6.5	5.87	6.63	6.4	4.39	4.55	4.37	4.88	4.42	2	1.86	5.45068	11.79	2.7e-08	5.9e-08	9.16
Q15185	Prostaglandin E synthase 3 OS=Homo sapiens GN=PTGES3 PE=1 SV=1	PTGES3	5.53	5.14	5.52	5.57	5.42	3.24	3.04	2.49	2.06	2.05	1	2.86	4.00704	11.77	2.8e-08	6e-08	9.14
Q9BR76	Coronin-1B OS=Homo sapiens GN=CORO1B PE=1 SV=1	CORO1B	7.26	7.38	7.01	7.66	7.63	5.62	5.79	5.24	5.82	5.3	1	1.84	6.46966	11.75	2.8e-08	6.1e-08	9.12
P09661	U2 small nuclear ribonucleoprotein A' OS=Homo sapiens GN=SNRPA1 PE=1 SV=2	SNRPA1	6.63	6.6	6.47	6.65	6.85	5.2	5.21	5.48	5.29	4.93	2	1.42	5.92969	11.75	2.8e-08	6.1e-08	9.12
P50552	Vasodilator-stimulated phosphoprotein OS=Homo sapiens GN=VASP PE=1 SV=3	VASP	6.8	7.01	6.68	7.3	7.01	5.41	5.37	4.81	5.13	4.79	3	1.86	6.03098	11.73	2.9e-08	6.2e-08	9.1
P15531	Nucleoside diphosphate kinase A OS=Homo sapiens GN=NME1 PE=1 SV=1	NME1	6.89	6.44	6.55	6.85	6.82	4.98	5.04	4.67	5.31	4.57	1	1.8	5.81174	11.73	2.9e-08	6.2e-08	9.09
Q15393	Splicing factor 3B subunit 3 OS=Homo sapiens GN=SF3B3 PE=1 SV=4	SF3B3	11.27	11.23	11.05	11.07	11.18	9.39	9.44	9.36	10.15	9.55	20	1.58	10.3688	11.72	2.9e-08	6.3e-08	9.09
P20929	Nebulin OS=Homo sapiens GN=NEB PE=1 SV=5	NEB	7.3	7.35	7.31	7.36	7.51	5.33	5.68	4.71	5.2	4.43	1	2.29	6.21843	11.72	2.9e-08	6.3e-08	9.09
P59998	Actin-related protein 2/3 complex subunit 4 OS=Homo sapiens GN=ARPC4 PE=1 SV=3	ARPC4	8.04	8.19	7.97	8.74	8.32	6.34	6.73	6.1	6.57	6.18	2	1.87	7.31747	11.68	3e-08	6.5e-08	9.04
P10276	Retinoic acid receptor alpha OS=Homo sapiens GN=RARA PE=1 SV=2	RARA	7.41	7.18	7.27	7.1	6.9	2.41	2.23	4.04	3.55	3.76	3	3.98	5.18402	12.36	3.4e-08	7.1e-08	9.04
P22102	Trifunctional purine biosynthetic protein adenosine-3 OS=Homo sapiens GN=GART PE=1 SV=1	GART	5.9	5.9	5.91	6.29	6.12	4.13	4.35	3.66	4.49	4.09	1	1.88	5.08289	11.66	3.1e-08	6.7e-08	9.02
P51116	Fragile X mental retardation syndrome-related protein 2 OS=Homo sapiens GN=FXR2 PE=1 SV=2	FXR2	4.99	5.53	5.11	5.12	5.38	3.21	3.29	3.61	3.52	3.46	1	1.81	4.32213	11.64	3.2e-08	6.7e-08	9
O15145	Actin-related protein 2/3 complex subunit 3 OS=Homo sapiens GN=ARPC3 PE=1 SV=3	ARPC3	7.11	7.24	7.07	7.52	7.31	5.46	5.96	5.69	6.01	5.78	3	1.48	6.5153	11.64	3.2e-08	6.8e-08	9
O15014	Zinc finger protein 609 OS=Homo sapiens GN=ZNF609 PE=1 SV=2	ZNF609	5.06	5.09	5.09	4.87	4.96	1.84	0.02	1.56	0.03	0.03	2	4.32	2.8554	11.63	3.2e-08	6.8e-08	8.99
O95639	Cleavage and polyadenylation specificity factor subunit 4 OS=Homo sapiens GN=CPSF4 PE=1 SV=1	CPSF4	3.5	3.26	3.38	3.11	3.59	0.01	0.9	0.02	0.01	0.02	1	3.18	1.77952	11.62	3.2e-08	6.8e-08	8.98
Q96ES7	SAGA-associated factor 29 OS=Homo sapiens GN=SGF29 PE=1 SV=1	SGF29	4.36	3.98	3.74	3.07	3.39	0.01	0.77	0.02	0.01	0.02	1	3.54	1.93797	11.62	3.2e-08	6.9e-08	8.98
Q9NZM1	Myoferlin OS=Homo sapiens GN=MYOF PE=1 SV=1	MYOF	6.98	7.18	6.95	7.32	7.27	5.82	5.99	5.59	5.88	5.9	5	1.3	6.4882	11.61	3.3e-08	6.9e-08	8.97
Q9H0C8	Integrin-linked kinase-associated serine/threonine phosphatase 2C OS=Homo sapiens GN=ILKAP PE=1 SV=1	ILKAP	5.66	5.74	5.88	5.55	5.82	3.78	3.77	3.84	3.9	4.46	2	1.78	4.83991	11.58	3.4e-08	7.1e-08	8.94
Q96RK0	Protein capicua homolog OS=Homo sapiens GN=CIC PE=1 SV=2	CIC	4.03	3.84	3.09	3.41	3.46	0.9	0.01	0.02	0.01	0.02	1	3.37	1.87869	11.57	3.4e-08	7.2e-08	8.92
Q9NXH9	tRNA (guanine(26)-N(2))-dimethyltransferase OS=Homo sapiens GN=TRMT1 PE=1 SV=1	TRMT1	4.89	4.7	4.99	4.89	4.79	2.4	1.07	2.08	1.87	2.37	1	2.89	3.40389	11.56	3.4e-08	7.2e-08	8.92
Q9Y2T7	Y-box-binding protein 2 OS=Homo sapiens GN=YBX2 PE=1 SV=2	YBX2	5.27	5.55	5	5.85	5.69	2.59	3.43	3.18	2.91	3.26	1	2.4	4.27445	11.55	3.5e-08	7.3e-08	8.9
P07384	Calpain-1 catalytic subunit OS=Homo sapiens GN=CAPN1 PE=1 SV=1	CAPN1	5.81	6.01	5.8	6.15	6.14	4.67	4.58	4.3	4.61	4.32	1	1.49	5.23957	11.54	3.5e-08	7.4e-08	8.9
O75347	Tubulin-specific chaperone A OS=Homo sapiens GN=TBCA PE=1 SV=3	TBCA	6.87	6.89	6.88	7.1	7.01	5.03	4.67	5.66	5	4.7	1	1.94	5.9804	11.51	3.6e-08	7.6e-08	8.86
O95833	Chloride intracellular channel protein 3 OS=Homo sapiens GN=CLIC3 PE=1 SV=2	CLIC3	6.34	6.37	6.4	6.76	6.37	5.11	5.22	4.73	4.79	4.89	2	1.5	5.69888	11.47	3.8e-08	7.9e-08	8.81
Q92922	SWI/SNF complex subunit SMARCC1 OS=Homo sapiens GN=SMARCC1 PE=1 SV=3	SMARCC1	7.34	7.04	6.74	6.72	6.93	2.4	2.58	0.02	2.13	2.24	1	5.08	4.41369	12.32	4.3e-08	9e-08	8.81
Q96LA8	Protein arginine N-methyltransferase 6 OS=Homo sapiens GN=PRMT6 PE=1 SV=1	PRMT6	3.92	3.49	3.6	4.19	3.82	0.01	0.63	0.02	1.22	0.02	1	3.42	2.09195	11.41	4e-08	8.4e-08	8.75
P14868	Aspartate--tRNA ligase, cytoplasmic OS=Homo sapiens GN=DARS PE=1 SV=2	DARS	6.25	6.22	6.35	6.75	6.45	5	4.81	4.53	5.05	4.68	3	1.59	5.60977	11.4	4.1e-08	8.5e-08	8.74
O43795	Unconventional myosin-Ib OS=Homo sapiens GN=MYO1B PE=1 SV=3	MYO1B	6.77	6.96	6.7	6.87	6.77	5.37	5.7	5.44	5.39	5	2	1.44	6.09591	11.37	4.2e-08	8.7e-08	8.71
Q9HCD5	Nuclear receptor coactivator 5 OS=Homo sapiens GN=NCOA5 PE=1 SV=2	NCOA5	6.72	7.34	7.19	6.85	6.83	4.61	4.64	5.45	4.83	5.2	2	2.04	5.96515	11.35	4.3e-08	8.9e-08	8.69
Q96AG4	Leucine-rich repeat-containing protein 59 OS=Homo sapiens GN=LRRC59 PE=1 SV=1	LRRC59	9.65	10.03	9.6	10.14	10.13	8.24	8.65	8.17	8.39	7.95	8	1.63	9.09588	11.33	4.4e-08	9.1e-08	8.66
Q8N684	Cleavage and polyadenylation specificity factor subunit 7 OS=Homo sapiens GN=CPSF7 PE=1 SV=1	CPSF7	8.6	8.91	8.76	8.43	8.6	6.9	7.3	7.57	7.19	7.23	6	1.42	7.94913	11.33	4.4e-08	9.1e-08	8.66
P11387	DNA topoisomerase 1 OS=Homo sapiens GN=TOP1 PE=1 SV=2	TOP1	11.81	11.64	11.6	11.67	11.73	10.74	10.58	10.8	10.76	10.96	18	0.92	11.2298	11.32	4.4e-08	9.1e-08	8.65
Q96S55	ATPase WRNIP1 OS=Homo sapiens GN=WRNIP1 PE=1 SV=2	WRNIP1	4.28	3.76	4.07	4.11	3.91	0.01	1.56	0.02	0.01	0.02	1	3.7	2.17457	11.31	4.5e-08	9.2e-08	8.64
Q14974	Importin subunit beta-1 OS=Homo sapiens GN=KPNB1 PE=1 SV=2	KPNB1	7.67	7.76	7.48	7.76	7.68	6.41	6.65	6.54	6.77	6.46	4	1.1	7.11708	11.3	4.5e-08	9.3e-08	8.63
Q96JK2	DDB1- and CUL4-associated factor 5 OS=Homo sapiens GN=DCAF5 PE=1 SV=2	DCAF5	3.79	3.26	3.07	3	2.64	0.01	0.01	0.02	0.01	0.02	1	3.14	1.58337	11.29	4.5e-08	9.4e-08	8.62
Q12905	Interleukin enhancer-binding factor 2 OS=Homo sapiens GN=ILF2 PE=1 SV=2	ILF2	10.92	11	10.69	10.68	10.86	8.68	8.79	7.56	8.3	7.74	8	2.62	9.52203	12.11	5.2e-08	1.1e-07	8.61
P29590	Protein PML OS=Homo sapiens GN=PML PE=1 SV=3	PML	9.41	9.47	9.68	9.54	9.47	6.9	6.23	7.42	6.7	7.6	9	2.54	8.24262	11.9	5.2e-08	1.1e-07	8.59
Q96PU5	E3 ubiquitin-protein ligase NEDD4-like OS=Homo sapiens GN=NEDD4L PE=1 SV=2	NEDD4L	8.13	8.17	8.44	8.2	8.27	5.61	5.15	6.6	5.7	6.07	7	2.41	7.03576	11.47	4.8e-08	9.9e-08	8.59
P17676	CCAAT/enhancer-binding protein beta OS=Homo sapiens GN=CEBPB PE=1 SV=2	CEBPB	6.35	5.93	6.27	6.28	5.82	3.74	3.71	4.2	4.62	3.96	1	2.08	5.08817	11.26	4.7e-08	9.7e-08	8.58
Q9BYJ9	YTH domain-containing family protein 1 OS=Homo sapiens GN=YTHDF1 PE=1 SV=1	YTHDF1	3.85	3.54	3.91	3.75	3.55	1.3	0.56	0.02	0.01	0.02	1	3.34	2.05224	11.25	4.7e-08	9.7e-08	8.58
O75496	Geminin OS=Homo sapiens GN=GMNN PE=1 SV=1	GMNN	5.38	5.26	5.69	5.4	5.11	2.64	3.08	2.47	3.43	3.35	2	2.37	4.18013	11.25	4.7e-08	9.7e-08	8.58
Q9BWG4	Single-stranded DNA-binding protein 4 OS=Homo sapiens GN=SSBP4 PE=1 SV=1	SSBP4	4.19	4.31	4.14	4.28	4.09	1.53	1.44	2.32	1.7	1.92	1	2.42	2.9919	11.25	4.7e-08	9.7e-08	8.57
P48729	Casein kinase I isoform alpha OS=Homo sapiens GN=CSNK1A1 PE=1 SV=2	CSNK1A1	6.24	6.39	6.32	6.19	6.26	4.49	4.61	4.28	4.78	3.77	2	1.89	5.33324	11.22	4.9e-08	1e-07	8.54
Q9GZU8	Protein FAM192A OS=Homo sapiens GN=FAM192A PE=1 SV=1	FAM192A	4.75	4.45	4.86	4.71	4.65	1.25	2.56	2.08	1.79	2.2	1	2.71	3.32979	11.22	4.9e-08	1e-07	8.54
O60244	Mediator of RNA polymerase II transcription subunit 14 OS=Homo sapiens GN=MED14 PE=1 SV=2	MED14	7.02	6.68	6.39	6.73	6.68	3.81	3.65	4.8	4.39	4.68	2	2.43	5.48305	11.18	5.1e-08	1e-07	8.5
Q8TB72	Pumilio homolog 2 OS=Homo sapiens GN=PUM2 PE=1 SV=2	PUM2	5.8	5.78	5.82	5.69	5.73	3.15	3.22	3.87	3.14	4.16	1	2.26	4.63666	11.17	5.1e-08	1e-07	8.49
O94913	Pre-mRNA cleavage complex 2 protein Pcf11 OS=Homo sapiens GN=PCF11 PE=1 SV=3	PCF11	4.3	4.6	4.61	4.2	4.59	0.96	0.22	1.62	1.56	1.68	1	3.25	2.83428	11.17	5.2e-08	1.1e-07	8.48
P42167	Lamina-associated polypeptide 2, isoforms beta/gamma OS=Homo sapiens GN=TMPO PE=1 SV=2	TMPO	7.79	8.03	7.64	8.13	8.02	6.55	6.75	6.67	6.77	6.86	2	1.2	7.32034	11.16	5.2e-08	1.1e-07	8.47
P50990	T-complex protein 1 subunit theta OS=Homo sapiens GN=CCT8 PE=1 SV=4	CCT8	5.87	6.19	5.95	6.45	6.17	4.75	4.81	4.68	4.7	4.8	3	1.38	5.43728	11.15	5.3e-08	1.1e-07	8.46
O15037	Protein KHNYN OS=Homo sapiens GN=KHNYN PE=1 SV=3	KHNYN	5.4	5.43	5.55	5.73	5.31	3.09	3.12	3.68	2.97	2.31	1	2.45	4.25866	11.14	5.3e-08	1.1e-07	8.46
P83876	Thioredoxin-like protein 4A OS=Homo sapiens GN=TXNL4A PE=1 SV=1	TXNL4A	5.81	5.95	5.28	5.69	5.68	4.21	3.86	3.54	3.64	3.52	1	1.93	4.71809	11.13	5.4e-08	1.1e-07	8.44
P48552	Nuclear receptor-interacting protein 1 OS=Homo sapiens GN=NRIP1 PE=1 SV=2	NRIP1	6.35	6.24	6.39	6.29	6.13	4.81	4.71	5.12	4.92	5.18	3	1.33	5.6145	11.12	5.4e-08	1.1e-07	8.44
Q92882	Osteoclast-stimulating factor 1 OS=Homo sapiens GN=OSTF1 PE=1 SV=2	OSTF1	7.85	7.64	8.04	7.8	7.86	6.55	6.43	6.79	6.71	6.83	2	1.17	7.24945	11.09	5.6e-08	1.1e-07	8.4
Q9Y5S9	RNA-binding protein 8A OS=Homo sapiens GN=RBM8A PE=1 SV=1	RBM8A	6.32	6.26	6	6.15	6.12	4	4.19	2.99	4.21	3.49	2	2.39	4.97198	11.09	5.6e-08	1.1e-07	8.4
Q04637	Eukaryotic translation initiation factor 4 gamma 1 OS=Homo sapiens GN=EIF4G1 PE=1 SV=4	EIF4G1	8.63	8.6	8.2	8.51	8.76	6.93	7.08	6.14	6.56	6.28	9	1.94	7.56913	11.08	5.7e-08	1.1e-07	8.38
P04040	Catalase OS=Homo sapiens GN=CAT PE=1 SV=3	CAT	5.68	5.35	6.43	5.26	5.54	7.77	7.72	8.48	8.12	8.28	3	-2.42	6.862	-11.23	6.2e-08	1.2e-07	8.33
Q9UPP1	Histone lysine demethylase PHF8 OS=Homo sapiens GN=PHF8 PE=1 SV=3	PHF8	3.2	3.2	3.26	3.56	2.89	0.01	0.84	0.02	0.01	0.02	1	3.04	1.7016	11.03	6e-08	1.2e-07	8.32
P61289	Proteasome activator complex subunit 3 OS=Homo sapiens GN=PSME3 PE=1 SV=1	PSME3	4.04	4.02	4.31	4.21	4.29	1.87	2.44	1.99	1.91	2.05	1	2.12	3.11242	11.02	6.1e-08	1.2e-07	8.31
Q13838	Spliceosome RNA helicase DDX39B OS=Homo sapiens GN=DDX39B PE=1 SV=1	DDX39B	8.37	8.45	8.06	8.2	8.39	6.23	6.66	5.43	6.13	5.5	4	2.3	7.14414	11.21	6.3e-08	1.3e-07	8.31
P49327	Fatty acid synthase OS=Homo sapiens GN=FASN PE=1 SV=3	FASN	11.46	11.5	11.39	11.92	11.78	10.43	10.39	10.15	10.5	10.09	37	1.3	10.9609	11	6.2e-08	1.2e-07	8.3
P82979	SAP domain-containing ribonucleoprotein OS=Homo sapiens GN=SARNP PE=1 SV=3	SARNP	7.37	7.76	7.36	7.34	7.49	6.25	6.21	6.3	6.3	6.5	2	1.15	6.88761	10.96	6.4e-08	1.3e-07	8.26
Q9UNX3	60S ribosomal protein L26-like 1 OS=Homo sapiens GN=RPL26L1 PE=1 SV=1	RPL26L1	6.96	7.13	7.08	7.51	7.39	5.9	5.79	5.34	5.79	5.45	1	1.56	6.43296	10.96	6.4e-08	1.3e-07	8.26
Q9UEG4	Zinc finger protein 629 OS=Homo sapiens GN=ZNF629 PE=1 SV=2	ZNF629	5.39	5.43	5.58	5.55	5.19	3.24	2.96	2.46	1.61	2.53	2	2.87	3.99466	10.95	6.5e-08	1.3e-07	8.24
P40763	Signal transducer and activator of transcription 3 OS=Homo sapiens GN=STAT3 PE=1 SV=2	STAT3	8.38	8.29	8.42	8.27	8.37	6.97	6.75	7.32	7.33	7.17	4	1.23	7.72594	10.94	6.6e-08	1.3e-07	8.23
Q96KR1	Zinc finger RNA-binding protein OS=Homo sapiens GN=ZFR PE=1 SV=2	ZFR	8.1	8.4	8.27	8.09	8.21	6.44	6.64	7.21	6.76	6.89	4	1.43	7.50124	10.92	6.7e-08	1.3e-07	8.2
P55209	Nucleosome assembly protein 1-like 1 OS=Homo sapiens GN=NAP1L1 PE=1 SV=1	NAP1L1	5.71	5.43	5.92	5.84	5.74	4.17	4.14	3.38	3.69	3.95	2	1.86	4.79815	10.86	7.2e-08	1.4e-07	8.14
P62820	Ras-related protein Rab-1A OS=Homo sapiens GN=RAB1A PE=1 SV=3	RAB1A	6	6.05	5.85	6.16	6.4	4.83	4.62	4.68	4.76	4.88	1	1.34	5.42227	10.83	7.4e-08	1.5e-07	8.11
P34931	Heat shock 70 kDa protein 1-like OS=Homo sapiens GN=HSPA1L PE=1 SV=2	HSPA1L	5.55	5.55	5.66	5.3	5.5	3.13	2.58	2.97	2.91	1.52	1	2.89	4.06681	10.82	7.5e-08	1.5e-07	8.09
P46940	Ras GTPase-activating-like protein IQGAP1 OS=Homo sapiens GN=IQGAP1 PE=1 SV=1	IQGAP1	9.01	9.12	8.75	9.31	9.14	7.86	7.93	7.38	7.74	7.51	8	1.38	8.37549	10.82	7.5e-08	1.5e-07	8.09
Q9Y2W2	WW domain-binding protein 11 OS=Homo sapiens GN=WBP11 PE=1 SV=1	WBP11	5.33	5.24	4.99	4.81	5.13	2.33	3.04	3.25	2.97	3.19	2	2.15	4.02856	10.78	7.8e-08	1.5e-07	8.05
Q96QK1	Vacuolar protein sorting-associated protein 35 OS=Homo sapiens GN=VPS35 PE=1 SV=2	VPS35	6.74	6.78	6.89	7.18	6.83	5.05	5.11	5.8	5.21	5.34	5	1.58	6.09151	10.74	8.2e-08	1.6e-07	7.99
Q5T3J3	Ligand-dependent nuclear receptor-interacting factor 1 OS=Homo sapiens GN=LRIF1 PE=1 SV=1	LRIF1	4.62	4.67	4.57	4.8	4.59	2.69	2.54	1.62	1.87	1.68	1	2.57	3.36502	10.73	8.2e-08	1.6e-07	7.99
Q01105	Protein SET OS=Homo sapiens GN=SET PE=1 SV=3	SET	5.01	4.73	4.86	4.71	4.85	1.65	1.74	0.02	1.7	1.83	1	3.45	3.11126	10.73	8.3e-08	1.6e-07	7.99
Q8N9R8	Protein SCAI OS=Homo sapiens GN=SCAI PE=1 SV=2	SCAI	6.13	5.95	5.59	5.91	5.84	0.14	1.4	2.62	1.99	2.38	2	4.18	3.7959	10.88	8.5e-08	1.7e-07	7.99
Q07065	Cytoskeleton-associated protein 4 OS=Homo sapiens GN=CKAP4 PE=1 SV=2	CKAP4	7.58	7.98	7.73	8.01	7.73	6.53	6.74	6.73	6.54	6.8	9	1.14	7.23633	10.72	8.3e-08	1.6e-07	7.98
O43396	Thioredoxin-like protein 1 OS=Homo sapiens GN=TXNL1 PE=1 SV=3	TXNL1	5.21	5.35	5.22	5.19	5.08	3.53	3.58	3.53	3.13	3.89	1	1.68	4.37024	10.68	8.7e-08	1.7e-07	7.93
P02786	Transferrin receptor protein 1 OS=Homo sapiens GN=TFRC PE=1 SV=2	TFRC	7.8	8.05	7.8	8.06	8.09	6.96	7.1	6.91	7.03	6.96	4	0.97	7.47621	10.68	8.8e-08	1.7e-07	7.93
Q15020	Squamous cell carcinoma antigen recognized by T-cells 3 OS=Homo sapiens GN=SART3 PE=1 SV=1	SART3	9.73	9.54	9.51	9.61	9.55	8.06	8.14	8.71	8.4	8.46	11	1.23	8.97121	10.67	8.9e-08	1.7e-07	7.92
Q9UPT8	Zinc finger CCCH domain-containing protein 4 OS=Homo sapiens GN=ZC3H4 PE=1 SV=3	ZC3H4	5.1	5.26	4.85	4.91	5.03	0.97	1.22	2.46	2.59	1.74	2	3.23	3.41158	10.64	9.1e-08	1.8e-07	7.89
Q7L5Y9	Macrophage erythroblast attacher OS=Homo sapiens GN=MAEA PE=1 SV=1	MAEA	3.26	2.27	3.09	3.14	3.04	0.01	0.01	0.02	0.01	0.02	1	2.95	1.48737	10.62	9.3e-08	1.8e-07	7.87
Q9Y3U8	60S ribosomal protein L36 OS=Homo sapiens GN=RPL36 PE=1 SV=3	RPL36	9.41	9.41	9.51	9.48	9.54	8.52	8.51	8.72	8.71	8.75	2	0.83	9.05768	10.62	9.3e-08	1.8e-07	7.86
P09382	Galectin-1 OS=Homo sapiens GN=LGALS1 PE=1 SV=2	LGALS1	6.92	6.68	6.76	6.84	6.66	5.29	5.16	5.73	5.55	5.59	2	1.31	6.11803	10.62	9.4e-08	1.8e-07	7.86
P19784	Casein kinase II subunit alpha' OS=Homo sapiens GN=CSNK2A2 PE=1 SV=1	CSNK2A2	6.19	5.83	6.38	6.63	6.12	4.48	4.23	4.82	4.66	4.38	1	1.72	5.37054	10.61	9.4e-08	1.8e-07	7.85
O96017	Serine/threonine-protein kinase Chk2 OS=Homo sapiens GN=CHEK2 PE=1 SV=1	CHEK2	3.4	3.03	2.31	3.27	3.01	0.01	0.01	0.02	0.01	0.02	1	2.99	1.50872	10.61	9.4e-08	1.8e-07	7.85
P0C0L4	Complement C4-A OS=Homo sapiens GN=C4A PE=1 SV=2	C4A	9.4	9.4	9.73	9.38	9.29	7.71	7.7	8.35	8	8.24	2	1.44	8.72096	10.6	9.5e-08	1.8e-07	7.84
Q96PU8	Protein quaking OS=Homo sapiens GN=QKI PE=1 SV=1	QKI	5.79	6.03	5.62	5.23	5.5	3.65	3.43	3.01	3.5	4.01	1	2.12	4.57653	10.59	9.7e-08	1.9e-07	7.82
P11388	DNA topoisomerase 2-alpha OS=Homo sapiens GN=TOP2A PE=1 SV=3	TOP2A	5.41	5.22	5.12	5.06	5.55	3.88	3.75	3.39	3.36	3.52	1	1.69	4.4253	10.58	9.8e-08	1.9e-07	7.81
P48643	T-complex protein 1 subunit epsilon OS=Homo sapiens GN=CCT5 PE=1 SV=1	CCT5	8.33	8.23	8.26	8.66	8.56	6.78	6.93	6.02	6.67	6.01	5	1.92	7.44469	10.57	9.8e-08	1.9e-07	7.8
Q04446	1,4-alpha-glucan-branching enzyme OS=Homo sapiens GN=GBE1 PE=1 SV=3	GBE1	6.55	6.73	6.59	6.69	6.73	4.89	4.59	5.35	5.35	5.25	1	1.57	5.8729	10.55	1e-07	1.9e-07	7.78
O76094	Signal recognition particle subunit SRP72 OS=Homo sapiens GN=SRP72 PE=1 SV=3	SRP72	7.41	7.74	7.42	7.95	7.92	6.3	6.51	6.3	6.37	6.08	2	1.38	7.00015	10.54	1e-07	1.9e-07	7.77
O14545	TRAF-type zinc finger domain-containing protein 1 OS=Homo sapiens GN=TRAFD1 PE=1 SV=1	TRAFD1	3.81	4.23	4.39	4.24	4.16	1.87	1.44	1.89	2.13	2.2	1	2.26	3.03591	10.52	1e-07	2e-07	7.75
P78362	SRSF protein kinase 2 OS=Homo sapiens GN=SRPK2 PE=1 SV=3	SRPK2	5.62	5.47	5.4	5.26	5.8	3.9	4.26	4.1	4.07	4.04	2	1.44	4.79223	10.49	1.1e-07	2e-07	7.71
Q6PJG6	BRCA1-associated ATM activator 1 OS=Homo sapiens GN=BRAT1 PE=1 SV=2	BRAT1	6.72	6.73	6.81	6.43	6.67	4.37	4.28	5.3	4.8	5.02	4	1.92	5.71399	10.49	1.1e-07	2e-07	7.71
O43818	U3 small nucleolar RNA-interacting protein 2 OS=Homo sapiens GN=RRP9 PE=1 SV=1	RRP9	7.59	7.25	6.84	6.93	7.2	5.77	5.57	5.39	5.09	5.6	2	1.68	6.32253	10.49	1.1e-07	2.1e-07	7.71
Q9P013	Spliceosome-associated protein CWC15 homolog OS=Homo sapiens GN=CWC15 PE=1 SV=2	CWC15	4.89	4.57	3.86	4.35	4.38	1.39	1.74	2.12	2.09	2.09	1	2.52	3.14687	10.48	1.1e-07	2.1e-07	7.69
O75586	Mediator of RNA polymerase II transcription subunit 6 OS=Homo sapiens GN=MED6 PE=1 SV=2	MED6	5.23	5.15	4.77	4.53	5.02	2.86	3.08	3.08	3.29	3.17	1	1.84	4.01673	10.47	1.1e-07	2.1e-07	7.69
Q92785	Zinc finger protein ubi-d4 OS=Homo sapiens GN=DPF2 PE=1 SV=2	DPF2	7.73	7.44	7.2	7.19	7.19	5.57	5.36	5.9	5.88	6.07	3	1.6	6.5527	10.47	1.1e-07	2.1e-07	7.68
Q9H7D7	WD repeat-containing protein 26 OS=Homo sapiens GN=WDR26 PE=1 SV=3	WDR26	4.56	4.67	4.52	4.69	4.68	2.47	2.71	2.39	3.14	2.27	1	2.03	3.61023	10.46	1.1e-07	2.1e-07	7.67
Q13227	G protein pathway suppressor 2 OS=Homo sapiens GN=GPS2 PE=1 SV=3	GPS2	5.1	5.42	5.4	5.02	5.26	3.32	2.82	3.8	3.26	3.31	1	1.94	4.27025	10.45	1.1e-07	2.1e-07	7.66
Q86VP6	Cullin-associated NEDD8-dissociated protein 1 OS=Homo sapiens GN=CAND1 PE=1 SV=2	CAND1	8.09	7.78	7.9	7.89	8.1	6.74	6.78	7.15	6.81	6.9	5	1.08	7.41504	10.42	1.2e-07	2.2e-07	7.63
Q96A33	Coiled-coil domain-containing protein 47 OS=Homo sapiens GN=CCDC47 PE=1 SV=1	CCDC47	6.3	6.52	6.46	6.41	6.56	5.45	5.41	5.56	5.42	5.47	3	0.99	5.95698	10.37	1.2e-07	2.3e-07	7.57
Q69YN2	CWF19-like protein 1 OS=Homo sapiens GN=CWF19L1 PE=1 SV=2	CWF19L1	6.63	6.62	6.77	6.51	6.77	3.88	5	4.4	4.71	5.07	1	2.05	5.63788	10.37	1.2e-07	2.3e-07	7.57
Q96HA7	Tonsoku-like protein OS=Homo sapiens GN=TONSL PE=1 SV=2	TONSL	5.42	5.31	5.35	5.14	4.92	3.1	3.11	3.76	3.46	3.61	1	1.82	4.31844	10.36	1.2e-07	2.3e-07	7.56
P11274	Breakpoint cluster region protein OS=Homo sapiens GN=BCR PE=1 SV=2	BCR	4.83	5.07	4.97	5.38	5.02	3.35	3.31	2.89	2.72	3.43	2	1.91	4.0985	10.36	1.3e-07	2.3e-07	7.55
P49247	Ribose-5-phosphate isomerase OS=Homo sapiens GN=RPIA PE=1 SV=3	RPIA	5.28	5.29	5.26	5.41	5.2	3.7	3.72	4.01	3.91	4.15	1	1.39	4.59385	10.32	1.3e-07	2.5e-07	7.5
P61026	Ras-related protein Rab-10 OS=Homo sapiens GN=RAB10 PE=1 SV=1	RAB10	7.6	7.6	7.59	7.95	7.7	6.7	6.6	6.35	6.73	6.64	1	1.08	7.14645	10.28	1.4e-07	2.5e-07	7.47
O00429	Dynamin-1-like protein OS=Homo sapiens GN=DNM1L PE=1 SV=2	DNM1L	6.3	6.15	5.76	6.27	5.94	4.03	4.12	4.86	4.36	4.36	1	1.74	5.21533	10.28	1.4e-07	2.5e-07	7.46
P52209	6-phosphogluconate dehydrogenase, decarboxylating OS=Homo sapiens GN=PGD PE=1 SV=3	PGD	7.28	7.27	7.28	7.55	7.39	6.12	6.14	6.46	6.4	6.38	2	1.05	6.82688	10.27	1.4e-07	2.6e-07	7.45
Q8IX18	Probable ATP-dependent RNA helicase DHX40 OS=Homo sapiens GN=DHX40 PE=1 SV=2	DHX40	7.05	7.06	7.19	6.95	7	5.86	5.74	6.23	6.01	5.86	2	1.11	6.49518	10.27	1.4e-07	2.6e-07	7.45
O60841	Eukaryotic translation initiation factor 5B OS=Homo sapiens GN=EIF5B PE=1 SV=4	EIF5B	3.85	4.11	4.23	4.35	4.26	1.76	2.17	2.16	2.22	2.37	1	2.02	3.1487	10.27	1.4e-07	2.6e-07	7.45
Q6ZUM4	Rho GTPase-activating protein 27 OS=Homo sapiens GN=ARHGAP27 PE=1 SV=3	ARHGAP27	4.95	5.11	4.97	5.23	5.25	3.58	3.23	3.34	2.85	3.61	1	1.78	4.2123	10.26	1.4e-07	2.6e-07	7.44
P25786	Proteasome subunit alpha type-1 OS=Homo sapiens GN=PSMA1 PE=1 SV=1	PSMA1	6.62	6.64	6.64	7.06	6.8	5.35	5.69	5.5	5.64	5.24	3	1.27	6.11697	10.17	1.5e-07	2.9e-07	7.33
Q9H773	dCTP pyrophosphatase 1 OS=Homo sapiens GN=DCTPP1 PE=1 SV=1	DCTPP1	4.84	4.73	4.85	4.75	4.9	2.57	3.16	2.43	2.83	3.29	1	1.96	3.83571	10.15	1.6e-07	2.9e-07	7.3
Q9C0J8	pre-mRNA 3' end processing protein WDR33 OS=Homo sapiens GN=WDR33 PE=1 SV=2	WDR33	8.3	8.73	8.67	8.21	8.31	6.76	6.66	7.3	7.05	7.18	5	1.45	7.7167	10.1	1.7e-07	3.1e-07	7.25
Q9H875	PRKR-interacting protein 1 OS=Homo sapiens GN=PRKRIP1 PE=1 SV=1	PRKRIP1	5.76	5.63	5.69	5.77	5.88	4.52	4.53	4.49	4.62	4.83	1	1.15	5.17359	10.1	1.7e-07	3.1e-07	7.24
P84085	ADP-ribosylation factor 5 OS=Homo sapiens GN=ARF5 PE=1 SV=2	ARF5	4.86	5.03	4.79	5.02	4.97	3.49	3.15	2.46	2.85	2.97	1	1.95	3.95867	10.08	1.7e-07	3.2e-07	7.21
Q9NZI7	Upstream-binding protein 1 OS=Homo sapiens GN=UBP1 PE=1 SV=1	UBP1	5.15	5.23	4.93	5.03	5.29	2.59	3.38	3.39	3.06	2.37	1	2.17	4.04362	10.06	1.7e-07	3.2e-07	7.2
P45974	Ubiquitin carboxyl-terminal hydrolase 5 OS=Homo sapiens GN=USP5 PE=1 SV=2	USP5	8.61	8.31	8.5	8.6	8.54	6.44	5.98	7.3	6.45	6.1	5	2.05	7.48177	10.22	1.8e-07	3.3e-07	7.19
Q9NVC6	Mediator of RNA polymerase II transcription subunit 17 OS=Homo sapiens GN=MED17 PE=1 SV=2	MED17	3.55	3.65	3.03	3.46	3.73	1.35	0.01	0.02	0.01	0.02	1	3.2	1.88342	10.03	1.8e-07	3.3e-07	7.16
P27694	Replication protein A 70 kDa DNA-binding subunit OS=Homo sapiens GN=RPA1 PE=1 SV=2	RPA1	8.34	8.22	8.28	8.23	8.16	6.77	6.62	7.39	7.01	7.09	4	1.27	7.611	10.03	1.8e-07	3.3e-07	7.16
P25788	Proteasome subunit alpha type-3 OS=Homo sapiens GN=PSMA3 PE=1 SV=2	PSMA3	4.86	4.86	4.82	5.07	4.9	3.46	3.65	3.2	3.08	3.34	1	1.55	4.12391	10.01	1.8e-07	3.4e-07	7.14
Q6ZU65	Ubinuclein-2 OS=Homo sapiens GN=UBN2 PE=1 SV=2	UBN2	4.79	4.72	4.91	4.68	4.65	2.59	2.09	3.2	2.81	2.31	1	2.15	3.67486	10.01	1.9e-07	3.4e-07	7.13
Q06787	Synaptic functional regulator FMR1 OS=Homo sapiens GN=FMR1 PE=1 SV=1	FMR1	6.1	6.26	6.14	6.27	6.22	3.64	4.52	3.9	4.29	3	3	2.33	5.03215	9.98	1.9e-07	3.5e-07	7.1
Q99832	T-complex protein 1 subunit eta OS=Homo sapiens GN=CCT7 PE=1 SV=2	CCT7	7.11	7.26	7.07	7.38	7.59	5.83	5.86	6.14	6.07	5.49	2	1.4	6.58003	9.97	1.9e-07	3.5e-07	7.09
P15336	Cyclic AMP-dependent transcription factor ATF-2 OS=Homo sapiens GN=ATF2 PE=1 SV=4	ATF2	4.22	3.52	3.49	3.57	3.38	0.01	0.01	0.02	0.01	1.46	1	3.33	1.96923	9.95	2e-07	3.6e-07	7.06
P49790	Nuclear pore complex protein Nup153 OS=Homo sapiens GN=NUP153 PE=1 SV=2	NUP153	5.41	5.68	5.22	5.37	5.28	4.11	4.01	4.19	4.15	4.19	2	1.26	4.76137	9.91	2.1e-07	3.8e-07	7.02
P15927	Replication protein A 32 kDa subunit OS=Homo sapiens GN=RPA2 PE=1 SV=1	RPA2	4.96	4.98	4.97	5.23	5.01	3.21	2.76	1.79	2.02	1.73	1	2.73	3.66618	9.9	2.1e-07	3.8e-07	7
P21333	Filamin-A OS=Homo sapiens GN=FLNA PE=1 SV=4	FLNA	12.98	13.1	12.65	13.09	12.99	11.86	11.84	11.26	11.64	11.17	50	1.41	12.2574	9.89	2.1e-07	3.9e-07	6.99
Q92616	eIF-2-alpha kinase activator GCN1 OS=Homo sapiens GN=GCN1 PE=1 SV=6	GCN1	6.05	6.25	5.85	6.34	6.3	4.79	4.87	4.45	5.03	4.58	3	1.41	5.45217	9.89	2.1e-07	3.9e-07	6.99
P46783	40S ribosomal protein S10 OS=Homo sapiens GN=RPS10 PE=1 SV=1	RPS10	7.05	6.93	6.74	6.85	7.24	5.28	5.8	4.83	5.28	4.83	1	1.76	6.08267	9.89	2.1e-07	3.9e-07	6.99
O00232	26S proteasome non-ATPase regulatory subunit 12 OS=Homo sapiens GN=PSMD12 PE=1 SV=3	PSMD12	6.02	6.24	6.34	6.32	6.11	5.01	4.98	5.03	5.32	5.11	2	1.11	5.64756	9.89	2.1e-07	3.9e-07	6.98
Q92979	Ribosomal RNA small subunit methyltransferase NEP1 OS=Homo sapiens GN=EMG1 PE=1 SV=4	EMG1	6.13	5.93	5.71	5.47	5.72	4.56	4.32	4.1	3.89	4.06	1	1.6	4.98959	9.88	2.2e-07	3.9e-07	6.98
Q14494	Nuclear factor erythroid 2-related factor 1 OS=Homo sapiens GN=NFE2L1 PE=1 SV=1	NFE2L1	3.74	3.79	3.46	3.35	3.76	1.49	0.9	1.55	1.51	1.46	1	2.24	2.50008	9.88	2.2e-07	3.9e-07	6.97
Q5JPI3	Uncharacterized protein C3orf38 OS=Homo sapiens GN=C3orf38 PE=1 SV=1	C3orf38	5.22	5.47	5.66	5.29	5.22	3.49	3.49	4.09	3.82	3.94	1	1.6	4.56993	9.86	2.2e-07	4e-07	6.96
Q9Y6Q5	AP-1 complex subunit mu-2 OS=Homo sapiens GN=AP1M2 PE=1 SV=4	AP1M2	5.75	5.59	5.7	5.83	5.62	4.17	4.22	3.57	4.37	3.56	1	1.72	4.83778	9.86	2.2e-07	4e-07	6.95
P35579	Myosin-9 OS=Homo sapiens GN=MYH9 PE=1 SV=4	MYH9	10.7	10.87	10.33	10.68	10.61	9.67	9.67	9.21	9.38	9.22	22	1.2	10.0351	9.85	2.2e-07	4e-07	6.94
P38432	Coilin OS=Homo sapiens GN=COIL PE=1 SV=1	COIL	4.19	3.81	4.28	3.3	4	1.25	1.77	1.67	1.22	1.58	1	2.42	2.70739	9.84	2.3e-07	4.1e-07	6.92
P50991	T-complex protein 1 subunit delta OS=Homo sapiens GN=CCT4 PE=1 SV=4	CCT4	7.63	7.63	7.54	7.88	7.76	6.51	6.64	6.88	6.81	6.59	6	1	7.18704	9.8	2.4e-07	4.3e-07	6.87
Q9NWB6	Arginine and glutamate-rich protein 1 OS=Homo sapiens GN=ARGLU1 PE=1 SV=1	ARGLU1	8.3	8.55	8.43	8.32	8.33	6.44	6.61	7.19	7.32	6.94	2	1.49	7.64295	9.77	2.4e-07	4.4e-07	6.84
Q9UKD2	mRNA turnover protein 4 homolog OS=Homo sapiens GN=MRTO4 PE=1 SV=2	MRTO4	7.5	7.21	6.72	7.05	6.94	5.84	5.64	5.18	5.14	5.42	2	1.64	6.26408	9.77	2.5e-07	4.4e-07	6.84
P49585	Choline-phosphate cytidylyltransferase A OS=Homo sapiens GN=PCYT1A PE=1 SV=2	PCYT1A	5.67	5.59	5.46	5.66	5.57	4.05	3.32	3.46	3.83	4.31	1	1.79	4.69317	9.76	2.5e-07	4.4e-07	6.83
Q14149	MORC family CW-type zinc finger protein 3 OS=Homo sapiens GN=MORC3 PE=1 SV=3	MORC3	4.13	3.81	3.38	3.61	3.29	1.25	1.01	0.02	0.01	0.02	1	3.18	2.05252	9.75	2.5e-07	4.5e-07	6.82
P40222	Alpha-taxilin OS=Homo sapiens GN=TXLNA PE=1 SV=3	TXLNA	4.43	5.02	4.8	4.82	4.68	3.17	2.74	2.2	2.74	2.2	1	2.14	3.68154	9.73	2.6e-07	4.6e-07	6.79
Q96MU7	YTH domain-containing protein 1 OS=Homo sapiens GN=YTHDC1 PE=1 SV=3	YTHDC1	6.85	6.9	6.58	6.46	6.74	5.19	5.18	5.62	5.43	5.66	3	1.29	6.06143	9.73	2.6e-07	4.6e-07	6.79
Q07157	Tight junction protein ZO-1 OS=Homo sapiens GN=TJP1 PE=1 SV=3	TJP1	7.88	7.98	7.45	7.59	7.7	6.32	6.55	6.56	6.6	6.76	6	1.16	7.13936	9.72	2.6e-07	4.6e-07	6.78
P39656	Dolichyl-diphosphooligosaccharide--protein glycosyltransferase 48 kDa subunit OS=Homo sapiens GN=DDOST PE=1 SV=4	DDOST	6.65	6.87	6.75	7.13	6.87	5.59	5.84	5.9	5.79	5.75	3	1.08	6.31503	9.72	2.6e-07	4.6e-07	6.77
P46013	Proliferation marker protein Ki-67 OS=Homo sapiens GN=MKI67 PE=1 SV=2	MKI67	6.97	6.81	6.43	6.28	6.79	5.49	4.93	4.75	4.73	5.04	2	1.67	5.82181	9.71	2.6e-07	4.7e-07	6.77
Q15742	NGFI-A-binding protein 2 OS=Homo sapiens GN=NAB2 PE=1 SV=1	NAB2	7.52	6.88	7.1	7.62	7.63	4.66	4.58	5.89	5.08	4.88	1	2.33	6.18399	9.85	2.8e-07	4.9e-07	6.74
P41227	N-alpha-acetyltransferase 10 OS=Homo sapiens GN=NAA10 PE=1 SV=1	NAA10	4.7	4.9	4.93	5.24	5.15	3.2	3.24	2.92	3.69	3.22	1	1.73	4.11954	9.69	2.7e-07	4.8e-07	6.74
P05412	Transcription factor AP-1 OS=Homo sapiens GN=JUN PE=1 SV=2	JUN	6.33	6.1	6.06	6.06	5.71	3.81	3.98	4.28	3.86	4.84	1	1.9	5.10223	9.69	2.7e-07	4.8e-07	6.74
P35240	Merlin OS=Homo sapiens GN=NF2 PE=1 SV=1	NF2	5.76	5.69	6.01	5.93	5.69	2.79	2.97	2.62	3.58	4.24	2	2.57	4.52764	9.68	2.7e-07	4.8e-07	6.73
O76003	Glutaredoxin-3 OS=Homo sapiens GN=GLRX3 PE=1 SV=2	GLRX3	4.34	4.05	4.34	4.35	4.29	0.96	0.84	1.94	1.7	0.02	1	3.19	2.6833	9.68	2.7e-07	4.8e-07	6.73
O95049	Tight junction protein ZO-3 OS=Homo sapiens GN=TJP3 PE=1 SV=3	TJP3	4.76	4.67	4.27	4.35	4.63	2.67	2.44	2.39	2.13	3.03	1	2	3.53569	9.67	2.8e-07	4.9e-07	6.72
P07355	Annexin A2 OS=Homo sapiens GN=ANXA2 PE=1 SV=2	ANXA2	9.22	9.52	9.01	9.37	9.24	8.02	8.38	7.85	7.94	7.59	5	1.32	8.61521	9.66	2.8e-07	4.9e-07	6.71
P67936	Tropomyosin alpha-4 chain OS=Homo sapiens GN=TPM4 PE=1 SV=3	TPM4	8.83	9.17	8.55	9.15	9.06	7.63	7.75	7.03	7.51	7.09	5	1.55	8.17639	9.66	2.8e-07	4.9e-07	6.71
P98170	E3 ubiquitin-protein ligase XIAP OS=Homo sapiens GN=XIAP PE=1 SV=2	XIAP	4.05	4.21	3.99	4.07	4.06	1.9	1.01	0.02	0.01	0.02	1	3.48	2.33485	9.66	2.8e-07	4.9e-07	6.7
Q6PL18	ATPase family AAA domain-containing protein 2 OS=Homo sapiens GN=ATAD2 PE=1 SV=1	ATAD2	6.25	6.57	6.65	6.32	6.55	5.26	5.39	5.22	5.29	5.58	1	1.12	5.90859	9.65	2.8e-07	5e-07	6.68
Q14011	Cold-inducible RNA-binding protein OS=Homo sapiens GN=CIRBP PE=1 SV=1	CIRBP	6.33	6.44	6.14	5.8	6.26	4.4	4.55	4.51	4.62	3.63	1	1.85	5.26906	9.64	2.9e-07	5e-07	6.67
O60832	H/ACA ribonucleoprotein complex subunit 4 OS=Homo sapiens GN=DKC1 PE=1 SV=3	DKC1	7.59	7.19	6.82	6.66	6.75	5.6	5.29	5	4.81	5.15	2	1.83	6.08632	9.58	3.1e-07	5.4e-07	6.6
P05386	60S acidic ribosomal protein P1 OS=Homo sapiens GN=RPLP1 PE=1 SV=1	RPLP1	6.88	7	7.12	7.44	7.26	5.94	5.97	6.13	6.1	5.77	1	1.16	6.55899	9.57	3.1e-07	5.4e-07	6.59
Q86YP4	Transcriptional repressor p66-alpha OS=Homo sapiens GN=GATAD2A PE=1 SV=1	GATAD2A	4.72	4.58	4.09	3.98	4.43	1.19	1.12	0.02	1.95	0.02	1	3.5	2.60852	9.56	3.1e-07	5.5e-07	6.58
Q8IU81	Interferon regulatory factor 2-binding protein 1 OS=Homo sapiens GN=IRF2BP1 PE=1 SV=1	IRF2BP1	5.52	5.45	4.9	5.41	5.15	0.68	2.17	2.24	1.28	2.95	1	3.42	3.57516	9.55	3.2e-07	5.5e-07	6.57
Q9Y263	Phospholipase A-2-activating protein OS=Homo sapiens GN=PLAA PE=1 SV=2	PLAA	6.2	6.31	6.41	6.45	6.43	4.64	4.61	5.17	4.92	5.35	2	1.42	5.64951	9.53	3.3e-07	5.7e-07	6.54
Q8N806	Putative E3 ubiquitin-protein ligase UBR7 OS=Homo sapiens GN=UBR7 PE=1 SV=2	UBR7	3.68	3.87	4.38	4.11	3.81	1.25	0.01	0.02	1.61	0.02	1	3.39	2.27416	9.53	3.3e-07	5.7e-07	6.54
O95347	Structural maintenance of chromosomes protein 2 OS=Homo sapiens GN=SMC2 PE=1 SV=2	SMC2	5.97	5.92	5.88	6.02	6.03	4.88	4.84	4.86	4.95	5.18	3	1.02	5.4523	9.52	3.3e-07	5.8e-07	6.52
O94880	PHD finger protein 14 OS=Homo sapiens GN=PHF14 PE=1 SV=2	PHF14	6.43	6.34	6.17	6.24	6.3	4.97	4.59	5.36	5.04	5.04	2	1.3	5.6476	9.51	3.3e-07	5.8e-07	6.52
Q96QC0	Serine/threonine-protein phosphatase 1 regulatory subunit 10 OS=Homo sapiens GN=PPP1R10 PE=1 SV=1	PPP1R10	6.31	6.43	6.19	6.03	6.25	4.51	4.7	5.27	4.63	4.97	1	1.43	5.52968	9.5	3.4e-07	5.9e-07	6.5
Q9Y3C1	Nucleolar protein 16 OS=Homo sapiens GN=NOP16 PE=1 SV=2	NOP16	7.48	7.3	6.88	7.12	7.17	6.02	5.68	4.99	5.15	5.33	2	1.75	6.3106	9.5	3.4e-07	5.9e-07	6.5
Q99547	M-phase phosphoprotein 6 OS=Homo sapiens GN=MPHOSPH6 PE=1 SV=2	MPHOSPH6	5.15	5.23	5.37	5.4	5.04	3.85	3.43	3.92	3.67	4.06	1	1.45	4.51089	9.49	3.4e-07	5.9e-07	6.49
O60508	Pre-mRNA-processing factor 17 OS=Homo sapiens GN=CDC40 PE=1 SV=1	CDC40	4.47	4.33	4.34	4.16	4.24	2.51	2.44	2.28	2.99	2.34	1	1.8	3.40983	9.48	3.4e-07	6e-07	6.48
P98179	RNA-binding protein 3 OS=Homo sapiens GN=RBM3 PE=1 SV=1	RBM3	7.23	7.78	6.84	6.79	7.07	5	5.33	5.24	4.53	5.53	3	2.01	6.13433	9.48	3.5e-07	6e-07	6.48
P15311	Ezrin OS=Homo sapiens GN=EZR PE=1 SV=4	EZR	7.19	7.27	6.82	7.47	7.42	6.11	6.2	5.92	6.03	5.97	3	1.19	6.63958	9.48	3.5e-07	6e-07	6.47
P53618	Coatomer subunit beta OS=Homo sapiens GN=COPB1 PE=1 SV=3	COPB1	8.51	8.63	8.41	8.94	8.89	7.67	7.64	7.35	7.64	7.3	6	1.15	8.09731	9.44	3.7e-07	6.3e-07	6.42
Q6N021	Methylcytosine dioxygenase TET2 OS=Homo sapiens GN=TET2 PE=1 SV=3	TET2	5.17	4.87	4.7	4.74	4.83	1.02	1.84	2.73	1.28	2.55	1	2.97	3.37307	9.42	3.7e-07	6.4e-07	6.4
Q9Y3Y2	Chromatin target of PRMT1 protein OS=Homo sapiens GN=CHTOP PE=1 SV=2	CHTOP	6.32	6.45	5.98	6.29	6.49	4.2	4.82	4.57	4.77	5.16	2	1.6	5.50502	9.41	3.8e-07	6.5e-07	6.38
Q14694	Ubiquitin carboxyl-terminal hydrolase 10 OS=Homo sapiens GN=USP10 PE=1 SV=2	USP10	5.59	5.61	5.54	5.47	5.97	4.24	4.07	3.68	4.29	3.47	1	1.68	4.79191	9.37	3.9e-07	6.8e-07	6.34
P09493	Tropomyosin alpha-1 chain OS=Homo sapiens GN=TPM1 PE=1 SV=2	TPM1	7.08	6.96	6.52	7.01	6.89	5.58	5.84	5.09	5.48	5.16	2	1.47	6.16157	9.36	4e-07	6.8e-07	6.32
P11021	78 kDa glucose-regulated protein OS=Homo sapiens GN=HSPA5 PE=1 SV=2	HSPA5	8.05	8.1	8.05	8.44	8.32	7.24	7.34	7.11	7.36	7.08	5	0.97	7.70908	9.34	4.1e-07	7e-07	6.3
P49915	GMP synthase [glutamine-hydrolyzing] OS=Homo sapiens GN=GMPS PE=1 SV=1	GMPS	4.82	4.49	4.89	4.68	4.53	2.94	1.32	2.32	2.16	2.34	2	2.47	3.45005	9.32	4.2e-07	7.2e-07	6.27
O60663	LIM homeobox transcription factor 1-beta OS=Homo sapiens GN=LMX1B PE=1 SV=3	LMX1B	5.19	5.67	5.06	5.48	5.05	3.64	3.03	3.88	3.47	3.07	1	1.87	4.35472	9.3	4.3e-07	7.4e-07	6.24
Q9BWT7	Caspase recruitment domain-containing protein 10 OS=Homo sapiens GN=CARD10 PE=1 SV=2	CARD10	3.71	3.92	3.92	3.82	3.72	0.01	0.01	0.02	0.01	1.92	1	3.42	2.10776	9.3	4.3e-07	7.4e-07	6.24
Q9H5H4	Zinc finger protein 768 OS=Homo sapiens GN=ZNF768 PE=1 SV=2	ZNF768	4.5	4.93	4.86	4.82	4.95	2.65	2.88	3.12	2.77	3.54	1	1.82	3.90317	9.28	4.4e-07	7.5e-07	6.22
Q9BSJ8	Extended synaptotagmin-1 OS=Homo sapiens GN=ESYT1 PE=1 SV=1	ESYT1	6.68	6.82	6.47	7.11	6.89	5.09	5.6	4.74	5.51	5.02	3	1.61	5.9923	9.28	4.4e-07	7.5e-07	6.22
O95433	Activator of 90 kDa heat shock protein ATPase homolog 1 OS=Homo sapiens GN=AHSA1 PE=1 SV=1	AHSA1	3.29	3.61	3.74	3.32	2.84	1.02	1.01	0.02	0.01	0.02	1	2.94	1.88869	9.26	4.5e-07	7.7e-07	6.19
O75448	Mediator of RNA polymerase II transcription subunit 24 OS=Homo sapiens GN=MED24 PE=1 SV=1	MED24	5.66	4.83	4.62	5.05	4.7	2.23	1.78	0.04	1.35	0.03	2	3.89	3.02754	9.25	4.6e-07	7.7e-07	6.18
O60907	F-box-like/WD repeat-containing protein TBL1X OS=Homo sapiens GN=TBL1X PE=1 SV=3	TBL1X	6.35	6.18	6.01	6	6.14	2.3	1.01	3.24	1.87	3.49	1	3.75	4.25912	9.62	5e-07	8.4e-07	6.17
Q92878	DNA repair protein RAD50 OS=Homo sapiens GN=RAD50 PE=1 SV=1	RAD50	6.29	6.66	6.28	6.48	6.3	4.68	4.83	5.24	4.69	5.37	5	1.44	5.68111	9.23	4.7e-07	7.9e-07	6.16
O60437	Periplakin OS=Homo sapiens GN=PPL PE=1 SV=4	PPL	6.61	6.74	6.47	6.73	6.51	5.75	5.47	5.78	5.53	5.69	5	0.97	6.12765	9.23	4.7e-07	8e-07	6.15
P10412	Histone H1.4 OS=Homo sapiens GN=HIST1H1E PE=1 SV=2	HIST1H1E	11.06	11.26	11.09	11.49	11.31	9.55	10.19	10.21	10.17	10.07	4	1.2	10.6399	9.22	4.8e-07	8e-07	6.14
O15305	Phosphomannomutase 2 OS=Homo sapiens GN=PMM2 PE=1 SV=1	PMM2	5.16	5.48	5.49	5.31	5.33	3.53	4.06	4.24	3.88	4.04	1	1.4	4.65121	9.21	4.8e-07	8.1e-07	6.13
Q14160	Protein scribble homolog OS=Homo sapiens GN=SCRIB PE=1 SV=4	SCRIB	6.03	6.17	5.36	5.86	5.99	3.88	4.15	3.58	4.14	2.95	2	2.14	4.81211	9.21	4.8e-07	8.2e-07	6.12
Q00535	Cyclin-dependent-like kinase 5 OS=Homo sapiens GN=CDK5 PE=1 SV=3	CDK5	4.04	3.73	3.83	4.23	4.17	0.01	0.84	1.73	1.4	0.02	1	3.2	2.39855	9.2	4.9e-07	8.2e-07	6.12
Q9NRX1	RNA-binding protein PNO1 OS=Homo sapiens GN=PNO1 PE=1 SV=1	PNO1	5.97	6.06	6.02	5.46	5.99	4.55	4.46	3.99	3.83	4.52	1	1.63	5.08574	9.2	4.9e-07	8.2e-07	6.12
O14787	Transportin-2 OS=Homo sapiens GN=TNPO2 PE=1 SV=3	TNPO2	5.38	5.38	5.09	5.35	5.26	1.91	2.58	0.04	2.35	1.84	2	3.55	3.51624	9.19	4.9e-07	8.3e-07	6.1
P32119	Peroxiredoxin-2 OS=Homo sapiens GN=PRDX2 PE=1 SV=5	PRDX2	9.52	9.44	9.67	9.92	9.74	8.11	8.34	8.12	8.87	8.13	4	1.35	8.98565	9.18	5e-07	8.4e-07	6.09
P46782	40S ribosomal protein S5 OS=Homo sapiens GN=RPS5 PE=1 SV=4	RPS5	6.63	6.85	6.69	6.84	6.96	5.55	5.64	5.79	5.42	5.99	1	1.12	6.23657	9.15	5.2e-07	8.7e-07	6.05
Q71SY5	Mediator of RNA polymerase II transcription subunit 25 OS=Homo sapiens GN=MED25 PE=1 SV=2	MED25	6.1	6.11	6.31	6.12	5.9	3.9	4.1	4.19	4.16	5.11	3	1.82	5.20096	9.14	5.3e-07	8.8e-07	6.03
Q16643	Drebrin OS=Homo sapiens GN=DBN1 PE=1 SV=4	DBN1	6.7	6.8	6.5	6.75	6.53	5.56	5.71	5.35	5.74	5.76	4	1.03	6.1407	9.14	5.3e-07	8.8e-07	6.03
Q68DK7	Male-specific lethal 1 homolog OS=Homo sapiens GN=MSL1 PE=1 SV=3	MSL1	4.7	4.51	4.68	4.59	4.51	1.73	1.45	2.17	3.02	2.38	2	2.45	3.37387	9.13	5.3e-07	8.8e-07	6.03
P33991	DNA replication licensing factor MCM4 OS=Homo sapiens GN=MCM4 PE=1 SV=5	MCM4	5.27	5.14	5.16	5.57	5.32	3.47	3.59	3.99	3.69	4.17	3	1.51	4.53752	9.12	5.4e-07	9e-07	6.01
Q9Y333	U6 snRNA-associated Sm-like protein LSm2 OS=Homo sapiens GN=LSM2 PE=1 SV=1	LSM2	4.56	4.89	4.47	4.77	4.55	2.99	2.77	2.24	1.61	2.17	1	2.3	3.50204	9.09	5.6e-07	9.3e-07	5.97
P48444	Coatomer subunit delta OS=Homo sapiens GN=ARCN1 PE=1 SV=1	ARCN1	7.7	7.97	7.76	8.09	8.13	6.8	6.93	6.77	6.91	7.17	5	1.01	7.42271	9.07	5.7e-07	9.5e-07	5.95
Q9UGN5	Poly [ADP-ribose] polymerase 2 OS=Homo sapiens GN=PARP2 PE=1 SV=2	PARP2	3.76	3.74	3.65	3.52	4.25	1.02	0.77	1.84	1.65	1.58	1	2.41	2.57725	9.06	5.8e-07	9.7e-07	5.93
O94888	UBX domain-containing protein 7 OS=Homo sapiens GN=UBXN7 PE=1 SV=2	UBXN7	4.75	4.61	4.88	4.52	4.47	2.53	2.2	1.35	2.95	2.34	1	2.37	3.46113	8.96	6.5e-07	1.1e-06	5.81
Q9UIS9	Methyl-CpG-binding domain protein 1 OS=Homo sapiens GN=MBD1 PE=1 SV=2	MBD1	4.35	4.42	4.74	4.81	4.94	3.34	3	3.16	3.02	3.05	1	1.54	3.88496	8.93	6.8e-07	1.1e-06	5.76
P63272	Transcription elongation factor SPT4 OS=Homo sapiens GN=SUPT4H1 PE=1 SV=1	SUPT4H1	5.61	5.51	5.53	5.48	5.64	3.61	3.93	4.61	4.11	3.89	1	1.52	4.79051	8.91	7e-07	1.2e-06	5.73
Q8N3U4	Cohesin subunit SA-2 OS=Homo sapiens GN=STAG2 PE=1 SV=3	STAG2	5.41	5.29	4.97	5.38	5.24	3.45	3	3.57	3.44	4.13	1	1.74	4.38844	8.91	7e-07	1.2e-06	5.73
Q9Y6X3	MAU2 chromatid cohesion factor homolog OS=Homo sapiens GN=MAU2 PE=1 SV=2	MAU2	7.67	7.57	7.57	7.33	7.51	5.88	5.92	6.38	6.1	6.71	2	1.33	6.86275	8.89	7.2e-07	1.2e-06	5.71
Q92609	TBC1 domain family member 5 OS=Homo sapiens GN=TBC1D5 PE=1 SV=1	TBC1D5	2.72	3.04	3.21	3.16	3.45	1.08	0.84	0.02	0.01	0.02	1	2.72	1.75487	8.87	7.3e-07	1.2e-06	5.69
Q96SI9	Spermatid perinuclear RNA-binding protein OS=Homo sapiens GN=STRBP PE=1 SV=1	STRBP	4.81	4.89	5.27	4.61	5.23	3.06	3.22	3.75	3.27	3.26	1	1.65	4.13893	8.87	7.3e-07	1.2e-06	5.68
Q9NQZ2	Something about silencing protein 10 OS=Homo sapiens GN=UTP3 PE=1 SV=1	UTP3	5.48	5.05	4.55	4.55	4.98	3.4	2.22	2.62	2.16	2.21	2	2.4	3.72223	8.84	7.6e-07	1.3e-06	5.64
Q9H9B1	Histone-lysine N-methyltransferase EHMT1 OS=Homo sapiens GN=EHMT1 PE=1 SV=4	EHMT1	6.1	5.85	5.44	5.84	6.11	4.18	4.45	3.26	4.18	3.91	1	1.87	4.93165	8.83	7.8e-07	1.3e-06	5.63
P52434	DNA-directed RNA polymerases I, II, and III subunit RPABC3 OS=Homo sapiens GN=POLR2H PE=1 SV=4	POLR2H	3.8	3.93	4.1	4.23	3.97	1.14	1.01	1.35	1.34	2.53	1	2.53	2.73917	8.83	7.8e-07	1.3e-06	5.62
Q8WVV4	Protein POF1B OS=Homo sapiens GN=POF1B PE=1 SV=3	POF1B	5.58	5.69	6.05	5.68	5.65	3.71	3.94	4.45	4.25	4.58	3	1.55	4.95673	8.83	7.8e-07	1.3e-06	5.62
P01023	Alpha-2-macroglobulin OS=Homo sapiens GN=A2M PE=1 SV=3	A2M	6.67	6.75	7.01	6.65	6.6	5.41	5.43	5.87	5.61	5.84	2	1.11	6.18315	8.81	7.9e-07	1.3e-06	5.6
O15541	RING finger protein 113A OS=Homo sapiens GN=RNF113A PE=1 SV=1	RNF113A	4.75	4.4	4.92	4.63	4.62	1.87	1.48	1.99	1.98	3.24	1	2.55	3.38912	8.81	7.9e-07	1.3e-06	5.6
Q13425	Beta-2-syntrophin OS=Homo sapiens GN=SNTB2 PE=1 SV=1	SNTB2	4.56	4.66	4.85	4.7	4.64	3.52	3.4	3.53	3.36	3.19	1	1.28	4.04137	8.8	8.1e-07	1.3e-06	5.58
Q92541	RNA polymerase-associated protein RTF1 homolog OS=Homo sapiens GN=RTF1 PE=1 SV=4	RTF1	5.75	5.62	5.77	5.94	5.73	4.57	4.3	4.91	4.7	4.54	1	1.16	5.18302	8.77	8.4e-07	1.4e-06	5.54
Q13200	26S proteasome non-ATPase regulatory subunit 2 OS=Homo sapiens GN=PSMD2 PE=1 SV=3	PSMD2	5.72	5.42	5.64	5.82	5.8	4.57	4.33	4.65	4.4	4.75	3	1.14	5.10971	8.75	8.6e-07	1.4e-06	5.52
O75934	Pre-mRNA-splicing factor SPF27 OS=Homo sapiens GN=BCAS2 PE=1 SV=1	BCAS2	6.65	6.82	6.76	6.99	6.83	5.8	5.03	5.34	5	5.75	3	1.43	6.09529	8.74	8.7e-07	1.4e-06	5.5
Q9NSD9	Phenylalanine--tRNA ligase beta subunit OS=Homo sapiens GN=FARSB PE=1 SV=3	FARSB	7.75	7.83	7.64	8.23	8.19	6.52	6.75	5.88	6.51	5.87	3	1.62	7.11821	8.73	8.8e-07	1.4e-06	5.49
P16403	Histone H1.2 OS=Homo sapiens GN=HIST1H1C PE=1 SV=2	HIST1H1C	10.79	10.89	10.79	11.21	11.03	9.31	9.86	10.01	9.99	9.72	4	1.16	10.3606	8.71	9e-07	1.5e-06	5.47
Q8IWX8	Calcium homeostasis endoplasmic reticulum protein OS=Homo sapiens GN=CHERP PE=1 SV=3	CHERP	5.06	5.25	5.29	5.15	5.36	3.98	4.04	4.16	4.12	3.61	1	1.24	4.60379	8.7	9.1e-07	1.5e-06	5.45
P35241	Radixin OS=Homo sapiens GN=RDX PE=1 SV=1	RDX	8.16	8.51	8.08	8.82	8.62	6.98	7.42	7.03	7.35	7.1	5	1.26	7.80652	8.67	9.5e-07	1.5e-06	5.41
P20700	Lamin-B1 OS=Homo sapiens GN=LMNB1 PE=1 SV=2	LMNB1	11.07	11.35	10.66	11.38	11.26	9.89	10.02	9.26	9.67	9.29	21	1.52	10.3846	8.79	9.8e-07	1.6e-06	5.4
P60866	40S ribosomal protein S20 OS=Homo sapiens GN=RPS20 PE=1 SV=1	RPS20	7.53	7.85	7.58	7.78	7.98	6.19	6.52	5.21	5.96	5.49	2	1.87	6.80893	8.76	1e-06	1.7e-06	5.36
P53582	Methionine aminopeptidase 1 OS=Homo sapiens GN=METAP1 PE=1 SV=2	METAP1	3.99	4.23	3.99	4.48	4.37	2.73	2.44	1.79	1.7	1.83	1	2.12	3.15546	8.63	1e-06	1.6e-06	5.36
Q96EA4	Protein Spindly OS=Homo sapiens GN=SPDL1 PE=1 SV=2	SPDL1	2.18	2.15	3.24	3.48	3.19	0.01	0.01	0.02	0.01	0.02	1	2.83	1.43109	8.59	1.1e-06	1.7e-06	5.3
Q9BZJ0	Crooked neck-like protein 1 OS=Homo sapiens GN=CRNKL1 PE=1 SV=4	CRNKL1	7.59	7.7	7.46	7.53	7.57	6.46	6.65	6.84	6.84	6.83	3	0.84	7.14782	8.58	1.1e-06	1.7e-06	5.29
Q7Z2W4	Zinc finger CCCH-type antiviral protein 1 OS=Homo sapiens GN=ZC3HAV1 PE=1 SV=3	ZC3HAV1	5.77	5.7	5.71	5.67	5.75	3.63	3.39	4.35	3.9	2.64	2	2.14	4.65246	8.56	1.1e-06	1.8e-06	5.26
Q9BZE4	Nucleolar GTP-binding protein 1 OS=Homo sapiens GN=GTPBP4 PE=1 SV=3	GTPBP4	9.26	8.87	8.67	8.44	8.69	7.78	7.28	7.11	6.85	7.41	6	1.5	8.03453	8.58	1.1e-06	1.8e-06	5.26
Q9Y4Z0	U6 snRNA-associated Sm-like protein LSm4 OS=Homo sapiens GN=LSM4 PE=1 SV=1	LSM4	5.61	5.8	5.45	5.52	5.6	3.37	3.71	2.68	3.6	1.88	1	2.55	4.32087	8.54	1.1e-06	1.8e-06	5.23
P19367	Hexokinase-1 OS=Homo sapiens GN=HK1 PE=1 SV=3	HK1	5.93	6.11	5.99	6.51	6.19	4.65	4.86	5.19	5.09	4.77	3	1.23	5.52931	8.51	1.2e-06	1.9e-06	5.19
P61160	Actin-related protein 2 OS=Homo sapiens GN=ACTR2 PE=1 SV=1	ACTR2	7.38	7.44	7.19	7.77	7.61	5.73	6	4.7	5.76	4.88	3	2.06	6.44384	8.69	1.3e-06	2e-06	5.15
Q8IZ83	Aldehyde dehydrogenase family 16 member A1 OS=Homo sapiens GN=ALDH16A1 PE=1 SV=2	ALDH16A1	5.28	5.34	5.07	5.32	5.11	3.6	4.12	4.1	3.76	4.15	2	1.28	4.5847	8.48	1.2e-06	2e-06	5.15
Q96KQ7	Histone-lysine N-methyltransferase EHMT2 OS=Homo sapiens GN=EHMT2 PE=1 SV=3	EHMT2	4.71	4.59	4.2	4.59	4.44	2.73	2.84	1.94	1.66	1.46	2	2.38	3.31655	8.47	1.2e-06	2e-06	5.14
Q12830	Nucleosome-remodeling factor subunit BPTF OS=Homo sapiens GN=BPTF PE=1 SV=3	BPTF	7.35	7.3	7.58	7.28	7.27	6.14	6.17	6.67	6.43	6.43	2	0.99	6.86133	8.44	1.3e-06	2e-06	5.1
P19338	Nucleolin OS=Homo sapiens GN=NCL PE=1 SV=3	NCL	13.33	12.96	12.5	12.49	12.66	11.58	11.19	10.84	10.61	11.08	27	1.73	11.924	8.83	1.4e-06	2.3e-06	5.07
Q9H7B2	Ribosome production factor 2 homolog OS=Homo sapiens GN=RPF2 PE=1 SV=2	RPF2	7.73	7.21	6.95	6.94	6.96	6.11	5.93	5.65	5.67	5.76	4	1.34	6.49017	8.42	1.3e-06	2.1e-06	5.06
P07814	Bifunctional glutamate/proline--tRNA ligase OS=Homo sapiens GN=EPRS PE=1 SV=5	EPRS	7.41	7.6	7.45	8.2	7.75	6.56	6.59	6.39	6.6	6.36	5	1.18	7.09135	8.4	1.3e-06	2.1e-06	5.04
P26358	DNA (cytosine-5)-methyltransferase 1 OS=Homo sapiens GN=DNMT1 PE=1 SV=2	DNMT1	7.64	7.72	7.74	7.71	7.67	6.5	6.34	7.01	6.62	6.88	5	1.02	7.1836	8.4	1.3e-06	2.1e-06	5.04
Q9UHD8	Septin-9 OS=Homo sapiens GN=SEPT9 PE=1 SV=2	SEPT9_	6.11	6.1	6.14	6.35	6.18	5.07	5.38	5.08	5.41	4.97	4	1	5.67889	8.39	1.4e-06	2.2e-06	5.02
P30101	Protein disulfide-isomerase A3 OS=Homo sapiens GN=PDIA3 PE=1 SV=4	PDIA3	6.29	6.48	6.45	6.89	6.89	5.59	5.54	5.35	5.49	5.2	1	1.17	6.01762	8.37	1.4e-06	2.2e-06	5
P53350	Serine/threonine-protein kinase PLK1 OS=Homo sapiens GN=PLK1 PE=1 SV=1	PLK1	5.54	5.66	5.71	5.52	5.93	4.02	3.94	4.42	3.61	4.62	1	1.55	4.89707	8.37	1.4e-06	2.2e-06	5
Q9NY12	H/ACA ribonucleoprotein complex subunit 1 OS=Homo sapiens GN=GAR1 PE=1 SV=1	GAR1	6.94	6.56	6.26	6.24	6.6	5.41	5.03	4.79	5.21	5.41	1	1.35	5.84414	8.36	1.4e-06	2.3e-06	4.98
Q8WWY3	U4/U6 small nuclear ribonucleoprotein Prp31 OS=Homo sapiens GN=PRPF31 PE=1 SV=2	PRPF31	6.15	5.95	5.25	6.07	6.02	4.29	3.84	4.43	4.6	3.89	3	1.68	5.04817	8.35	1.4e-06	2.3e-06	4.97
Q9UIG0	Tyrosine-protein kinase BAZ1B OS=Homo sapiens GN=BAZ1B PE=1 SV=2	BAZ1B	5.95	5.75	5.37	5.96	5.76	3.77	4.32	3.86	3.55	2.67	3	2.13	4.69613	8.34	1.5e-06	2.3e-06	4.96
Q66PJ3	ADP-ribosylation factor-like protein 6-interacting protein 4 OS=Homo sapiens GN=ARL6IP4 PE=1 SV=2	ARL6IP4	6.47	6.45	6.24	6.36	6.7	4.87	4.89	4.27	5.32	5.28	1	1.52	5.68524	8.33	1.5e-06	2.3e-06	4.95
Q9Y295	Developmentally-regulated GTP-binding protein 1 OS=Homo sapiens GN=DRG1 PE=1 SV=1	DRG1	6.49	6.72	6.58	6.54	6.49	5.41	5.66	5.92	5.49	5.64	4	0.94	6.09364	8.33	1.5e-06	2.3e-06	4.94
Q9Y285	Phenylalanine--tRNA ligase alpha subunit OS=Homo sapiens GN=FARSA PE=1 SV=3	FARSA	5.64	5.92	5.67	6.08	6.06	4.56	4.77	4.79	4.98	4.47	2	1.16	5.29333	8.32	1.5e-06	2.4e-06	4.93
Q96ST3	Paired amphipathic helix protein Sin3a OS=Homo sapiens GN=SIN3A PE=1 SV=2	SIN3A	6.6	6.14	5.97	6.32	6.38	5.24	4.81	4.86	5.28	5.19	1	1.21	5.67978	8.31	1.5e-06	2.4e-06	4.91
Q09666	Neuroblast differentiation-associated protein AHNAK OS=Homo sapiens GN=AHNAK PE=1 SV=2	AHNAK	11.99	12.02	11.59	12.23	12.07	10.98	10.8	10.18	10.6	10.08	41	1.45	11.2528	8.41	1.7e-06	2.6e-06	4.86
P18887	DNA repair protein XRCC1 OS=Homo sapiens GN=XRCC1 PE=1 SV=2	XRCC1	5.21	5.14	5.04	5.22	5.3	3.77	2.74	3.98	3.11	3.07	1	1.85	4.25755	8.27	1.6e-06	2.5e-06	4.85
Q9ULK4	Mediator of RNA polymerase II transcription subunit 23 OS=Homo sapiens GN=MED23 PE=1 SV=2	MED23	5.8	5.91	5.75	5.6	5.58	3.23	3.42	4.15	3.71	4.62	3	1.9	4.77835	8.25	1.7e-06	2.6e-06	4.83
P60903	Protein S100-A10 OS=Homo sapiens GN=S100A10 PE=1 SV=2	S100A10	8.29	8.41	7.84	8.2	8.04	6.89	7.19	6.61	6.75	6.1	1	1.45	7.43041	8.19	1.8e-06	2.8e-06	4.74
Q96KM6	Zinc finger protein 512B OS=Homo sapiens GN=ZNF512B PE=1 SV=1	ZNF512B	4.86	4.91	4.72	5.03	4.81	3.08	3.74	3.79	3.47	3.38	1	1.37	4.1773	8.17	1.8e-06	2.9e-06	4.71
P62851	40S ribosomal protein S25 OS=Homo sapiens GN=RPS25 PE=1 SV=1	RPS25	9.85	9.91	9.97	10.03	10.12	9.2	9.25	9.38	9.39	9.4	2	0.65	9.65028	8.15	1.9e-06	2.9e-06	4.69
Q9NYB0	Telomeric repeat-binding factor 2-interacting protein 1 OS=Homo sapiens GN=TERF2IP PE=1 SV=1	TERF2IP	3.8	3.54	3.52	3.75	3.54	1.87	1.07	2.2	1.45	1.58	1	2	2.63259	8.15	1.9e-06	2.9e-06	4.69
Q14247	Src substrate cortactin OS=Homo sapiens GN=CTTN PE=1 SV=2	CTTN	10.05	10.14	9.94	10.33	10.26	9.22	9.18	9.51	9.45	9.41	11	0.79	9.75027	8.1	2e-06	3.2e-06	4.62
P61966	AP-1 complex subunit sigma-1A OS=Homo sapiens GN=AP1S1 PE=1 SV=1	AP1S1	4.88	4.74	4.49	4.79	4.81	3.17	3.04	1.84	2.43	3.05	1	2.03	3.72472	8.09	2e-06	3.2e-06	4.6
P62314	Small nuclear ribonucleoprotein Sm D1 OS=Homo sapiens GN=SNRPD1 PE=1 SV=1	SNRPD1	8.2	8.61	8.7	8.6	8.48	6.98	7.11	7.75	7.36	7.52	2	1.17	7.93065	8.09	2e-06	3.2e-06	4.6
Q8WUZ0	B-cell CLL/lymphoma 7 protein family member C OS=Homo sapiens GN=BCL7C PE=1 SV=3	BCL7C	4.59	4.11	3.74	3.84	3.8	1.35	2.46	1.67	1.83	2.17	1	2.12	2.95576	8.09	2.1e-06	3.2e-06	4.6
Q9NPJ6	Mediator of RNA polymerase II transcription subunit 4 OS=Homo sapiens GN=MED4 PE=1 SV=1	MED4	3.04	3.44	2.31	1.83	3.13	0.01	0.01	0.02	0.01	0.02	1	2.73	1.38196	8.07	2.1e-06	3.2e-06	4.58
Q9UK61	Protein TASOR OS=Homo sapiens GN=FAM208A PE=1 SV=3	FAM208A	6.06	6.16	6.33	6.14	6.08	2.77	3.26	1.62	0.03	2.34	2	4.15	4.08004	8.57	2.5e-06	3.8e-06	4.54
P51948	CDK-activating kinase assembly factor MAT1 OS=Homo sapiens GN=MNAT1 PE=1 SV=1	MNAT1	4.41	4.02	4.25	4.2	4.74	1.76	1.17	2.12	0.01	1.97	1	2.92	2.86542	8.03	2.2e-06	3.4e-06	4.52
P63208	S-phase kinase-associated protein 1 OS=Homo sapiens GN=SKP1 PE=1 SV=2	SKP1	4.25	4.31	4.39	4.12	4.22	1.61	1.31	2.16	1.83	2.99	1	2.28	3.12011	8	2.3e-06	3.6e-06	4.48
Q86VM9	Zinc finger CCCH domain-containing protein 18 OS=Homo sapiens GN=ZC3H18 PE=1 SV=2	ZC3H18	5.04	5.41	4.68	5.04	5.17	3.76	3.55	3.51	2.68	3.13	2	1.74	4.19683	7.98	2.4e-06	3.7e-06	4.45
P61313	60S ribosomal protein L15 OS=Homo sapiens GN=RPL15 PE=1 SV=2	RPL15	10.79	10.82	10.98	10.91	11	10.42	9.79	9.92	9.7	9.75	6	0.99	10.4085	7.97	2.4e-06	3.7e-06	4.44
P50402	Emerin OS=Homo sapiens GN=EMD PE=1 SV=1	EMD	7.25	7.76	7.01	7.78	7.76	6.35	6.35	5.73	6.05	5.69	1	1.48	6.77268	7.97	2.4e-06	3.7e-06	4.43
Q9GZY8	Mitochondrial fission factor OS=Homo sapiens GN=MFF PE=1 SV=1	MFF	4.93	4.86	4.99	5.44	4.56	2.56	2.38	3.39	1.95	3.3	2	2.24	3.8369	7.97	2.4e-06	3.7e-06	4.43
Q15437	Protein transport protein Sec23B OS=Homo sapiens GN=SEC23B PE=1 SV=2	SEC23B	4.24	4.52	3.62	4.37	4.41	2.09	2.81	1.55	1.95	1.4	1	2.27	3.09516	7.96	2.4e-06	3.8e-06	4.42
Q14690	Protein RRP5 homolog OS=Homo sapiens GN=PDCD11 PE=1 SV=3	PDCD11	7.51	7.13	6.79	6.7	6.8	5.97	5.53	5.17	4.88	5.15	3	1.65	6.16119	7.96	2.4e-06	3.8e-06	4.42
Q00796	Sorbitol dehydrogenase OS=Homo sapiens GN=SORD PE=1 SV=4	SORD	7.9	7.89	7.78	8.11	8	6.73	6.76	7.11	7.28	7.1	3	0.94	7.46413	7.96	2.5e-06	3.8e-06	4.41
P53992	Protein transport protein Sec24C OS=Homo sapiens GN=SEC24C PE=1 SV=3	SEC24C	7.07	8.02	6.76	7.45	6.99	5.51	5.37	5.91	5.52	5.78	3	1.64	6.43779	7.93	2.5e-06	3.9e-06	4.37
P35270	Sepiapterin reductase OS=Homo sapiens GN=SPR PE=1 SV=1	SPR	2.99	3.09	3.49	3.76	2.99	0.9	1.52	0.02	0.01	0.02	1	2.77	1.88006	7.92	2.6e-06	3.9e-06	4.36
P55072	Transitional endoplasmic reticulum ATPase OS=Homo sapiens GN=VCP PE=1 SV=4	VCP	9	8.97	8.81	9.31	9.11	8.11	8.12	8.29	8.41	8.27	8	0.8	8.63815	7.89	2.7e-06	4.1e-06	4.31
Q9UDY2	Tight junction protein ZO-2 OS=Homo sapiens GN=TJP2 PE=1 SV=2	TJP2	5.41	5.14	5.11	5.4	5.2	3.41	3.37	3.93	3.59	2.38	3	1.92	4.29459	7.88	2.7e-06	4.2e-06	4.3
Q9H8H0	Nucleolar protein 11 OS=Homo sapiens GN=NOL11 PE=1 SV=1	NOL11	5.88	5.67	5.33	5.23	5.5	4.44	4.03	3.37	3.33	3.85	1	1.71	4.66246	7.86	2.8e-06	4.3e-06	4.27
Q8N5A5	Zinc finger CCCH-type with G patch domain-containing protein OS=Homo sapiens GN=ZGPAT PE=1 SV=3	ZGPAT	4.84	4.17	4.33	4.52	4.11	1.35	1.87	0.04	2.06	2.17	2	2.89	2.94517	7.85	2.8e-06	4.3e-06	4.26
Q9UIA9	Exportin-7 OS=Homo sapiens GN=XPO7 PE=1 SV=3	XPO7	4.37	3.98	4.31	4.55	4.18	2.67	2.77	1.49	2.22	2.34	1	1.98	3.28944	7.85	2.8e-06	4.3e-06	4.26
O00629	Importin subunit alpha-3 OS=Homo sapiens GN=KPNA4 PE=1 SV=1	KPNA4	5.31	5.39	5.03	5.08	5.22	2.79	2.34	0.02	2.22	2.17	1	3.3	3.55575	7.93	3e-06	4.5e-06	4.24
P16455	Methylated-DNA--protein-cysteine methyltransferase OS=Homo sapiens GN=MGMT PE=1 SV=1	MGMT	6.14	6.24	6.14	6.19	5.94	4.78	4.85	4.98	5.49	5.09	1	1.09	5.58389	7.83	2.9e-06	4.4e-06	4.23
Q9H3U1	Protein unc-45 homolog A OS=Homo sapiens GN=UNC45A PE=1 SV=1	UNC45A	5.61	5.73	4.77	5.81	5.91	3.8	3.99	2.74	3.5	2.82	3	2.2	4.4668	7.8	3.1e-06	4.6e-06	4.18
Q7Z406	Myosin-14 OS=Homo sapiens GN=MYH14 PE=1 SV=2	MYH14	8.19	8.31	7.81	8.19	8.01	7.31	6.75	6.2	6.38	6.19	7	1.53	7.33466	7.89	3.1e-06	4.8e-06	4.17
Q8ND04	Protein SMG8 OS=Homo sapiens GN=SMG8 PE=1 SV=1	SMG8	3.84	3.51	3.92	3.78	4.02	1.76	1.63	1.67	0.01	1.26	1	2.54	2.54274	7.79	3.1e-06	4.7e-06	4.17
P22087	rRNA 2'-O-methyltransferase fibrillarin OS=Homo sapiens GN=FBL PE=1 SV=2	FBL	11.01	10.59	10.17	10.02	10.35	9.32	8.95	8.49	8.44	8.8	5	1.63	9.61452	8.08	3.3e-06	5e-06	4.17
Q06210	Glutamine--fructose-6-phosphate aminotransferase [isomerizing] 1 OS=Homo sapiens GN=GFPT1 PE=1 SV=3	GFPT1	4.87	4.8	4.77	5.32	5.41	3.2	3.12	2.08	3.32	1.88	1	2.32	3.87637	7.78	3.1e-06	4.8e-06	4.15
Q7Z3B4	Nucleoporin p54 OS=Homo sapiens GN=NUP54 PE=1 SV=2	NUP54	3.47	3.49	3.15	3.67	3.33	1.8	1.84	1.67	2.02	1.83	1	1.59	2.62783	7.77	3.2e-06	4.8e-06	4.14
Q13595	Transformer-2 protein homolog alpha OS=Homo sapiens GN=TRA2A PE=1 SV=1	TRA2A	7.1	7.19	7.22	7	7.16	5.23	5.62	6.44	5.73	5.81	1	1.37	6.45059	7.76	3.2e-06	4.9e-06	4.12
Q03252	Lamin-B2 OS=Homo sapiens GN=LMNB2 PE=1 SV=4	LMNB2	8.58	8.84	8.32	8.82	8.7	7.79	7.9	7.91	7.89	7.87	9	0.78	8.26224	7.75	3.2e-06	4.9e-06	4.11
Q96T21	Selenocysteine insertion sequence-binding protein 2 OS=Homo sapiens GN=SECISBP2 PE=1 SV=2	SECISBP2	6.9	6.87	7.13	6.89	6.93	6.07	6.04	6.18	6.28	6.34	1	0.76	6.56262	7.73	3.4e-06	5.1e-06	4.07
Q9H0H5	Rac GTPase-activating protein 1 OS=Homo sapiens GN=RACGAP1 PE=1 SV=1	RACGAP1	7.03	6.66	6.47	6.17	7.01	4.98	4.64	4.51	3.34	4.73	1	2.23	5.55507	7.94	3.8e-06	5.6e-06	4.03
Q9BV38	WD repeat-containing protein 18 OS=Homo sapiens GN=WDR18 PE=1 SV=2	WDR18	6.07	6.14	5.41	6.08	6.03	4.45	4.81	4	4.68	4.74	2	1.41	5.24123	7.69	3.6e-06	5.3e-06	4.02
Q9NS37	CREB/ATF bZIP transcription factor OS=Homo sapiens GN=CREBZF PE=1 SV=2	CREBZF	7.63	7.43	7.76	7.61	7.63	5.73	5.83	6.81	6.24	6.5	3	1.39	6.9156	7.68	3.6e-06	5.4e-06	4.01
P49715	CCAAT/enhancer-binding protein alpha OS=Homo sapiens GN=CEBPA PE=1 SV=3	CEBPA	3.19	4	3.84	3.54	3.95	1.84	1.44	1.89	1.65	2.31	1	1.88	2.76505	7.67	3.6e-06	5.5e-06	4
Q9NQ55	Suppressor of SWI4 1 homolog OS=Homo sapiens GN=PPAN PE=2 SV=1	PPAN	6.75	6.43	5.92	5.99	6.07	5.06	4.67	4.34	4.18	5.02	2	1.58	5.44262	7.64	3.8e-06	5.7e-06	3.95
Q9H0A0	RNA cytidine acetyltransferase OS=Homo sapiens GN=NAT10 PE=1 SV=2	NAT10	9.03	8.66	8.28	8.27	8.45	7.64	7.37	7.24	7.03	7.52	7	1.18	7.94927	7.63	3.9e-06	5.8e-06	3.93
Q9UNZ5	Leydig cell tumor 10 kDa protein homolog OS=Homo sapiens GN=C19orf53 PE=1 SV=1	C19orf53	4.72	4.97	4.66	5.09	4.75	3.28	3.39	3.86	2.89	3.5	1	1.45	4.1098	7.63	3.9e-06	5.8e-06	3.93
Q9H7E9	UPF0488 protein C8orf33 OS=Homo sapiens GN=C8orf33 PE=1 SV=1	C8orf33	3.31	2.8	3.05	3.05	3.29	0.9	0.01	1.55	0.01	0.02	1	2.6	1.79956	7.61	4e-06	6e-06	3.9
Q9Y678	Coatomer subunit gamma-1 OS=Homo sapiens GN=COPG1 PE=1 SV=1	COPG1	7.51	7.85	7.32	8.16	7.95	6.53	6.83	6.12	6.57	6.28	3	1.29	7.11315	7.61	4e-06	6e-06	3.9
O75821	Eukaryotic translation initiation factor 3 subunit G OS=Homo sapiens GN=EIF3G PE=1 SV=2	EIF3G	3.29	3.98	3.79	4.03	3.43	1.8	1.67	2.08	1.4	2.24	1	1.87	2.76985	7.6	4e-06	6e-06	3.89
O95251	Histone acetyltransferase KAT7 OS=Homo sapiens GN=KAT7 PE=1 SV=1	KAT7	3.86	3.77	3.74	3.12	3.58	1.02	0.63	0.02	2.06	0.02	1	2.86	2.18217	7.6	4e-06	6e-06	3.89
P29373	Cellular retinoic acid-binding protein 2 OS=Homo sapiens GN=CRABP2 PE=1 SV=2	CRABP2	6.05	6.06	6.16	6.4	6.02	5.08	5.16	5.34	5.46	5.26	2	0.88	5.69903	7.59	4.1e-06	6e-06	3.88
Q9H307	Pinin OS=Homo sapiens GN=PNN PE=1 SV=4	PNN	7.16	7.3	7.02	6.94	7.02	5.64	6.37	5.84	5.46	6.12	4	1.21	6.4877	7.59	4.1e-06	6.1e-06	3.87
Q86UP2	Kinectin OS=Homo sapiens GN=KTN1 PE=1 SV=1	KTN1	5.33	5.63	5.46	5.55	5.69	4.35	4.45	4.76	4.38	3.96	2	1.15	4.95549	7.58	4.1e-06	6.2e-06	3.86
O14896	Interferon regulatory factor 6 OS=Homo sapiens GN=IRF6 PE=1 SV=1	IRF6	5.27	5.27	5.88	6.07	5.57	4.35	4.04	4.47	4.18	4.42	1	1.32	4.95312	7.57	4.2e-06	6.2e-06	3.84
Q8IZL8	Proline-, glutamic acid- and leucine-rich protein 1 OS=Homo sapiens GN=PELP1 PE=1 SV=2	PELP1	4.05	3.68	3.43	3.52	3.76	1.76	2.52	1.94	1.7	1.83	1	1.74	2.82013	7.54	4.4e-06	6.5e-06	3.79
Q8N1G2	Cap-specific mRNA (nucleoside-2'-O-)-methyltransferase 1 OS=Homo sapiens GN=CMTR1 PE=1 SV=1	CMTR1	5.27	5.03	4.85	4.79	5.03	3.51	2.97	3.87	3.55	3.89	1	1.44	4.27641	7.5	4.6e-06	6.9e-06	3.74
Q15046	Lysine--tRNA ligase OS=Homo sapiens GN=KARS PE=1 SV=3	KARS	6.92	6.96	6.95	7.47	7.2	6.09	6.03	5.53	6.29	5.8	4	1.15	6.52458	7.49	4.7e-06	6.9e-06	3.73
Q8ND56	Protein LSM14 homolog A OS=Homo sapiens GN=LSM14A PE=1 SV=3	LSM14A	5.17	5.4	5.71	5.45	5.49	4.16	3.71	4.41	3.87	4.52	2	1.31	4.78889	7.47	4.8e-06	7.1e-06	3.7
Q9Y3A4	Ribosomal RNA-processing protein 7 homolog A OS=Homo sapiens GN=RRP7A PE=1 SV=2	RRP7A	6.01	5.65	5.07	5.42	5.42	4.36	4.1	3.51	4.11	4.14	1	1.47	4.78031	7.47	4.8e-06	7.1e-06	3.7
Q5TGY3	AT-hook DNA-binding motif-containing protein 1 OS=Homo sapiens GN=AHDC1 PE=1 SV=1	AHDC1	5.7	5.64	5.52	5.26	5.25	3.46	3.2	4.4	3.61	4.24	1	1.69	4.6276	7.47	4.8e-06	7.1e-06	3.7
P47755	F-actin-capping protein subunit alpha-2 OS=Homo sapiens GN=CAPZA2 PE=1 SV=3	CAPZA2	5.49	5.48	5.6	5.87	5.51	4.45	4.14	4.88	4.53	4.3	1	1.13	5.02422	7.46	4.9e-06	7.3e-06	3.67
Q6NUQ4	Transmembrane protein 214 OS=Homo sapiens GN=TMEM214 PE=1 SV=2	TMEM214	3.47	4.26	3.84	3.93	3.84	1.87	2.44	2.43	1.56	1.52	1	1.91	2.9167	7.43	5.1e-06	7.5e-06	3.63
Q5HY92	Fidgetin OS=Homo sapiens GN=FIGN PE=1 SV=2	FIGN	4.98	5.14	5.01	5.05	4.85	2.67	3.43	3.97	3.39	3.65	1	1.58	4.21402	7.43	5.2e-06	7.6e-06	3.63
Q9NW13	RNA-binding protein 28 OS=Homo sapiens GN=RBM28 PE=1 SV=3	RBM28	9.14	8.62	8.19	8.26	8.34	7.49	7.2	7.42	6.91	7.05	4	1.29	7.86238	7.39	5.4e-06	7.9e-06	3.58
Q8NAV1	Pre-mRNA-splicing factor 38A OS=Homo sapiens GN=PRPF38A PE=1 SV=1	PRPF38A	3.4	3.42	3.65	3.97	3.33	1.08	0.01	0.02	1.34	1.83	1	2.7	2.20537	7.39	5.4e-06	7.9e-06	3.58
P29372	DNA-3-methyladenine glycosylase OS=Homo sapiens GN=MPG PE=1 SV=3	MPG	5.35	5.42	5.72	5.7	5.46	3.84	4.41	4.52	4.22	4.65	3	1.2	4.92913	7.39	5.4e-06	7.9e-06	3.58
P17980	26S proteasome regulatory subunit 6A OS=Homo sapiens GN=PSMC3 PE=1 SV=3	PSMC3	5.51	5.29	5.18	5.73	5.88	4.08	4.13	4.48	4.52	4.4	2	1.2	4.91944	7.37	5.6e-06	8.2e-06	3.54
P09467	Fructose-1,6-bisphosphatase 1 OS=Homo sapiens GN=FBP1 PE=1 SV=5	FBP1	4.38	4.4	3.65	4.41	4.18	1.66	1.84	1.43	3.06	1.97	2	2.21	3.09665	7.35	5.8e-06	8.4e-06	3.51
O00303	Eukaryotic translation initiation factor 3 subunit F OS=Homo sapiens GN=EIF3F PE=1 SV=1	EIF3F	5.18	5.26	4.85	5.22	5.23	4.31	4.2	4.09	4.26	4.11	1	0.95	4.66954	7.34	5.8e-06	8.5e-06	3.5
Q9BY43	Charged multivesicular body protein 4a OS=Homo sapiens GN=CHMP4A PE=1 SV=3	CHMP4A	5.47	5.49	5.46	5.74	5.62	4.46	4.2	4.36	4.63	4.88	1	1.05	5.0304	7.33	5.9e-06	8.7e-06	3.48
P49792	E3 SUMO-protein ligase RanBP2 OS=Homo sapiens GN=RANBP2 PE=1 SV=2	RANBP2	5.96	6.02	5.78	5.73	6.06	4.38	4.18	4.09	4.32	5.27	1	1.46	5.18015	7.33	5.9e-06	8.7e-06	3.48
P38646	Stress-70 protein, mitochondrial OS=Homo sapiens GN=HSPA9 PE=1 SV=2	HSPA9	9.88	9.81	10.03	9.99	9.97	11.21	11.03	12.06	12.4	12.04	21	-1.81	10.8428	-7.79	7e-06	1e-05	3.46
Q9UQ35	Serine/arginine repetitive matrix protein 2 OS=Homo sapiens GN=SRRM2 PE=1 SV=2	SRRM2	9.05	9.24	9.08	8.93	9.11	7.47	7.57	8.34	8.2	8.1	8	1.15	8.51013	7.29	6.3e-06	9.1e-06	3.42
Q9UKL0	REST corepressor 1 OS=Homo sapiens GN=RCOR1 PE=1 SV=2	RCOR1	5.6	5.54	5.2	5.48	5.32	2.91	2.99	3.41	2.4	4.44	1	2.2	4.3285	7.28	6.3e-06	9.2e-06	3.41
P17544	Cyclic AMP-dependent transcription factor ATF-7 OS=Homo sapiens GN=ATF7 PE=1 SV=2	ATF7	6.82	6.62	6.42	6.35	6.06	0.83	0.22	3.14	1.95	3.63	1	4.5	4.20257	7.84	7.6e-06	1.1e-05	3.4
Q6MZP7	Protein lin-54 homolog OS=Homo sapiens GN=LIN54 PE=1 SV=3	LIN54	3.82	3.91	3.97	3.97	3.74	1.35	1.22	0.02	1.83	2.24	1	2.55	2.60633	7.26	6.5e-06	9.5e-06	3.38
Q8NE71	ATP-binding cassette sub-family F member 1 OS=Homo sapiens GN=ABCF1 PE=1 SV=2	ABCF1	5.05	4.98	5.21	5.73	5.45	3.5	3.63	2.16	3.4	2.01	1	2.34	4.11161	7.24	6.8e-06	9.8e-06	3.34
P31949	Protein S100-A11 OS=Homo sapiens GN=S100A11 PE=1 SV=2	S100A11	7.56	7.3	7.1	7.46	7.17	6.2	6.5	6.61	6.34	6.61	2	0.87	6.88562	7.23	6.9e-06	1e-05	3.33
Q01196	Runt-related transcription factor 1 OS=Homo sapiens GN=RUNX1 PE=1 SV=3	RUNX1	4.49	4.73	4.71	4.51	4.7	2.82	2.69	3.54	3.22	3.57	1	1.46	3.89798	7.19	7.2e-06	1e-05	3.27
P07237	Protein disulfide-isomerase OS=Homo sapiens GN=P4HB PE=1 SV=3	P4HB	4.64	4.78	4.6	5.17	4.81	3.61	3.66	3.21	2.81	2.64	2	1.61	3.99286	7.19	7.3e-06	1.1e-05	3.26
O00541	Pescadillo homolog OS=Homo sapiens GN=PES1 PE=1 SV=1	PES1	7.92	7.56	6.97	6.85	7.27	6.18	6.02	5.61	5.29	5.77	2	1.54	6.54205	7.24	7.5e-06	1.1e-05	3.25
Q6P1N0	Coiled-coil and C2 domain-containing protein 1A OS=Homo sapiens GN=CC2D1A PE=1 SV=1	CC2D1A	3.41	3.89	3.61	3.61	4.46	0.96	1.17	0.02	2.06	1.68	1	2.62	2.48709	7.18	7.4e-06	1.1e-05	3.25
Q9UL15	BAG family molecular chaperone regulator 5 OS=Homo sapiens GN=BAG5 PE=1 SV=1	BAG5	3.72	3.59	4.31	4.19	4.4	2.06	1.99	0.04	0.03	0.03	2	3.21	2.43629	7.15	7.7e-06	1.1e-05	3.21
Q14376	UDP-glucose 4-epimerase OS=Homo sapiens GN=GALE PE=1 SV=2	GALE	3.35	2.99	3.11	3.16	3.51	1.53	0.01	0.02	1.45	0.02	1	2.62	1.9148	7.15	7.7e-06	1.1e-05	3.2
P27348	14-3-3 protein theta OS=Homo sapiens GN=YWHAQ PE=1 SV=1	YWHAQ	6.81	7.03	6.91	7.12	6.92	5.98	5.89	5.89	6.34	6.36	2	0.87	6.52489	7.1	8.3e-06	1.2e-05	3.13
P56182	Ribosomal RNA processing protein 1 homolog A OS=Homo sapiens GN=RRP1 PE=1 SV=1	RRP1	5.63	5.43	4.86	5.12	5.07	4.15	4.11	3.68	4.18	3.85	1	1.23	4.60821	7.09	8.4e-06	1.2e-05	3.11
O95456	Proteasome assembly chaperone 1 OS=Homo sapiens GN=PSMG1 PE=1 SV=1	PSMG1	3.66	3.73	3.55	4.18	3.93	1.8	1.36	0.02	1.91	0.02	1	2.79	2.41496	7.08	8.5e-06	1.2e-05	3.1
P17097	Zinc finger protein 7 OS=Homo sapiens GN=ZNF7 PE=1 SV=1	ZNF7	3.53	2.94	3.33	3.65	3.5	1.35	0.96	0.02	1.79	0.02	1	2.56	2.10668	7.07	8.7e-06	1.2e-05	3.08
Q04917	14-3-3 protein eta OS=Homo sapiens GN=YWHAH PE=1 SV=4	YWHAH	3.51	3.68	3.89	3.92	3.76	1.14	1.8	0.02	1.98	0.02	1	2.76	2.37267	7.05	8.9e-06	1.3e-05	3.05
P06753	Tropomyosin alpha-3 chain OS=Homo sapiens GN=TPM3 PE=1 SV=2	TPM3	6.91	7.26	7.03	7.23	7.21	5.86	6.19	6.29	6.13	6.57	2	0.92	6.66886	7.04	9e-06	1.3e-05	3.04
Q9NQP4	Prefoldin subunit 4 OS=Homo sapiens GN=PFDN4 PE=1 SV=1	PFDN4	5.77	5.46	5.78	5.39	5.48	2.2	1.9	4.08	2.43	3.75	2	2.71	4.22444	7.16	9.8e-06	1.4e-05	3
P16435	NADPH--cytochrome P450 reductase OS=Homo sapiens GN=POR PE=1 SV=2	POR	4.93	5.24	5.08	5.87	5.58	3.91	3.97	3.43	4.24	3.31	1	1.57	4.55605	7.02	9.3e-06	1.3e-05	3
P42704	Leucine-rich PPR motif-containing protein, mitochondrial OS=Homo sapiens GN=LRPPRC PE=1 SV=3	LRPPRC	8.04	7.89	8.52	8.79	8.31	7.1	6.77	7.4	7.34	6.99	6	1.19	7.71488	6.99	9.8e-06	1.4e-05	2.95
O00479	High mobility group nucleosome-binding domain-containing protein 4 OS=Homo sapiens GN=HMGN4 PE=1 SV=3	HMGN4	5.7	5.53	5.54	5.84	5.8	4.34	4.66	4.89	4.87	4.88	1	0.95	5.20475	6.92	1.1e-05	1.5e-05	2.85
P54886	Delta-1-pyrroline-5-carboxylate synthase OS=Homo sapiens GN=ALDH18A1 PE=1 SV=2	ALDH18A1	7.4	7.63	7.43	8.05	7.84	6.85	6.43	6.78	6.73	6.85	6	0.94	7.19928	6.92	1.1e-05	1.5e-05	2.85
Q14739	Lamin-B receptor OS=Homo sapiens GN=LBR PE=1 SV=2	LBR	3.62	3.54	3.03	4.27	4.15	1.84	0.9	1.55	1.87	2.05	1	2.08	2.68162	6.91	1.1e-05	1.6e-05	2.83
Q8IY81	pre-rRNA processing protein FTSJ3 OS=Homo sapiens GN=FTSJ3 PE=1 SV=2	FTSJ3	9.16	8.72	8.34	8.3	8.4	7.77	7.23	7.18	6.84	7.34	7	1.31	7.92658	6.97	1.1e-05	1.6e-05	2.82
P54198	Protein HIRA OS=Homo sapiens GN=HIRA PE=1 SV=2	HIRA	5.28	4.8	4.57	4.57	4.82	3.48	3.7	3.75	3.5	3.77	1	1.17	4.2226	6.89	1.1e-05	1.6e-05	2.8
P46087	Probable 28S rRNA (cytosine(4447)-C(5))-methyltransferase OS=Homo sapiens GN=NOP2 PE=1 SV=2	NOP2	8.37	8.04	7.6	7.56	7.82	7	6.69	6.79	6.52	7.01	7	1.08	7.3395	6.89	1.1e-05	1.6e-05	2.8
Q9UHB9	Signal recognition particle subunit SRP68 OS=Homo sapiens GN=SRP68 PE=1 SV=2	SRP68	5.52	5.72	5.3	6.24	6.11	4.2	4.49	3.48	4.61	3.75	2	1.67	4.94074	6.88	1.1e-05	1.6e-05	2.79
P06748	Nucleophosmin OS=Homo sapiens GN=NPM1 PE=1 SV=2	NPM1	12.23	11.78	11.13	11.25	11.42	10.49	10.18	9.74	9.67	10.1	15	1.53	10.7985	7.14	1.4e-05	1.9e-05	2.72
Q9NRL2	Bromodomain adjacent to zinc finger domain protein 1A OS=Homo sapiens GN=BAZ1A PE=1 SV=2	BAZ1A	2.91	3.47	2.34	2.77	3.04	0.01	0.84	0.02	0.01	1.46	1	2.44	1.68653	6.83	1.2e-05	1.8e-05	2.7
Q15149	Plectin OS=Homo sapiens GN=PLEC PE=1 SV=3	PLEC	13.28	13.42	12.92	13.29	13.32	12.61	12.65	12.63	12.67	12.67	139	0.6	12.9464	6.83	1.2e-05	1.8e-05	2.7
Q16891	MICOS complex subunit MIC60 OS=Homo sapiens GN=IMMT PE=1 SV=1	IMMT	5.93	6.11	6.04	6.65	6.23	5.25	5.37	4.97	5.06	5.32	3	0.99	5.69437	6.83	1.2e-05	1.8e-05	2.7
Q9Y3T9	Nucleolar complex protein 2 homolog OS=Homo sapiens GN=NOC2L PE=1 SV=4	NOC2L	6.05	5.95	5.65	5.27	5.6	4.9	4.16	4.17	3.53	3.96	2	1.56	4.92431	6.8	1.3e-05	1.8e-05	2.66
P05455	Lupus La protein OS=Homo sapiens GN=SSB PE=1 SV=2	SSB	9.21	8.91	8.86	9.14	9	7.75	5.99	7.26	6.02	5.91	6	2.44	7.80394	7.26	1.6e-05	2.3e-05	2.6
Q71F56	Mediator of RNA polymerase II transcription subunit 13-like OS=Homo sapiens GN=MED13L PE=1 SV=1	MED13L	5.6	5.37	5.91	5.38	5.3	3.85	3.26	4.23	3.97	4.63	2	1.52	4.74809	6.75	1.4e-05	2e-05	2.58
Q96NC0	Zinc finger matrin-type protein 2 OS=Homo sapiens GN=ZMAT2 PE=1 SV=1	ZMAT2	5.97	5.76	5.55	5.69	5.85	4.54	4.78	4.69	5.01	5.13	1	0.94	5.2964	6.73	1.4e-05	2e-05	2.55
P05549	Transcription factor AP-2-alpha OS=Homo sapiens GN=TFAP2A PE=1 SV=1	TFAP2A	3.23	3.51	3.6	3.46	2.76	1.19	1.6	0.02	0.01	1.46	1	2.46	2.08454	6.71	1.5e-05	2.1e-05	2.51
Q9BZ29	Dedicator of cytokinesis protein 9 OS=Homo sapiens GN=DOCK9 PE=1 SV=2	DOCK9	4.22	4.47	4.5	4	4.35	2.97	2.91	3.26	3	2.24	1	1.43	3.59411	6.71	1.5e-05	2.1e-05	2.51
Q08170	Serine/arginine-rich splicing factor 4 OS=Homo sapiens GN=SRSF4 PE=1 SV=2	SRSF4	2.15	3.4	2.08	3.09	2.8	1.19	0.01	0.02	0.01	0.02	1	2.45	1.47769	6.71	1.5e-05	2.1e-05	2.51
O00330	Pyruvate dehydrogenase protein X component, mitochondrial OS=Homo sapiens GN=PDHX PE=1 SV=3	PDHX	7.52	7.67	7.91	7.62	7.5	6.35	6.37	7.12	6.69	6.79	1	0.98	7.15345	6.7	1.5e-05	2.1e-05	2.5
Q86U38	Nucleolar protein 9 OS=Homo sapiens GN=NOP9 PE=1 SV=1	NOP9	5.48	5.39	4.86	4.5	4.67	3.4	3.63	2.5	2.43	3.43	2	1.91	4.02926	6.7	1.5e-05	2.1e-05	2.5
Q9BV86	N-terminal Xaa-Pro-Lys N-methyltransferase 1 OS=Homo sapiens GN=NTMT1 PE=1 SV=3	NTMT1	3.16	3.01	1.86	3	2.09	1.02	0.01	0.02	0.01	0.02	1	2.41	1.42	6.7	1.5e-05	2.1e-05	2.5
O00515	Ladinin-1 OS=Homo sapiens GN=LAD1 PE=1 SV=2	LAD1	5.05	5.03	4.72	5.18	5.12	3.81	3.85	4.06	3.91	4.36	2	1.02	4.50938	6.66	1.6e-05	2.2e-05	2.43
Q15269	Periodic tryptophan protein 2 homolog OS=Homo sapiens GN=PWP2 PE=2 SV=2	PWP2	5.99	5.48	5.27	5.1	5.24	4.18	4.09	3.48	3.06	4.17	2	1.62	4.60683	6.65	1.6e-05	2.3e-05	2.41
Q9Y2X3	Nucleolar protein 58 OS=Homo sapiens GN=NOP58 PE=1 SV=1	NOP58	9.52	8.92	8.48	8.3	8.74	7.78	7.22	6.82	6.78	7.16	4	1.64	7.97111	6.91	1.8e-05	2.6e-05	2.39
P58107	Epiplakin OS=Homo sapiens GN=EPPK1 PE=1 SV=2	EPPK1	11.68	11.81	11.31	11.48	11.62	11.02	10.94	10.95	10.85	11.05	43	0.62	11.2718	6.62	1.7e-05	2.4e-05	2.36
Q99460	26S proteasome non-ATPase regulatory subunit 1 OS=Homo sapiens GN=PSMD1 PE=1 SV=2	PSMD1	5.88	6.13	5.48	6.39	6.17	4.84	4.78	4.18	5.1	4.24	1	1.38	5.31698	6.58	1.8e-05	2.5e-05	2.31
O15156	Zinc finger and BTB domain-containing protein 7B OS=Homo sapiens GN=ZBTB7B PE=1 SV=2	ZBTB7B	5.93	5.87	5.93	5.75	6.08	4.43	4.22	5.26	4.39	5.03	2	1.25	5.28877	6.56	1.9e-05	2.6e-05	2.28
Q96G25	Mediator of RNA polymerase II transcription subunit 8 OS=Homo sapiens GN=MED8 PE=1 SV=2	MED8	4.3	4.8	4.61	4.23	4.73	3.2	3.04	3.66	3	3.46	1	1.26	3.90339	6.56	1.9e-05	2.6e-05	2.27
Q9UBV8	Peflin OS=Homo sapiens GN=PEF1 PE=1 SV=1	PEF1	5.07	4.97	5.35	4.96	5.05	2.67	2.52	0.02	0.01	2.37	1	3.56	3.30032	6.75	2e-05	2.8e-05	2.26
Q9Y5L0	Transportin-3 OS=Homo sapiens GN=TNPO3 PE=1 SV=3	TNPO3	5.53	5.19	5.18	5.09	5.29	3.32	2.22	0.05	2.43	2.47	3	3.16	3.67935	6.73	2.1e-05	2.9e-05	2.24
Q14165	Malectin OS=Homo sapiens GN=MLEC PE=1 SV=1	MLEC	5.11	5.15	4.83	5.47	5.34	3.42	3.62	2.03	3.9	3.29	1	1.92	4.21605	6.51	2e-05	2.8e-05	2.2
Q15019	Septin-2 OS=Homo sapiens GN=SEPT2 PE=1 SV=1	SEPT2_	5.89	6.23	5.77	6.42	6.07	4.48	4.78	3.17	4.8	3.96	2	1.84	5.15824	6.57	2.1e-05	2.9e-05	2.19
P54578	Ubiquitin carboxyl-terminal hydrolase 14 OS=Homo sapiens GN=USP14 PE=1 SV=3	USP14	3.7	3.26	3.4	3.62	3.38	1.53	0.01	0.02	1.56	1.83	1	2.48	2.23083	6.51	2e-05	2.8e-05	2.19
Q12888	TP53-binding protein 1 OS=Homo sapiens GN=TP53BP1 PE=1 SV=2	TP53BP1	4.59	4.51	4.37	4.59	4.16	2.2	2.22	3.12	2.16	3.52	2	1.8	3.54429	6.51	2e-05	2.8e-05	2.18
O43660	Pleiotropic regulator 1 OS=Homo sapiens GN=PLRG1 PE=1 SV=1	PLRG1	3.69	3.38	2.9	3	3.19	1.44	1.17	1.49	1.51	0.02	1	2.11	2.17738	6.5	2.1e-05	2.9e-05	2.17
Q9Y314	Nitric oxide synthase-interacting protein OS=Homo sapiens GN=NOSIP PE=1 SV=1	NOSIP	7.54	7.59	7.68	7.43	7.59	6.79	6.78	7.17	6.95	6.99	2	0.63	7.25015	6.49	2.1e-05	2.9e-05	2.16
Q0VDF9	Heat shock 70 kDa protein 14 OS=Homo sapiens GN=HSPA14 PE=1 SV=1	HSPA14	4.47	4.87	4.42	4.88	4.86	2.94	3.77	3.71	3.44	3.28	1	1.27	4.06238	6.49	2.1e-05	2.9e-05	2.16
Q6P2E9	Enhancer of mRNA-decapping protein 4 OS=Homo sapiens GN=EDC4 PE=1 SV=1	EDC4	7.42	7.4	6.92	6.72	7.19	5.8	6.09	6.24	6.36	6.21	3	0.99	6.63511	6.49	2.1e-05	2.9e-05	2.15
Q99985	Semaphorin-3C OS=Homo sapiens GN=SEMA3C PE=2 SV=2	SEMA3C	4.17	4.33	4.66	4.79	4.51	2.28	2.97	0.04	1.29	1.93	2	2.79	3.09732	6.43	2.3e-05	3.2e-05	2.05
Q99848	Probable rRNA-processing protein EBP2 OS=Homo sapiens GN=EBNA1BP2 PE=1 SV=2	EBNA1BP2	8.05	7.55	7.05	7.13	7.31	6.46	5.92	5.17	5.54	6.03	2	1.59	6.6216	6.58	2.5e-05	3.4e-05	2.04
Q15397	Pumilio homolog 3 OS=Homo sapiens GN=PUM3 PE=1 SV=3	PUM3	5.99	5.3	4.95	4.98	5.12	3.94	3.75	3.92	2.61	3.08	2	1.81	4.36404	6.39	2.4e-05	3.4e-05	1.99
P62195	26S proteasome regulatory subunit 8 OS=Homo sapiens GN=PSMC5 PE=1 SV=1	PSMC5	4.13	4.14	3.38	4.45	4.34	2.65	2.88	1.62	1.87	1.63	1	1.96	3.10892	6.38	2.5e-05	3.4e-05	1.99
Q8TEQ6	Gem-associated protein 5 OS=Homo sapiens GN=GEMIN5 PE=1 SV=3	GEMIN5	3.91	4.6	3.73	4.64	4.82	1.25	1.71	2.53	2.85	2.64	1	2.15	3.266	6.37	2.5e-05	3.4e-05	1.96
O60934	Nibrin OS=Homo sapiens GN=NBN PE=1 SV=1	NBN	3.77	3.13	3.35	3.07	3.23	0.01	0.9	1.94	1.51	0.02	1	2.44	2.09169	6.35	2.6e-05	3.6e-05	1.92
O00151	PDZ and LIM domain protein 1 OS=Homo sapiens GN=PDLIM1 PE=1 SV=4	PDLIM1	7.1	7.31	7.3	7.33	7.25	6.59	6.61	6.85	6.73	6.45	3	0.61	6.95024	6.32	2.7e-05	3.7e-05	1.88
Q86UW9	Probable E3 ubiquitin-protein ligase DTX2 OS=Homo sapiens GN=DTX2 PE=1 SV=3	DTX2	3.19	3.39	3.23	3.49	3.31	0.01	0.01	2.08	1.51	0.02	1	2.6	2.02336	6.3	2.8e-05	3.8e-05	1.84
P78316	Nucleolar protein 14 OS=Homo sapiens GN=NOP14 PE=1 SV=3	NOP14	4.77	4.76	4.61	4.47	4.33	3.48	2.9	3.61	3.48	3.68	1	1.16	4.00855	6.28	2.9e-05	4e-05	1.8
Q14697	Neutral alpha-glucosidase AB OS=Homo sapiens GN=GANAB PE=1 SV=3	GANAB	4.34	4.66	4.27	5.09	4.94	3.77	3.37	3.39	3.08	3.31	1	1.28	4.02247	6.27	2.9e-05	4e-05	1.79
Q9BUI4	DNA-directed RNA polymerase III subunit RPC3 OS=Homo sapiens GN=POLR3C PE=1 SV=1	POLR3C	3.31	3.39	3.81	3.19	3.62	1.39	0.01	1.94	1.65	0.02	1	2.46	2.23359	6.26	3e-05	4.1e-05	1.77
Q5JTH9	RRP12-like protein OS=Homo sapiens GN=RRP12 PE=1 SV=2	RRP12	7.25	6.6	6.5	6.18	6.23	5.79	5.18	5.14	4.81	5.17	3	1.33	5.88512	6.25	3e-05	4.1e-05	1.77
P28070	Proteasome subunit beta type-4 OS=Homo sapiens GN=PSMB4 PE=1 SV=4	PSMB4	2.96	2.88	3.03	2.98	3.26	1.39	1.52	1.73	1.83	1.83	1	1.36	2.3412	6.25	3e-05	4.1e-05	1.77
Q9NYL2	Mitogen-activated protein kinase kinase kinase 20 OS=Homo sapiens GN=MAP3K20 PE=1 SV=3	MAP3K20	3.36	3.13	3.19	3.52	3.18	1.49	1.56	1.62	1.61	0.02	1	2.02	2.26567	6.25	3.1e-05	4.1e-05	1.75
Q8NBT2	Kinetochore protein Spc24 OS=Homo sapiens GN=SPC24 PE=1 SV=2	SPC24	3.04	1.94	2.92	3.22	2.86	0.01	0.01	1.67	0.01	0.02	1	2.45	1.57107	6.23	3.1e-05	4.2e-05	1.74
O95073	Fibrinogen silencer-binding protein OS=Homo sapiens GN=FSBP PE=1 SV=1	FSBP	5.9	5.84	5.84	5.62	5.9	3.09	3.4	0.02	1.91	0.02	1	4.13	3.7521	6.58	3.7e-05	5e-05	1.7
P04196	Histidine-rich glycoprotein OS=Homo sapiens GN=HRG PE=1 SV=1	HRG	7.41	7.51	7.9	7.68	7.37	6.42	6.8	6.7	6.94	6.95	1	0.81	7.16928	6.21	3.2e-05	4.4e-05	1.7
Q7Z4V5	Hepatoma-derived growth factor-related protein 2 OS=Homo sapiens GN=HDGFL2 PE=1 SV=1	HDGFL2	3.68	3.6	3.21	3.98	4.06	0.96	2.36	0.02	1.74	1.52	1	2.39	2.51243	6.21	3.2e-05	4.4e-05	1.69
O94992	Protein HEXIM1 OS=Homo sapiens GN=HEXIM1 PE=1 SV=1	HEXIM1	5.49	5.35	5.76	5.62	5.52	4.08	3.89	4.72	4.29	4.89	1	1.17	4.96027	6.21	3.2e-05	4.4e-05	1.69
Q9H814	Phosphorylated adapter RNA export protein OS=Homo sapiens GN=PHAX PE=1 SV=1	PHAX	3.54	2.88	3.4	3	3.38	1.53	1.22	2.03	1.34	2.05	1	1.6	2.43649	6.2	3.3e-05	4.4e-05	1.69
O95819	Mitogen-activated protein kinase kinase kinase kinase 4 OS=Homo sapiens GN=MAP4K4 PE=1 SV=2	MAP4K4	3.71	3.91	3.67	3.86	3.57	2.55	2.64	2.12	2.85	2.27	1	1.26	3.11477	6.18	3.4e-05	4.5e-05	1.65
O60231	Putative pre-mRNA-splicing factor ATP-dependent RNA helicase DHX16 OS=Homo sapiens GN=DHX16 PE=1 SV=2	DHX16	5.11	5.38	5.62	5.29	5.31	3.87	4.11	4.61	4.14	4.66	2	1.07	4.80891	6.17	3.5e-05	4.7e-05	1.62
P35568	Insulin receptor substrate 1 OS=Homo sapiens GN=IRS1 PE=1 SV=1	IRS1	2.97	2.56	3.23	3.42	3.12	1.19	1.31	0.02	1.61	0.02	1	2.23	1.9447	6.16	3.5e-05	4.7e-05	1.61
Q9NUQ3	Gamma-taxilin OS=Homo sapiens GN=TXLNG PE=1 SV=2	TXLNG	3.43	3.48	3.41	3.68	3.68	2.59	1.74	2.39	1.95	2.24	1	1.36	2.85953	6.15	3.5e-05	4.8e-05	1.6
O43663	Protein regulator of cytokinesis 1 OS=Homo sapiens GN=PRC1 PE=1 SV=2	PRC1	4.44	4.38	4.43	3.99	4.21	3.09	2.99	2.12	1.7	2.99	1	1.71	3.43413	6.14	3.6e-05	4.8e-05	1.59
Q12904	Aminoacyl tRNA synthase complex-interacting multifunctional protein 1 OS=Homo sapiens GN=AIMP1 PE=1 SV=2	AIMP1	5.17	4.94	5.28	5.73	5.59	4.32	3.92	3.78	4.59	3.6	1	1.3	4.69122	6.14	3.6e-05	4.8e-05	1.58
Q8IYB3	Serine/arginine repetitive matrix protein 1 OS=Homo sapiens GN=SRRM1 PE=1 SV=2	SRRM1	7.37	7.31	7.27	7.26	7.36	6.26	6.23	6.89	6.71	6.6	4	0.78	6.92567	6.14	3.6e-05	4.9e-05	1.57
Q8TEX9	Importin-4 OS=Homo sapiens GN=IPO4 PE=1 SV=2	IPO4	3.92	3.6	3.51	3.51	4.26	2	2.29	0.02	0.01	0.02	1	2.89	2.3136	6.12	3.7e-05	5e-05	1.55
P15924	Desmoplakin OS=Homo sapiens GN=DSP PE=1 SV=3	DSP	11.71	11.61	11.89	11.66	11.7	10.69	11.01	11.04	11.4	10.95	48	0.7	11.3654	6.11	3.8e-05	5.1e-05	1.53
Q9UGP8	Translocation protein SEC63 homolog OS=Homo sapiens GN=SEC63 PE=1 SV=2	SEC63	3.84	3.93	3.81	4.52	4.62	2.51	2.76	1.49	2.89	2.27	1	1.76	3.26434	6.1	3.8e-05	5.1e-05	1.51
Q96DG6	Carboxymethylenebutenolidase homolog OS=Homo sapiens GN=CMBL PE=1 SV=1	CMBL	3.26	2.99	3.23	3.09	3.4	1.14	1.48	1.55	1.45	2.37	1	1.59	2.39679	6.09	3.9e-05	5.2e-05	1.5
Q9H0S4	Probable ATP-dependent RNA helicase DDX47 OS=Homo sapiens GN=DDX47 PE=1 SV=1	DDX47	4.2	4.07	3.4	3.58	3.98	2.79	2.6	1.84	2.09	2.4	1	1.5	3.09604	6.09	3.9e-05	5.2e-05	1.49
Q8IX01	SURP and G-patch domain-containing protein 2 OS=Homo sapiens GN=SUGP2 PE=1 SV=2	SUGP2	4.73	4.51	4.52	4.53	4.36	3.13	2.52	1.42	1.61	0.02	1	2.79	3.135	6.13	4.1e-05	5.4e-05	1.48
P50995	Annexin A11 OS=Homo sapiens GN=ANXA11 PE=1 SV=1	ANXA11	5.06	5	5.04	4.99	4.97	3.46	3.15	4.08	3.8	4.33	2	1.25	4.38842	6.08	4e-05	5.3e-05	1.47
P29692	Elongation factor 1-delta OS=Homo sapiens GN=EEF1D PE=1 SV=5	EEF1D	6.85	7.1	6.65	7.31	7.18	6.38	6.35	6.17	6.14	6.18	2	0.77	6.63154	6.05	4.2e-05	5.6e-05	1.43
O60573	Eukaryotic translation initiation factor 4E type 2 OS=Homo sapiens GN=EIF4E2 PE=1 SV=1	EIF4E2	3.43	3.93	3.73	3.58	3.45	1.76	1.07	0.02	1.74	2.31	1	2.25	2.50254	6.04	4.3e-05	5.7e-05	1.4
Q5T8P6	RNA-binding protein 26 OS=Homo sapiens GN=RBM26 PE=1 SV=3	RBM26	5.68	5.42	5.31	5.82	5.4	4.28	4.6	5.01	4.42	4.54	1	0.96	5.04795	6.03	4.3e-05	5.7e-05	1.39
Q14137	Ribosome biogenesis protein BOP1 OS=Homo sapiens GN=BOP1 PE=1 SV=2	BOP1	7.35	6.95	6.04	6.39	6.69	5.79	5.35	5.26	4.89	5.23	1	1.38	5.99395	6.06	4.4e-05	5.8e-05	1.39
O76021	Ribosomal L1 domain-containing protein 1 OS=Homo sapiens GN=RSL1D1 PE=1 SV=3	RSL1D1	10.16	9.62	9.1	9.02	9.26	8.46	7.95	7.6	7.22	7.94	8	1.6	8.63179	6.31	5e-05	6.6e-05	1.37
P55010	Eukaryotic translation initiation factor 5 OS=Homo sapiens GN=EIF5 PE=1 SV=2	EIF5	5.03	5.1	4.84	5.19	5.07	4.31	3.88	4.03	4.2	4.46	2	0.87	4.61121	6.01	4.5e-05	5.9e-05	1.36
O43252	Bifunctional 3'-phosphoadenosine 5'-phosphosulfate synthase 1 OS=Homo sapiens GN=PAPSS1 PE=1 SV=2	PAPSS1	4.38	4.19	4.22	4.02	4.24	2.87	3.35	3.3	2.81	3.33	1	1.08	3.67039	5.99	4.6e-05	6.1e-05	1.33
Q8TDN6	Ribosome biogenesis protein BRX1 homolog OS=Homo sapiens GN=BRIX1 PE=1 SV=2	BRIX1	8.57	8.15	7.76	7.72	7.89	7.35	6.99	7	6.8	7.17	4	0.95	7.53956	5.98	4.7e-05	6.2e-05	1.31
P11413	Glucose-6-phosphate 1-dehydrogenase OS=Homo sapiens GN=G6PD PE=1 SV=4	G6PD	8.03	7.8	7.56	8.41	8.19	6.55	6.39	4.98	6.67	5.45	4	1.99	7.00298	6.3	5.4e-05	7.1e-05	1.29
Q8IXH7	Negative elongation factor C/D OS=Homo sapiens GN=NELFCD PE=1 SV=2	NELFCD	6.01	5.59	5.6	5.29	5.56	4.46	3.85	4.5	4.73	4.84	1	1.13	5.04339	5.95	4.9e-05	6.5e-05	1.26
P35606	Coatomer subunit beta' OS=Homo sapiens GN=COPB2 PE=1 SV=2	COPB2	9.78	10.08	10	10.53	10.19	9.15	9.22	9.28	9.63	9.38	11	0.78	9.72292	5.93	5.1e-05	6.7e-05	1.23
Q15599	Na(+)/H(+) exchange regulatory cofactor NHE-RF2 OS=Homo sapiens GN=SLC9A3R2 PE=1 SV=2	SLC9A3R2	3.43	3.64	3.17	3.69	3.49	2.59	1.74	1.42	1.61	2.27	1	1.56	2.70464	5.92	5.1e-05	6.8e-05	1.21
P05387	60S acidic ribosomal protein P2 OS=Homo sapiens GN=RPLP2 PE=1 SV=1	RPLP2	6.44	6.65	6.6	6.7	6.49	5.78	5.88	6.08	6.11	6	2	0.6	6.27244	5.92	5.2e-05	6.8e-05	1.21
P52294	Importin subunit alpha-5 OS=Homo sapiens GN=KPNA1 PE=1 SV=3	KPNA1	4.45	4.56	4.4	4.04	3.82	2.75	2.99	2.28	2.89	3.41	1	1.39	3.55864	5.91	5.3e-05	7e-05	1.18
Q8N1G4	Leucine-rich repeat-containing protein 47 OS=Homo sapiens GN=LRRC47 PE=1 SV=1	LRRC47	3.72	3.65	3.67	3.9	3.8	2.91	2.6	1.79	1.98	2.47	1	1.4	3.04757	5.89	5.4e-05	7.1e-05	1.16
Q9Y266	Nuclear migration protein nudC OS=Homo sapiens GN=NUDC PE=1 SV=1	NUDC	4.14	4.29	4.01	4.67	4.47	2.67	2.56	0.02	1.95	1.97	1	2.48	3.07554	5.89	5.5e-05	7.2e-05	1.15
Q9ULU4	Protein kinase C-binding protein 1 OS=Homo sapiens GN=ZMYND8 PE=1 SV=2	ZMYND8	5.41	5.17	5.75	5.51	5.29	4.11	4.27	4.54	3.96	4.87	2	1.07	4.88812	5.88	5.5e-05	7.2e-05	1.14
Q96ME7	Zinc finger protein 512 OS=Homo sapiens GN=ZNF512 PE=1 SV=2	ZNF512	3.54	3.34	2.37	3.39	2.87	1.61	1.31	0.02	1.28	0.02	1	2.26	1.97602	5.85	5.8e-05	7.5e-05	1.09
P48556	26S proteasome non-ATPase regulatory subunit 8 OS=Homo sapiens GN=PSMD8 PE=1 SV=2	PSMD8	2.84	3.32	3.21	3.63	3.97	2	1.48	2.24	1.74	1.88	1	1.52	2.63079	5.85	5.8e-05	7.6e-05	1.08
Q6DKI1	60S ribosomal protein L7-like 1 OS=Homo sapiens GN=RPL7L1 PE=1 SV=1	RPL7L1	8.19	7.68	7.24	7.06	7.3	6.6	6.27	6.08	5.43	6.05	2	1.41	6.789	5.97	6.2e-05	8e-05	1.08
Q9ULW0	Targeting protein for Xklp2 OS=Homo sapiens GN=TPX2 PE=1 SV=2	TPX2	4.79	4.74	4.87	4.76	4.66	3.42	3.49	4.11	4.1	3.42	1	1.05	4.23825	5.84	5.9e-05	7.8e-05	1.06
P53396	ATP-citrate synthase OS=Homo sapiens GN=ACLY PE=1 SV=3	ACLY	5.21	4.94	4.89	5.58	5.39	3.82	3.71	3.87	4.53	4.33	1	1.15	4.62682	5.83	6e-05	7.8e-05	1.05
Q9Y6A4	Cilia- and flagella-associated protein 20 OS=Homo sapiens GN=CFAP20 PE=1 SV=1	CFAP20	3.54	4.16	3.68	3.87	3.97	2.57	2.42	2.16	2.13	3.11	1	1.36	3.16178	5.83	6e-05	7.8e-05	1.05
Q9H3P2	Negative elongation factor A OS=Homo sapiens GN=NELFA PE=1 SV=3	NELFA	3.47	3.25	3.81	3.73	3.78	1.76	0.01	1.84	1.87	2.05	1	2.1	2.55707	5.8	6.3e-05	8.2e-05	1
Q02241	Kinesin-like protein KIF23 OS=Homo sapiens GN=KIF23 PE=1 SV=3	KIF23	4.82	4.36	4.04	3.9	4.3	2.77	2.94	3.22	1.98	3.03	1	1.5	3.53842	5.78	6.5e-05	8.5e-05	0.96
P35269	General transcription factor IIF subunit 1 OS=Homo sapiens GN=GTF2F1 PE=1 SV=2	GTF2F1	3.53	3.58	3.69	3.68	3.42	2.62	2.62	2.43	2.16	1.78	1	1.26	2.94996	5.77	6.6e-05	8.5e-05	0.95
Q03164	Histone-lysine N-methyltransferase 2A OS=Homo sapiens GN=KMT2A PE=1 SV=5	KMT2A	5.63	5.44	5.66	5.31	5.46	4.42	4.24	4.67	4.18	5.08	1	0.98	5.0096	5.74	6.9e-05	9e-05	0.9
Q99575	Ribonucleases P/MRP protein subunit POP1 OS=Homo sapiens GN=POP1 PE=1 SV=2	POP1	6.5	6.28	5.69	5.92	6.11	4.58	4.19	1.89	3.4	3.87	2	2.51	4.84307	6	7.9e-05	0.0001	0.89
O95478	Ribosome biogenesis protein NSA2 homolog OS=Homo sapiens GN=NSA2 PE=1 SV=1	NSA2	5.63	5.43	5.06	5.12	5.15	4.43	4.53	3.95	4.58	4.2	1	0.94	4.80759	5.73	7e-05	9.2e-05	0.88
Q9UJU6	Drebrin-like protein OS=Homo sapiens GN=DBNL PE=1 SV=1	DBNL	3.66	4.52	4.15	4.32	3.74	2.69	1.87	2.87	2.56	3.01	1	1.48	3.34012	5.72	7.1e-05	9.3e-05	0.87
Q9NVP1	ATP-dependent RNA helicase DDX18 OS=Homo sapiens GN=DDX18 PE=1 SV=2	DDX18	7.48	7.03	6.66	6.45	6.71	6.11	5.56	5.49	5.19	6	3	1.2	6.26829	5.69	7.5e-05	9.8e-05	0.81
O95400	CD2 antigen cytoplasmic tail-binding protein 2 OS=Homo sapiens GN=CD2BP2 PE=1 SV=1	CD2BP2	3.22	2.18	3.17	2.94	3.15	1.49	1.22	0.02	0.01	1.33	1	2.12	1.87199	5.68	7.7e-05	0.0001	0.79
Q8IVT2	Mitotic interactor and substrate of PLK1 OS=Homo sapiens GN=MISP PE=1 SV=1	MISP	3.3	3.89	2.34	3.61	3.38	1.39	1.74	1.42	0.01	1.33	1	2.12	2.24144	5.68	7.7e-05	0.0001	0.79
P78344	Eukaryotic translation initiation factor 4 gamma 2 OS=Homo sapiens GN=EIF4G2 PE=1 SV=1	EIF4G2	4.45	5.01	4.08	4.06	4.75	3.68	2.07	2.17	2.75	1.52	2	2.03	3.45318	5.68	7.7e-05	0.0001	0.78
P16989	Y-box-binding protein 3 OS=Homo sapiens GN=YBX3 PE=1 SV=4	YBX3	1.75	3.11	1.86	3.11	3.15	0.01	0.01	0.02	1.34	0.02	1	2.31	1.43702	5.66	7.9e-05	0.0001	0.76
Q14254	Flotillin-2 OS=Homo sapiens GN=FLOT2 PE=1 SV=2	FLOT2	2.99	3.7	3.01	3.35	3.07	1.69	1.31	0.02	1.91	1.4	1	1.96	2.245	5.65	8e-05	0.0001	0.74
O00567	Nucleolar protein 56 OS=Homo sapiens GN=NOP56 PE=1 SV=4	NOP56	10.1	9.54	8.89	8.98	9.31	8.51	7.97	7.45	7.32	7.83	7	1.55	8.58983	5.92	9.3e-05	0.00012	0.72
Q15061	WD repeat-containing protein 43 OS=Homo sapiens GN=WDR43 PE=1 SV=3	WDR43	8.29	7.7	7.27	7.27	7.56	6.93	6.52	6.54	6.08	6.21	3	1.16	7.03789	5.67	8.5e-05	0.00011	0.71
P28074	Proteasome subunit beta type-5 OS=Homo sapiens GN=PSMB5 PE=1 SV=3	PSMB5	3.04	2.9	3.17	3.45	3.39	1.84	0.9	2.28	1.65	1.46	1	1.56	2.40728	5.62	8.4e-05	0.00011	0.69
O00422	Histone deacetylase complex subunit SAP18 OS=Homo sapiens GN=SAP18 PE=1 SV=1	SAP18	7.04	7.02	6.95	6.95	6.87	6.35	6.26	6.45	6.38	6.67	2	0.55	6.69521	5.61	8.7e-05	0.00011	0.66
Q13123	Protein Red OS=Homo sapiens GN=IK PE=1 SV=3	IK	6.53	6.7	6.66	6.68	6.6	5.71	5.72	6.27	6.16	5.86	4	0.69	6.28887	5.6	8.7e-05	0.00011	0.66
P35998	26S proteasome regulatory subunit 7 OS=Homo sapiens GN=PSMC2 PE=1 SV=3	PSMC2	5.21	6.21	5.18	7.28	5.39	3.49	3.87	2.09	3.68	3.26	3	2.58	4.56714	5.85	9.9e-05	0.00013	0.65
Q9P015	39S ribosomal protein L15, mitochondrial OS=Homo sapiens GN=MRPL15 PE=1 SV=1	MRPL15	4.86	4.96	5.56	5.43	5.17	4.01	3.99	4.64	4.29	4.06	1	1	4.69765	5.57	9.2e-05	0.00012	0.6
P52907	F-actin-capping protein subunit alpha-1 OS=Homo sapiens GN=CAPZA1 PE=1 SV=3	CAPZA1	4.33	4.52	3.78	4.99	4.43	2.77	2.96	1.56	3.4	1.93	2	1.89	3.46712	5.49	0.00011	0.00014	0.46
P32519	ETS-related transcription factor Elf-1 OS=Homo sapiens GN=ELF1 PE=1 SV=2	ELF1	5.77	6.11	6	6.06	5.99	5.13	4.94	5.45	5.29	5.53	1	0.72	5.62698	5.49	0.00011	0.00014	0.45
P20042	Eukaryotic translation initiation factor 2 subunit 2 OS=Homo sapiens GN=EIF2S2 PE=1 SV=2	EIF2S2	6.66	6.58	6.99	6.64	6.68	7.16	7.17	7.71	7.77	7.51	2	-0.75	7.08729	-5.47	0.00011	0.00014	0.42
Q9UDV7	Zinc finger protein 282 OS=Homo sapiens GN=ZNF282 PE=1 SV=3	ZNF282	6.07	6.23	6.39	6.1	5.84	4.92	4.49	5.32	5.04	5.65	3	1.04	5.6061	5.46	0.00011	0.00014	0.41
Q8NHQ9	ATP-dependent RNA helicase DDX55 OS=Homo sapiens GN=DDX55 PE=1 SV=3	DDX55	2.94	2.84	2.96	2.9	3.21	1.49	0.9	1.79	0.01	1.58	1	1.82	2.06073	5.46	0.00011	0.00014	0.4
Q8IY18	Structural maintenance of chromosomes protein 5 OS=Homo sapiens GN=SMC5 PE=1 SV=2	SMC5	4.37	4.54	4.14	3.9	3.86	1.69	1.71	0.02	0.01	3.17	1	2.84	2.7418	5.49	0.00012	0.00015	0.39
P05388	60S acidic ribosomal protein P0 OS=Homo sapiens GN=RPLP0 PE=1 SV=1	RPLP0	8.09	8.34	7.75	8.64	8.6	6.6	7.17	5.1	6.78	5.79	2	2	7.28482	5.66	0.00015	0.00019	0.25
P02768	Serum albumin OS=Homo sapiens GN=ALB PE=1 SV=2	ALB	10.45	10.29	10.92	11.14	10.58	9.1	9.4	9.94	9.47	10.02	5	1.09	10.1314	5.49	0.00014	0.00017	0.24
Q9Y237	Peptidyl-prolyl cis-trans isomerase NIMA-interacting 4 OS=Homo sapiens GN=PIN4 PE=1 SV=1	PIN4	4.39	4.45	4.12	4.23	4.46	3.47	3.49	3.34	3.41	3.74	1	0.84	3.91084	5.34	0.00014	0.00017	0.19
Q14980	Nuclear mitotic apparatus protein 1 OS=Homo sapiens GN=NUMA1 PE=1 SV=2	NUMA1	10.81	10.66	10.58	10.76	10.69	10.15	8.6	9.76	8.85	8.95	29	1.44	9.98179	5.59	0.00015	0.00019	0.19
P35813	Protein phosphatase 1A OS=Homo sapiens GN=PPM1A PE=1 SV=1	PPM1A	4.11	3.57	4.25	3.48	4.29	2.82	2.84	2.46	2.89	1.97	1	1.34	3.26608	5.32	0.00014	0.00018	0.16
P04350	Tubulin beta-4A chain OS=Homo sapiens GN=TUBB4A PE=1 SV=2	TUBB4A	3.72	3.91	4.03	4.55	4.26	2.84	2.91	2.03	2.16	3.31	1	1.45	3.37363	5.32	0.00014	0.00018	0.15
Q9BVL2	Nucleoporin p58/p45 OS=Homo sapiens GN=NUP58 PE=1 SV=1	NUP58	4.36	4.16	3.62	3.95	4.2	2.99	2.27	3.14	2.97	3.05	1	1.18	3.47224	5.32	0.00014	0.00018	0.15
P26641	Elongation factor 1-gamma OS=Homo sapiens GN=EEF1G PE=1 SV=3	EEF1G	9.56	9.92	9.5	10.16	10.1	9.1	9.28	8.97	9.3	8.88	6	0.74	9.47709	5.31	0.00014	0.00018	0.14
Q49A26	Putative oxidoreductase GLYR1 OS=Homo sapiens GN=GLYR1 PE=1 SV=3	GLYR1	3.26	3.29	3.67	3.24	3.29	1.14	1.9	2.03	1.95	0.02	1	1.94	2.37795	5.31	0.00014	0.00018	0.14
O43829	Zinc finger and BTB domain-containing protein 14 OS=Homo sapiens GN=ZBTB14 PE=1 SV=2	ZBTB14	5.55	5.57	5.46	5.31	5.69	4.32	4.67	4.91	4.94	4.92	1	0.76	5.13284	5.27	0.00016	0.0002	0.06
Q9BV36	Melanophilin OS=Homo sapiens GN=MLPH PE=1 SV=1	MLPH	3.15	2.92	1.6	3.26	3.27	0.01	1.12	0.02	1.65	0.02	1	2.28	1.70177	5.24	0.00016	0.0002	0.02
Q9BWD1	Acetyl-CoA acetyltransferase, cytosolic OS=Homo sapiens GN=ACAT2 PE=1 SV=2	ACAT2	2.72	2.01	3.03	2.98	2.8	1.02	1.12	0.02	1.65	0.02	1	1.94	1.73724	5.24	0.00016	0.0002	0.01
Q96P47	Arf-GAP with GTPase, ANK repeat and PH domain-containing protein 3 OS=Homo sapiens GN=AGAP3 PE=1 SV=2	AGAP3	6.73	6.69	7.03	6.77	6.9	5.96	5.93	6.2	6.38	6.43	4	0.65	6.5029	5.23	0.00017	0.00021	-0.01
Q13509	Tubulin beta-3 chain OS=Homo sapiens GN=TUBB3 PE=1 SV=2	TUBB3	7.05	6.96	7.39	7.08	6.97	7.53	7.46	8.06	7.88	7.88	1	-0.67	7.42629	-5.22	0.00017	0.00021	-0.02
Q8IWR0	Zinc finger CCCH domain-containing protein 7A OS=Homo sapiens GN=ZC3H7A PE=1 SV=1	ZC3H7A	3.88	4.2	4.04	4.04	4.33	2.75	3.26	3.36	2.09	2.34	1	1.34	3.42828	5.22	0.00017	0.00021	-0.03
Q14978	Nucleolar and coiled-body phosphoprotein 1 OS=Homo sapiens GN=NOLC1 PE=1 SV=2	NOLC1	9.95	9.5	9.04	8.98	9.25	8.71	8.3	8.41	8.07	8.58	7	0.93	8.87927	5.25	0.00017	0.00022	-0.04
Q92599	Septin-8 OS=Homo sapiens GN=SEPT8 PE=1 SV=4	SEPT8_	2.97	3.39	2.31	3.12	3.09	1.73	1.22	1.49	1.79	1.83	1	1.37	2.29365	5.19	0.00018	0.00022	-0.08
Q13573	SNW domain-containing protein 1 OS=Homo sapiens GN=SNW1 PE=1 SV=1	SNW1	3.43	3.08	3.21	3.42	3.21	0.01	1.31	2.08	1.34	2.13	1	1.89	2.32074	5.18	0.00018	0.00023	-0.1
Q9UNL2	Translocon-associated protein subunit gamma OS=Homo sapiens GN=SSR3 PE=1 SV=1	SSR3	2.78	2.9	3.01	3.63	2.96	0.01	1.67	0.02	0.01	2.13	1	2.29	1.91226	5.16	0.00019	0.00024	-0.14
Q14204	Cytoplasmic dynein 1 heavy chain 1 OS=Homo sapiens GN=DYNC1H1 PE=1 SV=5	DYNC1H1	4.62	4.55	4.52	5.14	4.81	3.7	4.12	2.62	3.35	3.44	2	1.28	4.08623	5.15	0.00019	0.00024	-0.16
Q86UK7	E3 ubiquitin-protein ligase ZNF598 OS=Homo sapiens GN=ZNF598 PE=1 SV=1	ZNF598	3.31	3.26	3.19	3.41	3.63	2.57	1.63	0.02	1.22	0.02	1	2.27	2.22685	5.14	0.00019	0.00024	-0.17
Q5VWN6	Protein FAM208B OS=Homo sapiens GN=FAM208B PE=1 SV=1	FAM208B	7.35	5.67	5.03	6.1	4.09	2	2.84	2.24	2.72	3.85	1	2.92	4.18905	5.36	0.00022	0.00027	-0.17
Q99747	Gamma-soluble NSF attachment protein OS=Homo sapiens GN=NAPG PE=1 SV=1	NAPG	2.15	2.86	2.2	3.29	3.69	1.14	0.7	1.67	0.01	0.02	1	2.13	1.77369	5.14	0.00019	0.00024	-0.18
O15417	Trinucleotide repeat-containing gene 18 protein OS=Homo sapiens GN=TNRC18 PE=1 SV=3	TNRC18	3.55	3.84	2.27	3.46	3.44	1.76	1.4	1.62	1.91	2.13	1	1.55	2.5381	5.13	0.0002	0.00025	-0.19
Q2M389	WASH complex subunit 4 OS=Homo sapiens GN=WASHC4 PE=1 SV=2	WASHC4	5.06	5.08	5.35	5.22	5.12	4.6	4.05	4.55	4.23	4.64	1	0.75	4.79002	5.12	0.0002	0.00025	-0.2
O75396	Vesicle-trafficking protein SEC22b OS=Homo sapiens GN=SEC22B PE=1 SV=4	SEC22B	3.2	3.54	2.96	3.16	2.78	1.8	1.63	2.32	1.83	2.09	1	1.2	2.53212	5.06	0.00022	0.00028	-0.31
Q8TF68	Zinc finger protein 384 OS=Homo sapiens GN=ZNF384 PE=1 SV=2	ZNF384	3.52	3.24	3.45	3.6	3.6	2.89	0.77	2.12	1.45	1.58	1	1.72	2.62035	5.05	0.00023	0.00028	-0.34
O43776	Asparagine--tRNA ligase, cytoplasmic OS=Homo sapiens GN=NARS PE=1 SV=1	NARS	4.2	4.38	4.3	5.07	4.75	3.13	3.39	1.84	3.39	3.33	1	1.52	3.77729	5.04	0.00023	0.00028	-0.35
Q9NR30	Nucleolar RNA helicase 2 OS=Homo sapiens GN=DDX21 PE=1 SV=5	DDX21	10.66	10.23	9.51	9.36	9.88	9.1	8.64	8.3	7.85	8.59	9	1.43	9.21358	5.26	0.00026	0.00032	-0.35
P22234	Multifunctional protein ADE2 OS=Homo sapiens GN=PAICS PE=1 SV=3	PAICS	4.76	4.37	4.14	4.88	5.06	3.62	3.01	1.73	3.27	3.41	1	1.64	3.82634	5.02	0.00024	0.0003	-0.39
P60953	Cell division control protein 42 homolog OS=Homo sapiens GN=CDC42 PE=1 SV=2	CDC42	2.21	3.03	2.92	3.14	1.96	0.01	1.6	0.02	1.34	0.02	1	2.05	1.6242	5	0.00025	0.00031	-0.42
P10599	Thioredoxin OS=Homo sapiens GN=TXN PE=1 SV=3	TXN	8.97	8.79	9.03	8.97	8.95	8.28	8.18	8.57	8.62	8.58	4	0.5	8.69444	4.98	0.00026	0.00032	-0.46
O43242	26S proteasome non-ATPase regulatory subunit 3 OS=Homo sapiens GN=PSMD3 PE=1 SV=2	PSMD3	5.19	5.32	5.16	5.66	5.24	4.26	3.89	4.92	4.5	4.45	2	0.91	4.8576	4.97	0.00026	0.00032	-0.48
Q92766	Ras-responsive element-binding protein 1 OS=Homo sapiens GN=RREB1 PE=1 SV=3	RREB1	4.76	4.5	4.15	4.55	4.67	1.49	3.53	3.14	3.44	2.09	1	1.79	3.63234	4.96	0.00026	0.00033	-0.5
Q8NEZ5	F-box only protein 22 OS=Homo sapiens GN=FBXO22 PE=1 SV=1	FBXO22	3.25	2.24	3.45	3.16	2.91	1.25	0.01	1.67	0.01	1.83	1	2.04	1.9777	4.94	0.00027	0.00034	-0.53
Q6P996	Pyridoxal-dependent decarboxylase domain-containing protein 1 OS=Homo sapiens GN=PDXDC1 PE=1 SV=2	PDXDC1	4.2	4.4	4.15	5.01	5.08	3.7	3.6	3.16	3.41	3.63	1	1.07	4.03385	4.87	0.00031	0.00038	-0.66
P14625	Endoplasmin OS=Homo sapiens GN=HSP90B1 PE=1 SV=1	HSP90B1	2.74	3.25	3.01	3.62	3.47	1.35	2.74	1.55	1.4	1.58	1	1.5	2.47093	4.87	0.00031	0.00038	-0.66
P23771	Trans-acting T-cell-specific transcription factor GATA-3 OS=Homo sapiens GN=GATA3 PE=1 SV=1	GATA3	7.03	7.18	7.36	7.1	7.09	5.81	5.91	6.96	6.13	6.44	3	0.9	6.70209	4.84	0.00033	0.0004	-0.72
Q15007	Pre-mRNA-splicing regulator WTAP OS=Homo sapiens GN=WTAP PE=1 SV=2	WTAP	3.71	4.15	3.74	4.43	4.67	2.94	1.44	2.39	1.91	3.44	1	1.72	3.28193	4.83	0.00033	0.00041	-0.73
Q9HCU4	Cadherin EGF LAG seven-pass G-type receptor 2 OS=Homo sapiens GN=CELSR2 PE=1 SV=1	CELSR2	3.07	2.27	1.95	3.36	3.23	1.02	1.31	0.02	0.01	1.63	1	1.98	1.78893	4.82	0.00034	0.00042	-0.76
Q96L91	E1A-binding protein p400 OS=Homo sapiens GN=EP400 PE=1 SV=4	EP400	3.43	3.46	3.23	2.13	3.19	1.61	0.01	1.79	0.01	1.63	1	2.08	2.04859	4.82	0.00034	0.00042	-0.76
O00410	Importin-5 OS=Homo sapiens GN=IPO5 PE=1 SV=4	IPO5	5.58	5.74	5.83	5.46	5.77	4.05	4.29	5.07	4.74	5.23	3	1	5.17531	4.81	0.00034	0.00042	-0.77
P42166	Lamina-associated polypeptide 2, isoform alpha OS=Homo sapiens GN=TMPO PE=1 SV=2	TMPO	4.65	3.95	4.68	4.24	4.36	2.58	3.22	3.56	3.5	3.53	2	1.1	3.82593	4.8	0.00035	0.00043	-0.79
P49902	Cytosolic purine 5'-nucleotidase OS=Homo sapiens GN=NT5C2 PE=1 SV=1	NT5C2	5.64	5.96	5.81	8.03	5.95	4.21	4.35	4.49	4.42	4.4	2	1.9	5.3267	4.95	0.00041	0.0005	-0.84
Q27J81	Inverted formin-2 OS=Homo sapiens GN=INF2 PE=1 SV=2	INF2	3.3	3.6	3.24	4.06	3.16	1.87	2.56	0.02	1.45	1.83	1	1.93	2.51061	4.76	0.00038	0.00046	-0.87
O60885	Bromodomain-containing protein 4 OS=Homo sapiens GN=BRD4 PE=1 SV=2	BRD4	5.72	5.78	5.77	5.66	5.37	4.62	4.25	4.96	4.32	5.38	1	0.95	5.18357	4.74	0.00039	0.00048	-0.9
Q14151	Scaffold attachment factor B2 OS=Homo sapiens GN=SAFB2 PE=1 SV=1	SAFB2	6.87	7.09	6.88	6.54	6.94	4.4	4.62	0.04	3.43	2.5	2	3.87	4.93049	5.09	0.00051	0.00062	-0.96
O95551	Tyrosyl-DNA phosphodiesterase 2 OS=Homo sapiens GN=TDP2 PE=1 SV=1	TDP2	4.27	4.45	4.61	4.61	4.87	3.32	3.05	3.71	3.65	4.14	1	0.99	4.0684	4.71	0.00042	0.00051	-0.97
Q9Y3C6	Peptidyl-prolyl cis-trans isomerase-like 1 OS=Homo sapiens GN=PPIL1 PE=1 SV=1	PPIL1	4.06	4.11	3.99	4.47	4.36	1.53	2.34	3.14	3.16	3.34	1	1.49	3.4497	4.7	0.00042	0.00052	-0.98
Q8TDD1	ATP-dependent RNA helicase DDX54 OS=Homo sapiens GN=DDX54 PE=1 SV=2	DDX54	7.34	7.09	6.75	6.78	6.91	6.37	6.1	6.59	6.17	6.47	5	0.63	6.65692	4.65	0.00046	0.00056	-1.07
Q5VZL5	Zinc finger MYM-type protein 4 OS=Homo sapiens GN=ZMYM4 PE=1 SV=1	ZMYM4	5.25	5.39	5.73	5.44	5.38	4.16	4.1	4.88	4.8	4.93	1	0.86	5.00748	4.64	0.00047	0.00058	-1.1
Q9Y3A2	Probable U3 small nucleolar RNA-associated protein 11 OS=Homo sapiens GN=UTP11 PE=1 SV=2	UTP11	5.24	5.09	4.35	4.72	4.97	4.18	4.11	3.89	3.04	3.68	1	1.09	4.32763	4.63	0.00048	0.00058	-1.11
Q16181	Septin-7 OS=Homo sapiens GN=SEPT7 PE=1 SV=2	SEPT7_	4.05	4.32	4.09	4.24	4.41	3.2	3.35	3.39	3.3	2.09	1	1.15	3.64311	4.63	0.00048	0.00059	-1.12
Q9Y5J1	U3 small nucleolar RNA-associated protein 18 homolog OS=Homo sapiens GN=UTP18 PE=1 SV=3	UTP18	3.59	3.44	3.15	3.26	2.98	2.64	1.36	1.84	1.4	0.02	1	1.83	2.36585	4.6	0.0005	0.00061	-1.16
Q9BXJ9	N-alpha-acetyltransferase 15, NatA auxiliary subunit OS=Homo sapiens GN=NAA15 PE=1 SV=1	NAA15	4.23	4.65	4.08	4.47	4.65	2.82	2.74	0.02	2.74	0.02	1	2.75	3.04165	4.7	0.00054	0.00065	-1.17
Q8WVV9	Heterogeneous nuclear ribonucleoprotein L-like OS=Homo sapiens GN=HNRNPLL PE=1 SV=1	HNRNPLL	4.78	4.69	4.99	4.2	4.7	2.64	3.21	3.48	3.53	4.31	2	1.24	4.05312	4.59	0.00051	0.00062	-1.18
Q8N1F7	Nuclear pore complex protein Nup93 OS=Homo sapiens GN=NUP93 PE=1 SV=2	NUP93	3.7	4.03	3.07	4.05	3.87	1.87	2.4	2.46	2.22	0.02	1	1.95	2.76894	4.58	0.00053	0.00064	-1.21
Q4G0F5	Vacuolar protein sorting-associated protein 26B OS=Homo sapiens GN=VPS26B PE=1 SV=2	VPS26B	3.09	2.21	3.4	3.14	2.93	1.39	1.77	2.08	1.22	1.83	1	1.29	2.30569	4.56	0.00054	0.00065	-1.24
Q01813	ATP-dependent 6-phosphofructokinase, platelet type OS=Homo sapiens GN=PFKP PE=1 SV=2	PFKP	3.12	3.28	3.11	2.17	3.22	1.08	1.12	1.49	1.7	2.34	1	1.43	2.26238	4.53	0.00057	0.00069	-1.3
Q13813	Spectrin alpha chain, non-erythrocytic 1 OS=Homo sapiens GN=SPTAN1 PE=1 SV=3	SPTAN1	4.74	5.23	4.39	5.12	5.26	4.08	4.45	3.82	4.07	3.93	2	0.88	4.50827	4.52	0.00058	0.0007	-1.31
P09496	Clathrin light chain A OS=Homo sapiens GN=CLTA PE=1 SV=1	CLTA	4.52	4.59	4.68	5.23	4.69	3.74	3.71	4.15	3.84	4.24	1	0.81	4.33895	4.51	0.00059	0.00071	-1.33
Q9UBT2	SUMO-activating enzyme subunit 2 OS=Homo sapiens GN=UBA2 PE=1 SV=2	UBA2	4.62	4.66	4.7	4.48	4.97	3.21	1.27	4	3.16	2.97	1	1.76	3.80409	4.53	0.00061	0.00073	-1.34
P00918	Carbonic anhydrase 2 OS=Homo sapiens GN=CA2 PE=1 SV=2	CA2	3.3	3.43	3.62	3.42	3.59	1.87	2.62	0.02	1.87	2.09	1	1.78	2.5826	4.48	0.00063	0.00076	-1.39
P21283	V-type proton ATPase subunit C 1 OS=Homo sapiens GN=ATP6V1C1 PE=1 SV=4	ATP6V1C1	3.35	3.2	2	3.26	3.25	1.61	0.77	1.94	1.91	1.46	1	1.47	2.27451	4.46	0.00065	0.00078	-1.43
Q15691	Microtubule-associated protein RP/EB family member 1 OS=Homo sapiens GN=MAPRE1 PE=1 SV=3	MAPRE1	4.9	5.35	5.55	5.63	5.54	3.87	4.47	5.1	4.14	4.5	2	0.98	4.90587	4.46	0.00065	0.00078	-1.43
Q13823	Nucleolar GTP-binding protein 2 OS=Homo sapiens GN=GNL2 PE=1 SV=1	GNL2	4.22	3.94	3.01	3.65	3.31	3.24	1.63	2.03	1.74	2.09	1	1.48	2.88726	4.44	0.00068	0.00082	-1.47
Q9BQG0	Myb-binding protein 1A OS=Homo sapiens GN=MYBBP1A PE=1 SV=2	MYBBP1A	7	6.49	6	5.79	5.94	5.46	5.51	5.28	4.71	5.28	3	1	5.74659	4.44	0.00068	0.00082	-1.48
P41252	Isoleucine--tRNA ligase, cytoplasmic OS=Homo sapiens GN=IARS PE=1 SV=2	IARS	4.11	3.79	3.23	3.86	3.87	2.55	1.48	0.02	2.83	2.09	1	1.98	2.7825	4.41	0.00071	0.00085	-1.52
P19525	Interferon-induced, double-stranded RNA-activated protein kinase OS=Homo sapiens GN=EIF2AK2 PE=1 SV=2	EIF2AK2	5.27	5.22	4.95	5.22	5.2	3.87	2.96	1.55	3.5	0.02	1	2.79	3.7743	4.55	0.0008	0.00096	-1.54
P61927	60S ribosomal protein L37 OS=Homo sapiens GN=RPL37 PE=1 SV=2	RPL37	4.01	4.21	4.18	4.47	4.21	3.32	1.71	3.37	3.21	3.07	1	1.28	3.57634	4.36	0.00078	0.00093	-1.61
Q15075	Early endosome antigen 1 OS=Homo sapiens GN=EEA1 PE=1 SV=2	EEA1	2.15	3.25	3.4	3.09	2.94	1.93	1.31	1.79	0.01	1.52	1	1.65	2.13942	4.33	0.00082	0.00098	-1.67
Q9Y6X2	E3 SUMO-protein ligase PIAS3 OS=Homo sapiens GN=PIAS3 PE=1 SV=2	PIAS3	5.53	5.42	5.55	5.63	5.47	4.73	4.89	5.34	4.88	4.98	1	0.56	5.24252	4.33	0.00082	0.00099	-1.67
P08238	Heat shock protein HSP 90-beta OS=Homo sapiens GN=HSP90AB1 PE=1 SV=4	HSP90AB1	8.22	8.15	8.47	8.74	8.4	7.5	7.37	7.99	7.85	8.05	5	0.64	8.07396	4.32	0.00084	0.001	-1.69
Q8NF37	Lysophosphatidylcholine acyltransferase 1 OS=Homo sapiens GN=LPCAT1 PE=1 SV=2	LPCAT1	3.76	4.55	4.37	5.28	4.03	3.18	2.76	2.68	3.9	2.97	2	1.3	3.74886	4.3	0.00088	0.001	-1.74
O95983	Methyl-CpG-binding domain protein 3 OS=Homo sapiens GN=MBD3 PE=1 SV=1	MBD3	4.36	4.64	4.35	4.51	3.88	3.6	3.53	3.75	2.68	3.34	1	0.97	3.86528	4.28	0.0009	0.0011	-1.76
Q99439	Calponin-2 OS=Homo sapiens GN=CNN2 PE=1 SV=4	CNN2	2.97	2.99	3.35	3.12	2.96	1.53	1.77	2.03	0.01	2.17	1	1.58	2.29098	4.26	0.00094	0.0011	-1.81
Q53GS9	U4/U6.U5 tri-snRNP-associated protein 2 OS=Homo sapiens GN=USP39 PE=1 SV=2	USP39	4.6	5.13	4.66	5.24	4.65	3.95	4.06	4.41	4.01	4.2	2	0.73	4.48966	4.25	0.00096	0.0011	-1.83
P17612	cAMP-dependent protein kinase catalytic subunit alpha OS=Homo sapiens GN=PRKACA PE=1 SV=2	PRKACA	4.11	3.89	4.2	3.86	4.14	3.24	3.34	2.12	1.87	3.28	1	1.27	3.40454	4.23	0.001	0.0012	-1.87
P49959	Double-strand break repair protein MRE11 OS=Homo sapiens GN=MRE11 PE=1 SV=3	MRE11	3.18	3.09	2.16	3.12	3.04	1.3	0.01	2.28	1.65	0.02	1	1.87	1.98516	4.22	0.001	0.0012	-1.88
P06493	Cyclin-dependent kinase 1 OS=Homo sapiens GN=CDK1 PE=1 SV=3	CDK1	2.76	2.12	1.91	3.41	2.86	0.01	0.01	0.02	1.7	1.73	1	1.91	1.65224	4.21	0.001	0.0012	-1.9
Q9H583	HEAT repeat-containing protein 1 OS=Homo sapiens GN=HEATR1 PE=1 SV=3	HEATR1	6.56	6.34	5.38	5.25	5.76	5.21	4.46	2.99	3.6	4.43	2	1.72	4.9963	4.32	0.0011	0.0014	-1.92
P23443	Ribosomal protein S6 kinase beta-1 OS=Homo sapiens GN=RPS6KB1 PE=1 SV=2	RPS6KB1	4.27	4.61	4.6	4.82	4.81	3.99	3.28	3.74	4.16	3.95	1	0.8	4.22195	4.2	0.0011	0.0013	-1.93
O75400	Pre-mRNA-processing factor 40 homolog A OS=Homo sapiens GN=PRPF40A PE=1 SV=2	PRPF40A	6.9	6.92	6.75	6.64	6.73	5.72	5.43	5.96	6.79	5.87	3	0.83	6.37085	4.16	0.0011	0.0013	-1.99
A0A075B6I1	Immunoglobulin lambda variable 4-60 OS=Homo sapiens GN=IGLV4-60 PE=3 SV=1	IGLV4-60	3.67	4.11	4.27	3.69	4.2	5.32	4.42	5.89	4.5	5.38	1	-1.11	4.54519	-4.16	0.0011	0.0013	-2
Q9H1K1	Iron-sulfur cluster assembly enzyme ISCU, mitochondrial OS=Homo sapiens GN=ISCU PE=1 SV=2	ISCU	5.43	5.51	5.7	5.82	5.57	5.86	5.95	6.45	6.35	6.24	1	-0.56	5.88959	-4.15	0.0012	0.0014	-2.02
Q9BU76	Multiple myeloma tumor-associated protein 2 OS=Homo sapiens GN=MMTAG2 PE=1 SV=1	MMTAG2	7.39	7.53	7.88	7.84	7.53	6.39	6.2	7.3	6.97	7.15	4	0.83	7.21611	4.15	0.0012	0.0014	-2.06
O60568	Procollagen-lysine,2-oxoglutarate 5-dioxygenase 3 OS=Homo sapiens GN=PLOD3 PE=1 SV=1	PLOD3	2.18	2.95	2.31	3.56	1.86	1.02	0.01	0.02	1.45	1.58	1	1.75	1.69357	4.12	0.0012	0.0014	-2.08
Q9Y365	START domain-containing protein 10 OS=Homo sapiens GN=STARD10 PE=1 SV=2	STARD10	4.38	5.01	4.55	4.99	4.78	3.27	3.08	4.38	3.14	4.23	1	1.12	4.17936	4.11	0.0012	0.0015	-2.1
P61221	ATP-binding cassette sub-family E member 1 OS=Homo sapiens GN=ABCE1 PE=1 SV=1	ABCE1	3.91	3.76	3.88	4.14	3.83	2.73	2.72	2.46	3.36	3.54	1	0.94	3.4337	4.07	0.0013	0.0016	-2.17
Q5JRA6	Transport and Golgi organization protein 1 homolog OS=Homo sapiens GN=MIA3 PE=1 SV=1	MIA3	3.35	3.75	3.37	3.77	3.79	2.77	1.84	1.84	1.95	3.38	1	1.25	2.97929	4.05	0.0014	0.0017	-2.22
Q9UHQ1	Nuclear prelamin A recognition factor OS=Homo sapiens GN=NARF PE=1 SV=1	NARF	4.05	3.04	3.79	3.74	3.72	1.76	1.48	2.49	2.89	3.09	1	1.33	3.00767	4.04	0.0014	0.0017	-2.23
Q13409	Cytoplasmic dynein 1 intermediate chain 2 OS=Homo sapiens GN=DYNC1I2 PE=1 SV=3	DYNC1I2	4.42	4.24	4.5	4.9	4.43	3.33	3.64	3.34	3.82	4.24	1	0.83	4.08463	4.02	0.0015	0.0017	-2.26
Q9Y490	Talin-1 OS=Homo sapiens GN=TLN1 PE=1 SV=3	TLN1	5.13	5.29	4.69	5.35	5.26	3.96	3.84	4.46	3.86	1.98	4	1.53	4.38227	4.06	0.0016	0.0018	-2.29
P31153	S-adenosylmethionine synthase isoform type-2 OS=Homo sapiens GN=MAT2A PE=1 SV=1	MAT2A	5.45	5.48	5.75	5.69	5.45	4.49	4.6	5.26	4.84	5.28	1	0.67	5.22884	4	0.0015	0.0018	-2.31
Q13882	Protein-tyrosine kinase 6 OS=Homo sapiens GN=PTK6 PE=1 SV=1	PTK6	6.55	6.55	7.05	6.8	6.59	6.91	7.03	7.59	7.49	7.51	1	-0.6	7.00711	-3.92	0.0018	0.0021	-2.46
Q15021	Condensin complex subunit 1 OS=Homo sapiens GN=NCAPD2 PE=1 SV=3	NCAPD2	3.9	4.29	3.38	3.74	3.84	2.91	2.84	3.18	2.79	3.31	1	0.82	3.41707	3.92	0.0018	0.0021	-2.46
Q9Y6J9	TAF6-like RNA polymerase II p300/CBP-associated factor-associated factor 65 kDa subunit 6L OS=Homo sapiens GN=TAF6L PE=1 SV=1	TAF6L	3.55	3.44	3.26	2.94	3.13	1.76	0.9	1.55	1.7	3.24	1	1.43	2.54849	3.9	0.0019	0.0022	-2.51
P62913	60S ribosomal protein L11 OS=Homo sapiens GN=RPL11 PE=1 SV=2	RPL11	8.58	8.74	8.69	8.84	8.83	8.18	8.24	8.58	8.41	8.44	2	0.36	8.55399	3.89	0.0019	0.0022	-2.52
Q01518	Adenylyl cyclase-associated protein 1 OS=Homo sapiens GN=CAP1 PE=1 SV=5	CAP1	6.2	6.19	6.39	6.55	6.32	5.67	5.63	5.96	6.03	6.04	2	0.46	6.09892	3.84	0.0021	0.0024	-2.62
Q9Y3B9	RRP15-like protein OS=Homo sapiens GN=RRP15 PE=1 SV=2	RRP15	4	3.8	3.3	3.51	3.42	3.05	2.5	1.67	0.01	2.05	1	1.75	2.73002	3.83	0.0021	0.0025	-2.64
Q70CQ2	Ubiquitin carboxyl-terminal hydrolase 34 OS=Homo sapiens GN=USP34 PE=1 SV=2	USP34	2.97	3.16	1.71	3.19	2.93	1.44	1.48	0.02	1.56	1.88	1	1.52	2.03377	3.83	0.0021	0.0025	-2.64
Q86UE4	Protein LYRIC OS=Homo sapiens GN=MTDH PE=1 SV=2	MTDH	5.07	5.11	5.02	5.25	5.07	4.07	4.36	4.64	4.53	4.92	1	0.6	4.80381	3.81	0.0022	0.0025	-2.67
P62861	40S ribosomal protein S30 OS=Homo sapiens GN=FAU PE=1 SV=1	FAU	9.07	9.06	9.68	9.29	9.44	8.76	8.51	8.91	8.78	9.08	2	0.5	9.0579	3.76	0.0024	0.0028	-2.76
P49321	Nuclear autoantigenic sperm protein OS=Homo sapiens GN=NASP PE=1 SV=2	NASP	6.07	6.05	6.38	6.42	6.21	5.28	5.38	5.99	5.58	5.97	2	0.59	5.9326	3.76	0.0024	0.0028	-2.77
Q9Y2S6	Translation machinery-associated protein 7 OS=Homo sapiens GN=TMA7 PE=1 SV=1	TMA7	6.33	6.46	6.49	6.58	6.41	5.51	4.92	5.2	5.32	6.62	2	0.94	5.98265	3.75	0.0026	0.003	-2.83
Q00403	Transcription initiation factor IIB OS=Homo sapiens GN=GTF2B PE=1 SV=1	GTF2B	3.1	2.84	3.03	3.03	3.42	1.25	0.9	3.2	1.4	1.63	1	1.41	2.37973	3.71	0.0026	0.0031	-2.86
Q96HW7	Integrator complex subunit 4 OS=Homo sapiens GN=INTS4 PE=1 SV=2	INTS4	3.31	3.13	3.26	2.94	1.63	1.61	1.56	0.02	2.19	0.02	1	1.77	1.96612	3.68	0.0028	0.0032	-2.92
Q96SB8	Structural maintenance of chromosomes protein 6 OS=Homo sapiens GN=SMC6 PE=1 SV=2	SMC6	3.1	3.4	2.12	3.11	3.3	2.03	1.48	2.39	0.01	1.4	1	1.54	2.23455	3.68	0.0028	0.0032	-2.92
P17036	Zinc finger protein 3 OS=Homo sapiens GN=ZNF3 PE=1 SV=3	ZNF3	2.97	1.87	3.15	2.94	2.64	0.01	0.01	1.67	1.56	2.09	1	1.65	1.89148	3.68	0.0028	0.0033	-2.93
O15372	Eukaryotic translation initiation factor 3 subunit H OS=Homo sapiens GN=EIF3H PE=1 SV=1	EIF3H	2.7	3.16	1.76	3.14	2.66	1.19	1.63	1.94	1.51	1.58	1	1.12	2.12763	3.67	0.0028	0.0033	-2.94
O43709	Probable 18S rRNA (guanine-N(7))-methyltransferase OS=Homo sapiens GN=BUD23 PE=1 SV=2	BUD23	5.54	5.61	5.57	6.1	5.7	3.93	3.39	4.05	3.8	5.97	1	1.47	4.96367	3.71	0.0033	0.0038	-3.01
Q86U86	Protein polybromo-1 OS=Homo sapiens GN=PBRM1 PE=1 SV=1	PBRM1	4.65	4.91	4.81	4.7	4.47	3.55	4.01	4.11	4.3	4.37	2	0.64	4.38926	3.64	0.003	0.0035	-3.01
Q14008	Cytoskeleton-associated protein 5 OS=Homo sapiens GN=CKAP5 PE=1 SV=3	CKAP5	2.89	3.14	3.09	3.32	3.21	1.69	1.84	1.99	1.61	3.15	1	1.08	2.59161	3.62	0.0031	0.0036	-3.03
Q04695	Keratin, type I cytoskeletal 17 OS=Homo sapiens GN=KRT17 PE=1 SV=2	KRT17	5.12	4.71	4.89	4.78	4.65	4.47	4.01	4.5	4	4.35	2	0.56	4.54622	3.6	0.0033	0.0038	-3.08
Q6NZY4	Zinc finger CCHC domain-containing protein 8 OS=Homo sapiens GN=ZCCHC8 PE=1 SV=2	ZCCHC8	4.98	5.34	5.49	5.43	4.7	4.16	3.87	4.6	4.06	5.07	1	0.84	4.77009	3.59	0.0033	0.0038	-3.09
P18615	Negative elongation factor E OS=Homo sapiens GN=NELFE PE=1 SV=3	NELFE	2.97	2.84	2.08	2.98	3.03	1.87	0.96	2.2	1.7	0.02	1	1.43	2.06407	3.59	0.0033	0.0038	-3.1
Q8TD26	Chromodomain-helicase-DNA-binding protein 6 OS=Homo sapiens GN=CHD6 PE=1 SV=4	CHD6	3.91	3.8	3.83	3.53	3.33	2.91	2.72	3.22	3.09	2.05	1	0.88	3.23877	3.59	0.0033	0.0038	-3.1
O95994	Anterior gradient protein 2 homolog OS=Homo sapiens GN=AGR2 PE=1 SV=1	AGR2	3.91	2.94	3.68	3.29	3.43	3.09	1.74	1.79	2.97	1.78	1	1.18	2.86112	3.58	0.0034	0.0039	-3.12
P05114	Non-histone chromosomal protein HMG-14 OS=Homo sapiens GN=HMGN1 PE=1 SV=3	HMGN1	6.16	6.31	5.87	6.19	6.31	6.08	5.35	5.84	5.07	5.23	2	0.65	5.84129	3.54	0.0037	0.0042	-3.2
Q12788	Transducin beta-like protein 3 OS=Homo sapiens GN=TBL3 PE=1 SV=2	TBL3	4.06	3.89	4.14	3.89	4.02	3.12	3.07	3.49	3.16	3.82	1	0.67	3.66484	3.53	0.0037	0.0042	-3.2
Q15050	Ribosome biogenesis regulatory protein homolog OS=Homo sapiens GN=RRS1 PE=1 SV=2	RRS1	8.01	7.61	7.29	7.35	7.32	7.34	6.8	7.05	6.9	6.86	5	0.53	7.25282	3.53	0.0037	0.0042	-3.2
P56211	cAMP-regulated phosphoprotein 19 OS=Homo sapiens GN=ARPP19 PE=1 SV=2	ARPP19	6.09	6.18	6.18	6.31	5.79	5.09	4.98	5.97	5.02	5.92	1	0.71	5.75237	3.39	0.0048	0.0055	-3.47
P01024	Complement C3 OS=Homo sapiens GN=C3 PE=1 SV=2	C3	7.8	7.71	8.21	7.72	7.63	7.05	7.01	7.65	7.32	7.55	4	0.5	7.56546	3.38	0.005	0.0057	-3.51
O95453	Poly(A)-specific ribonuclease PARN OS=Homo sapiens GN=PARN PE=1 SV=1	PARN	2.72	2.24	3.23	1.78	2.8	1.65	0.9	1.99	0.01	1.46	1	1.35	1.8777	3.37	0.005	0.0058	-3.52
P56192	Methionine--tRNA ligase, cytoplasmic OS=Homo sapiens GN=MARS PE=1 SV=2	MARS	3.43	3.78	4.03	3.95	3.87	2.95	2.93	1.35	3.08	3.26	1	1.1	3.26291	3.36	0.0052	0.006	-3.55
Q96RU3	Formin-binding protein 1 OS=Homo sapiens GN=FNBP1 PE=1 SV=2	FNBP1	4.53	4.65	5.14	4.53	4.66	3.79	3.58	4.54	4.02	4.24	1	0.67	4.36777	3.33	0.0054	0.0062	-3.59
P04279	Semenogelin-1 OS=Homo sapiens GN=SEMG1 PE=1 SV=2	SEMG1	1.93	2.97	2.92	2.06	2.76	1.02	0.96	2.03	0.01	1.92	1	1.34	1.85927	3.31	0.0056	0.0065	-3.63
Q9Y2R4	Probable ATP-dependent RNA helicase DDX52 OS=Homo sapiens GN=DDX52 PE=1 SV=3	DDX52	2.97	3.06	3.28	1.95	3.04	1.8	1.84	2.12	2.02	2.01	1	0.9	2.40892	3.3	0.0057	0.0066	-3.65
Q9Y2L1	Exosome complex exonuclease RRP44 OS=Homo sapiens GN=DIS3 PE=1 SV=2	DIS3	4.79	4.33	4.44	4.61	5	2.51	3.18	5.06	2.99	2.5	2	1.38	3.94172	3.33	0.0059	0.0068	-3.65
Q96RN5	Mediator of RNA polymerase II transcription subunit 15 OS=Homo sapiens GN=MED15 PE=1 SV=2	MED15	5.49	5.67	5.88	5.83	5.63	4.75	4.76	5.42	4.88	5.67	2	0.61	5.39892	3.29	0.0059	0.0067	-3.68
O15511	Actin-related protein 2/3 complex subunit 5 OS=Homo sapiens GN=ARPC5 PE=1 SV=3	ARPC5	4.82	4.79	4.38	4.83	4.81	4.87	3.77	3.91	3.8	3.69	1	0.72	4.36582	3.26	0.0063	0.0072	-3.74
P43307	Translocon-associated protein subunit alpha OS=Homo sapiens GN=SSR1 PE=1 SV=3	SSR1	2.26	2.94	2	2.27	2.74	1.97	1.07	0.02	1.34	1.73	1	1.22	1.83326	3.25	0.0063	0.0072	-3.75
Q16401	26S proteasome non-ATPase regulatory subunit 5 OS=Homo sapiens GN=PSMD5 PE=1 SV=3	PSMD5	8.32	8.31	8.61	8.43	8.13	7.56	7.34	8.23	7.67	8.26	4	0.54	8.08664	3.18	0.0073	0.0083	-3.89
P30044	Peroxiredoxin-5, mitochondrial OS=Homo sapiens GN=PRDX5 PE=1 SV=4	PRDX5	2.76	1.91	1.14	2.98	2.87	1.49	1.22	1.67	0.01	0.02	1	1.45	1.60666	3.14	0.0078	0.0089	-3.96
Q8TEM1	Nuclear pore membrane glycoprotein 210 OS=Homo sapiens GN=NUP210 PE=1 SV=3	NUP210	6.05	6.33	5.97	6.34	6.2	5.88	5.59	5.66	6.09	5.76	3	0.38	5.98863	3.08	0.0087	0.01	-4.07
P14923	Junction plakoglobin OS=Homo sapiens GN=JUP PE=1 SV=3	JUP	9.97	9.93	10.17	9.89	9.91	8.57	9.78	8.72	9.9	9.2	11	0.74	9.60409	3.12	0.0094	0.011	-4.08
P51571	Translocon-associated protein subunit delta OS=Homo sapiens GN=SSR4 PE=1 SV=1	SSR4	5.82	5.84	5.85	6.32	6.19	5.45	5.57	5.73	5.5	5.77	1	0.4	5.80427	3.08	0.0089	0.01	-4.09
O95758	Polypyrimidine tract-binding protein 3 OS=Homo sapiens GN=PTBP3 PE=1 SV=2	PTBP3	5.97	6.93	6.77	7.79	6.42	4.6	6.57	6.06	5	5.3	1	1.27	6.14101	3.13	0.0096	0.011	-4.09
Q9BVP2	Guanine nucleotide-binding protein-like 3 OS=Homo sapiens GN=GNL3 PE=1 SV=2	GNL3	4.3	4.25	3.89	3.33	3.91	3.66	2.84	2.08	3.39	3.22	1	0.9	3.48667	3.03	0.0098	0.011	-4.18
Q8NI36	WD repeat-containing protein 36 OS=Homo sapiens GN=WDR36 PE=1 SV=1	WDR36	3.98	3.8	3.51	3.53	3.01	3.06	2.71	1.73	2.79	3.15	1	0.88	3.12651	3.02	0.0099	0.011	-4.19
Q9P2D0	Inhibitor of Bruton tyrosine kinase OS=Homo sapiens GN=IBTK PE=1 SV=3	IBTK	7.27	7.18	6.96	7.04	6.67	7.31	7.4	7.72	7.2	7.41	1	-0.39	7.21547	-3.01	0.01	0.011	-4.22
O14646	Chromodomain-helicase-DNA-binding protein 1 OS=Homo sapiens GN=CHD1 PE=1 SV=2	CHD1	4	3.99	4.07	4.4	4.06	3.42	2.82	3.44	2.79	4.22	1	0.76	3.72056	2.96	0.011	0.013	-4.31
Q92817	Envoplakin OS=Homo sapiens GN=EVPL PE=1 SV=3	EVPL	5.19	5.4	5.63	5.42	5.49	4.6	4.9	5.31	4.94	5.21	2	0.43	5.21044	2.92	0.012	0.014	-4.39
P30622	CAP-Gly domain-containing linker protein 1 OS=Homo sapiens GN=CLIP1 PE=1 SV=2	CLIP1	3.91	3.96	4.14	3.52	6.6	1.53	2.58	3.91	3.32	1.88	1	1.79	3.53476	2.94	0.013	0.015	-4.42
Q14574	Desmocollin-3 OS=Homo sapiens GN=DSC3 PE=1 SV=3	DSC3	4.48	4.31	4.74	4.25	4.37	3.7	3.6	4.38	3.67	4.11	1	0.54	4.15996	2.88	0.013	0.015	-4.45
Q13201	Multimerin-1 OS=Homo sapiens GN=MMRN1 PE=1 SV=3	MMRN1	5.8	5.68	6.2	6.07	5.91	6.1	6.06	6.39	6.54	6.53	1	-0.39	6.12784	-2.87	0.013	0.015	-4.48
Q96P70	Importin-9 OS=Homo sapiens GN=IPO9 PE=1 SV=3	IPO9	5.25	5.71	5.85	5.62	5.7	4.66	4.79	5.51	5.03	5.49	1	0.53	5.36167	2.86	0.013	0.015	-4.5
O60828	Polyglutamine-binding protein 1 OS=Homo sapiens GN=PQBP1 PE=1 SV=1	PQBP1	8.47	8.52	7.95	8.98	7.78	7.39	7.19	7.8	7.5	8.27	1	0.71	7.98446	2.88	0.014	0.016	-4.51
P19387	DNA-directed RNA polymerase II subunit RPB3 OS=Homo sapiens GN=POLR2C PE=1 SV=2	POLR2C	4.63	4.87	4.53	4.68	4.49	4.06	4.39	4.45	4.18	4.14	2	0.4	4.44034	2.82	0.015	0.016	-4.57
Q01664	Transcription factor AP-4 OS=Homo sapiens GN=TFAP4 PE=1 SV=2	TFAP4	6.69	6.7	6.94	6.73	6.48	6.12	6.09	6.79	6.23	6.36	3	0.39	6.51282	2.82	0.015	0.016	-4.58
Q8N5C6	S1 RNA-binding domain-containing protein 1 OS=Homo sapiens GN=SRBD1 PE=1 SV=2	SRBD1	2.76	1.7	1.6	2.94	2.87	1.49	1.31	1.62	0.01	1.73	1	1.14	1.80407	2.81	0.015	0.017	-4.59
O14818	Proteasome subunit alpha type-7 OS=Homo sapiens GN=PSMA7 PE=1 SV=1	PSMA7	2.87	2.21	2.23	2.2	2.09	1.44	1.96	0.02	0.01	2.05	1	1.23	1.70869	2.8	0.015	0.017	-4.6
P60510	Serine/threonine-protein phosphatase 4 catalytic subunit OS=Homo sapiens GN=PPP4C PE=1 SV=1	PPP4C	4.62	4.14	4.29	4.46	4.23	3.19	3.84	3.89	4.22	3.83	1	0.55	4.07142	2.78	0.016	0.018	-4.65
Q96RS6	NudC domain-containing protein 1 OS=Homo sapiens GN=NUDCD1 PE=1 SV=2	NUDCD1	3.57	3.85	4.24	3.77	4.14	2.99	3.16	3.84	3.16	3.52	1	0.58	3.62363	2.72	0.017	0.02	-4.75
P62979	Ubiquitin-40S ribosomal protein S27a OS=Homo sapiens GN=RPS27A PE=1 SV=2	RPS27A	8.72	8.65	8.98	9.24	9.23	9.31	8.82	9.78	9.87	9.76	1	-0.54	9.23763	-2.73	0.018	0.02	-4.76
P13646	Keratin, type I cytoskeletal 13 OS=Homo sapiens GN=KRT13 PE=1 SV=4	KRT13	5.75	5.93	7.74	6.98	5.17	4.97	4.77	5.72	4.73	5.43	2	1.19	5.71987	2.75	0.019	0.021	-4.77
Q93062	RNA-binding protein with multiple splicing OS=Homo sapiens GN=RBPMS PE=1 SV=1	RBPMS	6.47	6.58	6.69	6.34	6.23	5.87	5.62	6.41	6.15	6.22	1	0.41	6.25933	2.7	0.018	0.02	-4.79
Q13523	Serine/threonine-protein kinase PRP4 homolog OS=Homo sapiens GN=PRPF4B PE=1 SV=3	PRPF4B	7.31	7.27	7.36	7.32	7.3	6.54	6.65	7.24	7.16	7.15	5	0.37	7.13099	2.69	0.019	0.021	-4.81
Q12931	Heat shock protein 75 kDa, mitochondrial OS=Homo sapiens GN=TRAP1 PE=1 SV=3	TRAP1	4.49	4.48	4.6	4.88	4.81	4.91	4.5	5.42	5.87	5.55	1	-0.6	4.9512	-2.65	0.02	0.022	-4.89
Q9Y3P9	Rab GTPase-activating protein 1 OS=Homo sapiens GN=RABGAP1 PE=1 SV=3	RABGAP1	1.49	2.24	3.15	2.94	2.12	1.02	1.22	1.84	1.45	1.83	1	0.91	1.9305	2.65	0.02	0.022	-4.89
Q8WUM0	Nuclear pore complex protein Nup133 OS=Homo sapiens GN=NUP133 PE=1 SV=2	NUP133	4.93	5.06	5.2	5.14	5.12	3.48	3.84	3.45	3.51	5.87	2	1.06	4.55959	2.67	0.021	0.023	-4.89
E9PRG8	Uncharacterized protein C11orf98 OS=Homo sapiens GN=C11orf98 PE=4 SV=1	C11orf98	4.33	4.31	4.3	3.92	4.35	3.39	3.66	4.2	3.55	3.96	1	0.49	3.99675	2.62	0.021	0.024	-4.94
Q13769	THO complex subunit 5 homolog OS=Homo sapiens GN=THOC5 PE=1 SV=2	THOC5	1.62	3.08	2.27	2.17	2.78	1.76	1.6	1.79	1.51	1.4	1	0.77	1.99716	2.59	0.022	0.025	-5
O75817	Ribonuclease P protein subunit p20 OS=Homo sapiens GN=POP7 PE=1 SV=2	POP7	2.78	3.03	3.21	3.96	4.06	2.49	1.84	2.79	2.81	3.07	1	0.81	3.00266	2.58	0.023	0.026	-5.02
Q13724	Mannosyl-oligosaccharide glucosidase OS=Homo sapiens GN=MOGS PE=1 SV=5	MOGS	3.18	2.92	2.04	2.13	1.79	0.01	1.22	1.49	1.4	2.4	1	1.11	1.85751	2.57	0.023	0.026	-5.03
P13984	General transcription factor IIF subunit 2 OS=Homo sapiens GN=GTF2F2 PE=1 SV=2	GTF2F2	4.67	4.01	4.53	4.71	4.29	4	3.26	4.1	4.16	4.02	1	0.53	4.17441	2.55	0.024	0.027	-5.07
P02794	Ferritin heavy chain OS=Homo sapiens GN=FTH1 PE=1 SV=2	FTH1	3.25	3.14	3.74	3.41	3.71	2.84	2.76	2.16	1.74	3.65	1	0.82	3.04056	2.54	0.024	0.027	-5.08
Q86TU7	Histone-lysine N-methyltransferase setd3 OS=Homo sapiens GN=SETD3 PE=1 SV=1	SETD3	2.64	2.95	1.76	2.23	2.18	1.61	0.01	2.43	0.01	1.73	1	1.2	1.75698	2.52	0.026	0.028	-5.12
O43318	Mitogen-activated protein kinase kinase kinase 7 OS=Homo sapiens GN=MAP3K7 PE=1 SV=1	MAP3K7	1.62	2.8	2.27	2.92	2.94	1.69	1.84	1.62	0.01	2.2	1	1.04	1.99145	2.49	0.027	0.03	-5.18
O75153	Clustered mitochondria protein homolog OS=Homo sapiens GN=CLUH PE=1 SV=2	CLUH	6.22	6.21	6.5	6.45	6.25	5.75	5.66	6.29	5.81	6.33	1	0.36	6.14792	2.43	0.031	0.034	-5.29
P07305	Histone H1.0 OS=Homo sapiens GN=H1F0 PE=1 SV=3	H1F0	9.88	9.95	10.1	10.32	10.15	9.59	9.6	9.97	9.91	9.99	4	0.27	9.94565	2.42	0.031	0.034	-5.3
Q969X6	U3 small nucleolar RNA-associated protein 4 homolog OS=Homo sapiens GN=UTP4 PE=1 SV=1	UTP4	5.66	5.21	4.9	4.6	5.08	4.79	4.76	4.5	4.03	4.84	1	0.51	4.83591	2.41	0.032	0.035	-5.33
Q9ULA0	Aspartyl aminopeptidase OS=Homo sapiens GN=DNPEP PE=1 SV=1	DNPEP	7.78	7.65	8.2	7.95	7.91	7.34	7.22	8.02	7.49	7.64	4	0.35	7.72097	2.41	0.032	0.035	-5.33
Q15047	Histone-lysine N-methyltransferase SETDB1 OS=Homo sapiens GN=SETDB1 PE=1 SV=1	SETDB1	4.51	4.62	4.72	4.32	4.45	4.62	4.74	5.07	4.85	5.01	1	-0.33	4.69154	-2.4	0.032	0.036	-5.34
P02538	Keratin, type II cytoskeletal 6A OS=Homo sapiens GN=KRT6A PE=1 SV=3	KRT6A	6.45	6.65	7.39	6.68	6.62	7.08	6.88	7.58	6.97	7.39	1	-0.42	6.96875	-2.34	0.036	0.039	-5.44
P78371	T-complex protein 1 subunit beta OS=Homo sapiens GN=CCT2 PE=1 SV=4	CCT2	7.78	7.73	8.51	8.07	7.92	6.88	8.01	7.31	7.45	7.88	6	0.49	7.75485	2.34	0.037	0.041	-5.47
Q9P0W2	SWI/SNF-related matrix-associated actin-dependent regulator of chromatin subfamily E member 1-related OS=Homo sapiens GN=HMG20B PE=1 SV=1	HMG20B	6.17	6.31	6.34	6.2	5.93	6.27	6.33	6.77	6.36	6.73	1	-0.3	6.34263	-2.33	0.037	0.041	-5.47
P18583	Protein SON OS=Homo sapiens GN=SON PE=1 SV=4	SON	5.94	5.99	6.11	6	6.02	5.07	5.12	6.03	5.98	5.71	2	0.43	5.79805	2.32	0.037	0.041	-5.48
P09497	Clathrin light chain B OS=Homo sapiens GN=CLTB PE=1 SV=1	CLTB	4.17	4.81	4.89	5.34	4.65	4.08	4.11	4.69	3.8	4.55	1	0.53	4.50825	2.32	0.037	0.041	-5.49
P26639	Threonine--tRNA ligase, cytoplasmic OS=Homo sapiens GN=TARS PE=1 SV=3	TARS	3.85	3.97	3.98	4.56	4.11	3.41	3.81	3.75	3.97	3.11	1	0.48	3.85286	2.32	0.038	0.041	-5.49
O60563	Cyclin-T1 OS=Homo sapiens GN=CCNT1 PE=1 SV=1	CCNT1	2.09	2.18	3.33	2.33	2.74	2.06	1.36	2.49	1.56	1.63	1	0.72	2.17654	2.25	0.042	0.047	-5.61
P08779	Keratin, type I cytoskeletal 16 OS=Homo sapiens GN=KRT16 PE=1 SV=4	KRT16	9.39	9.41	10.3	9.8	9.24	10.14	9.62	10.45	9.91	10.25	10	-0.45	9.85115	-2.21	0.047	0.052	-5.68
P08579	U2 small nuclear ribonucleoprotein B'' OS=Homo sapiens GN=SNRPB2 PE=1 SV=1	SNRPB2	4.36	4.55	4.79	4.75	4.52	3.76	3.81	4.52	4.32	4.52	1	0.41	4.39014	2.18	0.048	0.053	-5.73
P67870	Casein kinase II subunit beta OS=Homo sapiens GN=CSNK2B PE=1 SV=1	CSNK2B	6.08	6.08	6.58	6.66	5.95	5.13	5.21	6.23	5.63	6.41	1	0.55	5.9961	2.17	0.05	0.055	-5.75
P62495	Eukaryotic peptide chain release factor subunit 1 OS=Homo sapiens GN=ETF1 PE=1 SV=3	ETF1	3.78	2.84	3.19	3.77	3.15	2.82	2.44	3.16	1.7	3.21	1	0.68	3.00614	2.16	0.05	0.055	-5.76
P49411	Elongation factor Tu, mitochondrial OS=Homo sapiens GN=TUFM PE=1 SV=2	TUFM	2.12	2.18	2	3.46	3.16	1.65	1.44	0.02	1.4	3.09	1	1.06	2.05253	2.13	0.053	0.058	-5.81
Q5VYK3	Proteasome-associated protein ECM29 homolog OS=Homo sapiens GN=ECM29 PE=1 SV=2	ECM29	6.05	5.81	6.08	5.95	6.03	5.22	5.33	5.91	5.31	6.22	2	0.39	5.79244	2.11	0.055	0.06	-5.85
Q5M775	Cytospin-B OS=Homo sapiens GN=SPECC1 PE=1 SV=1	SPECC1	7	7.05	6.73	6.97	6.62	7.02	7.15	7.69	6.78	7.39	1	-0.33	7.04075	-2.1	0.056	0.062	-5.87
O14976	Cyclin-G-associated kinase OS=Homo sapiens GN=GAK PE=1 SV=2	GAK	3.59	3.52	3.54	4.27	3.67	3.41	3.01	2.97	3.24	3.71	1	0.45	3.49207	2.07	0.059	0.065	-5.92
Q92917	G patch domain and KOW motifs-containing protein OS=Homo sapiens GN=GPKOW PE=1 SV=2	GPKOW	7.4	7.52	7.73	7.41	7.32	7.44	7.51	8.04	7.8	7.91	2	-0.26	7.60676	-2.06	0.06	0.066	-5.94
Q86WI1	Fibrocystin-L OS=Homo sapiens GN=PKHD1L1 PE=2 SV=2	PKHD1L1	2.87	2.18	3.13	2.9	1.35	2.94	3	2.99	3.13	3.65	1	-0.66	2.8132	-1.99	0.068	0.074	-6.05
P31944	Caspase-14 OS=Homo sapiens GN=CASP14 PE=1 SV=2	CASP14	6.87	6.68	7.16	6.5	6.9	6.91	6.75	7.38	7.19	7.38	2	-0.3	6.97136	-1.98	0.07	0.076	-6.07
P25705	ATP synthase subunit alpha, mitochondrial OS=Homo sapiens GN=ATP5A1 PE=1 SV=1	ATP5A1	5.28	5.1	5.57	5.75	5.38	4.94	4.55	5.31	5.2	5.36	2	0.35	5.24431	1.96	0.072	0.078	-6.1
P35908	Keratin, type II cytoskeletal 2 epidermal OS=Homo sapiens GN=KRT2 PE=1 SV=2	KRT2	12.49	11.48	13.54	11.98	12.06	11.8	13.96	13.18	13.49	13.63	34	-0.9	12.7608	-1.94	0.081	0.088	-6.15
P38117	Electron transfer flavoprotein subunit beta OS=Homo sapiens GN=ETFB PE=1 SV=3	ETFB	3.89	3.97	3.81	3.81	3.72	3.47	3.3	3.34	3.18	4.06	1	0.37	3.65363	1.91	0.078	0.085	-6.17
Q8N1N4	Keratin, type II cytoskeletal 78 OS=Homo sapiens GN=KRT78 PE=1 SV=2	KRT78	6.68	6.67	7.87	6.9	6.83	6.92	7.12	7.9	7.78	7.65	4	-0.48	7.23273	-1.91	0.081	0.088	-6.18
Q08554	Desmocollin-1 OS=Homo sapiens GN=DSC1 PE=1 SV=2	DSC1	5.59	4.34	7.5	5.62	5.02	5.25	7.76	5.89	8.46	7.78	1	-1.41	6.32078	-1.92	0.085	0.092	-6.19
Q6UVM3	Potassium channel subfamily T member 2 OS=Homo sapiens GN=KCNT2 PE=1 SV=1	KCNT2	5.65	5.56	5.85	5.75	5.65	5.6	5.77	6.52	5.84	6.3	1	-0.31	5.84908	-1.9	0.08	0.087	-6.19
O14965	Aurora kinase A OS=Homo sapiens GN=AURKA PE=1 SV=2	AURKA	1.78	1.91	3.35	2.1	2.94	2.12	1.17	1.67	1.56	2.2	1	0.67	2.07985	1.89	0.081	0.088	-6.2
P49916	DNA ligase 3 OS=Homo sapiens GN=LIG3 PE=1 SV=2	LIG3	2.89	1.83	3.03	2.98	1.58	1.39	2.38	2.49	0.01	1.52	1	0.9	2.01047	1.88	0.082	0.089	-6.22
Q9NPH2	Inositol-3-phosphate synthase 1 OS=Homo sapiens GN=ISYNA1 PE=1 SV=1	ISYNA1	2.76	2.72	2.37	2.79	2.03	2.84	1.87	3.71	3.82	3.92	1	-0.7	2.88247	-1.86	0.085	0.092	-6.25
Q13868	Exosome complex component RRP4 OS=Homo sapiens GN=EXOSC2 PE=1 SV=2	EXOSC2	3.47	3.85	3.62	3.49	3.69	2.92	1.63	3.44	3.51	3.54	1	0.62	3.31817	1.86	0.086	0.093	-6.26
Q9UNF1	Melanoma-associated antigen D2 OS=Homo sapiens GN=MAGED2 PE=1 SV=2	MAGED2	5.56	5.4	5.81	5.92	5.76	5.09	5.17	5.85	5.35	5.52	1	0.29	5.54465	1.85	0.087	0.094	-6.27
Q5D862	Filaggrin-2 OS=Homo sapiens GN=FLG2 PE=1 SV=1	FLG2	6.37	5.99	7.15	5.54	6.49	6.46	6.44	7.35	6.52	7.79	4	-0.6	6.60927	-1.8	0.098	0.11	-6.35
P28066	Proteasome subunit alpha type-5 OS=Homo sapiens GN=PSMA5 PE=1 SV=3	PSMA5	5.35	5.74	5.51	5.98	5.69	5.28	5.02	5.61	5.52	5.51	2	0.27	5.5218	1.78	0.098	0.11	-6.38
Q9BZW7	Testis-specific gene 10 protein OS=Homo sapiens GN=TSGA10 PE=1 SV=1	TSGA10	4.2	4.23	4.79	4.45	4.51	4.18	4.09	4.42	3.83	4.17	1	0.29	4.28601	1.75	0.1	0.11	-6.43
P54652	Heat shock-related 70 kDa protein 2 OS=Homo sapiens GN=HSPA2 PE=1 SV=1	HSPA2	3.15	3.08	3.21	3.41	3.51	1.9	2.81	3.68	2.09	3.11	1	0.55	2.99389	1.74	0.11	0.11	-6.44
P49588	Alanine--tRNA ligase, cytoplasmic OS=Homo sapiens GN=AARS PE=1 SV=2	AARS	6.01	6.2	5.97	6.28	6.18	5.83	5.84	5.98	6.06	6.04	3	0.18	6.03824	1.74	0.11	0.11	-6.45
P53680	AP-2 complex subunit sigma OS=Homo sapiens GN=AP2S1 PE=1 SV=2	AP2S1	6.21	6.24	6.38	6.08	6.82	5.08	5.43	7.09	5.8	5.6	1	0.54	6.07237	1.73	0.11	0.12	-6.46
Q15084	Protein disulfide-isomerase A6 OS=Homo sapiens GN=PDIA6 PE=1 SV=1	PDIA6	3.01	3.08	2.16	3.56	3.26	1.73	2.77	3.26	2.02	2.44	1	0.57	2.72831	1.69	0.11	0.12	-6.52
Q15517	Corneodesmosin OS=Homo sapiens GN=CDSN PE=1 SV=3	CDSN	6.38	4.99	7.41	4.02	5.77	6.47	6.32	7.67	6.39	6.55	1	-0.97	6.19771	-1.68	0.13	0.13	-6.54
Q92747	Actin-related protein 2/3 complex subunit 1A OS=Homo sapiens GN=ARPC1A PE=2 SV=2	ARPC1A	6.29	6.48	6.71	6.68	6.48	6.65	6.32	7.2	6.96	6.77	2	-0.25	6.65194	-1.66	0.12	0.13	-6.55
Q8TAD8	Smad nuclear-interacting protein 1 OS=Homo sapiens GN=SNIP1 PE=1 SV=1	SNIP1	4.33	4.12	4.33	4.1	3.38	3.66	3.13	4.3	2.99	3.9	1	0.46	3.82283	1.66	0.12	0.13	-6.56
P13647	Keratin, type II cytoskeletal 5 OS=Homo sapiens GN=KRT5 PE=1 SV=3	KRT5	10.18	9.84	11.57	10.12	10.12	10.59	10.61	10.94	10.95	11.03	18	-0.46	10.5967	-1.66	0.12	0.13	-6.56
Q9NVU0	DNA-directed RNA polymerase III subunit RPC5 OS=Homo sapiens GN=POLR3E PE=1 SV=1	POLR3E	5.04	5.08	5.38	4.87	6.34	5.31	5.29	7.34	6.13	5.9	1	-0.65	5.66733	-1.64	0.13	0.14	-6.59
Q99961	Endophilin-A2 OS=Homo sapiens GN=SH3GL1 PE=1 SV=1	SH3GL1	3.5	3.48	3.77	3.58	3.59	3.91	3.71	4.31	3.67	3.74	1	-0.28	3.72632	-1.62	0.13	0.14	-6.62
P25311	Zinc-alpha-2-glycoprotein OS=Homo sapiens GN=AZGP1 PE=1 SV=2	AZGP1	6.2	6.35	6.71	6.17	6.21	6.33	6.19	7.14	6.5	6.94	1	-0.29	6.47398	-1.62	0.13	0.14	-6.63
Q15813	Tubulin-specific chaperone E OS=Homo sapiens GN=TBCE PE=1 SV=1	TBCE	1.29	2.24	3.35	2.17	2.76	3.1	1.96	3.46	3.14	3.26	1	-0.62	2.67384	-1.61	0.13	0.14	-6.63
P02747	Complement C1q subcomponent subunit C OS=Homo sapiens GN=C1QC PE=1 SV=3	C1QC	9.34	9.53	9.99	9.58	9.38	8.91	8.85	9.63	9.12	9.79	1	0.3	9.41201	1.61	0.13	0.14	-6.64
Q9UNX4	WD repeat-containing protein 3 OS=Homo sapiens GN=WDR3 PE=1 SV=1	WDR3	1.71	2.05	1.81	1.64	1.75	2.12	1.93	1.67	3.16	2.4	1	-0.47	2.02401	-1.56	0.14	0.15	-6.71
P02790	Hemopexin OS=Homo sapiens GN=HPX PE=1 SV=2	HPX	5.19	5.26	5.46	5.04	5.09	5.28	5.04	5.82	5.45	5.62	1	-0.24	5.32425	-1.54	0.15	0.16	-6.73
P04264	Keratin, type II cytoskeletal 1 OS=Homo sapiens GN=KRT1 PE=1 SV=6	KRT1	13.74	13.26	15.51	13.85	13.69	14.19	14.1	14.45	15.81	14.93	37	-0.69	14.3541	-1.51	0.16	0.17	-6.77
P20930	Filaggrin OS=Homo sapiens GN=FLG PE=1 SV=3	FLG	6.79	7.31	7.36	4.92	7.34	7.76	6.39	8.45	7.57	7.42	3	-0.77	7.13102	-1.48	0.17	0.18	-6.82
Q9H6S0	Probable ATP-dependent RNA helicase YTHDC2 OS=Homo sapiens GN=YTHDC2 PE=1 SV=2	YTHDC2	4.86	5.12	5.33	5.02	4.97	4.67	4.22	5.29	4.81	4.95	1	0.27	4.9242	1.48	0.16	0.17	-6.82
P51659	Peroxisomal multifunctional enzyme type 2 OS=Homo sapiens GN=HSD17B4 PE=1 SV=3	HSD17B4	4.59	4.66	4.05	4.74	4.79	4.21	4.12	4.3	4.45	4.55	2	0.24	4.44514	1.42	0.18	0.19	-6.9
O15213	WD repeat-containing protein 46 OS=Homo sapiens GN=WDR46 PE=1 SV=3	WDR46	8.62	8.59	8.78	8.55	8.43	8.24	8.06	8.67	8.27	8.8	3	0.19	8.50191	1.39	0.19	0.2	-6.93
Q92995	Ubiquitin carboxyl-terminal hydrolase 13 OS=Homo sapiens GN=USP13 PE=1 SV=2	USP13	2.7	2.05	3.38	3.01	1.63	1.8	1.31	2.39	1.74	2.88	1	0.53	2.29029	1.36	0.2	0.21	-6.97
Q9BRZ2	E3 ubiquitin-protein ligase TRIM56 OS=Homo sapiens GN=TRIM56 PE=1 SV=3	TRIM56	4.42	4.72	4.59	4.63	4.38	3.57	3.68	4.58	4.56	4.76	1	0.32	4.38995	1.35	0.2	0.21	-6.99
P10809	60 kDa heat shock protein, mitochondrial OS=Homo sapiens GN=HSPD1 PE=1 SV=2	HSPD1	5.32	4.16	5.09	5.33	5.68	4.56	4.23	4.8	5.09	5.14	2	0.35	4.94137	1.34	0.2	0.21	-7
P54105	Methylosome subunit pICln OS=Homo sapiens GN=CLNS1A PE=1 SV=1	CLNS1A	3.5	3.68	3.67	3.92	3.81	3.16	2.74	3.93	3.44	3.76	1	0.31	3.56028	1.33	0.21	0.22	-7.01
Q96P16	Regulation of nuclear pre-mRNA domain-containing protein 1A OS=Homo sapiens GN=RPRD1A PE=1 SV=1	RPRD1A	5.37	5.36	5.48	5.71	5.5	5	5.28	5.48	5.49	5.33	1	0.17	5.39928	1.32	0.21	0.22	-7.02
O94905	Erlin-2 OS=Homo sapiens GN=ERLIN2 PE=1 SV=1	ERLIN2	2.84	2.15	2.2	3.01	2.8	1.57	1.77	3.36	2.16	1.83	1	0.46	2.36858	1.32	0.21	0.22	-7.03
Q05D32	CTD small phosphatase-like protein 2 OS=Homo sapiens GN=CTDSPL2 PE=1 SV=2	CTDSPL2	3.22	3.49	3.69	2.94	3.1	2.87	2.52	1.99	3.36	3.68	1	0.4	3.0865	1.31	0.21	0.23	-7.04
P13645	Keratin, type I cytoskeletal 10 OS=Homo sapiens GN=KRT10 PE=1 SV=6	KRT10	12.29	11.62	13.77	12.37	12.02	11.97	13.62	13	12.81	13.35	24	-0.54	12.6811	-1.28	0.23	0.24	-7.07
P68371	Tubulin beta-4B chain OS=Homo sapiens GN=TUBB4B PE=1 SV=1	TUBB4B	4.14	4.65	4.69	4.36	6.26	4.27	4.98	7.3	5.85	5.31	1	-0.72	5.18169	-1.28	0.23	0.24	-7.08
P02533	Keratin, type I cytoskeletal 14 OS=Homo sapiens GN=KRT14 PE=1 SV=4	KRT14	9.71	9.66	11	9.9	9.85	10.18	9.88	10.82	10.29	10.52	7	-0.31	10.1812	-1.24	0.24	0.25	-7.12
Q86YZ3	Hornerin OS=Homo sapiens GN=HRNR PE=1 SV=2	HRNR	8.75	8.81	10.15	8.43	8.95	10.06	8.25	10.05	9.41	9.83	13	-0.5	9.26868	-1.23	0.25	0.26	-7.13
P46063	ATP-dependent DNA helicase Q1 OS=Homo sapiens GN=RECQL PE=1 SV=3	RECQL	8.42	8.14	8.42	8.08	8.3	7.95	7.95	8.42	8.09	8.26	2	0.14	8.20328	1.23	0.24	0.25	-7.13
P52948	Nuclear pore complex protein Nup98-Nup96 OS=Homo sapiens GN=NUP98 PE=1 SV=4	NUP98	3.73	3.66	3.62	2.83	2.87	2.44	2.48	3.57	2.89	3.5	1	0.37	3.16145	1.23	0.24	0.25	-7.14
Q9Y2A7	Nck-associated protein 1 OS=Homo sapiens GN=NCKAP1 PE=1 SV=1	NCKAP1	3.5	4.11	2.16	4.91	3.62	3.33	2.67	3.12	1.87	4.21	1	0.62	3.34964	1.23	0.24	0.26	-7.14
Q9Y6D9	Mitotic spindle assembly checkpoint protein MAD1 OS=Homo sapiens GN=MAD1L1 PE=1 SV=2	MAD1L1	3.33	3.16	3.33	3.38	3.07	2.94	2.56	3.32	3.6	2.27	1	0.32	3.09538	1.22	0.24	0.26	-7.14
H7BZ55	Putative ciliary rootlet coiled-coil protein 2 OS=Homo sapiens GN=CROCC2 PE=5 SV=3	CROCC2	6.64	6.89	7.02	6.62	6.35	6.68	6.84	7.38	6.5	7.16	1	-0.21	6.80677	-1.22	0.24	0.26	-7.14
Q13601	KRR1 small subunit processome component homolog OS=Homo sapiens GN=KRR1 PE=1 SV=4	KRR1	6.36	5.79	6.07	5.18	5.93	5.55	5.25	6.15	5.53	5.58	1	0.26	5.73949	1.21	0.25	0.26	-7.16
P39019	40S ribosomal protein S19 OS=Homo sapiens GN=RPS19 PE=1 SV=2	RPS19	8.92	9.2	9.08	9.34	9.26	8.78	8.94	9.29	9	9.15	5	0.13	9.0945	1.16	0.27	0.28	-7.21
Q96G21	U3 small nucleolar ribonucleoprotein protein IMP4 OS=Homo sapiens GN=IMP4 PE=1 SV=1	IMP4	2.97	1.98	2.31	2.13	1.96	1.93	2.65	1.42	1.56	2.01	1	0.36	2.09296	1.16	0.27	0.28	-7.22
O00148	ATP-dependent RNA helicase DDX39A OS=Homo sapiens GN=DDX39A PE=1 SV=2	DDX39A	5.11	5.1	4.95	4.85	4.88	4.48	4.74	5.17	4.58	5.05	1	0.18	4.89025	1.15	0.27	0.29	-7.23
Q9NWF9	E3 ubiquitin-protein ligase RNF216 OS=Homo sapiens GN=RNF216 PE=1 SV=3	RNF216	4.64	4.99	4.91	4.38	4.88	4.36	3.96	4.91	4.57	4.88	2	0.23	4.64954	1.14	0.27	0.29	-7.24
P35527	Keratin, type I cytoskeletal 9 OS=Homo sapiens GN=KRT9 PE=1 SV=3	KRT9	12.84	12.61	14.23	12.76	12.88	13.35	12.12	13.55	15.07	14.11	29	-0.58	13.3535	-1.12	0.29	0.3	-7.26
Q9UHI6	Probable ATP-dependent RNA helicase DDX20 OS=Homo sapiens GN=DDX20 PE=1 SV=2	DDX20	4.01	4.33	4.29	5.15	3.62	3.59	3.42	4.45	3.85	4.49	1	0.32	4.11997	1.09	0.29	0.31	-7.29
Q6UWP8	Suprabasin OS=Homo sapiens GN=SBSN PE=1 SV=2	SBSN	7.8	7.45	8.26	6.76	7.3	7.55	7.3	8.13	7.89	8.08	2	-0.28	7.65154	-1.09	0.3	0.31	-7.29
P08195	4F2 cell-surface antigen heavy chain OS=Homo sapiens GN=SLC3A2 PE=1 SV=3	SLC3A2	2.18	2.3	3.58	2.53	3.09	2.64	2.52	3.66	3.19	3.38	1	-0.34	2.90636	-1.07	0.3	0.32	-7.31
P15170	Eukaryotic peptide chain release factor GTP-binding subunit ERF3A OS=Homo sapiens GN=GSPT1 PE=1 SV=1	GSPT1	5.17	4.99	5.43	5.25	5.31	4.97	5.11	5.89	5.39	5.72	1	-0.19	5.32381	-1.06	0.31	0.32	-7.32
Q52LJ0	Protein FAM98B OS=Homo sapiens GN=FAM98B PE=1 SV=1	FAM98B	3.38	3.66	3.83	4.14	3.64	3.4	3.79	4.58	4	4.04	1	-0.23	3.84583	-1.01	0.33	0.35	-7.38
Q06265	Exosome complex component RRP45 OS=Homo sapiens GN=EXOSC9 PE=1 SV=3	EXOSC9	4.36	4.12	4.43	3.76	3.97	3.77	3.83	4	3.91	4.27	1	0.17	4.04243	0.97	0.35	0.36	-7.41
P04083	Annexin A1 OS=Homo sapiens GN=ANXA1 PE=1 SV=2	ANXA1	2.99	1.7	5.03	4.22	2.42	0.96	0.9	6.37	0.01	2.69	1	1.09	2.72909	0.93	0.38	0.39	-7.45
Q9Y3E7	Charged multivesicular body protein 3 OS=Homo sapiens GN=CHMP3 PE=1 SV=3	CHMP3	5.31	5.41	5.87	5.45	5.26	5.46	5.44	5.45	5.63	6.04	1	-0.14	5.53189	-0.93	0.37	0.39	-7.46
Q6P1J9	Parafibromin OS=Homo sapiens GN=CDC73 PE=1 SV=1	CDC73	6.48	6.4	6.77	6.66	6.35	6.54	6.22	7	6.66	6.89	4	-0.13	6.59822	-0.87	0.4	0.42	-7.51
Q9NW64	Pre-mRNA-splicing factor RBM22 OS=Homo sapiens GN=RBM22 PE=1 SV=1	RBM22	4.7	5.1	5.13	5.04	4.71	4.5	4.73	5.06	4.83	4.97	1	0.12	4.8763	0.82	0.43	0.44	-7.55
P12273	Prolactin-inducible protein OS=Homo sapiens GN=PIP PE=1 SV=1	PIP	5.03	5.62	6.07	4.85	5.2	5.12	5.2	6.6	5.33	5.75	1	-0.24	5.4762	-0.81	0.43	0.45	-7.56
P06576	ATP synthase subunit beta, mitochondrial OS=Homo sapiens GN=ATP5B PE=1 SV=3	ATP5B	3.2	2.01	2.37	3.39	3.55	2.69	2.6	2.39	3.29	2.27	1	0.26	2.77805	0.79	0.44	0.46	-7.58
Q9BVI4	Nucleolar complex protein 4 homolog OS=Homo sapiens GN=NOC4L PE=1 SV=1	NOC4L	2.94	3.03	1.36	1.78	1.96	1.8	1.71	2.2	1.95	2.09	1	0.26	2.08112	0.77	0.45	0.47	-7.59
P18754	Regulator of chromosome condensation OS=Homo sapiens GN=RCC1 PE=1 SV=1	RCC1	5.06	5.12	5.28	5.11	4.93	4.7	4.76	4.99	4.77	5.62	1	0.13	5.03458	0.77	0.45	0.47	-7.59
Q08188	Protein-glutamine gamma-glutamyltransferase E OS=Homo sapiens GN=TGM3 PE=1 SV=4	TGM3	6.12	5.18	6.7	5.3	5.58	5.82	5.34	6.52	6.04	6.28	1	-0.22	5.88782	-0.76	0.46	0.48	-7.6
Q14692	Ribosome biogenesis protein BMS1 homolog OS=Homo sapiens GN=BMS1 PE=1 SV=1	BMS1	5.47	5.08	4.97	5.09	4.81	4.82	4.77	5.35	4.76	5.13	2	0.12	5.02335	0.74	0.47	0.49	-7.61
P62191	26S proteasome regulatory subunit 4 OS=Homo sapiens GN=PSMC1 PE=1 SV=1	PSMC1	1.78	2.82	2.44	2.98	2	2.77	2.69	3.06	2.16	2.4	1	-0.21	2.50921	-0.73	0.48	0.49	-7.62
P48735	Isocitrate dehydrogenase [NADP], mitochondrial OS=Homo sapiens GN=IDH2 PE=1 SV=2	IDH2	3.15	3.06	3.17	2.94	2.68	2.65	3.2	3.14	3.34	3.41	1	-0.15	3.07434	-0.71	0.49	0.5	-7.64
O43692	Peptidase inhibitor 15 OS=Homo sapiens GN=PI15 PE=1 SV=1	PI15	7.54	6.25	6.69	6.51	5.46	5.71	5.87	6.34	7.38	5.79	1	0.27	6.35368	0.69	0.5	0.52	-7.65
P06702	Protein S100-A9 OS=Homo sapiens GN=S100A9 PE=1 SV=1	S100A9	7.28	7.83	8.61	7.05	7.7	7.98	7.27	9.61	7.01	8.26	3	-0.33	7.86026	-0.69	0.51	0.52	-7.65
Q96NW4	Ankyrin repeat domain-containing protein 27 OS=Homo sapiens GN=ANKRD27 PE=1 SV=2	ANKRD27	7.06	7.09	6.8	6.87	6.6	6.93	7.19	7.27	6.46	7.11	1	-0.11	6.93801	-0.69	0.5	0.52	-7.66
Q9UK53	Inhibitor of growth protein 1 OS=Homo sapiens GN=ING1 PE=1 SV=2	ING1	2.18	2.9	1.76	2.23	2.94	2.69	1.4	2.28	2.19	2.37	1	0.22	2.29557	0.68	0.51	0.52	-7.66
P22061	Protein-L-isoaspartate(D-aspartate) O-methyltransferase OS=Homo sapiens GN=PCMT1 PE=1 SV=4	PCMT1	10.06	9.85	10.35	10.34	10.13	10	9.58	10.49	10.66	10.62	6	-0.13	10.2071	-0.65	0.53	0.54	-7.68
P49720	Proteasome subunit beta type-3 OS=Homo sapiens GN=PSMB3 PE=1 SV=2	PSMB3	3.47	3.31	3.69	3.77	3.7	3.5	3.03	3.79	3.62	3.39	1	0.12	3.52818	0.63	0.54	0.55	-7.69
Q9P2D1	Chromodomain-helicase-DNA-binding protein 7 OS=Homo sapiens GN=CHD7 PE=1 SV=3	CHD7	4.28	4.16	4.47	4.5	4.37	4.09	3.96	4.72	4.8	4.83	1	-0.12	4.4173	-0.63	0.54	0.56	-7.7
Q8NB46	Serine/threonine-protein phosphatase 6 regulatory ankyrin repeat subunit C OS=Homo sapiens GN=ANKRD52 PE=1 SV=3	ANKRD52	3.47	3.96	4.27	3.63	3.83	3.45	2.84	3.99	4.16	3.95	1	0.16	3.75557	0.6	0.56	0.57	-7.71
Q6ZW49	PAX-interacting protein 1 OS=Homo sapiens GN=PAXIP1 PE=1 SV=2	PAXIP1	6.39	6.45	6.4	6.04	6.4	5.85	6.04	6.65	6.46	6.28	2	0.08	6.29606	0.55	0.59	0.61	-7.75
Q8N2W9	E3 SUMO-protein ligase PIAS4 OS=Homo sapiens GN=PIAS4 PE=1 SV=1	PIAS4	2.85	2.82	1.86	1.59	1.96	1.35	1.17	2.35	2.19	2.97	1	0.21	2.1127	0.54	0.6	0.61	-7.75
Q5VTL8	Pre-mRNA-splicing factor 38B OS=Homo sapiens GN=PRPF38B PE=1 SV=1	PRPF38B	2.12	2.78	3.23	1.43	1.35	2.84	1.48	1.84	2.19	1.52	1	0.21	2.07739	0.51	0.62	0.64	-7.77
P05089	Arginase-1 OS=Homo sapiens GN=ARG1 PE=1 SV=2	ARG1	6.54	5.47	6.64	5.64	5.61	6.93	5.14	6.35	5.96	6.35	2	-0.17	6.0617	-0.5	0.63	0.64	-7.77
Q13428	Treacle protein OS=Homo sapiens GN=TCOF1 PE=1 SV=3	TCOF1	6.66	6.57	6.5	6.6	6.66	6.36	6.04	6.97	6.66	6.6	3	0.07	6.56083	0.48	0.64	0.65	-7.78
P08697	Alpha-2-antiplasmin OS=Homo sapiens GN=SERPINF2 PE=1 SV=3	SERPINF2	5.28	5.2	5.52	5.61	5.02	5.29	4.97	5.85	5.32	5.61	1	-0.08	5.36692	-0.47	0.64	0.66	-7.78
Q06546	GA-binding protein alpha chain OS=Homo sapiens GN=GABPA PE=1 SV=1	GABPA	5.3	5.24	5.61	5.47	5.27	4.82	5.19	5.69	6.38	5.36	1	-0.11	5.43241	-0.47	0.64	0.66	-7.79
P01040	Cystatin-A OS=Homo sapiens GN=CSTA PE=1 SV=1	CSTA	5.38	6.19	6.37	4.19	6.21	5.58	5.4	6.56	5.66	6	1	-0.17	5.75448	-0.44	0.67	0.68	-7.8
Q8WUA2	Peptidyl-prolyl cis-trans isomerase-like 4 OS=Homo sapiens GN=PPIL4 PE=1 SV=1	PPIL4	3.18	3.99	3.97	3.65	3.5	3.44	3.36	3.83	3.55	3.69	1	0.08	3.6139	0.41	0.69	0.7	-7.82
P50570	Dynamin-2 OS=Homo sapiens GN=DNM2 PE=1 SV=2	DNM2	5.48	5.56	5.68	5.74	6.9	5.14	5.62	7.48	6.09	5.88	2	-0.17	5.95648	-0.4	0.69	0.71	-7.82
Q9Y388	RNA-binding motif protein, X-linked 2 OS=Homo sapiens GN=RBMX2 PE=1 SV=2	RBMX2	5.02	5.43	5.69	5.23	5.69	4.42	4.85	6.29	5.09	5.81	1	0.12	5.35248	0.39	0.7	0.71	-7.82
Q9BXY0	Protein MAK16 homolog OS=Homo sapiens GN=MAK16 PE=1 SV=2	MAK16	3.01	3.13	2.2	3.07	2.93	2.87	1.52	2.32	2.19	7.02	1	-0.32	3.0249	-0.37	0.72	0.73	-7.83
P31151	Protein S100-A7 OS=Homo sapiens GN=S100A7 PE=1 SV=4	S100A7	6.25	6.63	6.87	6.36	6.25	7.01	5.8	7.16	6.06	6.76	1	-0.09	6.51534	-0.34	0.74	0.75	-7.84
P61626	Lysozyme C OS=Homo sapiens GN=LYZ PE=1 SV=1	LYZ	5.69	6.18	7.05	4.78	7	6.06	5.25	7.27	6.52	6.38	1	-0.16	6.21708	-0.32	0.75	0.77	-7.85
P81605	Dermcidin OS=Homo sapiens GN=DCD PE=1 SV=2	DCD	8.35	9	9.27	7.74	8.41	7.8	8.22	9.78	8.36	9.22	3	-0.12	8.61558	-0.3	0.77	0.78	-7.86
P01591	Immunoglobulin J chain OS=Homo sapiens GN=JCHAIN PE=1 SV=4	JCHAIN	1.99	1.75	3.4	2.17	3.1	2	0.96	3.93	1.65	3.15	1	0.14	2.40981	0.27	0.79	0.8	-7.87
P60981	Destrin OS=Homo sapiens GN=DSTN PE=1 SV=3	DSTN	4.17	4.41	4.43	4.22	4.47	4.32	4.12	5.22	4.16	4.15	1	-0.05	4.36914	-0.26	0.8	0.81	-7.87
Q9NX63	MICOS complex subunit MIC19 OS=Homo sapiens GN=CHCHD3 PE=1 SV=1	CHCHD3	4.52	4.47	4.98	4.85	5.71	4.03	4.79	6.46	5.22	4.52	1	-0.1	4.95527	-0.25	0.81	0.82	-7.87
P51397	Death-associated protein 1 OS=Homo sapiens GN=DAP PE=1 SV=3	DAP	3.39	3.78	4.4	3.92	3.06	3.59	3.12	4.29	3	4.17	1	0.07	3.67242	0.24	0.82	0.83	-7.87
Q15181	Inorganic pyrophosphatase OS=Homo sapiens GN=PPA1 PE=1 SV=2	PPA1	6.32	6.28	6.58	6.61	6.23	6.1	6.01	7.2	6.47	6.46	1	-0.05	6.42469	-0.23	0.82	0.83	-7.88
Q13867	Bleomycin hydrolase OS=Homo sapiens GN=BLMH PE=1 SV=1	BLMH	4.55	3.98	6.09	4.6	4.06	4.11	4.84	4.88	4.68	5.15	1	-0.08	4.69329	-0.22	0.83	0.84	-7.88
Q13098	COP9 signalosome complex subunit 1 OS=Homo sapiens GN=GPS1 PE=1 SV=4	GPS1	3.75	3.99	4.48	3.61	3.57	3.28	3.03	4.44	3.56	4.75	1	0.07	3.84476	0.21	0.84	0.85	-7.88
Q7Z6E9	E3 ubiquitin-protein ligase RBBP6 OS=Homo sapiens GN=RBBP6 PE=1 SV=1	RBBP6	4.58	5.23	5.33	5.29	5.15	4.71	4.71	5.43	5.57	5.38	1	-0.04	5.13707	-0.2	0.84	0.85	-7.88
Q8NI27	THO complex subunit 2 OS=Homo sapiens GN=THOC2 PE=1 SV=2	THOC2	2.72	2.27	2.23	2.1	2.84	1.9	2.54	3.22	1.79	2.4	1	0.06	2.40218	0.2	0.85	0.85	-7.88
P51114	Fragile X mental retardation syndrome-related protein 1 OS=Homo sapiens GN=FXR1 PE=1 SV=3	FXR1	6.27	6	6.33	6.43	6.47	5.95	6.3	6.72	6.37	6.29	2	-0.03	6.3149	-0.19	0.85	0.86	-7.89
O75146	Huntingtin-interacting protein 1-related protein OS=Homo sapiens GN=HIP1R PE=1 SV=2	HIP1R	4.03	3.79	4.68	4.37	3.68	4.01	3.44	4.49	4.14	4.71	1	-0.05	4.13399	-0.17	0.86	0.87	-7.89
Q9NQX4	Unconventional myosin-Vc OS=Homo sapiens GN=MYO5C PE=1 SV=2	MYO5C	3.35	3.17	3.4	3.24	3.18	2.73	2.56	3.83	3.32	3.69	1	0.04	3.24715	0.16	0.87	0.88	-7.89
Q96P63	Serpin B12 OS=Homo sapiens GN=SERPINB12 PE=1 SV=1	SERPINB12	4.85	4.88	6.31	4.66	5.22	5.28	4.57	6.15	5.06	5.07	2	-0.04	5.2054	-0.12	0.91	0.91	-7.9
P19013	Keratin, type II cytoskeletal 4 OS=Homo sapiens GN=KRT4 PE=1 SV=4	KRT4	4.87	5.06	8.51	7.15	4.74	5.04	4.97	9.03	5.49	5.28	2	0.1	6.01497	0.11	0.92	0.92	-7.9
P29508	Serpin B3 OS=Homo sapiens GN=SERPINB3 PE=1 SV=2	SERPINB3	3.96	4.08	5.14	3.41	4.27	4.09	3.58	4.67	4.21	4.47	1	-0.03	4.18839	-0.1	0.92	0.92	-7.9
Q15059	Bromodomain-containing protein 3 OS=Homo sapiens GN=BRD3 PE=1 SV=1	BRD3	3.01	3.13	2.31	3.19	2.06	2.84	2.88	1.73	3.08	3.26	1	-0.02	2.74785	-0.06	0.95	0.96	-7.9
Q9Y6Y8	SEC23-interacting protein OS=Homo sapiens GN=SEC23IP PE=1 SV=1	SEC23IP	6.18	5.99	6.44	6.32	6.08	5.83	5.81	6.55	6.36	6.43	1	0.01	6.19739	0.04	0.97	0.97	-7.9
P08311	Cathepsin G OS=Homo sapiens GN=CTSG PE=1 SV=2	CTSG	1.89	1.94	3.31	1.54	2.58	2.59	1.31	2.28	1.83	3.19	1	0.01	2.24746	0.03	0.98	0.98	-7.9
Q9P246	Stromal interaction molecule 2 OS=Homo sapiens GN=STIM2 PE=1 SV=2	STIM2	1.58	2.72	1.86	1.54	1.4	1.08	0.01	2.32	1.51	4.09	1	0.02	1.81032	0.03	0.98	0.98	-7.9
O15234	Protein CASC3 OS=Homo sapiens GN=CASC3 PE=1 SV=2	CASC3	6.65	6.66	7.12	6.73	6.91	6.39	6.42	7.38	6.83	7.03	2	0	6.81325	0.03	0.98	0.98	-7.9
