# Supplementary material for: A quantitative mass spectrometry-based approach to monitor the dynamics of endogenous chromatin-associated protein complexes
Source: Nat Commun. 2018 Jun 13;9:2311. doi: 10.1038/s41467-018-04619-5 (PMC5998130; doi:10.1038/s41467-018-04619-5)
Supplement: Supplementary file 7 — Supplementary Data Set 5 [file 41467_2018_4619_MOESM7_ESM.xlsx]

## Sheet: specificity_NCOA3
Uniprot Accession	Description	Gene Name	NCOA3-rep01	NCOA3-rep02	NCOA3-rep03	NCOA3-rep04	NCOA3-rep05	IgG-rep01	IgG-rep02	IgG-rep03	IgG-rep04	IgG-rep05	#Unique_Peptides	log2FC (NCOA3s/IgGs)	AvgIntensity	t	P.Value	adj.P.Val	B
Q9BWW4	Single-stranded DNA-binding protein 3 OS=Homo sapiens GN=SSBP3 PE=1 SV=1	SSBP3	6.95	7.3	7.04	6.97	6.82	1.14	1.93	1.47	1.87	1.74	1	5.38	4.32131	30.15	1.6e-13	1.5e-10	21.44
O00148	ATP-dependent RNA helicase DDX39A OS=Homo sapiens GN=DDX39A PE=1 SV=2	DDX39A	10.06	10.27	9.89	9.65	9.69	6.17	6.07	5.88	6.1	5.96	8	3.88	7.97387	29.03	2.6e-13	1.5e-10	20.98
Q15532	Protein SSXT OS=Homo sapiens GN=SS18 PE=1 SV=3	SS18	8.38	8.51	8.35	8.24	8.2	5.48	5.21	5.44	5.39	5.32	1	2.97	6.85127	26.96	6.7e-13	1.9e-10	20.06
O60663	LIM homeobox transcription factor 1-beta OS=Homo sapiens GN=LMX1B PE=1 SV=3	LMX1B	8.03	8.13	7.87	7.6	7.5	3.5	2.89	3.51	3.41	3.14	1	4.54	5.55923	26.92	6.8e-13	1.9e-10	20.05
Q6EEV6	Small ubiquitin-related modifier 4 OS=Homo sapiens GN=SUMO4 PE=1 SV=2	SUMO4	8.03	8.17	8.11	8.21	7.86	5.14	5.21	4.95	5.06	5.15	1	2.97	6.58969	26.17	9.9e-13	2.2e-10	19.69
Q8WXF1	Paraspeckle component 1 OS=Homo sapiens GN=PSPC1 PE=1 SV=1	PSPC1	10.74	10.94	10.81	10.71	10.55	8.23	8.32	8.28	8.24	8.08	11	2.52	9.49087	23.42	4.1e-12	6.7e-10	18.3
O43809	Cleavage and polyadenylation specificity factor subunit 5 OS=Homo sapiens GN=NUDT21 PE=1 SV=1	NUDT21	11.69	11.63	11.29	11.23	11.15	8.53	8.45	8.47	8.43	8.49	10	2.92	9.93628	23.34	4.3e-12	6.7e-10	18.25
Q9H8G2	Caspase activity and apoptosis inhibitor 1 OS=Homo sapiens GN=CAAP1 PE=1 SV=2	CAAP1	7.76	7.52	7.1	7.11	7.14	3.82	3.38	3.46	3.33	3.64	2	3.8	5.42705	23.06	5e-12	6.7e-10	18.1
Q9P2K5	Myelin expression factor 2 OS=Homo sapiens GN=MYEF2 PE=1 SV=3	MYEF2	10.13	10.42	10.49	10.26	10	7.6	7.4	7.5	7.45	7.65	12	2.74	8.88985	22.97	5.3e-12	6.7e-10	18.05
Q15424	Scaffold attachment factor B1 OS=Homo sapiens GN=SAFB PE=1 SV=4	SAFB	8.77	8.98	8.8	8.59	8.62	5.99	6.22	6.06	6.18	6.29	9	2.6	7.45074	22.75	6e-12	6.8e-10	17.93
Q02880	DNA topoisomerase 2-beta OS=Homo sapiens GN=TOP2B PE=1 SV=3	TOP2B	11.51	11.51	11.38	11.47	11.16	8.98	8.7	8.52	8.68	8.63	19	2.7	10.0541	22.48	7e-12	7.2e-10	17.78
Q9BZZ5	Apoptosis inhibitor 5 OS=Homo sapiens GN=API5 PE=1 SV=3	API5	11.43	11.29	10.91	10.87	10.97	8.32	8.32	8.29	8.31	8.32	16	2.78	9.70236	22.29	7.8e-12	7.4e-10	17.66
Q969G3	SWI/SNF-related matrix-associated actin-dependent regulator of chromatin subfamily E member 1 OS=Homo sapiens GN=SMARCE1 PE=1 SV=2	SMARCE1	8.62	8.56	8.52	8.47	8.44	6.34	6.4	6.22	6.37	6.14	5	2.23	7.40577	21.83	1e-11	8.8e-10	17.4
Q09472	Histone acetyltransferase p300 OS=Homo sapiens GN=EP300 PE=1 SV=2	EP300	10.87	11.12	11.1	11	10.89	7.93	7.43	7.55	7.35	8.13	12	3.32	9.3363	21.73	1.1e-11	8.8e-10	17.34
Q96MU7	YTH domain-containing protein 1 OS=Homo sapiens GN=YTHDC1 PE=1 SV=3	YTHDC1	11.25	11.31	11.2	10.88	10.92	8.08	7.85	8.09	7.88	8.47	14	3.04	9.59256	21.31	1.4e-11	1e-09	17.09
Q9Y6X9	MORC family CW-type zinc finger protein 2 OS=Homo sapiens GN=MORC2 PE=1 SV=2	MORC2	10.51	10.67	10.69	10.46	10.36	7.92	7.53	7.98	7.79	8.08	8	2.68	9.19915	21.28	1.4e-11	1e-09	17.07
Q13838	Spliceosome RNA helicase DDX39B OS=Homo sapiens GN=DDX39B PE=1 SV=1	DDX39B	10.96	11.12	10.79	10.71	10.42	8.05	7.88	8.1	8.06	8.03	9	2.78	9.41253	21.04	1.6e-11	1e-09	16.93
Q9NWH9	SAFB-like transcription modulator OS=Homo sapiens GN=SLTM PE=1 SV=2	SLTM	10.02	10.11	9.95	9.7	9.83	7.67	7.48	7.59	7.35	7.62	10	2.38	8.73205	20.82	1.9e-11	1e-09	16.79
P52597	Heterogeneous nuclear ribonucleoprotein F OS=Homo sapiens GN=HNRNPF PE=1 SV=3	HNRNPF	10.3	10.32	10.23	10.02	9.98	7.72	8.02	7.76	7.69	7.71	6	2.39	8.97705	20.8	1.9e-11	1e-09	16.78
Q9P2N5	RNA-binding protein 27 OS=Homo sapiens GN=RBM27 PE=1 SV=2	RBM27	13.8	13.94	13.83	13.64	13.51	10.37	9.77	10.15	9.78	10.63	36	3.61	11.9429	20.8	1.9e-11	1e-09	16.78
Q9BV38	WD repeat-containing protein 18 OS=Homo sapiens GN=WDR18 PE=1 SV=2	WDR18	9.53	9.75	9.62	9.5	9.33	7.04	6.74	7.07	6.84	7.21	8	2.57	8.26237	20.79	1.9e-11	1e-09	16.78
Q6ISB3	Grainyhead-like protein 2 homolog OS=Homo sapiens GN=GRHL2 PE=1 SV=1	GRHL2	7.13	7.27	7.17	7.04	7.16	4.47	4.49	4.29	4.73	4.76	4	2.6	5.85203	20.68	2e-11	1e-09	16.71
Q13148	TAR DNA-binding protein 43 OS=Homo sapiens GN=TARDBP PE=1 SV=1	TARDBP	11.69	11.95	11.98	11.7	11.55	9.16	9.08	9.23	9.03	9.45	11	2.58	10.4818	20.65	2.1e-11	1e-09	16.69
Q96AE4	Far upstream element-binding protein 1 OS=Homo sapiens GN=FUBP1 PE=1 SV=3	FUBP1	11.3	11.26	10.99	10.92	11	8.5	8.87	8.71	8.72	8.68	14	2.4	9.89415	20.47	2.3e-11	1.1e-09	16.57
P62995	Transformer-2 protein homolog beta OS=Homo sapiens GN=TRA2B PE=1 SV=1	TRA2B	8.65	8.68	8.37	8.24	8.29	5.9	6.1	6	5.97	6.07	4	2.44	7.22769	20.29	2.6e-11	1.1e-09	16.46
P38919	Eukaryotic initiation factor 4A-III OS=Homo sapiens GN=EIF4A3 PE=1 SV=4	EIF4A3	12.55	12.51	12.02	11.97	12.08	9.45	9.59	9.48	9.51	9.41	19	2.74	10.8575	20.25	2.7e-11	1.1e-09	16.44
Q9UMS4	Pre-mRNA-processing factor 19 OS=Homo sapiens GN=PRPF19 PE=1 SV=1	PRPF19	10.84	10.66	10.43	10.28	10.45	8.08	8.18	8.18	8.04	8.14	9	2.41	9.32794	20.22	2.7e-11	1.1e-09	16.42
Q86V81	THO complex subunit 4 OS=Homo sapiens GN=ALYREF PE=1 SV=3	ALYREF	10.74	10.89	10.49	10.36	10.33	7.68	7.74	7.68	7.57	8.07	7	2.81	9.1529	20.12	2.9e-11	1.2e-09	16.35
P84103	Serine/arginine-rich splicing factor 3 OS=Homo sapiens GN=SRSF3 PE=1 SV=1	SRSF3	10.87	10.88	10.56	10.38	10.56	8.14	8.36	8.19	8.18	8.25	6	2.42	9.4362	20.02	3.1e-11	1.2e-09	16.29
P55795	Heterogeneous nuclear ribonucleoprotein H2 OS=Homo sapiens GN=HNRNPH2 PE=1 SV=1	HNRNPH2	8.14	8.25	8.09	8.18	8.02	5.89	6.15	5.91	6.09	5.86	3	2.16	7.05807	19.9	3.3e-11	1.3e-09	16.21
Q15257	Serine/threonine-protein phosphatase 2A activator OS=Homo sapiens GN=PTPA PE=1 SV=3	PTPA	8.85	8.78	9.13	8.93	8.62	6.27	6.29	6.27	6.62	6.09	5	2.55	7.58574	19.7	3.8e-11	1.3e-09	16.09
Q5T8P6	RNA-binding protein 26 OS=Homo sapiens GN=RBM26 PE=1 SV=3	RBM26	12.18	12.26	11.98	11.91	11.8	9.09	8.5	8.71	8.41	9.18	23	3.25	10.4022	19.7	3.8e-11	1.3e-09	16.08
P82979	SAP domain-containing ribonucleoprotein OS=Homo sapiens GN=SARNP PE=1 SV=3	SARNP	11.14	11.28	10.85	10.72	10.66	8.1	8.01	8.14	7.91	8.38	6	2.82	9.51825	19.63	4e-11	1.4e-09	16.04
P31943	Heterogeneous nuclear ribonucleoprotein H OS=Homo sapiens GN=HNRNPH1 PE=1 SV=4	HNRNPH1	9.61	9.69	9.55	9.32	9.48	6.71	7.25	7.13	7.02	6.75	5	2.56	8.25262	19.53	4.2e-11	1.4e-09	15.97
P52272	Heterogeneous nuclear ribonucleoprotein M OS=Homo sapiens GN=HNRNPM PE=1 SV=3	HNRNPM	13.99	14.32	14.45	14.05	13.87	11.41	11.26	11.41	11.21	11.58	41	2.76	12.7559	19.51	4.3e-11	1.4e-09	15.96
Q92841	Probable ATP-dependent RNA helicase DDX17 OS=Homo sapiens GN=DDX17 PE=1 SV=2	DDX17	11.46	11.36	11.23	11.2	11.11	8.76	8.99	8.8	9.02	8.48	14	2.46	10.0407	19.34	4.8e-11	1.5e-09	15.84
Q07955	Serine/arginine-rich splicing factor 1 OS=Homo sapiens GN=SRSF1 PE=1 SV=2	SRSF1	11.92	12.05	11.74	11.61	11.76	9.59	9.62	9.64	9.57	9.78	12	2.18	10.7265	19.2	5.3e-11	1.6e-09	15.75
Q16629	Serine/arginine-rich splicing factor 7 OS=Homo sapiens GN=SRSF7 PE=1 SV=1	SRSF7	10.96	10.93	10.45	10.39	10.51	7.72	8.11	7.99	7.98	7.9	6	2.71	9.29383	19.16	5.4e-11	1.6e-09	15.72
Q15233	Non-POU domain-containing octamer-binding protein OS=Homo sapiens GN=NONO PE=1 SV=4	NONO	12.44	12.54	12.45	12.27	12.24	10.22	10.37	10.17	10.2	9.96	22	2.2	11.2844	19.04	5.9e-11	1.6e-09	15.64
P23246	Splicing factor, proline- and glutamine-rich OS=Homo sapiens GN=SFPQ PE=1 SV=2	SFPQ	12.41	12.5	12.43	12.21	12.21	10.26	10.37	10.28	10.31	10.4	22	2.03	11.338	18.96	6.2e-11	1.6e-09	15.59
Q92925	SWI/SNF-related matrix-associated actin-dependent regulator of chromatin subfamily D member 2 OS=Homo sapiens GN=SMARCD2 PE=1 SV=3	SMARCD2	8.67	8.6	8.61	8.5	8.43	6.62	6.71	6.64	6.59	6.77	5	1.89	7.61467	18.95	6.2e-11	1.6e-09	15.58
P55317	Hepatocyte nuclear factor 3-alpha OS=Homo sapiens GN=FOXA1 PE=1 SV=2	FOXA1	7.29	7.5	7.37	7.36	7.1	4.8	4.34	4.36	4.83	4.77	2	2.7	5.97192	18.95	6.2e-11	1.6e-09	15.58
Q9Y3Y2	Chromatin target of PRMT1 protein OS=Homo sapiens GN=CHTOP PE=1 SV=2	CHTOP	10.62	10.85	10.55	10.41	10.32	7.71	7.54	7.84	7.4	8.11	6	2.83	9.1366	18.94	6.2e-11	1.6e-09	15.58
Q15637	Splicing factor 1 OS=Homo sapiens GN=SF1 PE=1 SV=4	SF1	8.64	8.75	8.54	8.42	8.41	6.5	6.63	6.52	6.6	6.59	6	1.98	7.56002	18.84	6.7e-11	1.7e-09	15.51
Q8N163	Cell cycle and apoptosis regulator protein 2 OS=Homo sapiens GN=CCAR2 PE=1 SV=2	CCAR2	9.96	10.05	10	10	9.82	8.1	8.18	8.14	8.25	8.1	11	1.81	9.06056	18.78	7e-11	1.8e-09	15.47
Q14966	Zinc finger protein 638 OS=Homo sapiens GN=ZNF638 PE=1 SV=2	ZNF638	8.87	9	8.84	8.64	8.65	6.74	6.87	6.81	6.87	6.84	10	1.97	7.81212	18.64	7.7e-11	1.9e-09	15.37
Q07666	KH domain-containing, RNA-binding, signal transduction-associated protein 1 OS=Homo sapiens GN=KHDRBS1 PE=1 SV=1	KHDRBS1	10.72	10.72	10.61	10.55	10.47	8.12	8.57	8.23	8.44	8	5	2.34	9.44525	18.51	8.4e-11	2e-09	15.28
P38159	RNA-binding motif protein, X chromosome OS=Homo sapiens GN=RBMX PE=1 SV=3	RBMX	10.33	10.49	10.31	10.12	10.14	7.45	7.99	7.67	7.71	7.22	6	2.67	8.94256	18.46	8.7e-11	2.1e-09	15.24
Q9UHD8	Septin-9 OS=Homo sapiens GN=SEPT9 PE=1 SV=2	SEPT9_	11.93	11.72	11.38	11.57	11.4	9.16	9.03	9.19	9.18	9.42	20	2.4	10.3968	18.42	8.9e-11	2.1e-09	15.22
Q7L945	Zinc finger protein 627 OS=Homo sapiens GN=ZNF627 PE=1 SV=1	ZNF627	7.44	7.65	7.6	7.34	7.43	5.27	4.98	4.7	4.82	4.6	1	2.62	6.1811	18.32	9.5e-11	2.2e-09	15.15
P55083	Microfibril-associated glycoprotein 4 OS=Homo sapiens GN=MFAP4 PE=1 SV=2	MFAP4	8.7	8.97	8.82	8.39	8.37	5.84	5.35	5.54	5.15	5.86	2	3.1	7.09862	18.25	1e-10	2.2e-09	15.1
Q92879	CUGBP Elav-like family member 1 OS=Homo sapiens GN=CELF1 PE=1 SV=2	CELF1	9.73	9.8	9.67	9.51	9.53	7.62	7.83	7.71	7.71	7.49	7	1.98	8.65903	18.22	1e-10	2.2e-09	15.07
Q96I24	Far upstream element-binding protein 3 OS=Homo sapiens GN=FUBP3 PE=1 SV=2	FUBP3	8.07	8.01	7.97	7.92	7.96	5.82	6.15	5.97	6.16	5.87	7	1.99	6.99005	18.19	1e-10	2.2e-09	15.06
O95232	Luc7-like protein 3 OS=Homo sapiens GN=LUC7L3 PE=1 SV=2	LUC7L3	10.24	10.23	9.72	9.75	9.84	6.93	7.42	7.44	7.36	7.11	3	2.71	8.60297	18.18	1.1e-10	2.2e-09	15.05
Q8IXZ2	Zinc finger CCCH domain-containing protein 3 OS=Homo sapiens GN=ZC3H3 PE=1 SV=3	ZC3H3	10.33	10.36	10.57	10.32	10.08	7.59	6.66	6.9	6.69	7.36	12	3.29	8.68567	18.17	1.1e-10	2.2e-09	15.04
Q9Y6Q9	Nuclear receptor coactivator 3 OS=Homo sapiens GN=NCOA3 PE=1 SV=1	NCOA3	14.62	14.88	15.1	14.82	14.56	11.67	11.09	11.4	10.97	11.91	36	3.39	13.1027	18.14	1.1e-10	2.2e-09	15.02
Q01081	Splicing factor U2AF 35 kDa subunit OS=Homo sapiens GN=U2AF1 PE=1 SV=3	U2AF1	9.2	9.18	8.81	8.78	8.74	6.4	6.44	6.8	6.55	6.38	3	2.43	7.72723	18.05	1.2e-10	2.2e-09	14.96
O43390	Heterogeneous nuclear ribonucleoprotein R OS=Homo sapiens GN=HNRNPR PE=1 SV=1	HNRNPR	10.62	10.62	10.54	10.46	10.49	8.68	8.83	8.8	8.87	8.67	9	1.77	9.65768	18.01	1.2e-10	2.2e-09	14.93
P12270	Nucleoprotein TPR OS=Homo sapiens GN=TPR PE=1 SV=3	TPR	15.32	15.19	15.13	15	14.84	12.09	11.52	11.92	11.51	12.36	107	3.21	13.4881	18	1.2e-10	2.2e-09	14.92
Q86WB0	Nuclear-interacting partner of ALK OS=Homo sapiens GN=ZC3HC1 PE=1 SV=1	ZC3HC1	9.51	9.4	9.19	9.21	8.91	6.64	5.95	6.41	6.11	6.62	7	2.9	7.79416	18	1.2e-10	2.2e-09	14.92
O75152	Zinc finger CCCH domain-containing protein 11A OS=Homo sapiens GN=ZC3H11A PE=1 SV=3	ZC3H11A	10.46	10.56	10.23	10.12	10.14	7.91	7.65	7.75	7.48	8.11	15	2.52	9.0429	17.97	1.2e-10	2.2e-09	14.9
Q86XP3	ATP-dependent RNA helicase DDX42 OS=Homo sapiens GN=DDX42 PE=1 SV=1	DDX42	9.13	8.94	8.58	8.58	8.73	6.34	6.32	6.3	6.62	6.16	7	2.45	7.56915	17.96	1.2e-10	2.2e-09	14.89
P63165	Small ubiquitin-related modifier 1 OS=Homo sapiens GN=SUMO1 PE=1 SV=1	SUMO1	8.32	8.39	8.14	8.3	8.16	5.8	6.03	5.76	5.97	5.33	1	2.48	7.01919	17.93	1.3e-10	2.2e-09	14.87
Q02040	A-kinase anchor protein 17A OS=Homo sapiens GN=AKAP17A PE=1 SV=2	AKAP17A	9.81	9.68	9.14	9.17	9.13	5.37	5.73	6.01	5.75	6.4	9	3.54	7.61898	17.91	1.3e-10	2.2e-09	14.86
Q15717	ELAV-like protein 1 OS=Homo sapiens GN=ELAVL1 PE=1 SV=2	ELAVL1	9.62	9.72	9.66	9.57	9.64	7.97	8.05	7.97	7.92	7.85	7	1.69	8.79767	17.89	1.3e-10	2.3e-09	14.84
Q9Y2W1	Thyroid hormone receptor-associated protein 3 OS=Homo sapiens GN=THRAP3 PE=1 SV=2	THRAP3	8.99	8.97	8.54	8.51	8.6	6.41	6.48	6.31	6.34	6.06	9	2.4	7.52111	17.84	1.3e-10	2.3e-09	14.8
Q15365	Poly(rC)-binding protein 1 OS=Homo sapiens GN=PCBP1 PE=1 SV=2	PCBP1	9.89	9.94	9.86	9.79	9.67	7.78	7.99	7.86	8.03	7.65	5	1.97	8.84558	17.82	1.4e-10	2.3e-09	14.79
P26599	Polypyrimidine tract-binding protein 1 OS=Homo sapiens GN=PTBP1 PE=1 SV=1	PTBP1	11.05	11.19	11.28	11.03	10.9	9.24	9.25	9.14	9.1	9.03	12	1.94	10.1213	17.79	1.4e-10	2.3e-09	14.77
Q14103	Heterogeneous nuclear ribonucleoprotein D0 OS=Homo sapiens GN=HNRNPD PE=1 SV=1	HNRNPD	11.28	11.27	11.21	11.14	11.18	8.79	9.3	8.86	9	8.61	9	2.3	10.0642	17.77	1.4e-10	2.3e-09	14.76
Q8IWX8	Calcium homeostasis endoplasmic reticulum protein OS=Homo sapiens GN=CHERP PE=1 SV=3	CHERP	9.6	9.52	9.2	9.17	9.31	7.23	7.34	7.02	7.33	7.21	4	2.13	8.2931	17.76	1.4e-10	2.3e-09	14.74
Q13151	Heterogeneous nuclear ribonucleoprotein A0 OS=Homo sapiens GN=HNRNPA0 PE=1 SV=1	HNRNPA0	10.5	10.72	10.61	10.47	10.32	8.22	8.52	8.49	8.43	8.65	9	2.06	9.49201	17.61	1.6e-10	2.5e-09	14.64
P61978	Heterogeneous nuclear ribonucleoprotein K OS=Homo sapiens GN=HNRNPK PE=1 SV=1	HNRNPK	13.01	13.11	12.9	12.79	12.76	10.64	10.98	10.87	10.88	10.7	23	2.1	11.863	17.51	1.7e-10	2.7e-09	14.56
P14866	Heterogeneous nuclear ribonucleoprotein L OS=Homo sapiens GN=HNRNPL PE=1 SV=2	HNRNPL	12.05	12.11	12.02	11.93	11.95	9.9	10.21	9.99	10.06	9.69	15	2.04	10.9904	17.43	1.8e-10	2.8e-09	14.51
Q13427	Peptidyl-prolyl cis-trans isomerase G OS=Homo sapiens GN=PPIG PE=1 SV=2	PPIG	8.25	8.32	7.86	7.69	7.96	5.46	5.35	5.17	5.46	4.87	2	2.75	6.63922	17.38	1.9e-10	2.8e-09	14.47
P51991	Heterogeneous nuclear ribonucleoprotein A3 OS=Homo sapiens GN=HNRNPA3 PE=1 SV=2	HNRNPA3	11.72	11.76	11.67	11.57	11.56	9.52	9.85	9.66	9.75	9.37	11	2.03	10.6421	17.36	1.9e-10	2.8e-09	14.45
P31942	Heterogeneous nuclear ribonucleoprotein H3 OS=Homo sapiens GN=HNRNPH3 PE=1 SV=2	HNRNPH3	10.61	10.7	10.68	10.57	10.58	8.41	8.83	8.58	8.66	8.26	7	2.08	9.58713	17.36	1.9e-10	2.8e-09	14.45
O43823	A-kinase anchor protein 8 OS=Homo sapiens GN=AKAP8 PE=1 SV=1	AKAP8	8.79	8.86	8.66	8.53	8.6	6.59	6.2	6.11	6.11	5.76	4	2.53	7.42051	17.36	1.9e-10	2.8e-09	14.45
Q92793	CREB-binding protein OS=Homo sapiens GN=CREBBP PE=1 SV=3	CREBBP	10.93	11.11	11.11	10.86	10.73	8.65	8.29	8.5	8.11	8.79	13	2.48	9.70651	17.34	1.9e-10	2.8e-09	14.44
Q96PK6	RNA-binding protein 14 OS=Homo sapiens GN=RBM14 PE=1 SV=2	RBM14	11.19	11.24	11.15	10.93	10.93	9.31	9.16	9.24	9.08	9.28	15	1.88	10.1518	17.23	2.1e-10	3e-09	14.35
Q5SY16	Polynucleotide 5'-hydroxyl-kinase NOL9 OS=Homo sapiens GN=NOL9 PE=1 SV=1	NOL9	10.42	10.72	10.89	10.75	10.3	7.82	7.5	7.8	7.39	8.21	14	2.87	9.17939	17.2	2.1e-10	3e-09	14.33
Q86VM9	Zinc finger CCCH domain-containing protein 18 OS=Homo sapiens GN=ZC3H18 PE=1 SV=2	ZC3H18	9.74	9.78	9.64	9.67	9.51	7.36	7.16	7.69	7.38	7.73	11	2.2	8.56565	17.15	2.2e-10	3.1e-09	14.29
O14979	Heterogeneous nuclear ribonucleoprotein D-like OS=Homo sapiens GN=HNRNPDL PE=1 SV=3	HNRNPDL	8.74	9.11	8.93	8.8	8.8	5.98	6.64	6.47	6.46	5.96	5	2.58	7.58929	17.12	2.2e-10	3.1e-09	14.28
Q13243	Serine/arginine-rich splicing factor 5 OS=Homo sapiens GN=SRSF5 PE=1 SV=1	SRSF5	9.5	9.51	8.82	8.89	9.09	6.33	6.68	6.39	6.62	6.55	4	2.65	7.83835	17.09	2.3e-10	3.1e-09	14.25
Q86U42	Polyadenylate-binding protein 2 OS=Homo sapiens GN=PABPN1 PE=1 SV=3	PABPN1	13.3	13.37	13.29	13.13	12.98	10.36	9.86	10.23	9.73	10.73	9	3.03	11.6984	17.05	2.4e-10	3.2e-09	14.22
P08651	Nuclear factor 1 C-type OS=Homo sapiens GN=NFIC PE=1 SV=2	NFIC	9.16	9.37	9.18	9.01	9.09	6.08	5.85	5.45	5.47	4.65	1	3.66	7.32996	16.91	2.6e-10	3.5e-09	14.12
P35637	RNA-binding protein FUS OS=Homo sapiens GN=FUS PE=1 SV=1	FUS	12.05	12.09	11.92	11.75	11.73	9.41	9.82	9.47	9.63	9.09	8	2.42	10.6962	16.86	2.7e-10	3.6e-09	14.08
Q8N684	Cleavage and polyadenylation specificity factor subunit 7 OS=Homo sapiens GN=CPSF7 PE=1 SV=1	CPSF7	9.93	9.89	9.61	9.39	9.43	7.59	7.52	7.51	7.39	7.46	6	2.15	8.57188	16.83	2.8e-10	3.6e-09	14.06
P22626	Heterogeneous nuclear ribonucleoproteins A2/B1 OS=Homo sapiens GN=HNRNPA2B1 PE=1 SV=2	HNRNPA2B1	13.51	13.68	13.65	13.54	13.46	11.46	11.76	11.7	11.71	11.53	20	1.93	12.5989	16.82	2.8e-10	3.6e-09	14.04
Q92945	Far upstream element-binding protein 2 OS=Homo sapiens GN=KHSRP PE=1 SV=4	KHSRP	11.67	11.72	11.41	11.32	11.39	9.03	9.24	9.23	9.29	9.61	15	2.22	10.3933	16.79	2.9e-10	3.7e-09	14.02
Q99729	Heterogeneous nuclear ribonucleoprotein A/B OS=Homo sapiens GN=HNRNPAB PE=1 SV=2	HNRNPAB	11.91	11.95	11.94	11.78	11.8	9.48	10.02	9.77	9.8	9.39	10	2.19	10.7852	16.64	3.2e-10	4.1e-09	13.91
P43243	Matrin-3 OS=Homo sapiens GN=MATR3 PE=1 SV=2	MATR3	11.84	12.12	12.18	11.87	11.84	9.98	9.95	10.03	9.94	10.24	25	1.94	10.9982	16.59	3.4e-10	4.2e-09	13.86
P09651	Heterogeneous nuclear ribonucleoprotein A1 OS=Homo sapiens GN=HNRNPA1 PE=1 SV=5	HNRNPA1	11.16	11.38	11.33	11.06	11.1	9.12	9.51	9.28	9.25	9.08	4	1.96	10.2267	16.55	3.5e-10	4.3e-09	13.83
P42285	Superkiller viralicidic activity 2-like 2 OS=Homo sapiens GN=SKIV2L2 PE=1 SV=3	SKIV2L2	9.86	9.61	9.38	9.44	9.53	7.76	7.37	7.36	7.33	7.5	15	2.1	8.51231	16.54	3.5e-10	4.3e-09	13.82
O75494	Serine/arginine-rich splicing factor 10 OS=Homo sapiens GN=SRSF10 PE=1 SV=1	SRSF10	9.39	9.51	9.28	9.06	9.03	6.86	6.9	7.09	6.96	7.35	6	2.22	8.1425	16.51	3.5e-10	4.3e-09	13.81
Q01844	RNA-binding protein EWS OS=Homo sapiens GN=EWSR1 PE=1 SV=1	EWSR1	10.4	10.46	10.3	10.11	10.09	8.4	8.48	8.22	8.16	8.47	4	1.93	9.30911	16.3	4.2e-10	5e-09	13.64
Q8IZL8	Proline-, glutamic acid- and leucine-rich protein 1 OS=Homo sapiens GN=PELP1 PE=1 SV=2	PELP1	7.84	8.04	7.76	7.7	7.48	5.24	4.6	4.27	5	4.37	2	3.07	6.23053	16.25	4.4e-10	5.1e-09	13.6
P63279	SUMO-conjugating enzyme UBC9 OS=Homo sapiens GN=UBE2I PE=1 SV=1	UBE2I	6.78	6.49	6.6	6.75	6.45	4.46	4.5	4.51	4.75	4.25	1	2.12	5.55378	16.12	4.8e-10	5.6e-09	13.5
Q15366	Poly(rC)-binding protein 2 OS=Homo sapiens GN=PCBP2 PE=1 SV=1	PCBP2	9.17	9.28	9.3	9.06	8.98	7.14	7.51	7.32	7.3	7.05	4	1.9	8.21173	15.99	5.3e-10	6.1e-09	13.39
Q09161	Nuclear cap-binding protein subunit 1 OS=Homo sapiens GN=NCBP1 PE=1 SV=1	NCBP1	7.93	7.9	7.56	7.69	8.04	5.98	6.01	5.92	5.88	5.96	4	1.87	6.88648	15.97	5.4e-10	6.2e-09	13.38
Q6N021	Methylcytosine dioxygenase TET2 OS=Homo sapiens GN=TET2 PE=1 SV=3	TET2	7.15	7.14	6.86	6.5	6.66	4.58	4.08	4.23	4.1	3.93	1	2.68	5.52358	15.9	5.7e-10	6.5e-09	13.32
P08621	U1 small nuclear ribonucleoprotein 70 kDa OS=Homo sapiens GN=SNRNP70 PE=1 SV=2	SNRNP70	11.58	11.5	11.13	11.17	11.3	9.01	9.43	9.06	9.12	8.75	12	2.26	10.2028	15.88	5.8e-10	6.5e-09	13.3
P49756	RNA-binding protein 25 OS=Homo sapiens GN=RBM25 PE=1 SV=3	RBM25	10.18	10.18	9.69	9.72	9.94	7.49	7.92	7.81	7.88	7.53	12	2.22	8.83411	15.8	6.2e-10	6.9e-09	13.24
P62993	Growth factor receptor-bound protein 2 OS=Homo sapiens GN=GRB2 PE=1 SV=1	GRB2	8.61	9	8.81	8.73	8.73	6.34	6.97	6.75	6.74	6.82	5	2.05	7.75058	15.68	6.8e-10	7.5e-09	13.14
Q9UKM9	RNA-binding protein Raly OS=Homo sapiens GN=RALY PE=1 SV=1	RALY	10.93	11.02	10.88	10.77	10.85	8.72	9.13	8.98	9.01	8.52	8	2.01	9.87999	15.65	6.9e-10	7.5e-09	13.12
P19793	Retinoic acid receptor RXR-alpha OS=Homo sapiens GN=RXRA PE=1 SV=1	RXRA	7.86	7.84	7.88	7.69	7.73	5.76	5.19	5.29	5.05	5.76	5	2.39	6.60432	15.65	6.9e-10	7.5e-09	13.12
Q6PJT7	Zinc finger CCCH domain-containing protein 14 OS=Homo sapiens GN=ZC3H14 PE=1 SV=1	ZC3H14	12.61	12.7	12.48	12.31	12.18	9.96	9.56	9.8	9.44	10.31	26	2.64	11.1366	15.63	7.1e-10	7.5e-09	13.1
P84090	Enhancer of rudimentary homolog OS=Homo sapiens GN=ERH PE=1 SV=1	ERH	9.84	9.99	9.55	9.51	9.53	7.69	7.33	7.66	7.56	7.82	4	2.07	8.64595	15.61	7.2e-10	7.5e-09	13.08
Q9NQ29	Putative RNA-binding protein Luc7-like 1 OS=Homo sapiens GN=LUC7L PE=1 SV=1	LUC7L	8.94	8.98	8.54	8.32	8.63	6.58	6.6	6.61	6.44	6.64	5	2.11	7.62782	15.61	7.2e-10	7.5e-09	13.08
Q9H0D6	5'-3' exoribonuclease 2 OS=Homo sapiens GN=XRN2 PE=1 SV=1	XRN2	9.14	9.21	8.8	8.71	8.74	6.98	7.03	7.04	7.06	7.02	9	1.9	7.97388	15.6	7.2e-10	7.5e-09	13.08
Q14498	RNA-binding protein 39 OS=Homo sapiens GN=RBM39 PE=1 SV=2	RBM39	10.48	10.34	9.94	9.84	10	7.97	8.14	8.06	8.12	7.99	8	2.06	9.08809	15.54	7.6e-10	7.8e-09	13.02
Q12996	Cleavage stimulation factor subunit 3 OS=Homo sapiens GN=CSTF3 PE=1 SV=1	CSTF3	6.64	6.56	6.5	6.33	6.39	4.13	4.66	4.34	4.2	4.03	1	2.21	5.37736	15.5	7.9e-10	8e-09	12.99
P49750	YLP motif-containing protein 1 OS=Homo sapiens GN=YLPM1 PE=1 SV=3	YLPM1	9.26	9.69	9.76	9.27	9.2	7.39	6.94	7.18	6.87	7.24	11	2.31	8.27967	15.43	8.3e-10	8.4e-09	12.93
Q9NTZ6	RNA-binding protein 12 OS=Homo sapiens GN=RBM12 PE=1 SV=1	RBM12	7.44	7.31	7.19	7.22	7.12	4.16	4.7	4.54	4.88	3.83	1	2.83	5.83889	15.28	9.4e-10	9.4e-09	12.8
Q96EV2	RNA-binding protein 33 OS=Homo sapiens GN=RBM33 PE=1 SV=3	RBM33	6.31	6.33	6.03	5.9	5.83	3.31	3.16	3.1	2.92	2.23	2	3.14	4.51133	15.27	9.5e-10	9.4e-09	12.8
Q9UKV3	Apoptotic chromatin condensation inducer in the nucleus OS=Homo sapiens GN=ACIN1 PE=1 SV=2	ACIN1	11.21	11.05	10.51	10.45	10.66	8.34	8.27	8.16	8.31	8.63	12	2.43	9.55843	15.25	9.6e-10	9.5e-09	12.78
P17844	Probable ATP-dependent RNA helicase DDX5 OS=Homo sapiens GN=DDX5 PE=1 SV=1	DDX5	12.37	12.5	12.17	11.92	12.16	10.29	10.27	10.14	10.09	10.42	22	1.98	11.2341	15.23	9.8e-10	9.6e-09	12.76
Q12824	SWI/SNF-related matrix-associated actin-dependent regulator of chromatin subfamily B member 1 OS=Homo sapiens GN=SMARCB1 PE=1 SV=2	SMARCB1	9.2	9.25	9.48	9.35	9.17	7.62	7.32	7.38	7.02	7.47	8	1.93	8.32598	15.21	9.9e-10	9.6e-09	12.75
Q8WUQ7	Cactin OS=Homo sapiens GN=CACTIN PE=1 SV=3	CACTIN	6.8	6.73	6.1	6.15	6.41	3.8	3.79	3.96	4.02	3.46	1	2.63	5.12286	15.16	1e-09	1e-08	12.7
Q8IYB3	Serine/arginine repetitive matrix protein 1 OS=Homo sapiens GN=SRRM1 PE=1 SV=2	SRRM1	9.82	9.61	9.06	9	9.27	6.88	6.77	6.99	6.9	7.13	6	2.42	8.14183	15.15	1e-09	1e-08	12.7
Q9Y3C6	Peptidyl-prolyl cis-trans isomerase-like 1 OS=Homo sapiens GN=PPIL1 PE=1 SV=1	PPIL1	7.64	7.44	7.04	7.07	7.03	4.38	4.84	4.91	5	4.73	2	2.47	6.00893	15.13	1.1e-09	1e-08	12.68
Q9H1B7	Interferon regulatory factor 2-binding protein-like OS=Homo sapiens GN=IRF2BPL PE=1 SV=1	IRF2BPL	6.68	6.66	6.56	6.78	6.37	4.43	4.49	4.85	4.69	4.41	1	2.03	5.59155	15.13	1.1e-09	1e-08	12.68
Q9BQ61	Uncharacterized protein C19orf43 OS=Homo sapiens GN=C19orf43 PE=1 SV=1	C19orf43	7.79	7.73	7.37	7.37	7.5	5.28	5.49	5.27	5.67	5.04	3	2.2	6.45272	15.06	1.1e-09	1e-08	12.62
P57740	Nuclear pore complex protein Nup107 OS=Homo sapiens GN=NUP107 PE=1 SV=1	NUP107	9.65	9.52	9.13	9.06	9.06	7.15	7.03	7.02	7.06	7.4	10	2.15	8.20724	15.06	1.1e-09	1e-08	12.62
P26368	Splicing factor U2AF 65 kDa subunit OS=Homo sapiens GN=U2AF2 PE=1 SV=4	U2AF2	7.66	7.5	7.06	6.98	7.12	4.91	5.17	4.97	5.06	4.79	2	2.28	6.12281	14.99	1.2e-09	1.1e-08	12.56
Q9NYF8	Bcl-2-associated transcription factor 1 OS=Homo sapiens GN=BCLAF1 PE=1 SV=2	BCLAF1	10.28	10.29	9.7	9.61	9.82	7.37	7.81	7.6	7.55	7.22	6	2.43	8.72437	14.87	1.3e-09	1.2e-08	12.45
Q5VTR2	E3 ubiquitin-protein ligase BRE1A OS=Homo sapiens GN=RNF20 PE=1 SV=2	RNF20	6.54	6.53	6.45	6.36	6.39	4.31	4.8	4.28	4.14	4.22	2	2.1	5.40397	14.79	1.4e-09	1.3e-08	12.38
Q9BXP5	Serrate RNA effector molecule homolog OS=Homo sapiens GN=SRRT PE=1 SV=1	SRRT	9.5	9.39	9.07	9.05	9.07	7.29	7.47	7.42	7.26	7.53	6	1.82	8.30563	14.77	1.4e-09	1.3e-08	12.37
Q8WVV9	Heterogeneous nuclear ribonucleoprotein L-like OS=Homo sapiens GN=HNRNPLL PE=1 SV=1	HNRNPLL	6.81	6.68	6.79	6.72	6.72	5.27	5.17	5.23	5.22	5.22	2	1.52	5.98263	14.74	1.5e-09	1.3e-08	12.34
Q6NXG1	Epithelial splicing regulatory protein 1 OS=Homo sapiens GN=ESRP1 PE=1 SV=2	ESRP1	8.65	8.63	8.7	8.67	8.8	6.17	6.71	6.59	6.91	6.86	5	2.04	7.67023	14.71	1.5e-09	1.3e-08	12.32
Q10570	Cleavage and polyadenylation specificity factor subunit 1 OS=Homo sapiens GN=CPSF1 PE=1 SV=2	CPSF1	7.84	7.78	7.34	7.53	7.47	5.84	5.75	5.44	5.56	5.53	5	1.97	6.60746	14.7	1.5e-09	1.3e-08	12.3
Q01130	Serine/arginine-rich splicing factor 2 OS=Homo sapiens GN=SRSF2 PE=1 SV=4	SRSF2	8	7.98	7.4	7.42	7.63	4.66	5.36	4.6	4.29	4.32	1	3.04	6.16497	14.68	1.6e-09	1.3e-08	12.29
Q13573	SNW domain-containing protein 1 OS=Homo sapiens GN=SNW1 PE=1 SV=1	SNW1	9.5	9.4	8.88	8.88	9.1	7.05	7.22	7.06	7.21	7.02	9	2.04	8.13219	14.65	1.6e-09	1.4e-08	12.26
Q99873	Protein arginine N-methyltransferase 1 OS=Homo sapiens GN=PRMT1 PE=1 SV=2	PRMT1	10.47	10.44	10.43	10.39	10.57	8.85	9.12	8.95	9.05	8.85	7	1.5	9.71237	14.61	1.6e-09	1.4e-08	12.23
O75131	Copine-3 OS=Homo sapiens GN=CPNE3 PE=1 SV=1	CPNE3	7.72	7.7	7.71	7.67	7.69	5.85	6.07	6.1	6.26	6.22	3	1.6	6.89738	14.6	1.7e-09	1.4e-08	12.22
P52292	Importin subunit alpha-1 OS=Homo sapiens GN=KPNA2 PE=1 SV=1	KPNA2	7.94	8.25	8.16	7.81	8.03	6.1	6.3	6.4	6.16	6.41	6	1.76	7.15631	14.55	1.7e-09	1.5e-08	12.18
Q92499	ATP-dependent RNA helicase DDX1 OS=Homo sapiens GN=DDX1 PE=1 SV=2	DDX1	9.13	9.09	9	9.08	9.1	7.59	7.7	7.72	7.8	7.65	6	1.39	8.38594	14.53	1.8e-09	1.5e-08	12.16
Q86U70	LIM domain-binding protein 1 OS=Homo sapiens GN=LDB1 PE=1 SV=2	LDB1	6.5	6.95	6.55	6.38	6.23	3.5	3.86	4.34	3.83	4.08	2	2.6	5.22256	14.52	1.8e-09	1.5e-08	12.15
P54886	Delta-1-pyrroline-5-carboxylate synthase OS=Homo sapiens GN=ALDH18A1 PE=1 SV=2	ALDH18A1	15.17	15.03	14.58	14.44	14.46	11.89	11.43	11.87	11.47	12.32	42	2.94	13.2662	14.5	1.8e-09	1.5e-08	12.13
Q9H6T0	Epithelial splicing regulatory protein 2 OS=Homo sapiens GN=ESRP2 PE=1 SV=1	ESRP2	8.36	8.4	8.34	8.07	8.08	6.44	6.36	6.48	6.35	6.78	6	1.77	7.36605	14.29	2.2e-09	1.8e-08	11.95
P24468	COUP transcription factor 2 OS=Homo sapiens GN=NR2F2 PE=1 SV=1	NR2F2	6.68	7.08	6.86	6.83	6.5	3.23	4	3.84	3.93	4.48	2	2.9	5.34352	14.26	2.2e-09	1.8e-08	11.92
P09012	U1 small nuclear ribonucleoprotein A OS=Homo sapiens GN=SNRPA PE=1 SV=3	SNRPA	8.62	8.61	8.2	8.33	8.31	6.79	6.76	6.9	6.75	6.73	5	1.63	7.5998	14.23	2.3e-09	1.8e-08	11.89
Q1KMD3	Heterogeneous nuclear ribonucleoprotein U-like protein 2 OS=Homo sapiens GN=HNRNPUL2 PE=1 SV=1	HNRNPUL2	11.17	11.13	10.96	10.97	11.01	8.87	9.29	8.96	9.22	8.49	15	2.08	10.0067	14.19	2.4e-09	1.9e-08	11.85
Q13247	Serine/arginine-rich splicing factor 6 OS=Homo sapiens GN=SRSF6 PE=1 SV=2	SRSF6	9.21	9.39	8.76	8.64	8.82	6.46	6.72	7.01	6.56	6.73	6	2.27	7.82923	14.11	2.5e-09	2e-08	11.78
P51532	Transcription activator BRG1 OS=Homo sapiens GN=SMARCA4 PE=1 SV=2	SMARCA4	8.17	8.24	8.16	8.19	8.07	6.71	6.3	6.4	6.24	6.68	3	1.7	7.31498	14.06	2.6e-09	2.1e-08	11.74
Q14320	Protein FAM50A OS=Homo sapiens GN=FAM50A PE=1 SV=2	FAM50A	7.77	7.71	7.51	7.38	7.51	5.94	6.06	5.99	5.96	5.78	4	1.63	6.76055	14.04	2.7e-09	2.1e-08	11.71
Q9Y5S9	RNA-binding protein 8A OS=Homo sapiens GN=RBM8A PE=1 SV=1	RBM8A	8.68	8.56	7.97	8.09	8.16	5.76	5.95	5.83	5.69	6.37	4	2.37	7.10521	13.99	2.8e-09	2.2e-08	11.67
Q9HAV4	Exportin-5 OS=Homo sapiens GN=XPO5 PE=1 SV=1	XPO5	7.97	7.81	7.55	7.66	7.67	5.98	6.12	5.9	6.26	5.93	5	1.69	6.88669	13.91	3e-09	2.3e-08	11.6
Q14151	Scaffold attachment factor B2 OS=Homo sapiens GN=SAFB2 PE=1 SV=1	SAFB2	9.97	10.09	10.01	9.63	9.69	8.17	7.97	8.09	7.99	8.36	14	1.76	8.99791	13.9	3e-09	2.3e-08	11.59
O43592	Exportin-T OS=Homo sapiens GN=XPOT PE=1 SV=2	XPOT	5.95	5.86	5.53	5.77	5.57	3.79	3.92	3.95	3.88	3.62	3	1.91	4.783	13.87	3.1e-09	2.4e-08	11.56
Q00839	Heterogeneous nuclear ribonucleoprotein U OS=Homo sapiens GN=HNRNPU PE=1 SV=6	HNRNPU	12.96	12.97	12.79	12.74	12.76	10.78	11.26	11.02	11.15	10.69	28	1.86	11.9131	13.86	3.2e-09	2.4e-08	11.55
Q9Y383	Putative RNA-binding protein Luc7-like 2 OS=Homo sapiens GN=LUC7L2 PE=1 SV=2	LUC7L2	9.81	9.79	9.39	9.23	9.44	7.59	7.52	7.7	7.66	7.87	6	1.86	8.59834	13.82	3.3e-09	2.5e-08	11.52
P03372	Estrogen receptor OS=Homo sapiens GN=ESR1 PE=1 SV=2	ESR1	10.23	10.58	10.71	10.78	10.56	8.48	7.71	7.82	7.39	8.25	12	2.64	9.25007	13.81	3.3e-09	2.5e-08	11.5
Q96D46	60S ribosomal export protein NMD3 OS=Homo sapiens GN=NMD3 PE=1 SV=1	NMD3	7.13	6.87	7.18	6.94	7.25	5.36	5.34	5.54	5.55	5.34	3	1.65	6.25018	13.8	3.3e-09	2.5e-08	11.5
O43670	BUB3-interacting and GLEBS motif-containing protein ZNF207 OS=Homo sapiens GN=ZNF207 PE=1 SV=1	ZNF207	7.86	7.76	7.33	7.35	7.4	4.73	5.39	4.74	5.33	4.54	1	2.59	6.24407	13.78	3.4e-09	2.5e-08	11.48
Q8IXT5	RNA-binding protein 12B OS=Homo sapiens GN=RBM12B PE=1 SV=2	RBM12B	8.62	8.72	8.75	8.42	8.32	6.85	6.39	6.89	6.77	6.83	8	1.82	7.65446	13.78	3.4e-09	2.5e-08	11.47
O43660	Pleiotropic regulator 1 OS=Homo sapiens GN=PLRG1 PE=1 SV=1	PLRG1	6.59	6.66	6.4	6.26	6.16	4.2	4.22	4.17	4.73	4.2	2	2.11	5.35791	13.74	3.5e-09	2.5e-08	11.44
P07910	Heterogeneous nuclear ribonucleoproteins C1/C2 OS=Homo sapiens GN=HNRNPC PE=1 SV=4	HNRNPC	10.84	10.81	10.75	10.7	10.64	8.24	8.97	8.6	8.67	7.98	8	2.25	9.61972	13.71	3.6e-09	2.6e-08	11.41
Q9UBU9	Nuclear RNA export factor 1 OS=Homo sapiens GN=NXF1 PE=1 SV=1	NXF1	8.13	7.98	7.81	7.77	7.68	6.11	6.08	6.32	6.25	6.35	6	1.65	7.04722	13.64	3.8e-09	2.8e-08	11.35
Q92989	Polyribonucleotide 5'-hydroxyl-kinase Clp1 OS=Homo sapiens GN=CLP1 PE=1 SV=1	CLP1	7.41	7.26	6.56	6.68	6.74	3.9	3.68	4.48	4.33	4.31	1	2.79	5.53551	13.61	4e-09	2.8e-08	11.32
Q9BUJ2	Heterogeneous nuclear ribonucleoprotein U-like protein 1 OS=Homo sapiens GN=HNRNPUL1 PE=1 SV=2	HNRNPUL1	8.97	9.05	8.93	8.9	8.9	7.35	7.55	7.61	7.34	7.67	8	1.45	8.22555	13.58	4.1e-09	2.9e-08	11.29
O94913	Pre-mRNA cleavage complex 2 protein Pcf11 OS=Homo sapiens GN=PCF11 PE=1 SV=3	PCF11	9.45	9.53	9.4	9.17	9.12	7.4	6.95	7.18	6.81	7.62	7	2.14	8.26386	13.52	4.3e-09	3e-08	11.23
Q92688	Acidic leucine-rich nuclear phosphoprotein 32 family member B OS=Homo sapiens GN=ANP32B PE=1 SV=1	ANP32B	8.18	7.93	7.91	7.97	8.03	6.39	6.41	6.37	6.56	6	3	1.66	7.1747	13.45	4.6e-09	3.2e-08	11.16
Q05048	Cleavage stimulation factor subunit 1 OS=Homo sapiens GN=CSTF1 PE=1 SV=1	CSTF1	7.47	7.37	7.2	7.27	7.3	5.76	5.77	5.72	5.54	5.98	3	1.57	6.5388	13.44	4.6e-09	3.2e-08	11.16
Q86UU0	B-cell CLL/lymphoma 9-like protein OS=Homo sapiens GN=BCL9L PE=1 SV=1	BCL9L	7.22	7.36	7.06	6.94	6.6	4.61	4.85	4.86	4.82	5.2	3	2.17	5.95211	13.44	4.6e-09	3.2e-08	11.16
Q86UE8	Serine/threonine-protein kinase tousled-like 2 OS=Homo sapiens GN=TLK2 PE=1 SV=2	TLK2	5.82	5.85	5.75	5.71	5.7	4.03	4.3	3.79	3.9	3.91	2	1.78	4.87724	13.43	4.6e-09	3.2e-08	11.15
Q9UBX5	Fibulin-5 OS=Homo sapiens GN=FBLN5 PE=1 SV=1	FBLN5	6.32	6.38	6.4	5.99	5.81	3.47	3.1	3.75	2.9	3.88	1	2.76	4.80002	13.43	4.7e-09	3.2e-08	11.15
Q8WXA9	Splicing regulatory glutamine/lysine-rich protein 1 OS=Homo sapiens GN=SREK1 PE=1 SV=1	SREK1	6.84	6.81	6.23	6.35	6.45	3.97	4.49	4.13	4.33	3.68	1	2.42	5.32729	13.4	4.8e-09	3.2e-08	11.12
A0AV96	RNA-binding protein 47 OS=Homo sapiens GN=RBM47 PE=1 SV=2	RBM47	7.11	7.05	7.23	7.31	7.22	5.77	5.8	5.81	5.74	5.83	5	1.39	6.48598	13.32	5.1e-09	3.5e-08	11.05
Q08211	ATP-dependent RNA helicase A OS=Homo sapiens GN=DHX9 PE=1 SV=4	DHX9	12.19	12.14	11.91	11.86	11.88	10.58	10.58	10.43	10.53	10.35	30	1.5	11.2451	13.21	5.7e-09	3.8e-08	10.93
O14980	Exportin-1 OS=Homo sapiens GN=XPO1 PE=1 SV=1	XPO1	9.5	9.43	9.41	9.48	9.45	8.15	8.31	8.08	8.25	8.23	10	1.25	8.8285	13.12	6.2e-09	4.1e-08	10.85
Q9UKX7	Nuclear pore complex protein Nup50 OS=Homo sapiens GN=NUP50 PE=1 SV=2	NUP50	7.71	7.43	7	7.05	7.06	4.46	4.37	3.48	4.13	3.1	1	3.34	5.57999	13.07	6.5e-09	4.3e-08	10.8
Q05519	Serine/arginine-rich splicing factor 11 OS=Homo sapiens GN=SRSF11 PE=1 SV=1	SRSF11	7.39	7.35	6.75	6.64	6.8	4.34	4.76	4.8	4.88	4.57	1	2.32	5.8294	13.04	6.7e-09	4.4e-08	10.77
Q6PL18	ATPase family AAA domain-containing protein 2 OS=Homo sapiens GN=ATAD2 PE=1 SV=1	ATAD2	9.54	9.81	9.65	9.11	9.57	7.88	7.81	7.67	7.6	7.91	11	1.76	8.65454	13.02	6.8e-09	4.5e-08	10.76
Q9Y4W2	Ribosomal biogenesis protein LAS1L OS=Homo sapiens GN=LAS1L PE=1 SV=2	LAS1L	9.63	9.92	9.99	9.74	9.39	7.64	7.41	7.78	7.37	8.09	12	2.08	8.69623	13.01	6.9e-09	4.5e-08	10.74
Q99459	Cell division cycle 5-like protein OS=Homo sapiens GN=CDC5L PE=1 SV=2	CDC5L	8.61	8.36	7.94	7.97	8.12	6.14	6.19	6.24	6.21	6.61	7	1.92	7.23847	12.84	8.1e-09	5.2e-08	10.58
O43143	Pre-mRNA-splicing factor ATP-dependent RNA helicase DHX15 OS=Homo sapiens GN=DHX15 PE=1 SV=2	DHX15	10.57	10.56	10.15	10.09	10.23	8.79	8.74	8.67	8.66	8.85	12	1.58	9.53144	12.82	8.3e-09	5.3e-08	10.55
P02747	Complement C1q subcomponent subunit C OS=Homo sapiens GN=C1QC PE=1 SV=3	C1QC	6.58	7.02	7	6.49	6.56	9.16	8.79	9.15	8.72	9.7	1	-2.37	7.91728	-12.8	8.4e-09	5.4e-08	10.53
Q9HCD5	Nuclear receptor coactivator 5 OS=Homo sapiens GN=NCOA5 PE=1 SV=2	NCOA5	7.93	8.25	8.05	7.62	7.57	5.6	5.72	6	5.83	6.17	3	2.02	6.87436	12.78	8.5e-09	5.4e-08	10.52
Q9UK58	Cyclin-L1 OS=Homo sapiens GN=CCNL1 PE=1 SV=1	CCNL1	6.71	6.52	6.1	6.2	6.47	4.71	4.6	4.5	4.71	4.46	1	1.81	5.49794	12.73	9e-09	5.7e-08	10.46
Q9NTI5	Sister chromatid cohesion protein PDS5 homolog B OS=Homo sapiens GN=PDS5B PE=1 SV=1	PDS5B	6.67	6.97	7.03	7	6.73	4.96	4.94	4.81	4.94	5.47	2	1.85	5.95185	12.62	1e-08	6.3e-08	10.35
P39748	Flap endonuclease 1 OS=Homo sapiens GN=FEN1 PE=1 SV=1	FEN1	8.48	8.59	8.31	8.32	8.4	7.21	7.09	6.87	7	6.83	3	1.42	7.71065	12.56	1.1e-08	6.7e-08	10.29
Q12906	Interleukin enhancer-binding factor 3 OS=Homo sapiens GN=ILF3 PE=1 SV=3	ILF3	11.68	11.55	11.42	11.36	11.44	9.7	9.97	9.57	9.78	9.12	17	1.86	10.5595	12.39	1.3e-08	7.8e-08	10.11
P27694	Replication protein A 70 kDa DNA-binding subunit OS=Homo sapiens GN=RPA1 PE=1 SV=2	RPA1	7.41	7.34	7.04	7.18	7.22	5.07	5.72	5.58	5.55	5.16	4	1.82	6.32559	12.37	1.3e-08	7.9e-08	10.1
P62318	Small nuclear ribonucleoprotein Sm D3 OS=Homo sapiens GN=SNRPD3 PE=1 SV=1	SNRPD3	9.34	9.29	9.02	9.09	8.82	6.96	7.46	7.3	7.55	6.95	3	1.87	8.17727	12.34	1.3e-08	8.1e-08	10.07
Q7L014	Probable ATP-dependent RNA helicase DDX46 OS=Homo sapiens GN=DDX46 PE=1 SV=2	DDX46	10	9.94	9.34	9.42	9.68	7.73	8.05	7.87	8	7.69	10	1.81	8.77252	12.3	1.4e-08	8.4e-08	10.02
Q9BWF3	RNA-binding protein 4 OS=Homo sapiens GN=RBM4 PE=1 SV=1	RBM4	6.07	6.33	6.37	6.22	6.36	4.5	4.7	4.14	4.2	4.71	2	1.82	5.36006	12.29	1.4e-08	8.4e-08	10.02
P07737	Profilin-1 OS=Homo sapiens GN=PFN1 PE=1 SV=2	PFN1	10.21	10.19	10.27	10.34	10.33	8.85	9.06	8.9	9.06	8.63	8	1.37	9.58382	12.23	1.5e-08	8.8e-08	9.96
Q9P013	Spliceosome-associated protein CWC15 homolog OS=Homo sapiens GN=CWC15 PE=1 SV=2	CWC15	8.04	7.81	7.25	7.41	7.64	5.01	5.55	5.61	5.77	5.37	3	2.17	6.5453	12.2	1.5e-08	9.1e-08	9.92
P55265	Double-stranded RNA-specific adenosine deaminase OS=Homo sapiens GN=ADAR PE=1 SV=4	ADAR	10.14	10.05	9.89	9.9	10.03	8.85	8.82	8.67	8.83	8.71	12	1.23	9.39003	12.2	1.5e-08	9.1e-08	9.92
Q9UQ35	Serine/arginine repetitive matrix protein 2 OS=Homo sapiens GN=SRRM2 PE=1 SV=2	SRRM2	11.62	11.5	10.92	10.92	11.12	9.37	9.28	9.34	9.23	9.57	21	1.86	10.2867	12.19	1.5e-08	9.1e-08	9.91
Q92900	Regulator of nonsense transcripts 1 OS=Homo sapiens GN=UPF1 PE=1 SV=2	UPF1	7.87	7.99	8.21	8.13	8.28	6.54	6.82	6.66	6.8	6.59	8	1.41	7.38992	12.14	1.6e-08	9.6e-08	9.86
P17931	Galectin-3 OS=Homo sapiens GN=LGALS3 PE=1 SV=5	LGALS3	8.89	8.69	8.51	8.71	8.41	7.27	6.92	7.13	7.17	7.32	4	1.48	7.90138	12.09	1.7e-08	1e-07	9.8
Q16630	Cleavage and polyadenylation specificity factor subunit 6 OS=Homo sapiens GN=CPSF6 PE=1 SV=2	CPSF6	11.93	11.87	11.53	11.42	11.36	9.9	9.61	9.74	9.65	10.16	11	1.81	10.7162	12.08	1.7e-08	1e-07	9.8
Q9NXF1	Testis-expressed protein 10 OS=Homo sapiens GN=TEX10 PE=1 SV=2	TEX10	8.53	8.63	8.58	8.4	8.18	6.82	6.53	6.81	6.49	7.13	9	1.71	7.61062	12.02	1.8e-08	1.1e-07	9.73
Q9UHR5	SAP30-binding protein OS=Homo sapiens GN=SAP30BP PE=1 SV=1	SAP30BP	7.26	6.94	6.71	6.77	6.83	4.6	5	4.7	4.78	3.91	1	2.31	5.75066	12.02	1.8e-08	1.1e-07	9.73
P62306	Small nuclear ribonucleoprotein F OS=Homo sapiens GN=SNRPF PE=1 SV=1	SNRPF	8.54	8.55	8.23	8.34	8.4	6.28	6.85	6.64	6.72	6	2	1.91	7.45691	11.99	1.9e-08	1.1e-07	9.7
Q13263	Transcription intermediary factor 1-beta OS=Homo sapiens GN=TRIM28 PE=1 SV=5	TRIM28	11.81	11.72	11.74	11.83	11.79	9.97	10.41	10.21	10.46	9.82	24	1.6	10.9758	11.93	2e-08	1.1e-07	9.64
Q8TAQ2	SWI/SNF complex subunit SMARCC2 OS=Homo sapiens GN=SMARCC2 PE=1 SV=1	SMARCC2	8.03	7.79	7.58	7.9	7.76	5.97	6.12	6.01	5.84	6.54	4	1.71	6.95334	11.91	2e-08	1.2e-07	9.61
P62826	GTP-binding nuclear protein Ran OS=Homo sapiens GN=RAN PE=1 SV=3	RAN	11.09	10.87	10.9	11.06	10.98	9.23	9.61	9.41	9.67	9.02	7	1.59	10.1836	11.87	2.1e-08	1.2e-07	9.58
P32322	Pyrroline-5-carboxylate reductase 1, mitochondrial OS=Homo sapiens GN=PYCR1 PE=1 SV=2	PYCR1	11.71	10.68	9.95	11.25	11.1	8.11	7.3	7.51	7.72	7.92	8	3.23	9.3231	11.86	2.1e-08	1.2e-07	9.57
Q8IUH3	RNA-binding protein 45 OS=Homo sapiens GN=RBM45 PE=1 SV=1	RBM45	6.3	6.5	6.18	5.85	5.94	3.14	4.01	4.2	3.82	3.63	1	2.4	4.95759	11.85	2.1e-08	1.2e-07	9.56
Q9Y6D9	Mitotic spindle assembly checkpoint protein MAD1 OS=Homo sapiens GN=MAD1L1 PE=1 SV=2	MAD1L1	10.61	10.53	10.25	10.06	10.11	8.25	8.06	8.23	7.79	8.79	18	2.09	9.26786	11.77	2.3e-08	1.3e-07	9.47
Q9C0J8	pre-mRNA 3' end processing protein WDR33 OS=Homo sapiens GN=WDR33 PE=1 SV=2	WDR33	6.44	6.43	6.26	6.06	6.08	4.81	4.49	4.42	4.24	4.71	2	1.72	5.39304	11.7	2.5e-08	1.4e-07	9.39
Q9Y3I0	tRNA-splicing ligase RtcB homolog OS=Homo sapiens GN=RTCB PE=1 SV=1	RTCB	8.14	8.08	8.1	8.13	8.33	6.67	6.96	6.84	6.98	6.56	6	1.36	7.48117	11.66	2.6e-08	1.5e-07	9.35
Q96KR1	Zinc finger RNA-binding protein OS=Homo sapiens GN=ZFR PE=1 SV=2	ZFR	7.29	7.21	6.95	6.86	7.25	5.57	5.63	5.65	5.83	5.68	3	1.44	6.38967	11.65	2.6e-08	1.5e-07	9.34
Q16181	Septin-7 OS=Homo sapiens GN=SEPT7 PE=1 SV=2	SEPT7_	7.95	7.55	7.02	7.39	7.5	5.51	5.52	5.79	5.5	5.78	6	1.86	6.55263	11.62	2.7e-08	1.5e-07	9.31
Q15287	RNA-binding protein with serine-rich domain 1 OS=Homo sapiens GN=RNPS1 PE=1 SV=1	RNPS1	9.79	9.87	9.34	9.23	9.26	7.75	7.69	7.86	7.73	8.01	4	1.69	8.65427	11.59	2.8e-08	1.5e-07	9.28
Q96SI9	Spermatid perinuclear RNA-binding protein OS=Homo sapiens GN=STRBP PE=1 SV=1	STRBP	7.72	7.65	7.42	7.57	7.73	6.17	6.39	6.24	6.1	5.82	3	1.48	6.88099	11.56	2.9e-08	1.6e-07	9.24
Q9BVC5	Ashwin OS=Homo sapiens GN=C2orf49 PE=1 SV=1	C2orf49	5.76	5.77	5.43	5.55	5.95	4.21	3.47	3.73	3.68	3.88	1	1.9	4.74125	11.53	3e-08	1.6e-07	9.21
P13489	Ribonuclease inhibitor OS=Homo sapiens GN=RNH1 PE=1 SV=2	RNH1	7.08	7.12	7.17	7.42	7.26	5.77	6.02	5.54	5.6	5.46	4	1.54	6.44402	11.52	3e-08	1.6e-07	9.2
Q96C36	Pyrroline-5-carboxylate reductase 2 OS=Homo sapiens GN=PYCR2 PE=1 SV=1	PYCR2	11.73	10.8	10.04	11.22	10.97	8.23	7.64	8.06	8.04	8.34	10	2.89	9.50556	11.52	3e-08	1.6e-07	9.19
Q9H4L4	Sentrin-specific protease 3 OS=Homo sapiens GN=SENP3 PE=1 SV=2	SENP3	8.62	8.58	8.46	8.34	8.25	6.79	6.47	6.48	6.05	7	4	1.89	7.50268	11.51	3e-08	1.6e-07	9.19
O75934	Pre-mRNA-splicing factor SPF27 OS=Homo sapiens GN=BCAS2 PE=1 SV=1	BCAS2	7.63	7.35	6.95	6.96	7.27	5.36	5.3	5.38	5.09	5.75	4	1.86	6.30405	11.42	3.3e-08	1.8e-07	9.09
P42356	Phosphatidylinositol 4-kinase alpha OS=Homo sapiens GN=PI4KA PE=1 SV=4	PI4KA	3.59	4.06	3.88	4.05	3.54	0.91	0.89	0.01	0.01	0.02	1	3.46	2.09643	11.42	3.4e-08	1.8e-07	9.09
Q9P258	Protein RCC2 OS=Homo sapiens GN=RCC2 PE=1 SV=2	RCC2	8.56	8.69	8.65	8.64	8.65	7.59	7.6	7.52	7.65	7.52	4	1.06	8.10842	11.39	3.5e-08	1.8e-07	9.06
Q5BKZ1	DBIRD complex subunit ZNF326 OS=Homo sapiens GN=ZNF326 PE=1 SV=2	ZNF326	5.73	5.86	5.8	5.85	5.75	3.77	3.5	3.47	3.32	2.37	1	2.51	4.54103	11.31	3.8e-08	2e-07	8.96
Q13242	Serine/arginine-rich splicing factor 9 OS=Homo sapiens GN=SRSF9 PE=1 SV=1	SRSF9	10.68	10.93	10.75	10.64	10.64	9.36	9.14	9.42	9.21	9.65	9	1.37	10.0421	11.29	3.8e-08	2e-07	8.95
P63167	Dynein light chain 1, cytoplasmic OS=Homo sapiens GN=DYNLL1 PE=1 SV=1	DYNLL1	9.45	9.35	9.38	9.56	9.58	7.62	7.94	7.61	8.1	7.17	2	1.78	8.57661	11.25	4e-08	2.1e-07	8.9
P62304	Small nuclear ribonucleoprotein E OS=Homo sapiens GN=SNRPE PE=1 SV=1	SNRPE	8.17	8	7.54	7.7	7.6	5.43	5.65	5.4	5.78	4.52	2	2.45	6.57893	11.2	4.2e-08	2.2e-07	8.85
O15027	Protein transport protein Sec16A OS=Homo sapiens GN=SEC16A PE=1 SV=3	SEC16A	7.33	7.23	7.03	7.28	7.4	5.96	6	5.58	5.97	5.8	2	1.39	6.55738	11.2	4.2e-08	2.2e-07	8.85
Q9P0U3	Sentrin-specific protease 1 OS=Homo sapiens GN=SENP1 PE=1 SV=2	SENP1	7.22	7.04	6.94	6.93	6.65	5.43	4.94	5.56	4.96	5.17	4	1.74	6.08345	11.12	4.6e-08	2.4e-07	8.76
Q99471	Prefoldin subunit 5 OS=Homo sapiens GN=PFDN5 PE=1 SV=2	PFDN5	6.91	6.76	7.07	7.08	7.11	5.05	5.24	5.3	5.54	4.6	1	1.84	6.06683	11.07	4.9e-08	2.5e-07	8.7
Q14974	Importin subunit beta-1 OS=Homo sapiens GN=KPNB1 PE=1 SV=2	KPNB1	8.47	8.1	8	8.18	8.23	6.58	6.94	6.87	6.99	6.72	5	1.38	7.50612	11.06	4.9e-08	2.5e-07	8.69
P04196	Histidine-rich glycoprotein OS=Homo sapiens GN=HRG PE=1 SV=1	HRG	5.39	5.66	5.17	5.19	4.95	6.91	6.83	6.79	6.81	7.17	1	-1.63	6.08739	-11.04	5e-08	2.5e-07	8.66
Q9BWJ5	Splicing factor 3B subunit 5 OS=Homo sapiens GN=SF3B5 PE=1 SV=1	SF3B5	6.78	6.56	5.93	6.23	6.52	4.45	4.58	4.36	4.78	4.14	2	1.94	5.43256	11.04	5.1e-08	2.5e-07	8.66
Q96EP5	DAZ-associated protein 1 OS=Homo sapiens GN=DAZAP1 PE=1 SV=1	DAZAP1	7.43	7.55	7.47	7.25	7.21	5.79	6.11	6.23	6.03	6.03	3	1.35	6.71068	11.03	5.1e-08	2.5e-07	8.66
Q15019	Septin-2 OS=Homo sapiens GN=SEPT2 PE=1 SV=1	SEPT2_	9.44	8.85	8.29	8.69	8.64	6.46	6.81	6.97	6.88	6.64	5	2.03	7.76768	10.91	5.8e-08	2.9e-07	8.52
P20073	Annexin A7 OS=Homo sapiens GN=ANXA7 PE=1 SV=3	ANXA7	7.2	7.13	6.96	7.01	6.95	5.63	5.44	5.29	5.67	5.91	3	1.46	6.31925	10.91	5.8e-08	2.9e-07	8.51
P25815	Protein S100-P OS=Homo sapiens GN=S100P PE=1 SV=2	S100P	6.08	5.73	6.05	6.39	6.29	4.02	3.31	3.92	4.47	3.74	1	2.21	4.99958	10.87	6e-08	3e-07	8.48
P62937	Peptidyl-prolyl cis-trans isomerase A OS=Homo sapiens GN=PPIA PE=1 SV=2	PPIA	10.31	10.27	10.35	10.44	10.23	8.6	8.94	8.75	9.07	8.23	5	1.6	9.52009	10.84	6.2e-08	3.1e-07	8.44
Q2TAY7	WD40 repeat-containing protein SMU1 OS=Homo sapiens GN=SMU1 PE=1 SV=2	SMU1	8.07	8.11	7.7	7.64	7.7	6.35	6.63	6.5	6.41	6.47	5	1.37	7.15672	10.82	6.4e-08	3.2e-07	8.41
O75717	WD repeat and HMG-box DNA-binding protein 1 OS=Homo sapiens GN=WDHD1 PE=1 SV=1	WDHD1	6.73	6.86	6.69	6.73	6.99	5.67	5.48	5.67	5.6	5.54	1	1.21	6.19561	10.8	6.5e-08	3.2e-07	8.39
Q9UHX1	Poly(U)-binding-splicing factor PUF60 OS=Homo sapiens GN=PUF60 PE=1 SV=1	PUF60	9.35	9.27	8.92	9	9.15	6.89	7.66	7.23	7.55	6.72	6	1.93	8.17211	10.78	6.7e-08	3.3e-07	8.37
Q9UJV9	Probable ATP-dependent RNA helicase DDX41 OS=Homo sapiens GN=DDX41 PE=1 SV=2	DDX41	7.41	7.18	6.72	6.62	6.73	5.16	4.86	5.31	5.19	5.14	3	1.8	6.0313	10.77	6.8e-08	3.3e-07	8.36
P30043	Flavin reductase (NADPH) OS=Homo sapiens GN=BLVRB PE=1 SV=3	BLVRB	6.21	6.06	6.08	6.5	6.2	4.67	4.8	4.68	5.02	4.86	1	1.41	5.50563	10.74	7e-08	3.4e-07	8.32
Q9UPN9	E3 ubiquitin-protein ligase TRIM33 OS=Homo sapiens GN=TRIM33 PE=1 SV=3	TRIM33	8.44	8.48	8.52	8.38	8.23	7.09	6.63	7.21	6.73	7.15	5	1.45	7.68578	10.73	7.1e-08	3.4e-07	8.31
Q96QC0	Serine/threonine-protein phosphatase 1 regulatory subunit 10 OS=Homo sapiens GN=PPP1R10 PE=1 SV=1	PPP1R10	5.69	5.49	5.32	5.52	5.64	4.23	3.98	4.27	4.07	4.16	2	1.39	4.83646	10.72	7.2e-08	3.4e-07	8.3
Q8IY67	Ribonucleoprotein PTB-binding 1 OS=Homo sapiens GN=RAVER1 PE=1 SV=1	RAVER1	6.17	6.29	6.16	6.03	5.9	4.5	4.72	4.59	4.9	4.83	3	1.4	5.40884	10.7	7.3e-08	3.5e-07	8.28
Q92797	Symplekin OS=Homo sapiens GN=SYMPK PE=1 SV=2	SYMPK	5.29	5.36	4.94	4.82	5.08	3.47	3.59	3.33	3.54	3.29	2	1.65	4.27104	10.69	7.4e-08	3.5e-07	8.26
Q96QD9	UAP56-interacting factor OS=Homo sapiens GN=FYTTD1 PE=1 SV=3	FYTTD1	9.09	9.35	8.95	8.68	8.73	6.36	6.09	6.18	5.97	7.4	5	2.56	7.67888	10.68	7.5e-08	3.5e-07	8.25
Q9H3K6	BolA-like protein 2 OS=Homo sapiens GN=BOLA2 PE=1 SV=1	BOLA2	7.95	7.77	7.84	8.16	8.06	5.92	6.65	6.34	6.61	6.18	3	1.62	7.14753	10.67	7.5e-08	3.5e-07	8.24
Q15029	116 kDa U5 small nuclear ribonucleoprotein component OS=Homo sapiens GN=EFTUD2 PE=1 SV=1	EFTUD2	10.02	9.8	9.32	9.44	9.6	7.89	8.32	8.03	8.14	7.82	12	1.6	8.83885	10.66	7.7e-08	3.6e-07	8.23
O15226	NF-kappa-B-repressing factor OS=Homo sapiens GN=NKRF PE=1 SV=2	NKRF	7.12	7.2	7.21	7.4	6.71	5.73	5.71	5.34	5.34	5.61	5	1.58	6.33606	10.63	7.9e-08	3.7e-07	8.19
Q13435	Splicing factor 3B subunit 2 OS=Homo sapiens GN=SF3B2 PE=1 SV=2	SF3B2	11.11	10.87	10.47	10.56	10.77	8.98	9.4	8.98	9.2	8.61	16	1.72	9.89623	10.58	8.4e-08	3.9e-07	8.13
Q9ULJ6	Zinc finger MIZ domain-containing protein 1 OS=Homo sapiens GN=ZMIZ1 PE=1 SV=3	ZMIZ1	5.72	5.69	5.98	5.97	5.73	4.38	4.43	4.1	3.97	4.52	1	1.54	5.04845	10.57	8.5e-08	3.9e-07	8.12
P13010	X-ray repair cross-complementing protein 5 OS=Homo sapiens GN=XRCC5 PE=1 SV=3	XRCC5	11.25	11.08	10.95	11.11	11.17	9.53	9.86	9.53	9.85	9.1	16	1.54	10.3433	10.5	9.1e-08	4.2e-07	8.04
P08579	U2 small nuclear ribonucleoprotein B'' OS=Homo sapiens GN=SNRPB2 PE=1 SV=1	SNRPB2	6.91	6.77	6.11	6.22	6.23	4.37	4.74	4.75	4.71	4.42	1	1.85	5.52229	10.43	9.9e-08	4.5e-07	7.96
Q8IX01	SURP and G-patch domain-containing protein 2 OS=Homo sapiens GN=SUGP2 PE=1 SV=2	SUGP2	4.45	4.36	4.43	4.52	4.44	1.46	1.7	1.52	1.54	0.02	1	3.19	2.84364	10.39	1e-07	4.7e-07	7.91
O60506	Heterogeneous nuclear ribonucleoprotein Q OS=Homo sapiens GN=SYNCRIP PE=1 SV=2	SYNCRIP	11.26	11.28	11.25	11.26	11.33	9.49	10.07	9.66	9.9	9.12	14	1.63	10.4619	10.37	1.1e-07	4.8e-07	7.88
O43172	U4/U6 small nuclear ribonucleoprotein Prp4 OS=Homo sapiens GN=PRPF4 PE=1 SV=2	PRPF4	8.69	8.53	8.39	8.49	8.55	7.23	7.59	7.37	7.49	7.35	6	1.12	7.96826	10.33	1.1e-07	5e-07	7.84
Q8IX12	Cell division cycle and apoptosis regulator protein 1 OS=Homo sapiens GN=CCAR1 PE=1 SV=2	CCAR1	7.32	7.1	6.85	6.85	6.84	5.31	5.56	5.84	5.29	5.33	3	1.53	6.22891	10.28	1.2e-07	5.3e-07	7.77
Q13547	Histone deacetylase 1 OS=Homo sapiens GN=HDAC1 PE=1 SV=1	HDAC1	5.94	6.39	6.37	6.44	6.09	4.91	4.91	4.95	4.93	4.73	2	1.36	5.56606	10.26	1.2e-07	5.4e-07	7.76
Q9Y618	Nuclear receptor corepressor 2 OS=Homo sapiens GN=NCOR2 PE=1 SV=2	NCOR2	6.54	6.87	6.81	6.48	6.48	4.86	5.27	4.8	4.74	5.39	3	1.62	5.8263	10.24	1.2e-07	5.5e-07	7.73
O15355	Protein phosphatase 1G OS=Homo sapiens GN=PPM1G PE=1 SV=1	PPM1G	6.72	6.27	6.31	6.53	6.7	4.9	5.23	4.9	5.29	4.9	2	1.46	5.77359	10.18	1.3e-07	5.9e-07	7.66
Q8N1F7	Nuclear pore complex protein Nup93 OS=Homo sapiens GN=NUP93 PE=1 SV=2	NUP93	7.59	7.14	7.05	7.08	7.03	5.94	5.78	5.87	5.79	5.93	4	1.31	6.5207	10.13	1.4e-07	6.2e-07	7.6
Q14980	Nuclear mitotic apparatus protein 1 OS=Homo sapiens GN=NUMA1 PE=1 SV=2	NUMA1	9.4	9.37	9.41	9.58	9.46	8.14	8.46	8.42	8.51	8.35	20	1.07	8.91001	10.11	1.4e-07	6.3e-07	7.57
Q92804	TATA-binding protein-associated factor 2N OS=Homo sapiens GN=TAF15 PE=1 SV=1	TAF15	9.41	9.49	9.56	9.38	9.4	8.17	8.08	8.32	8.08	8.58	4	1.2	8.84716	10.09	1.5e-07	6.4e-07	7.55
Q93009	Ubiquitin carboxyl-terminal hydrolase 7 OS=Homo sapiens GN=USP7 PE=1 SV=2	USP7	6.66	6.59	6.68	6.73	6.55	5.4	5.48	5.62	5.64	5.57	4	1.1	6.09342	10.05	1.5e-07	6.7e-07	7.51
P31689	DnaJ homolog subfamily A member 1 OS=Homo sapiens GN=DNAJA1 PE=1 SV=2	DNAJA1	8.54	8.47	8.62	8.6	8.76	7.19	7.55	7.6	7.5	7.22	2	1.19	8.00613	10.02	1.6e-07	7e-07	7.46
P49790	Nuclear pore complex protein Nup153 OS=Homo sapiens GN=NUP153 PE=1 SV=2	NUP153	8.66	8.28	7.84	7.82	7.78	6.44	6.27	6.19	6.29	6.59	6	1.72	7.21522	10.01	1.6e-07	7e-07	7.45
P05455	Lupus La protein OS=Homo sapiens GN=SSB PE=1 SV=2	SSB	8.39	8.17	8.14	8.35	8.3	6.81	6.87	6.59	7.11	6.19	5	1.56	7.49328	9.98	1.7e-07	7.3e-07	7.41
O60231	Putative pre-mRNA-splicing factor ATP-dependent RNA helicase DHX16 OS=Homo sapiens GN=DHX16 PE=1 SV=2	DHX16	6.25	6.13	6.07	5.94	6.21	4.32	4.55	4.89	4.49	4.97	2	1.48	5.38236	9.93	1.8e-07	7.6e-07	7.35
P52948	Nuclear pore complex protein Nup98-Nup96 OS=Homo sapiens GN=NUP98 PE=1 SV=4	NUP98	7.86	7.51	7.05	7.32	7.21	6.1	5.83	5.88	5.83	5.75	3	1.51	6.63505	9.92	1.8e-07	7.7e-07	7.34
Q14683	Structural maintenance of chromosomes protein 1A OS=Homo sapiens GN=SMC1A PE=1 SV=2	SMC1A	6.91	6.84	6.93	6.95	7.13	5.33	5.8	5.62	5.92	5.47	4	1.32	6.28969	9.88	1.9e-07	8e-07	7.29
Q13257	Mitotic spindle assembly checkpoint protein MAD2A OS=Homo sapiens GN=MAD2L1 PE=1 SV=1	MAD2L1	6.81	6.53	6.16	6.04	6.01	4.77	4.47	4.78	4.57	4.7	1	1.65	5.48329	9.84	2e-07	8.4e-07	7.24
P41223	Protein BUD31 homolog OS=Homo sapiens GN=BUD31 PE=1 SV=2	BUD31	8.02	7.74	7.32	7.41	7.42	6.22	6.12	6.17	6.29	6.18	3	1.39	6.88951	9.84	2e-07	8.4e-07	7.24
Q53F19	Nuclear cap-binding protein subunit 3 OS=Homo sapiens GN=NCBP3 PE=1 SV=2	NCBP3	6.57	6.4	5.99	5.77	5.89	2.24	3.6	3.16	3.84	3.79	2	2.8	4.72534	9.82	2e-07	8.6e-07	7.21
P29401	Transketolase OS=Homo sapiens GN=TKT PE=1 SV=3	TKT	8.28	8.33	8.44	8.57	8.3	6.64	7.07	7.06	7.41	6.85	4	1.38	7.69435	9.76	2.2e-07	9.2e-07	7.14
O75376	Nuclear receptor corepressor 1 OS=Homo sapiens GN=NCOR1 PE=1 SV=2	NCOR1	3.92	3.9	3.37	3.63	3.23	0.02	0.01	1.36	0.01	0.02	1	3.32	1.94696	9.71	2.3e-07	9.6e-07	7.08
Q12905	Interleukin enhancer-binding factor 2 OS=Homo sapiens GN=ILF2 PE=1 SV=2	ILF2	11.23	11.05	10.99	11.04	11.1	9.21	9.76	9.26	9.63	8.6	10	1.79	10.1869	9.71	2.3e-07	9.6e-07	7.08
P54727	UV excision repair protein RAD23 homolog B OS=Homo sapiens GN=RAD23B PE=1 SV=1	RAD23B	6.43	6.23	6.26	6.46	6.56	4.73	4.75	4.42	4.92	3.8	2	1.87	5.45608	9.68	2.4e-07	9.9e-07	7.04
O43719	HIV Tat-specific factor 1 OS=Homo sapiens GN=HTATSF1 PE=1 SV=1	HTATSF1	7.27	7.13	7.15	7.2	7.24	5.63	6.11	6.02	6.19	5.73	1	1.26	6.5685	9.68	2.4e-07	1e-06	7.03
Q8WUD4	Coiled-coil domain-containing protein 12 OS=Homo sapiens GN=CCDC12 PE=1 SV=1	CCDC12	5.79	5.52	5.2	4.95	5.5	2.99	2.8	3.59	3.78	3.1	1	2.14	4.32325	9.67	2.4e-07	1e-06	7.03
P78347	General transcription factor II-I OS=Homo sapiens GN=GTF2I PE=1 SV=2	GTF2I	8.54	8.35	8.21	8.46	8.38	7.13	7.52	7.2	7.3	7.04	4	1.15	7.81378	9.67	2.4e-07	1e-06	7.02
P62136	Serine/threonine-protein phosphatase PP1-alpha catalytic subunit OS=Homo sapiens GN=PPP1CA PE=1 SV=1	PPP1CA	7.24	7.28	7.18	7.4	7.31	5.62	6.18	5.84	6.2	5.57	2	1.4	6.5834	9.64	2.5e-07	1e-06	6.99
Q92973	Transportin-1 OS=Homo sapiens GN=TNPO1 PE=1 SV=2	TNPO1	6.23	6.16	5.91	5.71	6.08	3.97	3.69	3.25	3.29	2.07	2	2.76	4.63542	9.59	2.7e-07	1.1e-06	6.92
Q9Y2W2	WW domain-binding protein 11 OS=Homo sapiens GN=WBP11 PE=1 SV=1	WBP11	7.7	7.6	7	7.26	7.43	5.93	6.02	6.17	6.04	6.12	4	1.34	6.72646	9.57	2.7e-07	1.1e-06	6.9
Q15428	Splicing factor 3A subunit 2 OS=Homo sapiens GN=SF3A2 PE=1 SV=2	SF3A2	7.84	7.58	7.21	7.46	7.57	5.34	6.04	5.78	5.84	4.88	4	1.96	6.55241	9.53	2.8e-07	1.2e-06	6.85
Q15393	Splicing factor 3B subunit 3 OS=Homo sapiens GN=SF3B3 PE=1 SV=4	SF3B3	11.17	10.93	10.51	10.67	10.92	9.19	9.6	9.27	9.55	8.89	19	1.54	10.0712	9.52	2.9e-07	1.2e-06	6.84
P12956	X-ray repair cross-complementing protein 6 OS=Homo sapiens GN=XRCC6 PE=1 SV=2	XRCC6	11.2	11	10.92	11.05	11.05	9.51	9.82	9.44	9.74	8.84	19	1.58	10.2569	9.48	3e-07	1.2e-06	6.78
P06454	Prothymosin alpha OS=Homo sapiens GN=PTMA PE=1 SV=2	PTMA	5.09	5.02	4.9	5.12	5.15	3.19	3.13	3.52	2.64	2.22	1	2.11	3.99826	9.38	3.4e-07	1.4e-06	6.66
O75533	Splicing factor 3B subunit 1 OS=Homo sapiens GN=SF3B1 PE=1 SV=3	SF3B1	9.61	9.46	9.05	9.11	9.24	7.42	7.59	7.65	7.76	8.28	9	1.55	8.51609	9.36	3.5e-07	1.4e-06	6.63
Q5VTL8	Pre-mRNA-splicing factor 38B OS=Homo sapiens GN=PRPF38B PE=1 SV=1	PRPF38B	7.4	7.58	7.5	7.39	7.48	6.37	6.29	6.2	5.8	6.47	4	1.24	6.84897	9.34	3.6e-07	1.4e-06	6.61
Q9UPT8	Zinc finger CCCH domain-containing protein 4 OS=Homo sapiens GN=ZC3H4 PE=1 SV=3	ZC3H4	5.01	5.27	4.91	4.87	4.79	0.05	1.97	2.57	1.47	1.46	3	3.47	3.23669	9.34	3.6e-07	1.4e-06	6.61
Q15459	Splicing factor 3A subunit 1 OS=Homo sapiens GN=SF3A1 PE=1 SV=1	SF3A1	7.68	7.23	7.06	7.18	7.26	5.68	6.16	5.71	6.05	5.98	3	1.37	6.6006	9.32	3.7e-07	1.5e-06	6.58
Q86Z02	Homeodomain-interacting protein kinase 1 OS=Homo sapiens GN=HIPK1 PE=1 SV=1	HIPK1	4.31	4.45	3.97	3.96	3.68	1.34	1.43	2.02	1.27	2.19	1	2.43	2.8617	9.3	3.8e-07	1.5e-06	6.55
P55735	Protein SEC13 homolog OS=Homo sapiens GN=SEC13 PE=1 SV=3	SEC13	5.06	5.33	5.08	5.32	5.41	3.73	4.07	3.96	3.92	4.1	1	1.29	4.59873	9.25	4e-07	1.6e-06	6.49
O75643	U5 small nuclear ribonucleoprotein 200 kDa helicase OS=Homo sapiens GN=SNRNP200 PE=1 SV=2	SNRNP200	10.77	10.57	10.2	10.32	10.49	9.24	9.34	9.35	9.39	9.42	25	1.12	9.90964	9.25	4e-07	1.6e-06	6.49
Q14011	Cold-inducible RNA-binding protein OS=Homo sapiens GN=CIRBP PE=1 SV=1	CIRBP	5.61	5.69	5.5	5.47	5.53	3.52	4	3.61	4.06	2.81	2	1.96	4.57934	9.23	4.1e-07	1.6e-06	6.46
Q6P2Q9	Pre-mRNA-processing-splicing factor 8 OS=Homo sapiens GN=PRPF8 PE=1 SV=2	PRPF8	11.18	10.96	10.55	10.62	10.74	9.47	9.63	9.65	9.62	9.64	32	1.21	10.2055	9.22	4.2e-07	1.6e-06	6.45
Q96T58	Msx2-interacting protein OS=Homo sapiens GN=SPEN PE=1 SV=1	SPEN	4.81	4.76	4.78	4.66	4.99	3.31	3.5	3.66	3.36	3.52	1	1.33	4.1368	9.22	4.2e-07	1.6e-06	6.45
P62258	14-3-3 protein epsilon OS=Homo sapiens GN=YWHAE PE=1 SV=1	YWHAE	6.81	6.57	7.05	7.19	6.87	5.18	5.33	4.85	5.46	4.35	4	1.87	5.96547	9.18	4.4e-07	1.7e-06	6.4
Q92754	Transcription factor AP-2 gamma OS=Homo sapiens GN=TFAP2C PE=1 SV=1	TFAP2C	4.72	4.35	4.3	4.05	4.39	2.73	2.53	2.08	1.7	2.07	1	2.14	3.29122	9.15	4.6e-07	1.8e-06	6.36
P25685	DnaJ homolog subfamily B member 1 OS=Homo sapiens GN=DNAJB1 PE=1 SV=4	DNAJB1	7.33	7.33	7.46	7.49	7.38	6.13	6.5	6.37	6.53	6.24	2	1.05	6.87709	9.11	4.8e-07	1.8e-06	6.31
Q6UXN9	WD repeat-containing protein 82 OS=Homo sapiens GN=WDR82 PE=1 SV=1	WDR82	5.84	5.98	5.73	5.56	5.55	4.48	4.68	4.61	4.5	4.42	1	1.19	5.13554	9.11	4.8e-07	1.8e-06	6.3
O15347	High mobility group protein B3 OS=Homo sapiens GN=HMGB3 PE=1 SV=4	HMGB3	8.99	8.76	8.6	8.75	8.97	7.88	7.82	7.62	7.82	7.53	4	1.08	8.27625	9.11	4.8e-07	1.8e-06	6.3
P98175	RNA-binding protein 10 OS=Homo sapiens GN=RBM10 PE=1 SV=3	RBM10	5.89	5.78	5.46	5.42	5.79	4.41	4.27	3.55	3.6	3.78	3	1.75	4.79475	9.1	4.9e-07	1.9e-06	6.29
Q07020	60S ribosomal protein L18 OS=Homo sapiens GN=RPL18 PE=1 SV=2	RPL18	9.67	9.82	9.68	9.85	9.77	8.87	9.01	8.85	8.85	8.79	5	0.89	9.31537	9.05	5.1e-07	2e-06	6.23
O75340	Programmed cell death protein 6 OS=Homo sapiens GN=PDCD6 PE=1 SV=1	PDCD6	5.92	6.34	6.32	6.24	6.22	5.11	4.81	5.21	5.05	5.01	1	1.17	5.62138	9.02	5.4e-07	2e-06	6.19
Q13363	C-terminal-binding protein 1 OS=Homo sapiens GN=CTBP1 PE=1 SV=2	CTBP1	5.09	5.19	5.35	5	5.02	3.26	4.05	3.35	3.44	3.72	1	1.57	4.34823	9.02	5.4e-07	2e-06	6.19
Q9BWG4	Single-stranded DNA-binding protein 4 OS=Homo sapiens GN=SSBP4 PE=1 SV=1	SSBP4	3.39	3.89	2.98	3.25	3.23	0.02	0.01	1.25	0.01	0.02	1	3.09	1.80529	9.01	5.4e-07	2.1e-06	6.17
Q8NFF5	FAD synthase OS=Homo sapiens GN=FLAD1 PE=1 SV=1	FLAD1	5.75	5.79	6.1	5.74	5.39	4.37	4.02	4.55	4.23	4.48	2	1.42	5.04202	8.95	5.9e-07	2.2e-06	6.09
P09429	High mobility group protein B1 OS=Homo sapiens GN=HMGB1 PE=1 SV=3	HMGB1	8.49	8.19	8.19	8.38	8.49	7.18	7.18	6.69	7.34	6.68	3	1.33	7.68006	8.9	6.2e-07	2.3e-06	6.03
O00193	Small acidic protein OS=Homo sapiens GN=SMAP PE=1 SV=1	SMAP	6.89	6.75	6.5	6.84	6.68	4.38	5.03	4.48	4.63	3.16	1	2.4	5.53381	8.85	6.6e-07	2.5e-06	5.96
Q9ULX6	A-kinase anchor protein 8-like OS=Homo sapiens GN=AKAP8L PE=1 SV=3	AKAP8L	5.98	6.26	6	5.75	5.83	4.5	4.35	4.63	4.04	4.88	1	1.48	5.22183	8.85	6.7e-07	2.5e-06	5.95
O94906	Pre-mRNA-processing factor 6 OS=Homo sapiens GN=PRPF6 PE=1 SV=1	PRPF6	8.75	8.45	7.8	8.02	8.32	6.4	6.79	6.5	6.68	5.8	5	1.83	7.35269	8.83	6.8e-07	2.5e-06	5.94
P10599	Thioredoxin OS=Homo sapiens GN=TXN PE=1 SV=3	TXN	9.16	8.98	9.07	9.15	8.95	7.82	7.63	7.7	8.01	8.29	4	1.17	8.474	8.83	6.8e-07	2.5e-06	5.93
P04040	Catalase OS=Homo sapiens GN=CAT PE=1 SV=3	CAT	5.97	5.91	6.27	5.73	5.44	7.59	7.09	7.55	7.32	8.01	3	-1.65	6.6857	-8.81	7e-07	2.6e-06	5.91
P62312	U6 snRNA-associated Sm-like protein LSm6 OS=Homo sapiens GN=LSM6 PE=1 SV=1	LSM6	6.06	5.57	5.34	5.51	5.66	3.32	4.07	4.05	4.27	3.54	1	1.78	4.73893	8.81	7e-07	2.6e-06	5.9
Q96L93	Kinesin-like protein KIF16B OS=Homo sapiens GN=KIF16B PE=1 SV=2	KIF16B	3.98	3.29	3.59	2.93	3.04	0.02	0.01	1.25	0.01	0.02	1	3.11	1.81467	8.78	7.3e-07	2.7e-06	5.86
Q9NWB6	Arginine and glutamate-rich protein 1 OS=Homo sapiens GN=ARGLU1 PE=1 SV=1	ARGLU1	8.19	8.15	7.68	7.7	7.83	6.07	5.97	6.56	6.73	6.6	3	1.52	7.14848	8.75	7.6e-07	2.8e-06	5.82
Q9Y446	Plakophilin-3 OS=Homo sapiens GN=PKP3 PE=1 SV=1	PKP3	6.29	6.51	6.55	6.55	6.36	5.65	5.11	5.36	5.23	5.23	4	1.14	5.88528	8.64	8.7e-07	3.2e-06	5.68
Q9Y224	UPF0568 protein C14orf166 OS=Homo sapiens GN=C14orf166 PE=1 SV=1	C14orf166	8.9	8.82	8.94	8.77	8.67	7.66	7.81	7.74	7.69	8.13	7	1.01	8.31283	8.62	9e-07	3.2e-06	5.65
O15042	U2 snRNP-associated SURP motif-containing protein OS=Homo sapiens GN=U2SURP PE=1 SV=2	U2SURP	8.45	8.5	8.44	8.14	7.91	7.24	6.88	7.17	6.91	7.19	6	1.21	7.68281	8.62	9e-07	3.2e-06	5.64
Q8NI27	THO complex subunit 2 OS=Homo sapiens GN=THOC2 PE=1 SV=2	THOC2	5.44	5.08	4.81	5.08	4.9	3.8	3.86	3.67	3.55	3.82	2	1.32	4.40189	8.61	9.1e-07	3.3e-06	5.63
P38646	Stress-70 protein, mitochondrial OS=Homo sapiens GN=HSPA9 PE=1 SV=2	HSPA9	10.58	10.29	10.21	10.2	10.2	11.95	11.29	12.21	12.46	12.58	25	-1.8	11.1966	-8.59	9.3e-07	3.4e-06	5.6
P62266	40S ribosomal protein S23 OS=Homo sapiens GN=RPS23 PE=1 SV=3	RPS23	10.57	10.6	10.74	10.78	10.82	9.59	9.8	9.74	9.83	9.34	5	1.04	10.1808	8.59	9.4e-07	3.4e-06	5.6
Q14566	DNA replication licensing factor MCM6 OS=Homo sapiens GN=MCM6 PE=1 SV=1	MCM6	5.37	5.73	5.59	5.45	5.57	4.54	4.59	4.2	4.33	4.18	4	1.17	4.95406	8.55	9.9e-07	3.5e-06	5.55
Q9Y4Z0	U6 snRNA-associated Sm-like protein LSm4 OS=Homo sapiens GN=LSM4 PE=1 SV=1	LSM4	7.44	7.29	7	7.31	7.35	5.99	6.04	5.65	6.22	5.31	2	1.44	6.56055	8.53	1e-06	3.6e-06	5.53
P61081	NEDD8-conjugating enzyme Ubc12 OS=Homo sapiens GN=UBE2M PE=1 SV=1	UBE2M	5.01	5.07	4.91	5	4.56	2.76	3.23	2.88	3.59	2.3	1	1.96	3.93122	8.53	1e-06	3.6e-06	5.51
Q14573	Inositol 1,4,5-trisphosphate receptor type 3 OS=Homo sapiens GN=ITPR3 PE=1 SV=2	ITPR3	5.03	4.85	4.83	4.69	4.92	3.36	3.54	3.67	3.69	3.04	1	1.41	4.16061	8.52	1e-06	3.6e-06	5.51
Q96I25	Splicing factor 45 OS=Homo sapiens GN=RBM17 PE=1 SV=1	RBM17	5.57	5.46	5.23	5.21	5.07	3.29	2.86	3.25	1.81	3.51	1	2.36	4.12545	8.48	1.1e-06	3.8e-06	5.46
Q9UBF2	Coatomer subunit gamma-2 OS=Homo sapiens GN=COPG2 PE=1 SV=1	COPG2	5.06	4.98	4.87	4.71	4.92	3.75	3.9	3.55	3.76	3.7	1	1.18	4.32008	8.48	1.1e-06	3.8e-06	5.44
P38432	Coilin OS=Homo sapiens GN=COIL PE=1 SV=1	COIL	4.69	4.78	4.93	4.34	4.41	2.85	1.85	2.97	1.62	1.98	1	2.37	3.44213	8.47	1.1e-06	3.8e-06	5.44
Q9H307	Pinin OS=Homo sapiens GN=PNN PE=1 SV=4	PNN	10.36	10.29	9.58	9.62	9.82	8.56	8.52	8.56	8.27	8.73	11	1.41	9.23011	8.45	1.1e-06	3.9e-06	5.41
P26583	High mobility group protein B2 OS=Homo sapiens GN=HMGB2 PE=1 SV=2	HMGB2	9.6	9.31	9.36	9.47	9.54	8.55	8.58	8.23	8.67	8.41	5	0.97	8.97181	8.42	1.2e-06	4.1e-06	5.36
Q96T88	E3 ubiquitin-protein ligase UHRF1 OS=Homo sapiens GN=UHRF1 PE=1 SV=1	UHRF1	5.87	5.97	5.95	5.76	6.11	4.2	4.98	4.42	4.73	4.12	1	1.44	5.21047	8.36	1.3e-06	4.4e-06	5.28
P09874	Poly [ADP-ribose] polymerase 1 OS=Homo sapiens GN=PARP1 PE=1 SV=4	PARP1	8.76	8.69	8.71	8.85	8.79	8.01	8	7.83	8.03	7.87	9	0.81	8.35442	8.35	1.3e-06	4.4e-06	5.27
Q13595	Transformer-2 protein homolog alpha OS=Homo sapiens GN=TRA2A PE=1 SV=1	TRA2A	8.55	8.7	8.35	8.06	8.22	7.13	7.06	7.14	6.82	7.46	3	1.25	7.74793	8.35	1.3e-06	4.5e-06	5.26
P21291	Cysteine and glycine-rich protein 1 OS=Homo sapiens GN=CSRP1 PE=1 SV=3	CSRP1	5.69	6.02	5.95	5.96	5.88	4.92	4.9	4.8	4.66	5.02	3	1.04	5.38116	8.34	1.3e-06	4.5e-06	5.25
Q92599	Septin-8 OS=Homo sapiens GN=SEPT8 PE=1 SV=4	SEPT8_	6.04	5.41	5.08	5.46	5.33	3.57	3.87	4.29	3.8	3.6	2	1.64	4.64563	8.33	1.3e-06	4.6e-06	5.23
Q86X55	Histone-arginine methyltransferase CARM1 OS=Homo sapiens GN=CARM1 PE=1 SV=3	CARM1	10.44	10.38	10.36	10.39	10.17	9.15	8.47	8.88	9.05	9.48	10	1.34	9.67771	8.31	1.4e-06	4.6e-06	5.22
P55060	Exportin-2 OS=Homo sapiens GN=CSE1L PE=1 SV=3	CSE1L	7.05	6.82	6.68	6.9	6.86	5.98	5.96	5.96	5.74	5.94	5	0.95	6.38871	8.3	1.4e-06	4.7e-06	5.2
Q9BWT7	Caspase recruitment domain-containing protein 10 OS=Homo sapiens GN=CARD10 PE=1 SV=2	CARD10	3.38	3.73	3.84	3.56	3.29	1.28	0.89	0.01	0.01	1.44	1	2.83	2.14271	8.28	1.4e-06	4.8e-06	5.17
P58546	Myotrophin OS=Homo sapiens GN=MTPN PE=1 SV=2	MTPN	5.25	5.26	5.36	5.69	5.66	3.11	3.93	3.55	4.27	3.16	1	1.84	4.52408	8.26	1.4e-06	4.9e-06	5.14
Q92620	Pre-mRNA-splicing factor ATP-dependent RNA helicase PRP16 OS=Homo sapiens GN=DHX38 PE=1 SV=2	DHX38	5.77	5.93	5.27	5.36	5.74	3.9	3.66	3.47	3.78	2.37	3	2.18	4.52512	8.25	1.5e-06	5e-06	5.13
Q9H875	PRKR-interacting protein 1 OS=Homo sapiens GN=PRKRIP1 PE=1 SV=1	PRKRIP1	8.18	7.92	7.4	7.53	7.77	6.74	6.36	6.45	6.46	6.58	2	1.24	7.13727	8.21	1.5e-06	5.2e-06	5.08
Q92621	Nuclear pore complex protein Nup205 OS=Homo sapiens GN=NUP205 PE=1 SV=3	NUP205	7.07	6.84	6.15	6.46	6.35	4.71	5.15	5.31	5.12	5.05	4	1.51	5.81971	8.21	1.6e-06	5.2e-06	5.07
P11940	Polyadenylate-binding protein 1 OS=Homo sapiens GN=PABPC1 PE=1 SV=2	PABPC1	8.02	8.08	8.42	8.41	8.28	7.23	7.36	7.33	7.4	7.25	2	0.93	7.77723	8.2	1.6e-06	5.3e-06	5.05
P42677	40S ribosomal protein S27 OS=Homo sapiens GN=RPS27 PE=1 SV=3	RPS27	6.99	6.88	7.1	7.07	7.36	5.67	6.12	5.78	6.1	5.43	1	1.26	6.45015	8.15	1.7e-06	5.7e-06	4.98
P62316	Small nuclear ribonucleoprotein Sm D2 OS=Homo sapiens GN=SNRPD2 PE=1 SV=1	SNRPD2	9.45	9.22	9.02	9	9.26	7.3	7.5	7.66	7.85	8.36	4	1.46	8.46216	8.14	1.7e-06	5.7e-06	4.97
O95372	Acyl-protein thioesterase 2 OS=Homo sapiens GN=LYPLA2 PE=1 SV=1	LYPLA2	6.95	6.79	6.26	6.53	6.2	5.04	5.13	5.06	5.35	5.45	1	1.34	5.87612	8.13	1.7e-06	5.8e-06	4.95
O14497	AT-rich interactive domain-containing protein 1A OS=Homo sapiens GN=ARID1A PE=1 SV=3	ARID1A	7.91	7.87	7.76	7.62	7.6	6.85	6.62	6.57	6.61	7.03	6	1.01	7.24398	8.08	1.8e-06	6.1e-06	4.89
P24666	Low molecular weight phosphotyrosine protein phosphatase OS=Homo sapiens GN=ACP1 PE=1 SV=3	ACP1	6.62	6.7	6.83	6.58	6.81	5.77	5.85	5.84	5.86	5.9	2	0.86	6.2759	8.06	1.9e-06	6.3e-06	4.85
Q15843	NEDD8 OS=Homo sapiens GN=NEDD8 PE=1 SV=1	NEDD8	6.29	5.99	6.25	6.38	6.35	3.94	4.94	4.04	5.09	3.99	2	1.85	5.32649	8.04	2e-06	6.4e-06	4.83
Q8IW75	Serpin A12 OS=Homo sapiens GN=SERPINA12 PE=1 SV=1	SERPINA12	4.53	4.4	4.56	4.5	4.71	6.36	5.74	5.98	5.4	6.13	1	-1.38	5.23139	-8.04	2e-06	6.4e-06	4.82
Q7Z5L9	Interferon regulatory factor 2-binding protein 2 OS=Homo sapiens GN=IRF2BP2 PE=1 SV=2	IRF2BP2	4.82	4.56	4.82	4.97	4.77	2.62	2.84	1.2	3.03	1.99	3	2.45	3.56209	8.02	2e-06	6.6e-06	4.8
Q9BUQ8	Probable ATP-dependent RNA helicase DDX23 OS=Homo sapiens GN=DDX23 PE=1 SV=3	DDX23	9.21	9.12	8.75	8.7	8.85	7.98	7.79	7.82	7.81	8.09	9	1.03	8.41235	7.99	2.1e-06	6.8e-06	4.76
P63104	14-3-3 protein zeta/delta OS=Homo sapiens GN=YWHAZ PE=1 SV=1	YWHAZ	9.62	9.58	9.8	9.98	9.84	9.06	8.83	8.8	8.84	8.82	7	0.89	9.31754	7.99	2.1e-06	6.8e-06	4.76
Q15020	Squamous cell carcinoma antigen recognized by T-cells 3 OS=Homo sapiens GN=SART3 PE=1 SV=1	SART3	5.35	5.25	5.16	5.32	5.18	4.41	4.2	4.29	4.13	3.95	1	1.06	4.72266	7.99	2.1e-06	6.8e-06	4.75
O15294	UDP-N-acetylglucosamine--peptide N-acetylglucosaminyltransferase 110 kDa subunit OS=Homo sapiens GN=OGT PE=1 SV=3	OGT	8.08	7.95	7.76	7.77	7.68	6.71	5.97	6.7	6.38	6.88	6	1.32	7.18982	7.95	2.2e-06	7.1e-06	4.7
P49711	Transcriptional repressor CTCF OS=Homo sapiens GN=CTCF PE=1 SV=1	CTCF	7.07	6.92	7.27	7.27	7.17	5.61	5.99	5.88	6.07	5.08	2	1.41	6.43192	7.94	2.3e-06	7.3e-06	4.68
P23771	Trans-acting T-cell-specific transcription factor GATA-3 OS=Homo sapiens GN=GATA3 PE=1 SV=1	GATA3	3.68	3.54	1.78	2.98	3.24	0.02	0.01	0.01	0.01	0.02	1	3.03	1.52998	7.89	2.4e-06	7.8e-06	4.61
Q66PJ3	ADP-ribosylation factor-like protein 6-interacting protein 4 OS=Homo sapiens GN=ARL6IP4 PE=1 SV=2	ARL6IP4	7.17	6.99	6.51	6.75	6.82	5.7	5.71	5.72	5.97	5.72	2	1.08	6.30499	7.89	2.4e-06	7.8e-06	4.6
O75400	Pre-mRNA-processing factor 40 homolog A OS=Homo sapiens GN=PRPF40A PE=1 SV=2	PRPF40A	8.75	8.68	8.08	8.16	8.34	6.95	7.02	7.17	7.43	7.33	6	1.22	7.79207	7.88	2.4e-06	7.8e-06	4.6
Q15007	Pre-mRNA-splicing regulator WTAP OS=Homo sapiens GN=WTAP PE=1 SV=2	WTAP	4.97	4.91	4.84	4.59	4.35	2.93	3.43	3.6	3.07	3.31	1	1.46	4.00114	7.84	2.6e-06	8.3e-06	4.53
O75937	DnaJ homolog subfamily C member 8 OS=Homo sapiens GN=DNAJC8 PE=1 SV=2	DNAJC8	6.47	6.34	6.35	5.99	6.13	5.18	5.07	4.72	4.79	5.39	1	1.23	5.64507	7.83	2.6e-06	8.3e-06	4.53
P49207	60S ribosomal protein L34 OS=Homo sapiens GN=RPL34 PE=1 SV=3	RPL34	9.71	9.73	9.88	9.97	9.96	8.7	9.11	8.95	9.01	8.6	4	0.97	9.36297	7.81	2.7e-06	8.6e-06	4.49
O43866	CD5 antigen-like OS=Homo sapiens GN=CD5L PE=1 SV=1	CD5L	7.95	8.23	8.06	7.67	7.41	6.45	6.14	6.3	6.07	6.94	1	1.48	7.12264	7.8	2.7e-06	8.7e-06	4.47
P06493	Cyclin-dependent kinase 1 OS=Homo sapiens GN=CDK1 PE=1 SV=3	CDK1	5.06	4.81	5.11	5.22	5.05	4.17	3.87	3.87	4.09	3.84	1	1.08	4.50909	7.76	2.9e-06	9.1e-06	4.42
P10768	S-formylglutathione hydrolase OS=Homo sapiens GN=ESD PE=1 SV=2	ESD	6.59	6.4	6.49	6.62	6.43	5.45	5.47	5.24	5.8	5.09	1	1.1	5.95776	7.76	2.9e-06	9.2e-06	4.41
Q92769	Histone deacetylase 2 OS=Homo sapiens GN=HDAC2 PE=1 SV=2	HDAC2	7.78	7.91	7.71	8.05	7.98	6.53	7	6.86	7	6.34	3	1.14	7.31726	7.74	3e-06	9.3e-06	4.39
P18077	60S ribosomal protein L35a OS=Homo sapiens GN=RPL35A PE=1 SV=2	RPL35A	9.5	9.52	9.63	9.69	9.87	8.43	8.84	8.58	8.72	8.11	5	1.11	9.08843	7.74	3e-06	9.3e-06	4.39
O94776	Metastasis-associated protein MTA2 OS=Homo sapiens GN=MTA2 PE=1 SV=1	MTA2	8.08	8.01	8.05	8.21	8.27	7.3	7.36	7.32	7.46	7.25	7	0.79	7.73081	7.73	3e-06	9.4e-06	4.37
Q02543	60S ribosomal protein L18a OS=Homo sapiens GN=RPL18A PE=1 SV=2	RPL18A	10.77	10.76	10.97	11.1	11.09	9.85	10.14	9.95	10.05	9.54	9	1.03	10.4223	7.65	3.4e-06	1e-05	4.26
P49411	Elongation factor Tu, mitochondrial OS=Homo sapiens GN=TUFM PE=1 SV=2	TUFM	8.06	7.9	7.42	7.53	7.55	6.57	6.1	6.46	6.51	6.77	3	1.21	7.08677	7.64	3.5e-06	1.1e-05	4.23
Q9Y3B4	Splicing factor 3B subunit 6 OS=Homo sapiens GN=SF3B6 PE=1 SV=1	SF3B6	6.94	6.56	5.93	6.37	6.18	3.62	5.04	4.04	4.8	3.7	1	2.16	5.3176	7.63	3.5e-06	1.1e-05	4.23
Q9BRJ7	Tudor-interacting repair regulator protein OS=Homo sapiens GN=NUDT16L1 PE=1 SV=1	NUDT16L1	4.91	5.11	4.82	4.72	4.71	1.9	2.72	3.48	3.11	3.14	1	1.98	3.86154	7.61	3.6e-06	1.1e-05	4.2
O43290	U4/U6.U5 tri-snRNP-associated protein 1 OS=Homo sapiens GN=SART1 PE=1 SV=1	SART1	7.68	7.44	7.09	7.2	7.35	6.19	6.51	6.37	6.43	6.3	4	0.99	6.85736	7.58	3.7e-06	1.2e-05	4.15
P62829	60S ribosomal protein L23 OS=Homo sapiens GN=RPL23 PE=1 SV=1	RPL23	9.71	9.57	9.7	9.81	9.74	8.96	9.01	8.93	9.06	8.84	4	0.74	9.3321	7.55	3.9e-06	1.2e-05	4.1
O43447	Peptidyl-prolyl cis-trans isomerase H OS=Homo sapiens GN=PPIH PE=1 SV=1	PPIH	5.92	5.82	5.81	5.63	5.1	4.13	4.39	4.55	4.24	4.54	1	1.29	5.01465	7.52	4.1e-06	1.2e-05	4.06
Q13523	Serine/threonine-protein kinase PRP4 homolog OS=Homo sapiens GN=PRPF4B PE=1 SV=3	PRPF4B	9.55	9.3	8.94	8.78	9.15	7.8	7.81	8.12	7.88	8.26	10	1.17	8.55863	7.5	4.2e-06	1.3e-05	4.03
Q9BVJ6	U3 small nucleolar RNA-associated protein 14 homolog A OS=Homo sapiens GN=UTP14A PE=1 SV=1	UTP14A	5.54	5.68	5.6	5.7	5.52	4.14	3.84	4.12	3.58	4.84	1	1.5	4.85574	7.48	4.3e-06	1.3e-05	4
Q9Y5B9	FACT complex subunit SPT16 OS=Homo sapiens GN=SUPT16H PE=1 SV=1	SUPT16H	9.04	8.9	8.83	9.06	9.21	8.19	8.18	7.95	8.26	7.78	10	0.93	8.53974	7.47	4.4e-06	1.3e-05	3.98
O00422	Histone deacetylase complex subunit SAP18 OS=Homo sapiens GN=SAP18 PE=1 SV=1	SAP18	9.75	9.7	9.21	9.2	9.23	8.5	8.18	8.23	7.95	8.48	6	1.15	8.84273	7.45	4.5e-06	1.4e-05	3.96
O95749	Geranylgeranyl pyrophosphate synthase OS=Homo sapiens GN=GGPS1 PE=1 SV=1	GGPS1	3.2	3.15	2.84	2.68	2.62	0.02	0.01	1.31	0.01	0.02	1	2.63	1.58608	7.43	4.7e-06	1.4e-05	3.92
Q7RTV0	PHD finger-like domain-containing protein 5A OS=Homo sapiens GN=PHF5A PE=1 SV=1	PHF5A	8.15	7.98	7.59	7.73	7.7	6.49	6.92	7	6.81	6.57	2	1.07	7.29498	7.42	4.7e-06	1.4e-05	3.91
P09382	Galectin-1 OS=Homo sapiens GN=LGALS1 PE=1 SV=2	LGALS1	6.97	6.9	6.87	7.13	6.71	6.03	5.84	6	6.15	6.15	2	0.88	6.47562	7.4	4.9e-06	1.5e-05	3.87
P53999	Activated RNA polymerase II transcriptional coactivator p15 OS=Homo sapiens GN=SUB1 PE=1 SV=3	SUB1	6.96	6.59	6.23	6.51	6.76	5.55	5.29	4.36	5.09	4.59	1	1.63	5.79336	7.38	5e-06	1.5e-05	3.85
P22314	Ubiquitin-like modifier-activating enzyme 1 OS=Homo sapiens GN=UBA1 PE=1 SV=3	UBA1	7.2	7.01	7.11	7.33	7.27	6.27	6.44	6.46	6.43	6.24	4	0.82	6.77556	7.37	5.1e-06	1.5e-05	3.83
Q96BP3	Peptidylprolyl isomerase domain and WD repeat-containing protein 1 OS=Homo sapiens GN=PPWD1 PE=1 SV=1	PPWD1	6.38	5.81	5.23	5.45	5.65	4.48	3.86	4.27	4.19	4.27	4	1.49	4.95863	7.35	5.2e-06	1.6e-05	3.79
P10276	Retinoic acid receptor alpha OS=Homo sapiens GN=RARA PE=1 SV=2	RARA	5.42	5.55	5.84	5.08	5.18	3.81	3.05	3.6	3.56	4.43	1	1.72	4.55191	7.34	5.3e-06	1.6e-05	3.79
P51003	Poly(A) polymerase alpha OS=Homo sapiens GN=PAPOLA PE=1 SV=4	PAPOLA	3.98	4.23	3.41	3.94	3.53	1.85	0.01	1.25	1.58	0.02	1	2.87	2.38118	7.33	5.4e-06	1.6e-05	3.77
Q12874	Splicing factor 3A subunit 3 OS=Homo sapiens GN=SF3A3 PE=1 SV=1	SF3A3	9.63	9.31	8.85	9.08	9.14	8.11	8.23	8.24	8.24	8.21	7	1	8.70417	7.32	5.4e-06	1.6e-05	3.76
O00299	Chloride intracellular channel protein 1 OS=Homo sapiens GN=CLIC1 PE=1 SV=4	CLIC1	5.79	5.93	5.88	5.91	5.93	4.94	5.06	5.03	5.16	5.15	1	0.82	5.47712	7.32	5.5e-06	1.6e-05	3.75
P30084	Enoyl-CoA hydratase, mitochondrial OS=Homo sapiens GN=ECHS1 PE=1 SV=4	ECHS1	6.2	5.92	5.66	5.4	5.41	4.31	4.29	4.63	4.66	4.33	1	1.27	5.08216	7.3	5.6e-06	1.7e-05	3.72
Q15427	Splicing factor 3B subunit 4 OS=Homo sapiens GN=SF3B4 PE=1 SV=1	SF3B4	6.28	6.47	6.24	6.21	6.18	5.42	5.22	5.21	5.1	5.62	2	0.96	5.79491	7.29	5.7e-06	1.7e-05	3.71
O00267	Transcription elongation factor SPT5 OS=Homo sapiens GN=SUPT5H PE=1 SV=1	SUPT5H	4.56	4.66	4.81	4.79	4.84	3.63	3.71	3.64	3.93	3.49	1	1.05	4.20706	7.26	6e-06	1.8e-05	3.66
Q16576	Histone-binding protein RBBP7 OS=Homo sapiens GN=RBBP7 PE=1 SV=1	RBBP7	7.88	7.93	7.83	8.22	8.08	6.64	7.22	7	7.16	6.59	3	1.07	7.45395	7.25	6e-06	1.8e-05	3.65
P52943	Cysteine-rich protein 2 OS=Homo sapiens GN=CRIP2 PE=1 SV=1	CRIP2	8.23	8.34	8.29	8.43	8.46	6.65	7.27	6.84	7.27	5.92	3	1.56	7.56972	7.2	6.5e-06	1.9e-05	3.58
P51531	Probable global transcription activator SNF2L2 OS=Homo sapiens GN=SMARCA2 PE=1 SV=2	SMARCA2	4.42	4.73	4.46	4.27	4.07	3.23	2.72	2.9	3.01	3.31	1	1.36	3.71168	7.18	6.7e-06	1.9e-05	3.54
O60907	F-box-like/WD repeat-containing protein TBL1X OS=Homo sapiens GN=TBL1X PE=1 SV=3	TBL1X	4.71	4.57	4.39	4.41	4.53	0.02	1.27	1.75	2.87	0.02	1	3.34	2.85302	7.17	6.8e-06	2e-05	3.53
P31946	14-3-3 protein beta/alpha OS=Homo sapiens GN=YWHAB PE=1 SV=3	YWHAB	6.67	6.48	6.93	7.11	7.01	5.7	5.98	5.62	5.98	5.71	1	1.04	6.31819	7.12	7.4e-06	2.1e-05	3.44
Q8TB72	Pumilio homolog 2 OS=Homo sapiens GN=PUM2 PE=1 SV=2	PUM2	5.59	5.69	5.46	5.62	5.71	4.72	4.66	4.48	4.91	4.82	1	0.9	5.16473	7.02	8.5e-06	2.5e-05	3.28
P49761	Dual specificity protein kinase CLK3 OS=Homo sapiens GN=CLK3 PE=1 SV=3	CLK3	7.23	7.52	7.19	7.11	6.42	5.84	5.59	5.99	5.52	5.96	2	1.31	6.4357	7.01	8.6e-06	2.5e-05	3.27
P61981	14-3-3 protein gamma OS=Homo sapiens GN=YWHAG PE=1 SV=2	YWHAG	6.33	6.18	6.58	6.98	6.77	5	5.55	5.49	5.54	5.19	3	1.22	5.96036	7	8.8e-06	2.5e-05	3.26
O43395	U4/U6 small nuclear ribonucleoprotein Prp3 OS=Homo sapiens GN=PRPF3 PE=1 SV=2	PRPF3	7.7	7.57	7.42	7.38	7.52	6.48	6.78	6.2	6.54	6.84	5	0.95	7.04251	6.96	9.3e-06	2.7e-05	3.19
P45973	Chromobox protein homolog 5 OS=Homo sapiens GN=CBX5 PE=1 SV=1	CBX5	7.77	7.6	7.75	7.9	7.95	6.96	7.03	6.99	7.19	6.76	2	0.81	7.38912	6.93	9.8e-06	2.8e-05	3.14
Q9NUL3	Double-stranded RNA-binding protein Staufen homolog 2 OS=Homo sapiens GN=STAU2 PE=1 SV=1	STAU2	6.33	6.36	6.49	6.55	6.45	5.4	5.78	5.45	5.67	5.14	1	0.95	5.96262	6.93	9.8e-06	2.8e-05	3.14
O75531	Barrier-to-autointegration factor OS=Homo sapiens GN=BANF1 PE=1 SV=1	BANF1	4.84	4.6	5.09	5.17	5.04	3.23	3.95	3.76	3.99	3.55	1	1.26	4.32271	6.85	1.1e-05	3.1e-05	3.02
Q8WUA2	Peptidyl-prolyl cis-trans isomerase-like 4 OS=Homo sapiens GN=PPIL4 PE=1 SV=1	PPIL4	4.44	3.99	3.42	3.21	3.9	1.94	1.47	0.01	1.41	0.02	1	2.82	2.38297	6.78	1.2e-05	3.5e-05	2.9
O00232	26S proteasome non-ATPase regulatory subunit 12 OS=Homo sapiens GN=PSMD12 PE=1 SV=3	PSMD12	5.21	5.23	5.34	5.46	5.51	4.52	4.51	4.38	4.66	4.38	1	0.86	4.919	6.77	1.2e-05	3.5e-05	2.89
Q15056	Eukaryotic translation initiation factor 4H OS=Homo sapiens GN=EIF4H PE=1 SV=5	EIF4H	3.73	3.79	3.8	3.93	3.78	0.02	1.82	1.52	1.97	1.89	1	2.36	2.62275	6.77	1.3e-05	3.5e-05	2.88
Q8WUM0	Nuclear pore complex protein Nup133 OS=Homo sapiens GN=NUP133 PE=1 SV=2	NUP133	7.53	7.19	6.93	6.79	6.83	5.8	5.77	5.58	5.58	6.36	4	1.24	6.43653	6.75	1.3e-05	3.6e-05	2.85
P78406	mRNA export factor OS=Homo sapiens GN=RAE1 PE=1 SV=1	RAE1	7.2	7.09	6.76	6.84	6.83	6.34	6	6.07	6.03	5.94	2	0.87	6.50887	6.73	1.3e-05	3.7e-05	2.83
Q9HCS7	Pre-mRNA-splicing factor SYF1 OS=Homo sapiens GN=XAB2 PE=1 SV=2	XAB2	4.2	3.5	2.17	3.28	3.28	0.02	1.61	0.01	0.01	0.02	1	2.95	1.80954	6.72	1.3e-05	3.8e-05	2.81
Q8NFD5	AT-rich interactive domain-containing protein 1B OS=Homo sapiens GN=ARID1B PE=1 SV=2	ARID1B	5.62	5.79	5.64	5.59	5.56	4.77	3.79	4.33	3.99	4.79	1	1.3	4.98758	6.72	1.3e-05	3.8e-05	2.81
P37108	Signal recognition particle 14 kDa protein OS=Homo sapiens GN=SRP14 PE=1 SV=2	SRP14	7.36	7.27	7.26	7.54	7.53	6.61	6.59	6.39	6.72	6.11	2	0.91	6.93878	6.72	1.4e-05	3.8e-05	2.8
Q5T200	Zinc finger CCCH domain-containing protein 13 OS=Homo sapiens GN=ZC3H13 PE=1 SV=1	ZC3H13	3.68	3.53	3.26	2.87	2.96	0.02	1.21	0.01	0.01	1.74	1	2.66	1.92839	6.69	1.4e-05	3.9e-05	2.76
P47929	Galectin-7 OS=Homo sapiens GN=LGALS7 PE=1 SV=2	LGALS7	4.28	3.95	4.5	4.01	4.23	1.21	1.61	1.66	1.41	3.31	1	2.35	3.01844	6.68	1.4e-05	3.9e-05	2.75
Q96PU8	Protein quaking OS=Homo sapiens GN=QKI PE=1 SV=1	QKI	5.41	5.58	5.22	5.11	4.95	3.19	3.73	3.64	3.02	4.47	1	1.64	4.43264	6.68	1.4e-05	3.9e-05	2.74
Q6ZQX7	Protein LIAT1 OS=Homo sapiens GN=LIAT1 PE=2 SV=2	LIAT1	3.78	4.19	3.48	4.03	3.4	0.02	1.57	2.21	1.46	1.38	1	2.45	2.55137	6.67	1.4e-05	4e-05	2.73
P06733	Alpha-enolase OS=Homo sapiens GN=ENO1 PE=1 SV=2	ENO1	9.83	9.61	9.84	10.15	10.02	8.92	9.06	8.88	9.3	9.01	11	0.86	9.46135	6.67	1.5e-05	4e-05	2.72
Q9NQT4	Exosome complex component RRP46 OS=Homo sapiens GN=EXOSC5 PE=1 SV=1	EXOSC5	5.74	5.19	5	5.31	5.58	4.31	4.27	3.43	4.1	3.43	1	1.46	4.63614	6.66	1.5e-05	4.1e-05	2.71
P27816	Microtubule-associated protein 4 OS=Homo sapiens GN=MAP4 PE=1 SV=3	MAP4	7.38	7.14	7.48	7.62	7.57	6.32	6.62	6.23	6.8	6.08	4	1.03	6.92366	6.63	1.5e-05	4.2e-05	2.67
Q14258	E3 ubiquitin/ISG15 ligase TRIM25 OS=Homo sapiens GN=TRIM25 PE=1 SV=2	TRIM25	7.38	7.7	7.85	7.96	7.98	6.75	6.85	6.83	7.1	6.5	4	0.97	7.28936	6.62	1.6e-05	4.3e-05	2.64
Q69YN2	CWF19-like protein 1 OS=Homo sapiens GN=CWF19L1 PE=1 SV=2	CWF19L1	4.12	4.37	4.58	4.44	4.46	2.91	2.91	3.51	3.04	3.46	1	1.23	3.78029	6.6	1.6e-05	4.4e-05	2.61
Q8WXX5	DnaJ homolog subfamily C member 9 OS=Homo sapiens GN=DNAJC9 PE=1 SV=1	DNAJC9	3.36	3.57	3.38	2.96	3.21	0.02	1.93	0.01	1.22	0.02	1	2.66	1.96898	6.59	1.6e-05	4.4e-05	2.6
Q8TF01	Arginine/serine-rich protein PNISR OS=Homo sapiens GN=PNISR PE=1 SV=2	PNISR	3.58	3.57	1.91	2.76	2.76	0.02	0.01	0.01	1.17	0.02	1	2.67	1.58058	6.53	1.8e-05	4.9e-05	2.5
P52907	F-actin-capping protein subunit alpha-1 OS=Homo sapiens GN=CAPZA1 PE=1 SV=3	CAPZA1	5.86	6.09	6.19	6.26	5.98	5.12	5.22	5.1	5.52	5.11	2	0.86	5.64641	6.53	1.8e-05	4.9e-05	2.5
O75694	Nuclear pore complex protein Nup155 OS=Homo sapiens GN=NUP155 PE=1 SV=1	NUP155	6.47	6.22	5.81	5.8	5.84	5.11	4.84	4.89	4.87	5.21	2	1.04	5.50754	6.51	1.9e-05	5e-05	2.46
Q9NZM1	Myoferlin OS=Homo sapiens GN=MYOF PE=1 SV=1	MYOF	7.49	7.66	7.74	7.83	7.9	6.77	7.14	6.83	7.09	6.81	9	0.8	7.3259	6.48	1.9e-05	5.2e-05	2.42
P83881	60S ribosomal protein L36a OS=Homo sapiens GN=RPL36A PE=1 SV=2	RPL36A	8	8.18	7.99	8.16	8.19	7.47	7.58	7.4	7.44	7.31	1	0.66	7.7714	6.46	2e-05	5.4e-05	2.38
Q9H1E3	Nuclear ubiquitous casein and cyclin-dependent kinase substrate 1 OS=Homo sapiens GN=NUCKS1 PE=1 SV=1	NUCKS1	7.45	7.15	7.02	7.52	7.17	6.27	5.95	5.8	6.38	5.14	1	1.35	6.58526	6.45	2.1e-05	5.5e-05	2.36
Q02790	Peptidyl-prolyl cis-trans isomerase FKBP4 OS=Homo sapiens GN=FKBP4 PE=1 SV=3	FKBP4	8.35	8.08	8.29	8.75	8.65	7.05	7.59	7.33	7.66	6.92	6	1.11	7.86756	6.44	2.1e-05	5.6e-05	2.34
Q9H2H8	Peptidyl-prolyl cis-trans isomerase-like 3 OS=Homo sapiens GN=PPIL3 PE=1 SV=1	PPIL3	3.52	3.28	3.26	3.56	3.67	1.21	1.93	1.57	1.54	0.02	1	2.2	2.35579	6.43	2.1e-05	5.6e-05	2.33
Q9BRJ6	Uncharacterized protein C7orf50 OS=Homo sapiens GN=C7orf50 PE=1 SV=1	C7orf50	6.5	6.42	6.2	6.22	6.27	5.67	5.68	5.16	5.44	5.27	2	0.88	5.88398	6.38	2.3e-05	6e-05	2.26
P01023	Alpha-2-macroglobulin OS=Homo sapiens GN=A2M PE=1 SV=3	A2M	7.26	7.6	7.44	7.16	7	6.25	5.78	6.07	5.82	6.72	2	1.17	6.71014	6.38	2.3e-05	6e-05	2.26
O43242	26S proteasome non-ATPase regulatory subunit 3 OS=Homo sapiens GN=PSMD3 PE=1 SV=2	PSMD3	3.98	4.04	3.49	4.03	3.55	2.09	2.76	1.87	2.58	1.89	1	1.58	3.0286	6.38	2.3e-05	6.1e-05	2.25
Q96PV6	Leukocyte receptor cluster member 8 OS=Homo sapiens GN=LENG8 PE=1 SV=2	LENG8	6.19	5.82	5.61	5.7	5.88	4.66	4.68	4.15	3.38	4.7	2	1.53	5.07523	6.35	2.4e-05	6.3e-05	2.21
P83876	Thioredoxin-like protein 4A OS=Homo sapiens GN=TXNL4A PE=1 SV=1	TXNL4A	6.35	6.06	5.71	6.02	6.11	3.93	5.06	4.7	5.1	4.07	1	1.48	5.30991	6.34	2.4e-05	6.4e-05	2.19
P83916	Chromobox protein homolog 1 OS=Homo sapiens GN=CBX1 PE=1 SV=1	CBX1	6.89	6.69	6.78	6.88	7.36	5.69	6.04	5.76	5.97	5.03	1	1.22	6.30992	6.32	2.5e-05	6.6e-05	2.15
P51858	Hepatoma-derived growth factor OS=Homo sapiens GN=HDGF PE=1 SV=1	HDGF	8.12	8.01	8.06	8.34	8.54	7.09	7.52	6.99	7.53	6.84	7	1.02	7.70417	6.32	2.5e-05	6.6e-05	2.15
Q8NDT2	Putative RNA-binding protein 15B OS=Homo sapiens GN=RBM15B PE=1 SV=3	RBM15B	5.44	5.56	5.65	5.1	4.94	4.26	3.62	4.18	3.76	4.51	2	1.27	4.70169	6.32	2.5e-05	6.6e-05	2.14
P78527	DNA-dependent protein kinase catalytic subunit OS=Homo sapiens GN=PRKDC PE=1 SV=3	PRKDC	9.61	9.41	9.48	9.73	9.71	8.6	8.86	8.62	9.04	8.26	20	0.91	9.13169	6.31	2.5e-05	6.6e-05	2.14
P33992	DNA replication licensing factor MCM5 OS=Homo sapiens GN=MCM5 PE=1 SV=5	MCM5	6.59	6.55	6.7	6.94	6.83	5.26	6.05	5.77	5.94	5.37	2	1.05	6.20091	6.3	2.6e-05	6.8e-05	2.12
Q8WWY3	U4/U6 small nuclear ribonucleoprotein Prp31 OS=Homo sapiens GN=PRPF31 PE=1 SV=2	PRPF31	5.13	5.07	4.59	5.09	5.12	3.36	3.87	4.11	4.16	3.68	2	1.16	4.41815	6.28	2.7e-05	6.9e-05	2.09
P34897	Serine hydroxymethyltransferase, mitochondrial OS=Homo sapiens GN=SHMT2 PE=1 SV=3	SHMT2	4.94	4.73	4.51	4.41	4.68	3.71	2.24	3.3	3.33	2.9	1	1.56	3.87511	6.28	2.7e-05	7e-05	2.08
P30041	Peroxiredoxin-6 OS=Homo sapiens GN=PRDX6 PE=1 SV=3	PRDX6	5.93	5.84	6.18	6.54	6.29	4.95	5.14	4.97	5.46	4.58	1	1.14	5.5894	6.27	2.7e-05	7e-05	2.07
Q96NC0	Zinc finger matrin-type protein 2 OS=Homo sapiens GN=ZMAT2 PE=1 SV=1	ZMAT2	6.51	6.36	6.17	5.78	6	4.97	4.9	5.18	4.81	5.51	1	1.09	5.62003	6.27	2.7e-05	7e-05	2.07
P46779	60S ribosomal protein L28 OS=Homo sapiens GN=RPL28 PE=1 SV=3	RPL28	9.8	9.78	9.94	10.18	10.17	8.77	9.31	9.04	9.24	8.53	4	1	9.47512	6.26	2.8e-05	7.2e-05	2.05
Q9Y265	RuvB-like 1 OS=Homo sapiens GN=RUVBL1 PE=1 SV=1	RUVBL1	8.17	8.15	8.25	8.41	8.45	7.36	7.66	7.44	7.79	7.43	4	0.75	7.91083	6.25	2.8e-05	7.2e-05	2.04
P27348	14-3-3 protein theta OS=Homo sapiens GN=YWHAQ PE=1 SV=1	YWHAQ	6.18	6.33	6.52	6.79	6.62	4.87	5.51	5.24	5.41	4.17	1	1.45	5.76409	6.24	2.9e-05	7.3e-05	2.02
Q13330	Metastasis-associated protein MTA1 OS=Homo sapiens GN=MTA1 PE=1 SV=2	MTA1	4.83	5.13	5.01	5.17	5.34	3.69	4.02	4.17	4.27	3.31	1	1.2	4.49498	6.24	2.9e-05	7.3e-05	2.01
Q5TZA2	Rootletin OS=Homo sapiens GN=CROCC PE=1 SV=1	CROCC	6.12	6.38	6.43	6.03	5.92	5.08	5.15	5.26	4.88	5.6	1	0.98	5.68396	6.23	2.9e-05	7.5e-05	1.99
P61758	Prefoldin subunit 3 OS=Homo sapiens GN=VBP1 PE=1 SV=3	VBP1	7.08	6.79	7.1	7.34	7.31	5.03	5.79	5.52	6.13	4.23	1	1.79	6.22966	6.21	3e-05	7.6e-05	1.97
P27695	DNA-(apurinic or apyrimidinic site) lyase OS=Homo sapiens GN=APEX1 PE=1 SV=2	APEX1	6.4	6.26	5.91	6.32	6.28	4.98	5.04	4.74	5.34	3.85	1	1.45	5.51242	6.21	3e-05	7.7e-05	1.96
P62979	Ubiquitin-40S ribosomal protein S27a OS=Homo sapiens GN=RPS27A PE=1 SV=2	RPS27A	9.06	8.86	9.23	9.43	9.4	10.47	9.67	10.49	10.41	10.74	3	-1.16	9.77615	-6.21	3e-05	7.7e-05	1.96
Q99426	Tubulin-folding cofactor B OS=Homo sapiens GN=TBCB PE=1 SV=2	TBCB	3.47	3.6	3.53	3.97	3.17	0.02	1.37	1.75	1.94	0.02	1	2.53	2.28294	6.2	3.1e-05	7.7e-05	1.95
P49023	Paxillin OS=Homo sapiens GN=PXN PE=1 SV=3	PXN	6.88	7.1	6.99	7.28	7.33	5.47	6.25	5.54	6.09	4.7	2	1.51	6.36197	6.19	3.1e-05	7.9e-05	1.93
Q9UN79	Transcription factor SOX-13 OS=Homo sapiens GN=SOX13 PE=1 SV=3	SOX13	3.3	3.31	3.95	3.75	3.45	0.02	1.32	1.57	1.87	1.93	1	2.21	2.44803	6.15	3.3e-05	8.4e-05	1.86
P62857	40S ribosomal protein S28 OS=Homo sapiens GN=RPS28 PE=1 SV=1	RPS28	7.98	7.77	7.98	8.38	8.4	6.69	7.19	7.24	7.38	6.71	3	1.06	7.57188	6.13	3.4e-05	8.6e-05	1.83
P00558	Phosphoglycerate kinase 1 OS=Homo sapiens GN=PGK1 PE=1 SV=3	PGK1	8.83	8.56	8.88	9.21	8.98	7.31	7.77	7.43	8.23	6.74	5	1.4	8.19245	6.12	3.5e-05	8.7e-05	1.82
P46778	60S ribosomal protein L21 OS=Homo sapiens GN=RPL21 PE=1 SV=2	RPL21	10.67	10.78	11.02	11.16	11.2	9.82	10.26	10.03	10.26	9.56	8	0.98	10.4749	6.11	3.5e-05	8.8e-05	1.8
Q4KMQ1	Taperin OS=Homo sapiens GN=TPRN PE=1 SV=2	TPRN	3.07	3.1	3.44	3.13	3.36	1.76	0.96	1.25	0.01	1.68	1	2.09	2.1759	6.09	3.7e-05	9.2e-05	1.76
Q08J23	tRNA (cytosine(34)-C(5))-methyltransferase OS=Homo sapiens GN=NSUN2 PE=1 SV=2	NSUN2	3.41	3.51	3	3.67	3.5	1.4	1.09	0.01	1.9	1.84	1	2.17	2.33279	6.07	3.8e-05	9.4e-05	1.73
Q2NL82	Pre-rRNA-processing protein TSR1 homolog OS=Homo sapiens GN=TSR1 PE=1 SV=1	TSR1	4.08	3.82	3.72	4.15	3.73	2.09	2.95	2.24	2.9	2.43	1	1.38	3.21181	6.06	3.9e-05	9.6e-05	1.71
Q99497	Protein/nucleic acid deglycase DJ-1 OS=Homo sapiens GN=PARK7 PE=1 SV=2	PARK7	6.21	6.36	6.6	6.58	6.09	5.11	5.23	5.32	5.88	5.31	1	1	5.87038	6.05	3.9e-05	9.6e-05	1.7
P02768	Serum albumin OS=Homo sapiens GN=ALB PE=1 SV=2	ALB	11.03	11.68	11.5	10.93	10.73	10.02	9.27	9.44	9.32	10.45	5	1.47	10.4349	6.01	4.1e-05	0.0001	1.63
Q8IY33	MICAL-like protein 2 OS=Homo sapiens GN=MICALL2 PE=1 SV=1	MICALL2	6.07	6.45	6.6	6.56	6.24	5.59	5.46	5.77	5.37	5.59	1	0.83	5.96751	5.99	4.3e-05	0.00011	1.59
Q68CP9	AT-rich interactive domain-containing protein 2 OS=Homo sapiens GN=ARID2 PE=1 SV=2	ARID2	4.59	5.22	5.11	5.03	4.77	4.13	3.81	4.04	3.96	4.11	1	0.93	4.47695	5.99	4.3e-05	0.00011	1.59
Q9UGI8	Testin OS=Homo sapiens GN=TES PE=1 SV=1	TES	5.96	5.95	5.96	6.06	5.94	5.26	5.03	5.18	5.47	5.35	2	0.71	5.61583	5.96	4.5e-05	0.00011	1.53
Q9Y237	Peptidyl-prolyl cis-trans isomerase NIMA-interacting 4 OS=Homo sapiens GN=PIN4 PE=1 SV=1	PIN4	4.28	4.49	4.37	4.35	4.36	3.24	3.58	3.35	3.7	3.38	1	0.92	3.912	5.96	4.6e-05	0.00011	1.53
O00571	ATP-dependent RNA helicase DDX3X OS=Homo sapiens GN=DDX3X PE=1 SV=3	DDX3X	7.41	7.15	7.4	7.41	7.49	6.29	6.79	6.62	6.71	6.11	3	0.87	6.93771	5.95	4.6e-05	0.00011	1.52
Q16401	26S proteasome non-ATPase regulatory subunit 5 OS=Homo sapiens GN=PSMD5 PE=1 SV=3	PSMD5	4.26	4.09	4.42	4.61	4.28	1.07	2.66	1.91	2.77	0.02	1	2.65	3.00717	5.93	4.7e-05	0.00012	1.49
P23528	Cofilin-1 OS=Homo sapiens GN=CFL1 PE=1 SV=3	CFL1	8.73	8.62	8.92	9.17	8.99	7.88	8.14	7.88	8.19	7.3	2	1.01	8.37962	5.93	4.8e-05	0.00012	1.49
P51610	Host cell factor 1 OS=Homo sapiens GN=HCFC1 PE=1 SV=2	HCFC1	5.38	5.34	5.51	5.91	5.87	4.53	4.63	4.92	4.78	4.63	1	0.9	5.1502	5.9	5e-05	0.00012	1.44
Q9BY42	Protein RTF2 homolog OS=Homo sapiens GN=RTFDC1 PE=1 SV=3	RTFDC1	4.03	4.07	3.75	3.96	3.25	3.01	1.32	1.57	2.06	1.74	1	1.87	2.87616	5.9	5e-05	0.00012	1.44
Q96DI7	U5 small nuclear ribonucleoprotein 40 kDa protein OS=Homo sapiens GN=SNRNP40 PE=1 SV=1	SNRNP40	4.76	4.07	3.74	4.04	4.12	0.91	2.59	2.76	2.52	1.74	1	2.04	3.12469	5.88	5.1e-05	0.00012	1.41
Q12789	General transcription factor 3C polypeptide 1 OS=Homo sapiens GN=GTF3C1 PE=1 SV=4	GTF3C1	5.93	5.7	5.86	6.18	6.29	4.75	5.45	4.95	5.09	4.66	2	1.01	5.48715	5.85	5.4e-05	0.00013	1.35
O43493	Trans-Golgi network integral membrane protein 2 OS=Homo sapiens GN=TGOLN2 PE=1 SV=2	TGOLN2	3.63	3.74	2.17	2.68	1.86	0.02	1.15	0.01	0.01	0.02	1	2.57	1.52905	5.8	5.9e-05	0.00014	1.27
Q9Y230	RuvB-like 2 OS=Homo sapiens GN=RUVBL2 PE=1 SV=3	RUVBL2	8.64	8.6	8.81	9.11	9.1	7.82	8.16	7.95	8.3	7.75	7	0.85	8.42429	5.79	6e-05	0.00014	1.24
O43709	Probable 18S rRNA (guanine-N(7))-methyltransferase OS=Homo sapiens GN=BUD23 PE=1 SV=2	BUD23	4.42	3.8	4.46	4.28	4.35	3.19	2.91	2.88	3.07	3.55	1	1.14	3.69201	5.76	6.3e-05	0.00015	1.19
Q15008	26S proteasome non-ATPase regulatory subunit 6 OS=Homo sapiens GN=PSMD6 PE=1 SV=1	PSMD6	4.37	4.42	4.42	4.24	4.9	2.93	3.69	3.04	3.46	3.51	1	1.14	3.89959	5.75	6.4e-05	0.00015	1.18
P62910	60S ribosomal protein L32 OS=Homo sapiens GN=RPL32 PE=1 SV=2	RPL32	9.5	9.52	9.76	9.97	9.97	8.8	9.17	8.92	9.1	8.61	5	0.82	9.33241	5.74	6.5e-05	0.00016	1.16
Q969Q0	60S ribosomal protein L36a-like OS=Homo sapiens GN=RPL36AL PE=1 SV=3	RPL36AL	4.57	4.36	4.35	4.64	4.47	3.47	3.55	3.46	3.91	3.16	1	0.97	3.99533	5.73	6.6e-05	0.00016	1.14
Q9HD42	Charged multivesicular body protein 1a OS=Homo sapiens GN=CHMP1A PE=1 SV=1	CHMP1A	4.21	4.56	4.6	4.71	4.52	3.97	3.37	3.28	3.23	3.58	1	1.03	4.00234	5.66	7.5e-05	0.00018	1.02
Q96SB4	SRSF protein kinase 1 OS=Homo sapiens GN=SRPK1 PE=1 SV=2	SRPK1	5.07	5	5.14	5.21	5.07	4.25	4.49	4.45	4.51	4.25	1	0.71	4.7436	5.66	7.5e-05	0.00018	1.01
P42167	Lamina-associated polypeptide 2, isoforms beta/gamma OS=Homo sapiens GN=TMPO PE=1 SV=2	TMPO	7.63	7.56	7.7	7.84	7.88	6.99	7.22	7.05	7.16	7.15	4	0.61	7.41752	5.64	7.7e-05	0.00018	0.99
P62244	40S ribosomal protein S15a OS=Homo sapiens GN=RPS15A PE=1 SV=2	RPS15A	10.2	10.29	10.51	10.58	10.61	9.5	9.87	9.82	9.85	9.46	7	0.74	10.0683	5.64	7.8e-05	0.00018	0.98
P15559	NAD(P)H dehydrogenase [quinone] 1 OS=Homo sapiens GN=NQO1 PE=1 SV=1	NQO1	6.28	6.4	6.25	6.36	6.28	5.4	5.58	5.73	5.48	5.9	2	0.7	5.96789	5.59	8.5e-05	0.0002	0.89
P49591	Serine--tRNA ligase, cytoplasmic OS=Homo sapiens GN=SARS PE=1 SV=3	SARS	7.16	7.42	7.6	7.1	7.12	8.13	7.76	8.25	7.97	8.4	2	-0.82	7.69061	-5.58	8.5e-05	0.0002	0.89
O76003	Glutaredoxin-3 OS=Homo sapiens GN=GLRX3 PE=1 SV=2	GLRX3	2.97	3.26	2.86	3.38	3.48	1.21	1.82	1.66	1.46	0.02	1	1.96	2.21186	5.58	8.5e-05	0.0002	0.88
Q9BY77	Polymerase delta-interacting protein 3 OS=Homo sapiens GN=POLDIP3 PE=1 SV=2	POLDIP3	10.04	10.29	10.15	9.89	10.22	9.48	9.21	8.06	7.77	8.24	9	1.57	9.33467	5.56	8.9e-05	0.00021	0.84
Q9HCE1	Putative helicase MOV-10 OS=Homo sapiens GN=MOV10 PE=1 SV=2	MOV10	6.82	6.89	7.12	7.28	7.16	6.1	6.47	6.37	6.51	6.12	3	0.74	6.68451	5.53	9.4e-05	0.00022	0.78
Q8TEM1	Nuclear pore membrane glycoprotein 210 OS=Homo sapiens GN=NUP210 PE=1 SV=3	NUP210	8.14	7.38	6.78	7.58	7.25	6.2	6.32	6.37	6.45	6.26	6	1.1	6.87251	5.52	9.4e-05	0.00022	0.78
Q92979	Ribosomal RNA small subunit methyltransferase NEP1 OS=Homo sapiens GN=EMG1 PE=1 SV=4	EMG1	5.66	5.5	5.59	5.32	5.67	5.23	4.44	4.18	4.36	4.12	1	1.08	5.00724	5.51	9.6e-05	0.00022	0.75
Q06830	Peroxiredoxin-1 OS=Homo sapiens GN=PRDX1 PE=1 SV=1	PRDX1	9.33	9.17	9.6	9.85	9.64	8.47	8.69	8.59	9.03	8.72	5	0.82	9.10834	5.51	9.7e-05	0.00023	0.75
P20042	Eukaryotic translation initiation factor 2 subunit 2 OS=Homo sapiens GN=EIF2S2 PE=1 SV=2	EIF2S2	6.5	6.73	6.95	6.57	6.49	7.25	7.13	7.61	7.42	7.53	2	-0.74	7.01816	-5.48	0.0001	0.00024	0.7
Q15942	Zyxin OS=Homo sapiens GN=ZYX PE=1 SV=1	ZYX	6.21	6.43	6.61	6.78	6.81	5.33	6.02	5.63	5.88	5.37	1	0.92	6.107	5.43	0.00011	0.00026	0.61
Q01780	Exosome component 10 OS=Homo sapiens GN=EXOSC10 PE=1 SV=2	EXOSC10	5.38	4.76	4.87	4.89	4.71	4.27	3.97	3.76	3.94	4.18	1	0.9	4.47548	5.41	0.00011	0.00026	0.58
P61353	60S ribosomal protein L27 OS=Homo sapiens GN=RPL27 PE=1 SV=2	RPL27	10.03	10.12	10.29	10.61	10.47	9.43	9.67	9.45	9.81	9.23	5	0.79	9.91078	5.4	0.00012	0.00027	0.56
Q9Y3A5	Ribosome maturation protein SBDS OS=Homo sapiens GN=SBDS PE=1 SV=4	SBDS	5.29	5.4	5.45	5.52	5.51	4.7	4.57	4.9	4.82	4.85	1	0.66	5.10033	5.4	0.00012	0.00027	0.56
Q96KM6	Zinc finger protein 512B OS=Homo sapiens GN=ZNF512B PE=1 SV=1	ZNF512B	4.25	4.9	4.56	4.38	4.65	3.54	3.72	3.53	3.91	3.45	1	0.92	4.0892	5.4	0.00012	0.00027	0.55
P30153	Serine/threonine-protein phosphatase 2A 65 kDa regulatory subunit A alpha isoform OS=Homo sapiens GN=PPP2R1A PE=1 SV=4	PPP2R1A	4.36	4.35	4.42	4.88	4.91	2.78	3.78	2.27	3.65	2.93	2	1.5	3.83455	5.39	0.00012	0.00027	0.54
P00338	L-lactate dehydrogenase A chain OS=Homo sapiens GN=LDHA PE=1 SV=2	LDHA	7.54	7.46	7.73	8.05	8	6.68	6.99	6.71	7.25	6.32	5	0.96	7.2709	5.39	0.00012	0.00027	0.53
Q9GZZ1	N-alpha-acetyltransferase 50 OS=Homo sapiens GN=NAA50 PE=1 SV=1	NAA50	7.31	7.31	7.35	7.03	7.25	6.65	6.32	6.62	6.24	6.81	2	0.72	6.8912	5.38	0.00012	0.00027	0.52
P61513	60S ribosomal protein L37a OS=Homo sapiens GN=RPL37A PE=1 SV=2	RPL37A	8.17	8.22	8.5	8.52	8.5	7.51	7.86	7.84	7.8	7.42	1	0.7	8.03457	5.38	0.00012	0.00028	0.52
P29373	Cellular retinoic acid-binding protein 2 OS=Homo sapiens GN=CRABP2 PE=1 SV=2	CRABP2	4.12	4.2	4.08	4.38	4.81	2.06	3.37	2.86	3.32	3.04	1	1.39	3.62242	5.35	0.00013	0.00029	0.46
Q96T37	Putative RNA-binding protein 15 OS=Homo sapiens GN=RBM15 PE=1 SV=2	RBM15	9.23	9.28	9.23	8.84	8.85	8.36	7.93	8.36	8.02	8.63	9	0.82	8.6727	5.35	0.00013	0.00029	0.46
Q08945	FACT complex subunit SSRP1 OS=Homo sapiens GN=SSRP1 PE=1 SV=1	SSRP1	6.33	6.35	6.41	6.53	6.47	5.89	5.9	5.61	5.92	5.73	2	0.61	6.11463	5.34	0.00013	0.00029	0.44
Q96FQ6	Protein S100-A16 OS=Homo sapiens GN=S100A16 PE=1 SV=1	S100A16	4.95	5.05	5.11	5.57	5.58	4.53	4.37	3.83	4.47	3.9	1	1.03	4.73774	5.33	0.00013	0.0003	0.44
P46776	60S ribosomal protein L27a OS=Homo sapiens GN=RPL27A PE=1 SV=2	RPL27A	9.88	10.08	10.29	10.42	10.39	9.31	9.69	9.53	9.61	9.19	5	0.75	9.83829	5.31	0.00014	0.00031	0.4
P61254	60S ribosomal protein L26 OS=Homo sapiens GN=RPL26 PE=1 SV=1	RPL26	7.72	7.79	7.84	8.14	8.32	6.88	7.45	7.17	7.3	6.81	2	0.84	7.54221	5.3	0.00014	0.00031	0.37
Q9UN86	Ras GTPase-activating protein-binding protein 2 OS=Homo sapiens GN=G3BP2 PE=1 SV=2	G3BP2	5.85	5.9	6.07	6.06	6.14	4.91	5.52	5.25	5.45	4.93	3	0.79	5.60867	5.29	0.00014	0.00032	0.35
P61927	60S ribosomal protein L37 OS=Homo sapiens GN=RPL37 PE=1 SV=2	RPL37	7.52	7.81	7.66	8.03	8.04	7.18	7.08	7.08	7.25	7.21	1	0.65	7.48499	5.26	0.00015	0.00033	0.3
O95758	Polypyrimidine tract-binding protein 3 OS=Homo sapiens GN=PTBP3 PE=1 SV=2	PTBP3	4.72	5.36	5.06	5.57	4.62	3.39	4.52	3.91	3.41	3.63	1	1.3	4.41741	5.24	0.00015	0.00034	0.27
P35659	Protein DEK OS=Homo sapiens GN=DEK PE=1 SV=1	DEK	8.01	7.92	7.8	8.2	8.19	7.28	7.36	6.92	7.48	6.53	3	0.91	7.57065	5.24	0.00015	0.00034	0.27
O76041	Nebulette OS=Homo sapiens GN=NEBL PE=1 SV=1	NEBL	3.09	3.41	3.37	3.46	2.64	0.02	1.7	1.31	1.66	1.79	1	1.9	2.24351	5.24	0.00015	0.00034	0.27
Q5VWN6	Protein FAM208B OS=Homo sapiens GN=FAM208B PE=1 SV=1	FAM208B	5.08	4.94	4.54	4.69	4.53	3.92	3.55	4.17	3.96	3.63	1	0.91	4.29906	5.23	0.00016	0.00035	0.26
Q13509	Tubulin beta-3 chain OS=Homo sapiens GN=TUBB3 PE=1 SV=2	TUBB3	5.82	5.88	5.92	5.93	5.94	6.73	6.32	6.67	6.4	7	1	-0.72	6.26101	-5.22	0.00016	0.00035	0.24
Q9UKV8	Protein argonaute-2 OS=Homo sapiens GN=AGO2 PE=1 SV=3	AGO2	3.67	3.78	3.99	3.97	3.45	1.98	3.17	2.12	2.66	2.3	1	1.33	3.1079	5.22	0.00016	0.00035	0.23
P39023	60S ribosomal protein L3 OS=Homo sapiens GN=RPL3 PE=1 SV=2	RPL3	10.35	10.39	10.68	10.72	10.85	9.78	10.04	9.96	10.06	9.59	17	0.71	10.2419	5.19	0.00017	0.00037	0.18
Q9UKD2	mRNA turnover protein 4 homolog OS=Homo sapiens GN=MRTO4 PE=1 SV=2	MRTO4	7.47	7.13	6.86	6.87	7.04	6.78	5.95	5.8	5.96	6	2	0.98	6.58585	5.19	0.00017	0.00037	0.18
P31948	Stress-induced-phosphoprotein 1 OS=Homo sapiens GN=STIP1 PE=1 SV=1	STIP1	8.16	8.05	8.36	8.6	8.59	7.53	7.67	7.65	7.9	7.48	5	0.71	8.0011	5.18	0.00017	0.00037	0.16
Q9Y6X3	MAU2 chromatid cohesion factor homolog OS=Homo sapiens GN=MAU2 PE=1 SV=2	MAU2	5.67	5.65	5.59	5.42	5.32	4.83	4.32	4.67	4.51	5.13	1	0.84	5.10955	5.18	0.00017	0.00038	0.16
O43684	Mitotic checkpoint protein BUB3 OS=Homo sapiens GN=BUB3 PE=1 SV=1	BUB3	7.18	6.96	6.79	6.72	6.75	6.04	6.02	6.24	5.81	6.49	4	0.76	6.50102	5.13	0.00019	0.00041	0.07
Q03252	Lamin-B2 OS=Homo sapiens GN=LMNB2 PE=1 SV=4	LMNB2	8.45	8.35	8.31	8.58	8.63	7.43	8.04	7.65	7.96	7.23	8	0.8	8.06251	5.11	0.00019	0.00042	0.04
Q9HB71	Calcyclin-binding protein OS=Homo sapiens GN=CACYBP PE=1 SV=2	CACYBP	6.22	6.13	6.39	6.74	6.74	5.54	5.66	5.55	5.97	5.5	1	0.8	6.04384	5.11	0.00019	0.00042	0.03
P26373	60S ribosomal protein L13 OS=Homo sapiens GN=RPL13 PE=1 SV=4	RPL13	10.69	10.72	10.97	11.14	11.23	9.93	10.36	10.11	10.41	9.6	9	0.87	10.5158	5.11	0.00019	0.00042	0.03
P62314	Small nuclear ribonucleoprotein Sm D1 OS=Homo sapiens GN=SNRPD1 PE=1 SV=1	SNRPD1	8.01	8.02	8.14	8.03	8.25	7.68	7.61	7.15	6.86	7.29	2	0.77	7.70344	5.09	0.0002	0.00043	0
O00629	Importin subunit alpha-3 OS=Homo sapiens GN=KPNA4 PE=1 SV=1	KPNA4	4.94	4.54	4.24	4.21	4.6	3.39	3.2	3.46	3.56	3.95	1	0.99	4.00683	5.09	0.0002	0.00043	0
P62888	60S ribosomal protein L30 OS=Homo sapiens GN=RPL30 PE=1 SV=2	RPL30	6.27	6.59	6.55	6.76	6.84	5.05	5.96	5.61	5.95	4.79	1	1.13	6.03733	5.06	0.00021	0.00046	-0.06
Q9BX40	Protein LSM14 homolog B OS=Homo sapiens GN=LSM14B PE=1 SV=1	LSM14B	6.43	6.62	6.79	6.95	6.92	5.56	5.84	5.96	6.24	5.06	4	1.01	6.23645	5.05	0.00021	0.00046	-0.07
P02545	Prelamin-A/C OS=Homo sapiens GN=LMNA PE=1 SV=1	LMNA	11.94	11.71	11.68	11.88	11.86	11.25	11.32	11.21	11.32	11.34	29	0.53	11.5501	5.02	0.00022	0.00049	-0.13
P60228	Eukaryotic translation initiation factor 3 subunit E OS=Homo sapiens GN=EIF3E PE=1 SV=1	EIF3E	7.05	7.1	7.24	7.38	7.41	6.29	6.78	6.64	6.72	6.36	2	0.67	6.89632	5.02	0.00023	0.00049	-0.13
Q9Y3U8	60S ribosomal protein L36 OS=Homo sapiens GN=RPL36 PE=1 SV=3	RPL36	8.54	8.54	8.66	8.95	8.87	8.03	8.21	8.15	8.22	8.08	3	0.57	8.42565	5.02	0.00023	0.00049	-0.14
O60508	Pre-mRNA-processing factor 17 OS=Homo sapiens GN=CDC40 PE=1 SV=1	CDC40	5.52	5.3	5.17	4.92	4.99	2.76	3.66	3.19	3.04	0.02	1	2.65	3.85684	5	0.00023	0.0005	-0.17
P02786	Transferrin receptor protein 1 OS=Homo sapiens GN=TFRC PE=1 SV=2	TFRC	6.31	6.54	6.59	6.6	6.47	5.48	5.98	6.06	5.93	5.72	2	0.67	6.16911	4.98	0.00024	0.00052	-0.21
P60660	Myosin light polypeptide 6 OS=Homo sapiens GN=MYL6 PE=1 SV=2	MYL6	8.3	8.35	8.46	8.85	8.61	7.5	8.07	7.58	7.92	7.06	3	0.89	8.07046	4.93	0.00027	0.00057	-0.31
Q14789	Golgin subfamily B member 1 OS=Homo sapiens GN=GOLGB1 PE=1 SV=2	GOLGB1	5.41	5.62	5.81	5.8	5.54	4.82	4.61	5.2	4.77	5.11	3	0.73	5.26876	4.89	0.00029	0.00061	-0.38
Q14839	Chromodomain-helicase-DNA-binding protein 4 OS=Homo sapiens GN=CHD4 PE=1 SV=2	CHD4	7.76	7.5	7.69	7.78	7.84	7.22	7.36	6.91	7.16	7	6	0.59	7.42319	4.89	0.00029	0.00061	-0.38
P62263	40S ribosomal protein S14 OS=Homo sapiens GN=RPS14 PE=1 SV=3	RPS14	9.08	9.06	9.32	9.5	9.57	8.36	8.79	8.51	8.81	8.04	4	0.8	8.90398	4.88	0.00029	0.00062	-0.39
P62158	NA	NA	4.92	4.58	4.9	5.06	4.8	4.24	4.29	4.03	4.25	4.02	2	0.69	4.50877	4.85	0.0003	0.00065	-0.44
P52895	Aldo-keto reductase family 1 member C2 OS=Homo sapiens GN=AKR1C2 PE=1 SV=3	AKR1C2	5.39	5.69	5.47	5.44	5.37	5	4.51	4.94	4.82	4.86	1	0.65	5.14977	4.83	0.00032	0.00068	-0.49
Q8TBX8	Phosphatidylinositol 5-phosphate 4-kinase type-2 gamma OS=Homo sapiens GN=PIP4K2C PE=1 SV=3	PIP4K2C	5.96	5.6	5.44	6.04	6.11	5.02	5.33	4.57	5.07	4.44	1	0.94	5.35708	4.82	0.00032	0.00068	-0.5
P32119	Peroxiredoxin-2 OS=Homo sapiens GN=PRDX2 PE=1 SV=5	PRDX2	9.12	8.79	9.18	9.31	9.11	8.02	8.19	8.22	8.7	8.67	5	0.74	8.73037	4.79	0.00034	0.00072	-0.56
Q00341	Vigilin OS=Homo sapiens GN=HDLBP PE=1 SV=2	HDLBP	7.3	7.13	7.35	7.42	7.47	6.84	6.66	6.85	6.77	6.94	6	0.52	7.0721	4.79	0.00034	0.00073	-0.57
Q86VP6	Cullin-associated NEDD8-dissociated protein 1 OS=Homo sapiens GN=CAND1 PE=1 SV=2	CAND1	6.48	6.27	6.14	6.68	6.39	5.66	5.92	5.69	5.84	5.77	3	0.61	6.08419	4.78	0.00035	0.00073	-0.57
O60293	Zinc finger C3H1 domain-containing protein OS=Homo sapiens GN=ZFC3H1 PE=1 SV=3	ZFC3H1	8.18	8.14	7.88	7.85	7.86	5.89	5.43	5.66	5.38	8.02	7	1.91	7.02894	4.77	0.00036	0.00075	-0.6
Q9H6F5	Coiled-coil domain-containing protein 86 OS=Homo sapiens GN=CCDC86 PE=1 SV=1	CCDC86	7.13	7.05	6.61	6.71	6.57	6.53	5.99	5.75	5.91	5.67	2	0.84	6.39306	4.75	0.00037	0.00077	-0.64
Q7KZF4	Staphylococcal nuclease domain-containing protein 1 OS=Homo sapiens GN=SND1 PE=1 SV=1	SND1	8.21	8.35	8.66	8.74	8.77	7.73	7.97	7.93	7.98	8.01	12	0.62	8.23366	4.74	0.00037	0.00078	-0.65
P11142	Heat shock cognate 71 kDa protein OS=Homo sapiens GN=HSPA8 PE=1 SV=1	HSPA8	12.22	12.2	12.33	12.54	12.56	11.59	11.86	11.82	11.95	11.6	18	0.61	12.0684	4.73	0.00038	0.0008	-0.68
Q8IX18	Probable ATP-dependent RNA helicase DHX40 OS=Homo sapiens GN=DHX40 PE=1 SV=2	DHX40	6.92	6.97	6.77	6.61	6.85	6.4	5.97	6.16	5.99	6.44	2	0.63	6.50799	4.73	0.00038	0.0008	-0.68
Q9BTE3	Mini-chromosome maintenance complex-binding protein OS=Homo sapiens GN=MCMBP PE=1 SV=2	MCMBP	4.63	4.76	4.9	4.63	4.82	3.67	3.7	3.59	3.42	4.56	2	0.96	4.26941	4.72	0.00039	0.00081	-0.7
Q9H3S7	Tyrosine-protein phosphatase non-receptor type 23 OS=Homo sapiens GN=PTPN23 PE=1 SV=1	PTPN23	3.09	3.42	3.16	3.56	3.23	0.99	2.57	2.08	2	1.93	1	1.38	2.60351	4.7	0.0004	0.00084	-0.73
P50552	Vasodilator-stimulated phosphoprotein OS=Homo sapiens GN=VASP PE=1 SV=3	VASP	6.38	6.45	6.59	7.09	7.01	5.51	6.06	5.82	6.17	5.86	4	0.82	6.29294	4.7	0.0004	0.00084	-0.73
Q8WXI9	Transcriptional repressor p66-beta OS=Homo sapiens GN=GATAD2B PE=1 SV=1	GATAD2B	4.27	4.07	4.2	4.33	4.4	3.87	3.44	3.25	3.45	3.29	1	0.79	3.85776	4.69	0.00041	0.00085	-0.75
Q9NW64	Pre-mRNA-splicing factor RBM22 OS=Homo sapiens GN=RBM22 PE=1 SV=1	RBM22	7.57	7.5	7.35	6.91	7.14	6.26	6.12	6.41	6.11	7.07	3	0.9	6.84393	4.69	0.00041	0.00085	-0.75
Q13451	Peptidyl-prolyl cis-trans isomerase FKBP5 OS=Homo sapiens GN=FKBP5 PE=1 SV=2	FKBP5	6.23	5.95	5.85	6.07	5.97	5.53	5.44	5.21	5.29	5.61	1	0.6	5.71686	4.67	0.00042	0.00087	-0.78
P30050	60S ribosomal protein L12 OS=Homo sapiens GN=RPL12 PE=1 SV=1	RPL12	9.49	9.57	9.82	10.05	10.07	8.83	9.28	9.05	9.31	8.56	3	0.79	9.40258	4.66	0.00043	0.00089	-0.8
Q5JPI3	Uncharacterized protein C3orf38 OS=Homo sapiens GN=C3orf38 PE=1 SV=1	C3orf38	4.9	5.05	4.95	4.96	4.96	4.62	3.96	4.2	4.29	4.39	1	0.67	4.62631	4.64	0.00045	0.00092	-0.83
Q8IZ83	Aldehyde dehydrogenase family 16 member A1 OS=Homo sapiens GN=ALDH16A1 PE=1 SV=2	ALDH16A1	2.32	2.73	2.96	2.9	2.81	1.21	0.01	1.25	0.01	1.93	1	1.86	1.81316	4.64	0.00045	0.00093	-0.85
Q9BZK7	F-box-like/WD repeat-containing protein TBL1XR1 OS=Homo sapiens GN=TBL1XR1 PE=1 SV=1	TBL1XR1	6.06	6.25	5.98	6.14	6.19	5.41	5.64	5.25	5.76	4.93	1	0.73	5.76175	4.61	0.00047	0.00097	-0.9
Q8WW12	PEST proteolytic signal-containing nuclear protein OS=Homo sapiens GN=PCNP PE=1 SV=2	PCNP	4.15	4.15	3.91	4.21	3.86	2.8	1.09	2.78	2.92	3.04	1	1.53	3.29088	4.61	0.00048	0.00097	-0.9
P84243	Histone H3.3 OS=Homo sapiens GN=H3F3A PE=1 SV=2	H3F3A	4.61	4.96	4.85	5.3	5.07	3.65	4.41	4	4.44	3.58	1	0.94	4.4872	4.6	0.00048	0.00099	-0.92
Q9H2P0	Activity-dependent neuroprotector homeobox protein OS=Homo sapiens GN=ADNP PE=1 SV=1	ADNP	4.68	4.32	4.67	4.82	4.76	3.82	4.13	4.05	3.92	3.48	1	0.77	4.26517	4.6	0.00049	0.00099	-0.92
Q8NCA5	Protein FAM98A OS=Homo sapiens GN=FAM98A PE=1 SV=1	FAM98A	4.14	3.91	4.29	4.2	4.18	2.97	3.49	3.21	2.5	3.57	1	1	3.64654	4.58	0.0005	0.001	-0.95
P98179	RNA-binding protein 3 OS=Homo sapiens GN=RBM3 PE=1 SV=1	RBM3	7.91	8.09	7.75	7.47	7.56	6.97	6.91	6.97	6.68	7.49	2	0.75	7.3803	4.58	0.0005	0.001	-0.95
P63220	40S ribosomal protein S21 OS=Homo sapiens GN=RPS21 PE=1 SV=1	RPS21	7.52	7.76	7.96	8.21	8.07	6.85	7.41	7.3	7.36	6.88	3	0.74	7.53291	4.58	0.0005	0.001	-0.95
Q14697	Neutral alpha-glucosidase AB OS=Homo sapiens GN=GANAB PE=1 SV=3	GANAB	5.19	4.7	5.26	5.22	5.45	4.05	4.29	4.37	4.44	4.74	2	0.79	4.77039	4.57	0.00051	0.001	-0.98
Q9UBC3	DNA (cytosine-5)-methyltransferase 3B OS=Homo sapiens GN=DNMT3B PE=1 SV=1	DNMT3B	1.69	3.33	2.33	2.81	2.66	0.02	1.21	0.01	0.01	1.57	1	2	1.56378	4.56	0.00052	0.0011	-1
Q15906	Vacuolar protein sorting-associated protein 72 homolog OS=Homo sapiens GN=VPS72 PE=1 SV=1	VPS72	4.08	4.43	3.99	4.1	4.41	3.32	3.63	2.15	3.05	2.07	1	1.36	3.52411	4.56	0.00052	0.0011	-1
P26196	Probable ATP-dependent RNA helicase DDX6 OS=Homo sapiens GN=DDX6 PE=1 SV=2	DDX6	7.97	8.1	8.33	8.24	8.34	7.56	7.67	7.68	7.85	7.7	6	0.5	7.94344	4.54	0.00054	0.0011	-1.03
Q96CW1	AP-2 complex subunit mu OS=Homo sapiens GN=AP2M1 PE=1 SV=2	AP2M1	6.37	6.29	6.37	6.73	6.76	5.91	6.05	5.98	5.84	5.73	2	0.6	6.20303	4.54	0.00054	0.0011	-1.03
Q5T1M5	FK506-binding protein 15 OS=Homo sapiens GN=FKBP15 PE=1 SV=2	FKBP15	6.33	6.53	6.75	6.86	7.04	5.71	6.26	5.77	6.22	5.59	2	0.79	6.30638	4.53	0.00055	0.0011	-1.06
P98155	Very low-density lipoprotein receptor OS=Homo sapiens GN=VLDLR PE=1 SV=1	VLDLR	5.2	5.48	5.23	5.22	5.08	6.03	5.76	6.04	5.55	6.32	1	-0.7	5.59078	-4.51	0.00057	0.0011	-1.09
P46777	60S ribosomal protein L5 OS=Homo sapiens GN=RPL5 PE=1 SV=3	RPL5	9.9	9.89	10.2	10.34	10.36	9.33	9.7	9.53	9.67	9.08	8	0.68	9.79928	4.49	0.0006	0.0012	-1.13
O75367	Core histone macro-H2A.1 OS=Homo sapiens GN=H2AFY PE=1 SV=4	H2AFY	8.99	9.13	9.2	9.55	9.51	8.34	8.88	8.46	8.85	8.19	7	0.73	8.90928	4.48	0.0006	0.0012	-1.14
P0C0L4	Complement C4-A OS=Homo sapiens GN=C4A PE=1 SV=2	C4A	8.6	8.93	8.77	8.34	8.24	8.08	7.62	7.8	7.55	8.15	2	0.73	8.20631	4.46	0.00062	0.0012	-1.18
O75534	Cold shock domain-containing protein E1 OS=Homo sapiens GN=CSDE1 PE=1 SV=2	CSDE1	8.39	8.56	8.8	8.82	9.12	7.67	8.36	7.92	8.13	7.29	4	0.87	8.30544	4.43	0.00065	0.0013	-1.23
Q5T0W9	Protein FAM83B OS=Homo sapiens GN=FAM83B PE=1 SV=1	FAM83B	4.08	4.75	4.72	4.94	5.03	3.36	3.64	4.31	3.79	3.53	2	0.98	4.21437	4.43	0.00066	0.0013	-1.23
Q9BZE4	Nucleolar GTP-binding protein 1 OS=Homo sapiens GN=GTPBP4 PE=1 SV=3	GTPBP4	8.89	8.45	8.11	8	8.39	8.21	7.18	6.77	7.18	7.18	6	1.06	7.83503	4.43	0.00066	0.0013	-1.24
P12004	Proliferating cell nuclear antigen OS=Homo sapiens GN=PCNA PE=1 SV=1	PCNA	8.19	8.35	8.61	8.86	8.9	7.4	8.04	7.91	8.04	7.23	3	0.86	8.15244	4.42	0.00067	0.0013	-1.25
O14745	Na(+)/H(+) exchange regulatory cofactor NHE-RF1 OS=Homo sapiens GN=SLC9A3R1 PE=1 SV=4	SLC9A3R1	7.93	8.12	8.34	8.81	8.74	7.17	7.71	7.48	7.94	6.96	7	0.93	7.91894	4.41	0.00069	0.0014	-1.29
Q96F86	Enhancer of mRNA-decapping protein 3 OS=Homo sapiens GN=EDC3 PE=1 SV=1	EDC3	4.38	4.5	4.83	4.72	4.67	3.5	4.18	3.78	4.14	3.57	1	0.78	4.22546	4.39	0.0007	0.0014	-1.31
P35222	Catenin beta-1 OS=Homo sapiens GN=CTNNB1 PE=1 SV=1	CTNNB1	6.61	6.89	6.99	7.22	7.2	6.05	6.5	6.42	6.42	5.74	3	0.76	6.60315	4.39	0.00071	0.0014	-1.31
P46781	40S ribosomal protein S9 OS=Homo sapiens GN=RPS9 PE=1 SV=3	RPS9	10.76	10.85	11.16	11.41	11.45	9.95	10.59	10.38	10.64	9.8	10	0.85	10.6994	4.39	0.00071	0.0014	-1.32
P50402	Emerin OS=Homo sapiens GN=EMD PE=1 SV=1	EMD	7.18	7.07	7.12	7.55	7.71	5.85	6.72	6.25	6.87	5.42	1	1.1	6.77407	4.39	0.00071	0.0014	-1.32
P50395	Rab GDP dissociation inhibitor beta OS=Homo sapiens GN=GDI2 PE=1 SV=2	GDI2	7.07	6.99	7.19	7.35	7.39	6.36	6.68	6.62	6.92	6.34	3	0.61	6.89171	4.36	0.00075	0.0015	-1.36
O75083	WD repeat-containing protein 1 OS=Homo sapiens GN=WDR1 PE=1 SV=4	WDR1	8.18	8.4	8.57	8.89	8.87	7.47	7.98	7.79	8.24	7.43	4	0.8	8.1816	4.35	0.00076	0.0015	-1.39
P31947	14-3-3 protein sigma OS=Homo sapiens GN=SFN PE=1 SV=1	SFN	4.92	4.63	5.54	5.16	4.99	4.16	4.62	3.92	4.37	3.99	1	0.84	4.63113	4.34	0.00078	0.0015	-1.41
O60869	Endothelial differentiation-related factor 1 OS=Homo sapiens GN=EDF1 PE=1 SV=1	EDF1	6.07	6.16	6.22	6.61	6.57	5.46	5.88	5.66	5.89	5.49	2	0.65	6.00028	4.33	0.00079	0.0015	-1.43
Q08379	Golgin subfamily A member 2 OS=Homo sapiens GN=GOLGA2 PE=1 SV=3	GOLGA2	2.99	3.31	2.96	3.5	2.9	1.85	1.93	1.83	2.68	1.74	1	1.13	2.56888	4.33	0.0008	0.0016	-1.44
P27635	60S ribosomal protein L10 OS=Homo sapiens GN=RPL10 PE=1 SV=4	RPL10	8.15	8.36	8.73	8.85	9	7.38	8.12	7.89	8.05	7.46	3	0.84	8.19878	4.32	0.00082	0.0016	-1.46
P47756	F-actin-capping protein subunit beta OS=Homo sapiens GN=CAPZB PE=1 SV=4	CAPZB	7.34	7.44	7.7	8.03	7.95	6.68	7.2	6.88	7.3	6.76	4	0.73	7.32886	4.31	0.00083	0.0016	-1.47
P20700	Lamin-B1 OS=Homo sapiens GN=LMNB1 PE=1 SV=2	LMNB1	10.4	10.18	10.28	10.64	10.63	9.48	10.08	9.75	10.01	9.33	16	0.7	10.0784	4.3	0.00085	0.0016	-1.49
Q14157	Ubiquitin-associated protein 2-like OS=Homo sapiens GN=UBAP2L PE=1 SV=2	UBAP2L	6.76	6.84	6.98	7.01	7.07	6.16	6.54	6.44	6.6	6.25	4	0.53	6.66381	4.28	0.00087	0.0017	-1.52
Q9UQE7	Structural maintenance of chromosomes protein 3 OS=Homo sapiens GN=SMC3 PE=1 SV=2	SMC3	4.02	4.39	3.83	4.46	4.42	1.85	3.62	3.19	3.39	2.33	1	1.35	3.55069	4.23	0.00096	0.0018	-1.62
P78362	SRSF protein kinase 2 OS=Homo sapiens GN=SRPK2 PE=1 SV=3	SRPK2	4.93	4.67	4.88	4.72	4.84	3.52	3.81	3.7	4.29	2.15	2	1.31	4.1506	4.23	0.00096	0.0018	-1.62
Q08170	Serine/arginine-rich splicing factor 4 OS=Homo sapiens GN=SRSF4 PE=1 SV=2	SRSF4	3.57	3.06	3.02	2.96	3	1.14	0.01	2.27	0.01	2.3	1	1.97	2.13338	4.22	0.00099	0.0019	-1.65
Q9UNX3	60S ribosomal protein L26-like 1 OS=Homo sapiens GN=RPL26L1 PE=1 SV=1	RPL26L1	7.11	7.15	7.36	7.62	7.77	6.57	6.79	6.66	7.1	6.26	1	0.73	7.03967	4.19	0.001	0.002	-1.7
Q6PKG0	La-related protein 1 OS=Homo sapiens GN=LARP1 PE=1 SV=2	LARP1	4.59	4.88	5.45	5.62	5.69	3.9	4.37	4.26	4.72	3.48	1	1.1	4.69537	4.18	0.0011	0.002	-1.72
P46782	40S ribosomal protein S5 OS=Homo sapiens GN=RPS5 PE=1 SV=4	RPS5	5.66	5.59	5.94	6.26	6.18	5.05	5.2	5.23	5.39	5.46	2	0.66	5.5976	4.18	0.0011	0.002	-1.72
O95793	Double-stranded RNA-binding protein Staufen homolog 1 OS=Homo sapiens GN=STAU1 PE=1 SV=2	STAU1	5.1	4.86	5.31	5.26	4.87	4.2	4.69	4.54	4.51	3.99	1	0.7	4.73237	4.16	0.0011	0.0021	-1.75
Q92508	Piezo-type mechanosensitive ion channel component 1 OS=Homo sapiens GN=PIEZO1 PE=1 SV=4	PIEZO1	3.67	4.24	3.81	3.8	3.16	2.06	3.03	3.08	2.64	2.11	1	1.15	3.15833	4.16	0.0011	0.0021	-1.76
O60701	UDP-glucose 6-dehydrogenase OS=Homo sapiens GN=UGDH PE=1 SV=1	UGDH	8.38	8.3	8.64	9.15	8.93	7.28	8.04	7.84	8.32	7.28	6	0.93	8.21537	4.16	0.0011	0.0021	-1.76
P62277	40S ribosomal protein S13 OS=Homo sapiens GN=RPS13 PE=1 SV=2	RPS13	9.78	9.76	10.08	10.24	10.36	9.19	9.57	9.37	9.71	9.04	7	0.67	9.71124	4.15	0.0011	0.0021	-1.78
P62805	Histone H4 OS=Homo sapiens GN=HIST1H4A PE=1 SV=2	HIST1H4A	12.22	12.43	12.39	12.83	12.9	11.85	12.13	11.75	12.01	11.89	8	0.63	12.2393	4.14	0.0011	0.0021	-1.79
P06748	Nucleophosmin OS=Homo sapiens GN=NPM1 PE=1 SV=2	NPM1	11.64	11.22	10.75	10.87	11	11.04	9.91	9.53	9.98	9.81	12	1.04	10.5763	4.14	0.0011	0.0022	-1.8
P55884	Eukaryotic translation initiation factor 3 subunit B OS=Homo sapiens GN=EIF3B PE=1 SV=3	EIF3B	8.07	7.99	8.14	8.35	8.5	7.44	7.9	7.6	7.79	7.22	4	0.62	7.89922	4.13	0.0012	0.0022	-1.82
P41208	Centrin-2 OS=Homo sapiens GN=CETN2 PE=1 SV=1	CETN2	4.95	4.15	4.5	4.58	3.72	3.09	3.38	3.51	3.84	3.27	1	0.96	3.89901	4.12	0.0012	0.0022	-1.83
Q00610	Clathrin heavy chain 1 OS=Homo sapiens GN=CLTC PE=1 SV=5	CLTC	10.91	11.03	11.26	11.61	11.64	10.28	10.8	10.5	10.89	10.11	31	0.77	10.9043	4.12	0.0012	0.0022	-1.83
Q14203	Dynactin subunit 1 OS=Homo sapiens GN=DCTN1 PE=1 SV=3	DCTN1	5.66	5.67	5.77	5.81	5.71	5.21	5.17	5.27	5.39	5.3	2	0.46	5.49581	4.1	0.0012	0.0023	-1.87
O75150	E3 ubiquitin-protein ligase BRE1B OS=Homo sapiens GN=RNF40 PE=1 SV=4	RNF40	4.51	4.16	3.73	4.27	4.06	2.87	3.29	2.46	1.84	3.76	2	1.3	3.49572	4.09	0.0012	0.0023	-1.89
Q8WVV4	Protein POF1B OS=Homo sapiens GN=POF1B PE=1 SV=3	POF1B	5.35	5.54	5.75	4.9	5.35	4.64	4.27	3.95	3.82	5.17	3	1.01	4.87288	4.07	0.0013	0.0024	-1.93
P05204	Non-histone chromosomal protein HMG-17 OS=Homo sapiens GN=HMGN2 PE=1 SV=3	HMGN2	8.06	8.2	7.68	8.18	8.13	7.47	7.64	7.14	7.72	7	4	0.65	7.72214	4.07	0.0013	0.0024	-1.94
Q92917	G patch domain and KOW motifs-containing protein OS=Homo sapiens GN=GPKOW PE=1 SV=2	GPKOW	4.89	5.16	4.9	5.08	5.01	5.79	5.25	5.69	5.43	5.69	1	-0.56	5.28987	-4.06	0.0013	0.0024	-1.94
Q06210	Glutamine--fructose-6-phosphate aminotransferase [isomerizing] 1 OS=Homo sapiens GN=GFPT1 PE=1 SV=3	GFPT1	4.85	4.34	4.89	5.3	5.27	3.42	4.36	3.83	4.34	2.81	2	1.18	4.3389	4.02	0.0014	0.0027	-2.03
P62241	40S ribosomal protein S8 OS=Homo sapiens GN=RPS8 PE=1 SV=2	RPS8	9.85	9.93	10.19	10.34	10.42	9.4	9.79	9.59	9.73	9.2	7	0.61	9.84398	4	0.0015	0.0027	-2.06
P08708	40S ribosomal protein S17 OS=Homo sapiens GN=RPS17 PE=1 SV=2	RPS17	8.55	8.55	8.94	9.18	9.15	7.87	8.44	8.24	8.46	7.75	3	0.72	8.51285	4	0.0015	0.0027	-2.06
Q9NPH2	Inositol-3-phosphate synthase 1 OS=Homo sapiens GN=ISYNA1 PE=1 SV=1	ISYNA1	2.11	1.99	2.86	1.4	1.82	3.11	3.2	3.63	2.71	4.13	1	-1.32	2.69652	-4	0.0015	0.0028	-2.07
Q8IWZ8	SURP and G-patch domain-containing protein 1 OS=Homo sapiens GN=SUGP1 PE=1 SV=2	SUGP1	3.68	3.48	3.87	3.91	3.46	2.73	3.13	2.82	2.79	3.12	1	0.76	3.30006	3.97	0.0016	0.0029	-2.12
P62750	60S ribosomal protein L23a OS=Homo sapiens GN=RPL23A PE=1 SV=1	RPL23A	10.51	10.51	10.77	11.04	11.17	10.05	10.39	10.13	10.39	9.77	9	0.65	10.4735	3.94	0.0017	0.0031	-2.18
P63241	Eukaryotic translation initiation factor 5A-1 OS=Homo sapiens GN=EIF5A PE=1 SV=2	EIF5A	4.56	4.64	4.83	4.65	4.62	4.06	3.99	4.34	4.12	4.16	1	0.53	4.39644	3.93	0.0017	0.0031	-2.19
Q14152	Eukaryotic translation initiation factor 3 subunit A OS=Homo sapiens GN=EIF3A PE=1 SV=1	EIF3A	8.59	8.51	8.98	9.17	9.23	8.11	8.42	8.26	8.43	7.68	13	0.71	8.53746	3.93	0.0017	0.0031	-2.21
Q92890	Ubiquitin recognition factor in ER-associated degradation protein 1 OS=Homo sapiens GN=UFD1 PE=1 SV=3	UFD1	2.04	2.45	3.05	2.85	2.91	0.02	1.74	1.62	1.54	0.02	1	1.67	1.82365	3.92	0.0017	0.0032	-2.22
P67809	Nuclease-sensitive element-binding protein 1 OS=Homo sapiens GN=YBX1 PE=1 SV=3	YBX1	5.81	5.96	6.37	6.45	6.61	5.42	5.87	5.58	5.64	5.36	3	0.67	5.90722	3.91	0.0017	0.0032	-2.23
Q9H1K1	Iron-sulfur cluster assembly enzyme ISCU, mitochondrial OS=Homo sapiens GN=ISCU PE=1 SV=2	ISCU	7.01	7.22	7.05	6.83	6.67	7.71	7.26	7.69	7.26	7.87	1	-0.6	7.2572	-3.91	0.0018	0.0032	-2.24
P62280	40S ribosomal protein S11 OS=Homo sapiens GN=RPS11 PE=1 SV=3	RPS11	10.13	10.14	10.57	10.77	10.73	9.34	10	9.88	10.03	9.15	6	0.79	10.0746	3.9	0.0018	0.0033	-2.25
P07900	Heat shock protein HSP 90-alpha OS=Homo sapiens GN=HSP90AA1 PE=1 SV=5	HSP90AA1	9.66	9.53	9.99	10.47	10.3	8.82	9.26	9.2	9.71	8.63	12	0.86	9.55554	3.89	0.0018	0.0033	-2.27
Q86Y56	Dynein assembly factor 5, axonemal OS=Homo sapiens GN=DNAAF5 PE=1 SV=4	DNAAF5	4.29	4.44	3.79	4.5	4.32	3.84	3.33	3.41	3.36	3.74	1	0.73	3.9015	3.89	0.0018	0.0034	-2.29
E9PRG8	Uncharacterized protein C11orf98 OS=Homo sapiens GN=C11orf98 PE=4 SV=1	C11orf98	4.38	4.08	3.7	4.07	4.12	3.54	3.19	3.21	3.42	3.52	1	0.69	3.72176	3.88	0.0019	0.0034	-2.3
Q4G0P3	Hydrocephalus-inducing protein homolog OS=Homo sapiens GN=HYDIN PE=1 SV=3	HYDIN	6.51	6.38	6.37	6.03	6.11	6.96	6.61	6.81	6.63	7.08	1	-0.54	6.54849	-3.87	0.0019	0.0034	-2.31
O95817	BAG family molecular chaperone regulator 3 OS=Homo sapiens GN=BAG3 PE=1 SV=3	BAG3	6.89	7.08	7.09	7.05	6.91	6.59	6.46	6.55	6.63	6.73	4	0.41	6.7979	3.86	0.0019	0.0035	-2.33
Q9BZJ0	Crooked neck-like protein 1 OS=Homo sapiens GN=CRNKL1 PE=1 SV=4	CRNKL1	6.37	6.23	5.5	5.36	5.77	5.34	4.61	4.89	4.33	5.34	3	0.94	5.3738	3.86	0.0019	0.0035	-2.34
Q9Y314	Nitric oxide synthase-interacting protein OS=Homo sapiens GN=NOSIP PE=1 SV=1	NOSIP	6.85	6.99	6.81	6.39	6.51	7.39	7.07	7.29	7.07	7.63	1	-0.58	7.00126	-3.83	0.002	0.0037	-2.39
P04406	Glyceraldehyde-3-phosphate dehydrogenase OS=Homo sapiens GN=GAPDH PE=1 SV=3	GAPDH	10.81	10.71	11.04	11.35	10.97	10.1	10.26	10.37	10.74	10.51	9	0.58	10.6852	3.83	0.002	0.0037	-2.39
P55081	Microfibrillar-associated protein 1 OS=Homo sapiens GN=MFAP1 PE=1 SV=2	MFAP1	5.77	5.94	5.1	5.21	5.54	4.81	4.66	4.91	4.87	5.02	1	0.66	5.18336	3.82	0.0021	0.0037	-2.41
O60716	Catenin delta-1 OS=Homo sapiens GN=CTNND1 PE=1 SV=1	CTNND1	4.95	5.15	5.55	5.56	5.7	4.66	4.61	4.65	5.1	4.61	2	0.65	5.05319	3.82	0.0021	0.0038	-2.42
O00233	26S proteasome non-ATPase regulatory subunit 9 OS=Homo sapiens GN=PSMD9 PE=1 SV=3	PSMD9	4.61	4.44	4.47	4.37	4.4	3.72	3.56	3.46	3.57	4.39	1	0.72	4.09883	3.82	0.0021	0.0038	-2.42
P18754	Regulator of chromosome condensation OS=Homo sapiens GN=RCC1 PE=1 SV=1	RCC1	6.44	6.38	6.56	6.92	6.72	5.81	5.98	6.17	6.33	6.04	3	0.54	6.33621	3.81	0.0021	0.0038	-2.43
P61313	60S ribosomal protein L15 OS=Homo sapiens GN=RPL15 PE=1 SV=2	RPL15	10.89	10.88	10.74	10.99	10.94	10.5	10.62	10.53	10.45	10.43	7	0.38	10.6974	3.81	0.0021	0.0038	-2.44
Q13347	Eukaryotic translation initiation factor 3 subunit I OS=Homo sapiens GN=EIF3I PE=1 SV=1	EIF3I	6.15	6.16	6.83	6.91	6.91	5.51	6.03	5.96	6.13	5.28	1	0.81	6.18645	3.8	0.0022	0.0038	-2.45
P62269	40S ribosomal protein S18 OS=Homo sapiens GN=RPS18 PE=1 SV=3	RPS18	9.03	9.06	9.42	9.65	9.52	8.59	8.89	8.69	9.07	8.59	6	0.57	9.05139	3.77	0.0023	0.0041	-2.51
P40926	Malate dehydrogenase, mitochondrial OS=Homo sapiens GN=MDH2 PE=1 SV=3	MDH2	6.1	5.93	5.83	5.67	5.46	5.26	4.83	5.35	4.84	5.48	3	0.65	5.47531	3.77	0.0023	0.0041	-2.51
Q5SSJ5	Heterochromatin protein 1-binding protein 3 OS=Homo sapiens GN=HP1BP3 PE=1 SV=1	HP1BP3	8.1	8.09	8.22	8.52	8.55	7.79	7.94	7.61	8	7.52	4	0.52	8.03525	3.77	0.0023	0.0041	-2.51
O15144	Actin-related protein 2/3 complex subunit 2 OS=Homo sapiens GN=ARPC2 PE=1 SV=1	ARPC2	6.79	6.85	7.01	7.43	7.43	5.96	6.63	6.44	6.74	5.62	3	0.83	6.68942	3.76	0.0023	0.0041	-2.52
Q9H9B1	Histone-lysine N-methyltransferase EHMT1 OS=Homo sapiens GN=EHMT1 PE=1 SV=4	EHMT1	4.38	4.17	4.73	5.01	4.95	3.87	4.19	3.73	4.12	3.35	1	0.8	4.25076	3.75	0.0024	0.0042	-2.55
A0A075B6I1	Immunoglobulin lambda variable 4-60 OS=Homo sapiens GN=IGLV4-60 PE=3 SV=1	IGLV4-60	7.82	8.23	8.1	7.65	7.33	6.91	6.57	7.12	6.46	7.71	1	0.87	7.38937	3.75	0.0024	0.0042	-2.55
Q4ZG55	Protein GREB1 OS=Homo sapiens GN=GREB1 PE=2 SV=1	GREB1	3.48	3.6	2.86	3.21	3.27	1.9	1.82	2.02	2	3.18	1	1.1	2.73229	3.74	0.0024	0.0043	-2.56
Q9NRX4	14 kDa phosphohistidine phosphatase OS=Homo sapiens GN=PHPT1 PE=1 SV=1	PHPT1	4.01	4.56	4	3.83	4.1	3.14	3.17	3.69	3.36	3.54	1	0.72	3.74197	3.74	0.0024	0.0043	-2.57
P19338	Nucleolin OS=Homo sapiens GN=NCL PE=1 SV=3	NCL	13.07	12.5	12.13	12.14	12.47	12.43	11.42	11.05	11.43	11.37	28	0.92	11.9997	3.74	0.0024	0.0043	-2.58
P43487	Ran-specific GTPase-activating protein OS=Homo sapiens GN=RANBP1 PE=1 SV=1	RANBP1	4.52	4.31	4.72	4.53	4.62	4.4	3.72	3.51	3.88	3.84	1	0.67	4.20398	3.73	0.0025	0.0043	-2.58
P62424	60S ribosomal protein L7a OS=Homo sapiens GN=RPL7A PE=1 SV=2	RPL7A	10.79	10.73	11.11	11.28	11.35	10.26	10.73	10.4	10.64	9.8	8	0.69	10.7086	3.7	0.0026	0.0047	-2.66
Q8N5F7	NF-kappa-B-activating protein OS=Homo sapiens GN=NKAP PE=1 SV=1	NKAP	5.44	5.31	4.94	4.99	5.15	4.43	3.55	4.53	4.53	4.82	1	0.8	4.76995	3.69	0.0027	0.0047	-2.67
Q04637	Eukaryotic translation initiation factor 4 gamma 1 OS=Homo sapiens GN=EIF4G1 PE=1 SV=4	EIF4G1	7.68	7.65	7.99	8.14	8.34	7.2	7.58	7.35	7.64	7.16	6	0.58	7.67309	3.68	0.0027	0.0047	-2.68
Q9UN81	LINE-1 retrotransposable element ORF1 protein OS=Homo sapiens GN=L1RE1 PE=1 SV=1	L1RE1	6.14	6.09	6.42	6.02	6.26	5.47	5.8	5.73	5.47	5.95	3	0.5	5.93269	3.68	0.0027	0.0048	-2.69
Q96EY4	Translation machinery-associated protein 16 OS=Homo sapiens GN=TMA16 PE=1 SV=2	TMA16	7.08	6.71	7.07	6.58	6.52	5.74	5.48	5.74	5.67	6.91	1	0.89	6.34862	3.67	0.0028	0.0049	-2.71
Q6KB66	Keratin, type II cytoskeletal 80 OS=Homo sapiens GN=KRT80 PE=1 SV=2	KRT80	8.99	8.89	9	8.77	8.66	8.26	8.27	8.25	8.19	8.82	9	0.5	8.60794	3.66	0.0028	0.0049	-2.72
P23193	Transcription elongation factor A protein 1 OS=Homo sapiens GN=TCEA1 PE=1 SV=2	TCEA1	5.55	5.34	5.15	5.35	5.41	4.83	5.01	4.82	4.68	5.05	2	0.48	5.11989	3.66	0.0029	0.005	-2.73
O95049	Tight junction protein ZO-3 OS=Homo sapiens GN=TJP3 PE=1 SV=3	TJP3	3.67	3.96	3.9	3.54	4.31	3.23	3.3	2.9	3.3	3.06	1	0.72	3.51715	3.65	0.0029	0.005	-2.74
O00330	Pyruvate dehydrogenase protein X component, mitochondrial OS=Homo sapiens GN=PDHX PE=1 SV=3	PDHX	6.86	7.04	6.66	6.63	6.29	7.35	7.06	7.33	7.04	7.45	1	-0.55	6.97017	-3.65	0.0029	0.005	-2.74
P50914	60S ribosomal protein L14 OS=Homo sapiens GN=RPL14 PE=1 SV=4	RPL14	9.26	9.2	9.58	9.85	9.94	8.69	9.11	8.87	9.22	8.15	3	0.76	9.18777	3.64	0.0029	0.0051	-2.76
Q15185	Prostaglandin E synthase 3 OS=Homo sapiens GN=PTGES3 PE=1 SV=1	PTGES3	3.41	3.06	3.56	4.02	3.68	2.93	2.53	2.18	3.12	1.93	1	1.01	3.04262	3.63	0.003	0.0052	-2.79
P25398	40S ribosomal protein S12 OS=Homo sapiens GN=RPS12 PE=1 SV=3	RPS12	8.45	8.51	8.8	9.2	9.27	7.88	8.37	8.21	8.48	7.57	2	0.75	8.47252	3.62	0.003	0.0052	-2.79
P14618	Pyruvate kinase PKM OS=Homo sapiens GN=PKM PE=1 SV=4	PKM	9.56	9.66	9.89	10.16	10.12	9.09	9.58	9.3	9.56	9.02	10	0.57	9.59469	3.62	0.0031	0.0053	-2.81
P36578	60S ribosomal protein L4 OS=Homo sapiens GN=RPL4 PE=1 SV=5	RPL4	11.19	11.11	11.47	11.6	11.68	10.68	11.11	10.86	11.03	10.3	12	0.61	11.1032	3.61	0.0031	0.0053	-2.81
Q9NQP4	Prefoldin subunit 4 OS=Homo sapiens GN=PFDN4 PE=1 SV=1	PFDN4	3.5	3.1	3.67	2.68	3.1	2.87	1.96	1.75	1.62	2.43	1	1.08	2.6687	3.61	0.0031	0.0054	-2.83
P43246	DNA mismatch repair protein Msh2 OS=Homo sapiens GN=MSH2 PE=1 SV=1	MSH2	2.41	2.07	2.88	3.07	2.81	1.62	2.09	1.31	1.37	1.57	1	1.06	2.12057	3.6	0.0032	0.0054	-2.83
O00515	Ladinin-1 OS=Homo sapiens GN=LAD1 PE=1 SV=2	LAD1	2.35	2.36	2.3	3.49	3.07	1.34	2.03	1.47	1.46	0.02	1	1.45	1.98862	3.6	0.0032	0.0055	-2.84
P28066	Proteasome subunit alpha type-5 OS=Homo sapiens GN=PSMA5 PE=1 SV=3	PSMA5	3.96	4.03	4.43	4.43	4.36	2.83	3.86	3.47	3.85	3.2	1	0.8	3.84233	3.59	0.0032	0.0055	-2.85
O76071	Probable cytosolic iron-sulfur protein assembly protein CIAO1 OS=Homo sapiens GN=CIAO1 PE=1 SV=1	CIAO1	3.13	1.91	3	2.87	3.29	1.62	1.61	0.01	0.01	2.33	1	1.72	1.97845	3.59	0.0033	0.0056	-2.86
P09661	U2 small nuclear ribonucleoprotein A' OS=Homo sapiens GN=SNRPA1 PE=1 SV=2	SNRPA1	7.77	7.74	7.57	7.44	7.56	7.36	7.16	7.28	6.99	7.25	5	0.41	7.4108	3.58	0.0033	0.0057	-2.89
P04075	Fructose-bisphosphate aldolase A OS=Homo sapiens GN=ALDOA PE=1 SV=2	ALDOA	9.15	9.09	9.37	9.83	9.8	8.46	8.97	8.74	9.21	8.24	10	0.72	9.08629	3.57	0.0034	0.0057	-2.89
Q92878	DNA repair protein RAD50 OS=Homo sapiens GN=RAD50 PE=1 SV=1	RAD50	3.73	3.63	3.65	3.77	3.93	2.36	3.07	3.37	3.24	2.23	2	0.89	3.29727	3.56	0.0035	0.0059	-2.92
Q12769	Nuclear pore complex protein Nup160 OS=Homo sapiens GN=NUP160 PE=1 SV=3	NUP160	4.64	4.34	4.35	4.33	4	2.64	3.34	3.08	3.08	4.44	1	1.02	3.82388	3.54	0.0036	0.006	-2.95
Q15005	Signal peptidase complex subunit 2 OS=Homo sapiens GN=SPCS2 PE=1 SV=3	SPCS2	5.72	5.68	5.77	5.96	6.2	5.14	5.4	5.1	5.58	4.24	1	0.77	5.48053	3.5	0.0038	0.0065	-3.03
P62847	40S ribosomal protein S24 OS=Homo sapiens GN=RPS24 PE=1 SV=1	RPS24	10.88	11.16	11.49	11.62	11.55	10.55	10.92	10.9	10.99	10.43	6	0.59	11.049	3.5	0.0039	0.0066	-3.04
Q9BR76	Coronin-1B OS=Homo sapiens GN=CORO1B PE=1 SV=1	CORO1B	6.59	6.56	6.78	7.21	7.27	5.7	6.44	6.13	6.67	5.62	2	0.77	6.49602	3.5	0.0039	0.0066	-3.04
P61289	Proteasome activator complex subunit 3 OS=Homo sapiens GN=PSME3 PE=1 SV=1	PSME3	3.39	3.23	2.14	3.49	3.76	1.4	2.45	1.52	2.48	0.02	1	1.63	2.38751	3.49	0.0039	0.0066	-3.06
P18124	60S ribosomal protein L7 OS=Homo sapiens GN=RPL7 PE=1 SV=1	RPL7	11.07	11	11.4	11.6	11.72	10.46	11.03	10.76	10.99	10.08	11	0.7	11.0125	3.48	0.004	0.0067	-3.07
P05388	60S acidic ribosomal protein P0 OS=Homo sapiens GN=RPLP0 PE=1 SV=1	RPLP0	7.09	7.21	7.77	7.74	7.71	6.69	6.93	7.02	7.26	6.54	2	0.61	7.1954	3.48	0.004	0.0067	-3.07
Q9NSD9	Phenylalanine--tRNA ligase beta subunit OS=Homo sapiens GN=FARSB PE=1 SV=3	FARSB	4.54	4.7	5.23	5.43	5.65	4.15	4.56	4.36	4.56	4.23	1	0.74	4.73962	3.48	0.004	0.0068	-3.08
Q01105	Protein SET OS=Homo sapiens GN=SET PE=1 SV=3	SET	2.18	2.33	3.31	3.13	3.03	1.85	1.47	1.57	2.03	0.02	1	1.41	2.0914	3.47	0.0041	0.0069	-3.09
P07305	Histone H1.0 OS=Homo sapiens GN=H1F0 PE=1 SV=3	H1F0	8.95	9.23	9.05	9.38	9.33	9.59	9.41	9.65	9.59	9.76	4	-0.41	9.39464	-3.46	0.0042	0.007	-3.12
P42766	60S ribosomal protein L35 OS=Homo sapiens GN=RPL35 PE=1 SV=2	RPL35	9.21	9.2	9.46	9.73	9.79	8.7	9.16	9.01	9.11	8.32	5	0.62	9.1689	3.45	0.0042	0.0071	-3.13
Q9UNZ5	Leydig cell tumor 10 kDa protein homolog OS=Homo sapiens GN=C19orf53 PE=1 SV=1	C19orf53	4.26	4.64	4.4	4.38	4.26	3.81	3.25	4.22	3.74	3.71	1	0.64	4.06678	3.45	0.0042	0.0071	-3.13
P47914	60S ribosomal protein L29 OS=Homo sapiens GN=RPL29 PE=1 SV=2	RPL29	10.19	10.41	10.52	10.91	10.89	9.87	10.27	10.02	10.22	9.59	4	0.59	10.287	3.45	0.0042	0.0071	-3.13
Q04917	14-3-3 protein eta OS=Homo sapiens GN=YWHAH PE=1 SV=4	YWHAH	2.25	1.56	2.77	3.03	2.72	1.76	1.61	0.01	1.22	0.02	1	1.54	1.69639	3.44	0.0043	0.0072	-3.15
P35268	60S ribosomal protein L22 OS=Homo sapiens GN=RPL22 PE=1 SV=2	RPL22	7.12	7.41	7.57	7.79	7.94	6.79	7.17	7.07	7.21	6.46	3	0.63	7.25188	3.44	0.0044	0.0073	-3.16
O75368	SH3 domain-binding glutamic acid-rich-like protein OS=Homo sapiens GN=SH3BGRL PE=1 SV=1	SH3BGRL	2.32	2.26	3.04	3.14	2.86	1.14	1.66	2.08	1.87	1.79	1	1.02	2.2159	3.43	0.0044	0.0073	-3.16
P08238	Heat shock protein HSP 90-beta OS=Homo sapiens GN=HSP90AB1 PE=1 SV=4	HSP90AB1	7.91	8	8.25	8.4	8.46	7.83	7.63	7.75	7.88	7.76	5	0.43	7.98696	3.42	0.0045	0.0074	-3.19
P15531	Nucleoside diphosphate kinase A OS=Homo sapiens GN=NME1 PE=1 SV=1	NME1	5.96	5.8	5.95	6.24	6.18	5.47	5.65	5.57	5.8	5.42	1	0.45	5.80357	3.41	0.0045	0.0075	-3.2
P15880	40S ribosomal protein S2 OS=Homo sapiens GN=RPS2 PE=1 SV=2	RPS2	10.82	10.91	11.33	11.6	11.67	10.17	10.93	10.54	10.9	9.8	9	0.8	10.8668	3.4	0.0047	0.0078	-3.23
P83731	60S ribosomal protein L24 OS=Homo sapiens GN=RPL24 PE=1 SV=1	RPL24	9.24	9.44	9.73	9.95	9.82	8.83	9.31	9.2	9.3	8.66	6	0.58	9.34878	3.39	0.0048	0.0079	-3.25
Q9NZB2	Constitutive coactivator of PPAR-gamma-like protein 1 OS=Homo sapiens GN=FAM120A PE=1 SV=2	FAM120A	7.05	7.18	7.47	7.71	7.68	6.76	6.93	7	7.16	6.62	3	0.53	7.15541	3.37	0.0049	0.0081	-3.28
Q99661	Kinesin-like protein KIF2C OS=Homo sapiens GN=KIF2C PE=1 SV=2	KIF2C	6.43	6.67	7.04	6.77	6.47	6.38	5.82	6.28	6.08	6.29	2	0.51	6.42305	3.34	0.0053	0.0087	-3.35
P40227	T-complex protein 1 subunit zeta OS=Homo sapiens GN=CCT6A PE=1 SV=3	CCT6A	3.41	3.61	3.59	3.96	3.4	3.29	2.64	2.88	3.04	2.33	1	0.76	3.21523	3.34	0.0053	0.0087	-3.35
P45974	Ubiquitin carboxyl-terminal hydrolase 5 OS=Homo sapiens GN=USP5 PE=1 SV=2	USP5	3.93	3.89	4.07	4.19	3.86	3.23	3.16	3.93	3.12	3.27	1	0.65	3.66522	3.33	0.0053	0.0087	-3.36
Q9NY12	H/ACA ribonucleoprotein complex subunit 1 OS=Homo sapiens GN=GAR1 PE=1 SV=1	GAR1	6.37	6.35	5.68	6.08	5.96	5.88	5.2	5.18	5.49	5.71	2	0.6	5.79032	3.33	0.0054	0.0088	-3.37
O00541	Pescadillo homolog OS=Homo sapiens GN=PES1 PE=1 SV=1	PES1	7.54	6.84	6.48	6.52	6.81	6.84	6.08	5.2	5.76	5.7	2	0.92	6.37678	3.32	0.0054	0.0089	-3.38
P52701	DNA mismatch repair protein Msh6 OS=Homo sapiens GN=MSH6 PE=1 SV=2	MSH6	5.46	5.21	5.51	5.3	5.54	4.8	4.89	4.97	4.92	5.24	1	0.44	5.18327	3.32	0.0054	0.0089	-3.38
Q9Y2T7	Y-box-binding protein 2 OS=Homo sapiens GN=YBX2 PE=1 SV=2	YBX2	3.74	3.78	3.59	4.21	4.24	2.06	3.61	2.96	3.51	2.26	1	1.03	3.39428	3.32	0.0055	0.0089	-3.39
P17480	Nucleolar transcription factor 1 OS=Homo sapiens GN=UBTF PE=1 SV=1	UBTF	6.18	6.11	5.5	5.38	5.47	5.49	4.97	5.04	4.62	5.14	2	0.67	5.3899	3.32	0.0055	0.0089	-3.39
P50990	T-complex protein 1 subunit theta OS=Homo sapiens GN=CCT8 PE=1 SV=4	CCT8	6.67	6.78	7.12	7.58	7.5	6.15	6.68	6.43	6.85	6.12	4	0.68	6.78813	3.31	0.0055	0.009	-3.4
P63173	60S ribosomal protein L38 OS=Homo sapiens GN=RPL38 PE=1 SV=2	RPL38	7.85	7.85	8.13	8.33	8.37	7.28	7.88	7.65	7.79	7.3	4	0.52	7.84482	3.3	0.0057	0.0092	-3.42
O14744	Protein arginine N-methyltransferase 5 OS=Homo sapiens GN=PRMT5 PE=1 SV=4	PRMT5	5.03	4.54	5.08	5.35	5.55	4.36	4.54	4.78	4.39	4.44	1	0.61	4.80532	3.29	0.0058	0.0094	-3.44
Q9Y2A7	Nck-associated protein 1 OS=Homo sapiens GN=NCKAP1 PE=1 SV=1	NCKAP1	4.18	4.32	4.67	5.12	5.02	3.89	4.28	3.75	4.24	3.46	1	0.74	4.29334	3.28	0.0058	0.0095	-3.45
P22087	rRNA 2'-O-methyltransferase fibrillarin OS=Homo sapiens GN=FBL PE=1 SV=2	FBL	10.49	9.87	9.53	9.61	9.9	10.07	8.86	8.38	8.87	8.74	7	0.9	9.43226	3.28	0.0058	0.0095	-3.45
Q5VVM6	Coiled-coil domain-containing protein 30 OS=Homo sapiens GN=CCDC30 PE=2 SV=1	CCDC30	8.09	7.81	7.92	8.27	8.42	7.62	7.81	7.44	7.71	6.76	1	0.63	7.78555	3.28	0.0059	0.0095	-3.46
Q92585	Mastermind-like protein 1 OS=Homo sapiens GN=MAML1 PE=1 SV=3	MAML1	3.41	3.92	3.45	3.16	3.77	3.19	1.78	2.78	2.58	2.85	1	0.9	3.09031	3.28	0.0059	0.0095	-3.46
Q9H8H0	Nucleolar protein 11 OS=Homo sapiens GN=NOL11 PE=1 SV=1	NOL11	5.87	5.44	5.15	4.84	5.31	5.4	4.5	4.13	4.32	3.85	1	0.88	4.88059	3.28	0.0059	0.0095	-3.46
Q02878	60S ribosomal protein L6 OS=Homo sapiens GN=RPL6 PE=1 SV=3	RPL6	10.81	10.74	11.09	11.31	11.44	10.32	10.77	10.49	10.74	9.71	16	0.67	10.7413	3.27	0.006	0.0097	-3.48
Q8IY81	pre-rRNA processing protein FTSJ3 OS=Homo sapiens GN=FTSJ3 PE=1 SV=2	FTSJ3	6.53	5.84	5.87	5.64	5.87	6.02	4.95	4.83	5.2	5.02	3	0.75	5.57705	3.27	0.006	0.0097	-3.48
Q8N1G0	Zinc finger protein 687 OS=Homo sapiens GN=ZNF687 PE=1 SV=1	ZNF687	3.63	3.51	3.81	3.89	3.43	3.18	1.96	3.41	2.82	1.79	1	1.02	3.14166	3.27	0.006	0.0097	-3.49
P63010	AP-2 complex subunit beta OS=Homo sapiens GN=AP2B1 PE=1 SV=1	AP2B1	5.83	5.59	5.87	6.57	6.06	4.76	5.44	5.19	5.91	4.88	2	0.75	5.60945	3.24	0.0063	0.01	-3.53
Q15437	Protein transport protein Sec23B OS=Homo sapiens GN=SEC23B PE=1 SV=2	SEC23B	3.52	4.19	4.08	4.35	4.32	1.98	2.64	2.76	4.41	2.65	1	1.21	3.49055	3.24	0.0063	0.01	-3.53
Q9BUI4	DNA-directed RNA polymerase III subunit RPC3 OS=Homo sapiens GN=POLR3C PE=1 SV=1	POLR3C	2.18	2.26	3.42	3.07	2.88	2.09	1.89	1.57	1.54	0.02	1	1.34	2.09336	3.23	0.0064	0.01	-3.55
P62854	40S ribosomal protein S26 OS=Homo sapiens GN=RPS26 PE=1 SV=3	RPS26	8.15	8.07	8.42	8.66	8.53	7.78	8.15	7.88	8.04	7.48	1	0.5	8.11678	3.23	0.0065	0.01	-3.55
Q9UQ80	Proliferation-associated protein 2G4 OS=Homo sapiens GN=PA2G4 PE=1 SV=3	PA2G4	8.57	8.71	9.21	9.4	9.34	8.21	8.64	8.51	8.76	8.07	4	0.61	8.7439	3.22	0.0066	0.01	-3.57
P31040	Succinate dehydrogenase [ubiquinone] flavoprotein subunit, mitochondrial OS=Homo sapiens GN=SDHA PE=1 SV=2	SDHA	3.91	3.44	3.05	3.27	2.85	2.8	2.68	1.66	2.6	2.15	1	0.92	2.8406	3.21	0.0067	0.011	-3.59
P60842	Eukaryotic initiation factor 4A-I OS=Homo sapiens GN=EIF4A1 PE=1 SV=1	EIF4A1	8.63	8.63	9.27	9.16	9.34	8.08	8.46	8.26	8.5	8.83	5	0.58	8.715	3.21	0.0067	0.011	-3.59
P07437	Tubulin beta chain OS=Homo sapiens GN=TUBB PE=1 SV=2	TUBB	7.73	7.66	7.96	8.39	8.23	7.12	7.51	7.49	7.87	7	3	0.6	7.69553	3.21	0.0067	0.011	-3.6
P84085	ADP-ribosylation factor 5 OS=Homo sapiens GN=ARF5 PE=1 SV=2	ARF5	5.01	4.98	5.18	5.52	5.18	4.47	4.76	4.63	5.04	4.27	2	0.54	4.90523	3.2	0.0068	0.011	-3.61
P11586	C-1-tetrahydrofolate synthase, cytoplasmic OS=Homo sapiens GN=MTHFD1 PE=1 SV=3	MTHFD1	6.82	6.89	7.41	7.73	7.69	6.38	6.83	6.63	7.07	6.19	4	0.69	6.96459	3.2	0.0069	0.011	-3.62
Q7Z6E9	E3 ubiquitin-protein ligase RBBP6 OS=Homo sapiens GN=RBBP6 PE=1 SV=1	RBBP6	9.29	9.31	9.12	9.03	9.06	8.93	8.13	8.68	8.32	9.05	8	0.54	8.88989	3.2	0.0069	0.011	-3.62
Q16543	Hsp90 co-chaperone Cdc37 OS=Homo sapiens GN=CDC37 PE=1 SV=1	CDC37	5.33	5.28	5.16	5.15	5.37	4.84	4.55	4.81	4.55	5.18	2	0.47	5.02195	3.19	0.007	0.011	-3.63
P38117	Electron transfer flavoprotein subunit beta OS=Homo sapiens GN=ETFB PE=1 SV=3	ETFB	4.24	4.75	4.34	4.02	3.94	3.51	2.68	3.73	3.46	3.98	1	0.79	3.8657	3.19	0.007	0.011	-3.63
P51948	CDK-activating kinase assembly factor MAT1 OS=Homo sapiens GN=MNAT1 PE=1 SV=1	MNAT1	3.87	3.24	1.25	3.38	2.83	2.16	0.01	0.01	1.58	1.89	1	1.78	2.02322	3.19	0.007	0.011	-3.63
P35221	Catenin alpha-1 OS=Homo sapiens GN=CTNNA1 PE=1 SV=1	CTNNA1	7.75	7.75	7.87	8.15	8.27	7.45	7.73	7.4	7.64	7.44	7	0.42	7.74525	3.19	0.007	0.011	-3.63
P07355	Annexin A2 OS=Homo sapiens GN=ANXA2 PE=1 SV=2	ANXA2	8.17	8.28	8.62	8.61	8.51	7.57	8.36	7.91	8.1	7.78	5	0.5	8.19108	3.19	0.007	0.011	-3.64
P62081	40S ribosomal protein S7 OS=Homo sapiens GN=RPS7 PE=1 SV=1	RPS7	10.32	10.36	10.7	10.98	11.02	9.89	10.34	10.15	10.42	9.84	13	0.55	10.402	3.17	0.0072	0.011	-3.67
P62906	60S ribosomal protein L10a OS=Homo sapiens GN=RPL10A PE=1 SV=2	RPL10A	9.67	9.62	9.99	10.28	10.32	9.3	9.61	9.39	9.75	9.03	7	0.56	9.69508	3.17	0.0072	0.011	-3.67
Q8NC51	Plasminogen activator inhibitor 1 RNA-binding protein OS=Homo sapiens GN=SERBP1 PE=1 SV=2	SERBP1	9.16	9.25	9.54	9.9	9.97	8.82	9.18	9.05	9.26	8.73	8	0.56	9.28528	3.17	0.0073	0.011	-3.68
O94952	F-box only protein 21 OS=Homo sapiens GN=FBXO21 PE=2 SV=2	FBXO21	3.66	3.54	3.8	3.89	3.96	3.31	3	3.06	3.39	3.29	1	0.56	3.48874	3.15	0.0075	0.012	-3.7
P18621	60S ribosomal protein L17 OS=Homo sapiens GN=RPL17 PE=1 SV=3	RPL17	10.52	10.51	10.94	11.16	11.19	9.95	10.6	10.32	10.56	9.62	9	0.65	10.5366	3.15	0.0076	0.012	-3.72
O75821	Eukaryotic translation initiation factor 3 subunit G OS=Homo sapiens GN=EIF3G PE=1 SV=2	EIF3G	4.39	3.96	4.44	4.68	4.55	4.08	3.64	4.15	3.4	3.66	2	0.62	4.0951	3.14	0.0077	0.012	-3.72
Q14160	Protein scribble homolog OS=Homo sapiens GN=SCRIB PE=1 SV=4	SCRIB	4.47	4.31	4.83	4.37	4.56	3.77	4.53	3.34	3.96	3.04	2	0.78	4.11723	3.14	0.0077	0.012	-3.73
Q15046	Lysine--tRNA ligase OS=Homo sapiens GN=KARS PE=1 SV=3	KARS	6.15	6.36	6.59	7.28	6.94	5.56	5.86	6.04	6.55	4.93	1	0.88	6.22668	3.14	0.0077	0.012	-3.73
Q8N5A5	Zinc finger CCCH-type with G patch domain-containing protein OS=Homo sapiens GN=ZGPAT PE=1 SV=3	ZGPAT	3.41	3.36	2.98	1.45	1.92	0.02	1.89	1.42	1.7	0.02	1	1.62	1.81625	3.14	0.0077	0.012	-3.73
Q13283	Ras GTPase-activating protein-binding protein 1 OS=Homo sapiens GN=G3BP1 PE=1 SV=1	G3BP1	8.36	8.49	8.64	8.67	8.74	8.12	8.38	8.34	8.2	8.09	6	0.36	8.40345	3.14	0.0077	0.012	-3.73
P13639	Elongation factor 2 OS=Homo sapiens GN=EEF2 PE=1 SV=4	EEF2	10.49	10.45	10.87	11.14	11.14	9.97	10.44	10.27	10.64	9.94	19	0.57	10.5362	3.13	0.0079	0.012	-3.76
Q7Z406	Myosin-14 OS=Homo sapiens GN=MYH14 PE=1 SV=2	MYH14	6.09	6.01	6.26	6.67	6.46	5.55	5.88	5.32	6.03	4.22	1	0.9	5.84922	3.13	0.008	0.012	-3.76
Q6DKI1	60S ribosomal protein L7-like 1 OS=Homo sapiens GN=RPL7L1 PE=1 SV=1	RPL7L1	6.97	6.33	6.25	6	6.22	6.39	5.49	5.18	5.6	5.59	3	0.71	6.00225	3.12	0.008	0.012	-3.76
P04792	Heat shock protein beta-1 OS=Homo sapiens GN=HSPB1 PE=1 SV=2	HSPB1	11.44	11.44	11.83	12.29	12.14	10.93	11.28	11.25	11.68	10.74	14	0.65	11.5017	3.12	0.008	0.012	-3.77
Q9UJ99	Cadherin-22 OS=Homo sapiens GN=CDH22 PE=2 SV=2	CDH22	4.15	4.39	4.35	4.47	4.14	3.82	3.6	3.95	3.53	4.08	1	0.51	4.0482	3.1	0.0083	0.013	-3.81
P46783	40S ribosomal protein S10 OS=Homo sapiens GN=RPS10 PE=1 SV=1	RPS10	5.6	5.88	6.03	6.38	6.39	5.01	5.6	5.45	5.95	5.02	1	0.65	5.7306	3.08	0.0086	0.013	-3.84
Q9Y3T9	Nucleolar complex protein 2 homolog OS=Homo sapiens GN=NOC2L PE=1 SV=4	NOC2L	5.76	5.5	5.6	5.6	5.53	5.62	5.01	4.64	4.81	5.23	2	0.54	5.33023	3.08	0.0086	0.013	-3.84
Q9NR12	PDZ and LIM domain protein 7 OS=Homo sapiens GN=PDLIM7 PE=1 SV=1	PDLIM7	3.54	4.15	4.16	3.89	3.5	3.34	3.37	3.24	3.08	3.24	1	0.59	3.55007	3.07	0.0088	0.013	-3.86
O15213	WD repeat-containing protein 46 OS=Homo sapiens GN=WDR46 PE=1 SV=3	WDR46	5.66	5.33	5.01	4.57	4.82	5.26	4.27	3.41	3.91	3.81	1	0.95	4.60505	3.07	0.0088	0.013	-3.86
P53582	Methionine aminopeptidase 1 OS=Homo sapiens GN=METAP1 PE=1 SV=2	METAP1	4.47	4.33	4.35	4.58	4.75	3.83	4.07	4.06	3.91	4.29	1	0.47	4.26527	3.07	0.0089	0.014	-3.87
P05787	Keratin, type II cytoskeletal 8 OS=Homo sapiens GN=KRT8 PE=1 SV=7	KRT8	14.57	14.45	14.73	15.01	15	14.23	14.52	14.16	14.41	13.73	36	0.54	14.4814	3.06	0.0089	0.014	-3.88
P62753	40S ribosomal protein S6 OS=Homo sapiens GN=RPS6 PE=1 SV=1	RPS6	9.23	9.38	9.78	10.03	10.14	8.71	9.41	9.17	9.37	8.33	8	0.71	9.35526	3.06	0.0089	0.014	-3.88
Q9UKN8	General transcription factor 3C polypeptide 4 OS=Homo sapiens GN=GTF3C4 PE=1 SV=2	GTF3C4	3.87	3.38	3.95	3.88	3.74	2.97	3.37	3.11	3.08	3.41	1	0.57	3.47617	3.05	0.0092	0.014	-3.9
Q71RC2	La-related protein 4 OS=Homo sapiens GN=LARP4 PE=1 SV=3	LARP4	6.13	6.25	6.46	6.3	6.74	5.96	5.95	5.92	5.95	6.11	3	0.4	6.17685	3.04	0.0095	0.014	-3.93
Q05639	Elongation factor 1-alpha 2 OS=Homo sapiens GN=EEF1A2 PE=1 SV=1	EEF1A2	7.23	7.15	7.57	7.91	7.82	6.73	7.17	7.14	7.27	6.54	1	0.57	7.25258	3.03	0.0095	0.014	-3.94
P17987	T-complex protein 1 subunit alpha OS=Homo sapiens GN=TCP1 PE=1 SV=1	TCP1	3.39	3.34	3.38	4.37	4.26	2.06	3.1	3.08	3.42	2.02	1	1.01	3.24158	3.03	0.0095	0.014	-3.94
Q16531	DNA damage-binding protein 1 OS=Homo sapiens GN=DDB1 PE=1 SV=1	DDB1	5.62	5.64	5.5	5.59	5.7	5.24	5.28	4.85	5.36	5.34	2	0.39	5.41213	3.02	0.0097	0.015	-3.96
Q9BVP2	Guanine nucleotide-binding protein-like 3 OS=Homo sapiens GN=GNL3 PE=1 SV=2	GNL3	4.56	4.21	3.95	4.06	3.97	4.17	3.02	3.28	3.11	3.64	1	0.71	3.7976	3.02	0.0098	0.015	-3.97
Q01813	ATP-dependent 6-phosphofructokinase, platelet type OS=Homo sapiens GN=PFKP PE=1 SV=2	PFKP	2.11	3.17	3.05	3.25	2.9	1.94	1.15	2.08	2.64	1.74	1	0.99	2.40356	3.01	0.0099	0.015	-3.97
P05783	Keratin, type I cytoskeletal 18 OS=Homo sapiens GN=KRT18 PE=1 SV=2	KRT18	13.61	13.59	13.88	14.09	13.97	13.35	13.59	13.34	13.53	12.89	32	0.49	13.5839	3.01	0.01	0.015	-3.99
O94992	Protein HEXIM1 OS=Homo sapiens GN=HEXIM1 PE=1 SV=1	HEXIM1	4.02	4.48	3.76	3.94	4.21	3.74	2.86	3.22	3.12	3.96	1	0.7	3.73271	3	0.01	0.015	-4.01
Q6AI08	HEAT repeat-containing protein 6 OS=Homo sapiens GN=HEATR6 PE=1 SV=1	HEATR6	2.04	1.62	2.88	3.57	2.96	1.07	1.78	1.31	2.06	0.02	1	1.37	1.9292	2.98	0.011	0.016	-4.05
P25789	Proteasome subunit alpha type-4 OS=Homo sapiens GN=PSMA4 PE=1 SV=1	PSMA4	5.47	5.6	5.78	5.78	5.7	4.54	4.71	5.24	5.35	5.6	1	0.58	5.37805	2.98	0.011	0.016	-4.05
Q9Y2X3	Nucleolar protein 58 OS=Homo sapiens GN=NOP58 PE=1 SV=1	NOP58	7.99	7.34	6.97	6.86	7.22	7.53	6.12	5.81	6.31	6.28	4	0.87	6.84126	2.96	0.011	0.016	-4.07
P22061	Protein-L-isoaspartate(D-aspartate) O-methyltransferase OS=Homo sapiens GN=PCMT1 PE=1 SV=4	PCMT1	8.95	8.65	8.95	9.06	8.67	9.48	8.7	9.41	9.56	9.84	5	-0.54	9.12778	-2.96	0.011	0.016	-4.08
P62249	40S ribosomal protein S16 OS=Homo sapiens GN=RPS16 PE=1 SV=2	RPS16	10.01	10.01	10.46	10.76	10.79	9.52	10.14	9.78	10.17	9.08	4	0.67	10.0722	2.95	0.011	0.017	-4.1
O43252	Bifunctional 3'-phosphoadenosine 5'-phosphosulfate synthase 1 OS=Homo sapiens GN=PAPSS1 PE=1 SV=2	PAPSS1	3.64	4.08	4.36	4.51	3.91	2.89	2.98	3.81	3.76	3.52	1	0.71	3.74676	2.94	0.011	0.017	-4.12
Q9Y262	Eukaryotic translation initiation factor 3 subunit L OS=Homo sapiens GN=EIF3L PE=1 SV=1	EIF3L	7.15	7.25	7.61	7.83	8.04	6.81	7.43	6.96	7.2	6.49	4	0.6	7.27685	2.93	0.012	0.017	-4.14
Q02383	Semenogelin-2 OS=Homo sapiens GN=SEMG2 PE=1 SV=1	SEMG2	2.15	2.29	3.26	5.51	2.77	0.99	1.78	2.05	0.01	2.19	1	1.79	2.29995	2.93	0.012	0.017	-4.14
O60264	SWI/SNF-related matrix-associated actin-dependent regulator of chromatin subfamily A member 5 OS=Homo sapiens GN=SMARCA5 PE=1 SV=1	SMARCA5	7.38	7.29	7.42	7.49	7.57	7.06	6.88	6.84	6.8	7.5	8	0.41	7.2251	2.92	0.012	0.017	-4.15
Q92817	Envoplakin OS=Homo sapiens GN=EVPL PE=1 SV=3	EVPL	2.99	3.64	3.14	3.44	3.39	2.78	2	2.92	3	1.98	1	0.79	2.92714	2.92	0.012	0.018	-4.16
P08727	Keratin, type I cytoskeletal 19 OS=Homo sapiens GN=KRT19 PE=1 SV=4	KRT19	12.74	12.58	12.86	13.17	13.15	12.45	12.66	12.45	12.59	12.04	21	0.46	12.6683	2.91	0.012	0.018	-4.16
Q6P1M3	Lethal(2) giant larvae protein homolog 2 OS=Homo sapiens GN=LLGL2 PE=1 SV=2	LLGL2	1.78	3.04	2.03	2.78	3.13	1.72	0.96	0.01	2.03	1.74	1	1.26	1.92077	2.91	0.012	0.018	-4.18
Q8WWM7	Ataxin-2-like protein OS=Homo sapiens GN=ATXN2L PE=1 SV=2	ATXN2L	3.45	3.86	3.98	4.53	4.48	3.32	3.75	3.19	3.49	2.19	1	0.87	3.62419	2.9	0.012	0.018	-4.2
P78371	T-complex protein 1 subunit beta OS=Homo sapiens GN=CCT2 PE=1 SV=4	CCT2	6.29	6.48	6.8	7	6.95	5.72	6.28	6.39	6.45	6.11	5	0.51	6.44668	2.88	0.013	0.019	-4.23
P39656	Dolichyl-diphosphooligosaccharide--protein glycosyltransferase 48 kDa subunit OS=Homo sapiens GN=DDOST PE=1 SV=4	DDOST	6.72	6.92	7.19	7.54	7.38	6.35	6.92	6.56	6.97	6.15	2	0.56	6.86855	2.88	0.013	0.019	-4.23
P25205	DNA replication licensing factor MCM3 OS=Homo sapiens GN=MCM3 PE=1 SV=3	MCM3	7.43	7.61	7.61	7.76	7.87	7.31	7.4	7.23	7.31	7.43	3	0.32	7.49641	2.87	0.013	0.019	-4.24
Q9HCE5	N6-adenosine-methyltransferase subunit METTL14 OS=Homo sapiens GN=METTL14 PE=1 SV=2	METTL14	3.45	3.58	3.37	2.67	2.91	1.72	1.52	1.79	1.84	3.61	1	1.1	2.64637	2.86	0.013	0.019	-4.26
P55209	Nucleosome assembly protein 1-like 1 OS=Homo sapiens GN=NAP1L1 PE=1 SV=1	NAP1L1	3.81	3.5	4.23	4.79	4.21	3.23	3.34	3.31	3.97	2.3	1	0.88	3.66885	2.86	0.013	0.02	-4.27
P50991	T-complex protein 1 subunit delta OS=Homo sapiens GN=CCT4 PE=1 SV=4	CCT4	5.31	5.66	5.65	5.95	5.78	5.44	5.26	5.22	5.18	5.28	2	0.39	5.47282	2.85	0.014	0.02	-4.29
P59998	Actin-related protein 2/3 complex subunit 4 OS=Homo sapiens GN=ARPC4 PE=1 SV=3	ARPC4	6.35	6.62	6.98	7.38	7.31	5.75	6.64	6.32	6.72	5.7	2	0.7	6.57515	2.83	0.014	0.021	-4.33
P62701	40S ribosomal protein S4, X isoform OS=Homo sapiens GN=RPS4X PE=1 SV=2	RPS4X	9.05	9.14	9.5	9.6	9.7	8.77	9.06	9.09	9.19	8.8	5	0.42	9.18801	2.81	0.015	0.021	-4.36
P42704	Leucine-rich PPR motif-containing protein, mitochondrial OS=Homo sapiens GN=LRPPRC PE=1 SV=3	LRPPRC	5.35	5.11	5.32	5.3	5.27	4.98	4.2	4.76	5.24	4.68	2	0.5	5.02042	2.81	0.015	0.022	-4.37
Q5VW22	Arf-GAP with GTPase, ANK repeat and PH domain-containing protein 6 OS=Homo sapiens GN=AGAP6 PE=2 SV=1	AGAP6	4.39	4.2	4.06	4.04	3.67	4.85	4.07	4.96	4.37	5.23	1	-0.62	4.38433	-2.79	0.015	0.022	-4.4
Q01085	Nucleolysin TIAR OS=Homo sapiens GN=TIAL1 PE=1 SV=1	TIAL1	7.17	7.26	6.97	6.92	6.74	6.53	6.59	6.64	6.43	6.95	2	0.38	6.81944	2.79	0.015	0.022	-4.4
P32969	60S ribosomal protein L9 OS=Homo sapiens GN=RPL9 PE=1 SV=1	RPL9	9.39	9.48	9.86	9.98	10.14	9.13	9.54	9.32	9.54	9.02	3	0.46	9.54087	2.78	0.015	0.023	-4.41
P35858	Insulin-like growth factor-binding protein complex acid labile subunit OS=Homo sapiens GN=IGFALS PE=1 SV=1	IGFALS	3.03	2.36	3.57	3.35	3.6	4.21	4.13	3.69	3.68	3.72	1	-0.7	3.53516	-2.77	0.016	0.023	-4.43
P23396	40S ribosomal protein S3 OS=Homo sapiens GN=RPS3 PE=1 SV=2	RPS3	10.61	10.7	10.98	11.22	11.29	10.3	10.72	10.57	10.71	10.37	11	0.43	10.7463	2.77	0.016	0.023	-4.44
P62917	60S ribosomal protein L8 OS=Homo sapiens GN=RPL8 PE=1 SV=2	RPL8	9.62	9.88	10.03	10.28	10.28	9.44	9.8	9.64	9.79	9.03	4	0.48	9.77847	2.76	0.016	0.023	-4.45
O60884	DnaJ homolog subfamily A member 2 OS=Homo sapiens GN=DNAJA2 PE=1 SV=1	DNAJA2	3.27	2.89	4.12	4.25	4.28	1.76	2.93	3.27	3.14	0.02	1	1.54	2.99175	2.76	0.016	0.023	-4.46
P56182	Ribosomal RNA processing protein 1 homolog A OS=Homo sapiens GN=RRP1 PE=1 SV=1	RRP1	5.24	4.76	4.17	4.38	4.37	4.69	4.08	2.92	3.72	2.65	1	0.97	4.09879	2.76	0.016	0.023	-4.46
O43707	Alpha-actinin-4 OS=Homo sapiens GN=ACTN4 PE=1 SV=2	ACTN4	9.08	9.22	9.43	9.98	10.1	8.55	9.43	8.75	9.33	8.09	12	0.73	9.19671	2.75	0.016	0.024	-4.46
Q13813	Spectrin alpha chain, non-erythrocytic 1 OS=Homo sapiens GN=SPTAN1 PE=1 SV=3	SPTAN1	4.27	4.28	4.43	4.97	4.94	4.14	4.34	3.57	4.29	3.35	1	0.65	4.25737	2.75	0.016	0.024	-4.47
O75175	CCR4-NOT transcription complex subunit 3 OS=Homo sapiens GN=CNOT3 PE=1 SV=1	CNOT3	3.32	3.06	3.59	3.41	3.34	2.45	2.7	1.87	2.64	3.36	1	0.74	2.97355	2.75	0.017	0.024	-4.48
Q7L1Q6	Basic leucine zipper and W2 domain-containing protein 1 OS=Homo sapiens GN=BZW1 PE=1 SV=1	BZW1	5.28	5.11	5.54	5.73	5.93	4.42	5.05	4.95	5.24	5.24	2	0.54	5.24956	2.74	0.017	0.024	-4.49
Q7Z4V5	Hepatoma-derived growth factor-related protein 2 OS=Homo sapiens GN=HDGFL2 PE=1 SV=1	HDGFL2	5.04	4.91	4.96	5.05	4.94	4.79	4.52	4.42	4.82	4.55	1	0.35	4.79907	2.74	0.017	0.024	-4.5
Q15149	Plectin OS=Homo sapiens GN=PLEC PE=1 SV=3	PLEC	12.36	12.42	12.55	12.8	12.88	12.97	13.02	12.9	12.96	12.94	129	-0.36	12.7781	-2.74	0.017	0.024	-4.5
Q96RE7	Nucleus accumbens-associated protein 1 OS=Homo sapiens GN=NACC1 PE=1 SV=1	NACC1	4.63	4.91	4.94	4.41	4.56	4.38	3.94	4.08	4.12	4.6	1	0.47	4.45661	2.73	0.017	0.024	-4.51
P12814	Alpha-actinin-1 OS=Homo sapiens GN=ACTN1 PE=1 SV=2	ACTN1	7.1	7.27	7.42	7.94	8	6.77	7.28	7.07	7.28	6.23	4	0.62	7.23653	2.72	0.017	0.025	-4.52
O60573	Eukaryotic translation initiation factor 4E type 2 OS=Homo sapiens GN=EIF4E2 PE=1 SV=1	EIF4E2	3.55	3.58	3	3.47	3.71	2.2	3.17	3.13	3	1.79	1	0.81	3.05965	2.72	0.017	0.025	-4.54
Q9Y4A5	Transformation/transcription domain-associated protein OS=Homo sapiens GN=TRRAP PE=1 SV=3	TRRAP	2.11	2.29	3	3.4	3.12	2.06	2.64	1.25	1.74	0.02	1	1.24	2.16163	2.72	0.017	0.025	-4.54
P61158	Actin-related protein 3 OS=Homo sapiens GN=ACTR3 PE=1 SV=3	ACTR3	5.92	6.17	6.39	6.67	6.59	6.03	6.1	5.71	6.04	5.66	4	0.44	6.12819	2.71	0.018	0.025	-4.54
P21333	Filamin-A OS=Homo sapiens GN=FLNA PE=1 SV=4	FLNA	11.95	11.88	12.17	12.56	12.48	11.57	12.09	11.64	11.98	11.18	45	0.52	11.9481	2.7	0.018	0.026	-4.56
Q9BQ39	ATP-dependent RNA helicase DDX50 OS=Homo sapiens GN=DDX50 PE=1 SV=1	DDX50	3.75	3.58	2.98	3.46	3.71	3.34	2.84	1.62	3.18	1.93	1	0.92	3.03921	2.7	0.018	0.026	-4.56
P22234	Multifunctional protein ADE2 OS=Homo sapiens GN=PAICS PE=1 SV=3	PAICS	2.47	3.04	2.06	3.4	3.77	1.81	1.96	2.78	1.54	1.79	1	0.97	2.46272	2.7	0.018	0.026	-4.57
P40222	Alpha-taxilin OS=Homo sapiens GN=TXLNA PE=1 SV=3	TXLNA	5.21	5.52	5.58	5.49	6	4.93	4.82	5.04	5.28	5.44	2	0.46	5.32972	2.69	0.018	0.026	-4.58
Q15654	Thyroid receptor-interacting protein 6 OS=Homo sapiens GN=TRIP6 PE=1 SV=3	TRIP6	6.46	6.73	6.84	6.69	6.57	6.36	6.29	6.14	6	6.64	4	0.37	6.47271	2.69	0.019	0.026	-4.59
Q9P0M6	Core histone macro-H2A.2 OS=Homo sapiens GN=H2AFY2 PE=1 SV=3	H2AFY2	6.07	6.36	6.5	7.08	6.97	5.72	6.33	5.81	6.49	5.68	1	0.59	6.30157	2.68	0.019	0.026	-4.6
P58107	Epiplakin OS=Homo sapiens GN=EPPK1 PE=1 SV=2	EPPK1	10.71	10.74	10.85	10.98	11.11	11.33	11.21	11.12	11.07	11.18	44	-0.31	11.0291	-2.68	0.019	0.027	-4.61
Q14739	Lamin-B receptor OS=Homo sapiens GN=LBR PE=1 SV=2	LBR	4.4	4.54	4.33	5.03	5.08	3.96	4.68	3.87	4.27	3.49	1	0.62	4.36567	2.67	0.019	0.027	-4.62
P04843	Dolichyl-diphosphooligosaccharide--protein glycosyltransferase subunit 1 OS=Homo sapiens GN=RPN1 PE=1 SV=1	RPN1	7.88	8.14	8.44	8.83	8.7	7.52	8.2	7.96	8.13	7.46	9	0.54	8.12539	2.67	0.019	0.027	-4.63
Q8TCU6	Phosphatidylinositol 3,4,5-trisphosphate-dependent Rac exchanger 1 protein OS=Homo sapiens GN=PREX1 PE=1 SV=3	PREX1	5.41	5.22	5.89	6.08	6.25	4.55	5.52	5.29	5.55	4.34	1	0.72	5.41021	2.66	0.02	0.028	-4.64
P67936	Tropomyosin alpha-4 chain OS=Homo sapiens GN=TPM4 PE=1 SV=3	TPM4	7.05	7.32	7.4	7.8	7.99	6.8	7.43	6.75	7.18	6.89	4	0.5	7.26156	2.65	0.02	0.028	-4.65
P16104	Histone H2AX OS=Homo sapiens GN=H2AFX PE=1 SV=2	H2AFX	8.9	9.13	9	9.65	9.55	8.72	8.95	8.73	9.09	8.58	1	0.43	9.02928	2.65	0.02	0.028	-4.66
Q27J81	Inverted formin-2 OS=Homo sapiens GN=INF2 PE=1 SV=2	INF2	3.86	4.01	4.23	5.03	5.14	3.55	3.92	2.84	4.49	2.53	1	0.98	3.95969	2.65	0.02	0.028	-4.66
P31483	Nucleolysin TIA-1 isoform p40 OS=Homo sapiens GN=TIA1 PE=1 SV=3	TIA1	3.96	4.49	4.39	3.94	4.01	3.8	3.03	2.7	3.1	4.37	1	0.76	3.77898	2.62	0.021	0.029	-4.71
O43747	AP-1 complex subunit gamma-1 OS=Homo sapiens GN=AP1G1 PE=1 SV=5	AP1G1	6.36	6.05	6.62	7.05	7.09	6.19	6.31	5.98	6.31	5.59	2	0.56	6.35433	2.62	0.021	0.029	-4.71
P35579	Myosin-9 OS=Homo sapiens GN=MYH9 PE=1 SV=4	MYH9	9.57	9.58	9.69	10.01	9.99	9.29	9.71	9.27	9.56	8.82	21	0.44	9.5477	2.62	0.021	0.029	-4.71
Q9BU76	Multiple myeloma tumor-associated protein 2 OS=Homo sapiens GN=MMTAG2 PE=1 SV=1	MMTAG2	5.08	5.31	4.6	4.58	4.07	4.18	3.39	4.13	4.07	4.55	2	0.66	4.39676	2.61	0.022	0.03	-4.74
P61247	40S ribosomal protein S3a OS=Homo sapiens GN=RPS3A PE=1 SV=2	RPS3A	11.34	11.42	11.79	12.07	12.19	11.06	11.57	11.28	11.51	10.87	16	0.5	11.5094	2.6	0.022	0.03	-4.75
P78344	Eukaryotic translation initiation factor 4 gamma 2 OS=Homo sapiens GN=EIF4G2 PE=1 SV=1	EIF4G2	2.58	2.54	3	4.19	3.42	2.1	2.22	2.59	2.64	1.98	2	0.84	2.72554	2.59	0.022	0.031	-4.77
Q5C9Z4	Nucleolar MIF4G domain-containing protein 1 OS=Homo sapiens GN=NOM1 PE=1 SV=1	NOM1	3.48	3.31	2.27	2.56	2.72	2.97	2.12	1.13	1.54	1.79	1	0.96	2.38985	2.58	0.023	0.031	-4.78
O95994	Anterior gradient protein 2 homolog OS=Homo sapiens GN=AGR2 PE=1 SV=1	AGR2	3.86	3.48	3.57	4.38	4.15	3.36	3.41	2.78	3.76	3.06	1	0.62	3.58066	2.58	0.023	0.031	-4.79
Q13185	Chromobox protein homolog 3 OS=Homo sapiens GN=CBX3 PE=1 SV=4	CBX3	9.77	9.87	9.79	9.74	9.78	9.53	9.41	9.59	9.41	9.7	3	0.26	9.65793	2.58	0.023	0.032	-4.8
P84098	60S ribosomal protein L19 OS=Homo sapiens GN=RPL19 PE=1 SV=1	RPL19	7.88	8.04	8.19	8.28	8.39	7.79	7.91	7.86	7.92	7.83	5	0.29	8.00755	2.57	0.023	0.032	-4.81
Q8TDN6	Ribosome biogenesis protein BRX1 homolog OS=Homo sapiens GN=BRIX1 PE=1 SV=2	BRIX1	7.17	6.44	5.94	5.99	6.32	6.59	5.32	5.28	5.63	5.53	2	0.7	6.02034	2.56	0.023	0.032	-4.82
Q14008	Cytoskeleton-associated protein 5 OS=Homo sapiens GN=CKAP5 PE=1 SV=3	CKAP5	2.38	3.66	1.91	1.94	2.02	1.51	1.09	1.66	1.32	1.63	1	0.94	1.91305	2.56	0.024	0.033	-4.83
Q13951	Core-binding factor subunit beta OS=Homo sapiens GN=CBFB PE=1 SV=2	CBFB	3.07	2.29	2.03	2.68	3.23	2.02	0.01	1.66	1.94	2.22	1	1.09	2.11566	2.55	0.024	0.034	-4.85
P60866	40S ribosomal protein S20 OS=Homo sapiens GN=RPS20 PE=1 SV=1	RPS20	6.84	7.02	7.47	7.76	7.99	6.37	7.23	6.91	7.16	5.99	2	0.68	7.07267	2.54	0.024	0.034	-4.85
P53992	Protein transport protein Sec24C OS=Homo sapiens GN=SEC24C PE=1 SV=3	SEC24C	4.85	7.29	5.35	6.08	5.28	4.29	4.83	4.93	4.27	5.51	2	1	5.26938	2.54	0.024	0.034	-4.86
Q9H156	SLIT and NTRK-like protein 2 OS=Homo sapiens GN=SLITRK2 PE=1 SV=1	SLITRK2	1.92	1.91	1.78	1.54	1.5	2.95	2.03	3.04	1.66	3.57	1	-0.92	2.19056	-2.54	0.025	0.034	-4.87
Q99848	Probable rRNA-processing protein EBP2 OS=Homo sapiens GN=EBNA1BP2 PE=1 SV=2	EBNA1BP2	6.12	5.24	4.87	5.15	5.54	5.73	4.52	4.13	4.54	4.21	1	0.76	5.00441	2.52	0.025	0.035	-4.89
Q13442	28 kDa heat- and acid-stable phosphoprotein OS=Homo sapiens GN=PDAP1 PE=1 SV=1	PDAP1	7.64	7.69	8	8.37	8.44	7.47	7.67	7.68	7.87	7.11	4	0.47	7.79612	2.5	0.026	0.036	-4.93
Q8TDD1	ATP-dependent RNA helicase DDX54 OS=Homo sapiens GN=DDX54 PE=1 SV=2	DDX54	5.88	5.26	4.82	4.63	5.14	5.35	4.54	3.95	3.39	4.44	2	0.81	4.74085	2.49	0.027	0.037	-4.95
P19525	Interferon-induced, double-stranded RNA-activated protein kinase OS=Homo sapiens GN=EIF2AK2 PE=1 SV=2	EIF2AK2	3.05	4.17	4.63	4.45	4.25	2.97	3.48	3.51	3.99	2.7	1	0.78	3.72188	2.49	0.027	0.037	-4.96
Q15291	Retinoblastoma-binding protein 5 OS=Homo sapiens GN=RBBP5 PE=1 SV=2	RBBP5	6.06	6.24	5.87	5.85	5.96	5.77	5.16	5.84	5.37	5.85	2	0.4	5.79601	2.48	0.027	0.037	-4.96
P25786	Proteasome subunit alpha type-1 OS=Homo sapiens GN=PSMA1 PE=1 SV=1	PSMA1	4.81	4.22	4.82	5.26	5.21	3.73	4.58	4.3	4.61	4.32	1	0.56	4.58446	2.48	0.027	0.037	-4.97
Q15436	Protein transport protein Sec23A OS=Homo sapiens GN=SEC23A PE=1 SV=2	SEC23A	4.08	4.01	3.94	4.68	4.16	3.57	4.01	3.39	3.96	3.51	1	0.49	3.93203	2.48	0.028	0.038	-4.98
P04279	Semenogelin-1 OS=Homo sapiens GN=SEMG1 PE=1 SV=2	SEMG1	3.74	3.49	4.15	6.75	4.17	2.62	2.68	3.67	3.09	3.84	3	1.28	3.82058	2.47	0.028	0.038	-4.98
O60828	Polyglutamine-binding protein 1 OS=Homo sapiens GN=PQBP1 PE=1 SV=1	PQBP1	5.72	5.74	5.7	5.66	5.67	5.85	4.87	5.37	5.28	5.05	1	0.41	5.49182	2.47	0.028	0.038	-4.99
P51572	B-cell receptor-associated protein 31 OS=Homo sapiens GN=BCAP31 PE=1 SV=3	BCAP31	2.38	2.11	2.33	3.32	3.42	1.72	1.66	1.19	2.66	1.89	1	0.89	2.26642	2.47	0.028	0.038	-4.99
P55769	NHP2-like protein 1 OS=Homo sapiens GN=SNU13 PE=1 SV=3	SNU13	7.29	6.78	6.35	6.59	6.75	6.78	5.95	6.06	6.02	6.5	2	0.49	6.50605	2.45	0.029	0.039	-5.02
P49327	Fatty acid synthase OS=Homo sapiens GN=FASN PE=1 SV=3	FASN	10.61	10.6	11.12	11.63	11.51	10.3	10.72	10.56	11.01	10.08	38	0.56	10.814	2.44	0.03	0.04	-5.05
P20290	Transcription factor BTF3 OS=Homo sapiens GN=BTF3 PE=1 SV=1	BTF3	6.2	6.27	6.7	6.94	7.09	5.88	6.48	6.03	6.54	5.29	2	0.6	6.34207	2.44	0.03	0.04	-5.05
Q14669	E3 ubiquitin-protein ligase TRIP12 OS=Homo sapiens GN=TRIP12 PE=1 SV=1	TRIP12	3.73	3.02	2.94	3.19	3.61	2.95	2.95	2.94	1.9	2.4	1	0.67	2.96295	2.44	0.03	0.04	-5.05
Q15397	Pumilio homolog 3 OS=Homo sapiens GN=PUM3 PE=1 SV=3	PUM3	6.38	5.75	5.07	5.29	5.62	5.94	4.79	4.53	4.69	4.68	2	0.7	5.27625	2.44	0.03	0.04	-5.05
P17612	cAMP-dependent protein kinase catalytic subunit alpha OS=Homo sapiens GN=PRKACA PE=1 SV=2	PRKACA	3.47	3.68	3.92	4.22	4.05	3.44	3.39	3.22	3.74	3.08	1	0.49	3.622	2.43	0.03	0.04	-5.05
Q10567	AP-1 complex subunit beta-1 OS=Homo sapiens GN=AP1B1 PE=1 SV=2	AP1B1	5.26	5.74	5.86	6.06	5.89	5.06	5.59	5.34	5.64	4.93	3	0.45	5.53706	2.43	0.03	0.04	-5.05
P46087	Probable 28S rRNA (cytosine(4447)-C(5))-methyltransferase OS=Homo sapiens GN=NOP2 PE=1 SV=2	NOP2	8.08	7.41	7.2	7.13	7.52	7.74	6.74	6.62	6.61	6.83	7	0.56	7.18777	2.43	0.03	0.041	-5.06
Q8WUM4	Programmed cell death 6-interacting protein OS=Homo sapiens GN=PDCD6IP PE=1 SV=1	PDCD6IP	3.45	3.78	3.75	3.55	3.96	3.47	2.91	3.18	3.2	3.43	1	0.46	3.46806	2.43	0.03	0.041	-5.07
O60832	H/ACA ribonucleoprotein complex subunit 4 OS=Homo sapiens GN=DKC1 PE=1 SV=3	DKC1	4.31	3.75	3.32	3.39	3.47	3.72	1.85	1.66	2.96	3.35	1	0.94	3.17861	2.43	0.03	0.041	-5.07
Q9Y285	Phenylalanine--tRNA ligase alpha subunit OS=Homo sapiens GN=FARSA PE=1 SV=3	FARSA	5.49	5.53	6.3	6.62	6.6	5.1	5.49	5.64	6.11	4.72	1	0.7	5.76156	2.42	0.031	0.041	-5.08
Q9UHF7	Zinc finger transcription factor Trps1 OS=Homo sapiens GN=TRPS1 PE=1 SV=2	TRPS1	2	1.82	2.96	1.84	2.66	3.49	2.8	2.88	2.58	3.12	1	-0.72	2.61496	-2.42	0.031	0.041	-5.08
P14868	Aspartate--tRNA ligase, cytoplasmic OS=Homo sapiens GN=DARS PE=1 SV=2	DARS	5.7	5.63	6.11	6.67	6.61	5.26	5.7	5.74	6.02	5.2	3	0.56	5.86551	2.41	0.031	0.042	-5.1
O94762	ATP-dependent DNA helicase Q5 OS=Homo sapiens GN=RECQL5 PE=1 SV=2	RECQL5	3.81	3.9	4.43	3.86	3.97	3.53	3.41	3.69	3.18	3.86	1	0.46	3.76389	2.4	0.032	0.042	-5.11
P14923	Junction plakoglobin OS=Homo sapiens GN=JUP PE=1 SV=3	JUP	10.18	10.15	10.34	9.61	9.7	9.31	8.95	8.83	9.27	10.44	12	0.64	9.67877	2.4	0.032	0.042	-5.11
Q9NVP1	ATP-dependent RNA helicase DDX18 OS=Homo sapiens GN=DDX18 PE=1 SV=2	DDX18	6.83	6.64	6.45	6.21	6.22	6.63	5.69	5.98	5.84	5.99	3	0.44	6.24663	2.4	0.032	0.043	-5.11
Q5M775	Cytospin-B OS=Homo sapiens GN=SPECC1 PE=1 SV=1	SPECC1	7.39	7.34	6.75	6.65	6.98	7.68	7.49	7.67	6.91	7.62	1	-0.45	7.24694	-2.4	0.032	0.043	-5.11
P06396	Gelsolin OS=Homo sapiens GN=GSN PE=1 SV=1	GSN	8.05	8.11	8.39	8.64	8.6	7.88	8.04	8.05	8.25	7.87	7	0.34	8.18996	2.4	0.032	0.043	-5.12
Q15269	Periodic tryptophan protein 2 homolog OS=Homo sapiens GN=PWP2 PE=2 SV=2	PWP2	5.08	4.23	3.98	3.87	4.44	4.48	3.49	1.79	3.41	3.6	1	0.97	3.83783	2.39	0.033	0.043	-5.14
P62913	60S ribosomal protein L11 OS=Homo sapiens GN=RPL11 PE=1 SV=2	RPL11	9.56	9.53	9.85	9.9	10.01	9.39	9.51	9.48	9.6	9.42	4	0.29	9.62557	2.38	0.033	0.044	-5.16
Q14204	Cytoplasmic dynein 1 heavy chain 1 OS=Homo sapiens GN=DYNC1H1 PE=1 SV=5	DYNC1H1	6.17	6.15	6.41	6.5	6.36	6.73	6.35	6.59	6.65	6.74	5	-0.29	6.46553	-2.37	0.034	0.045	-5.17
Q96AG4	Leucine-rich repeat-containing protein 59 OS=Homo sapiens GN=LRRC59 PE=1 SV=1	LRRC59	8.82	9.17	9.39	9.76	9.82	8.57	9.23	8.91	9.28	8.35	6	0.52	9.12897	2.36	0.034	0.045	-5.18
P0DMV9	Heat shock 70 kDa protein 1B OS=Homo sapiens GN=HSPA1B PE=1 SV=1	HSPA1B	10.71	10.57	10.84	11.12	11.04	10.38	10.42	10.61	10.79	10.5	9	0.32	10.7001	2.36	0.034	0.046	-5.19
P55957	BH3-interacting domain death agonist OS=Homo sapiens GN=BID PE=1 SV=1	BID	3.3	3.17	2.88	3.56	3.23	1.4	2.82	3.04	1.66	3.08	1	0.83	2.81399	2.36	0.034	0.046	-5.19
Q9NUQ3	Gamma-taxilin OS=Homo sapiens GN=TXLNG PE=1 SV=2	TXLNG	1.87	1.95	2.3	2.92	2.77	1.34	2.06	1.91	1.41	1.38	1	0.74	1.99147	2.35	0.035	0.047	-5.21
Q9H7B2	Ribosome production factor 2 homolog OS=Homo sapiens GN=RPF2 PE=1 SV=2	RPF2	6.05	5.53	5.49	5.49	5.4	5.74	4.88	4.86	4.94	5.3	3	0.45	5.3672	2.33	0.036	0.048	-5.24
P06753	Tropomyosin alpha-3 chain OS=Homo sapiens GN=TPM3 PE=1 SV=2	TPM3	8.36	8.41	8.57	8.76	8.96	8.1	8.55	8.22	8.44	8.07	3	0.34	8.44406	2.32	0.037	0.049	-5.25
O43175	D-3-phosphoglycerate dehydrogenase OS=Homo sapiens GN=PHGDH PE=1 SV=4	PHGDH	2.08	2.87	2.98	3.39	3.65	1.67	2.8	1.87	2.87	1.38	1	0.88	2.55504	2.32	0.037	0.049	-5.26
Q03188	Centromere protein C OS=Homo sapiens GN=CENPC PE=1 SV=2	CENPC	1.69	2.29	2.17	3.04	3.16	2.97	3.05	3.14	3.16	3.4	1	-0.67	2.8075	-2.3	0.039	0.051	-5.3
P46060	Ran GTPase-activating protein 1 OS=Homo sapiens GN=RANGAP1 PE=1 SV=1	RANGAP1	5.07	4.91	5.09	5.51	5.52	4.96	5.05	4.74	4.86	4.73	1	0.35	5.0438	2.29	0.039	0.051	-5.31
P25787	Proteasome subunit alpha type-2 OS=Homo sapiens GN=PSMA2 PE=1 SV=2	PSMA2	2.15	3.08	3.05	3.07	3.13	1.51	2.82	1.71	2.8	1.79	1	0.77	2.5112	2.29	0.039	0.052	-5.32
P46940	Ras GTPase-activating-like protein IQGAP1 OS=Homo sapiens GN=IQGAP1 PE=1 SV=1	IQGAP1	6.9	7.12	7.47	7.97	7.96	6.62	7.29	6.88	7.44	6.33	3	0.57	7.19886	2.28	0.04	0.052	-5.32
Q92598	Heat shock protein 105 kDa OS=Homo sapiens GN=HSPH1 PE=1 SV=1	HSPH1	4.48	4.31	5.15	5.41	5.27	4.38	4.3	4.59	4.62	4.26	3	0.49	4.67777	2.28	0.04	0.052	-5.33
Q14247	Src substrate cortactin OS=Homo sapiens GN=CTTN PE=1 SV=2	CTTN	9.05	9.04	9.24	9.62	9.63	9.61	9.52	9.62	9.65	9.73	10	-0.31	9.47056	-2.28	0.04	0.053	-5.34
Q07157	Tight junction protein ZO-1 OS=Homo sapiens GN=TJP1 PE=1 SV=3	TJP1	6.63	7.06	6.59	6.8	6.91	6.46	6.43	6.49	6.52	6.69	4	0.28	6.65694	2.27	0.041	0.053	-5.34
P60953	Cell division control protein 42 homolog OS=Homo sapiens GN=CDC42 PE=1 SV=2	CDC42	2.97	3.08	3.04	3.23	2.95	2.2	3.06	1.98	2.75	0.02	1	1.05	2.52718	2.25	0.042	0.055	-5.37
Q9UBL3	Set1/Ash2 histone methyltransferase complex subunit ASH2 OS=Homo sapiens GN=ASH2L PE=1 SV=1	ASH2L	1.96	1.62	2.27	2.8	3.16	1.46	1.09	1.47	2.56	0.02	1	1.04	1.8393	2.25	0.042	0.055	-5.38
P23588	Eukaryotic translation initiation factor 4B OS=Homo sapiens GN=EIF4B PE=1 SV=2	EIF4B	7.21	7.39	7.75	8.02	8.04	7.23	7.5	7.32	7.45	6.93	4	0.4	7.48419	2.25	0.042	0.055	-5.38
Q8NI36	WD repeat-containing protein 36 OS=Homo sapiens GN=WDR36 PE=1 SV=1	WDR36	5.69	5.21	5.23	4.8	4.99	5.27	4.53	4.44	4.38	4.97	1	0.47	4.95249	2.24	0.043	0.056	-5.39
Q9NR30	Nucleolar RNA helicase 2 OS=Homo sapiens GN=DDX21 PE=1 SV=5	DDX21	10.37	9.68	9.11	9.04	9.71	9.98	8.75	8.34	8.67	8.8	11	0.67	9.24532	2.24	0.043	0.056	-5.41
Q14525	Keratin, type I cuticular Ha3-II OS=Homo sapiens GN=KRT33B PE=1 SV=3	KRT33B	6.09	6.89	5.7	6.69	6.04	5.76	5.3	6.36	5.07	5.94	2	0.6	5.98338	2.23	0.044	0.057	-5.41
Q9NP72	Ras-related protein Rab-18 OS=Homo sapiens GN=RAB18 PE=1 SV=1	RAB18	2.15	2.29	2.03	3.06	3.14	1.81	1.93	2.02	2.06	1.57	1	0.66	2.20467	2.19	0.047	0.061	-5.49
Q9NX63	MICOS complex subunit MIC19 OS=Homo sapiens GN=CHCHD3 PE=1 SV=1	CHCHD3	5.21	5.47	5.99	6.23	6.22	5.15	5.54	5.31	5.78	4.78	2	0.51	5.56847	2.18	0.048	0.062	-5.5
P15924	Desmoplakin OS=Homo sapiens GN=DSP PE=1 SV=3	DSP	11.26	11.23	11.4	11.05	11.08	10.88	10.48	10.61	10.73	11.47	46	0.37	11.0177	2.18	0.048	0.062	-5.5
P41250	Glycine--tRNA ligase OS=Homo sapiens GN=GARS PE=1 SV=3	GARS	3.63	3.94	4.3	4.6	4.34	3.71	3.68	3.63	4.14	3.31	1	0.47	3.92755	2.17	0.049	0.063	-5.52
Q8NEY8	Periphilin-1 OS=Homo sapiens GN=PPHLN1 PE=1 SV=2	PPHLN1	6.42	6.61	6.46	6.05	6.18	5.54	5.15	5.57	5.14	7.04	1	0.65	6.01599	2.17	0.049	0.064	-5.53
P0DN79	Cystathionine beta-synthase-like protein OS=Homo sapiens GN=CBSL PE=1 SV=1	CBSL	2.35	2.42	1.99	2.04	2.47	1.81	1.37	1.94	1.54	1.68	1	0.58	1.96204	2.16	0.049	0.064	-5.53
Q9Y2R4	Probable ATP-dependent RNA helicase DDX52 OS=Homo sapiens GN=DDX52 PE=1 SV=3	DDX52	4.37	4.27	3.93	3.67	3.81	3.87	3.32	3.88	3.18	3.56	2	0.45	3.78489	2.16	0.05	0.064	-5.53
Q02241	Kinesin-like protein KIF23 OS=Homo sapiens GN=KIF23 PE=1 SV=3	KIF23	5.75	5.18	4.95	4.54	5.27	5.36	4.52	4.45	4.37	4.41	1	0.52	4.87942	2.16	0.05	0.064	-5.54
P11021	78 kDa glucose-regulated protein OS=Homo sapiens GN=HSPA5 PE=1 SV=2	HSPA5	6.7	6.57	7.09	7.52	7.19	6.2	6.82	6.6	7.05	6.09	2	0.47	6.78292	2.15	0.051	0.065	-5.56
O15371	Eukaryotic translation initiation factor 3 subunit D OS=Homo sapiens GN=EIF3D PE=1 SV=1	EIF3D	6.69	6.58	7.02	7.05	7.23	6.43	6.75	6.59	6.77	6.5	3	0.31	6.76023	2.14	0.052	0.067	-5.58
Q14684	Ribosomal RNA processing protein 1 homolog B OS=Homo sapiens GN=RRP1B PE=1 SV=3	RRP1B	8.01	7.27	6.72	6.65	7.33	7.67	6.35	5.97	6.43	6.2	1	0.67	6.86101	2.13	0.052	0.067	-5.58
O00303	Eukaryotic translation initiation factor 3 subunit F OS=Homo sapiens GN=EIF3F PE=1 SV=1	EIF3F	4.77	4.85	5.2	5.47	5.62	4.41	5.11	4.93	4.91	4.33	1	0.45	4.96057	2.13	0.052	0.067	-5.58
Q99832	T-complex protein 1 subunit eta OS=Homo sapiens GN=CCT7 PE=1 SV=2	CCT7	7.28	7.21	7.56	7.87	8.01	7.09	7.41	7.14	7.53	6.86	4	0.38	7.39471	2.13	0.053	0.067	-5.59
Q9Y657	Spindlin-1 OS=Homo sapiens GN=SPIN1 PE=1 SV=3	SPIN1	4.94	4.83	4.77	5.04	4.84	4.72	4.64	4.48	4.37	4.79	1	0.28	4.74171	2.12	0.053	0.068	-5.6
Q9P2E9	Ribosome-binding protein 1 OS=Homo sapiens GN=RRBP1 PE=1 SV=4	RRBP1	9.26	9.55	9.81	10.27	9.98	9.2	9.52	9.59	9.63	8.78	19	0.43	9.5585	2.12	0.054	0.069	-5.61
P46013	Proliferation marker protein Ki-67 OS=Homo sapiens GN=MKI67 PE=1 SV=2	MKI67	5.25	5.19	4.81	4.63	5.19	5.04	4.68	4.44	4.63	4.5	1	0.36	4.83528	2.12	0.054	0.069	-5.61
Q09666	Neuroblast differentiation-associated protein AHNAK OS=Homo sapiens GN=AHNAK PE=1 SV=2	AHNAK	10.97	10.91	11.24	11.74	11.71	10.73	11.18	10.82	11.27	10.4	43	0.44	11.0974	2.11	0.054	0.069	-5.62
P08865	40S ribosomal protein SA OS=Homo sapiens GN=RPSA PE=1 SV=4	RPSA	7.14	7.5	7.91	8.19	8.19	6.93	7.62	7.43	7.73	6.69	3	0.51	7.53361	2.1	0.055	0.07	-5.63
Q6NZY4	Zinc finger CCHC domain-containing protein 8 OS=Homo sapiens GN=ZCCHC8 PE=1 SV=2	ZCCHC8	3.28	3.53	3.38	3.54	2.81	2.8	2.82	2.65	1.41	3.4	1	0.69	2.96256	2.09	0.056	0.072	-5.65
P56192	Methionine--tRNA ligase, cytoplasmic OS=Homo sapiens GN=MARS PE=1 SV=2	MARS	2.25	2.22	3.53	4.07	3.13	1.21	1.89	2.24	3.48	1.57	1	0.96	2.55925	2.09	0.057	0.072	-5.66
Q92616	eIF-2-alpha kinase activator GCN1 OS=Homo sapiens GN=GCN1 PE=1 SV=6	GCN1	7.76	7.89	8.13	8.1	7.92	7.72	7.62	7.73	7.83	7.78	5	0.22	7.84688	2.08	0.057	0.073	-5.67
Q9C0C2	182 kDa tankyrase-1-binding protein OS=Homo sapiens GN=TNKS1BP1 PE=1 SV=4	TNKS1BP1	4.35	4.34	4.24	4.41	4.5	3.78	3.75	3.79	4.51	4.17	1	0.37	4.18277	2.08	0.057	0.073	-5.67
Q92522	Histone H1x OS=Homo sapiens GN=H1FX PE=1 SV=1	H1FX	9.51	9.57	9.49	9.85	9.78	9.53	9.43	9.2	9.5	9.33	7	0.24	9.51936	2.08	0.058	0.073	-5.68
P49368	T-complex protein 1 subunit gamma OS=Homo sapiens GN=CCT3 PE=1 SV=4	CCT3	6.74	7.01	7.05	6.63	6.61	7.23	6.91	7.28	6.74	7.51	1	-0.33	6.97017	-2.06	0.06	0.076	-5.71
Q86YZ3	Hornerin OS=Homo sapiens GN=HRNR PE=1 SV=2	HRNR	9.34	9.49	9.41	9.22	8.56	9.02	8.53	8.83	8.34	9.25	13	0.41	8.99969	2.03	0.063	0.08	-5.75
P40429	60S ribosomal protein L13a OS=Homo sapiens GN=RPL13A PE=1 SV=2	RPL13A	9.64	9.73	10.14	10.35	10.35	9.51	9.82	9.82	9.91	9.49	3	0.33	9.87745	2.02	0.065	0.082	-5.78
Q86UK7	E3 ubiquitin-protein ligase ZNF598 OS=Homo sapiens GN=ZNF598 PE=1 SV=1	ZNF598	3.58	3.68	3.16	3.57	3.04	3.12	3.16	3.1	2.96	2.43	1	0.45	3.17987	2.01	0.065	0.082	-5.78
Q9UL25	Ras-related protein Rab-21 OS=Homo sapiens GN=RAB21 PE=1 SV=3	RAB21	1.87	2.48	1.91	2.81	2.66	1.46	2.03	1.62	2.06	1.57	1	0.6	2.04648	2.01	0.065	0.082	-5.78
Q07065	Cytoskeleton-associated protein 4 OS=Homo sapiens GN=CKAP4 PE=1 SV=2	CKAP4	7.46	7.72	7.9	8.12	8.15	7.51	7.7	7.57	7.71	7.47	10	0.28	7.73101	2.01	0.065	0.082	-5.79
Q9Y5L0	Transportin-3 OS=Homo sapiens GN=TNPO3 PE=1 SV=3	TNPO3	3.06	3.94	4.06	3.46	3.66	3.96	2.55	2.96	1.77	3.33	2	0.72	3.27479	2	0.066	0.083	-5.8
P62851	40S ribosomal protein S25 OS=Homo sapiens GN=RPS25 PE=1 SV=1	RPS25	9.16	9.23	9.58	9.81	10.04	9.05	9.35	9.26	9.45	9	2	0.34	9.38985	2	0.067	0.084	-5.81
O00567	Nucleolar protein 56 OS=Homo sapiens GN=NOP56 PE=1 SV=4	NOP56	7.78	7.13	6.99	6.69	7.1	7.46	6.31	6.21	6.6	6.72	6	0.48	6.89867	1.98	0.069	0.086	-5.83
P09871	Complement C1s subcomponent OS=Homo sapiens GN=C1S PE=1 SV=1	C1S	4.29	4.54	4.52	4.49	4.02	4.83	4.37	4.78	4.5	5.11	1	-0.34	4.54609	-1.98	0.069	0.086	-5.84
Q13868	Exosome complex component RRP4 OS=Homo sapiens GN=EXOSC2 PE=1 SV=2	EXOSC2	3.18	3.24	3.16	2.95	2.98	1.76	3.08	1.94	1.81	3.51	1	0.68	2.76167	1.97	0.071	0.088	-5.86
P27105	Erythrocyte band 7 integral membrane protein OS=Homo sapiens GN=STOM PE=1 SV=3	STOM	4.64	4.96	5.03	5.33	4.95	4.65	4.66	4.74	4.8	4.66	1	0.28	4.84252	1.97	0.071	0.088	-5.86
Q5T749	Keratinocyte proline-rich protein OS=Homo sapiens GN=KPRP PE=1 SV=1	KPRP	3.71	3.15	3.45	2.63	2.72	1.28	1.66	2.78	1.7	3.85	1	0.88	2.69207	1.96	0.071	0.089	-5.87
O15145	Actin-related protein 2/3 complex subunit 3 OS=Homo sapiens GN=ARPC3 PE=1 SV=3	ARPC3	6.02	6.13	6.55	7.08	6.73	6.07	5.86	6.5	5.97	6.16	3	0.39	6.30601	1.96	0.072	0.089	-5.87
Q04695	Keratin, type I cytoskeletal 17 OS=Homo sapiens GN=KRT17 PE=1 SV=2	KRT17	6.95	8.55	8.35	6.83	8.04	6.91	6.51	6.75	6.73	8.17	7	0.73	7.37721	1.95	0.073	0.09	-5.88
Q9Y5V0	Zinc finger protein 706 OS=Homo sapiens GN=ZNF706 PE=1 SV=1	ZNF706	4.38	5.35	5.67	5.97	5.52	4.43	4.83	4.95	5.35	4.75	1	0.51	5.12071	1.95	0.073	0.091	-5.89
P04844	Dolichyl-diphosphooligosaccharide--protein glycosyltransferase subunit 2 OS=Homo sapiens GN=RPN2 PE=1 SV=3	RPN2	4.83	5.43	5.48	6.26	6.18	4.78	5.2	5.11	5.65	4.93	2	0.5	5.38526	1.94	0.074	0.092	-5.9
Q96A33	Coiled-coil domain-containing protein 47 OS=Homo sapiens GN=CCDC47 PE=1 SV=1	CCDC47	4.98	5.05	5.58	5.65	5.61	5.09	5.18	4.94	5.08	5.03	2	0.31	5.21949	1.92	0.077	0.095	-5.93
P54136	Arginine--tRNA ligase, cytoplasmic OS=Homo sapiens GN=RARS PE=1 SV=2	RARS	4.54	4.66	4.88	5.6	5.42	4.48	4.78	4.57	5.03	3.85	1	0.48	4.78194	1.91	0.078	0.096	-5.95
Q9H0A0	RNA cytidine acetyltransferase OS=Homo sapiens GN=NAT10 PE=1 SV=2	NAT10	7.55	7.15	6.75	6.85	6.93	7.33	6.23	6.31	6.5	6.83	5	0.41	6.84376	1.91	0.078	0.097	-5.95
O60437	Periplakin OS=Homo sapiens GN=PPL PE=1 SV=4	PPL	6.1	6.19	5.99	5.67	5.52	6.7	6.34	6.24	5.58	6.59	2	-0.4	6.09084	-1.91	0.079	0.097	-5.96
O75390	Citrate synthase, mitochondrial OS=Homo sapiens GN=CS PE=1 SV=2	CS	6.76	6.26	6.01	5.99	6.18	6.46	5.65	5.82	5.58	5.89	1	0.36	6.06028	1.89	0.081	0.099	-5.98
P48643	T-complex protein 1 subunit epsilon OS=Homo sapiens GN=CCT5 PE=1 SV=1	CCT5	5.86	6.12	6.27	6.82	6.62	6.56	6.43	6.91	6.94	6.6	4	-0.35	6.5121	-1.89	0.081	0.1	-5.98
P48444	Coatomer subunit delta OS=Homo sapiens GN=ARCN1 PE=1 SV=1	ARCN1	6.17	6.12	6.71	7.07	7.15	6.1	6.36	6.17	6.66	5.79	3	0.43	6.4301	1.89	0.081	0.1	-5.99
P49916	DNA ligase 3 OS=Homo sapiens GN=LIG3 PE=1 SV=2	LIG3	2.25	2.11	3.04	2.04	2.62	0.02	1.37	1.47	1.7	3.06	1	0.89	1.96772	1.88	0.083	0.1	-6
P10809	60 kDa heat shock protein, mitochondrial OS=Homo sapiens GN=HSPD1 PE=1 SV=2	HSPD1	6.95	6.98	6.86	6.61	6.59	7.22	6.64	7.12	7.09	7.28	3	-0.27	6.93203	-1.87	0.083	0.1	-6.01
P52209	6-phosphogluconate dehydrogenase, decarboxylating OS=Homo sapiens GN=PGD PE=1 SV=3	PGD	5.5	5.65	5.84	6.07	6.33	5.54	5.76	5.56	5.6	5.45	1	0.3	5.7288	1.86	0.086	0.11	-6.04
Q14677	Clathrin interactor 1 OS=Homo sapiens GN=CLINT1 PE=1 SV=1	CLINT1	3.51	3.54	4.58	4.68	4.48	3.77	3.78	3.56	3.79	3.6	1	0.46	3.92857	1.85	0.087	0.11	-6.05
Q00688	Peptidyl-prolyl cis-trans isomerase FKBP3 OS=Homo sapiens GN=FKBP3 PE=1 SV=1	FKBP3	7.2	7.18	7.57	7.77	7.71	7.1	7.21	7.22	7.43	7.17	4	0.26	7.35681	1.85	0.088	0.11	-6.05
B9A064	Immunoglobulin lambda-like polypeptide 5 OS=Homo sapiens GN=IGLL5 PE=2 SV=2	IGLL5	6.73	6.64	6.47	6.28	6.14	6.36	5.79	6.11	5.9	6.53	1	0.31	6.2941	1.84	0.088	0.11	-6.05
Q13428	Treacle protein OS=Homo sapiens GN=TCOF1 PE=1 SV=3	TCOF1	5.87	5.85	5.04	5.11	5.32	6.32	5.67	5.54	5.5	6.18	1	-0.4	5.63797	-1.84	0.088	0.11	-6.06
Q16891	MICOS complex subunit MIC60 OS=Homo sapiens GN=IMMT PE=1 SV=1	IMMT	5.15	5.45	5.74	6.06	5.87	4.98	5.43	5.27	5.74	5.04	3	0.36	5.47516	1.84	0.088	0.11	-6.06
P05114	Non-histone chromosomal protein HMG-14 OS=Homo sapiens GN=HMGN1 PE=1 SV=3	HMGN1	3.79	4.11	3.72	4.07	4.22	4.23	3.85	3.3	3.44	2.7	1	0.48	3.74214	1.83	0.09	0.11	-6.07
P15311	Ezrin OS=Homo sapiens GN=EZR PE=1 SV=4	EZR	6.11	6.47	6.66	7.16	7.14	5.98	6.47	6.5	6.7	5.8	4	0.42	6.49862	1.83	0.09	0.11	-6.07
P55010	Eukaryotic translation initiation factor 5 OS=Homo sapiens GN=EIF5 PE=1 SV=2	EIF5	4.11	3.97	4.45	4.5	4.44	3.96	3.94	4.08	4.2	3.84	2	0.29	4.14832	1.81	0.093	0.11	-6.11
P35527	Keratin, type I cytoskeletal 9 OS=Homo sapiens GN=KRT9 PE=1 SV=3	KRT9	14.28	14.48	14.55	13.6	13.09	13.68	13.03	13.18	12.87	14.33	31	0.58	13.7089	1.81	0.093	0.11	-6.11
Q7L4I2	Arginine/serine-rich coiled-coil protein 2 OS=Homo sapiens GN=RSRC2 PE=1 SV=1	RSRC2	6.26	6.25	6.1	6.21	6.43	6.53	6.17	5.56	5.41	5.84	2	0.35	6.07654	1.81	0.093	0.11	-6.11
O75369	Filamin-B OS=Homo sapiens GN=FLNB PE=1 SV=2	FLNB	10.1	10.1	10.35	10.82	10.75	10.65	10.65	10.66	10.83	10.7	26	-0.28	10.5604	-1.8	0.094	0.11	-6.12
P30086	Phosphatidylethanolamine-binding protein 1 OS=Homo sapiens GN=PEBP1 PE=1 SV=3	PEBP1	5.52	5.18	5.56	5.64	5.24	5.12	5.23	5.16	5.32	5.15	1	0.24	5.31172	1.8	0.095	0.12	-6.13
P35998	26S proteasome regulatory subunit 7 OS=Homo sapiens GN=PSMC2 PE=1 SV=3	PSMC2	3.11	2.29	2.88	3.32	3.24	3.42	1.66	2.08	2.82	1.51	1	0.67	2.63186	1.79	0.096	0.12	-6.14
Q9NZM5	Ribosome biogenesis protein NOP53 OS=Homo sapiens GN=NOP53 PE=1 SV=2	NOP53	3.38	1.86	2.03	1.84	1.96	2.2	0.01	1.47	1.41	1.93	1	0.81	1.81013	1.78	0.097	0.12	-6.15
Q6NUQ4	Transmembrane protein 214 OS=Homo sapiens GN=TMEM214 PE=1 SV=2	TMEM214	2.18	3.33	2.94	3.29	3.44	1.14	3.14	2.18	3.05	2.22	1	0.69	2.69229	1.77	0.1	0.12	-6.17
Q14978	Nucleolar and coiled-body phosphoprotein 1 OS=Homo sapiens GN=NOLC1 PE=1 SV=2	NOLC1	6.88	6.39	6.03	5.95	6.21	6.73	5.63	5.59	5.56	5.86	2	0.42	6.08231	1.77	0.1	0.12	-6.17
Q14690	Protein RRP5 homolog OS=Homo sapiens GN=PDCD11 PE=1 SV=3	PDCD11	5.6	4.99	4.31	4.71	4.84	5.3	3.85	4.02	4.5	4.33	2	0.49	4.64392	1.76	0.1	0.12	-6.19
P07237	Protein disulfide-isomerase OS=Homo sapiens GN=P4HB PE=1 SV=3	P4HB	3.97	3.99	4.33	4.32	4.44	4.06	3.9	3.49	4.31	3.67	2	0.33	4.04706	1.73	0.11	0.13	-6.24
P11387	DNA topoisomerase 1 OS=Homo sapiens GN=TOP1 PE=1 SV=2	TOP1	10.84	10.65	10.56	10.68	10.8	10.7	10.28	10.47	10.41	10.65	17	0.2	10.6034	1.71	0.11	0.13	-6.27
O75475	PC4 and SFRS1-interacting protein OS=Homo sapiens GN=PSIP1 PE=1 SV=1	PSIP1	3.99	4.3	3.56	4.05	3.73	3.57	3.44	3.73	3.2	3.99	1	0.34	3.75742	1.68	0.12	0.14	-6.31
Q00796	Sorbitol dehydrogenase OS=Homo sapiens GN=SORD PE=1 SV=4	SORD	8	8.83	7.6	9.14	8.05	8.19	7.48	7.74	7.9	8.13	5	0.44	8.10486	1.68	0.12	0.14	-6.31
Q9P2D0	Inhibitor of Bruton tyrosine kinase OS=Homo sapiens GN=IBTK PE=1 SV=3	IBTK	9.26	9.2	8.67	8.38	8.44	9.37	9.23	9.06	8.58	9.45	1	-0.35	8.96519	-1.67	0.12	0.14	-6.32
B7ZAP0	Rab GTPase-activating protein 1-like, isoform 10 OS=Homo sapiens GN=RABGAP1L PE=1 SV=1	RABGAP1L	4.27	4.56	4.5	3.75	3.6	4.67	4.58	4.17	4.1	5.4	1	-0.45	4.36078	-1.67	0.12	0.14	-6.32
Q04837	Single-stranded DNA-binding protein, mitochondrial OS=Homo sapiens GN=SSBP1 PE=1 SV=1	SSBP1	4.08	3.87	3.77	4.47	3.93	3.91	3.34	3.34	4.08	3.73	2	0.34	3.85132	1.67	0.12	0.14	-6.32
Q13200	26S proteasome non-ATPase regulatory subunit 2 OS=Homo sapiens GN=PSMD2 PE=1 SV=3	PSMD2	2.93	3.6	3.37	3.89	2.86	1.57	2.86	3.55	3.24	2.47	1	0.59	3.03331	1.67	0.12	0.14	-6.32
P16402	Histone H1.3 OS=Homo sapiens GN=HIST1H1D PE=1 SV=2	HIST1H1D	9.41	9.61	9.51	10.23	9.94	9.48	9.49	9.46	9.78	9.02	4	0.29	9.59239	1.67	0.12	0.14	-6.32
Q9NSB4	Keratin, type II cuticular Hb2 OS=Homo sapiens GN=KRT82 PE=1 SV=3	KRT82	6.34	5.98	6.4	6.27	6.09	5.8	5.47	6.07	5.96	6.39	1	0.28	6.07584	1.67	0.12	0.14	-6.32
Q13601	KRR1 small subunit processome component homolog OS=Homo sapiens GN=KRR1 PE=1 SV=4	KRR1	6.53	5.97	5.9	5.72	5.61	6.36	5.43	5.42	5.33	5.34	1	0.37	5.76195	1.66	0.12	0.14	-6.34
P61019	Ras-related protein Rab-2A OS=Homo sapiens GN=RAB2A PE=1 SV=1	RAB2A	2.11	2.45	3.51	3.49	3.37	1.72	2.74	2.86	2.71	1.98	1	0.58	2.69458	1.66	0.12	0.14	-6.34
Q9UI30	Multifunctional methyltransferase subunit TRM112-like protein OS=Homo sapiens GN=TRMT112 PE=1 SV=1	TRMT112	5.09	5.08	4.89	5.06	5.38	5.33	4.82	4.26	4.4	5.03	2	0.33	4.93518	1.65	0.12	0.14	-6.34
P28290	Sperm-specific antigen 2 OS=Homo sapiens GN=SSFA2 PE=1 SV=3	SSFA2	3.62	3.64	3.26	4.15	3.69	3.46	3.54	3.18	3.45	3.04	1	0.34	3.50246	1.65	0.12	0.15	-6.35
P02538	Keratin, type II cytoskeletal 6A OS=Homo sapiens GN=KRT6A PE=1 SV=3	KRT6A	4.97	5.14	5.79	6.08	5.35	4.93	4.68	4.74	5.04	5.85	1	0.42	5.25722	1.65	0.12	0.15	-6.35
O60306	Intron-binding protein aquarius OS=Homo sapiens GN=AQR PE=1 SV=4	AQR	3.64	4	3.49	3.36	3.55	3.44	3.34	3.18	2.73	3.6	1	0.35	3.43435	1.65	0.12	0.15	-6.35
P19367	Hexokinase-1 OS=Homo sapiens GN=HK1 PE=1 SV=3	HK1	4.6	4.19	4.78	4.83	4.94	4.63	4.47	4.08	4.51	4.23	1	0.29	4.52696	1.65	0.12	0.15	-6.35
P09496	Clathrin light chain A OS=Homo sapiens GN=CLTA PE=1 SV=1	CLTA	6.06	8.17	6.33	8.71	8.46	8.34	5.98	5.87	5.79	6.53	3	1.04	7.02464	1.64	0.13	0.15	-6.37
P61962	DDB1- and CUL4-associated factor 7 OS=Homo sapiens GN=DCAF7 PE=1 SV=1	DCAF7	2.15	3.38	3.19	3.29	3.66	2.93	3.23	1.98	2.58	2.3	1	0.53	2.86951	1.63	0.13	0.15	-6.38
Q14847	LIM and SH3 domain protein 1 OS=Homo sapiens GN=LASP1 PE=1 SV=2	LASP1	7.09	7.21	7.35	7.39	7.47	7.19	6.77	7	6.87	7.49	3	0.24	7.18331	1.62	0.13	0.15	-6.39
Q16643	Drebrin OS=Homo sapiens GN=DBN1 PE=1 SV=4	DBN1	5.2	5.6	5.39	5.7	5.71	5.18	5.46	5.4	5.15	5.27	3	0.23	5.40687	1.62	0.13	0.15	-6.39
O76094	Signal recognition particle subunit SRP72 OS=Homo sapiens GN=SRP72 PE=1 SV=3	SRP72	5.76	6.02	6.51	6.66	6.7	5.74	6.22	6.07	6.38	5.52	1	0.35	6.1581	1.62	0.13	0.15	-6.39
O75874	Isocitrate dehydrogenase [NADP] cytoplasmic OS=Homo sapiens GN=IDH1 PE=1 SV=2	IDH1	3.62	3.7	3.91	3.58	3.69	3.18	3.37	3.52	2.6	3.93	1	0.38	3.51041	1.62	0.13	0.15	-6.39
O00231	26S proteasome non-ATPase regulatory subunit 11 OS=Homo sapiens GN=PSMD11 PE=1 SV=3	PSMD11	6.05	5.54	6.18	6.5	6.93	5.46	5.74	5.38	6.32	6.23	1	0.41	6.03332	1.62	0.13	0.15	-6.4
Q06787	Synaptic functional regulator FMR1 OS=Homo sapiens GN=FMR1 PE=1 SV=1	FMR1	2.22	2.15	2.96	2.88	1.92	1.34	2.53	1.79	2.66	0.02	1	0.76	2.04658	1.61	0.13	0.15	-6.4
Q9BXJ9	N-alpha-acetyltransferase 15, NatA auxiliary subunit OS=Homo sapiens GN=NAA15 PE=1 SV=1	NAA15	5.43	5.6	5.83	5.87	6.22	5.59	5.32	5.73	5.48	5.58	3	0.25	5.66379	1.61	0.13	0.15	-6.41
Q9BS26	Endoplasmic reticulum resident protein 44 OS=Homo sapiens GN=ERP44 PE=1 SV=1	ERP44	2.38	3.15	3.02	4.02	3.66	2.93	2.66	1.98	2.75	3.27	1	0.53	2.98321	1.6	0.13	0.16	-6.42
Q6P996	Pyridoxal-dependent decarboxylase domain-containing protein 1 OS=Homo sapiens GN=PDXDC1 PE=1 SV=2	PDXDC1	1.83	2.07	3.13	3.25	3.06	1.62	2.5	2.12	2.98	0.02	1	0.82	2.25732	1.6	0.13	0.16	-6.42
P55072	Transitional endoplasmic reticulum ATPase OS=Homo sapiens GN=VCP PE=1 SV=4	VCP	7.21	7.32	7.58	7.88	7.82	7.07	7.23	7.34	7.59	7.35	5	0.24	7.43788	1.6	0.13	0.16	-6.42
Q92747	Actin-related protein 2/3 complex subunit 1A OS=Homo sapiens GN=ARPC1A PE=2 SV=2	ARPC1A	3.99	4.38	4.62	4.5	4.63	4.15	4.04	4.03	3.94	4.55	1	0.28	4.28294	1.6	0.13	0.16	-6.43
O00410	Importin-5 OS=Homo sapiens GN=IPO5 PE=1 SV=4	IPO5	4	3.95	4.2	3.44	4.26	3.43	3.25	3.85	3.75	3.92	2	0.33	3.80458	1.58	0.14	0.16	-6.45
P09467	Fructose-1,6-bisphosphatase 1 OS=Homo sapiens GN=FBP1 PE=1 SV=5	FBP1	2.18	1.38	2.3	2.95	2.9	0.02	1.15	2.24	2.58	1.89	1	0.77	1.95893	1.58	0.14	0.16	-6.45
P26640	Valine--tRNA ligase OS=Homo sapiens GN=VARS PE=1 SV=4	VARS	1.53	2.42	1.49	3.21	2.81	1.85	1.89	1.31	2.52	0.02	1	0.77	1.90551	1.57	0.14	0.16	-6.46
Q8N257	Histone H2B type 3-B OS=Homo sapiens GN=HIST3H2BB PE=1 SV=3	HIST3H2BB	3.97	4.42	4.5	4.87	4.95	4.11	4.08	4.31	4.67	3.91	1	0.33	4.3797	1.56	0.14	0.17	-6.48
Q9BPX3	Condensin complex subunit 3 OS=Homo sapiens GN=NCAPG PE=1 SV=1	NCAPG	3.39	3.15	3.66	4.34	3.81	3.47	3.43	3.45	3.53	1.38	1	0.62	3.36098	1.56	0.14	0.17	-6.48
Q9Y3B9	RRP15-like protein OS=Homo sapiens GN=RRP15 PE=1 SV=2	RRP15	6.05	5.52	5.37	5.12	5.7	6.08	4.83	4.85	5.05	5.08	1	0.37	5.36529	1.55	0.15	0.17	-6.5
P16401	Histone H1.5 OS=Homo sapiens GN=HIST1H1B PE=1 SV=3	HIST1H1B	11.52	11.79	11.59	12.08	11.94	11.59	11.77	11.5	11.69	11.25	13	0.22	11.6725	1.53	0.15	0.17	-6.52
Q9BQ67	Glutamate-rich WD repeat-containing protein 1 OS=Homo sapiens GN=GRWD1 PE=1 SV=1	GRWD1	3.54	4.32	4.18	3.52	4.01	2.71	3.82	3.87	3.78	3.45	1	0.39	3.72	1.52	0.15	0.18	-6.53
P04264	Keratin, type II cytoskeletal 1 OS=Homo sapiens GN=KRT1 PE=1 SV=6	KRT1	15.27	15.19	15.42	14.39	13.9	14.42	13.62	14.28	13.74	15.41	42	0.54	14.5636	1.52	0.15	0.18	-6.54
Q9BQG0	Myb-binding protein 1A OS=Homo sapiens GN=MYBBP1A PE=1 SV=2	MYBBP1A	4.01	3.39	3.18	3.2	3.23	3.63	2.8	2.82	1.87	3.46	1	0.48	3.15994	1.51	0.16	0.18	-6.56
P61221	ATP-binding cassette sub-family E member 1 OS=Homo sapiens GN=ABCE1 PE=1 SV=1	ABCE1	2.08	3.41	2.81	2.85	2.76	2.02	2.86	2.21	2.73	1.74	1	0.47	2.54571	1.51	0.16	0.18	-6.56
O94979	Protein transport protein Sec31A OS=Homo sapiens GN=SEC31A PE=1 SV=3	SEC31A	4.31	4.64	4.63	4.69	4.55	4.16	4.44	4.09	4.33	4.65	1	0.23	4.44998	1.5	0.16	0.18	-6.57
P68371	Tubulin beta-4B chain OS=Homo sapiens GN=TUBB4B PE=1 SV=1	TUBB4B	4.76	4.9	5	4.57	6.32	7.07	6.76	5.25	4.37	5.6	1	-0.7	5.45982	-1.5	0.16	0.18	-6.57
P62191	26S proteasome regulatory subunit 4 OS=Homo sapiens GN=PSMC1 PE=1 SV=1	PSMC1	4.03	3.41	3.59	4.17	4.64	3.36	3.81	3.47	4.22	2.83	2	0.43	3.75385	1.49	0.16	0.18	-6.57
P51659	Peroxisomal multifunctional enzyme type 2 OS=Homo sapiens GN=HSD17B4 PE=1 SV=3	HSD17B4	4.9	5.52	5.58	5.17	5.65	5.47	5.53	5.89	5.43	5.73	1	-0.25	5.4857	-1.48	0.16	0.19	-6.6
P13647	Keratin, type II cytoskeletal 5 OS=Homo sapiens GN=KRT5 PE=1 SV=3	KRT5	11.81	11.75	12.02	11.2	10.95	11.19	10.32	10.94	10.68	12.28	17	0.47	11.3147	1.47	0.17	0.19	-6.61
P11413	Glucose-6-phosphate 1-dehydrogenase OS=Homo sapiens GN=G6PD PE=1 SV=4	G6PD	7.92	7.79	8.41	8.96	8.8	7.67	8.13	7.99	8.68	7.52	6	0.38	8.18778	1.46	0.17	0.19	-6.61
P04259	Keratin, type II cytoskeletal 6B OS=Homo sapiens GN=KRT6B PE=1 SV=5	KRT6B	6.5	7.1	8.01	7.1	7.18	6.47	6.24	6.31	6.2	8.12	2	0.51	6.92265	1.43	0.17	0.2	-6.65
Q9NQX4	Unconventional myosin-Vc OS=Homo sapiens GN=MYO5C PE=1 SV=2	MYO5C	3.62	3.75	3.73	3.6	3.1	3.69	3.43	4.19	3.78	4.16	1	-0.29	3.70469	-1.4	0.18	0.21	-6.69
P31949	Protein S100-A11 OS=Homo sapiens GN=S100A11 PE=1 SV=2	S100A11	3.71	3.5	3.82	4.12	3.12	3.53	3.66	2.72	3.51	3.14	1	0.34	3.48214	1.4	0.18	0.21	-6.7
O76021	Ribosomal L1 domain-containing protein 1 OS=Homo sapiens GN=RSL1D1 PE=1 SV=3	RSL1D1	10.06	9.5	9.25	9.16	9.33	9.91	8.88	8.91	8.98	9.12	8	0.3	9.30953	1.4	0.18	0.21	-6.7
P37802	Transgelin-2 OS=Homo sapiens GN=TAGLN2 PE=1 SV=3	TAGLN2	4.25	4.25	4.19	4.38	3.81	4.19	4.03	3.56	3.58	4.19	2	0.26	4.04237	1.4	0.18	0.21	-6.7
Q9Y365	START domain-containing protein 10 OS=Homo sapiens GN=STARD10 PE=1 SV=2	STARD10	3.86	4.1	3.82	4.07	3.91	2.95	3.46	4.18	3.26	4.2	1	0.34	3.77909	1.39	0.19	0.21	-6.71
Q9Y678	Coatomer subunit gamma-1 OS=Homo sapiens GN=COPG1 PE=1 SV=1	COPG1	6.53	6.71	7.08	7.83	7.67	6.4	7.14	6.73	7.39	6.22	2	0.39	6.96927	1.39	0.19	0.21	-6.71
P29692	Elongation factor 1-delta OS=Homo sapiens GN=EEF1D PE=1 SV=5	EEF1D	5.76	6.1	6.21	6.65	6.7	5.88	6.33	5.99	6.17	5.72	2	0.26	6.1529	1.39	0.19	0.21	-6.71
Q9NVA2	Septin-11 OS=Homo sapiens GN=SEPT11 PE=1 SV=3	SEPT11_	4.09	4.27	3.94	3.41	3.43	3.61	3.06	2.78	3.01	4.5	1	0.44	3.61069	1.39	0.19	0.21	-6.71
Q6ZVX7	F-box only protein 50 OS=Homo sapiens GN=NCCRP1 PE=1 SV=1	NCCRP1	2	2.19	2.92	2.01	1.75	1.72	1.43	1.98	1.77	1.89	1	0.42	1.964	1.39	0.19	0.21	-6.72
Q06323	Proteasome activator complex subunit 1 OS=Homo sapiens GN=PSME1 PE=1 SV=1	PSME1	3.66	4	3.94	4.09	4.33	3.9	3.8	3.75	3.41	3.93	1	0.24	3.88063	1.37	0.19	0.22	-6.73
P23526	Adenosylhomocysteinase OS=Homo sapiens GN=AHCY PE=1 SV=4	AHCY	4.22	3.99	3.86	4.07	4.03	3.81	3.29	4.06	3.9	3.9	1	0.24	3.91345	1.37	0.19	0.22	-6.73
P62841	40S ribosomal protein S15 OS=Homo sapiens GN=RPS15 PE=1 SV=2	RPS15	3.57	4.3	3.9	4.37	4.38	4.19	3.73	3.92	3.73	3.55	1	0.28	3.96423	1.37	0.19	0.22	-6.73
Q96FZ2	Embryonic stem cell-specific 5-hydroxymethylcytosine-binding protein OS=Homo sapiens GN=HMCES PE=1 SV=1	HMCES	5.29	4.92	4.62	4.83	4.38	4.7	4.31	4.95	4.16	4.56	1	0.27	4.67106	1.37	0.19	0.22	-6.74
P49755	Transmembrane emp24 domain-containing protein 10 OS=Homo sapiens GN=TMED10 PE=1 SV=2	TMED10	4.6	4.54	5.15	5.55	5.72	4.35	4.98	4.87	5.5	3.55	1	0.46	4.88035	1.36	0.2	0.22	-6.75
Q9GZR7	ATP-dependent RNA helicase DDX24 OS=Homo sapiens GN=DDX24 PE=1 SV=1	DDX24	4.24	4.07	4.11	4.1	4.06	4.12	3.58	3.63	3.71	4.33	1	0.24	3.99487	1.35	0.2	0.22	-6.76
Q96EY1	DnaJ homolog subfamily A member 3, mitochondrial OS=Homo sapiens GN=DNAJA3 PE=1 SV=2	DNAJA3	4.47	4.13	3.71	3.85	4	4.22	3.75	4.36	4.43	4.81	1	-0.28	4.17213	-1.35	0.2	0.23	-6.77
P41252	Isoleucine--tRNA ligase, cytoplasmic OS=Homo sapiens GN=IARS PE=1 SV=2	IARS	1.96	2.45	1.99	3.07	3.17	2.2	1.82	1.71	2.95	1.57	1	0.48	2.28807	1.35	0.2	0.23	-6.77
P53621	Coatomer subunit alpha OS=Homo sapiens GN=COPA PE=1 SV=2	COPA	7.57	7.66	8.17	8.27	8.5	7.59	7.65	7.75	8.12	7.85	8	0.24	7.91246	1.32	0.21	0.24	-6.8
O14579	Coatomer subunit epsilon OS=Homo sapiens GN=COPE PE=1 SV=3	COPE	5.24	5.48	5.9	6.28	6.29	5.63	6.03	5.26	5.83	4.68	2	0.35	5.66137	1.31	0.21	0.24	-6.81
Q9H1E1	Ribonuclease 7 OS=Homo sapiens GN=RNASE7 PE=1 SV=2	RNASE7	4.01	3.65	4.52	3.91	4.06	3.71	3.74	3.6	3.97	3.92	1	0.24	3.91055	1.31	0.21	0.24	-6.81
P61160	Actin-related protein 2 OS=Homo sapiens GN=ACTR2 PE=1 SV=1	ACTR2	5.47	5.33	5.49	5.95	6.48	5.07	5.37	5.23	5.75	5.83	2	0.29	5.59798	1.3	0.22	0.24	-6.82
P02533	Keratin, type I cytoskeletal 14 OS=Homo sapiens GN=KRT14 PE=1 SV=4	KRT14	10.68	10.83	11.1	10.53	10.31	10.45	9.99	10.26	9.97	11.28	12	0.3	10.5385	1.3	0.22	0.24	-6.83
Q96P63	Serpin B12 OS=Homo sapiens GN=SERPINB12 PE=1 SV=1	SERPINB12	6.45	6.4	6.46	5.82	5.12	5.57	5.29	5.74	5.38	6.49	2	0.36	5.87251	1.27	0.23	0.25	-6.86
Q52LJ0	Protein FAM98B OS=Homo sapiens GN=FAM98B PE=1 SV=1	FAM98B	3.98	3.82	3.84	4.19	4.26	3.43	3.98	4.05	3.77	3.76	2	0.22	3.9093	1.27	0.23	0.25	-6.86
Q9H583	HEAT repeat-containing protein 1 OS=Homo sapiens GN=HEATR1 PE=1 SV=3	HEATR1	5.22	3.95	3.64	3.7	3.89	4.68	3.55	2.99	3.63	3.35	1	0.44	3.8587	1.27	0.23	0.25	-6.86
P35241	Radixin OS=Homo sapiens GN=RDX PE=1 SV=1	RDX	5.95	6.23	6.42	6.81	6.98	5.87	6.35	6.29	6.55	6.08	3	0.25	6.3527	1.25	0.23	0.26	-6.88
P53680	AP-2 complex subunit sigma OS=Homo sapiens GN=AP2S1 PE=1 SV=2	AP2S1	5.14	4.94	5.24	5.08	5.41	4.93	4.86	4.88	5.07	5.23	2	0.17	5.07905	1.24	0.24	0.26	-6.89
P60903	Protein S100-A10 OS=Homo sapiens GN=S100A10 PE=1 SV=2	S100A10	5.9	6.05	6.34	6.67	6.87	5.89	6.53	6.16	6.3	5.64	1	0.26	6.23592	1.24	0.24	0.26	-6.9
P05089	Arginase-1 OS=Homo sapiens GN=ARG1 PE=1 SV=2	ARG1	5.62	6.68	5	5.39	5.64	4.79	4.61	5.13	6.58	4.98	1	0.45	5.4417	1.23	0.24	0.27	-6.91
P07196	Neurofilament light polypeptide OS=Homo sapiens GN=NEFL PE=1 SV=3	NEFL	4.64	5.23	4.83	4.44	4.31	4.91	4.85	5.04	4.43	5.57	1	-0.27	4.82512	-1.23	0.24	0.27	-6.91
O14974	Protein phosphatase 1 regulatory subunit 12A OS=Homo sapiens GN=PPP1R12A PE=1 SV=1	PPP1R12A	1.92	2.48	2.98	1.66	1.79	1.9	1.57	1.83	1.97	1.68	1	0.38	1.97632	1.19	0.26	0.29	-6.96
Q14444	Caprin-1 OS=Homo sapiens GN=CAPRIN1 PE=1 SV=2	CAPRIN1	6.91	7.08	7.16	7.31	7.37	7.04	7.15	7	7.07	6.87	3	0.14	7.0972	1.17	0.26	0.29	-6.98
Q6P5R6	60S ribosomal protein L22-like 1 OS=Homo sapiens GN=RPL22L1 PE=1 SV=2	RPL22L1	4.22	4.66	4.7	4.37	4.31	4.88	4.56	4.87	4.06	5.04	1	-0.23	4.56812	-1.17	0.26	0.29	-6.98
O14976	Cyclin-G-associated kinase OS=Homo sapiens GN=GAK PE=1 SV=2	GAK	3.88	4.41	4.43	4.36	5.48	4.74	4.63	4.65	4.86	5.09	1	-0.28	4.65272	-1.16	0.27	0.3	-6.99
Q9BSJ8	Extended synaptotagmin-1 OS=Homo sapiens GN=ESYT1 PE=1 SV=1	ESYT1	3.5	3.04	3.4	4.05	4.08	3.21	3.11	3.79	3.68	2.7	2	0.31	3.45597	1.16	0.27	0.3	-6.99
P26639	Threonine--tRNA ligase, cytoplasmic OS=Homo sapiens GN=TARS PE=1 SV=3	TARS	2.29	2.48	3.66	3.83	3.76	3.81	3.44	3.58	3.61	3.4	1	-0.36	3.38613	-1.16	0.27	0.3	-6.99
P63244	Receptor of activated protein C kinase 1 OS=Homo sapiens GN=RACK1 PE=1 SV=3	RACK1	8.8	8.82	9.03	9.08	9.34	8.8	8.83	8.86	8.88	9.01	6	0.14	8.94578	1.14	0.28	0.31	-7.02
O14776	Transcription elongation regulator 1 OS=Homo sapiens GN=TCERG1 PE=1 SV=2	TCERG1	7.75	7.46	7.4	7.2	7.3	7.25	6.93	7.05	7.36	7.67	3	0.17	7.33531	1.12	0.28	0.31	-7.03
Q9ULH0	Kinase D-interacting substrate of 220 kDa OS=Homo sapiens GN=KIDINS220 PE=1 SV=3	KIDINS220	4.56	4.24	3.74	3.44	3.93	4.42	4.25	4.09	3.48	5.47	1	-0.36	4.16138	-1.12	0.28	0.31	-7.04
O43776	Asparagine--tRNA ligase, cytoplasmic OS=Homo sapiens GN=NARS PE=1 SV=1	NARS	3.64	4.23	3.88	3.83	4.02	3.97	3.54	3.84	3.66	3.64	1	0.19	3.82475	1.12	0.28	0.31	-7.04
P27708	CAD protein OS=Homo sapiens GN=CAD PE=1 SV=3	CAD	3.23	2.26	3.47	3.67	3.12	3.01	3.22	3.1	2.98	1.31	1	0.43	2.93534	1.11	0.29	0.31	-7.04
Q7Z3K3	Pogo transposable element with ZNF domain OS=Homo sapiens GN=POGZ PE=1 SV=2	POGZ	2.18	1.77	2.17	2.76	2.58	1.07	1.74	1.71	2.71	2.33	1	0.38	2.10214	1.09	0.3	0.33	-7.07
P00918	Carbonic anhydrase 2 OS=Homo sapiens GN=CA2 PE=1 SV=2	CA2	2	3.1	3.14	2.65	1.86	1.9	1.82	2.27	2.89	2.07	1	0.36	2.36748	1.07	0.3	0.33	-7.09
P20930	Filaggrin OS=Homo sapiens GN=FLG PE=1 SV=3	FLG	9.66	9.06	9.98	8.87	8.07	9.16	9.09	8.95	10.07	10.21	9	-0.37	9.3132	-1.07	0.31	0.34	-7.09
Q9C0D6	FH2 domain-containing protein 1 OS=Homo sapiens GN=FHDC1 PE=1 SV=2	FHDC1	3.97	4.12	3.84	2.92	3.06	4.06	3.85	3.65	3.11	5.06	1	-0.36	3.76305	-1.05	0.31	0.34	-7.11
P13667	Protein disulfide-isomerase A4 OS=Homo sapiens GN=PDIA4 PE=1 SV=2	PDIA4	4.26	3.82	3.92	3.92	4.15	4.07	3.67	4.02	3.45	3.96	1	0.18	3.92417	1.04	0.32	0.35	-7.12
Q7L7X3	Serine/threonine-protein kinase TAO1 OS=Homo sapiens GN=TAOK1 PE=1 SV=1	TAOK1	2.38	2.42	3.4	3.32	3.01	3.5	3.38	2.9	2.68	3.49	1	-0.29	3.04768	-1.03	0.32	0.35	-7.13
P26641	Elongation factor 1-gamma OS=Homo sapiens GN=EEF1G PE=1 SV=3	EEF1G	9.06	9.21	9.9	10.33	10.37	9.1	9.8	9.59	9.96	9.07	7	0.27	9.63889	1.01	0.33	0.36	-7.15
P53618	Coatomer subunit beta OS=Homo sapiens GN=COPB1 PE=1 SV=3	COPB1	7.37	7.45	7.72	8.1	8.26	7.5	7.8	7.53	7.83	7.33	5	0.18	7.69007	1	0.34	0.37	-7.16
O15164	Transcription intermediary factor 1-alpha OS=Homo sapiens GN=TRIM24 PE=1 SV=3	TRIM24	5.02	4.98	4.98	4.77	4.64	5.13	4.9	5.28	4.47	5.53	1	-0.19	4.97092	-0.99	0.34	0.37	-7.17
Q14692	Ribosome biogenesis protein BMS1 homolog OS=Homo sapiens GN=BMS1 PE=1 SV=1	BMS1	3.83	3.41	3.45	3.42	3.52	3.62	3.02	3.52	2.6	3.74	1	0.23	3.41311	0.96	0.36	0.39	-7.2
P05023	Sodium/potassium-transporting ATPase subunit alpha-1 OS=Homo sapiens GN=ATP1A1 PE=1 SV=1	ATP1A1	4.96	5.04	5.22	4.87	4.95	5.16	4.72	5.34	4.94	5.72	1	-0.17	5.09277	-0.96	0.36	0.39	-7.21
Q15084	Protein disulfide-isomerase A6 OS=Homo sapiens GN=PDIA6 PE=1 SV=1	PDIA6	6.35	5.99	6.32	6.46	7.3	7.31	7.02	6.46	6.46	6.33	2	-0.23	6.59872	-0.95	0.36	0.39	-7.21
Q6UWP8	Suprabasin OS=Homo sapiens GN=SBSN PE=1 SV=2	SBSN	7.79	7.57	7.93	7.08	6.58	7.39	6.8	7.27	8.83	8.38	3	-0.34	7.56246	-0.95	0.36	0.39	-7.21
Q9UHV9	Prefoldin subunit 2 OS=Homo sapiens GN=PFDN2 PE=1 SV=1	PFDN2	6.46	6.26	6.28	6.28	6.44	6.27	5.99	6.26	6.25	6.4	2	0.11	6.29035	0.95	0.36	0.39	-7.21
Q12830	Nucleosome-remodeling factor subunit BPTF OS=Homo sapiens GN=BPTF PE=1 SV=3	BPTF	6.77	6.91	6.76	6.55	6.38	6.79	6.03	6.5	6.34	6.9	2	0.16	6.59355	0.95	0.36	0.39	-7.21
Q96HS1	Serine/threonine-protein phosphatase PGAM5, mitochondrial OS=Homo sapiens GN=PGAM5 PE=1 SV=2	PGAM5	4.96	5.33	5.11	5.05	4.8	5.31	5.05	5.43	4.67	5.66	1	-0.17	5.13739	-0.95	0.36	0.39	-7.21
P31944	Caspase-14 OS=Homo sapiens GN=CASP14 PE=1 SV=2	CASP14	6.05	5.97	6.59	5.69	5.49	5.92	5.87	5.81	6.92	6.39	3	-0.22	6.06911	-0.93	0.37	0.4	-7.23
Q9H3U1	Protein unc-45 homolog A OS=Homo sapiens GN=UNC45A PE=1 SV=1	UNC45A	5.62	5.94	5.92	5.75	5.81	6.01	5.74	5.86	5.69	6.48	3	-0.14	5.88162	-0.92	0.38	0.41	-7.24
Q02413	Desmoglein-1 OS=Homo sapiens GN=DSG1 PE=1 SV=2	DSG1	4.83	4.57	5.23	4.18	3.89	4.38	3.97	3.95	4.16	5.03	1	0.24	4.4179	0.91	0.38	0.41	-7.25
P12273	Prolactin-inducible protein OS=Homo sapiens GN=PIP PE=1 SV=1	PIP	7.58	7.34	8.84	7.45	6.79	7.41	7.35	7.16	7.12	7.65	2	0.26	7.46855	0.91	0.38	0.41	-7.25
Q8N9Q2	Protein SREK1IP1 OS=Homo sapiens GN=SREK1IP1 PE=1 SV=1	SREK1IP1	2.08	2.11	2.17	2.07	1.96	2.39	1.74	1.42	2.89	3.67	1	-0.34	2.24857	-0.89	0.39	0.42	-7.27
O43818	U3 small nucleolar RNA-interacting protein 2 OS=Homo sapiens GN=RRP9 PE=1 SV=1	RRP9	4.95	4.42	3.78	4.35	4.2	4.9	3.74	3.48	3.95	4.46	1	0.23	4.22334	0.85	0.41	0.45	-7.31
Q8NE71	ATP-binding cassette sub-family F member 1 OS=Homo sapiens GN=ABCF1 PE=1 SV=2	ABCF1	5.4	5.38	5.68	5.79	5.79	5.93	5.6	5.52	5.58	6.05	2	-0.13	5.67128	-0.84	0.41	0.45	-7.31
P49736	DNA replication licensing factor MCM2 OS=Homo sapiens GN=MCM2 PE=1 SV=4	MCM2	3.85	3.79	4.38	4.19	4.16	3.75	3.88	3.75	3.84	4.4	1	0.15	3.99839	0.81	0.43	0.47	-7.34
P42357	Histidine ammonia-lyase OS=Homo sapiens GN=HAL PE=1 SV=1	HAL	4.76	4.64	4.97	4.03	3.92	3.92	3.54	4.49	4.02	5.19	1	0.23	4.34801	0.78	0.45	0.49	-7.36
Q96QA5	Gasdermin-A OS=Homo sapiens GN=GSDMA PE=1 SV=4	GSDMA	4.72	4.89	4.93	4.28	3.67	4.55	3.49	4.71	3.64	4.89	1	0.24	4.37722	0.77	0.46	0.49	-7.37
P08779	Keratin, type I cytoskeletal 16 OS=Homo sapiens GN=KRT16 PE=1 SV=4	KRT16	10.11	10.26	11.31	10.68	11.03	10.47	10.26	10.11	10.17	11.37	15	0.2	10.576	0.75	0.47	0.5	-7.38
Q9NX58	Cell growth-regulating nucleolar protein OS=Homo sapiens GN=LYAR PE=1 SV=2	LYAR	4.39	4.02	4.34	3.79	4.04	4.73	3.29	3.91	3.36	4.32	1	0.19	4.01874	0.72	0.48	0.52	-7.4
O00479	High mobility group nucleosome-binding domain-containing protein 4 OS=Homo sapiens GN=HMGN4 PE=1 SV=3	HMGN4	4.79	5.02	4.48	4.85	4.66	4.96	4.79	4.23	4.73	4.49	1	0.12	4.7005	0.71	0.49	0.52	-7.41
P35606	Coatomer subunit beta' OS=Homo sapiens GN=COPB2 PE=1 SV=2	COPB2	7.77	7.9	8.27	8.55	8.56	8.13	8.27	8.24	8.5	8.47	9	-0.12	8.26598	-0.7	0.5	0.53	-7.42
O76011	Keratin, type I cuticular Ha4 OS=Homo sapiens GN=KRT34 PE=1 SV=2	KRT34	6.49	6.84	6.84	6.53	6.39	6.53	6.27	8.29	5.93	7.28	4	-0.24	6.74099	-0.7	0.5	0.53	-7.42
P10412	Histone H1.4 OS=Homo sapiens GN=HIST1H1E PE=1 SV=2	HIST1H1E	10.38	10.79	10.52	11.01	10.58	10.82	10.69	10.73	10.88	10.59	5	-0.09	10.6996	-0.69	0.5	0.54	-7.43
Q8NF37	Lysophosphatidylcholine acyltransferase 1 OS=Homo sapiens GN=LPCAT1 PE=1 SV=2	LPCAT1	2.82	1.77	1.69	2.07	3.16	2.02	2.89	2.99	2.79	2.02	1	-0.24	2.42259	-0.67	0.51	0.55	-7.44
P18583	Protein SON OS=Homo sapiens GN=SON PE=1 SV=4	SON	6.98	6.88	6.81	6.55	6.54	6.62	6.41	6.7	6.59	6.97	4	0.09	6.70322	0.67	0.51	0.55	-7.44
P78386	Keratin, type II cuticular Hb5 OS=Homo sapiens GN=KRT85 PE=1 SV=1	KRT85	5.78	6.1	6.07	5.61	5.51	5.66	5.44	8.13	5.15	6.09	2	-0.28	5.95465	-0.64	0.53	0.57	-7.46
P24534	Elongation factor 1-beta OS=Homo sapiens GN=EEF1B2 PE=1 SV=3	EEF1B2	5.39	5.48	5.73	6.15	6.14	5.79	5.68	5.47	5.89	5.51	1	0.11	5.7206	0.63	0.54	0.57	-7.47
P01024	Complement C3 OS=Homo sapiens GN=C3 PE=1 SV=2	C3	7.72	7.96	7.69	7.45	7.46	7.96	7.43	7.8	7.41	8.19	5	-0.1	7.70589	-0.62	0.54	0.58	-7.47
Q9UBW7	Zinc finger MYM-type protein 2 OS=Homo sapiens GN=ZMYM2 PE=1 SV=1	ZMYM2	2.25	3.28	1.95	2.65	3.16	0.02	2.84	2.05	2.75	3.9	1	0.35	2.484	0.6	0.56	0.6	-7.49
Q5RKV6	Exosome complex component MTR3 OS=Homo sapiens GN=EXOSC6 PE=1 SV=1	EXOSC6	2.35	3.7	3.05	2.87	2.86	2.87	2.88	2.94	3.08	2.26	1	0.16	2.88616	0.59	0.57	0.6	-7.5
P01040	Cystatin-A OS=Homo sapiens GN=CSTA PE=1 SV=1	CSTA	8.54	8.13	9.27	7.94	7.01	8.27	7.64	7.81	8.11	8.16	1	0.18	8.08934	0.58	0.57	0.61	-7.5
P61026	Ras-related protein Rab-10 OS=Homo sapiens GN=RAB10 PE=1 SV=1	RAB10	5.96	6.04	6.1	6.28	6.33	6.16	5.84	5.88	6.11	6.32	1	0.08	6.10376	0.57	0.58	0.61	-7.5
P39019	40S ribosomal protein S19 OS=Homo sapiens GN=RPS19 PE=1 SV=2	RPS19	8.52	8.8	8.88	9.23	9.33	8.96	8.92	9.01	9.21	9.08	7	-0.08	8.99308	-0.56	0.58	0.62	-7.51
O75396	Vesicle-trafficking protein SEC22b OS=Homo sapiens GN=SEC22B PE=1 SV=4	SEC22B	4.5	4.16	4.45	4.36	4.37	4.02	3.76	4.72	4.02	4.74	2	0.11	4.31016	0.56	0.58	0.62	-7.51
P13645	Keratin, type I cytoskeletal 10 OS=Homo sapiens GN=KRT10 PE=1 SV=6	KRT10	13.95	13.34	13.81	12.88	12.34	12.81	11.95	13.25	12.62	14.58	26	0.23	13.1519	0.53	0.6	0.64	-7.53
P51397	Death-associated protein 1 OS=Homo sapiens GN=DAP PE=1 SV=3	DAP	3.18	3.47	3.38	1.81	2.96	3.05	2.66	3.06	1	3.8	1	0.25	2.83785	0.52	0.61	0.65	-7.53
Q14574	Desmocollin-3 OS=Homo sapiens GN=DSC3 PE=1 SV=3	DSC3	6.68	6.44	6.31	6.37	5.79	5.75	5.69	5.74	6.91	6.83	2	0.14	6.25198	0.52	0.61	0.65	-7.54
Q05D32	CTD small phosphatase-like protein 2 OS=Homo sapiens GN=CTDSPL2 PE=1 SV=2	CTDSPL2	2.22	2.29	2.3	2.01	2.85	2.2	2.66	2.82	1.77	2.97	1	-0.15	2.40877	-0.51	0.62	0.65	-7.54
Q6P6C2	RNA demethylase ALKBH5 OS=Homo sapiens GN=ALKBH5 PE=1 SV=2	ALKBH5	3.63	3.69	3.21	3.17	2.96	3.65	3.14	3.74	3.19	3.48	1	-0.11	3.38598	-0.49	0.63	0.67	-7.55
P16403	Histone H1.2 OS=Homo sapiens GN=HIST1H1C PE=1 SV=2	HIST1H1C	10.2	10.54	10.3	10.85	10.5	10.61	10.54	10.5	10.66	10.4	6	-0.06	10.5099	-0.49	0.63	0.67	-7.55
Q8IWZ6	Bardet-Biedl syndrome 7 protein OS=Homo sapiens GN=BBS7 PE=1 SV=2	BBS7	3.59	1.91	3.38	1.94	0.98	1.81	0.01	1.52	2.66	4.18	1	0.32	2.19814	0.47	0.65	0.68	-7.56
Q15517	Corneodesmosin OS=Homo sapiens GN=CDSN PE=1 SV=3	CDSN	6.77	7.1	6.41	6.1	5.05	5.9	5.37	6.11	7.84	7.26	1	-0.21	6.39117	-0.46	0.65	0.69	-7.57
Q12849	G-rich sequence factor 1 OS=Homo sapiens GN=GRSF1 PE=1 SV=3	GRSF1	1.96	2.19	2.1	2.96	2.9	1.62	2.03	1.91	1.74	3.86	1	0.19	2.32613	0.45	0.66	0.69	-7.57
Q9Y3C1	Nucleolar protein 16 OS=Homo sapiens GN=NOP16 PE=1 SV=2	NOP16	3.47	2.62	4.07	3.76	2.77	4.09	3.02	3.18	3.33	3.78	1	-0.14	3.40823	-0.45	0.66	0.69	-7.57
P55039	Developmentally-regulated GTP-binding protein 2 OS=Homo sapiens GN=DRG2 PE=1 SV=1	DRG2	2.47	2.11	2.84	1.98	1.26	2.23	1.78	2.05	1.46	2.4	1	0.15	2.05808	0.43	0.67	0.7	-7.58
Q8N1N4	Keratin, type II cytoskeletal 78 OS=Homo sapiens GN=KRT78 PE=1 SV=2	KRT78	8.14	8.04	8.17	7.39	6.98	7.52	6.91	7.58	7.33	8.72	6	0.13	7.67807	0.41	0.69	0.72	-7.59
P51114	Fragile X mental retardation syndrome-related protein 1 OS=Homo sapiens GN=FXR1 PE=1 SV=3	FXR1	5.53	5.32	5.39	5.63	5.32	5.63	5.34	5.3	5.44	5.21	2	0.05	5.4128	0.41	0.69	0.72	-7.59
Q13867	Bleomycin hydrolase OS=Homo sapiens GN=BLMH PE=1 SV=1	BLMH	6.22	6.06	6.27	5.73	4.51	5.41	4.57	5.71	5.8	6.56	1	0.15	5.68394	0.4	0.7	0.73	-7.6
Q15050	Ribosome biogenesis regulatory protein homolog OS=Homo sapiens GN=RRS1 PE=1 SV=2	RRS1	5.27	5.19	5.18	4.51	5	5.56	4.79	4.58	4.81	5.01	4	0.08	4.98886	0.39	0.71	0.74	-7.6
P33993	DNA replication licensing factor MCM7 OS=Homo sapiens GN=MCM7 PE=1 SV=4	MCM7	6.2	6.47	6.25	6.28	6.41	6.43	6.29	6.38	6.14	6.59	3	-0.05	6.34499	-0.37	0.71	0.74	-7.6
P62195	26S proteasome regulatory subunit 8 OS=Homo sapiens GN=PSMC5 PE=1 SV=1	PSMC5	3.8	4.16	4.42	4.29	4.37	4.31	3.68	4.08	4.3	4.33	2	0.07	4.17445	0.36	0.72	0.75	-7.61
Q96L92	Sorting nexin-27 OS=Homo sapiens GN=SNX27 PE=1 SV=2	SNX27	4.98	5.29	5.44	5.4	5.15	5.21	5.19	5.09	5.11	5.97	1	-0.06	5.28231	-0.36	0.73	0.76	-7.61
P35908	Keratin, type II cytoskeletal 2 epidermal OS=Homo sapiens GN=KRT2 PE=1 SV=2	KRT2	14.34	13.57	13.93	13.11	12.45	12.87	11.99	13.28	13.45	14.97	41	0.17	13.3946	0.36	0.73	0.76	-7.61
Q15323	Keratin, type I cuticular Ha1 OS=Homo sapiens GN=KRT31 PE=1 SV=3	KRT31	3.68	3.58	3.45	3.17	3.12	3.32	3.03	4.12	1.9	3.99	1	0.13	3.33736	0.35	0.73	0.76	-7.61
P25311	Zinc-alpha-2-glycoprotein OS=Homo sapiens GN=AZGP1 PE=1 SV=2	AZGP1	4.89	4.76	5.93	4.68	3.42	5.03	4.6	4.12	5.5	5.11	1	-0.13	4.80243	-0.35	0.73	0.76	-7.61
O95239	Chromosome-associated kinesin KIF4A OS=Homo sapiens GN=KIF4A PE=1 SV=3	KIF4A	4.68	4.95	4.5	4.17	4.71	4.7	4.18	4.75	4.38	4.69	2	0.06	4.57073	0.34	0.74	0.77	-7.62
Q9HCG8	Pre-mRNA-splicing factor CWC22 homolog OS=Homo sapiens GN=CWC22 PE=1 SV=3	CWC22	5.52	5.84	5.38	5.18	5.17	5.57	5.19	5.64	5.13	5.86	1	-0.06	5.44651	-0.34	0.74	0.77	-7.62
P06702	Protein S100-A9 OS=Homo sapiens GN=S100A9 PE=1 SV=1	S100A9	8.71	8.62	10.24	9.27	7.42	8.72	8.7	8.76	8.5	8.95	6	0.13	8.78933	0.34	0.74	0.77	-7.62
P05198	Eukaryotic translation initiation factor 2 subunit 1 OS=Homo sapiens GN=EIF2S1 PE=1 SV=3	EIF2S1	6.28	5.6	5.99	5.96	6.6	6.07	6.59	5.71	5.76	5.98	2	0.07	6.05546	0.33	0.75	0.77	-7.62
P05386	60S acidic ribosomal protein P1 OS=Homo sapiens GN=RPLP1 PE=1 SV=1	RPLP1	6	6.07	6.53	6.56	6.24	6.09	6.05	6.52	6.25	6.24	1	0.05	6.25484	0.33	0.75	0.77	-7.62
Q14562	ATP-dependent RNA helicase DHX8 OS=Homo sapiens GN=DHX8 PE=1 SV=1	DHX8	6.43	6.28	6.23	5.99	5.84	6.25	5.89	6.18	5.78	6.42	2	0.05	6.12887	0.32	0.76	0.78	-7.63
O95433	Activator of 90 kDa heat shock protein ATPase homolog 1 OS=Homo sapiens GN=AHSA1 PE=1 SV=1	AHSA1	4.69	5.19	4.99	5.26	5.36	5.47	5.05	4.86	4.87	4.99	1	0.05	5.07234	0.31	0.76	0.79	-7.63
P31151	Protein S100-A7 OS=Homo sapiens GN=S100A7 PE=1 SV=4	S100A7	7.31	6.95	8.22	6.7	7.05	7.52	7.97	6.85	6.83	7.47	1	-0.08	7.28539	-0.29	0.77	0.8	-7.63
P50570	Dynamin-2 OS=Homo sapiens GN=DNM2 PE=1 SV=2	DNM2	4.42	4.38	4.33	4.67	4.42	4.41	4.38	4.28	4.37	5	2	-0.05	4.46553	-0.29	0.78	0.8	-7.64
P08123	Collagen alpha-2(I) chain OS=Homo sapiens GN=COL1A2 PE=1 SV=7	COL1A2	3.53	4.05	3.56	3.34	3.79	2.45	3.05	2.33	1.91	10.58	2	-0.41	3.85874	-0.27	0.79	0.81	-7.64
P13646	Keratin, type I cytoskeletal 13 OS=Homo sapiens GN=KRT13 PE=1 SV=4	KRT13	4.72	4.84	4.76	4.41	4.21	4.44	4.23	4.67	4.33	5.02	1	0.05	4.56276	0.27	0.79	0.81	-7.64
Q7Z4W1	L-xylulose reductase OS=Homo sapiens GN=DCXR PE=1 SV=2	DCXR	4.47	4.35	4.6	4.15	4.1	4.15	3.9	4.34	4.27	4.78	1	0.05	4.31104	0.27	0.79	0.81	-7.64
Q01518	Adenylyl cyclase-associated protein 1 OS=Homo sapiens GN=CAP1 PE=1 SV=5	CAP1	4.76	4.92	5.43	5.27	5.04	4.88	5.28	5	5.26	5.22	1	-0.04	5.10622	-0.27	0.79	0.81	-7.64
O76009	Keratin, type I cuticular Ha3-I OS=Homo sapiens GN=KRT33A PE=2 SV=2	KRT33A	4.13	4.22	3.98	3.82	3.67	3.5	3.39	4.75	3.42	4.41	1	0.07	3.92897	0.25	0.8	0.82	-7.64
Q9Y388	RNA-binding motif protein, X-linked 2 OS=Homo sapiens GN=RBMX2 PE=1 SV=2	RBMX2	3.98	3.56	4.1	3.42	4.15	4.66	4.27	3.46	2.8	3.66	1	0.07	3.80669	0.24	0.81	0.83	-7.65
Q96G21	U3 small nucleolar ribonucleoprotein protein IMP4 OS=Homo sapiens GN=IMP4 PE=1 SV=1	IMP4	3.44	2.22	2.77	2.61	1.89	3.31	2.64	2.15	2.46	2.02	1	0.07	2.55015	0.21	0.84	0.86	-7.66
Q7Z794	Keratin, type II cytoskeletal 1b OS=Homo sapiens GN=KRT77 PE=1 SV=3	KRT77	7.28	7.3	7.87	7.07	6.26	6.51	5.98	8.64	6.37	7.82	5	0.09	7.10903	0.21	0.84	0.86	-7.66
P46063	ATP-dependent DNA helicase Q1 OS=Homo sapiens GN=RECQL PE=1 SV=3	RECQL	6.52	6.68	6.74	6.44	6.42	6.72	6.34	6.51	6.43	6.94	1	-0.03	6.57365	-0.19	0.85	0.87	-7.66
P29372	DNA-3-methyladenine glycosylase OS=Homo sapiens GN=MPG PE=1 SV=3	MPG	2.08	2.33	3.29	2.67	2.51	2.23	2.59	2.97	2.68	2.15	1	0.05	2.54954	0.17	0.87	0.88	-7.66
O14929	Histone acetyltransferase type B catalytic subunit OS=Homo sapiens GN=HAT1 PE=1 SV=1	HAT1	3.11	3.48	3.19	2.54	3.04	2.91	3.33	2.84	2.7	3.4	1	0.04	3.05457	0.17	0.87	0.89	-7.66
P62899	60S ribosomal protein L31 OS=Homo sapiens GN=RPL31 PE=1 SV=1	RPL31	9.69	9.78	10.17	10.34	10.43	9.86	10.02	10.19	10.18	10.04	6	0.02	10.0705	0.16	0.87	0.89	-7.67
P81605	Dermcidin OS=Homo sapiens GN=DCD PE=1 SV=2	DCD	9.36	9.57	10.63	9.12	7.89	9.31	8.89	8.82	9.25	10	5	0.06	9.28299	0.15	0.88	0.9	-7.67
Q15773	Myeloid leukemia factor 2 OS=Homo sapiens GN=MLF2 PE=1 SV=1	MLF2	4.69	4.88	5	4.81	4.48	5.21	4.39	4.68	4.53	5.17	1	-0.03	4.78468	-0.14	0.89	0.91	-7.67
P62861	40S ribosomal protein S30 OS=Homo sapiens GN=FAU PE=1 SV=1	FAU	8.73	9.24	8.83	9.09	8.98	8.91	8.89	8.92	8.98	9.26	2	-0.02	8.98424	-0.14	0.89	0.91	-7.67
O60239	SH3 domain-binding protein 5 OS=Homo sapiens GN=SH3BP5 PE=1 SV=2	SH3BP5	3.57	2.48	3.45	2.92	3.4	3.34	2.74	3.84	2.68	3.06	1	0.03	3.14768	0.11	0.91	0.93	-7.67
P61626	Lysozyme C OS=Homo sapiens GN=LYZ PE=1 SV=1	LYZ	6.55	6.35	7.67	6.51	6.01	6.7	7.62	5.96	6.09	6.89	1	-0.03	6.63433	-0.1	0.92	0.93	-7.67
Q9BRZ2	E3 ubiquitin-protein ligase TRIM56 OS=Homo sapiens GN=TRIM56 PE=1 SV=3	TRIM56	2.25	2.77	3.31	3.36	2.72	2.09	2.03	3.75	2.62	4.1	1	-0.03	2.90043	-0.08	0.94	0.95	-7.68
Q6P2E9	Enhancer of mRNA-decapping protein 4 OS=Homo sapiens GN=EDC4 PE=1 SV=1	EDC4	5.65	5.32	5.65	5.43	5.73	5.66	5.46	5.64	5.55	5.51	2	-0.01	5.5598	-0.07	0.94	0.95	-7.68
P02452	Collagen alpha-1(I) chain OS=Homo sapiens GN=COL1A1 PE=1 SV=5	COL1A1	2.98	4.72	3.64	3.54	2.66	2.42	1.33	2.52	1.97	9.76	2	-0.09	3.55177	-0.06	0.95	0.96	-7.68
P25705	ATP synthase subunit alpha, mitochondrial OS=Homo sapiens GN=ATP5A1 PE=1 SV=1	ATP5A1	3.62	3.51	3.8	3.81	3.71	3.98	2.46	4.03	4.1	3.98	2	-0.02	3.70013	-0.06	0.95	0.96	-7.68
Q9NW13	RNA-binding protein 28 OS=Homo sapiens GN=RBM28 PE=1 SV=3	RBM28	8.16	7.31	7.04	7.03	7.49	8.17	6.89	7.3	7.24	7.36	4	0.02	7.3973	0.06	0.95	0.96	-7.68
P49588	Alanine--tRNA ligase, cytoplasmic OS=Homo sapiens GN=AARS PE=1 SV=2	AARS	5.82	5.55	5.93	5.92	5.97	6.01	5.75	5.92	5.86	5.68	2	-0.01	5.84209	-0.06	0.96	0.96	-7.68
P60174	Triosephosphate isomerase OS=Homo sapiens GN=TPI1 PE=1 SV=3	TPI1	6.43	6.33	6.67	6.56	6.2	6.52	6.05	6.5	6.5	6.56	1	0.01	6.43129	0.05	0.96	0.96	-7.68
Q5D862	Filaggrin-2 OS=Homo sapiens GN=FLG2 PE=1 SV=1	FLG2	8.5	8.39	8.71	8.01	7.41	8.18	7.37	8.61	7.94	8.97	6	-0.01	8.20869	-0.04	0.97	0.98	-7.68
P07814	Bifunctional glutamate/proline--tRNA ligase OS=Homo sapiens GN=EPRS PE=1 SV=5	EPRS	7.1	7.17	7.55	7.72	7.6	7.39	7.33	7.54	7.5	7.36	3	0	7.42532	0.04	0.97	0.98	-7.68
Q08188	Protein-glutamine gamma-glutamyltransferase E OS=Homo sapiens GN=TGM3 PE=1 SV=4	TGM3	6.63	6.49	6.76	5.76	5.15	5.78	5.55	6.24	6.3	6.97	2	-0.01	6.16371	-0.03	0.97	0.98	-7.68
Q08554	Desmocollin-1 OS=Homo sapiens GN=DSC1 PE=1 SV=2	DSC1	8.67	8.45	7.94	7.48	6.76	7.12	6.78	7.52	8.46	9.35	2	0.01	7.85332	0.03	0.98	0.98	-7.68
P51571	Translocon-associated protein subunit delta OS=Homo sapiens GN=SSR4 PE=1 SV=1	SSR4	3.01	3.17	3.26	3.12	2.49	3.36	1.93	3.21	2.73	3.86	1	-0.01	3.01368	-0.02	0.98	0.99	-7.68
P61966	AP-1 complex subunit sigma-1A OS=Homo sapiens GN=AP1S1 PE=1 SV=1	AP1S1	2.18	1.91	2.06	1.45	2.88	1.76	1.61	1.91	1.7	3.48	1	0.01	2.09471	0.01	0.99	0.99	-7.68
Q93062	RNA-binding protein with multiple splicing OS=Homo sapiens GN=RBPMS PE=1 SV=1	RBPMS	6.07	5.96	6.01	5.88	5.77	6.16	5.72	5.79	5.79	6.24	1	0	5.93936	-0.01	0.99	0.99	-7.68
Q9H4G0	Band 4.1-like protein 1 OS=Homo sapiens GN=EPB41L1 PE=1 SV=2	EPB41L1	3.97	4.45	4.77	3.96	3.55	3.97	3.16	4.87	4.11	4.6	1	0	4.14161	0	1	1	-7.68
