# Supplementary material for: A quantitative mass spectrometry-based approach to monitor the dynamics of endogenous chromatin-associated protein complexes
Source: Nat Commun. 2018 Jun 13;9:2311. doi: 10.1038/s41467-018-04619-5 (PMC5998130; doi:10.1038/s41467-018-04619-5)
Supplement: Supplementary file 8 — Supplementary Data Set 6 [file 41467_2018_4619_MOESM8_ESM.xlsx]

## Sheet: specificity_POLR2A
Uniprot Accession	Description	Gene Name	POLR2A-rep01	POLR2A-rep02	POLR2A-rep03	POLR2A-rep04	POLR2A-rep05	IgG-rep01	IgG-rep02	IgG-rep03	IgG-rep04	IgG-rep05	#Unique_Peptides	log2FC (POLR2As/IgGs)	AvgIntensity	t	P.Value	adj.P.Val	B
Q96QC0	Serine/threonine-protein phosphatase 1 regulatory subunit 10 OS=Homo sapiens GN=PPP1R10 PE=1 SV=1	PPP1R10	14.03	13.83	13.73	13.9	13.83	9.44	9.47	9.52	9.59	9.63	33	4.33	11.6949	49.83	5.9e-19	4.9e-16	33.39
Q92576	PHD finger protein 3 OS=Homo sapiens GN=PHF3 PE=1 SV=3	PHF3	14.2	14.06	14.1	14.11	14.14	10.1	10.29	10.21	10.25	10.27	47	3.9	12.1723	48.88	8e-19	4.9e-16	33.12
O00267	Transcription elongation factor SPT5 OS=Homo sapiens GN=SUPT5H PE=1 SV=1	SUPT5H	15.18	15.04	15.12	15.3	15.13	10.93	11.22	11.12	11.17	11.14	45	4.04	13.1354	48.14	1e-18	4.9e-16	32.9
Q7KZ85	Transcription elongation factor SPT6 OS=Homo sapiens GN=SUPT6H PE=1 SV=2	SUPT6H	15.94	15.84	16	16.1	15.94	11.9	12.13	12.02	12.13	12.2	74	3.89	14.0202	47.27	1.4e-18	4.9e-16	32.64
Q9UPT8	Zinc finger CCCH domain-containing protein 4 OS=Homo sapiens GN=ZC3H4 PE=1 SV=3	ZC3H4	12.5	12.49	12.6	12.74	12.48	8.01	8.05	8.12	8.23	8.28	22	4.42	10.3493	46	2.1e-18	6.1e-16	32.26
Q86VM9	Zinc finger CCCH domain-containing protein 18 OS=Homo sapiens GN=ZC3H18 PE=1 SV=2	ZC3H18	12.73	12.65	12.41	12.47	12.42	8.03	8.08	8.18	7.91	8.17	18	4.46	10.3039	44.54	3.5e-18	7.2e-16	31.79
P24928	DNA-directed RNA polymerase II subunit RPB1 OS=Homo sapiens GN=POLR2A PE=1 SV=2	POLR2A	16.84	16.75	17.13	17.24	17.01	12.63	12.82	12.8	12.88	12.84	96	4.2	14.8934	44.14	4e-18	7.2e-16	31.66
Q9GZS3	WD repeat-containing protein 61 OS=Homo sapiens GN=WDR61 PE=1 SV=1	WDR61	11.96	11.99	12.03	12.23	11.96	7.48	7.72	7.69	7.8	7.76	10	4.35	9.86111	43.84	4.5e-18	7.2e-16	31.56
P62875	DNA-directed RNA polymerases I, II, and III subunit RPABC5 OS=Homo sapiens GN=POLR2L PE=1 SV=1	POLR2L	11.55	11.3	11.3	11.79	11.53	6.57	6.34	6.32	6.57	6.3	2	5.07	8.95751	43.83	4.5e-18	7.2e-16	31.56
Q8N7H5	RNA polymerase II-associated factor 1 homolog OS=Homo sapiens GN=PAF1 PE=1 SV=2	PAF1	13.73	13.53	13.52	13.75	13.57	9.47	9.71	9.53	9.74	9.7	26	3.99	11.6239	43.28	5.5e-18	8e-16	31.37
P08621	U1 small nuclear ribonucleoprotein 70 kDa OS=Homo sapiens GN=SNRNP70 PE=1 SV=2	SNRNP70	14.26	14.29	14	13.92	14	10.05	9.98	10.12	10.08	10.14	14	4.02	12.0847	42.72	6.8e-18	8.9e-16	31.19
P19387	DNA-directed RNA polymerase II subunit RPB3 OS=Homo sapiens GN=POLR2C PE=1 SV=2	POLR2C	12.76	12.58	12.67	12.98	12.73	8.59	8.65	8.77	8.75	8.84	13	4.02	10.7319	40.91	1.3e-17	1.5e-15	30.55
Q6PD62	RNA polymerase-associated protein CTR9 homolog OS=Homo sapiens GN=CTR9 PE=1 SV=1	CTR9	14.5	14.44	14.51	14.62	14.48	10.53	10.83	10.81	10.94	10.9	34	3.71	12.6568	40.8	1.4e-17	1.5e-15	30.51
P30876	DNA-directed RNA polymerase II subunit RPB2 OS=Homo sapiens GN=POLR2B PE=1 SV=1	POLR2B	15.48	15.33	15.45	15.72	15.51	11.51	11.81	11.77	11.83	11.82	52	3.75	13.6228	40.63	1.5e-17	1.5e-15	30.45
Q6UXN9	WD repeat-containing protein 82 OS=Homo sapiens GN=WDR82 PE=1 SV=1	WDR82	12.91	13.01	13.25	13.5	13.03	8.61	8.36	8.34	8.58	8.55	11	4.65	10.8143	39.93	2e-17	1.9e-15	30.19
P62487	DNA-directed RNA polymerase II subunit RPB7 OS=Homo sapiens GN=POLR2G PE=1 SV=1	POLR2G	12.28	12.32	12.45	12.74	12.34	8.08	8.21	8.16	8.34	8.29	9	4.21	10.3211	39.58	2.3e-17	2e-15	30.06
Q5VTR2	E3 ubiquitin-protein ligase BRE1A OS=Homo sapiens GN=RNF20 PE=1 SV=2	RNF20	12.11	12.16	12.11	12.32	11.92	8.1	8.28	8.3	8.2	8.31	27	3.88	10.1797	39.47	2.4e-17	2e-15	30.02
Q9P1Y6	PHD and RING finger domain-containing protein 1 OS=Homo sapiens GN=PHRF1 PE=1 SV=3	PHRF1	10.33	10.49	10.47	10.36	10.4	6.26	6.49	6.41	6.04	6.36	10	4.1	8.36142	38.96	2.9e-17	2.3e-15	29.82
Q15560	Transcription elongation factor A protein 2 OS=Homo sapiens GN=TCEA2 PE=1 SV=1	TCEA2	11.43	11.21	11.55	11.91	11.39	6.38	5.87	5.9	6.04	6.3	6	5.4	8.79946	38.54	3.5e-17	2.3e-15	29.66
P49756	RNA-binding protein 25 OS=Homo sapiens GN=RBM25 PE=1 SV=3	RBM25	13.66	13.69	13.37	13.17	13.34	9.38	9.44	9.4	9.48	9.4	30	4.03	11.4319	38.44	3.6e-17	2.3e-15	29.62
O95104	Splicing factor, arginine/serine-rich 15 OS=Homo sapiens GN=SCAF4 PE=1 SV=3	SCAF4	11.15	11.28	11.48	11.42	11.22	7.36	7.45	7.61	7.47	7.53	8	3.83	9.39807	38.43	3.6e-17	2.3e-15	29.62
Q9UPN6	Protein SCAF8 OS=Homo sapiens GN=SCAF8 PE=1 SV=1	SCAF8	11.58	11.75	12	11.85	11.69	7.95	8.02	7.84	7.87	7.84	13	3.87	9.83973	38.42	3.6e-17	2.3e-15	29.62
Q8IWX8	Calcium homeostasis endoplasmic reticulum protein OS=Homo sapiens GN=CHERP PE=1 SV=3	CHERP	12.38	12.44	12.06	12	12.17	8.12	8.16	8.24	8.13	8.24	12	4.03	10.192	38.42	3.6e-17	2.3e-15	29.62
Q6P1J9	Parafibromin OS=Homo sapiens GN=CDC73 PE=1 SV=1	CDC73	14.48	14.48	14.63	14.73	14.52	10.38	10.44	10.74	10.84	10.75	40	3.93	12.5993	38.2	4e-17	2.3e-15	29.53
Q9Y5B9	FACT complex subunit SPT16 OS=Homo sapiens GN=SUPT16H PE=1 SV=1	SUPT16H	14.46	14.23	14.08	14.37	14.21	10.51	10.84	10.66	10.67	10.64	50	3.6	12.4656	38.16	4.1e-17	2.3e-15	29.51
Q9BYW2	Histone-lysine N-methyltransferase SETD2 OS=Homo sapiens GN=SETD2 PE=1 SV=3	SETD2	12.54	12.58	12.51	12.53	12.41	8.63	8.93	8.95	9.01	8.96	27	3.62	10.7045	37.95	4.4e-17	2.5e-15	29.43
P14866	Heterogeneous nuclear ribonucleoprotein L OS=Homo sapiens GN=HNRNPL PE=1 SV=2	HNRNPL	14.01	13.99	13.74	13.74	13.86	10.61	10.71	10.59	10.63	10.6	19	3.24	12.2484	37.8	4.7e-17	2.5e-15	29.37
Q99590	Protein SCAF11 OS=Homo sapiens GN=SCAF11 PE=1 SV=2	SCAF11	13.82	13.69	13.79	13.86	13.67	10.05	10.38	10.34	10.4	10.38	33	3.45	12.04	37.74	4.8e-17	2.5e-15	29.35
Q9BXP5	Serrate RNA effector molecule homolog OS=Homo sapiens GN=SRRT PE=1 SV=1	SRRT	13.24	13.19	12.89	13.13	12.94	9.17	9.18	9.4	9.42	9.39	19	3.77	11.1926	37.56	5.2e-17	2.5e-15	29.27
P31942	Heterogeneous nuclear ribonucleoprotein H3 OS=Homo sapiens GN=HNRNPH3 PE=1 SV=2	HNRNPH3	13.04	12.94	12.69	12.77	12.87	9.46	9.33	9.4	9.27	9.3	10	3.51	11.1063	37.49	5.4e-17	2.5e-15	29.25
Q92804	TATA-binding protein-associated factor 2N OS=Homo sapiens GN=TAF15 PE=1 SV=1	TAF15	11.46	11.3	11.27	11.31	11.36	7.9	7.84	7.88	7.76	7.62	7	3.54	9.57021	37.44	5.5e-17	2.5e-15	29.23
Q92841	Probable ATP-dependent RNA helicase DDX17 OS=Homo sapiens GN=DDX17 PE=1 SV=2	DDX17	13.61	13.58	13.39	13.33	13.37	9.72	9.95	9.88	9.86	10.09	21	3.56	11.6767	37.01	6.6e-17	3e-15	29.05
Q15233	Non-POU domain-containing octamer-binding protein OS=Homo sapiens GN=NONO PE=1 SV=4	NONO	14.07	14.03	13.78	13.71	13.84	10.59	10.56	10.62	10.5	10.53	25	3.32	12.2222	36.81	7.2e-17	3.1e-15	28.97
P62304	Small nuclear ribonucleoprotein E OS=Homo sapiens GN=SNRPE PE=1 SV=1	SNRPE	10.84	10.78	10.46	10.47	10.65	6.83	6.77	6.78	6.72	6.59	4	3.9	8.69055	36.78	7.3e-17	3.1e-15	28.96
Q9BUJ2	Heterogeneous nuclear ribonucleoprotein U-like protein 1 OS=Homo sapiens GN=HNRNPUL1 PE=1 SV=2	HNRNPUL1	12.36	12.28	12	12.06	12.1	8.62	8.41	8.56	8.6	8.52	19	3.62	10.3516	36.59	7.9e-17	3.3e-15	28.88
Q96ST2	Protein IWS1 homolog OS=Homo sapiens GN=IWS1 PE=1 SV=2	IWS1	13.3	13.09	13.08	13.32	13.12	9.34	9.64	9.59	9.73	9.69	19	3.59	11.3911	36.43	8.4e-17	3.3e-15	28.82
O94913	Pre-mRNA cleavage complex 2 protein Pcf11 OS=Homo sapiens GN=PCF11 PE=1 SV=3	PCF11	12.18	12.41	12.4	12.15	12.24	8.48	8.78	8.7	8.78	8.74	20	3.58	10.4855	36.42	8.5e-17	3.3e-15	28.81
P22626	Heterogeneous nuclear ribonucleoproteins A2/B1 OS=Homo sapiens GN=HNRNPA2B1 PE=1 SV=2	HNRNPA2B1	14.89	14.85	14.58	14.63	14.73	11.59	11.53	11.73	11.69	11.69	22	3.09	13.1906	36.04	1e-16	3.8e-15	28.65
Q68D10	Protein SPT2 homolog OS=Homo sapiens GN=SPTY2D1 PE=1 SV=3	SPTY2D1	12.18	11.95	12.04	12.2	12.17	8.21	8.37	8.56	8.58	8.53	18	3.66	10.278	35.8	1.1e-16	4.1e-15	28.55
P62318	Small nuclear ribonucleoprotein Sm D3 OS=Homo sapiens GN=SNRPD3 PE=1 SV=1	SNRPD3	10.98	10.95	10.76	10.72	10.92	7.41	7.32	7.38	7.5	7.51	3	3.44	9.14556	35.66	1.2e-16	4.1e-15	28.49
Q92945	Far upstream element-binding protein 2 OS=Homo sapiens GN=KHSRP PE=1 SV=4	KHSRP	13.94	13.93	13.59	13.52	13.67	10	10.05	10.26	10.11	10.1	28	3.62	11.9182	35.59	1.2e-16	4.1e-15	28.46
Q13151	Heterogeneous nuclear ribonucleoprotein A0 OS=Homo sapiens GN=HNRNPA0 PE=1 SV=1	HNRNPA0	12.91	12.73	12.57	12.5	12.61	9.25	9.21	9.2	9.15	9.01	10	3.5	10.9151	35.55	1.2e-16	4.1e-15	28.45
Q08211	ATP-dependent RNA helicase A OS=Homo sapiens GN=DHX9 PE=1 SV=4	DHX9	14.08	14.08	13.74	13.82	13.86	10.78	10.68	10.72	10.77	10.68	39	3.19	12.3197	35.55	1.2e-16	4.1e-15	28.45
Q12996	Cleavage stimulation factor subunit 3 OS=Homo sapiens GN=CSTF3 PE=1 SV=1	CSTF3	11.93	11.82	11.52	11.5	11.74	8.05	7.94	7.81	7.85	7.87	13	3.8	9.80326	35.51	1.3e-16	4.1e-15	28.43
P29083	General transcription factor IIE subunit 1 OS=Homo sapiens GN=GTF2E1 PE=1 SV=2	GTF2E1	10.56	10.14	10.36	10.64	10.24	6.52	6.45	6.34	6.45	6.48	7	3.94	8.41905	35.38	1.3e-16	4.2e-15	28.37
P35637	RNA-binding protein FUS OS=Homo sapiens GN=FUS PE=1 SV=1	FUS	13.36	13.37	13.05	12.99	13.14	9.55	9.25	9.31	9.13	9.11	8	3.91	11.2247	35.36	1.4e-16	4.2e-15	28.36
P23246	Splicing factor, proline- and glutamine-rich OS=Homo sapiens GN=SFPQ PE=1 SV=2	SFPQ	13.81	13.8	13.56	13.46	13.62	10.46	10.27	10.46	10.3	10.34	24	3.28	12.0068	35.16	1.5e-16	4.5e-15	28.28
P62306	Small nuclear ribonucleoprotein F OS=Homo sapiens GN=SNRPF PE=1 SV=1	SNRPF	10.73	10.72	10.4	10.48	10.51	6.86	6.64	6.83	6.49	6.54	3	3.9	8.6201	35.01	1.6e-16	4.7e-15	28.21
P61978	Heterogeneous nuclear ribonucleoprotein K OS=Homo sapiens GN=HNRNPK PE=1 SV=1	HNRNPK	14.46	14.41	14.14	14.15	14.25	11.01	11.04	11.18	11.21	11.16	26	3.16	12.7019	34.99	1.6e-16	4.7e-15	28.2
Q92688	Acidic leucine-rich nuclear phosphoprotein 32 family member B OS=Homo sapiens GN=ANP32B PE=1 SV=1	ANP32B	9.53	9.5	9.4	9.57	9.4	6.26	6.19	6.15	6.21	6.25	2	3.27	7.84654	34.8	1.7e-16	5e-15	28.12
Q9Y6X9	MORC family CW-type zinc finger protein 2 OS=Homo sapiens GN=MORC2 PE=1 SV=2	MORC2	11.29	11.2	11.03	11.06	11.03	7.5	7.7	7.56	7.81	7.65	12	3.48	9.38287	34.69	1.8e-16	5.2e-15	28.07
Q08945	FACT complex subunit SSRP1 OS=Homo sapiens GN=SSRP1 PE=1 SV=1	SSRP1	13.55	13.25	13.06	13.45	13.23	9.58	9.67	9.61	9.84	9.81	27	3.61	11.5069	34.59	1.9e-16	5.3e-15	28.03
P52597	Heterogeneous nuclear ribonucleoprotein F OS=Homo sapiens GN=HNRNPF PE=1 SV=3	HNRNPF	12.46	12.42	12.14	12.17	12.3	8.9	8.7	8.96	8.97	8.91	7	3.41	10.5943	34.51	2e-16	5.4e-15	27.99
P52272	Heterogeneous nuclear ribonucleoprotein M OS=Homo sapiens GN=HNRNPM PE=1 SV=3	HNRNPM	14.33	14.22	13.95	13.98	14.08	10.97	10.89	11.07	10.92	10.89	33	3.16	12.5315	34.35	2.1e-16	5.7e-15	27.92
P29401	Transketolase OS=Homo sapiens GN=TKT PE=1 SV=3	TKT	11.42	11.42	11.45	11.65	11.71	8.25	8.19	8.01	8.09	8.06	11	3.41	9.82327	34.23	2.3e-16	5.8e-15	27.87
Q8WVC0	RNA polymerase-associated protein LEO1 OS=Homo sapiens GN=LEO1 PE=1 SV=1	LEO1	12.5	12.27	12.14	12.41	12.3	8.13	8.12	8.42	8.58	8.53	11	3.97	10.3413	34.23	2.3e-16	5.8e-15	27.87
Q96PK6	RNA-binding protein 14 OS=Homo sapiens GN=RBM14 PE=1 SV=2	RBM14	12.9	12.97	12.74	12.71	12.77	9.67	9.71	9.83	9.74	9.87	19	3.05	11.2901	34.08	2.4e-16	6.1e-15	27.8
Q13148	TAR DNA-binding protein 43 OS=Homo sapiens GN=TARDBP PE=1 SV=1	TARDBP	12.4	12.32	12.03	12.08	12.22	8.8	8.81	8.97	8.94	8.85	10	3.34	10.5413	34.06	2.4e-16	6.1e-15	27.79
Q00839	Heterogeneous nuclear ribonucleoprotein U OS=Homo sapiens GN=HNRNPU PE=1 SV=6	HNRNPU	15.01	14.84	14.56	14.61	14.72	11.59	11.48	11.66	11.6	11.51	30	3.18	13.1593	33.88	2.7e-16	6.5e-15	27.71
Q9H7N4	Splicing factor, arginine/serine-rich 19 OS=Homo sapiens GN=SCAF1 PE=1 SV=3	SCAF1	11.78	11.87	12.11	11.98	11.73	7.92	8.37	8.14	8.1	7.95	13	3.8	9.99371	33.82	2.7e-16	6.5e-15	27.69
P12956	X-ray repair cross-complementing protein 6 OS=Homo sapiens GN=XRCC6 PE=1 SV=2	XRCC6	13.38	13.17	12.94	13.13	13.12	9.97	9.85	9.94	9.73	9.73	30	3.31	11.4959	33.78	2.8e-16	6.5e-15	27.67
Q92541	RNA polymerase-associated protein RTF1 homolog OS=Homo sapiens GN=RTF1 PE=1 SV=4	RTF1	13.46	13.37	13.35	13.56	13.29	9.64	9.86	10.04	10.11	10.05	30	3.47	11.6729	33.76	2.8e-16	6.5e-15	27.66
P11387	DNA topoisomerase 1 OS=Homo sapiens GN=TOP1 PE=1 SV=2	TOP1	14.46	14.16	14.05	14.24	14.2	11.15	11.22	11.25	11.31	11.27	31	2.98	12.7315	33.64	3e-16	6.7e-15	27.6
Q14103	Heterogeneous nuclear ribonucleoprotein D0 OS=Homo sapiens GN=HNRNPD PE=1 SV=1	HNRNPD	13.36	13.21	12.91	12.99	13.1	9.56	9.43	9.45	9.16	9.16	13	3.76	11.2327	33.63	3e-16	6.7e-15	27.6
Q9UPS6	Histone-lysine N-methyltransferase SETD1B OS=Homo sapiens GN=SETD1B PE=1 SV=3	SETD1B	11.39	11.52	11.83	12.03	11.53	7.27	7.46	7.35	7.44	7.64	8	4.23	9.54533	33.54	3.1e-16	6.9e-15	27.56
Q9NYV4	Cyclin-dependent kinase 12 OS=Homo sapiens GN=CDK12 PE=1 SV=2	CDK12	10.53	10.64	10.41	10.21	10.36	6.75	6.89	6.85	7.06	6.86	8	3.55	8.65614	33.13	3.8e-16	8e-15	27.37
P17480	Nucleolar transcription factor 1 OS=Homo sapiens GN=UBTF PE=1 SV=1	UBTF	11.94	11.74	11.59	11.69	11.62	8.46	8.59	8.45	8.52	8.61	18	3.19	10.1188	33.08	3.9e-16	8e-15	27.35
P51991	Heterogeneous nuclear ribonucleoprotein A3 OS=Homo sapiens GN=HNRNPA3 PE=1 SV=2	HNRNPA3	13.17	13.02	12.68	12.77	12.87	9.44	9.37	9.33	9.22	9.08	13	3.61	11.0953	33.07	3.9e-16	8e-15	27.34
Q8WX92	Negative elongation factor B OS=Homo sapiens GN=NELFB PE=1 SV=1	NELFB	10.53	10.23	10.07	10.61	10.25	6.28	6.43	6.6	6.49	6.44	7	3.89	8.39357	33.03	3.9e-16	8e-15	27.33
O43823	A-kinase anchor protein 8 OS=Homo sapiens GN=AKAP8 PE=1 SV=1	AKAP8	11.17	11.19	10.83	10.8	10.98	6.55	5.93	6.59	6.15	5.96	8	4.76	8.61529	32.98	4e-16	8e-15	27.3
Q8NEY8	Periphilin-1 OS=Homo sapiens GN=PPHLN1 PE=1 SV=2	PPHLN1	10.66	10.76	10.49	10.39	10.55	6.22	5.48	6.26	5.9	5.87	6	4.62	8.25681	32.98	4.1e-16	8e-15	27.3
Q5VT52	Regulation of nuclear pre-mRNA domain-containing protein 2 OS=Homo sapiens GN=RPRD2 PE=1 SV=1	RPRD2	13.65	13.72	13.89	13.75	13.75	10.03	10.49	10.26	10.35	10.56	37	3.41	12.0458	32.95	4.1e-16	8e-15	27.29
P18615	Negative elongation factor E OS=Homo sapiens GN=NELFE PE=1 SV=3	NELFE	10.55	10.5	10.34	10.62	10.41	6.75	6.7	6.85	7.05	7.11	12	3.59	8.68905	32.89	4.2e-16	8e-15	27.26
Q14320	Protein FAM50A OS=Homo sapiens GN=FAM50A PE=1 SV=2	FAM50A	9.6	9.49	9.48	9.41	9.36	6.17	6.18	6.1	6.24	6.36	4	3.25	7.83946	32.89	4.2e-16	8e-15	27.26
P17844	Probable ATP-dependent RNA helicase DDX5 OS=Homo sapiens GN=DDX5 PE=1 SV=1	DDX5	14.47	14.58	14.21	14.01	14.34	10.78	10.83	10.91	10.99	10.92	29	3.43	12.6018	32.86	4.3e-16	8e-15	27.25
P31943	Heterogeneous nuclear ribonucleoprotein H OS=Homo sapiens GN=HNRNPH1 PE=1 SV=4	HNRNPH1	12.16	12.19	11.9	11.87	12.03	8.7	8.86	8.88	8.88	8.75	7	3.21	10.4213	32.86	4.3e-16	8e-15	27.24
O75151	Lysine-specific demethylase PHF2 OS=Homo sapiens GN=PHF2 PE=1 SV=4	PHF2	10.91	10.54	10.3	10.73	10.48	6.69	6.31	6.64	6.5	6.41	9	4.08	8.55028	32.84	4.3e-16	8e-15	27.23
Q96P16	Regulation of nuclear pre-mRNA domain-containing protein 1A OS=Homo sapiens GN=RPRD1A PE=1 SV=1	RPRD1A	12.91	13.12	13.54	13.57	13.28	8.8	8.96	9.13	9.19	9.18	13	4.23	11.1664	32.8	4.4e-16	8e-15	27.22
Q99729	Heterogeneous nuclear ribonucleoprotein A/B OS=Homo sapiens GN=HNRNPAB PE=1 SV=2	HNRNPAB	13.32	13.01	12.88	12.96	13.06	9.92	9.89	9.98	10.01	9.92	13	3.1	11.4941	32.79	4.4e-16	8e-15	27.21
Q9NWH9	SAFB-like transcription modulator OS=Homo sapiens GN=SLTM PE=1 SV=2	SLTM	12.08	12.17	11.96	11.78	11.98	8.52	8.4	8.58	8.75	8.69	15	3.41	10.2906	32.78	4.5e-16	8e-15	27.21
P38159	RNA-binding motif protein, X chromosome OS=Homo sapiens GN=RBMX PE=1 SV=3	RBMX	11.65	11.7	11.46	11.23	11.42	7.94	7.79	8.07	7.86	7.77	8	3.6	9.69074	32.7	4.6e-16	8.3e-15	27.17
P53999	Activated RNA polymerase II transcriptional coactivator p15 OS=Homo sapiens GN=SUB1 PE=1 SV=3	SUB1	11.72	11.54	11.4	11.47	11.45	8.43	8.43	8.34	8.27	8.22	7	3.18	9.92733	32.67	4.7e-16	8.3e-15	27.16
Q9H0D6	5'-3' exoribonuclease 2 OS=Homo sapiens GN=XRN2 PE=1 SV=1	XRN2	11.39	11.34	11.04	11.09	11.18	7.82	7.63	7.41	7.47	7.39	11	3.67	9.37572	32.54	5e-16	8.7e-15	27.1
O60244	Mediator of RNA polymerase II transcription subunit 14 OS=Homo sapiens GN=MED14 PE=1 SV=2	MED14	11.21	11.25	11.41	11.31	11.16	8.01	8.11	8.28	8.2	8.22	18	3.11	9.71599	32.48	5.2e-16	8.9e-15	27.07
P62937	Peptidyl-prolyl cis-trans isomerase A OS=Homo sapiens GN=PPIA PE=1 SV=2	PPIA	11.42	11.4	11.39	11.45	11.34	8.44	8.3	8.1	8.08	8.11	6	3.19	9.8025	32.4	5.4e-16	9.1e-15	27.03
Q15424	Scaffold attachment factor B1 OS=Homo sapiens GN=SAFB PE=1 SV=4	SAFB	11.76	11.84	11.6	11.31	11.53	8.1	8.19	8.12	7.99	8.08	15	3.51	9.8509	32.29	5.6e-16	9.5e-15	26.98
Q07666	KH domain-containing, RNA-binding, signal transduction-associated protein 1 OS=Homo sapiens GN=KHDRBS1 PE=1 SV=1	KHDRBS1	11.71	11.64	11.23	11.35	11.45	7.92	7.62	7.92	7.89	7.85	6	3.63	9.66054	32.25	5.8e-16	9.6e-15	26.95
P13010	X-ray repair cross-complementing protein 5 OS=Homo sapiens GN=XRCC5 PE=1 SV=3	XRCC5	13.01	12.86	12.58	12.75	12.79	9.47	8.96	9.24	9.11	9.06	23	3.63	10.9839	32.16	6e-16	9.9e-15	26.91
P42285	Superkiller viralicidic activity 2-like 2 OS=Homo sapiens GN=SKIV2L2 PE=1 SV=3	SKIV2L2	10.71	10.63	10.43	10.63	10.65	7.71	7.64	7.67	7.63	7.67	16	2.95	9.1374	32.08	6.3e-16	1e-14	26.88
O75150	E3 ubiquitin-protein ligase BRE1B OS=Homo sapiens GN=RNF40 PE=1 SV=4	RNF40	12.53	12.64	12.59	12.74	12.39	8.91	9.32	9.24	9.3	9.29	25	3.36	10.8943	32.04	6.4e-16	1e-14	26.85
O15514	DNA-directed RNA polymerase II subunit RPB4 OS=Homo sapiens GN=POLR2D PE=1 SV=1	POLR2D	11.03	11.02	11.18	11.61	11.14	7.05	7.03	6.61	6.59	6.59	8	4.42	8.98676	32.02	6.4e-16	1e-14	26.85
Q03111	Protein ENL OS=Homo sapiens GN=MLLT1 PE=1 SV=2	MLLT1	9.77	9.48	9.18	9.38	9.39	5.56	5.79	5.75	5.71	5.62	4	3.76	7.56489	31.97	6.6e-16	1e-14	26.82
O43809	Cleavage and polyadenylation specificity factor subunit 5 OS=Homo sapiens GN=NUDT21 PE=1 SV=1	NUDT21	12.6	12.61	12.1	12.02	12.25	8.43	8.35	8.49	8.53	8.48	11	3.86	10.3865	31.72	7.5e-16	1.2e-14	26.7
Q12906	Interleukin enhancer-binding factor 3 OS=Homo sapiens GN=ILF3 PE=1 SV=3	ILF3	13.62	13.52	13.17	13.28	13.38	10.2	10.05	9.94	9.83	9.83	21	3.42	11.6819	31.72	7.5e-16	1.2e-14	26.7
Q8WXF1	Paraspeckle component 1 OS=Homo sapiens GN=PSPC1 PE=1 SV=1	PSPC1	12.17	12.2	11.76	11.82	11.99	8.39	7.84	8.2	8.05	8.15	12	3.86	10.0566	31.66	7.7e-16	1.2e-14	26.67
Q96T58	Msx2-interacting protein OS=Homo sapiens GN=SPEN PE=1 SV=1	SPEN	10.34	10.38	10.35	10.18	10.18	6.89	7.04	7.22	7.19	7.15	11	3.19	8.69268	31.65	7.7e-16	1.2e-14	26.67
O43670	BUB3-interacting and GLEBS motif-containing protein ZNF207 OS=Homo sapiens GN=ZNF207 PE=1 SV=1	ZNF207	9.89	9.87	9.53	9.69	9.5	5.43	4.71	5.31	4.97	5.31	3	4.55	7.42113	31.62	7.9e-16	1.2e-14	26.65
P45973	Chromobox protein homolog 5 OS=Homo sapiens GN=CBX5 PE=1 SV=1	CBX5	10.96	11.19	11.41	11.03	10.99	7.74	7.39	7.63	7.51	7.4	7	3.58	9.32549	31.53	8.2e-16	1.2e-14	26.61
Q9NQG5	Regulation of nuclear pre-mRNA domain-containing protein 1B OS=Homo sapiens GN=RPRD1B PE=1 SV=1	RPRD1B	12.6	12.75	13.08	13.02	12.79	8.98	9.46	9.25	9.29	9.26	10	3.6	11.047	31.52	8.3e-16	1.2e-14	26.6
P62993	Growth factor receptor-bound protein 2 OS=Homo sapiens GN=GRB2 PE=1 SV=1	GRB2	10.78	10.84	10.76	10.57	10.77	7.52	7.55	7.67	7.74	7.79	7	3.09	9.19858	31.5	8.3e-16	1.2e-14	26.59
P62316	Small nuclear ribonucleoprotein Sm D2 OS=Homo sapiens GN=SNRPD2 PE=1 SV=1	SNRPD2	12.42	12.41	12.04	12.14	12.11	8.31	8.19	8.73	8.53	8.34	5	3.81	10.322	31.44	8.6e-16	1.2e-14	26.56
P35659	Protein DEK OS=Homo sapiens GN=DEK PE=1 SV=1	DEK	10.99	10.81	10.46	10.6	10.69	7.18	6.74	6.79	7	6.8	5	3.81	8.80477	31.33	9.1e-16	1.3e-14	26.51
P09874	Poly [ADP-ribose] polymerase 1 OS=Homo sapiens GN=PARP1 PE=1 SV=4	PARP1	12.35	12.19	12.18	12.28	12.19	9.36	9.56	9.46	9.27	9.33	24	2.84	10.8168	31.27	9.4e-16	1.3e-14	26.48
P26599	Polypyrimidine tract-binding protein 1 OS=Homo sapiens GN=PTBP1 PE=1 SV=1	PTBP1	12.78	12.69	12.49	12.49	12.65	9.69	9.8	9.54	9.56	9.52	17	3	11.12	31.19	9.7e-16	1.3e-14	26.44
P26368	Splicing factor U2AF 65 kDa subunit OS=Homo sapiens GN=U2AF2 PE=1 SV=4	U2AF2	11.86	11.95	11.55	11.39	11.56	7.9	8.04	8.19	8.11	8.06	10	3.6	9.86213	30.95	1.1e-15	1.5e-14	26.32
Q96FZ2	Embryonic stem cell-specific 5-hydroxymethylcytosine-binding protein OS=Homo sapiens GN=HMCES PE=1 SV=1	HMCES	9.02	9.04	8.78	8.84	8.89	5.59	5.74	5.56	5.44	5.68	3	3.31	7.25762	30.89	1.1e-15	1.5e-14	26.29
Q13263	Transcription intermediary factor 1-beta OS=Homo sapiens GN=TRIM28 PE=1 SV=5	TRIM28	14.57	15.01	15.28	14.73	14.65	10.81	10.96	11.14	11.12	11.08	31	3.82	12.9339	30.79	1.2e-15	1.6e-14	26.24
O60563	Cyclin-T1 OS=Homo sapiens GN=CCNT1 PE=1 SV=1	CCNT1	9.19	8.94	8.95	9.11	8.99	5.8	5.89	5.78	5.91	6	5	3.16	7.45512	30.78	1.2e-15	1.6e-14	26.24
O43390	Heterogeneous nuclear ribonucleoprotein R OS=Homo sapiens GN=HNRNPR PE=1 SV=1	HNRNPR	12.72	12.65	12.32	12.41	12.5	9.52	9.67	9.57	9.55	9.54	15	2.95	11.0453	30.75	1.2e-15	1.6e-14	26.22
Q15365	Poly(rC)-binding protein 1 OS=Homo sapiens GN=PCBP1 PE=1 SV=2	PCBP1	10.73	10.65	10.44	10.49	10.57	7.61	7.73	7.6	7.66	7.74	6	2.91	9.12236	30.6	1.3e-15	1.7e-14	26.14
Q96SB8	Structural maintenance of chromosomes protein 6 OS=Homo sapiens GN=SMC6 PE=1 SV=2	SMC6	9.4	9.26	9.32	9.28	9.33	6.13	5.97	6.17	6.35	6.27	8	3.14	7.7477	30.58	1.3e-15	1.7e-14	26.14
Q96AE4	Far upstream element-binding protein 1 OS=Homo sapiens GN=FUBP1 PE=1 SV=3	FUBP1	13.32	13.3	13	12.96	13.08	9.69	9.87	10.09	10	9.94	20	3.21	11.5249	30.55	1.4e-15	1.7e-14	26.12
Q1KMD3	Heterogeneous nuclear ribonucleoprotein U-like protein 2 OS=Homo sapiens GN=HNRNPUL2 PE=1 SV=1	HNRNPUL2	13.46	13.27	12.99	13.16	13.11	10.16	10.3	10.16	10.33	10.14	23	2.98	11.7101	30.35	1.5e-15	1.9e-14	26.02
Q12905	Interleukin enhancer-binding factor 2 OS=Homo sapiens GN=ILF2 PE=1 SV=2	ILF2	12.13	12.05	11.7	11.95	11.92	8.62	8.41	8.37	8.14	8.08	12	3.62	10.1364	30.34	1.5e-15	1.9e-14	26.01
Q9H4Z3	Phosphorylated CTD-interacting factor 1 OS=Homo sapiens GN=PCIF1 PE=1 SV=1	PCIF1	12.2	12.17	12.5	12.85	12.35	8.61	8.62	8.72	8.83	8.7	16	3.72	10.5559	30.31	1.5e-15	1.9e-14	26
P84090	Enhancer of rudimentary homolog OS=Homo sapiens GN=ERH PE=1 SV=1	ERH	12.29	12.49	11.95	11.64	11.93	7.81	7.23	7.43	7.32	7.29	5	4.64	9.73868	30.29	1.5e-15	1.9e-14	25.99
Q9NYF8	Bcl-2-associated transcription factor 1 OS=Homo sapiens GN=BCLAF1 PE=1 SV=2	BCLAF1	13.48	13.74	13.31	12.81	13.26	9.29	9.35	9.3	9.29	9.33	25	4.01	11.3154	30.21	1.6e-15	2e-14	25.95
Q15007	Pre-mRNA-splicing regulator WTAP OS=Homo sapiens GN=WTAP PE=1 SV=2	WTAP	11.12	11.3	11.22	10.86	10.9	6.86	7.19	7.17	7.26	7.52	10	3.88	9.13967	30.18	1.6e-15	2e-14	25.93
Q9UKM9	RNA-binding protein Raly OS=Homo sapiens GN=RALY PE=1 SV=1	RALY	12.87	12.75	12.3	12.41	12.51	9.15	8.92	9.21	9.08	9.02	12	3.49	10.8213	30.15	1.7e-15	2e-14	25.92
Q9BQ52	Zinc phosphodiesterase ELAC protein 2 OS=Homo sapiens GN=ELAC2 PE=1 SV=2	ELAC2	8.06	7.9	7.9	8	7.87	4.76	4.54	4.67	4.64	4.66	4	3.29	6.30151	30.12	1.7e-15	2e-14	25.9
P62136	Serine/threonine-protein phosphatase PP1-alpha catalytic subunit OS=Homo sapiens GN=PPP1CA PE=1 SV=1	PPP1CA	9.89	9.79	9.68	9.79	9.8	6.55	6.17	6.64	6.56	6.59	3	3.29	8.1472	30.1	1.7e-15	2e-14	25.89
P23193	Transcription elongation factor A protein 1 OS=Homo sapiens GN=TCEA1 PE=1 SV=2	TCEA1	13.14	13.07	13.44	13.63	13.31	9.21	9.4	9.61	9.76	9.65	15	3.79	11.4198	30.07	1.7e-15	2.1e-14	25.87
O14979	Heterogeneous nuclear ribonucleoprotein D-like OS=Homo sapiens GN=HNRNPDL PE=1 SV=3	HNRNPDL	11.89	11.94	11.44	11.4	11.69	8.27	8.13	8.07	8.11	8.11	11	3.53	9.90438	30.02	1.8e-15	2.1e-14	25.85
Q99873	Protein arginine N-methyltransferase 1 OS=Homo sapiens GN=PRMT1 PE=1 SV=2	PRMT1	11.73	11.8	11.65	11.72	11.77	8.63	8.82	8.54	8.38	8.31	7	3.2	10.1343	30	1.8e-15	2.1e-14	25.84
O94762	ATP-dependent DNA helicase Q5 OS=Homo sapiens GN=RECQL5 PE=1 SV=2	RECQL5	12.18	12.01	12.29	12.51	12.42	8.27	8.6	8.5	8.68	8.86	23	3.7	10.4313	29.91	1.9e-15	2.2e-14	25.79
Q14004	Cyclin-dependent kinase 13 OS=Homo sapiens GN=CDK13 PE=1 SV=2	CDK13	9.92	9.98	9.87	9.89	9.74	6.21	6.48	6.37	6.56	6.77	10	3.4	8.17864	29.91	1.9e-15	2.2e-14	25.79
Q7Z4V5	Hepatoma-derived growth factor-related protein 2 OS=Homo sapiens GN=HDGFL2 PE=1 SV=1	HDGFL2	12.61	12.29	12.13	12.5	12.34	7.97	7.76	8.45	8.41	8.36	13	4.18	10.2832	29.84	2e-15	2.2e-14	25.76
Q96MU7	YTH domain-containing protein 1 OS=Homo sapiens GN=YTHDC1 PE=1 SV=3	YTHDC1	11.72	11.91	11.7	11.22	11.58	8.14	8.11	8.14	8.2	8.12	14	3.48	9.88347	29.65	2.2e-15	2.4e-14	25.66
P09234	U1 small nuclear ribonucleoprotein C OS=Homo sapiens GN=SNRPC PE=1 SV=1	SNRPC	9.92	9.86	9.6	9.66	9.74	6.21	6.16	6.65	6.28	6.33	3	3.43	8.04142	29.65	2.2e-15	2.4e-14	25.66
Q01844	RNA-binding protein EWS OS=Homo sapiens GN=EWSR1 PE=1 SV=1	EWSR1	12.18	12.26	11.92	11.92	12.08	9.1	9.21	8.91	8.95	8.93	6	3.05	10.547	29.58	2.2e-15	2.5e-14	25.62
P33993	DNA replication licensing factor MCM7 OS=Homo sapiens GN=MCM7 PE=1 SV=4	MCM7	9.36	9.56	9.61	9.46	9.55	6.75	6.66	6.7	6.6	6.71	11	2.82	8.09574	29.47	2.4e-15	2.6e-14	25.56
Q14498	RNA-binding protein 39 OS=Homo sapiens GN=RBM39 PE=1 SV=2	RBM39	12.73	12.9	12.49	12.2	12.47	8.88	8.94	9.01	9.1	9.12	12	3.55	10.7838	29.41	2.5e-15	2.7e-14	25.53
Q8N3X1	Formin-binding protein 4 OS=Homo sapiens GN=FNBP4 PE=1 SV=3	FNBP4	8.63	8.47	8.29	8.38	8.41	5.17	5.28	5.2	4.98	5.06	3	3.3	6.78796	29.32	2.6e-15	2.8e-14	25.48
P39748	Flap endonuclease 1 OS=Homo sapiens GN=FEN1 PE=1 SV=1	FEN1	10.43	10.36	10.26	10.24	10.22	7.37	7.42	7.09	7.03	7.2	7	3.08	8.76045	29.29	2.6e-15	2.8e-14	25.47
Q9BTC0	Death-inducer obliterator 1 OS=Homo sapiens GN=DIDO1 PE=1 SV=5	DIDO1	13.58	13.67	13.49	13.25	13.38	10.05	10.41	10.38	10.51	10.41	45	3.13	11.9133	29.24	2.7e-15	2.9e-14	25.44
Q9BY42	Protein RTF2 homolog OS=Homo sapiens GN=RTFDC1 PE=1 SV=3	RTFDC1	8.94	9.07	8.94	8.9	8.94	5.85	5.75	6.11	5.94	5.97	5	3.03	7.4418	29.23	2.7e-15	2.9e-14	25.44
Q6UB99	Ankyrin repeat domain-containing protein 11 OS=Homo sapiens GN=ANKRD11 PE=1 SV=3	ANKRD11	11.83	11.55	11.34	11.65	11.51	8.21	8.5	8.45	8.32	8.51	17	3.18	9.98726	29.15	2.8e-15	2.9e-14	25.39
Q9BRJ7	Tudor-interacting repair regulator protein OS=Homo sapiens GN=NUDT16L1 PE=1 SV=1	NUDT16L1	9.03	9.1	8.64	8.67	8.87	5.23	5.32	5.19	5.31	4.94	3	3.66	7.02931	29.14	2.8e-15	2.9e-14	25.39
Q9P2K5	Myelin expression factor 2 OS=Homo sapiens GN=MYEF2 PE=1 SV=3	MYEF2	10.61	10.55	10.23	10.39	10.45	7.41	7.64	7.43	7.4	7.45	9	2.98	8.95623	29.14	2.8e-15	2.9e-14	25.39
Q9HAV4	Exportin-5 OS=Homo sapiens GN=XPO5 PE=1 SV=1	XPO5	10.32	10.08	9.93	10.07	9.96	7.08	7.03	6.98	7.06	6.8	10	3.08	8.53167	29.13	2.9e-15	2.9e-14	25.38
Q09161	Nuclear cap-binding protein subunit 1 OS=Homo sapiens GN=NCBP1 PE=1 SV=1	NCBP1	11.86	11.84	11.72	11.99	11.75	8.72	9.04	8.91	9.05	9.02	18	2.88	10.3907	29.12	2.9e-15	2.9e-14	25.38
Q96G25	Mediator of RNA polymerase II transcription subunit 8 OS=Homo sapiens GN=MED8 PE=1 SV=2	MED8	8.99	8.91	9.12	9.34	8.86	5.27	5.62	5.25	5.51	5.22	3	3.67	7.2091	29.04	3e-15	3e-14	25.34
Q9NTZ6	RNA-binding protein 12 OS=Homo sapiens GN=RBM12 PE=1 SV=1	RBM12	10.88	10.84	10.62	10.85	10.61	6.98	7.24	6.75	6.5	6.55	7	3.96	8.78209	29.03	3e-15	3e-14	25.33
Q9BZZ5	Apoptosis inhibitor 5 OS=Homo sapiens GN=API5 PE=1 SV=3	API5	11.22	11.18	10.73	10.7	10.91	7.65	7.49	7.44	7.4	7.4	13	3.47	9.21304	29.02	3e-15	3e-14	25.32
Q9H3P2	Negative elongation factor A OS=Homo sapiens GN=NELFA PE=1 SV=3	NELFA	10.37	10.06	10.09	10.51	10.21	6.68	7.06	6.63	6.58	6.66	9	3.53	8.48484	28.97	3.1e-15	3.1e-14	25.3
Q96KR1	Zinc finger RNA-binding protein OS=Homo sapiens GN=ZFR PE=1 SV=2	ZFR	10.07	10	9.66	9.75	9.88	6.7	6.65	6.7	6.54	6.88	8	3.18	8.28347	28.94	3.2e-15	3.1e-14	25.28
Q6KC79	Nipped-B-like protein OS=Homo sapiens GN=NIPBL PE=1 SV=2	NIPBL	10.66	10.52	10.32	10.49	10.49	7.19	7.59	7.22	7.31	7.5	11	3.13	8.92914	28.93	3.2e-15	3.1e-14	25.28
P62805	Histone H4 OS=Homo sapiens GN=HIST1H4A PE=1 SV=2	HIST1H4A	14.18	14	14.01	14.24	14.11	11.85	11.67	11.78	11.74	11.68	10	2.36	12.9256	28.8	3.4e-15	3.3e-14	25.21
Q8IXH7	Negative elongation factor C/D OS=Homo sapiens GN=NELFCD PE=1 SV=2	NELFCD	8.84	8.63	8.59	8.95	8.73	5.41	5.33	5.31	5.65	5.46	2	3.32	7.08981	28.8	3.4e-15	3.3e-14	25.2
P19388	DNA-directed RNA polymerases I, II, and III subunit RPABC1 OS=Homo sapiens GN=POLR2E PE=1 SV=4	POLR2E	11.34	11.21	11.3	11.57	11.34	7.33	7.63	7.53	8.06	7.76	7	3.69	9.50839	28.8	3.4e-15	3.3e-14	25.2
P61956	Small ubiquitin-related modifier 2 OS=Homo sapiens GN=SUMO2 PE=1 SV=3	SUMO2	8.05	7.97	8	7.88	8.11	4.39	4.37	4.49	4.29	3.92	1	3.71	6.1482	28.78	3.5e-15	3.3e-14	25.19
P62826	GTP-binding nuclear protein Ran OS=Homo sapiens GN=RAN PE=1 SV=3	RAN	11.79	11.67	11.74	11.97	11.77	9.12	8.84	8.92	9.08	8.83	6	2.83	10.3731	28.77	3.5e-15	3.3e-14	25.19
Q9ULX6	A-kinase anchor protein 8-like OS=Homo sapiens GN=AKAP8L PE=1 SV=3	AKAP8L	8.41	8.4	8.24	8.02	8.23	4.62	4.76	4.49	4.34	4.25	2	3.77	6.37516	28.73	3.5e-15	3.3e-14	25.17
Q14966	Zinc finger protein 638 OS=Homo sapiens GN=ZNF638 PE=1 SV=2	ZNF638	10.17	10.25	10.01	9.92	10.01	7.12	7	7.23	7.26	7.15	11	2.92	8.61237	28.73	3.5e-15	3.3e-14	25.17
Q9Y2W1	Thyroid hormone receptor-associated protein 3 OS=Homo sapiens GN=THRAP3 PE=1 SV=2	THRAP3	13.46	13.63	13.31	12.9	13.25	9.73	9.96	9.83	9.88	9.99	23	3.43	11.5935	28.68	3.7e-15	3.4e-14	25.14
P37837	Transaldolase OS=Homo sapiens GN=TALDO1 PE=1 SV=2	TALDO1	7.56	7.47	7.44	7.48	7.43	4.01	3.61	3.53	3.9	3.72	2	3.72	5.61583	28.61	3.8e-15	3.5e-14	25.1
P55199	RNA polymerase II elongation factor ELL OS=Homo sapiens GN=ELL PE=1 SV=1	ELL	9.36	9.29	8.93	9.21	9.2	4.66	4.52	4.8	5.22	5.26	6	4.31	7.04585	28.56	3.9e-15	3.6e-14	25.07
Q92797	Symplekin OS=Homo sapiens GN=SYMPK PE=1 SV=2	SYMPK	10.88	10.85	10.42	10.46	10.62	7.25	7.54	7.42	7.43	7.43	14	3.24	9.03052	28.52	4e-15	3.6e-14	25.05
P07910	Heterogeneous nuclear ribonucleoproteins C1/C2 OS=Homo sapiens GN=HNRNPC PE=1 SV=4	HNRNPC	12.49	12.39	12.13	12.21	12.26	9.28	9.49	9.51	9.59	9.52	7	2.82	10.8869	28.51	4e-15	3.6e-14	25.05
Q7Z333	Probable helicase senataxin OS=Homo sapiens GN=SETX PE=1 SV=4	SETX	11.04	10.96	11.15	11.52	11.23	7.54	7.2	7.52	7.74	7.7	18	3.64	9.35985	28.48	4.1e-15	3.7e-14	25.03
Q9NUG6	p53 and DNA damage-regulated protein 1 OS=Homo sapiens GN=PDRG1 PE=1 SV=2	PDRG1	8	7.89	8.19	8.36	8.2	4.46	4.45	4.07	4.26	4.02	1	3.88	6.19006	28.46	4.1e-15	3.7e-14	25.02
O60942	mRNA-capping enzyme OS=Homo sapiens GN=RNGTT PE=1 SV=1	RNGTT	10.31	10.33	10.58	10.96	10.58	6.97	7.19	7.1	7.05	7.08	8	3.47	8.81451	28.41	4.2e-15	3.8e-14	25
Q5VWN6	Protein FAM208B OS=Homo sapiens GN=FAM208B PE=1 SV=1	FAM208B	8.43	8.19	7.85	7.99	7.73	4.05	4.13	4.14	4.05	3.94	3	3.98	6.04995	28.31	4.5e-15	3.9e-14	24.94
P78347	General transcription factor II-I OS=Homo sapiens GN=GTF2I PE=1 SV=2	GTF2I	11.11	11.01	10.93	11.01	10.83	8.17	8.24	8.2	7.94	7.93	12	2.88	9.53692	28.3	4.5e-15	3.9e-14	24.93
P52298	Nuclear cap-binding protein subunit 2 OS=Homo sapiens GN=NCBP2 PE=1 SV=1	NCBP2	10.63	10.59	10.33	10.55	10.43	6.93	6.95	7.34	7.32	7.37	7	3.32	8.84451	28.22	4.7e-15	4.1e-14	24.89
P07737	Profilin-1 OS=Homo sapiens GN=PFN1 PE=1 SV=2	PFN1	11.46	11.37	11.34	11.35	11.29	8.52	8.38	8.27	7.99	8.06	7	3.12	9.80408	28.15	4.9e-15	4.2e-14	24.85
O43148	mRNA cap guanine-N7 methyltransferase OS=Homo sapiens GN=RNMT PE=1 SV=1	RNMT	8.2	8	7.92	7.92	7.91	4.71	4.86	4.93	4.74	4.79	3	3.18	6.39786	28.14	4.9e-15	4.2e-14	24.84
Q05048	Cleavage stimulation factor subunit 1 OS=Homo sapiens GN=CSTF1 PE=1 SV=1	CSTF1	9.86	9.94	9.51	9.45	9.68	5.55	5.08	5.87	5.73	5.55	6	4.13	7.62104	28.12	5e-15	4.3e-14	24.83
Q9UHX1	Poly(U)-binding-splicing factor PUF60 OS=Homo sapiens GN=PUF60 PE=1 SV=1	PUF60	12.32	12.33	12.18	11.86	12.06	8.86	9.2	9.01	9.12	9.1	20	3.09	10.6039	28.1	5e-15	4.3e-14	24.82
Q14683	Structural maintenance of chromosomes protein 1A OS=Homo sapiens GN=SMC1A PE=1 SV=2	SMC1A	10.9	10.8	10.59	10.93	10.9	8.11	8.1	8.16	8.09	8.16	13	2.7	9.47497	28.07	5.1e-15	4.3e-14	24.81
P83916	Chromobox protein homolog 1 OS=Homo sapiens GN=CBX1 PE=1 SV=1	CBX1	9.9	10.05	10.38	9.88	9.74	6.57	6.58	6.38	6.55	6.71	3	3.43	8.27452	28.07	5.1e-15	4.3e-14	24.8
Q13243	Serine/arginine-rich splicing factor 5 OS=Homo sapiens GN=SRSF5 PE=1 SV=1	SRSF5	12.29	12.63	11.98	11.56	12.01	7.77	7.89	7.84	7.86	7.91	7	4.23	9.97384	27.97	5.4e-15	4.5e-14	24.75
Q9NVM9	Integrator complex subunit 13 OS=Homo sapiens GN=INTS13 PE=1 SV=2	INTS13	8.84	8.63	8.4	8.73	8.64	5.25	5.4	5.51	5.37	5.56	2	3.23	7.0322	27.93	5.5e-15	4.6e-14	24.73
Q8IXT5	RNA-binding protein 12B OS=Homo sapiens GN=RBM12B PE=1 SV=2	RBM12B	9.27	9.46	9.27	9.05	9.2	6.18	6.19	6.33	6.42	6.28	8	2.97	7.76497	27.93	5.5e-15	4.6e-14	24.72
Q96I24	Far upstream element-binding protein 3 OS=Homo sapiens GN=FUBP3 PE=1 SV=2	FUBP3	11	10.92	10.66	10.71	10.86	7.75	7.18	7.43	7.15	7.22	11	3.48	9.08799	27.91	5.6e-15	4.6e-14	24.72
Q8N684	Cleavage and polyadenylation specificity factor subunit 7 OS=Homo sapiens GN=CPSF7 PE=1 SV=1	CPSF7	11.67	11.69	11.31	11.13	11.38	7.9	7.93	8.21	7.91	8.15	11	3.41	9.72828	27.86	5.7e-15	4.7e-14	24.69
O15347	High mobility group protein B3 OS=Homo sapiens GN=HMGB3 PE=1 SV=4	HMGB3	10.45	10.27	10.29	10.36	10.25	7.54	7.35	7.18	7.13	7.01	3	3.08	8.7841	27.83	5.8e-15	4.7e-14	24.67
Q96D46	60S ribosomal export protein NMD3 OS=Homo sapiens GN=NMD3 PE=1 SV=1	NMD3	9.39	9.39	9.46	9.44	9.46	6.88	6.92	6.82	6.96	6.77	6	2.56	8.15016	27.82	5.9e-15	4.8e-14	24.66
O43143	Pre-mRNA-splicing factor ATP-dependent RNA helicase DHX15 OS=Homo sapiens GN=DHX15 PE=1 SV=2	DHX15	13.15	13.33	12.99	12.74	12.93	9.8	10.07	9.88	10.07	9.95	30	3.07	11.4915	27.79	6e-15	4.8e-14	24.65
Q15366	Poly(rC)-binding protein 2 OS=Homo sapiens GN=PCBP2 PE=1 SV=1	PCBP2	10.75	10.79	10.55	10.49	10.52	7.88	7.95	7.82	7.9	7.71	5	2.77	9.23768	27.71	6.3e-15	5e-14	24.6
O15355	Protein phosphatase 1G OS=Homo sapiens GN=PPM1G PE=1 SV=1	PPM1G	9.89	9.74	9.63	9.77	9.66	6.71	6.66	6.52	6.24	6.24	4	3.26	8.10665	27.69	6.3e-15	5e-14	24.59
Q9UK58	Cyclin-L1 OS=Homo sapiens GN=CCNL1 PE=1 SV=1	CCNL1	8.97	9.04	8.65	8.47	8.66	5.22	4.7	4.73	4.93	4.94	1	3.86	6.83173	27.55	6.8e-15	5.4e-14	24.51
Q9Y618	Nuclear receptor corepressor 2 OS=Homo sapiens GN=NCOR2 PE=1 SV=2	NCOR2	9.13	9.16	8.94	9.07	8.95	5.78	6.2	5.88	6.09	6.03	8	3.05	7.52318	27.54	6.9e-15	5.4e-14	24.51
P19793	Retinoic acid receptor RXR-alpha OS=Homo sapiens GN=RXRA PE=1 SV=1	RXRA	7.68	7.8	7.54	7.48	7.53	4.32	4.36	4.41	4.3	4.13	1	3.3	5.95507	27.53	6.9e-15	5.4e-14	24.5
O60907	F-box-like/WD repeat-containing protein TBL1X OS=Homo sapiens GN=TBL1X PE=1 SV=3	TBL1X	9.03	8.9	8.68	8.98	8.87	5.31	5.31	5.3	5.21	5.8	2	3.51	7.13826	27.46	7.2e-15	5.6e-14	24.46
O43719	HIV Tat-specific factor 1 OS=Homo sapiens GN=HTATSF1 PE=1 SV=1	HTATSF1	9.61	9.37	9.15	9.34	9.39	6.53	6.3	6.19	6.36	6.29	7	3.04	7.8541	27.45	7.3e-15	5.6e-14	24.45
Q6NXG1	Epithelial splicing regulatory protein 1 OS=Homo sapiens GN=ESRP1 PE=1 SV=2	ESRP1	10.2	10.08	9.88	9.96	10.12	6.76	5.93	6.42	6.21	6.27	6	3.73	8.18355	27.35	7.6e-15	5.9e-14	24.4
O75494	Serine/arginine-rich splicing factor 10 OS=Homo sapiens GN=SRSF10 PE=1 SV=1	SRSF10	11.21	11.51	11.15	10.8	11.02	7.66	7.62	7.84	7.9	7.81	5	3.37	9.45117	27.19	8.4e-15	6.5e-14	24.31
P51858	Hepatoma-derived growth factor OS=Homo sapiens GN=HDGF PE=1 SV=1	HDGF	10.26	9.91	9.75	10.03	9.97	7.08	6.79	7.07	6.86	6.9	10	3.04	8.46314	27.11	8.8e-15	6.7e-14	24.26
Q13242	Serine/arginine-rich splicing factor 9 OS=Homo sapiens GN=SRSF9 PE=1 SV=1	SRSF9	12.62	12.88	12.44	12.23	12.45	9.2	9.23	9.37	9.51	9.37	11	3.19	10.9299	27.05	9.1e-15	6.9e-14	24.22
P09012	U1 small nuclear ribonucleoprotein A OS=Homo sapiens GN=SNRPA PE=1 SV=3	SNRPA	11.37	11.24	11.09	11.11	11.1	8	8.23	8.43	8.44	8.25	8	2.91	9.72539	26.98	9.5e-15	7.2e-14	24.18
Q9NWB6	Arginine and glutamate-rich protein 1 OS=Homo sapiens GN=ARGLU1 PE=1 SV=1	ARGLU1	11.1	11.27	10.87	10.53	10.77	6.8	6.92	7.16	7.36	7	5	3.86	8.97806	26.95	9.7e-15	7.3e-14	24.17
O15042	U2 snRNP-associated SURP motif-containing protein OS=Homo sapiens GN=U2SURP PE=1 SV=2	U2SURP	12.1	12.11	11.73	11.64	11.88	8.57	8.88	8.82	8.92	8.8	20	3.09	10.3445	26.94	9.7e-15	7.3e-14	24.16
P52434	DNA-directed RNA polymerases I, II, and III subunit RPABC3 OS=Homo sapiens GN=POLR2H PE=1 SV=4	POLR2H	10.57	10.53	10.69	11	10.58	7.41	7.76	7.53	7.69	7.68	5	3.06	9.14282	26.83	1e-14	7.7e-14	24.1
Q5VWQ0	Round spermatid basic protein 1 OS=Homo sapiens GN=RSBN1 PE=1 SV=2	RSBN1	8.85	8.58	8.41	8.52	8.4	5.46	5.05	5.32	5.3	5.31	3	3.26	6.92	26.74	1.1e-14	8.1e-14	24.05
Q9H5H4	Zinc finger protein 768 OS=Homo sapiens GN=ZNF768 PE=1 SV=2	ZNF768	9.01	9.01	9.24	9	8.96	5.97	5.87	6.02	6.26	6.21	2	2.98	7.55476	26.73	1.1e-14	8.1e-14	24.04
P43243	Matrin-3 OS=Homo sapiens GN=MATR3 PE=1 SV=2	MATR3	12.93	12.84	12.6	12.62	12.75	10.12	10.3	10.23	10.02	10.03	25	2.6	11.4434	26.7	1.1e-14	8.2e-14	24.02
Q69YN2	CWF19-like protein 1 OS=Homo sapiens GN=CWF19L1 PE=1 SV=2	CWF19L1	8.57	8.75	8.41	8.47	8.46	5.36	5.66	5.58	5.63	5.44	2	3	7.0324	26.67	1.1e-14	8.3e-14	24.01
Q5BKZ1	DBIRD complex subunit ZNF326 OS=Homo sapiens GN=ZNF326 PE=1 SV=2	ZNF326	8.12	8.04	7.69	7.87	7.97	4.37	3.87	3.87	3.74	4.25	2	3.92	5.98089	26.64	1.2e-14	8.4e-14	23.99
Q9UHR5	SAP30-binding protein OS=Homo sapiens GN=SAP30BP PE=1 SV=1	SAP30BP	9.04	9.08	8.67	8.47	8.7	4.51	3.53	4	4.2	3.69	2	4.8	6.38756	26.57	1.2e-14	8.7e-14	23.95
Q92879	CUGBP Elav-like family member 1 OS=Homo sapiens GN=CELF1 PE=1 SV=2	CELF1	10.56	10.43	10.22	10.25	10.34	7.15	7.07	6.67	6.72	6.45	6	3.55	8.58505	26.51	1.2e-14	8.9e-14	23.91
Q99549	M-phase phosphoprotein 8 OS=Homo sapiens GN=MPHOSPH8 PE=1 SV=2	MPHOSPH8	9.57	9.64	9.63	9.5	9.48	6.7	6.64	6.9	6.97	6.96	7	2.73	8.20064	26.47	1.3e-14	9.1e-14	23.89
Q5VTL8	Pre-mRNA-splicing factor 38B OS=Homo sapiens GN=PRPF38B PE=1 SV=1	PRPF38B	10.95	10.91	10.84	10.62	10.7	7.64	7.8	7.97	8.07	8	7	2.91	9.35085	26.44	1.3e-14	9.2e-14	23.87
Q9Y3I0	tRNA-splicing ligase RtcB homolog OS=Homo sapiens GN=RTCB PE=1 SV=1	RTCB	9.82	9.72	9.52	9.82	9.7	7.19	7.06	7.15	6.95	7.06	9	2.63	8.40099	26.44	1.3e-14	9.2e-14	23.87
Q9UQE7	Structural maintenance of chromosomes protein 3 OS=Homo sapiens GN=SMC3 PE=1 SV=2	SMC3	11.65	11.48	11.34	11.57	11.51	8.63	8.99	8.93	8.76	8.71	20	2.7	10.1571	26.4	1.3e-14	9.4e-14	23.84
Q13227	G protein pathway suppressor 2 OS=Homo sapiens GN=GPS2 PE=1 SV=3	GPS2	8.32	8.32	8	8.27	8.16	4.18	3.93	4.25	4.64	4.61	2	3.89	6.26981	26.39	1.3e-14	9.4e-14	23.84
Q9P2I0	Cleavage and polyadenylation specificity factor subunit 2 OS=Homo sapiens GN=CPSF2 PE=1 SV=2	CPSF2	9.29	9.24	9.02	8.95	9.13	6.42	6.46	6.3	6.41	6.25	7	2.76	7.74776	26.33	1.4e-14	9.7e-14	23.8
Q7L2J0	7SK snRNA methylphosphate capping enzyme OS=Homo sapiens GN=MEPCE PE=1 SV=1	MEPCE	9.92	9.94	9.72	9.57	9.75	6.97	6.83	6.55	6.53	6.67	9	3.07	8.24513	26.3	1.4e-14	9.8e-14	23.78
P27694	Replication protein A 70 kDa DNA-binding subunit OS=Homo sapiens GN=RPA1 PE=1 SV=2	RPA1	8.43	8.36	8.39	8.42	8.37	5.67	5.88	5.83	5.76	5.79	4	2.61	7.09058	26.29	1.4e-14	9.8e-14	23.78
Q10570	Cleavage and polyadenylation specificity factor subunit 1 OS=Homo sapiens GN=CPSF1 PE=1 SV=2	CPSF1	10.79	10.8	10.48	10.3	10.53	7.37	7.68	7.62	7.6	7.51	17	3.03	9.06886	26.25	1.5e-14	1e-13	23.76
Q92989	Polyribonucleotide 5'-hydroxyl-kinase Clp1 OS=Homo sapiens GN=CLP1 PE=1 SV=1	CLP1	9.21	9.29	9.18	9.11	9.22	6.3	6.34	6.54	6.63	6.61	6	2.72	7.84295	26.23	1.5e-14	1e-13	23.75
Q9Y657	Spindlin-1 OS=Homo sapiens GN=SPIN1 PE=1 SV=3	SPIN1	9.09	8.9	8.74	9.09	8.89	6.05	6.23	5.95	6.1	6.14	3	2.85	7.51654	26.23	1.5e-14	1e-13	23.74
Q07955	Serine/arginine-rich splicing factor 1 OS=Homo sapiens GN=SRSF1 PE=1 SV=2	SRSF1	13.74	14.06	13.61	13.18	13.46	9.89	10.03	10.1	10.22	10.18	13	3.53	11.8455	26.22	1.5e-14	1e-13	23.74
Q5T200	Zinc finger CCCH domain-containing protein 13 OS=Homo sapiens GN=ZC3H13 PE=1 SV=1	ZC3H13	11.04	11.3	10.97	10.6	10.83	7.06	7.3	7.44	7.55	7.57	13	3.57	9.16601	26.22	1.5e-14	1e-13	23.74
Q9Y5B0	RNA polymerase II subunit A C-terminal domain phosphatase OS=Homo sapiens GN=CTDP1 PE=1 SV=3	CTDP1	9.48	9.47	9.76	10.31	9.59	5.67	5.58	5.56	6.02	5.63	8	4.03	7.70747	26.14	1.6e-14	1e-13	23.69
P13984	General transcription factor IIF subunit 2 OS=Homo sapiens GN=GTF2F2 PE=1 SV=2	GTF2F2	11.99	11.69	11.92	12.46	12.01	8.27	8.26	8.62	8.64	8.58	10	3.54	10.2424	26.11	1.6e-14	1.1e-13	23.67
Q9Y224	UPF0568 protein C14orf166 OS=Homo sapiens GN=C14orf166 PE=1 SV=1	C14orf166	10.62	10.51	10.46	10.64	10.7	7.99	8.05	7.87	7.91	8.19	9	2.58	9.29397	26.09	1.6e-14	1.1e-13	23.66
Q13356	Peptidyl-prolyl cis-trans isomerase-like 2 OS=Homo sapiens GN=PPIL2 PE=1 SV=1	PPIL2	8.03	8.1	8	7.88	7.82	4.81	5.04	5.06	5.09	5.07	3	2.95	6.4913	26.03	1.7e-14	1.1e-13	23.63
O75400	Pre-mRNA-processing factor 40 homolog A OS=Homo sapiens GN=PRPF40A PE=1 SV=2	PRPF40A	12.46	12.59	12.15	12.01	12.19	8.87	9.24	9.13	9.25	9.18	18	3.14	10.7062	26.02	1.7e-14	1.1e-13	23.62
Q9NRJ7	Protocadherin beta-16 OS=Homo sapiens GN=PCDHB16 PE=1 SV=3	PCDHB16	8.18	7.94	7.69	7.61	8.03	4.21	3.86	4.33	3.84	4.06	1	3.83	5.97497	26	1.7e-14	1.1e-13	23.61
Q8IX12	Cell division cycle and apoptosis regulator protein 1 OS=Homo sapiens GN=CCAR1 PE=1 SV=2	CCAR1	11.49	11.41	11.04	11.11	11.22	8.12	8.25	8.36	8.5	8.38	14	2.93	9.78615	25.99	1.7e-14	1.1e-13	23.6
Q7L945	Zinc finger protein 627 OS=Homo sapiens GN=ZNF627 PE=1 SV=1	ZNF627	8.09	8.1	8.07	7.82	7.83	4.34	4.46	4.44	3.84	3.99	1	3.77	6.09808	25.93	1.8e-14	1.1e-13	23.56
P09429	High mobility group protein B1 OS=Homo sapiens GN=HMGB1 PE=1 SV=3	HMGB1	10.55	10.37	10.27	10.51	10.4	7.83	7.99	7.88	7.95	7.71	3	2.55	9.14604	25.92	1.8e-14	1.1e-13	23.56
P49711	Transcriptional repressor CTCF OS=Homo sapiens GN=CTCF PE=1 SV=1	CTCF	9.45	9.05	8.98	8.96	9.24	6.04	5.53	5.7	5.47	5.71	3	3.44	7.4125	25.78	1.9e-14	1.2e-13	23.47
P50750	Cyclin-dependent kinase 9 OS=Homo sapiens GN=CDK9 PE=1 SV=3	CDK9	8.84	8.75	8.63	8.86	8.64	5.87	6.18	5.94	6.09	5.96	6	2.74	7.37595	25.74	2e-14	1.3e-13	23.45
O60506	Heterogeneous nuclear ribonucleoprotein Q OS=Homo sapiens GN=SYNCRIP PE=1 SV=2	SYNCRIP	12.91	12.77	12.46	12.62	12.71	9.89	9.58	9.59	9.36	9.25	16	3.16	11.1134	25.73	2e-14	1.3e-13	23.44
Q9BZK7	F-box-like/WD repeat-containing protein TBL1XR1 OS=Homo sapiens GN=TBL1XR1 PE=1 SV=1	TBL1XR1	10.09	10.06	9.81	10.06	9.91	7.03	7.3	7.42	7.33	7.31	6	2.71	8.63242	25.65	2.1e-14	1.3e-13	23.4
P36954	DNA-directed RNA polymerase II subunit RPB9 OS=Homo sapiens GN=POLR2I PE=1 SV=1	POLR2I	8.91	8.63	9.06	9.37	9.01	5.3	5.65	5.31	5.45	5.66	2	3.52	7.23431	25.63	2.1e-14	1.3e-13	23.38
O43172	U4/U6 small nuclear ribonucleoprotein Prp4 OS=Homo sapiens GN=PRPF4 PE=1 SV=2	PRPF4	9.89	9.78	9.28	9.34	9.57	6.43	6.14	6.36	6.28	6.34	7	3.26	7.94054	25.58	2.2e-14	1.4e-13	23.35
Q96T88	E3 ubiquitin-protein ligase UHRF1 OS=Homo sapiens GN=UHRF1 PE=1 SV=1	UHRF1	8.46	8.56	8.41	8.23	8.49	5.75	5.76	5.77	5.59	5.57	5	2.74	7.05889	25.35	2.5e-14	1.6e-13	23.21
Q14151	Scaffold attachment factor B2 OS=Homo sapiens GN=SAFB2 PE=1 SV=1	SAFB2	11.8	12	11.77	11.45	11.61	8.63	8.97	8.77	8.96	8.82	15	2.9	10.2772	25.32	2.6e-14	1.6e-13	23.19
Q9BRD0	BUD13 homolog OS=Homo sapiens GN=BUD13 PE=1 SV=1	BUD13	9.01	9.2	9.24	8.73	8.88	4.58	4.39	4.94	5.22	5.15	4	4.15	6.93614	25.31	2.6e-14	1.6e-13	23.18
P50995	Annexin A11 OS=Homo sapiens GN=ANXA11 PE=1 SV=1	ANXA11	8.36	8.37	8.19	8.32	8.18	5.2	5.52	5.41	5.09	5.45	3	2.95	6.80928	25.24	2.7e-14	1.7e-13	23.14
O43395	U4/U6 small nuclear ribonucleoprotein Prp3 OS=Homo sapiens GN=PRPF3 PE=1 SV=2	PRPF3	11.81	11.71	11.28	11.22	11.43	8.54	8.58	8.43	8.41	8.36	18	3.03	9.97744	25.19	2.8e-14	1.7e-13	23.11
Q96T37	Putative RNA-binding protein 15 OS=Homo sapiens GN=RBM15 PE=1 SV=2	RBM15	12.18	12.37	12.23	12.04	12.04	9.18	9.53	9.54	9.64	9.55	24	2.69	10.8287	25.11	2.9e-14	1.8e-13	23.06
Q9Y230	RuvB-like 2 OS=Homo sapiens GN=RUVBL2 PE=1 SV=3	RUVBL2	10.83	10.56	10.48	10.87	10.67	8.02	7.92	8.13	8.1	7.86	8	2.67	9.34429	25.08	3e-14	1.8e-13	23.04
Q8N2M8	CLK4-associating serine/arginine rich protein OS=Homo sapiens GN=CLASRP PE=1 SV=4	CLASRP	8.58	8.66	8.2	7.91	8.27	4.69	4.91	4.69	4.57	4.72	2	3.61	6.52066	25.05	3e-14	1.8e-13	23.02
P26583	High mobility group protein B2 OS=Homo sapiens GN=HMGB2 PE=1 SV=2	HMGB2	11.89	11.67	11.58	11.7	11.52	8.96	9.04	8.59	8.65	8.59	8	2.9	10.2174	25.01	3.1e-14	1.9e-13	23
O14776	Transcription elongation regulator 1 OS=Homo sapiens GN=TCERG1 PE=1 SV=2	TCERG1	10.59	10.53	10.14	10.09	10.19	7.24	7.45	7.45	7.44	7.31	8	2.93	8.84456	25	3.1e-14	1.9e-13	22.99
P08651	Nuclear factor 1 C-type OS=Homo sapiens GN=NFIC PE=1 SV=2	NFIC	9.94	10.26	9.71	9.24	9.6	5.45	5.07	5.01	4.58	4.88	1	4.75	7.37376	25.98	3.3e-14	1.9e-13	22.98
Q13547	Histone deacetylase 1 OS=Homo sapiens GN=HDAC1 PE=1 SV=1	HDAC1	8.19	8.06	7.98	8.24	7.95	4.92	4.4	4.97	4.5	4.75	2	3.38	6.39543	24.93	3.3e-14	1.9e-13	22.95
Q9BQ61	Uncharacterized protein C19orf43 OS=Homo sapiens GN=C19orf43 PE=1 SV=1	C19orf43	10.45	10.34	10.32	10.1	10.13	7.44	7.8	7.46	7.64	7.57	9	2.69	8.92566	24.91	3.3e-14	2e-13	22.93
Q4G0J3	La-related protein 7 OS=Homo sapiens GN=LARP7 PE=1 SV=1	LARP7	10.09	10.09	9.74	9.42	9.77	6.68	6.36	6.41	6.56	6.62	6	3.3	8.17555	24.89	3.3e-14	2e-13	22.92
P00558	Phosphoglycerate kinase 1 OS=Homo sapiens GN=PGK1 PE=1 SV=3	PGK1	10.77	10.51	10.7	10.83	10.71	8.33	8.31	8.22	8.23	8.03	9	2.48	9.46602	24.81	3.5e-14	2.1e-13	22.87
O00193	Small acidic protein OS=Homo sapiens GN=SMAP PE=1 SV=1	SMAP	8.13	7.96	7.85	8.06	7.8	4.66	3.83	3.98	4.17	3.93	3	3.85	6.03606	24.78	3.6e-14	2.1e-13	22.85
Q9NQ29	Putative RNA-binding protein Luc7-like 1 OS=Homo sapiens GN=LUC7L PE=1 SV=1	LUC7L	11.12	11.39	10.93	10.43	10.82	7.01	7.22	7.27	7.41	7.33	6	3.69	9.09391	24.77	3.6e-14	2.1e-13	22.85
P63167	Dynein light chain 1, cytoplasmic OS=Homo sapiens GN=DYNLL1 PE=1 SV=1	DYNLL1	10.31	10.25	10.25	10.34	10.29	7.53	6.95	7.12	6.76	6.8	2	3.26	8.6605	24.77	3.6e-14	2.1e-13	22.84
O60583	Cyclin-T2 OS=Homo sapiens GN=CCNT2 PE=1 SV=2	CCNT2	9.12	9.02	8.58	8.77	8.78	5.01	4.33	5.01	5.2	5	1	3.94	6.88204	24.71	3.7e-14	2.2e-13	22.81
Q9H3K6	BolA-like protein 2 OS=Homo sapiens GN=BOLA2 PE=1 SV=1	BOLA2	8.63	8.5	8.44	8.61	8.69	5.47	4.83	5.31	5.38	5.49	2	3.28	6.93513	24.7	3.8e-14	2.2e-13	22.8
P49750	YLP motif-containing protein 1 OS=Homo sapiens GN=YLPM1 PE=1 SV=3	YLPM1	10.69	10.67	10.42	10.33	10.51	7.58	8	7.8	7.59	7.68	11	2.79	9.12775	24.69	3.8e-14	2.2e-13	22.8
Q7L014	Probable ATP-dependent RNA helicase DDX46 OS=Homo sapiens GN=DDX46 PE=1 SV=2	DDX46	13.48	13.59	12.97	12.73	13.11	9.59	9.7	9.73	9.85	9.75	33	3.45	11.4496	24.69	3.8e-14	2.2e-13	22.79
O75533	Splicing factor 3B subunit 1 OS=Homo sapiens GN=SF3B1 PE=1 SV=3	SF3B1	13.24	13.22	12.66	12.61	12.82	9.51	9.64	9.51	9.5	9.89	33	3.3	11.2603	24.68	3.8e-14	2.2e-13	22.79
P55265	Double-stranded RNA-specific adenosine deaminase OS=Homo sapiens GN=ADAR PE=1 SV=4	ADAR	11.84	11.6	11.31	11.53	11.61	9.03	8.75	8.78	8.77	8.97	20	2.71	10.2187	24.67	3.8e-14	2.2e-13	22.78
Q9Y265	RuvB-like 1 OS=Homo sapiens GN=RUVBL1 PE=1 SV=1	RUVBL1	11.1	10.86	10.84	11.2	11.04	8.38	8.59	8.59	8.49	8.39	9	2.52	9.7471	24.58	4.1e-14	2.3e-13	22.72
O75909	Cyclin-K OS=Homo sapiens GN=CCNK PE=1 SV=2	CCNK	8.46	8.55	8.52	8.72	8.43	5.13	5.33	4.74	5.14	4.57	3	3.55	6.7591	24.56	4.1e-14	2.3e-13	22.71
Q13838	Spliceosome RNA helicase DDX39B OS=Homo sapiens GN=DDX39B PE=1 SV=1	DDX39B	10.46	10.32	9.88	9.77	9.93	6.72	6.29	6.31	6.19	6.01	4	3.77	8.18766	24.55	4.1e-14	2.3e-13	22.71
O75131	Copine-3 OS=Homo sapiens GN=CPNE3 PE=1 SV=1	CPNE3	10.06	10.09	10.11	10	10.14	7.91	7.86	7.89	7.99	7.82	6	2.19	8.98664	24.45	4.4e-14	2.5e-13	22.64
P98175	RNA-binding protein 10 OS=Homo sapiens GN=RBM10 PE=1 SV=3	RBM10	10.79	10.78	10.51	10.41	10.55	7.74	8.06	7.82	7.88	8.05	13	2.7	9.25872	24.44	4.4e-14	2.5e-13	22.63
Q8NI27	THO complex subunit 2 OS=Homo sapiens GN=THOC2 PE=1 SV=2	THOC2	8.63	8.62	8.33	8.2	8.3	5.41	5.46	5.37	5.09	5.47	4	3.06	6.88723	24.43	4.5e-14	2.5e-13	22.63
Q9H2U1	ATP-dependent RNA helicase DHX36 OS=Homo sapiens GN=DHX36 PE=1 SV=2	DHX36	8.04	7.94	7.98	8.06	8.04	4.96	4.79	4.69	4.23	4.42	3	3.4	6.31397	24.42	4.5e-14	2.5e-13	22.62
P05455	Lupus La protein OS=Homo sapiens GN=SSB PE=1 SV=2	SSB	10.21	9.91	9.75	10.14	9.97	7.07	6.65	7.02	6.95	7.21	8	3.02	8.48863	24.42	4.5e-14	2.5e-13	22.62
Q8NDT2	Putative RNA-binding protein 15B OS=Homo sapiens GN=RBM15B PE=1 SV=3	RBM15B	9.49	9.58	9.51	9.46	9.4	6.45	6.88	6.81	6.99	6.78	8	2.71	8.13363	24.38	4.6e-14	2.5e-13	22.59
Q16576	Histone-binding protein RBBP7 OS=Homo sapiens GN=RBBP7 PE=1 SV=1	RBBP7	9.29	9.02	8.85	9.24	9.15	6.48	6.16	6.12	6.12	6.02	3	2.93	7.64589	24.35	4.7e-14	2.6e-13	22.58
Q9BWJ5	Splicing factor 3B subunit 5 OS=Homo sapiens GN=SF3B5 PE=1 SV=1	SF3B5	9.45	9.33	8.72	8.88	9.14	5.8	5.67	5.79	5.88	5.83	2	3.31	7.44863	24.35	4.7e-14	2.6e-13	22.58
Q05519	Serine/arginine-rich splicing factor 11 OS=Homo sapiens GN=SRSF11 PE=1 SV=1	SRSF11	11.24	11.38	10.94	10.63	10.9	7.35	7.46	7.66	7.85	7.69	7	3.42	9.31059	24.29	4.9e-14	2.7e-13	22.54
Q92620	Pre-mRNA-splicing factor ATP-dependent RNA helicase PRP16 OS=Homo sapiens GN=DHX38 PE=1 SV=2	DHX38	9.64	9.79	9.39	9.33	9.45	6.44	6.83	6.79	6.59	6.62	12	2.86	8.08804	24.29	4.9e-14	2.7e-13	22.53
O95232	Luc7-like protein 3 OS=Homo sapiens GN=LUC7L3 PE=1 SV=2	LUC7L3	12.76	13.03	12.61	12.21	12.46	9	9.33	9.4	9.37	9.38	13	3.32	10.9561	24.24	5.1e-14	2.7e-13	22.5
Q9UK61	Protein TASOR OS=Homo sapiens GN=FAM208A PE=1 SV=3	FAM208A	11.46	11.45	11.54	11.53	11.35	8.83	9.21	9.13	9.18	9.11	13	2.37	10.279	24.19	5.2e-14	2.8e-13	22.47
Q15369	Elongin-C OS=Homo sapiens GN=ELOC PE=1 SV=1	ELOC	8.76	8.7	8.72	9.05	8.78	5.62	5.12	5.42	5.11	4.75	2	3.6	7.00159	24.17	5.3e-14	2.8e-13	22.46
O15231	Zinc finger protein 185 OS=Homo sapiens GN=ZNF185 PE=1 SV=3	ZNF185	9.91	10.25	10.28	10.01	9.93	6.89	6.93	7.33	7.33	7.09	10	2.96	8.59489	24.14	5.4e-14	2.9e-13	22.44
B9A064	Immunoglobulin lambda-like polypeptide 5 OS=Homo sapiens GN=IGLL5 PE=2 SV=2	IGLL5	7.8	7.6	7.54	7.46	7.6	4.16	4.2	3.72	4.32	4.4	1	3.44	5.87944	24.14	5.4e-14	2.9e-13	22.44
Q01081	Splicing factor U2AF 35 kDa subunit OS=Homo sapiens GN=U2AF1 PE=1 SV=3	U2AF1	11.73	11.9	11.52	11.27	11.45	8.12	8.12	8.33	8.53	8.6	4	3.23	9.95671	24.13	5.4e-14	2.9e-13	22.43
P25440	Bromodomain-containing protein 2 OS=Homo sapiens GN=BRD2 PE=1 SV=2	BRD2	9.96	9.45	9.26	9.79	9.49	6.39	6.58	6.56	6.41	6.36	6	3.13	8.0253	24.1	5.5e-14	2.9e-13	22.41
Q9C0A6	SET domain-containing protein 5 OS=Homo sapiens GN=SETD5 PE=1 SV=2	SETD5	10.28	10.28	10.26	10.36	10.15	7.02	7.58	7.46	7.47	7.64	10	2.83	8.85042	24.09	5.6e-14	2.9e-13	22.41
Q5VUA4	Zinc finger protein 318 OS=Homo sapiens GN=ZNF318 PE=1 SV=2	ZNF318	7.6	7.72	7.65	7.17	7.44	4.35	4.25	3.96	4.07	4.28	3	3.33	5.84807	24.07	5.6e-14	3e-13	22.39
Q9UIG0	Tyrosine-protein kinase BAZ1B OS=Homo sapiens GN=BAZ1B PE=1 SV=2	BAZ1B	8.87	8.74	8.8	8.83	8.91	6.52	6.13	6.14	6.12	6.26	8	2.6	7.53131	24.05	5.7e-14	3e-13	22.38
Q8WVV9	Heterogeneous nuclear ribonucleoprotein L-like OS=Homo sapiens GN=HNRNPLL PE=1 SV=1	HNRNPLL	9.26	9.31	9.14	9.17	9.12	6.16	6.46	6.6	6.56	6.68	6	2.71	7.84699	24.04	5.8e-14	3e-13	22.37
Q9BUQ8	Probable ATP-dependent RNA helicase DDX23 OS=Homo sapiens GN=DDX23 PE=1 SV=3	DDX23	12.13	12.22	11.69	11.42	11.72	8.45	8.47	8.6	8.63	8.64	21	3.28	10.1989	24.01	5.8e-14	3e-13	22.36
Q96SI9	Spermatid perinuclear RNA-binding protein OS=Homo sapiens GN=STRBP PE=1 SV=1	STRBP	9.69	9.54	9.65	9.39	9.51	6.78	7.17	6.83	6.84	6.66	5	2.7	8.20705	23.97	6e-14	3.1e-13	22.33
Q8IXW5	Putative RNA polymerase II subunit B1 CTD phosphatase RPAP2 OS=Homo sapiens GN=RPAP2 PE=1 SV=1	RPAP2	8.4	8.12	8.61	8.66	8.51	4.99	5.31	4.99	4.66	5.2	4	3.43	6.74515	23.96	6e-14	3.1e-13	22.32
P24666	Low molecular weight phosphotyrosine protein phosphatase OS=Homo sapiens GN=ACP1 PE=1 SV=3	ACP1	8.57	8.66	8.49	8.49	8.55	5.9	6.1	5.91	5.65	6.01	4	2.64	7.23222	23.94	6.1e-14	3.1e-13	22.31
Q02880	DNA topoisomerase 2-beta OS=Homo sapiens GN=TOP2B PE=1 SV=3	TOP2B	10.66	10.41	10.42	10.57	10.37	8.16	8.31	8.09	8.11	8.12	12	2.33	9.32148	23.89	6.3e-14	3.2e-13	22.28
Q9H6T0	Epithelial splicing regulatory protein 2 OS=Homo sapiens GN=ESRP2 PE=1 SV=1	ESRP2	9.77	9.67	9.47	9.4	9.61	6.69	6.03	6.56	6.1	6.28	9	3.25	7.95781	23.88	6.4e-14	3.3e-13	22.27
O43684	Mitotic checkpoint protein BUB3 OS=Homo sapiens GN=BUB3 PE=1 SV=1	BUB3	11.1	11.14	10.98	11.1	10.91	8.3	8.78	8.48	8.6	8.53	9	2.51	9.7914	23.82	6.6e-14	3.4e-13	22.23
P29084	Transcription initiation factor IIE subunit beta OS=Homo sapiens GN=GTF2E2 PE=1 SV=1	GTF2E2	10.27	10.11	10.32	10.6	10.32	7.27	7.74	7.54	7.62	7.62	6	2.77	8.94017	23.82	6.6e-14	3.4e-13	22.23
O94906	Pre-mRNA-processing factor 6 OS=Homo sapiens GN=PRPF6 PE=1 SV=1	PRPF6	11.74	11.64	11.03	11.01	11.24	8.09	7.92	7.99	7.81	7.75	17	3.42	9.62072	23.73	7e-14	3.5e-13	22.17
Q8N163	Cell cycle and apoptosis regulator protein 2 OS=Homo sapiens GN=CCAR2 PE=1 SV=2	CCAR2	10.82	10.71	10.33	10.49	10.59	7.87	8.01	8.13	8.04	7.99	12	2.58	9.2972	23.72	7.1e-14	3.6e-13	22.16
Q9Y383	Putative RNA-binding protein Luc7-like 2 OS=Homo sapiens GN=LUC7L2 PE=1 SV=2	LUC7L2	12.38	12.66	12.09	11.65	12.04	7.91	7.95	8.2	8.39	8.33	7	4.01	10.161	24.59	7.5e-14	3.7e-13	22.14
Q75QN2	Integrator complex subunit 8 OS=Homo sapiens GN=INTS8 PE=1 SV=1	INTS8	7.7	7.64	7.68	7.73	7.66	4.79	4.15	4.6	4.56	4.72	2	3.12	6.12263	23.64	7.4e-14	3.7e-13	22.11
Q9Y4Z0	U6 snRNA-associated Sm-like protein LSm4 OS=Homo sapiens GN=LSM4 PE=1 SV=1	LSM4	8.38	8.32	7.9	7.97	8.24	5.23	5.09	5.36	5.08	5.1	2	2.99	6.66667	23.61	7.6e-14	3.8e-13	22.09
P84103	Serine/arginine-rich splicing factor 3 OS=Homo sapiens GN=SRSF3 PE=1 SV=1	SRSF3	13.17	13.48	13.14	12.73	12.92	10.01	10.1	10.18	10.34	10.2	7	2.92	11.6264	23.61	7.6e-14	3.8e-13	22.09
O60216	Double-strand-break repair protein rad21 homolog OS=Homo sapiens GN=RAD21 PE=1 SV=2	RAD21	8.86	8.5	8.19	8.52	8.51	5.53	5.42	5.51	5.47	5.16	3	3.1	6.968	23.6	7.6e-14	3.8e-13	22.09
Q9H1E3	Nuclear ubiquitous casein and cyclin-dependent kinase substrate 1 OS=Homo sapiens GN=NUCKS1 PE=1 SV=1	NUCKS1	10.3	9.95	9.97	10.13	9.82	6.86	6.53	6.25	6.51	5.92	3	3.62	8.22463	23.58	7.7e-14	3.8e-13	22.07
P61218	DNA-directed RNA polymerases I, II, and III subunit RPABC2 OS=Homo sapiens GN=POLR2F PE=1 SV=1	POLR2F	7.83	7.92	8.29	8.38	8.01	4.46	4.53	3.98	3.95	3.78	2	3.95	6.11243	23.58	7.7e-14	3.8e-13	22.07
Q13185	Chromobox protein homolog 3 OS=Homo sapiens GN=CBX3 PE=1 SV=4	CBX3	11.44	11.73	11.89	11.48	11.5	8.88	9.14	8.99	9.15	9.08	6	2.56	10.3296	23.56	7.9e-14	3.8e-13	22.06
Q9UPN9	E3 ubiquitin-protein ligase TRIM33 OS=Homo sapiens GN=TRIM33 PE=1 SV=3	TRIM33	9.49	9.61	9.65	9.63	9.56	6.95	7.39	7.11	7.21	7.13	6	2.43	8.37236	23.54	8e-14	3.9e-13	22.04
P50991	T-complex protein 1 subunit delta OS=Homo sapiens GN=CCT4 PE=1 SV=4	CCT4	8.32	8.16	8.25	8.32	8.36	5.72	5.98	5.87	5.72	5.82	3	2.46	7.05199	23.5	8.2e-14	4e-13	22.02
Q6P2Q9	Pre-mRNA-processing-splicing factor 8 OS=Homo sapiens GN=PRPF8 PE=1 SV=2	PRPF8	13.96	13.94	13.33	13.34	13.56	10.63	10.78	10.71	10.71	10.67	60	2.92	12.1642	23.47	8.4e-14	4e-13	21.99
O75376	Nuclear receptor corepressor 1 OS=Homo sapiens GN=NCOR1 PE=1 SV=2	NCOR1	8.07	7.87	7.52	7.88	7.67	4.38	4.42	3.85	4.36	4.49	3	3.5	6.0523	23.45	8.4e-14	4.1e-13	21.98
Q69YN4	Protein virilizer homolog OS=Homo sapiens GN=KIAA1429 PE=1 SV=2	KIAA1429	9.81	9.93	9.75	9.61	9.62	6.84	7.15	7.21	7.29	7.2	10	2.6	8.44042	23.41	8.7e-14	4.2e-13	21.96
Q13435	Splicing factor 3B subunit 2 OS=Homo sapiens GN=SF3B2 PE=1 SV=2	SF3B2	12.94	12.83	12.26	12.24	12.45	9.42	9.59	9.47	9.46	9.45	25	3.07	11.0115	23.39	8.8e-14	4.2e-13	21.94
Q13123	Protein Red OS=Homo sapiens GN=IK PE=1 SV=3	IK	10.07	10.08	9.53	9.42	9.66	6.53	6.65	6.71	6.63	6.46	9	3.15	8.17371	23.35	9e-14	4.3e-13	21.91
Q9NVC6	Mediator of RNA polymerase II transcription subunit 17 OS=Homo sapiens GN=MED17 PE=1 SV=2	MED17	9	8.9	8.95	9.08	8.83	5.77	6.34	5.67	6.08	5.84	3	3.01	7.44764	23.33	9.2e-14	4.4e-13	21.9
Q8N5P1	Zinc finger CCCH domain-containing protein 8 OS=Homo sapiens GN=ZC3H8 PE=1 SV=2	ZC3H8	7.35	7.35	7.45	7.12	7.34	4.34	4.46	4.36	4.45	4.69	1	2.86	5.89231	23.24	9.7e-14	4.6e-13	21.84
Q2TAY7	WD40 repeat-containing protein SMU1 OS=Homo sapiens GN=SMU1 PE=1 SV=2	SMU1	10.19	10.28	9.84	9.71	9.91	6.97	7.2	7.17	7.32	7.09	5	2.84	8.56846	23.18	1e-13	4.8e-13	21.8
O75934	Pre-mRNA-splicing factor SPF27 OS=Homo sapiens GN=BCAS2 PE=1 SV=1	BCAS2	8.95	8.83	8.41	8.41	8.55	5.75	5.74	5.53	5.47	5.62	4	3.01	7.12649	23.15	1e-13	4.9e-13	21.78
Q15637	Splicing factor 1 OS=Homo sapiens GN=SF1 PE=1 SV=4	SF1	11.07	11.12	10.86	10.73	10.94	8.1	8.43	8.46	8.52	8.41	10	2.56	9.6646	23.13	1e-13	4.9e-13	21.77
Q86XP3	ATP-dependent RNA helicase DDX42 OS=Homo sapiens GN=DDX42 PE=1 SV=1	DDX42	12.03	12.09	11.63	11.48	11.8	8.83	9.13	8.97	9.06	9.01	22	2.8	10.4028	23.11	1.1e-13	4.9e-13	21.75
P78527	DNA-dependent protein kinase catalytic subunit OS=Homo sapiens GN=PRKDC PE=1 SV=3	PRKDC	11.97	11.61	11.29	11.69	11.59	9.05	8.98	9.01	8.92	8.85	30	2.67	10.2963	23.11	1.1e-13	4.9e-13	21.75
P35269	General transcription factor IIF subunit 1 OS=Homo sapiens GN=GTF2F1 PE=1 SV=2	GTF2F1	11.77	11.47	11.76	12.12	11.76	8.75	8.95	9.12	9.12	9.03	18	2.78	10.3849	23.09	1.1e-13	5e-13	21.74
Q16630	Cleavage and polyadenylation specificity factor subunit 6 OS=Homo sapiens GN=CPSF6 PE=1 SV=2	CPSF6	12.6	12.66	12.29	12.12	12.38	9.28	9.7	9.46	9.69	9.74	14	2.84	10.9904	23.09	1.1e-13	5e-13	21.74
P09651	Heterogeneous nuclear ribonucleoprotein A1 OS=Homo sapiens GN=HNRNPA1 PE=1 SV=5	HNRNPA1	12.23	12.23	12.03	11.88	12.11	9.43	9.83	9.6	9.76	9.72	5	2.43	10.8819	23.03	1.1e-13	5.2e-13	21.7
P61964	WD repeat-containing protein 5 OS=Homo sapiens GN=WDR5 PE=1 SV=1	WDR5	8.79	8.74	8.6	8.85	8.54	6.09	6.34	6.33	6.3	6.31	3	2.43	7.48728	23	1.1e-13	5.3e-13	21.68
Q8WYA6	Beta-catenin-like protein 1 OS=Homo sapiens GN=CTNNBL1 PE=1 SV=1	CTNNBL1	10.15	10.02	9.53	9.47	9.71	6.68	6.84	6.6	6.72	6.52	6	3.1	8.22357	23	1.1e-13	5.3e-13	21.68
Q96I25	Splicing factor 45 OS=Homo sapiens GN=RBM17 PE=1 SV=1	RBM17	10.78	10.79	10.55	10.39	10.58	7.69	8.18	7.95	8.05	7.87	6	2.67	9.28335	22.97	1.2e-13	5.3e-13	21.65
Q9Y5S9	RNA-binding protein 8A OS=Homo sapiens GN=RBM8A PE=1 SV=1	RBM8A	9.08	9.26	8.88	8.51	8.7	5.85	5.85	5.66	5.61	5.61	5	3.17	7.30169	22.94	1.2e-13	5.4e-13	21.64
Q9UKV3	Apoptotic chromatin condensation inducer in the nucleus OS=Homo sapiens GN=ACIN1 PE=1 SV=2	ACIN1	12.69	12.83	12.31	11.81	12.28	8.72	8.83	8.81	8.91	8.81	18	3.57	10.5991	23.47	1.2e-13	5.5e-13	21.63
P51610	Host cell factor 1 OS=Homo sapiens GN=HCFC1 PE=1 SV=2	HCFC1	10.3	10.07	9.91	10.27	9.98	7.24	7.46	7.64	7.62	7.5	9	2.62	8.79668	22.93	1.2e-13	5.4e-13	21.63
Q92878	DNA repair protein RAD50 OS=Homo sapiens GN=RAD50 PE=1 SV=1	RAD50	7.52	7.47	7.32	7.7	7.44	4.67	4.73	4.91	4.73	4.57	4	2.76	6.1054	22.9	1.2e-13	5.5e-13	21.61
Q8N1G2	Cap-specific mRNA (nucleoside-2'-O-)-methyltransferase 1 OS=Homo sapiens GN=CMTR1 PE=1 SV=1	CMTR1	11.74	11.76	12.23	12.49	11.91	8.42	8.69	8.77	8.9	8.86	22	3.3	10.3776	22.88	1.2e-13	5.6e-13	21.6
P52292	Importin subunit alpha-1 OS=Homo sapiens GN=KPNA2 PE=1 SV=1	KPNA2	9.35	9.51	9.27	9.05	9.52	6.53	6.34	6.74	6.6	6.74	5	2.75	7.96576	22.86	1.3e-13	5.7e-13	21.58
O75643	U5 small nuclear ribonucleoprotein 200 kDa helicase OS=Homo sapiens GN=SNRNP200 PE=1 SV=2	SNRNP200	13.07	13.07	12.51	12.46	12.69	9.83	9.94	10.03	9.95	9.91	49	2.83	11.346	22.85	1.3e-13	5.7e-13	21.57
Q8IY18	Structural maintenance of chromosomes protein 5 OS=Homo sapiens GN=SMC5 PE=1 SV=2	SMC5	10.4	10.28	10.28	10.31	10.31	7.58	8.05	7.79	7.9	8.05	12	2.44	9.09504	22.84	1.3e-13	5.7e-13	21.57
Q8WYQ5	Microprocessor complex subunit DGCR8 OS=Homo sapiens GN=DGCR8 PE=1 SV=1	DGCR8	7.84	7.89	7.47	7.43	7.79	3.76	3.94	3.68	2.97	3.25	2	4.16	5.60308	22.84	1.3e-13	5.7e-13	21.57
P39687	Acidic leucine-rich nuclear phosphoprotein 32 family member A OS=Homo sapiens GN=ANP32A PE=1 SV=1	ANP32A	6.93	6.91	6.77	6.75	6.78	3.53	3.24	3.55	3.2	2.89	1	3.55	5.05476	22.83	1.3e-13	5.7e-13	21.56
Q15427	Splicing factor 3B subunit 4 OS=Homo sapiens GN=SF3B4 PE=1 SV=1	SF3B4	10.07	10.11	9.57	9.47	9.84	6.81	6.75	6.94	6.95	6.88	4	2.95	8.33756	22.82	1.3e-13	5.7e-13	21.55
P63272	Transcription elongation factor SPT4 OS=Homo sapiens GN=SUPT4H1 PE=1 SV=1	SUPT4H1	7.31	6.95	7.09	7.42	7.28	3.11	3.83	3.61	3.66	3.22	1	3.73	5.34943	22.81	1.3e-13	5.7e-13	21.55
P49761	Dual specificity protein kinase CLK3 OS=Homo sapiens GN=CLK3 PE=1 SV=3	CLK3	9.17	9.5	8.99	8.69	9.19	5.59	5.77	5.94	5.97	6.01	5	3.25	7.48162	22.8	1.3e-13	5.8e-13	21.54
Q9P258	Protein RCC2 OS=Homo sapiens GN=RCC2 PE=1 SV=2	RCC2	9.68	9.69	9.55	9.6	9.57	6.9	7.03	7.16	7.41	7.23	7	2.47	8.38175	22.77	1.3e-13	5.9e-13	21.52
Q9H7S9	Zinc finger protein 703 OS=Homo sapiens GN=ZNF703 PE=1 SV=1	ZNF703	5.52	5.48	5.21	5.17	5.43	0.01	0.02	0.02	0.02	0.01	1	5.35	2.68827	22.68	1.4e-13	6.2e-13	21.45
Q14241	Elongin-A OS=Homo sapiens GN=ELOA PE=1 SV=2	ELOA	11.87	11.58	11.67	11.95	11.77	8.77	9.33	9.08	9.12	9.28	18	2.65	10.4408	22.62	1.5e-13	6.5e-13	21.41
Q16629	Serine/arginine-rich splicing factor 7 OS=Homo sapiens GN=SRSF7 PE=1 SV=1	SRSF7	12.47	12.77	12.27	11.82	12.13	8.5	8.58	8.9	8.96	8.84	5	3.54	10.5247	23.11	1.5e-13	6.7e-13	21.39
Q15291	Retinoblastoma-binding protein 5 OS=Homo sapiens GN=RBBP5 PE=1 SV=2	RBBP5	9.48	9.4	9.44	9.55	9.35	6.76	7.12	7.16	7.09	7.17	6	2.38	8.25003	22.49	1.6e-13	7e-13	21.33
O15047	Histone-lysine N-methyltransferase SETD1A OS=Homo sapiens GN=SETD1A PE=1 SV=3	SETD1A	9.12	9.12	9.29	9.64	9.25	6.07	6.58	6.38	6.56	6.29	7	2.91	7.82794	22.35	1.8e-13	7.7e-13	21.23
Q15029	116 kDa U5 small nuclear ribonucleoprotein component OS=Homo sapiens GN=EFTUD2 PE=1 SV=1	EFTUD2	12.25	12.19	11.49	11.46	11.77	8.64	8.54	8.64	8.52	8.5	20	3.26	10.2	22.33	1.8e-13	7.8e-13	21.21
P62258	14-3-3 protein epsilon OS=Homo sapiens GN=YWHAE PE=1 SV=1	YWHAE	7.95	8.02	8.02	8.06	7.9	5.54	5.46	5.76	5.42	5.37	4	2.48	6.74886	22.29	1.9e-13	8e-13	21.18
P52943	Cysteine-rich protein 2 OS=Homo sapiens GN=CRIP2 PE=1 SV=1	CRIP2	9.11	9.12	9.02	9.05	8.96	6.29	6.06	5.92	5.49	5.55	3	3.19	7.45769	22.28	1.9e-13	8e-13	21.18
Q7L4I2	Arginine/serine-rich coiled-coil protein 2 OS=Homo sapiens GN=RSRC2 PE=1 SV=1	RSRC2	10.65	10.76	10.5	10.07	10.39	7.28	7.55	7.7	7.44	7.68	9	2.94	9.00347	22.23	1.9e-13	8.3e-13	21.14
O14980	Exportin-1 OS=Homo sapiens GN=XPO1 PE=1 SV=1	XPO1	9.86	9.67	9.58	9.88	9.79	7.42	7.31	7.02	7.01	6.91	7	2.62	8.44572	22.22	1.9e-13	8.3e-13	21.13
P62888	60S ribosomal protein L30 OS=Homo sapiens GN=RPL30 PE=1 SV=2	RPL30	9.2	9.04	9.1	9.24	9.26	6.98	6.61	6.77	6.58	6.49	2	2.48	7.92672	22.2	2e-13	8.4e-13	21.12
Q9HAH7	Probable fibrosin-1 OS=Homo sapiens GN=FBRS PE=1 SV=3	FBRS	7.24	7.33	7.04	7.1	7.1	4.08	4.05	3.58	4.04	4.25	1	3.16	5.58281	22.14	2.1e-13	8.7e-13	21.08
Q7L590	Protein MCM10 homolog OS=Homo sapiens GN=MCM10 PE=1 SV=2	MCM10	8.26	8.1	8.4	8.12	8.6	4.75	5.04	5.09	4.46	5.21	4	3.39	6.60258	22.08	2.1e-13	9e-13	21.04
P38919	Eukaryotic initiation factor 4A-III OS=Homo sapiens GN=EIF4A3 PE=1 SV=4	EIF4A3	13.25	13.43	12.9	12.42	12.87	9.68	9.56	9.7	9.53	9.55	18	3.37	11.2888	22.62	2.2e-13	9.3e-13	21.02
Q9UBU9	Nuclear RNA export factor 1 OS=Homo sapiens GN=NXF1 PE=1 SV=1	NXF1	8.13	8.02	7.93	7.96	7.97	4.5	3.61	4.05	4.7	4.22	4	3.79	6.10922	22.06	2.2e-13	9.2e-13	21.02
P12004	Proliferating cell nuclear antigen OS=Homo sapiens GN=PCNA PE=1 SV=1	PCNA	9.68	9.51	9.56	9.72	9.69	7.34	7.43	7.48	7.11	7.15	4	2.33	8.4665	22	2.3e-13	9.5e-13	20.98
P62266	40S ribosomal protein S23 OS=Homo sapiens GN=RPS23 PE=1 SV=3	RPS23	11.78	11.65	11.95	11.96	11.88	9.85	9.69	9.84	9.72	9.6	5	2.1	10.7916	21.93	2.4e-13	1e-12	20.93
Q9Y3B4	Splicing factor 3B subunit 6 OS=Homo sapiens GN=SF3B6 PE=1 SV=1	SF3B6	9.57	9.47	8.83	8.89	9.14	5.29	4.67	5.56	5.23	5.34	4	3.96	7.19761	22.41	2.5e-13	1e-12	20.91
P41223	Protein BUD31 homolog OS=Homo sapiens GN=BUD31 PE=1 SV=2	BUD31	8.81	8.71	8.37	8.35	8.45	5.74	6.05	5.93	5.78	5.73	5	2.69	7.19329	21.91	2.4e-13	1e-12	20.91
Q9UHB7	AF4/FMR2 family member 4 OS=Homo sapiens GN=AFF4 PE=1 SV=1	AFF4	10.22	10.1	9.92	10	10.05	7.3	7.79	7.43	7.76	7.49	11	2.51	8.80511	21.9	2.4e-13	1e-12	20.91
P62995	Transformer-2 protein homolog beta OS=Homo sapiens GN=TRA2B PE=1 SV=1	TRA2B	12.16	12.46	12.09	11.61	11.88	8.73	9.11	8.82	9.11	9.01	7	3.08	10.4995	21.89	2.5e-13	1e-12	20.9
Q9UPP1	Histone lysine demethylase PHF8 OS=Homo sapiens GN=PHF8 PE=1 SV=3	PHF8	9.21	8.97	8.86	9.39	8.99	6.19	6.64	6.31	6.37	6.32	4	2.72	7.72686	21.85	2.5e-13	1e-12	20.87
Q9ULU4	Protein kinase C-binding protein 1 OS=Homo sapiens GN=ZMYND8 PE=1 SV=2	ZMYND8	8.23	7.82	7.77	7.92	7.96	4.72	4.89	4.03	4.48	4.42	2	3.43	6.22545	21.8	2.6e-13	1.1e-12	20.83
P25685	DnaJ homolog subfamily B member 1 OS=Homo sapiens GN=DNAJB1 PE=1 SV=4	DNAJB1	9.35	9.3	9.49	9.39	9.29	6.95	7.28	7.16	7.19	6.93	2	2.26	8.23265	21.77	2.7e-13	1.1e-12	20.81
Q00403	Transcription initiation factor IIB OS=Homo sapiens GN=GTF2B PE=1 SV=1	GTF2B	10.23	9.97	10.19	10.6	10.09	6.51	6.99	6.87	6.93	7.38	9	3.28	8.57538	21.71	2.8e-13	1.1e-12	20.77
Q15393	Splicing factor 3B subunit 3 OS=Homo sapiens GN=SF3B3 PE=1 SV=4	SF3B3	13.35	13.32	12.77	12.8	13.02	10.31	10.48	10.49	10.56	10.46	29	2.59	11.7552	21.7	2.8e-13	1.1e-12	20.76
P63165	Small ubiquitin-related modifier 1 OS=Homo sapiens GN=SUMO1 PE=1 SV=1	SUMO1	8.43	8.47	8.45	8.5	8.36	5.17	5.7	5.44	5.07	4.8	1	3.21	6.84029	21.69	2.8e-13	1.1e-12	20.75
Q9Y3A5	Ribosome maturation protein SBDS OS=Homo sapiens GN=SBDS PE=1 SV=4	SBDS	8.19	8.21	8.19	8.08	8.12	5.96	5.53	5.7	5.66	5.46	2	2.49	6.91088	21.59	3.1e-13	1.2e-12	20.68
Q9Y2W2	WW domain-binding protein 11 OS=Homo sapiens GN=WBP11 PE=1 SV=1	WBP11	10.96	10.82	10.32	10.24	10.53	7.56	7.66	7.75	7.72	7.79	11	2.88	9.13543	21.57	3.1e-13	1.2e-12	20.67
Q8WXA9	Splicing regulatory glutamine/lysine-rich protein 1 OS=Homo sapiens GN=SREK1 PE=1 SV=1	SREK1	10.48	10.59	10.31	9.96	10.22	7.17	7.64	7.4	7.68	7.39	8	2.85	8.88485	21.57	3.1e-13	1.2e-12	20.66
Q13247	Serine/arginine-rich splicing factor 6 OS=Homo sapiens GN=SRSF6 PE=1 SV=2	SRSF6	12.01	12.37	11.86	11.12	11.61	7.31	7.36	7.62	7.54	7.57	6	4.31	9.63634	24.02	3.6e-13	1.4e-12	20.63
O75362	Zinc finger protein 217 OS=Homo sapiens GN=ZNF217 PE=1 SV=1	ZNF217	7.17	7.06	7.02	7.39	7.2	4.44	4.02	4.32	4.11	4.46	1	2.89	5.71882	21.47	3.3e-13	1.3e-12	20.59
Q8IY67	Ribonucleoprotein PTB-binding 1 OS=Homo sapiens GN=RAVER1 PE=1 SV=1	RAVER1	7.69	7.71	7.49	7.42	7.5	4.72	4.84	4.69	4.34	4.25	4	3	6.06452	21.45	3.4e-13	1.3e-12	20.58
Q9H0C8	Integrin-linked kinase-associated serine/threonine phosphatase 2C OS=Homo sapiens GN=ILKAP PE=1 SV=1	ILKAP	7.63	7.57	7.65	7.43	7.43	5.13	5	4.84	5.09	5.17	3	2.49	6.2933	21.43	3.4e-13	1.4e-12	20.56
O00148	ATP-dependent RNA helicase DDX39A OS=Homo sapiens GN=DDX39A PE=1 SV=2	DDX39A	8.73	8.88	8.25	8.16	8.54	5.39	5.58	5.09	5.29	5.32	4	3.18	6.92196	21.43	3.4e-13	1.4e-12	20.56
Q9C0J8	pre-mRNA 3' end processing protein WDR33 OS=Homo sapiens GN=WDR33 PE=1 SV=2	WDR33	11.28	11.35	11.1	10.97	11.16	8.13	8.81	8.48	8.53	8.61	18	2.66	9.8419	21.42	3.4e-13	1.4e-12	20.55
Q9UEE9	Craniofacial development protein 1 OS=Homo sapiens GN=CFDP1 PE=1 SV=1	CFDP1	8.15	7.7	7.9	8.15	7.86	4.44	3.73	3.8	3.1	3.88	2	4.16	5.87151	21.27	3.8e-13	1.5e-12	20.44
P17931	Galectin-3 OS=Homo sapiens GN=LGALS3 PE=1 SV=5	LGALS3	8.8	8.66	8.55	8.75	8.77	6.39	6.56	6.08	6.23	6.33	4	2.39	7.51133	21.26	3.9e-13	1.5e-12	20.43
Q66PJ3	ADP-ribosylation factor-like protein 6-interacting protein 4 OS=Homo sapiens GN=ARL6IP4 PE=1 SV=2	ARL6IP4	9.53	9.66	9.39	8.97	9.22	6.17	6.24	6.4	6.71	6.3	4	2.99	7.8589	21.25	3.9e-13	1.5e-12	20.43
P63279	SUMO-conjugating enzyme UBC9 OS=Homo sapiens GN=UBE2I PE=1 SV=1	UBE2I	7.26	7.18	7.22	7.42	7.26	4.57	4.78	4.24	4.64	4.5	1	2.72	5.90737	21.21	4e-13	1.6e-12	20.4
Q9UL03	Integrator complex subunit 6 OS=Homo sapiens GN=INTS6 PE=1 SV=1	INTS6	8.79	8.92	9.27	9.1	8.9	6.07	6.46	6.54	6.46	6.43	6	2.6	7.69322	21.18	4.1e-13	1.6e-12	20.38
A0AV96	RNA-binding protein 47 OS=Homo sapiens GN=RBM47 PE=1 SV=2	RBM47	7.57	7.57	7.34	7.62	7.68	5.05	5.02	5.23	5.01	4.84	4	2.53	6.29247	21.18	4.1e-13	1.6e-12	20.37
O75340	Programmed cell death protein 6 OS=Homo sapiens GN=PDCD6 PE=1 SV=1	PDCD6	7.36	7.21	7.26	7.27	7.31	4.49	4.5	4.03	3.86	3.96	1	3.11	5.72428	21.15	4.2e-13	1.6e-12	20.36
Q9NXG2	THUMP domain-containing protein 1 OS=Homo sapiens GN=THUMPD1 PE=1 SV=2	THUMPD1	7.37	7.07	7.21	7.25	7.31	4.65	4.82	4.84	4.84	4.85	2	2.44	6.02177	21.12	4.3e-13	1.7e-12	20.33
Q9HD42	Charged multivesicular body protein 1a OS=Homo sapiens GN=CHMP1A PE=1 SV=1	CHMP1A	6.92	6.82	6.7	6.87	6.66	4.13	3.91	4.02	3.79	3.64	1	2.9	5.34537	21.12	4.3e-13	1.7e-12	20.33
Q9UBE0	SUMO-activating enzyme subunit 1 OS=Homo sapiens GN=SAE1 PE=1 SV=1	SAE1	7.18	7.12	6.93	7.18	7.21	4.26	4.37	3.81	4.18	4.38	2	2.92	5.66215	21.11	4.3e-13	1.7e-12	20.32
P30041	Peroxiredoxin-6 OS=Homo sapiens GN=PRDX6 PE=1 SV=3	PRDX6	9.16	8.91	9.18	9.51	9.2	6.9	6.55	6.51	6.59	6.55	4	2.57	7.90486	21.05	4.5e-13	1.7e-12	20.28
Q15459	Splicing factor 3A subunit 1 OS=Homo sapiens GN=SF3A1 PE=1 SV=1	SF3A1	10.96	10.79	10.1	10.23	10.43	7.33	7.35	7.48	7.32	7.55	12	3.1	8.95544	21.04	4.6e-13	1.7e-12	20.27
P31689	DnaJ homolog subfamily A member 1 OS=Homo sapiens GN=DNAJA1 PE=1 SV=2	DNAJA1	8.99	9.09	9.28	9.19	9.38	6.8	7.07	6.79	6.67	6.65	3	2.39	7.99095	21	4.7e-13	1.8e-12	20.24
P62857	40S ribosomal protein S28 OS=Homo sapiens GN=RPS28 PE=1 SV=1	RPS28	9.82	9.57	9.83	9.95	9.91	7.36	6.64	7.22	7	7.01	3	2.77	8.43204	20.99	4.7e-13	1.8e-12	20.23
Q8N1G1	RNA exonuclease 1 homolog OS=Homo sapiens GN=REXO1 PE=1 SV=3	REXO1	8.94	9	8.98	9.12	9.01	5.96	6.49	6.53	6.58	6.15	4	2.67	7.67489	20.98	4.8e-13	1.8e-12	20.22
O75475	PC4 and SFRS1-interacting protein OS=Homo sapiens GN=PSIP1 PE=1 SV=1	PSIP1	10.31	10.2	10.14	10.31	10.15	8.24	8.43	8.23	8.24	8.22	6	1.95	9.2458	20.97	4.8e-13	1.8e-12	20.22
O95073	Fibrinogen silencer-binding protein OS=Homo sapiens GN=FSBP PE=1 SV=1	FSBP	7.56	7.54	7.4	7.27	7.65	4.48	4.15	3.79	3.61	3.62	1	3.56	5.7085	20.96	4.8e-13	1.8e-12	20.21
Q14839	Chromodomain-helicase-DNA-binding protein 4 OS=Homo sapiens GN=CHD4 PE=1 SV=2	CHD4	8.59	8.48	8.43	8.56	8.54	6.29	6.1	6.08	5.9	5.69	5	2.51	7.26368	20.92	5e-13	1.9e-12	20.18
P18077	60S ribosomal protein L35a OS=Homo sapiens GN=RPL35A PE=1 SV=2	RPL35A	10.73	10.61	10.85	10.89	10.88	8.67	8.24	8.26	8.11	8.03	6	2.53	9.52569	20.92	5e-13	1.9e-12	20.18
O14646	Chromodomain-helicase-DNA-binding protein 1 OS=Homo sapiens GN=CHD1 PE=1 SV=2	CHD1	11.16	11.03	10.84	11.02	11.04	7.95	8.48	8.31	8.68	8.48	17	2.64	9.69692	20.91	5e-13	1.9e-12	20.18
Q14847	LIM and SH3 domain protein 1 OS=Homo sapiens GN=LASP1 PE=1 SV=2	LASP1	9.74	9.89	9.89	9.82	9.88	7.75	7.57	7.66	7.67	7.99	6	2.11	8.78648	20.91	5e-13	1.9e-12	20.18
Q8IWZ8	SURP and G-patch domain-containing protein 1 OS=Homo sapiens GN=SUGP1 PE=1 SV=2	SUGP1	8.8	8.85	8.35	8.37	8.56	5.4	5.59	5.41	5.29	5.95	5	3.06	7.05578	20.9	5e-13	1.9e-12	20.17
Q96BP3	Peptidylprolyl isomerase domain and WD repeat-containing protein 1 OS=Homo sapiens GN=PPWD1 PE=1 SV=1	PPWD1	8.91	9.02	8.61	8.33	8.55	5.55	5.99	5.7	5.58	5.81	4	2.96	7.20482	20.84	5.3e-13	2e-12	20.12
P19338	Nucleolin OS=Homo sapiens GN=NCL PE=1 SV=3	NCL	13.84	13.62	13.49	13.49	13.67	11.48	11.07	10.7	11.02	11.03	30	2.56	12.3416	20.78	5.5e-13	2e-12	20.08
O75367	Core histone macro-H2A.1 OS=Homo sapiens GN=H2AFY PE=1 SV=4	H2AFY	10.69	10.57	10.65	10.82	10.75	8.77	8.5	8.31	8.38	8.31	7	2.24	9.57452	20.75	5.6e-13	2.1e-12	20.05
Q8N1G0	Zinc finger protein 687 OS=Homo sapiens GN=ZNF687 PE=1 SV=1	ZNF687	7.94	7.59	7.39	7.85	7.67	4.7	4.89	4.47	4.46	4.18	2	3.15	6.1154	20.74	5.7e-13	2.1e-12	20.05
Q9P2N5	RNA-binding protein 27 OS=Homo sapiens GN=RBM27 PE=1 SV=2	RBM27	9.81	9.84	9.41	9.17	9.48	6.7	7.01	6.75	6.88	6.79	6	2.72	8.18491	20.73	5.7e-13	2.1e-12	20.03
Q9HCD5	Nuclear receptor coactivator 5 OS=Homo sapiens GN=NCOA5 PE=1 SV=2	NCOA5	10.21	10.4	10.17	9.79	9.93	6.88	6.62	7.34	7.27	7.09	4	3.06	8.57103	20.62	6.2e-13	2.3e-12	19.95
Q9BTL3	RNMT-activating mini protein OS=Homo sapiens GN=FAM103A1 PE=1 SV=1	FAM103A1	6.99	6.86	6.58	6.72	6.75	3.65	4.09	3.54	3.86	3.69	1	3.01	5.27498	20.6	6.3e-13	2.3e-12	19.94
Q9UHV9	Prefoldin subunit 2 OS=Homo sapiens GN=PFDN2 PE=1 SV=1	PFDN2	8.99	8.85	9.1	9.28	9.13	6.53	6.94	6.67	6.65	6.51	3	2.41	7.86538	20.59	6.3e-13	2.3e-12	19.93
P11142	Heat shock cognate 71 kDa protein OS=Homo sapiens GN=HSPA8 PE=1 SV=1	HSPA8	13.07	12.95	13.02	13.16	13.17	11.27	11.35	11.42	11.39	11.19	20	1.75	12.1982	20.57	6.4e-13	2.3e-12	19.92
Q86U06	Probable RNA-binding protein 23 OS=Homo sapiens GN=RBM23 PE=1 SV=1	RBM23	6.64	6.73	6.33	5.97	6.25	1.17	1.83	2.25	1.61	1.65	1	4.68	4.04423	20.56	6.5e-13	2.3e-12	19.91
P23528	Cofilin-1 OS=Homo sapiens GN=CFL1 PE=1 SV=3	CFL1	10.1	10.06	10.11	10.21	10.11	8.09	7.7	7.64	7.52	7.43	2	2.44	8.89647	20.52	6.7e-13	2.4e-12	19.88
P26358	DNA (cytosine-5)-methyltransferase 1 OS=Homo sapiens GN=DNMT1 PE=1 SV=2	DNMT1	8.13	8.18	8.07	8.04	8.26	5.7	5.95	5.37	5.6	5.53	5	2.5	6.88309	20.52	6.7e-13	2.4e-12	19.88
O75937	DnaJ homolog subfamily C member 8 OS=Homo sapiens GN=DNAJC8 PE=1 SV=2	DNAJC8	9.91	9.82	9.54	9.53	9.81	6.33	6.89	6.01	6.68	6.8	4	3.18	8.13348	20.5	6.8e-13	2.4e-12	19.86
Q8TCU6	Phosphatidylinositol 3,4,5-trisphosphate-dependent Rac exchanger 1 protein OS=Homo sapiens GN=PREX1 PE=1 SV=3	PREX1	7.74	7.63	7.75	7.96	7.83	5.13	4.54	5.21	4.95	5.04	1	2.81	6.37795	20.47	6.9e-13	2.5e-12	19.84
P29373	Cellular retinoic acid-binding protein 2 OS=Homo sapiens GN=CRABP2 PE=1 SV=2	CRABP2	6.84	6.66	7.1	7.05	6.92	4.31	4.13	4.13	3.91	4.23	1	2.77	5.52765	20.43	7.1e-13	2.6e-12	19.81
Q15008	26S proteasome non-ATPase regulatory subunit 6 OS=Homo sapiens GN=PSMD6 PE=1 SV=1	PSMD6	8.37	8.42	8.47	8.29	8.37	6.21	6	5.9	5.63	5.7	3	2.5	7.1384	20.4	7.3e-13	2.6e-12	19.78
Q01130	Serine/arginine-rich splicing factor 2 OS=Homo sapiens GN=SRSF2 PE=1 SV=4	SRSF2	10.91	11.28	10.89	10.37	10.7	7.55	7.72	8	7.89	7.94	4	3.01	9.32529	20.39	7.3e-13	2.6e-12	19.78
P33992	DNA replication licensing factor MCM5 OS=Homo sapiens GN=MCM5 PE=1 SV=5	MCM5	8.09	8.08	8.06	8.16	8.1	5.85	5.96	6.01	5.58	5.79	3	2.26	6.96821	20.39	7.4e-13	2.6e-12	19.77
Q9P013	Spliceosome-associated protein CWC15 homolog OS=Homo sapiens GN=CWC15 PE=1 SV=2	CWC15	10.49	10.38	9.87	9.62	9.93	7.05	7.01	7.2	7.11	7	5	2.98	8.56454	20.29	7.9e-13	2.8e-12	19.7
Q03468	DNA excision repair protein ERCC-6 OS=Homo sapiens GN=ERCC6 PE=1 SV=1	ERCC6	8.09	8.02	7.96	7.99	8.01	4.78	5.29	5.4	4.99	4.59	3	3	6.51115	20.24	8.3e-13	2.9e-12	19.66
Q14011	Cold-inducible RNA-binding protein OS=Homo sapiens GN=CIRBP PE=1 SV=1	CIRBP	10.57	10.61	10.13	10.13	10.46	7.54	7.38	6.97	6.82	6.74	5	3.29	8.73582	20.63	8.7e-13	3.1e-12	19.63
Q08170	Serine/arginine-rich splicing factor 4 OS=Homo sapiens GN=SRSF4 PE=1 SV=2	SRSF4	10.26	10.57	10.1	9.67	9.97	6.42	5.75	6.56	6.51	6.54	7	3.76	8.23517	21.19	9.2e-13	3.2e-12	19.61
Q96QD9	UAP56-interacting factor OS=Homo sapiens GN=FYTTD1 PE=1 SV=3	FYTTD1	7.83	7.84	7.35	7.06	7.53	4.43	4.12	4.24	4.14	3.79	1	3.38	5.83541	20.09	9.2e-13	3.3e-12	19.54
Q12972	Nuclear inhibitor of protein phosphatase 1 OS=Homo sapiens GN=PPP1R8 PE=1 SV=2	PPP1R8	6.96	6.9	6.86	6.67	6.62	4.04	4.07	3.68	3.65	4.07	2	2.9	5.35276	20.08	9.3e-13	3.3e-12	19.53
Q7RTV0	PHD finger-like domain-containing protein 5A OS=Homo sapiens GN=PHF5A PE=1 SV=1	PHF5A	9.84	9.76	9.24	9.2	9.43	6.46	6.27	6.77	6.72	6.7	3	2.91	8.03864	20.07	9.4e-13	3.3e-12	19.53
P33316	Deoxyuridine 5'-triphosphate nucleotidohydrolase, mitochondrial OS=Homo sapiens GN=DUT PE=1 SV=4	DUT	6.62	6.68	6.61	6.87	6.58	3.62	3.13	2.77	3.04	3.48	2	3.46	4.93987	20.06	9.5e-13	3.3e-12	19.52
P25205	DNA replication licensing factor MCM3 OS=Homo sapiens GN=MCM3 PE=1 SV=3	MCM3	8.73	8.53	8.45	8.56	8.75	6.17	5.76	6.16	5.52	5.86	6	2.71	7.25059	20.05	9.6e-13	3.3e-12	19.51
Q86UE8	Serine/threonine-protein kinase tousled-like 2 OS=Homo sapiens GN=TLK2 PE=1 SV=2	TLK2	6.75	6.72	6.44	6.65	6.63	3.96	3.84	4.18	3.79	3.79	1	2.72	5.27488	20.04	9.6e-13	3.3e-12	19.5
Q15287	RNA-binding protein with serine-rich domain 1 OS=Homo sapiens GN=RNPS1 PE=1 SV=1	RNPS1	11.65	11.98	11.46	10.7	11.29	7.33	7.49	7.48	7.56	7.41	6	3.96	9.43596	22.22	1.1e-12	3.7e-12	19.5
P55081	Microfibrillar-associated protein 1 OS=Homo sapiens GN=MFAP1 PE=1 SV=2	MFAP1	9.3	9.49	9.17	8.86	9.12	6.32	6.83	6.68	6.57	6.63	5	2.58	7.89683	19.91	1.1e-12	3.7e-12	19.4
Q8WWY3	U4/U6 small nuclear ribonucleoprotein Prp31 OS=Homo sapiens GN=PRPF31 PE=1 SV=2	PRPF31	9.52	9.45	8.9	8.97	9.16	6.54	6.75	6.4	6.52	6.29	6	2.7	7.8496	19.84	1.1e-12	3.9e-12	19.34
Q9UKD2	mRNA turnover protein 4 homolog OS=Homo sapiens GN=MRTO4 PE=1 SV=2	MRTO4	7.96	7.92	8.02	8.2	8.03	5.93	6.04	5.9	6	5.99	3	2.05	7.00079	19.82	1.1e-12	3.9e-12	19.33
Q6PCB5	Round spermatid basic protein 1-like protein OS=Homo sapiens GN=RSBN1L PE=1 SV=2	RSBN1L	7.33	7	6.91	6.83	6.82	3.81	4.38	3.87	4.04	4.03	1	2.95	5.5033	19.77	1.2e-12	4.1e-12	19.29
Q15717	ELAV-like protein 1 OS=Homo sapiens GN=ELAVL1 PE=1 SV=2	ELAVL1	11.04	11.01	10.88	10.87	10.96	8.53	9.02	8.7	8.98	8.71	11	2.16	9.8707	19.76	1.2e-12	4.1e-12	19.28
Q14980	Nuclear mitotic apparatus protein 1 OS=Homo sapiens GN=NUMA1 PE=1 SV=2	NUMA1	10.51	10.39	10.52	10.71	10.49	8.7	8.71	8.49	8.61	8.65	19	1.89	9.57818	19.76	1.2e-12	4.1e-12	19.28
Q15532	Protein SSXT OS=Homo sapiens GN=SS18 PE=1 SV=3	SS18	7.95	8.28	8.45	7.94	8.08	5.33	5.46	5.58	5.62	5.1	1	2.72	6.77797	19.73	1.2e-12	4.2e-12	19.26
Q8WVK2	U4/U6.U5 small nuclear ribonucleoprotein 27 kDa protein OS=Homo sapiens GN=SNRNP27 PE=1 SV=1	SNRNP27	8.62	8.72	8.19	7.96	8.31	5.3	5.67	5.29	5.08	5.19	1	3.05	6.8331	19.69	1.3e-12	4.3e-12	19.22
P62244	40S ribosomal protein S15a OS=Homo sapiens GN=RPS15A PE=1 SV=2	RPS15A	11.33	11.21	11.64	11.61	11.65	9.46	9.22	9.41	9.22	9.18	9	2.19	10.3933	19.68	1.3e-12	4.3e-12	19.22
Q92598	Heat shock protein 105 kDa OS=Homo sapiens GN=HSPH1 PE=1 SV=1	HSPH1	7.63	7.5	7.37	7.65	7.56	4.86	4.32	5.07	4.49	4.68	4	2.85	6.1138	19.62	1.3e-12	4.5e-12	19.17
Q96SY0	Integrator complex subunit 14 OS=Homo sapiens GN=INTS14 PE=1 SV=2	INTS14	7.44	7.26	7.07	7.39	7.28	3.73	3.75	3.66	2.78	2.85	1	3.93	5.3205	19.58	1.4e-12	4.7e-12	19.13
Q9HCE5	N6-adenosine-methyltransferase subunit METTL14 OS=Homo sapiens GN=METTL14 PE=1 SV=2	METTL14	7.89	7.92	7.71	7.78	7.69	4.33	5.11	5.05	5.08	4.85	3	2.91	6.33953	19.57	1.4e-12	4.7e-12	19.13
Q53GS9	U4/U6.U5 tri-snRNP-associated protein 2 OS=Homo sapiens GN=USP39 PE=1 SV=2	USP39	8.18	8.27	8.01	7.93	8.04	5.78	5.97	5.94	5.95	6.03	6	2.15	7.00985	19.57	1.4e-12	4.7e-12	19.13
P62829	60S ribosomal protein L23 OS=Homo sapiens GN=RPL23 PE=1 SV=1	RPL23	10.73	10.69	10.97	11	10.88	9.03	9.03	9.01	8.96	8.96	3	1.85	9.92508	19.54	1.4e-12	4.7e-12	19.11
Q92499	ATP-dependent RNA helicase DDX1 OS=Homo sapiens GN=DDX1 PE=1 SV=2	DDX1	9.54	9.32	9.38	9.5	9.41	7.25	7.33	7.66	7.32	7.27	7	2.06	8.39758	19.53	1.4e-12	4.8e-12	19.1
Q93009	Ubiquitin carboxyl-terminal hydrolase 7 OS=Homo sapiens GN=USP7 PE=1 SV=2	USP7	9.05	8.95	9.02	9.14	9.06	6.56	6.77	7.01	6.33	6.59	9	2.39	7.84835	19.52	1.4e-12	4.8e-12	19.09
Q9Y3C6	Peptidyl-prolyl cis-trans isomerase-like 1 OS=Homo sapiens GN=PPIL1 PE=1 SV=1	PPIL1	10.12	10.09	9.96	9.8	9.8	7.15	7.76	7.14	7.58	7.31	4	2.57	8.67046	19.49	1.5e-12	4.9e-12	19.07
Q9UBB9	Tuftelin-interacting protein 11 OS=Homo sapiens GN=TFIP11 PE=1 SV=1	TFIP11	7.65	7.65	7.24	7.15	7.33	4.82	4.85	4.78	4.92	4.6	3	2.61	6.09789	19.44	1.5e-12	5.1e-12	19.03
Q96EP5	DAZ-associated protein 1 OS=Homo sapiens GN=DAZAP1 PE=1 SV=1	DAZAP1	9.97	10.04	9.87	9.96	9.91	7.65	8.17	7.85	7.74	7.87	5	2.09	8.90088	19.44	1.5e-12	5.1e-12	19.03
Q02543	60S ribosomal protein L18a OS=Homo sapiens GN=RPL18A PE=1 SV=2	RPL18A	11.55	11.36	11.76	11.78	11.77	9.75	9.44	9.52	9.47	9.37	8	2.13	10.5759	19.43	1.5e-12	5.1e-12	19.02
O00257	E3 SUMO-protein ligase CBX4 OS=Homo sapiens GN=CBX4 PE=1 SV=3	CBX4	8.69	8.46	8.5	8.6	8.67	6.24	6.62	6.61	6.33	6.42	3	2.14	7.51256	19.42	1.6e-12	5.2e-12	19
P25789	Proteasome subunit alpha type-4 OS=Homo sapiens GN=PSMA4 PE=1 SV=1	PSMA4	7.08	7.1	7.15	7.22	7.25	4.86	5.02	4.62	4.87	4.91	2	2.3	6.00993	19.42	1.6e-12	5.2e-12	19
P37802	Transgelin-2 OS=Homo sapiens GN=TAGLN2 PE=1 SV=3	TAGLN2	9.06	8.83	9.1	9.13	8.95	7.12	6.89	6.86	6.91	6.68	4	2.12	7.95301	19.41	1.6e-12	5.2e-12	19
Q9Y3Y2	Chromatin target of PRMT1 protein OS=Homo sapiens GN=CHTOP PE=1 SV=2	CHTOP	8.86	8.94	8.71	8.63	8.72	6.69	6.84	6.75	6.72	6.91	5	1.99	7.77804	19.41	1.6e-12	5.2e-12	19
P56211	cAMP-regulated phosphoprotein 19 OS=Homo sapiens GN=ARPP19 PE=1 SV=2	ARPP19	6.55	6.57	6.73	6.51	6.33	4.04	3.85	3.89	3.62	3.77	1	2.7	5.18622	19.37	1.6e-12	5.3e-12	18.97
Q14807	Kinesin-like protein KIF22 OS=Homo sapiens GN=KIF22 PE=1 SV=5	KIF22	7.43	7.2	7.25	7.11	7.34	4.5	4.89	4.87	4.81	4.97	2	2.46	6.03738	19.35	1.7e-12	5.4e-12	18.95
Q96CB8	Integrator complex subunit 12 OS=Homo sapiens GN=INTS12 PE=1 SV=1	INTS12	8.67	8.62	8.71	8.73	8.9	5.26	6.02	5.32	5.92	6	3	3.02	7.21458	19.34	1.7e-12	5.4e-12	18.94
P16401	Histone H1.5 OS=Homo sapiens GN=HIST1H1B PE=1 SV=3	HIST1H1B	13.22	12.96	13.05	13.19	13.2	11.51	11.35	11.34	11.19	11.16	15	1.81	12.2173	19.33	1.7e-12	5.4e-12	18.93
Q16531	DNA damage-binding protein 1 OS=Homo sapiens GN=DDB1 PE=1 SV=1	DDB1	7.33	7.25	7.16	7.6	7.3	4.57	4.9	5.04	4.8	4.71	3	2.52	6.06495	19.32	1.7e-12	5.5e-12	18.92
Q6UB98	Ankyrin repeat domain-containing protein 12 OS=Homo sapiens GN=ANKRD12 PE=1 SV=3	ANKRD12	7.43	7.4	7.52	7.3	7.27	4.54	4.87	4.97	5.1	4.97	2	2.49	6.1373	19.32	1.7e-12	5.5e-12	18.92
O94842	TOX high mobility group box family member 4 OS=Homo sapiens GN=TOX4 PE=1 SV=1	TOX4	9.49	9.4	9.35	9.35	9.3	7.09	7.59	7.22	7.2	7.33	5	2.09	8.33262	19.24	1.8e-12	5.8e-12	18.86
Q14562	ATP-dependent RNA helicase DHX8 OS=Homo sapiens GN=DHX8 PE=1 SV=1	DHX8	7.73	7.85	7.46	6.91	7.37	4.41	4.35	4.49	4.42	4.3	4	3.07	5.92865	19.24	1.8e-12	5.8e-12	18.86
O60884	DnaJ homolog subfamily A member 2 OS=Homo sapiens GN=DNAJA2 PE=1 SV=1	DNAJA2	6.59	6.62	6.7	6.94	6.73	4	4.27	3.86	4.27	3.97	2	2.64	5.39519	19.22	1.8e-12	5.9e-12	18.84
P48729	Casein kinase I isoform alpha OS=Homo sapiens GN=CSNK1A1 PE=1 SV=2	CSNK1A1	7.23	7.27	7.05	7.06	7.07	4.26	3.73	4.47	3.84	3.64	2	3.15	5.56171	19.18	1.9e-12	6e-12	18.81
Q99584	Protein S100-A13 OS=Homo sapiens GN=S100A13 PE=1 SV=1	S100A13	6.97	6.73	6.52	6.76	6.81	4.11	3.5	3.47	3.92	3.59	1	3.04	5.23911	19.17	1.9e-12	6.1e-12	18.8
O15164	Transcription intermediary factor 1-alpha OS=Homo sapiens GN=TRIM24 PE=1 SV=3	TRIM24	7.34	7.63	7.46	7.28	7.12	4.67	4.38	4.15	4.84	4.48	1	2.86	5.9339	19.15	1.9e-12	6.2e-12	18.79
O60264	SWI/SNF-related matrix-associated actin-dependent regulator of chromatin subfamily A member 5 OS=Homo sapiens GN=SMARCA5 PE=1 SV=1	SMARCA5	9.37	9.31	9.25	9.42	9.26	7.53	7.63	7.64	7.53	7.55	9	1.74	8.44805	19.1	2e-12	6.4e-12	18.74
Q9BRJ6	Uncharacterized protein C7orf50 OS=Homo sapiens GN=C7orf50 PE=1 SV=1	C7orf50	8.15	8.17	8.14	8.09	8.06	6.25	6.34	6.24	6.32	6.21	3	1.85	7.19872	19.05	2.1e-12	6.6e-12	18.71
P46778	60S ribosomal protein L21 OS=Homo sapiens GN=RPL21 PE=1 SV=2	RPL21	11.49	11.38	11.72	11.77	11.73	9.7	9.31	9.36	9.36	9.13	5	2.24	10.495	19.05	2.1e-12	6.6e-12	18.7
Q9NV88	Integrator complex subunit 9 OS=Homo sapiens GN=INTS9 PE=1 SV=2	INTS9	6.26	6.23	6.23	6.28	6.3	2.43	2.58	2.83	1.77	1.97	1	3.94	4.2883	19.01	2.2e-12	6.8e-12	18.67
P06733	Alpha-enolase OS=Homo sapiens GN=ENO1 PE=1 SV=2	ENO1	11.51	11.33	11.43	11.71	11.71	9.43	9.34	9.06	9.41	8.92	13	2.31	10.3864	18.99	2.2e-12	6.9e-12	18.65
Q9H8G2	Caspase activity and apoptosis inhibitor 1 OS=Homo sapiens GN=CAAP1 PE=1 SV=2	CAAP1	7.31	7.33	6.91	6.48	6.97	3.76	3.03	3.58	3.42	3.6	1	3.52	5.23844	18.98	2.2e-12	7e-12	18.65
Q14527	Helicase-like transcription factor OS=Homo sapiens GN=HLTF PE=1 SV=2	HLTF	7.4	7.11	7.16	7.36	7.4	4.01	4.01	3.62	2.86	3.49	2	3.69	5.44212	18.98	2.2e-12	7e-12	18.65
Q6EEV6	Small ubiquitin-related modifier 4 OS=Homo sapiens GN=SUMO4 PE=1 SV=2	SUMO4	7.24	7.36	7.15	7.21	7.58	4.18	4.34	4.46	4.66	4.88	1	2.8	5.90709	18.9	2.4e-12	7.4e-12	18.58
Q96HW7	Integrator complex subunit 4 OS=Homo sapiens GN=INTS4 PE=1 SV=2	INTS4	7.55	7.36	7.47	7.75	7.39	3.96	4.37	3.23	4.24	4.14	3	3.51	5.74702	18.88	2.4e-12	7.5e-12	18.57
Q92973	Transportin-1 OS=Homo sapiens GN=TNPO1 PE=1 SV=2	TNPO1	7.11	7.13	6.88	7.13	7.23	4.62	4.59	4.04	4.08	4.2	3	2.79	5.70102	18.84	2.5e-12	7.8e-12	18.53
Q8WUA2	Peptidyl-prolyl cis-trans isomerase-like 4 OS=Homo sapiens GN=PPIL4 PE=1 SV=1	PPIL4	8.35	8.57	8.25	7.88	8.24	4.75	5.65	4.93	4.81	4.98	4	3.23	6.64194	18.82	2.5e-12	7.9e-12	18.51
Q9HAZ1	Dual specificity protein kinase CLK4 OS=Homo sapiens GN=CLK4 PE=1 SV=1	CLK4	6.34	6.62	6.44	5.93	6.06	2	2.49	1.27	1.61	1.6	1	4.49	4.03732	18.77	2.6e-12	8.1e-12	18.47
Q14592	Zinc finger protein 460 OS=Homo sapiens GN=ZNF460 PE=1 SV=2	ZNF460	7.01	7.1	7.58	7.18	6.98	3.63	3.32	3.54	4.13	4.17	1	3.41	5.46573	18.75	2.7e-12	8.3e-12	18.45
P61513	60S ribosomal protein L37a OS=Homo sapiens GN=RPL37A PE=1 SV=2	RPL37A	10.33	10.1	10.53	10.56	10.41	8.42	8.34	8.2	8.03	8.11	3	2.16	9.30347	18.74	2.7e-12	8.3e-12	18.44
P63241	Eukaryotic translation initiation factor 5A-1 OS=Homo sapiens GN=EIF5A PE=1 SV=2	EIF5A	7.92	7.82	7.91	8.23	7.97	5.7	5.42	5.65	5.12	5.56	2	2.48	6.729	18.71	2.8e-12	8.5e-12	18.42
Q92769	Histone deacetylase 2 OS=Homo sapiens GN=HDAC2 PE=1 SV=2	HDAC2	8.74	8.45	8.51	8.84	8.66	6.61	6.63	6.48	6.49	6.25	4	2.15	7.56541	18.68	2.8e-12	8.7e-12	18.39
P22314	Ubiquitin-like modifier-activating enzyme 1 OS=Homo sapiens GN=UBA1 PE=1 SV=3	UBA1	7.92	7.75	7.87	8.02	7.89	5.95	5.98	5.92	5.84	5.7	5	2.01	6.88396	18.67	2.9e-12	8.8e-12	18.39
Q5SSJ5	Heterochromatin protein 1-binding protein 3 OS=Homo sapiens GN=HP1BP3 PE=1 SV=1	HP1BP3	9.61	9.39	9.43	9.63	9.64	7.78	7.42	7.44	7.4	7.3	4	2.07	8.50453	18.64	2.9e-12	9e-12	18.36
Q6NZY4	Zinc finger CCHC domain-containing protein 8 OS=Homo sapiens GN=ZCCHC8 PE=1 SV=2	ZCCHC8	8.01	8.03	7.72	8.08	7.98	5.02	5.56	5.45	5.67	5.54	4	2.52	6.70592	18.63	2.9e-12	9e-12	18.36
Q8WV22	Non-structural maintenance of chromosomes element 1 homolog OS=Homo sapiens GN=NSMCE1 PE=1 SV=5	NSMCE1	7.17	7.03	6.83	7.1	6.99	4.21	4.72	4.67	4.59	4.43	2	2.5	5.77361	18.62	3e-12	9.1e-12	18.34
Q9H944	Mediator of RNA polymerase II transcription subunit 20 OS=Homo sapiens GN=MED20 PE=1 SV=1	MED20	6.81	6.55	6.58	6.83	6.78	4.02	3.99	3.49	3.99	4.16	1	2.78	5.32086	18.58	3.1e-12	9.4e-12	18.31
P35268	60S ribosomal protein L22 OS=Homo sapiens GN=RPL22 PE=1 SV=2	RPL22	9.19	8.97	9.26	9.38	9.4	7.24	6.89	7.13	6.9	6.74	4	2.26	8.1114	18.56	3.1e-12	9.5e-12	18.3
P49736	DNA replication licensing factor MCM2 OS=Homo sapiens GN=MCM2 PE=1 SV=4	MCM2	7.67	7.57	7.58	7.97	7.97	5.26	4.95	5.28	5.35	4.8	6	2.62	6.43951	18.54	3.2e-12	9.6e-12	18.28
Q13573	SNW domain-containing protein 1 OS=Homo sapiens GN=SNW1 PE=1 SV=1	SNW1	11.81	11.87	11.51	11.19	11.54	8.92	9.17	9.1	9.4	9.2	17	2.43	10.3716	18.52	3.2e-12	9.8e-12	18.26
Q9BZJ0	Crooked neck-like protein 1 OS=Homo sapiens GN=CRNKL1 PE=1 SV=4	CRNKL1	9.85	9.84	9.49	9.33	9.52	7.07	7.38	7.3	7.03	7.44	7	2.36	8.42485	18.48	3.3e-12	1e-11	18.23
O43290	U4/U6.U5 tri-snRNP-associated protein 1 OS=Homo sapiens GN=SART1 PE=1 SV=1	SART1	10.33	10.39	9.93	9.78	9.98	7.46	7.72	7.64	7.82	7.85	12	2.38	8.88863	18.42	3.5e-12	1.1e-11	18.17
Q29RF7	Sister chromatid cohesion protein PDS5 homolog A OS=Homo sapiens GN=PDS5A PE=1 SV=1	PDS5A	7.84	7.53	7.54	7.92	7.69	5.38	5.29	5.4	5.57	5.08	3	2.36	6.52481	18.42	3.5e-12	1.1e-11	18.17
P35568	Insulin receptor substrate 1 OS=Homo sapiens GN=IRS1 PE=1 SV=1	IRS1	8.97	9.14	9.49	8.78	8.95	6.26	6.71	6.58	6.23	6.55	7	2.6	7.76673	18.39	3.6e-12	1.1e-11	18.15
P18074	TFIIH basal transcription factor complex helicase XPD subunit OS=Homo sapiens GN=ERCC2 PE=1 SV=1	ERCC2	7.34	7.24	7.13	7.63	7.19	4.45	4.98	4.78	4.85	4.78	3	2.54	6.03746	18.38	3.6e-12	1.1e-11	18.14
P82979	SAP domain-containing ribonucleoprotein OS=Homo sapiens GN=SARNP PE=1 SV=3	SARNP	8.27	8.42	7.99	7.97	8.07	5.75	6.11	5.85	5.83	5.96	3	2.25	7.02332	18.38	3.6e-12	1.1e-11	18.14
O60493	Sorting nexin-3 OS=Homo sapiens GN=SNX3 PE=1 SV=3	SNX3	7.88	7.93	7.97	7.79	7.89	5.63	5.88	5.75	5.43	5.32	1	2.29	6.74634	18.37	3.6e-12	1.1e-11	18.13
P00338	L-lactate dehydrogenase A chain OS=Homo sapiens GN=LDHA PE=1 SV=2	LDHA	9.21	9.06	9.33	9.57	9.45	7.3	6.74	6.96	7.04	6.88	7	2.34	8.15527	18.37	3.7e-12	1.1e-11	18.13
P49207	60S ribosomal protein L34 OS=Homo sapiens GN=RPL34 PE=1 SV=3	RPL34	10.64	10.58	10.86	10.92	10.86	9.03	8.9	8.94	8.83	9.01	4	1.83	9.85602	18.34	3.8e-12	1.1e-11	18.1
P63104	14-3-3 protein zeta/delta OS=Homo sapiens GN=YWHAZ PE=1 SV=1	YWHAZ	9.88	9.79	10.02	10.15	10.04	8.22	8.24	8.12	8.11	8.02	7	1.83	9.06023	18.29	3.9e-12	1.2e-11	18.06
Q15843	NEDD8 OS=Homo sapiens GN=NEDD8 PE=1 SV=1	NEDD8	7.52	7.47	7.6	8	7.55	4.59	4.53	3.98	3.8	3.54	1	3.54	5.85795	18.29	3.9e-12	1.2e-11	18.06
O43660	Pleiotropic regulator 1 OS=Homo sapiens GN=PLRG1 PE=1 SV=1	PLRG1	6.6	6.75	6.11	6.05	6.4	3.39	2.99	3.18	2.81	3.1	1	3.29	4.73738	18.28	3.9e-12	1.2e-11	18.05
Q86U42	Polyadenylate-binding protein 2 OS=Homo sapiens GN=PABPN1 PE=1 SV=3	PABPN1	8.76	8.81	8.33	8.17	8.33	5.91	5.95	6.03	6.2	5.85	3	2.49	7.23355	18.22	4.1e-12	1.2e-11	18
O43447	Peptidyl-prolyl cis-trans isomerase H OS=Homo sapiens GN=PPIH PE=1 SV=1	PPIH	10.49	10.4	10.09	10.14	10.25	8.01	8.42	8.16	8.32	8.24	3	2.04	9.25315	18.22	4.2e-12	1.2e-11	18
P49759	Dual specificity protein kinase CLK1 OS=Homo sapiens GN=CLK1 PE=1 SV=2	CLK1	7.26	7.58	7.09	6.48	7.03	3.08	2.83	3.61	3.46	3.61	1	3.77	5.20102	18.16	4.4e-12	1.3e-11	17.95
Q9Y6A4	Cilia- and flagella-associated protein 20 OS=Homo sapiens GN=CFAP20 PE=1 SV=1	CFAP20	8.08	8.1	7.83	7.72	7.96	4.28	5.01	3.98	4.6	5.03	5	3.36	6.25912	18.11	4.5e-12	1.3e-11	17.91
P60174	Triosephosphate isomerase OS=Homo sapiens GN=TPI1 PE=1 SV=3	TPI1	8.51	8.49	8.65	8.8	8.63	6.39	6.81	6.37	6.62	6.45	3	2.09	7.57095	18.08	4.6e-12	1.4e-11	17.88
P60660	Myosin light polypeptide 6 OS=Homo sapiens GN=MYL6 PE=1 SV=2	MYL6	9.95	9.92	10.02	9.96	9.91	7.96	7.68	7.58	7.19	7.22	5	2.43	8.73921	18.07	4.7e-12	1.4e-11	17.88
P39023	60S ribosomal protein L3 OS=Homo sapiens GN=RPL3 PE=1 SV=2	RPL3	11.64	11.44	11.84	11.91	11.88	9.95	9.62	9.74	9.67	9.55	15	2.04	10.7242	18.07	4.7e-12	1.4e-11	17.87
Q9UPT6	C-Jun-amino-terminal kinase-interacting protein 3 OS=Homo sapiens GN=MAPK8IP3 PE=1 SV=3	MAPK8IP3	6.61	6.45	6.56	6.55	6.56	4.13	4.13	3.69	4.09	3.66	1	2.6	5.24393	18.03	4.9e-12	1.4e-11	17.84
P61353	60S ribosomal protein L27 OS=Homo sapiens GN=RPL27 PE=1 SV=2	RPL27	11.14	10.88	11.3	11.42	11.25	9.33	8.85	9	8.93	8.91	5	2.19	10.1	18.02	4.9e-12	1.4e-11	17.83
P78406	mRNA export factor OS=Homo sapiens GN=RAE1 PE=1 SV=1	RAE1	7.84	7.86	7.91	7.88	7.84	5.11	5.09	5.78	4.91	5.29	3	2.63	6.55141	17.98	5.1e-12	1.5e-11	17.79
P16104	Histone H2AX OS=Homo sapiens GN=H2AFX PE=1 SV=2	H2AFX	10.61	10.19	10.25	10.43	10.35	8.31	7.72	8.21	7.75	7.75	2	2.41	9.15806	17.97	5.1e-12	1.5e-11	17.79
Q9UBQ0	Vacuolar protein sorting-associated protein 29 OS=Homo sapiens GN=VPS29 PE=1 SV=1	VPS29	6.88	6.63	6.8	7.05	6.88	4.6	4.68	4.41	4.69	4.52	1	2.27	5.71416	17.95	5.2e-12	1.5e-11	17.77
Q12888	TP53-binding protein 1 OS=Homo sapiens GN=TP53BP1 PE=1 SV=2	TP53BP1	6.48	6.62	6.61	6.51	6.34	2.85	2.41	3	1.68	2.69	3	3.99	4.51786	17.93	5.3e-12	1.5e-11	17.75
Q96NC0	Zinc finger matrin-type protein 2 OS=Homo sapiens GN=ZMAT2 PE=1 SV=1	ZMAT2	8.86	8.89	8.72	8.51	8.59	6.25	6.69	6.6	6.71	6.48	3	2.17	7.63098	17.92	5.3e-12	1.5e-11	17.74
P53803	DNA-directed RNA polymerases I, II, and III subunit RPABC4 OS=Homo sapiens GN=POLR2K PE=1 SV=1	POLR2K	7.8	7.8	7.63	8.1	7.69	4.2	3.8	4.68	4.89	4.75	1	3.34	6.13258	17.9	5.4e-12	1.6e-11	17.72
Q9UBL3	Set1/Ash2 histone methyltransferase complex subunit ASH2 OS=Homo sapiens GN=ASH2L PE=1 SV=1	ASH2L	7.7	7.48	7.16	7.62	7.3	4.56	3.26	3.88	4.02	3.78	3	3.55	5.67629	17.9	5.4e-12	1.6e-11	17.72
Q8N5C6	S1 RNA-binding domain-containing protein 1 OS=Homo sapiens GN=SRBD1 PE=1 SV=2	SRBD1	7.6	7.64	7.57	7.68	7.58	5.48	5.72	5.65	5.78	5.78	4	1.93	6.64916	17.82	5.8e-12	1.7e-11	17.65
Q13523	Serine/threonine-protein kinase PRP4 homolog OS=Homo sapiens GN=PRPF4B PE=1 SV=3	PRPF4B	11.68	11.97	11.44	11	11.32	8.1	8.48	8.64	8.73	8.44	12	3.01	9.98168	18.35	6.1e-12	1.7e-11	17.64
Q9NQT4	Exosome complex component RRP46 OS=Homo sapiens GN=EXOSC5 PE=1 SV=1	EXOSC5	7.01	6.61	6.76	6.85	6.9	4.49	3.69	3.94	4.12	4.09	1	2.76	5.44618	17.74	6.2e-12	1.8e-11	17.58
Q9BU76	Multiple myeloma tumor-associated protein 2 OS=Homo sapiens GN=MMTAG2 PE=1 SV=1	MMTAG2	9.19	9.41	9.23	8.91	8.96	6.47	6.78	6.8	7.06	6.96	5	2.32	7.9779	17.73	6.3e-12	1.8e-11	17.57
P42677	40S ribosomal protein S27 OS=Homo sapiens GN=RPS27 PE=1 SV=3	RPS27	8.76	8.62	8.86	8.89	8.9	6.41	5.98	5.99	5.5	5.36	1	2.96	7.32571	17.71	6.4e-12	1.8e-11	17.55
P09382	Galectin-1 OS=Homo sapiens GN=LGALS1 PE=1 SV=2	LGALS1	6.83	6.58	6.81	6.87	6.58	4.17	3.85	4.18	4.51	4.15	1	2.56	5.4531	17.7	6.4e-12	1.8e-11	17.55
Q8WUD4	Coiled-coil domain-containing protein 12 OS=Homo sapiens GN=CCDC12 PE=1 SV=1	CCDC12	7.37	7.37	6.58	6.54	6.81	3.28	2.81	2.15	2.28	2.98	1	4.23	4.81607	17.7	6.4e-12	1.8e-11	17.55
Q9BY77	Polymerase delta-interacting protein 3 OS=Homo sapiens GN=POLDIP3 PE=1 SV=2	POLDIP3	8.5	8.49	8.12	7.66	8.17	5.43	5.27	5.18	4.73	4.8	3	3.11	6.63422	17.69	6.5e-12	1.8e-11	17.54
P62269	40S ribosomal protein S18 OS=Homo sapiens GN=RPS18 PE=1 SV=3	RPS18	9.94	9.79	10.06	10.15	10	8.25	8.23	8.26	8.38	8.24	6	1.72	9.12988	17.69	6.5e-12	1.8e-11	17.54
Q15545	Transcription initiation factor TFIID subunit 7 OS=Homo sapiens GN=TAF7 PE=1 SV=1	TAF7	7.21	6.68	6.48	7.27	6.82	3.67	4.05	3.57	3.99	3.92	2	3.05	5.36644	17.64	6.8e-12	1.9e-11	17.49
O60832	H/ACA ribonucleoprotein complex subunit 4 OS=Homo sapiens GN=DKC1 PE=1 SV=3	DKC1	8.94	8.72	8.81	8.72	8.85	7.17	7.03	6.95	7.15	7.11	4	1.73	7.94388	17.63	6.8e-12	1.9e-11	17.49
Q96CW1	AP-2 complex subunit mu OS=Homo sapiens GN=AP2M1 PE=1 SV=2	AP2M1	8.29	8.34	8.52	8.7	8.69	6.44	6.3	6.5	6.27	6.6	3	2.09	7.4652	17.62	6.9e-12	1.9e-11	17.47
Q9H307	Pinin OS=Homo sapiens GN=PNN PE=1 SV=4	PNN	12.26	12.47	11.81	11.23	11.8	8.41	8.53	8.42	8.42	8.53	18	3.45	10.1878	19.39	7.9e-12	2.2e-11	17.47
O94763	Unconventional prefoldin RPB5 interactor 1 OS=Homo sapiens GN=URI1 PE=1 SV=3	URI1	7.36	7.23	7.46	7.69	7.48	4.13	4.76	4.99	4.71	4.81	4	2.77	6.06213	17.59	7.1e-12	2e-11	17.45
P49916	DNA ligase 3 OS=Homo sapiens GN=LIG3 PE=1 SV=2	LIG3	6.55	6.13	6.03	6.52	6.23	2.9	2.47	2.68	3.41	2.87	2	3.43	4.57766	17.58	7.1e-12	2e-11	17.44
P61077	Ubiquitin-conjugating enzyme E2 D3 OS=Homo sapiens GN=UBE2D3 PE=1 SV=1	UBE2D3	6.27	6.32	6.49	6.15	6.35	3.55	3.18	3.37	3.36	3.91	1	2.84	4.89556	17.58	7.1e-12	2e-11	17.44
Q99459	Cell division cycle 5-like protein OS=Homo sapiens GN=CDC5L PE=1 SV=2	CDC5L	10.91	10.85	10.42	10.34	10.57	8.27	8.56	8.27	8.56	8.34	13	2.22	9.51001	17.58	7.1e-12	2e-11	17.44
P61758	Prefoldin subunit 3 OS=Homo sapiens GN=VBP1 PE=1 SV=3	VBP1	7.61	7.31	7.52	7.73	7.73	5.36	4.79	5	4.87	4.53	1	2.67	6.24344	17.56	7.3e-12	2e-11	17.42
P26373	60S ribosomal protein L13 OS=Homo sapiens GN=RPL13 PE=1 SV=4	RPL13	11.7	11.43	11.79	11.84	11.86	9.85	9.34	9.56	9.19	9.25	10	2.28	10.5811	17.56	7.3e-12	2e-11	17.42
O94776	Metastasis-associated protein MTA2 OS=Homo sapiens GN=MTA2 PE=1 SV=1	MTA2	8.69	8.52	8.38	8.71	8.69	6.57	6.79	6.42	6.69	6.38	5	2.03	7.58304	17.54	7.4e-12	2e-11	17.41
O14908	PDZ domain-containing protein GIPC1 OS=Homo sapiens GN=GIPC1 PE=1 SV=2	GIPC1	7.11	7.16	7.35	7.28	7.31	5.21	5.36	5.14	5.34	5.32	4	1.97	6.25713	17.51	7.6e-12	2.1e-11	17.38
P83881	60S ribosomal protein L36a OS=Homo sapiens GN=RPL36A PE=1 SV=2	RPL36A	8.72	8.76	8.99	8.89	8.86	7.27	7.03	7.05	7.03	7.05	1	1.76	7.96429	17.51	7.6e-12	2.1e-11	17.38
P46781	40S ribosomal protein S9 OS=Homo sapiens GN=RPS9 PE=1 SV=3	RPS9	11.79	11.55	11.97	12.04	11.98	9.97	9.53	9.86	9.57	9.43	12	2.19	10.7683	17.48	7.8e-12	2.1e-11	17.35
P55795	Heterogeneous nuclear ribonucleoprotein H2 OS=Homo sapiens GN=HNRNPH2 PE=1 SV=1	HNRNPH2	10.8	10.83	10.77	10.77	10.76	8.5	9.11	8.72	8.97	8.85	5	1.96	9.80649	17.45	8e-12	2.2e-11	17.32
P55060	Exportin-2 OS=Homo sapiens GN=CSE1L PE=1 SV=3	CSE1L	6.77	6.8	6.65	6.66	6.63	4.56	4.47	4.44	4.01	4.35	3	2.34	5.5344	17.4	8.4e-12	2.3e-11	17.28
Q9UFW8	CGG triplet repeat-binding protein 1 OS=Homo sapiens GN=CGGBP1 PE=1 SV=2	CGGBP1	6.87	6.92	6.78	6.68	6.64	4.55	4.63	4.39	4.78	4.65	2	2.18	5.68808	17.37	8.6e-12	2.3e-11	17.25
Q06830	Peroxiredoxin-1 OS=Homo sapiens GN=PRDX1 PE=1 SV=1	PRDX1	10.9	10.79	11.14	11.44	11.27	9.07	8.94	8.95	9.11	9.03	6	2.09	10.0638	17.34	8.8e-12	2.4e-11	17.23
Q13595	Transformer-2 protein homolog alpha OS=Homo sapiens GN=TRA2A PE=1 SV=1	TRA2A	10.57	11.03	10.61	10.06	10.36	7.57	7.77	7.76	8.13	7.91	6	2.7	9.17694	17.34	8.8e-12	2.4e-11	17.22
P08708	40S ribosomal protein S17 OS=Homo sapiens GN=RPS17 PE=1 SV=2	RPS17	10.07	9.87	10.2	10.3	10.36	8.24	7.7	7.67	7.73	7.49	3	2.39	8.96173	17.34	8.8e-12	2.4e-11	17.22
P62312	U6 snRNA-associated Sm-like protein LSm6 OS=Homo sapiens GN=LSM6 PE=1 SV=1	LSM6	6.9	6.43	6	6.48	6.77	3.26	2.66	3.46	2.88	2.96	1	3.47	4.78087	17.32	9e-12	2.4e-11	17.2
P47756	F-actin-capping protein subunit beta OS=Homo sapiens GN=CAPZB PE=1 SV=4	CAPZB	7.95	8	8.1	8.44	8.13	6.21	6.01	6.04	6.09	5.85	3	2.08	7.08052	17.28	9.3e-12	2.5e-11	17.17
P37108	Signal recognition particle 14 kDa protein OS=Homo sapiens GN=SRP14 PE=1 SV=2	SRP14	9.37	9.25	9.44	9.51	9.29	7.18	7.67	7.54	7.53	7.49	5	1.89	8.42713	17.25	9.6e-12	2.6e-11	17.14
O00170	AH receptor-interacting protein OS=Homo sapiens GN=AIP PE=1 SV=2	AIP	6.94	7.04	6.99	7.18	7.09	4.77	4.63	5.07	5.05	4.77	1	2.19	5.95245	17.25	9.6e-12	2.6e-11	17.14
Q9UKN8	General transcription factor 3C polypeptide 4 OS=Homo sapiens GN=GTF3C4 PE=1 SV=2	GTF3C4	7.07	6.95	7.23	7.34	7	4.97	5.19	4.95	4.92	5	4	2.11	6.06154	17.24	9.6e-12	2.6e-11	17.14
O95372	Acyl-protein thioesterase 2 OS=Homo sapiens GN=LYPLA2 PE=1 SV=1	LYPLA2	6.98	7.14	7.04	7.02	7	4.82	4.8	4.78	5.21	4.7	1	2.17	5.94869	17.24	9.6e-12	2.6e-11	17.13
Q01085	Nucleolysin TIAR OS=Homo sapiens GN=TIAL1 PE=1 SV=1	TIAL1	9.71	9.82	9.84	9.72	9.71	7.5	8.09	7.92	7.85	7.7	5	1.95	8.78435	17.24	9.7e-12	2.6e-11	17.13
Q15020	Squamous cell carcinoma antigen recognized by T-cells 3 OS=Homo sapiens GN=SART3 PE=1 SV=1	SART3	7.81	7.87	7.92	7.92	7.81	5.83	6.19	5.94	6.05	6.07	3	1.85	6.9393	17.22	9.8e-12	2.6e-11	17.12
Q9BRL6	Serine/arginine-rich splicing factor 8 OS=Homo sapiens GN=SRSF8 PE=1 SV=1	SRSF8	6.72	6.91	6.67	6.04	6.49	2.45	1.27	2.41	2.71	2.07	2	4.38	4.37396	17.21	9.9e-12	2.6e-11	17.11
Q8N201	Integrator complex subunit 1 OS=Homo sapiens GN=INTS1 PE=1 SV=2	INTS1	9.81	9.93	10.23	10.12	9.96	7.52	7.89	8.01	8.12	7.94	10	2.11	8.95295	17.16	1e-11	2.7e-11	17.06
P05114	Non-histone chromosomal protein HMG-14 OS=Homo sapiens GN=HMGN1 PE=1 SV=3	HMGN1	8.84	8.57	8.33	8.55	8.49	6.64	6.47	6.49	6.51	6.16	3	2.1	7.50507	17.15	1e-11	2.8e-11	17.05
Q13427	Peptidyl-prolyl cis-trans isomerase G OS=Homo sapiens GN=PPIG PE=1 SV=2	PPIG	11.72	12.01	11.58	10.67	11.27	7.46	7.73	7.54	7.55	7.58	11	3.88	9.51141	20.11	1.3e-11	3.4e-11	17.03
Q96RS6	NudC domain-containing protein 1 OS=Homo sapiens GN=NUDCD1 PE=1 SV=2	NUDCD1	7.24	7.1	6.94	7.23	7.06	4.66	4.93	5.2	4.86	4.9	2	2.2	6.01329	17.12	1.1e-11	2.8e-11	17.02
O15226	NF-kappa-B-repressing factor OS=Homo sapiens GN=NKRF PE=1 SV=2	NKRF	8.98	8.75	9.57	9.06	8.88	6.65	6.33	6.39	5.89	6.22	3	2.75	7.67127	17.12	1.1e-11	2.8e-11	17.02
P07900	Heat shock protein HSP 90-alpha OS=Homo sapiens GN=HSP90AA1 PE=1 SV=5	HSP90AA1	11.21	10.84	11.24	11.55	11.36	9.09	8.57	8.92	8.51	8.44	12	2.54	9.97307	17.11	1.1e-11	2.8e-11	17.02
O60231	Putative pre-mRNA-splicing factor ATP-dependent RNA helicase DHX16 OS=Homo sapiens GN=DHX16 PE=1 SV=2	DHX16	8.69	8.77	8.59	8.27	8.51	5.99	5.92	6.62	6.02	6.05	7	2.45	7.34312	17.1	1.1e-11	2.9e-11	17
O14818	Proteasome subunit alpha type-7 OS=Homo sapiens GN=PSMA7 PE=1 SV=1	PSMA7	6.9	6.8	7.33	6.97	7.25	4.84	4.88	4.76	4.71	4.63	3	2.29	5.90859	17.09	1.1e-11	2.9e-11	17
Q15428	Splicing factor 3A subunit 2 OS=Homo sapiens GN=SF3A2 PE=1 SV=2	SF3A2	10.18	10.14	9.34	9.46	9.73	6.91	6.34	6.95	6.79	6.87	5	3	8.27021	17.56	1.2e-11	3.1e-11	16.97
Q9H6T3	RNA polymerase II-associated protein 3 OS=Homo sapiens GN=RPAP3 PE=1 SV=2	RPAP3	7.32	7.12	7.46	7.58	7.47	4.87	5.35	5.12	4.89	4.74	2	2.39	6.19129	17.05	1.1e-11	3e-11	16.95
P62910	60S ribosomal protein L32 OS=Homo sapiens GN=RPL32 PE=1 SV=2	RPL32	9.58	9.36	9.67	9.78	9.77	7.88	7.55	7.31	7.47	7.39	3	2.11	8.5746	17.04	1.1e-11	3e-11	16.95
P09525	Annexin A4 OS=Homo sapiens GN=ANXA4 PE=1 SV=4	ANXA4	7.07	6.88	6.77	7.22	6.95	4.54	3.72	3.77	4.18	4.32	3	2.88	5.54174	17.04	1.1e-11	3e-11	16.95
Q08J23	tRNA (cytosine(34)-C(5))-methyltransferase OS=Homo sapiens GN=NSUN2 PE=1 SV=2	NSUN2	7.28	7.28	7.12	7.35	7.08	5.18	5.34	5.37	5.13	5.32	2	1.95	6.24505	17	1.2e-11	3.1e-11	16.91
P34932	Heat shock 70 kDa protein 4 OS=Homo sapiens GN=HSPA4 PE=1 SV=4	HSPA4	6.95	6.84	7.05	7.19	6.93	4.92	4.86	4.82	5.06	4.63	1	2.13	5.92419	16.99	1.2e-11	3.1e-11	16.91
Q9BZE4	Nucleolar GTP-binding protein 1 OS=Homo sapiens GN=GTPBP4 PE=1 SV=3	GTPBP4	10.73	10.59	10.7	10.69	10.71	8.88	8.66	8.11	8.6	8.63	10	2.1	9.6298	16.98	1.2e-11	3.2e-11	16.89
Q9NUQ3	Gamma-taxilin OS=Homo sapiens GN=TXLNG PE=1 SV=2	TXLNG	7.72	7.7	7.88	7.79	7.73	5.83	6.09	6	5.99	6.05	2	1.77	6.87906	16.92	1.3e-11	3.3e-11	16.84
P84243	Histone H3.3 OS=Homo sapiens GN=H3F3A PE=1 SV=2	H3F3A	8.63	8.34	8.32	8.57	8.39	5.68	4.67	5.41	4.51	4.72	2	3.45	6.72164	17.54	1.4e-11	3.5e-11	16.82
P27695	DNA-(apurinic or apyrimidinic site) lyase OS=Homo sapiens GN=APEX1 PE=1 SV=2	APEX1	9.13	9.06	9.15	9.26	9	7.21	7.61	7.31	7.39	7.33	6	1.75	8.24712	16.88	1.3e-11	3.4e-11	16.8
P62280	40S ribosomal protein S11 OS=Homo sapiens GN=RPS11 PE=1 SV=3	RPS11	11.41	11.15	11.54	11.69	11.67	9.67	9.26	9.47	9.21	9.15	6	2.14	10.4227	16.86	1.3e-11	3.5e-11	16.79
Q07020	60S ribosomal protein L18 OS=Homo sapiens GN=RPL18 PE=1 SV=2	RPL18	10.75	10.74	10.97	10.95	10.97	9.32	8.89	8.77	9	8.99	5	1.88	9.93551	16.85	1.4e-11	3.5e-11	16.77
Q7Z5L9	Interferon regulatory factor 2-binding protein 2 OS=Homo sapiens GN=IRF2BP2 PE=1 SV=2	IRF2BP2	7.64	7.41	7.58	7.73	7.54	5.39	5.07	5.21	4.63	5.34	3	2.46	6.35284	16.78	1.5e-11	3.7e-11	16.71
Q96EI5	Transcription elongation factor A protein-like 4 OS=Homo sapiens GN=TCEAL4 PE=1 SV=2	TCEAL4	6.71	6.5	6.53	6.65	6.21	3.25	3.13	3.63	3.78	2.79	2	3.2	4.91735	16.78	1.5e-11	3.7e-11	16.71
Q9H5V9	UPF0428 protein CXorf56 OS=Homo sapiens GN=CXorf56 PE=1 SV=1	CXorf56	5.85	5.8	5.77	5.78	5.65	3.14	3.26	3.36	3.37	3.27	1	2.49	4.5241	16.74	1.5e-11	3.8e-11	16.67
P06454	Prothymosin alpha OS=Homo sapiens GN=PTMA PE=1 SV=2	PTMA	8.1	8.07	7.9	7.99	7.83	4.13	4.02	4.28	3.41	2.79	2	4.25	5.85167	18.28	1.7e-11	4.4e-11	16.66
Q86Y56	Dynein assembly factor 5, axonemal OS=Homo sapiens GN=DNAAF5 PE=1 SV=4	DNAAF5	6.78	6.88	6.8	6.9	6.66	4.43	4.72	4.84	4.83	4.58	2	2.12	5.74275	16.69	1.6e-11	4e-11	16.63
Q02790	Peptidyl-prolyl cis-trans isomerase FKBP4 OS=Homo sapiens GN=FKBP4 PE=1 SV=3	FKBP4	10.27	10.08	10.22	10.51	10.28	8.57	8.53	8.53	8.38	8.19	7	1.83	9.35693	16.66	1.6e-11	4.1e-11	16.6
O75764	Transcription elongation factor A protein 3 OS=Homo sapiens GN=TCEA3 PE=1 SV=2	TCEA3	8.38	8.21	8.65	9.04	8.69	5.7	6.35	5.98	6	5.83	4	2.62	7.2823	16.65	1.6e-11	4.2e-11	16.58
Q9H993	Protein-glutamate O-methyltransferase OS=Homo sapiens GN=ARMT1 PE=1 SV=1	ARMT1	7.45	7.27	7.58	7.78	7.63	5.05	3.89	4.61	4.56	4.2	1	3.08	6.00211	16.61	1.7e-11	4.3e-11	16.55
Q969G3	SWI/SNF-related matrix-associated actin-dependent regulator of chromatin subfamily E member 1 OS=Homo sapiens GN=SMARCE1 PE=1 SV=2	SMARCE1	7	7.02	6.95	7.08	6.93	5.06	4.84	5.23	4.94	5.1	3	1.96	6.01576	16.57	1.8e-11	4.4e-11	16.51
P62841	40S ribosomal protein S15 OS=Homo sapiens GN=RPS15 PE=1 SV=2	RPS15	9.59	9.24	9.65	9.83	9.79	7.68	7.38	7.59	7.39	7.14	2	2.19	8.52693	16.56	1.8e-11	4.4e-11	16.51
Q9BWF3	RNA-binding protein 4 OS=Homo sapiens GN=RBM4 PE=1 SV=1	RBM4	9.49	9.61	9.65	9.58	9.46	7.35	7.94	7.73	7.75	7.7	3	1.86	8.62687	16.54	1.8e-11	4.5e-11	16.49
P27635	60S ribosomal protein L10 OS=Homo sapiens GN=RPL10 PE=1 SV=4	RPL10	8.58	8.57	8.85	8.89	8.93	6.95	6.65	6.83	6.66	6.39	3	2.07	7.72982	16.52	1.8e-11	4.6e-11	16.47
P28482	Mitogen-activated protein kinase 1 OS=Homo sapiens GN=MAPK1 PE=1 SV=3	MAPK1	6.94	7.09	7.07	7.1	6.95	5.03	5.28	4.97	5.14	4.89	1	1.97	6.04654	16.51	1.9e-11	4.7e-11	16.45
Q93074	Mediator of RNA polymerase II transcription subunit 12 OS=Homo sapiens GN=MED12 PE=1 SV=4	MED12	7.89	7.68	7.47	7.75	7.61	4.77	5.5	4.54	4.67	5.1	4	2.77	6.29892	16.5	1.9e-11	4.7e-11	16.44
O00571	ATP-dependent RNA helicase DDX3X OS=Homo sapiens GN=DDX3X PE=1 SV=3	DDX3X	8.15	8.13	8.3	8.28	8.43	6.63	6.36	6.45	6.27	6.2	3	1.88	7.32152	16.47	1.9e-11	4.8e-11	16.41
Q9H6F5	Coiled-coil domain-containing protein 86 OS=Homo sapiens GN=CCDC86 PE=1 SV=1	CCDC86	8.38	8.24	8.36	8.03	8.29	6.57	6.43	6.56	6.42	6.59	2	1.74	7.38727	16.47	1.9e-11	4.8e-11	16.41
P62906	60S ribosomal protein L10a OS=Homo sapiens GN=RPL10A PE=1 SV=2	RPL10A	11.25	10.93	11.33	11.45	11.45	9.56	9.14	9.19	9.07	9.01	6	2.09	10.2386	16.47	1.9e-11	4.8e-11	16.41
O60508	Pre-mRNA-processing factor 17 OS=Homo sapiens GN=CDC40 PE=1 SV=1	CDC40	7.62	7.38	7.18	6.89	7.33	5.06	4.67	4.83	4.98	4.98	3	2.38	6.09146	16.46	1.9e-11	4.8e-11	16.41
Q6UN15	Pre-mRNA 3'-end-processing factor FIP1 OS=Homo sapiens GN=FIP1L1 PE=1 SV=1	FIP1L1	8.35	8.32	8.11	7.88	8.07	5.71	6.16	6.06	6.04	6.19	4	2.11	7.08744	16.45	2e-11	4.8e-11	16.4
Q8TF01	Arginine/serine-rich protein PNISR OS=Homo sapiens GN=PNISR PE=1 SV=2	PNISR	7.3	7.35	6.65	6.28	6.83	3.56	3.45	3.9	3.58	3.84	2	3.22	5.27367	16.45	2e-11	4.8e-11	16.4
P18583	Protein SON OS=Homo sapiens GN=SON PE=1 SV=4	SON	11.52	11.85	11.43	10.75	11.25	8.31	8.6	8.65	8.67	8.77	20	2.76	9.98	16.91	2e-11	5e-11	16.39
Q9UMS4	Pre-mRNA-processing factor 19 OS=Homo sapiens GN=PRPF19 PE=1 SV=1	PRPF19	10.7	10.72	10.45	10.36	10.5	8.31	8.89	8.66	8.61	8.49	8	1.95	9.56822	16.44	2e-11	4.9e-11	16.38
P04075	Fructose-bisphosphate aldolase A OS=Homo sapiens GN=ALDOA PE=1 SV=2	ALDOA	10.56	10.32	10.72	10.87	10.73	8.76	8.36	8.59	8.22	8.11	7	2.23	9.52514	16.43	2e-11	4.9e-11	16.38
Q9UHW5	GPN-loop GTPase 3 OS=Homo sapiens GN=GPN3 PE=1 SV=2	GPN3	4.64	4.62	4.63	5.09	4.63	0.82	0.02	0.02	0.02	0.01	1	4.55	2.4504	16.39	2.1e-11	5.1e-11	16.34
P62310	U6 snRNA-associated Sm-like protein LSm3 OS=Homo sapiens GN=LSM3 PE=1 SV=2	LSM3	6.51	6.39	6.33	6.12	6.58	3.93	3.86	4.21	4.02	3.67	1	2.44	5.16014	16.37	2.1e-11	5.2e-11	16.32
Q96HS1	Serine/threonine-protein phosphatase PGAM5, mitochondrial OS=Homo sapiens GN=PGAM5 PE=1 SV=2	PGAM5	9.99	10.22	10.79	10.5	10.26	7.87	8.17	8.16	8.26	8.11	8	2.24	9.23298	16.36	2.1e-11	5.2e-11	16.31
P46779	60S ribosomal protein L28 OS=Homo sapiens GN=RPL28 PE=1 SV=3	RPL28	11.15	11.01	11.4	11.46	11.39	9.4	8.89	9.4	8.92	8.92	5	2.18	10.1943	16.3	2.2e-11	5.5e-11	16.25
P25398	40S ribosomal protein S12 OS=Homo sapiens GN=RPS12 PE=1 SV=3	RPS12	9.25	9.12	9.37	9.51	9.48	7.63	7.33	7.54	7.33	7.09	2	1.96	8.36562	16.24	2.4e-11	5.8e-11	16.2
Q9Y580	RNA-binding protein 7 OS=Homo sapiens GN=RBM7 PE=1 SV=1	RBM7	7.03	6.93	7.09	7.19	7.25	4.71	5.17	5	4.77	5.14	2	2.14	6.02819	16.21	2.4e-11	5.9e-11	16.17
Q9NZ63	Uncharacterized protein C9orf78 OS=Homo sapiens GN=C9orf78 PE=1 SV=1	C9orf78	7.33	7.41	7.42	7.04	7.3	4.89	5.31	5.33	5.11	5.33	2	2.11	6.24676	16.18	2.5e-11	6.1e-11	16.14
O75531	Barrier-to-autointegration factor OS=Homo sapiens GN=BANF1 PE=1 SV=1	BANF1	6.94	6.95	6.8	6.91	6.92	4.6	5	4.84	4.35	4.53	1	2.24	5.78489	16.17	2.5e-11	6.1e-11	16.13
Q9Y490	Talin-1 OS=Homo sapiens GN=TLN1 PE=1 SV=3	TLN1	7.64	7.75	8.13	8	7.9	5.91	6.1	5.75	5.71	5.93	5	2	6.88173	16.09	2.7e-11	6.7e-11	16.05
Q02040	A-kinase anchor protein 17A OS=Homo sapiens GN=AKAP17A PE=1 SV=2	AKAP17A	10.24	10.39	10.11	9.51	9.92	7.41	7.78	7.81	7.71	7.67	8	2.36	8.85337	16.07	2.8e-11	6.8e-11	16.03
P54727	UV excision repair protein RAD23 homolog B OS=Homo sapiens GN=RAD23B PE=1 SV=1	RAD23B	7.61	7.25	7.45	7.65	7.42	5.27	4.71	4.68	4.23	4.28	1	2.84	6.05509	16.06	2.8e-11	6.8e-11	16.02
Q8IX18	Probable ATP-dependent RNA helicase DHX40 OS=Homo sapiens GN=DHX40 PE=1 SV=2	DHX40	9.12	9.35	9.3	9.08	9.17	6.96	7.55	7.28	7.43	7.35	3	1.89	8.25817	16.04	2.9e-11	6.9e-11	16
Q96LA8	Protein arginine N-methyltransferase 6 OS=Homo sapiens GN=PRMT6 PE=1 SV=1	PRMT6	6.45	6.66	6.46	6.7	6.69	4.36	4.44	4.24	4.69	4.55	3	2.14	5.52396	16.04	2.9e-11	6.9e-11	16
Q9GZS1	DNA-directed RNA polymerase I subunit RPA49 OS=Homo sapiens GN=POLR1E PE=1 SV=2	POLR1E	6.5	6.25	6.39	6.36	6.39	4.31	4.07	4.02	4.44	4.31	1	2.15	5.30414	16	3e-11	7.1e-11	15.97
P36578	60S ribosomal protein L4 OS=Homo sapiens GN=RPL4 PE=1 SV=5	RPL4	12.83	12.57	13	13.13	13.12	11.28	10.91	11.03	10.84	10.78	20	1.96	11.9489	15.99	3e-11	7.2e-11	15.96
P21291	Cysteine and glycine-rich protein 1 OS=Homo sapiens GN=CSRP1 PE=1 SV=3	CSRP1	7.64	7.64	7.89	7.84	7.59	5.46	5.78	5.75	5.39	5.12	3	2.22	6.61053	15.98	3e-11	7.3e-11	15.95
Q9Y2K7	Lysine-specific demethylase 2A OS=Homo sapiens GN=KDM2A PE=1 SV=3	KDM2A	8.48	8.56	8.52	8.45	8.33	6.19	6.82	6.62	6.57	6.52	4	1.92	7.5067	15.96	3.1e-11	7.4e-11	15.92
Q9NW82	WD repeat-containing protein 70 OS=Homo sapiens GN=WDR70 PE=1 SV=1	WDR70	7.15	7.27	6.86	7.06	7	4.88	4.93	4.76	4.38	5.03	2	2.27	5.93104	15.94	3.1e-11	7.5e-11	15.91
P46109	Crk-like protein OS=Homo sapiens GN=CRKL PE=1 SV=1	CRKL	4.97	5	5.23	5.06	5.02	1.34	0.02	0.02	0.02	0.01	1	4.77	2.66848	15.92	3.2e-11	7.6e-11	15.89
Q9P0M6	Core histone macro-H2A.2 OS=Homo sapiens GN=H2AFY2 PE=1 SV=3	H2AFY2	8.24	8.08	8.32	8.63	8.49	6.48	6.1	5.81	6.1	5.86	1	2.28	7.21044	15.92	3.2e-11	7.7e-11	15.88
O60869	Endothelial differentiation-related factor 1 OS=Homo sapiens GN=EDF1 PE=1 SV=1	EDF1	8.5	8.31	8.52	8.5	8.55	6.85	6.47	6.62	6.21	6.32	3	1.98	7.48521	15.91	3.2e-11	7.7e-11	15.88
P46777	60S ribosomal protein L5 OS=Homo sapiens GN=RPL5 PE=1 SV=3	RPL5	11.09	10.81	11.27	11.38	11.37	9.42	9.1	9.24	9	8.92	9	2.05	10.1593	15.9	3.3e-11	7.8e-11	15.87
P10599	Thioredoxin OS=Homo sapiens GN=TXN PE=1 SV=3	TXN	10.48	10.44	10.53	10.74	10.54	8.49	8.96	8.48	8.86	8.77	3	1.83	9.63027	15.89	3.3e-11	7.9e-11	15.85
Q9UI30	Multifunctional methyltransferase subunit TRM112-like protein OS=Homo sapiens GN=TRMT112 PE=1 SV=1	TRMT112	7.66	7.69	7.61	7.56	7.67	4.9	4.25	4.59	3.57	4.74	4	3.23	6.02383	16.13	3.5e-11	8.3e-11	15.83
Q9UHD8	Septin-9 OS=Homo sapiens GN=SEPT9 PE=1 SV=2	SEPT9_	7.89	7.58	8	7.96	7.98	6.19	6.07	6.13	6	5.96	5	1.81	6.97637	15.82	3.5e-11	8.4e-11	15.78
Q15648	Mediator of RNA polymerase II transcription subunit 1 OS=Homo sapiens GN=MED1 PE=1 SV=4	MED1	6.26	6.19	6.16	6.23	6.11	3.7	3.61	3.04	2.93	2.83	2	2.97	4.7066	15.81	3.6e-11	8.4e-11	15.77
P24468	COUP transcription factor 2 OS=Homo sapiens GN=NR2F2 PE=1 SV=1	NR2F2	7.12	7.09	6.87	7.12	7.05	4.07	3.69	4.6	4.35	4.71	2	2.76	5.66705	15.8	3.6e-11	8.5e-11	15.77
Q92522	Histone H1x OS=Homo sapiens GN=H1FX PE=1 SV=1	H1FX	10.46	10.29	10.42	10.69	10.54	8.93	8.41	8.54	8.38	8.29	8	1.97	9.49431	15.8	3.6e-11	8.5e-11	15.76
P62913	60S ribosomal protein L11 OS=Homo sapiens GN=RPL11 PE=1 SV=2	RPL11	9.21	9.24	9.52	9.57	9.49	7.73	7.88	7.74	7.79	7.7	1	1.64	8.5872	15.79	3.6e-11	8.5e-11	15.76
P84098	60S ribosomal protein L19 OS=Homo sapiens GN=RPL19 PE=1 SV=1	RPL19	9.7	9.48	9.8	10.02	9.95	8.14	7.96	8.03	7.84	7.99	5	1.8	8.89123	15.77	3.7e-11	8.7e-11	15.74
P50914	60S ribosomal protein L14 OS=Homo sapiens GN=RPL14 PE=1 SV=4	RPL14	11.18	10.88	11.3	11.48	11.48	9.52	9.08	9.02	8.91	8.96	5	2.17	10.18	15.72	3.9e-11	9.1e-11	15.69
P18085	ADP-ribosylation factor 4 OS=Homo sapiens GN=ARF4 PE=1 SV=3	ARF4	7.38	7.22	7.58	7.84	7.75	5.6	5.13	5.1	5.2	5.04	1	2.34	6.38444	15.72	3.9e-11	9.1e-11	15.69
P18754	Regulator of chromosome condensation OS=Homo sapiens GN=RCC1 PE=1 SV=1	RCC1	8.06	8.06	8.17	8.2	8.09	6.47	6.51	6.71	6.5	6.54	3	1.57	7.33052	15.71	3.9e-11	9.2e-11	15.68
P62249	40S ribosomal protein S16 OS=Homo sapiens GN=RPS16 PE=1 SV=2	RPS16	10.73	10.61	11.01	11.12	11.04	9.22	9.1	9.18	9.01	8.92	6	1.82	9.99472	15.68	4e-11	9.4e-11	15.65
O14647	Chromodomain-helicase-DNA-binding protein 2 OS=Homo sapiens GN=CHD2 PE=1 SV=2	CHD2	11.06	11.03	10.8	11.53	11.04	8.11	8.43	8.92	8.02	8.54	16	2.69	9.74765	16.17	4.2e-11	9.8e-11	15.64
P14618	Pyruvate kinase PKM OS=Homo sapiens GN=PKM PE=1 SV=4	PKM	10.5	10.48	10.72	10.8	10.68	8.99	8.96	8.84	8.59	8.49	10	1.86	9.70504	15.67	4.1e-11	9.4e-11	15.64
P62701	40S ribosomal protein S4, X isoform OS=Homo sapiens GN=RPS4X PE=1 SV=2	RPS4X	10.86	10.69	11.09	11.17	11.1	9.3	9.35	9.31	9.4	9.25	6	1.66	10.1518	15.67	4.1e-11	9.5e-11	15.64
Q9UBK9	Protein UXT OS=Homo sapiens GN=UXT PE=1 SV=1	UXT	5.88	5.43	5.75	5.85	5.74	2.37	2.43	1.2	1.87	1.93	1	3.77	3.84517	15.66	4.1e-11	9.5e-11	15.63
Q8TAV0	Protein FAM76A OS=Homo sapiens GN=FAM76A PE=2 SV=1	FAM76A	6.31	6.11	6.4	6.39	5.98	3.73	3.51	4.13	3.68	3.79	2	2.47	5.00244	15.65	4.2e-11	9.6e-11	15.62
Q9NZT2	Opioid growth factor receptor OS=Homo sapiens GN=OGFR PE=1 SV=3	OGFR	7.37	7.33	7.04	6.51	6.95	2.16	0.02	1.84	1.61	1.24	1	5.66	4.20663	17.01	4.7e-11	1.1e-10	15.61
P46013	Proliferation marker protein Ki-67 OS=Homo sapiens GN=MKI67 PE=1 SV=2	MKI67	8.28	8.14	8.34	8.11	8.4	6.46	6.27	5.87	5.72	6.08	3	2.17	7.16711	15.57	4.5e-11	1e-10	15.53
P62241	40S ribosomal protein S8 OS=Homo sapiens GN=RPS8 PE=1 SV=2	RPS8	11.44	11.31	11.72	11.8	11.66	10.03	9.91	9.91	9.84	9.69	6	1.71	10.7319	15.56	4.5e-11	1e-10	15.53
Q15554	Telomeric repeat-binding factor 2 OS=Homo sapiens GN=TERF2 PE=1 SV=3	TERF2	7.83	7.68	7.82	7.91	8.02	5.09	5.9	4.94	5.14	5.51	3	2.53	6.58411	15.53	4.7e-11	1.1e-10	15.5
Q9P215	Pogo transposable element with KRAB domain OS=Homo sapiens GN=POGK PE=1 SV=2	POGK	7	7.33	7.64	7.31	7.09	4.03	4.5	4.66	3.62	4.56	1	3	5.77418	15.52	4.7e-11	1.1e-10	15.49
P41240	Tyrosine-protein kinase CSK OS=Homo sapiens GN=CSK PE=1 SV=1	CSK	8.07	8.17	8.17	8.38	8.13	6.36	6.53	6.48	6.04	6.17	2	1.87	7.24899	15.5	4.8e-11	1.1e-10	15.47
O95347	Structural maintenance of chromosomes protein 2 OS=Homo sapiens GN=SMC2 PE=1 SV=2	SMC2	7.29	7.39	7.58	7.49	7.53	5.42	5.74	5.54	5.79	5.68	3	1.82	6.54504	15.47	4.9e-11	1.1e-10	15.44
Q14566	DNA replication licensing factor MCM6 OS=Homo sapiens GN=MCM6 PE=1 SV=1	MCM6	6.85	6.79	6.58	7.02	6.88	4.37	4.25	4.8	4.12	4.69	4	2.38	5.6364	15.45	5e-11	1.1e-10	15.42
P62424	60S ribosomal protein L7a OS=Homo sapiens GN=RPL7A PE=1 SV=2	RPL7A	12.11	11.91	12.29	12.41	12.44	10.7	10.33	10.4	10.31	10.23	10	1.84	11.3125	15.45	5.1e-11	1.2e-10	15.42
P06493	Cyclin-dependent kinase 1 OS=Homo sapiens GN=CDK1 PE=1 SV=3	CDK1	8.03	8.06	8.09	7.85	8	5.7	6.03	5.46	5.26	4.98	2	2.52	6.74592	15.41	5.3e-11	1.2e-10	15.37
Q52LJ0	Protein FAM98B OS=Homo sapiens GN=FAM98B PE=1 SV=1	FAM98B	6.7	6.62	6.61	6.67	6.34	4.06	4.55	4.61	4.49	4.38	3	2.17	5.50176	15.4	5.3e-11	1.2e-10	15.37
O60701	UDP-glucose 6-dehydrogenase OS=Homo sapiens GN=UGDH PE=1 SV=1	UGDH	9.54	9.32	9.59	9.99	9.92	7.8	7.3	7.47	7.63	7.3	8	2.17	8.58478	15.4	5.3e-11	1.2e-10	15.37
Q13451	Peptidyl-prolyl cis-trans isomerase FKBP5 OS=Homo sapiens GN=FKBP5 PE=1 SV=2	FKBP5	7.39	7.33	7.36	7.83	7.36	5.39	5.53	5.44	5.03	5.13	3	2.15	6.37851	15.39	5.3e-11	1.2e-10	15.36
O95707	Ribonuclease P protein subunit p29 OS=Homo sapiens GN=POP4 PE=1 SV=2	POP4	6.6	6.82	6.68	7.1	6.75	4.22	4.62	4.19	3.63	4.14	1	2.63	5.4757	15.36	5.5e-11	1.2e-10	15.32
P30050	60S ribosomal protein L12 OS=Homo sapiens GN=RPL12 PE=1 SV=1	RPL12	10.1	9.93	10.26	10.33	10.35	8.37	8.1	8.45	7.92	7.81	4	2.07	9.16174	15.35	5.6e-11	1.3e-10	15.32
Q12789	General transcription factor 3C polypeptide 1 OS=Homo sapiens GN=GTF3C1 PE=1 SV=4	GTF3C1	6.24	6.22	5.97	6.17	6.18	4.08	3.66	3.43	3.29	3.42	1	2.58	4.86564	15.34	5.6e-11	1.3e-10	15.31
P98179	RNA-binding protein 3 OS=Homo sapiens GN=RBM3 PE=1 SV=1	RBM3	9.69	9.76	8.83	8.93	9.27	6.74	6.7	6.41	6.74	6.75	5	2.63	7.98137	15.59	5.8e-11	1.3e-10	15.3
P0CAP2	DNA-directed RNA polymerase II subunit GRINL1A OS=Homo sapiens GN=POLR2M PE=1 SV=1	POLR2M	6.05	5.75	6.04	6.12	6.15	3.05	2.52	2.83	2.31	3.42	1	3.19	4.42476	15.33	5.7e-11	1.3e-10	15.3
Q9Y3U8	60S ribosomal protein L36 OS=Homo sapiens GN=RPL36 PE=1 SV=3	RPL36	9.65	9.5	9.84	9.9	9.77	8.13	8.16	8.2	8.28	8.13	2	1.55	8.95472	15.31	5.8e-11	1.3e-10	15.28
Q00688	Peptidyl-prolyl cis-trans isomerase FKBP3 OS=Homo sapiens GN=FKBP3 PE=1 SV=1	FKBP3	7.81	7.53	7.66	7.84	7.87	6.07	5.99	6.11	5.92	5.77	3	1.77	6.85701	15.3	5.8e-11	1.3e-10	15.27
P13667	Protein disulfide-isomerase A4 OS=Homo sapiens GN=PDIA4 PE=1 SV=2	PDIA4	6.77	6.6	7.21	6.89	6.83	4.86	4.7	4.78	4.44	4.41	1	2.22	5.74908	15.3	5.8e-11	1.3e-10	15.27
Q02878	60S ribosomal protein L6 OS=Homo sapiens GN=RPL6 PE=1 SV=3	RPL6	11.95	11.67	12.03	12.28	12.2	10.37	9.97	10.02	9.81	9.77	14	2.04	11.0066	15.29	5.9e-11	1.3e-10	15.25
Q8IYB3	Serine/arginine repetitive matrix protein 1 OS=Homo sapiens GN=SRRM1 PE=1 SV=2	SRRM1	12.28	12.68	12.17	11.35	12.03	8.51	8.64	8.83	8.95	8.73	8	3.37	10.417	17.65	7.5e-11	1.6e-10	15.23
Q96ST3	Paired amphipathic helix protein Sin3a OS=Homo sapiens GN=SIN3A PE=1 SV=2	SIN3A	5.85	5.52	4.97	5.69	5.55	1.13	0.33	1.27	1.5	0.03	1	4.66	3.18423	15.26	6.1e-11	1.4e-10	15.23
Q9NRM1	Enamelin OS=Homo sapiens GN=ENAM PE=1 SV=3	ENAM	6.43	6.56	6.23	5.95	6.35	3.33	3.91	2.81	3.25	3.18	1	3.01	4.80004	15.26	6.1e-11	1.4e-10	15.22
P02545	Prelamin-A/C OS=Homo sapiens GN=LMNA PE=1 SV=1	LMNA	12.54	12.36	12.64	12.86	12.68	11.2	11.17	11.07	10.98	10.97	32	1.54	11.8463	15.25	6.1e-11	1.4e-10	15.22
P42766	60S ribosomal protein L35 OS=Homo sapiens GN=RPL35 PE=1 SV=2	RPL35	10.41	10.2	10.49	10.67	10.73	8.9	8.5	8.63	8.43	8.34	4	1.94	9.53057	15.2	6.4e-11	1.4e-10	15.16
Q96DI7	U5 small nuclear ribonucleoprotein 40 kDa protein OS=Homo sapiens GN=SNRNP40 PE=1 SV=1	SNRNP40	7.78	7.94	7.29	7.33	7.46	4.76	5.16	5.21	4.76	5.4	3	2.5	6.30816	15.16	6.7e-11	1.5e-10	15.12
Q96S55	ATPase WRNIP1 OS=Homo sapiens GN=WRNIP1 PE=1 SV=2	WRNIP1	8.35	8.53	8.61	8.32	8.19	6.29	6.69	6.61	6.68	6.69	6	1.81	7.49589	15.13	6.9e-11	1.5e-10	15.1
Q92925	SWI/SNF-related matrix-associated actin-dependent regulator of chromatin subfamily D member 2 OS=Homo sapiens GN=SMARCD2 PE=1 SV=3	SMARCD2	7.75	7.77	7.7	7.84	7.72	5.81	6.21	5.9	5.63	5.57	3	1.93	6.791	15.12	7e-11	1.5e-10	15.08
P62314	Small nuclear ribonucleoprotein Sm D1 OS=Homo sapiens GN=SNRPD1 PE=1 SV=1	SNRPD1	10.71	10.69	10.88	10.89	10.79	8.88	9.31	8.95	9.31	9.21	5	1.66	9.96051	15.12	7e-11	1.5e-10	15.08
Q9H0L4	Cleavage stimulation factor subunit 2 tau variant OS=Homo sapiens GN=CSTF2T PE=1 SV=1	CSTF2T	6.8	6.76	6.34	6.23	6.43	2.59	2.05	3.25	3.16	3.42	1	3.62	4.7012	15.1	7.1e-11	1.6e-10	15.06
P13489	Ribonuclease inhibitor OS=Homo sapiens GN=RNH1 PE=1 SV=2	RNH1	9.01	9.03	9.13	9.2	8.94	7.22	7.59	7.61	7.46	7.5	5	1.59	8.27066	15.07	7.3e-11	1.6e-10	15.03
P31948	Stress-induced-phosphoprotein 1 OS=Homo sapiens GN=STIP1 PE=1 SV=1	STIP1	7.67	7.41	7.9	8.01	7.94	5.89	5.73	5.82	5.99	5.74	1	1.95	6.80967	15.06	7.4e-11	1.6e-10	15.02
P41208	Centrin-2 OS=Homo sapiens GN=CETN2 PE=1 SV=1	CETN2	6.05	5.87	5.79	5.85	5.87	3.56	3.66	3.4	2.97	3.21	1	2.52	4.62296	15.03	7.6e-11	1.7e-10	14.99
Q12874	Splicing factor 3A subunit 3 OS=Homo sapiens GN=SF3A3 PE=1 SV=1	SF3A3	11.55	11.4	10.72	10.74	11	7.93	8.24	8.56	7.94	7.77	10	2.99	9.58531	16.42	8.9e-11	1.9e-10	14.97
P62263	40S ribosomal protein S14 OS=Homo sapiens GN=RPS14 PE=1 SV=3	RPS14	9.98	9.84	10.08	10.3	10.2	8.49	7.94	8.15	7.98	7.77	5	2.01	9.07286	14.96	8.2e-11	1.8e-10	14.92
P04406	Glyceraldehyde-3-phosphate dehydrogenase OS=Homo sapiens GN=GAPDH PE=1 SV=3	GAPDH	11.24	10.85	11.51	11.6	11.59	9.36	9.31	8.95	9.32	9.35	9	2.1	10.3073	14.94	8.4e-11	1.8e-10	14.89
Q86UW7	Calcium-dependent secretion activator 2 OS=Homo sapiens GN=CADPS2 PE=1 SV=2	CADPS2	6.01	5.31	5.24	5.68	5.58	1.22	0.44	1.66	0.02	0.01	1	4.9	3.11822	14.94	8.4e-11	1.8e-10	14.89
P63173	60S ribosomal protein L38 OS=Homo sapiens GN=RPL38 PE=1 SV=2	RPL38	8.88	8.82	9.13	9.03	9.17	7.38	7.36	7.29	7.2	6.88	3	1.78	8.11426	14.94	8.4e-11	1.8e-10	14.89
P18621	60S ribosomal protein L17 OS=Homo sapiens GN=RPL17 PE=1 SV=3	RPL17	11.74	11.53	11.86	12.08	12.09	10.3	9.96	9.98	9.91	9.76	8	1.88	10.9225	14.91	8.6e-11	1.9e-10	14.87
Q15024	Exosome complex component RRP42 OS=Homo sapiens GN=EXOSC7 PE=1 SV=3	EXOSC7	6.58	6.42	6.5	6.68	6.5	4.41	4.52	3.9	4.41	4.55	2	2.18	5.4478	14.91	8.6e-11	1.9e-10	14.86
P32780	General transcription factor IIH subunit 1 OS=Homo sapiens GN=GTF2H1 PE=1 SV=1	GTF2H1	6.44	6.27	6.03	6.7	6.36	3.26	3.63	3.63	3.63	2.69	2	2.99	4.86373	14.91	8.6e-11	1.9e-10	14.86
Q9UBU8	Mortality factor 4-like protein 1 OS=Homo sapiens GN=MORF4L1 PE=1 SV=2	MORF4L1	6.85	6.83	6.88	6.64	6.69	3.9	4.65	4.67	4.07	4.53	2	2.42	5.57096	14.86	9e-11	1.9e-10	14.81
P52907	F-actin-capping protein subunit alpha-1 OS=Homo sapiens GN=CAPZA1 PE=1 SV=3	CAPZA1	6.91	6.91	7.16	7.27	7.2	5.11	5.32	5.2	5.3	4.89	2	1.92	6.12682	14.84	9.2e-11	2e-10	14.79
Q8IZD2	Histone-lysine N-methyltransferase 2E OS=Homo sapiens GN=KMT2E PE=1 SV=1	KMT2E	6.04	6.14	5.94	6.2	6.24	3.78	3.83	4	4.26	3.88	1	2.16	5.02979	14.84	9.2e-11	2e-10	14.79
P46776	60S ribosomal protein L27a OS=Homo sapiens GN=RPL27A PE=1 SV=2	RPL27A	11.49	11.36	11.72	11.73	11.79	10.19	9.74	9.61	9.78	9.67	5	1.82	10.7074	14.81	9.6e-11	2.1e-10	14.76
P52701	DNA mismatch repair protein Msh6 OS=Homo sapiens GN=MSH6 PE=1 SV=2	MSH6	5.96	5.87	6.01	5.93	5.7	3.39	3.58	3.45	3.87	3.75	2	2.28	4.74963	14.79	9.7e-11	2.1e-10	14.74
Q68E01	Integrator complex subunit 3 OS=Homo sapiens GN=INTS3 PE=1 SV=1	INTS3	10.05	10.24	10.48	10.45	10.17	7.91	8.56	8.22	8.54	8.3	9	1.97	9.29128	14.78	9.8e-11	2.1e-10	14.73
Q14119	Vascular endothelial zinc finger 1 OS=Homo sapiens GN=VEZF1 PE=1 SV=2	VEZF1	6.2	6.14	5.78	5.86	5.88	2.79	2.79	3.07	2.17	1.82	1	3.45	4.24989	14.78	9.8e-11	2.1e-10	14.73
P0DMV9	Heat shock 70 kDa protein 1B OS=Homo sapiens GN=HSPA1B PE=1 SV=1	HSPA1B	11.82	11.61	11.86	12.04	11.93	10.2	10.35	10.37	10.54	10.27	9	1.5	11.0992	14.75	1e-10	2.2e-10	14.69
P62847	40S ribosomal protein S24 OS=Homo sapiens GN=RPS24 PE=1 SV=1	RPS24	11.9	11.66	12.14	12.21	12.2	10.52	10.15	10.13	10.16	10.05	6	1.82	11.1122	14.75	1e-10	2.2e-10	14.69
Q9Y2X3	Nucleolar protein 58 OS=Homo sapiens GN=NOP58 PE=1 SV=1	NOP58	8.66	8.44	8.67	8.63	8.68	6.88	6.82	6.12	6.72	6.56	4	2	7.61958	14.71	1e-10	2.2e-10	14.66
Q00341	Vigilin OS=Homo sapiens GN=HDLBP PE=1 SV=2	HDLBP	8.67	8.65	8.85	9.02	8.97	7.14	7.33	7.23	6.96	6.96	8	1.71	7.9764	14.7	1.1e-10	2.3e-10	14.65
Q6PJT7	Zinc finger CCCH domain-containing protein 14 OS=Homo sapiens GN=ZC3H14 PE=1 SV=1	ZC3H14	9.86	9.95	9.4	8.92	9.56	6.81	6.89	7.1	7.22	7.15	6	2.51	8.28489	14.95	1.1e-10	2.3e-10	14.63
P18887	DNA repair protein XRCC1 OS=Homo sapiens GN=XRCC1 PE=1 SV=2	XRCC1	8.71	8.7	8.99	8.9	8.82	7.1	7.05	7.26	6.83	6.61	2	1.85	7.89645	14.65	1.1e-10	2.4e-10	14.59
Q96JC9	ELL-associated factor 1 OS=Homo sapiens GN=EAF1 PE=1 SV=1	EAF1	6.52	6.51	6.5	6.67	6.71	3.26	3.75	4.16	4.36	3.95	1	2.69	5.23875	14.65	1.1e-10	2.4e-10	14.59
P18124	60S ribosomal protein L7 OS=Homo sapiens GN=RPL7 PE=1 SV=1	RPL7	12.24	11.95	12.4	12.65	12.56	10.71	10.38	10.46	10.28	10.15	13	1.96	11.3773	14.63	1.1e-10	2.4e-10	14.57
O75586	Mediator of RNA polymerase II transcription subunit 6 OS=Homo sapiens GN=MED6 PE=1 SV=2	MED6	6.69	6.72	6.8	7.11	6.53	2.02	0.02	1.61	0.02	1.56	1	5.73	3.90783	15.8	1.3e-10	2.8e-10	14.55
O95793	Double-stranded RNA-binding protein Staufen homolog 1 OS=Homo sapiens GN=STAU1 PE=1 SV=2	STAU1	8.32	8.29	8.48	8.57	8.46	6.81	7.06	6.95	6.85	6.76	4	1.54	7.65357	14.61	1.2e-10	2.5e-10	14.55
P83731	60S ribosomal protein L24 OS=Homo sapiens GN=RPL24 PE=1 SV=1	RPL24	9.68	9.45	9.83	10.04	9.93	8.21	7.81	7.87	7.71	7.65	3	1.93	8.81676	14.6	1.2e-10	2.5e-10	14.54
O60885	Bromodomain-containing protein 4 OS=Homo sapiens GN=BRD4 PE=1 SV=2	BRD4	8.89	8.6	8.45	8.86	8.55	6.59	6.79	6.91	6.95	7.07	3	1.81	7.76592	14.6	1.2e-10	2.5e-10	14.54
P50613	Cyclin-dependent kinase 7 OS=Homo sapiens GN=CDK7 PE=1 SV=1	CDK7	6.69	6.77	6.93	7.23	6.66	4.03	4.56	4.7	4.33	4.74	3	2.39	5.66551	14.59	1.2e-10	2.5e-10	14.53
O75083	WD repeat-containing protein 1 OS=Homo sapiens GN=WDR1 PE=1 SV=4	WDR1	8.66	8.63	8.91	9	8.94	7.38	7.03	7.03	6.96	6.82	3	1.78	7.93656	14.53	1.3e-10	2.7e-10	14.46
Q9BQ39	ATP-dependent RNA helicase DDX50 OS=Homo sapiens GN=DDX50 PE=1 SV=1	DDX50	7.08	7.11	7.12	6.88	7.09	4.99	4.92	4.8	5.32	5.36	2	1.98	6.06756	14.52	1.3e-10	2.7e-10	14.45
P02794	Ferritin heavy chain OS=Homo sapiens GN=FTH1 PE=1 SV=2	FTH1	6.65	6.17	6.15	6.32	6.15	3.72	4.04	4.23	3.93	3.57	1	2.39	5.09232	14.51	1.3e-10	2.7e-10	14.44
Q9ULC4	Malignant T-cell-amplified sequence 1 OS=Homo sapiens GN=MCTS1 PE=1 SV=1	MCTS1	6.22	5.87	5.92	5.99	6.13	3.47	3.09	3.96	3.55	3.27	2	2.56	4.74631	14.49	1.3e-10	2.8e-10	14.42
Q9BSV6	tRNA-splicing endonuclease subunit Sen34 OS=Homo sapiens GN=TSEN34 PE=1 SV=1	TSEN34	6.38	6.15	6.45	6.46	6.44	4.25	4.33	4.1	4.67	4.23	1	2.06	5.34625	14.47	1.3e-10	2.8e-10	14.4
P14678	Small nuclear ribonucleoprotein-associated proteins B and B' OS=Homo sapiens GN=SNRPB PE=1 SV=2	SNRPB	7.87	7.51	7.18	7.17	7.67	3.33	1.68	3.3	2.71	2.07	1	4.86	5.04868	16.54	1.8e-10	3.6e-10	14.34
Q9Y6Q9	Nuclear receptor coactivator 3 OS=Homo sapiens GN=NCOA3 PE=1 SV=1	NCOA3	6.92	6.99	6.85	6.91	6.91	3.7	4.59	4.1	4.16	3.16	2	2.97	5.42924	14.39	1.5e-10	3e-10	14.31
P27348	14-3-3 protein theta OS=Homo sapiens GN=YWHAQ PE=1 SV=1	YWHAQ	6.58	6.45	6.74	6.96	6.72	4.82	4.99	4.79	4.77	4.84	4	1.85	5.7651	14.37	1.5e-10	3.1e-10	14.29
Q96GQ7	Probable ATP-dependent RNA helicase DDX27 OS=Homo sapiens GN=DDX27 PE=1 SV=2	DDX27	6.66	6.48	6.69	6.67	6.66	5.07	4.9	4.9	5.07	4.91	1	1.66	5.80055	14.32	1.6e-10	3.2e-10	14.24
P60842	Eukaryotic initiation factor 4A-I OS=Homo sapiens GN=EIF4A1 PE=1 SV=1	EIF4A1	10.01	9.92	10.14	10.26	10.34	8.64	8.34	8.46	8.08	8.07	5	1.82	9.22662	14.3	1.6e-10	3.3e-10	14.22
Q9P0U4	CXXC-type zinc finger protein 1 OS=Homo sapiens GN=CXXC1 PE=1 SV=2	CXXC1	5.64	5.48	5.77	5.93	5.8	2.25	1.63	2.5	2.35	3.05	2	3.37	4.03941	14.23	1.7e-10	3.6e-10	14.14
Q5VWG9	Transcription initiation factor TFIID subunit 3 OS=Homo sapiens GN=TAF3 PE=1 SV=1	TAF3	7.91	7.7	7.56	7.93	7.83	5.44	5.48	5.92	6.1	5.84	2	2.03	6.7711	14.22	1.7e-10	3.6e-10	14.13
O00299	Chloride intracellular channel protein 1 OS=Homo sapiens GN=CLIC1 PE=1 SV=4	CLIC1	7.67	7.55	7.71	7.81	7.6	5.7	6.17	6.02	6.11	5.9	3	1.69	6.82274	14.21	1.8e-10	3.6e-10	14.12
Q969Q0	60S ribosomal protein L36a-like OS=Homo sapiens GN=RPL36AL PE=1 SV=3	RPL36AL	6.46	6.57	6.59	6.29	6.34	4.57	4.45	3.9	3.95	4.01	1	2.27	5.31397	14.2	1.8e-10	3.6e-10	14.11
Q7Z7M9	Polypeptide N-acetylgalactosaminyltransferase 5 OS=Homo sapiens GN=GALNT5 PE=1 SV=1	GALNT5	7.65	7.56	7.53	7.59	7.37	5.43	5.92	5.87	5.92	5.84	1	1.75	6.66739	14.2	1.8e-10	3.6e-10	14.11
O95251	Histone acetyltransferase KAT7 OS=Homo sapiens GN=KAT7 PE=1 SV=1	KAT7	5.33	5.12	4.47	4.88	5.08	0.93	0.56	1.27	0.02	1.24	1	4.17	2.8904	14.2	1.8e-10	3.6e-10	14.11
P62750	60S ribosomal protein L23a OS=Homo sapiens GN=RPL23A PE=1 SV=1	RPL23A	12.44	12.22	12.51	12.7	12.66	11.08	10.42	10.48	10.42	10.31	11	1.97	11.5251	14.19	1.8e-10	3.7e-10	14.1
Q02447	Transcription factor Sp3 OS=Homo sapiens GN=SP3 PE=1 SV=3	SP3	5.88	5.65	5.74	5.61	5.56	2.57	2.99	1.93	2.17	2.94	1	3.17	4.10305	14.19	1.8e-10	3.7e-10	14.1
P25786	Proteasome subunit alpha type-1 OS=Homo sapiens GN=PSMA1 PE=1 SV=1	PSMA1	7.93	7.92	8.26	8.27	8.26	6.28	6.57	6.54	6.49	6.5	4	1.65	7.30167	14.18	1.8e-10	3.7e-10	14.08
O77932	Decapping and exoribonuclease protein OS=Homo sapiens GN=DXO PE=2 SV=2	DXO	6.25	6.07	5.97	6.56	6.01	3.34	3.45	3.96	3.88	3.86	2	2.48	4.9358	14.17	1.8e-10	3.7e-10	14.08
P62917	60S ribosomal protein L8 OS=Homo sapiens GN=RPL8 PE=1 SV=2	RPL8	10.76	10.67	11.07	11.1	10.99	9.41	9.56	9.33	9.34	9.36	7	1.52	10.1591	14.14	1.9e-10	3.8e-10	14.05
P63220	40S ribosomal protein S21 OS=Homo sapiens GN=RPS21 PE=1 SV=1	RPS21	8.15	7.93	8.53	8.57	8.62	6.47	5.93	6.1	6.36	5.91	2	2.21	7.25615	14.12	1.9e-10	3.9e-10	14.03
Q96ES7	SAGA-associated factor 29 OS=Homo sapiens GN=SGF29 PE=1 SV=1	SGF29	5.81	5.7	5.18	5.42	5.56	2.27	0.56	1.45	1.49	1.82	1	4.01	3.52502	14.11	2e-10	4e-10	14.01
Q9UBW7	Zinc finger MYM-type protein 2 OS=Homo sapiens GN=ZMYM2 PE=1 SV=1	ZMYM2	5.65	5.78	5.36	5.76	5.72	3.5	3.05	3.36	2.93	3	1	2.49	4.40929	14.1	2e-10	4e-10	14
P20290	Transcription factor BTF3 OS=Homo sapiens GN=BTF3 PE=1 SV=1	BTF3	7.14	7.04	7.17	7.28	7.4	5.68	5.58	5.68	5.57	5.59	3	1.59	6.41378	14.1	2e-10	4e-10	14
P50395	Rab GDP dissociation inhibitor beta OS=Homo sapiens GN=GDI2 PE=1 SV=2	GDI2	7.26	7.23	7.63	7.61	7.64	5.73	5.66	5.81	5.78	5.49	1	1.78	6.58621	14.04	2.1e-10	4.2e-10	13.94
Q9NRX4	14 kDa phosphohistidine phosphatase OS=Homo sapiens GN=PHPT1 PE=1 SV=1	PHPT1	6.66	6.42	6.28	6.45	6.21	3.49	2.4	3.73	3.59	3.42	1	3.08	4.86426	14	2.2e-10	4.4e-10	13.89
P15531	Nucleoside diphosphate kinase A OS=Homo sapiens GN=NME1 PE=1 SV=1	NME1	7.11	7.07	7.1	7.47	7.24	5.34	5.26	5.26	5.11	4.62	1	2.08	6.15927	13.97	2.3e-10	4.6e-10	13.86
Q14978	Nucleolar and coiled-body phosphoprotein 1 OS=Homo sapiens GN=NOLC1 PE=1 SV=2	NOLC1	10.08	9.85	9.94	9.78	10.03	8.47	8.59	8.13	8.41	8.48	7	1.52	9.17568	13.95	2.3e-10	4.6e-10	13.84
P33991	DNA replication licensing factor MCM4 OS=Homo sapiens GN=MCM4 PE=1 SV=5	MCM4	7.21	7.1	7.19	7.24	7.42	5.34	5.26	4.89	4.49	4.56	3	2.32	6.06942	13.94	2.3e-10	4.7e-10	13.82
P62753	40S ribosomal protein S6 OS=Homo sapiens GN=RPS6 PE=1 SV=1	RPS6	9.92	9.68	10.13	10.31	10.15	8.38	7.86	8.16	7.82	7.62	7	2.07	9.0013	13.91	2.4e-10	4.8e-10	13.8
P13639	Elongation factor 2 OS=Homo sapiens GN=EEF2 PE=1 SV=4	EEF2	11.27	11.21	11.59	11.76	11.77	9.98	9.72	9.74	9.55	9.49	14	1.82	10.6078	13.91	2.4e-10	4.8e-10	13.79
Q13347	Eukaryotic translation initiation factor 3 subunit I OS=Homo sapiens GN=EIF3I PE=1 SV=1	EIF3I	6.57	6.55	6.8	6.93	6.95	4.94	4.78	4.48	4.46	4.19	1	2.19	5.66556	13.91	2.4e-10	4.9e-10	13.79
Q99426	Tubulin-folding cofactor B OS=Homo sapiens GN=TBCB PE=1 SV=2	TBCB	5.65	5.56	5.55	5.65	5.09	2.87	1.57	1.75	2.05	1.89	1	3.47	3.76326	13.9	2.4e-10	4.9e-10	13.78
Q99497	Protein/nucleic acid deglycase DJ-1 OS=Homo sapiens GN=PARK7 PE=1 SV=2	PARK7	8.36	8.23	8.24	8.29	8.28	5.55	6.26	5.09	5.5	6.14	2	2.57	6.99488	14.09	2.6e-10	5.1e-10	13.75
Q9Y3C1	Nucleolar protein 16 OS=Homo sapiens GN=NOP16 PE=1 SV=2	NOP16	7.96	7.84	7.89	7.94	8.02	6.27	6.08	5.35	5.64	5.84	2	2.09	6.88271	13.85	2.6e-10	5.1e-10	13.73
Q7L1Q6	Basic leucine zipper and W2 domain-containing protein 1 OS=Homo sapiens GN=BZW1 PE=1 SV=1	BZW1	6.7	6.83	6.53	6.87	7.08	4.86	4.09	4.83	4.51	4.39	1	2.27	5.66869	13.84	2.6e-10	5.2e-10	13.71
P35579	Myosin-9 OS=Homo sapiens GN=MYH9 PE=1 SV=4	MYH9	11.02	11.04	11.22	11.14	11.01	9.71	9.67	9.45	9.15	9.21	23	1.65	10.2631	13.84	2.6e-10	5.2e-10	13.71
Q9UNX3	60S ribosomal protein L26-like 1 OS=Homo sapiens GN=RPL26L1 PE=1 SV=1	RPL26L1	7.62	7.46	7.77	7.97	7.84	6.09	5.96	5.91	5.53	5.66	1	1.9	6.78268	13.83	2.6e-10	5.2e-10	13.7
O94992	Protein HEXIM1 OS=Homo sapiens GN=HEXIM1 PE=1 SV=1	HEXIM1	6.73	6.9	6.51	7.18	6.49	4.58	4.71	4.59	4.84	4.81	2	2.05	5.73532	13.83	2.6e-10	5.2e-10	13.7
P16403	Histone H1.2 OS=Homo sapiens GN=HIST1H1C PE=1 SV=2	HIST1H1C	11.81	11.39	11.65	11.87	11.75	10.31	10.28	10.37	10.26	10.16	5	1.42	10.9877	13.82	2.7e-10	5.2e-10	13.69
Q9H0H0	Integrator complex subunit 2 OS=Homo sapiens GN=INTS2 PE=1 SV=2	INTS2	6.93	7.05	7.18	7.22	7.01	4.61	5.43	4.97	4.54	4.83	2	2.2	5.97806	13.81	2.7e-10	5.3e-10	13.68
Q8NAV1	Pre-mRNA-splicing factor 38A OS=Homo sapiens GN=PRPF38A PE=1 SV=1	PRPF38A	6.19	6.38	5.91	5.13	5.75	2.37	0.95	2.25	1.96	1.78	1	4.01	3.86745	13.81	2.7e-10	5.3e-10	13.68
Q99986	Serine/threonine-protein kinase VRK1 OS=Homo sapiens GN=VRK1 PE=1 SV=1	VRK1	6.55	6.78	6.64	6.62	6.63	5.02	5.05	4.59	4.87	4.71	1	1.79	5.74644	13.8	2.7e-10	5.4e-10	13.66
P31949	Protein S100-A11 OS=Homo sapiens GN=S100A11 PE=1 SV=2	S100A11	6.36	6.31	6.67	6.26	6.25	4.35	4.74	4.36	4.44	4.38	3	1.91	5.41214	13.79	2.8e-10	5.4e-10	13.65
P23588	Eukaryotic translation initiation factor 4B OS=Homo sapiens GN=EIF4B PE=1 SV=2	EIF4B	8.78	8.56	8.88	8.93	9.02	7.36	6.93	7.13	6.72	6.75	3	1.86	7.90565	13.78	2.8e-10	5.5e-10	13.64
P62277	40S ribosomal protein S13 OS=Homo sapiens GN=RPS13 PE=1 SV=2	RPS13	10.66	10.51	10.99	11.08	11	9.26	9.35	9.26	9.18	9.19	6	1.6	10.0485	13.77	2.8e-10	5.5e-10	13.63
Q9NW13	RNA-binding protein 28 OS=Homo sapiens GN=RBM28 PE=1 SV=3	RBM28	8.27	8.14	8.36	8.2	8.32	6.48	6.42	5.56	5.93	6.19	4	2.14	7.18595	13.76	2.8e-10	5.6e-10	13.62
Q13283	Ras GTPase-activating protein-binding protein 1 OS=Homo sapiens GN=G3BP1 PE=1 SV=1	G3BP1	9.08	8.87	9.09	9.25	9.27	7.79	7.5	7.52	7.3	7.34	5	1.62	8.30252	13.74	2.9e-10	5.7e-10	13.61
Q9H814	Phosphorylated adapter RNA export protein OS=Homo sapiens GN=PHAX PE=1 SV=1	PHAX	4.03	4.18	4.09	4.25	3.86	0.71	0.02	0.02	0.02	0.01	1	3.92	2.11631	13.74	2.9e-10	5.7e-10	13.6
Q96PV6	Leukocyte receptor cluster member 8 OS=Homo sapiens GN=LENG8 PE=1 SV=2	LENG8	7.22	7.45	7.34	7.34	7.11	5.11	5.69	5.61	5.29	5.55	3	1.84	6.3702	13.72	3e-10	5.8e-10	13.58
P67936	Tropomyosin alpha-4 chain OS=Homo sapiens GN=TPM4 PE=1 SV=3	TPM4	9.16	9.03	9.41	9.41	9.37	7.79	7.39	7.44	7	7.18	3	1.91	8.3182	13.69	3.1e-10	6e-10	13.54
Q9UQ80	Proliferation-associated protein 2G4 OS=Homo sapiens GN=PA2G4 PE=1 SV=3	PA2G4	10.1	9.85	10.21	10.44	10.34	8.74	8.43	8.43	8.25	8.18	8	1.79	9.29816	13.67	3.1e-10	6.1e-10	13.53
Q9UN81	LINE-1 retrotransposable element ORF1 protein OS=Homo sapiens GN=L1RE1 PE=1 SV=1	L1RE1	7.78	7.65	7.99	7.86	7.9	6.11	5.88	6.38	5.91	5.68	1	1.84	6.91394	13.67	3.1e-10	6.1e-10	13.52
P61313	60S ribosomal protein L15 OS=Homo sapiens GN=RPL15 PE=1 SV=2	RPL15	11.23	11.25	11.51	11.51	11.57	10.07	10.11	9.7	9.9	9.88	7	1.48	10.6727	13.59	3.4e-10	6.6e-10	13.43
P62081	40S ribosomal protein S7 OS=Homo sapiens GN=RPS7 PE=1 SV=1	RPS7	11.41	11.11	11.5	11.75	11.65	10	9.63	9.76	9.53	9.4	12	1.82	10.5752	13.59	3.4e-10	6.6e-10	13.43
P04792	Heat shock protein beta-1 OS=Homo sapiens GN=HSPB1 PE=1 SV=2	HSPB1	12.34	12.12	12.61	12.8	12.57	11.01	10.77	10.91	10.72	10.55	14	1.7	11.6408	13.53	3.6e-10	7.1e-10	13.36
P40429	60S ribosomal protein L13a OS=Homo sapiens GN=RPL13A PE=1 SV=2	RPL13A	10.82	10.55	11.1	11.26	11.06	9.25	9.29	9.41	9.32	9.18	3	1.67	10.1233	13.47	3.9e-10	7.5e-10	13.29
P02768	Serum albumin OS=Homo sapiens GN=ALB PE=1 SV=2	ALB	11.53	11.51	11.84	11.59	11.58	9.12	9.95	9.4	9.8	9.92	5	1.97	10.6234	13.46	3.9e-10	7.6e-10	13.29
P23526	Adenosylhomocysteinase OS=Homo sapiens GN=AHCY PE=1 SV=4	AHCY	6.29	6.41	6.52	6.51	6.47	4.52	4.77	4.84	4.9	4.67	1	1.7	5.59026	13.45	4e-10	7.7e-10	13.27
P22087	rRNA 2'-O-methyltransferase fibrillarin OS=Homo sapiens GN=FBL PE=1 SV=2	FBL	10.71	10.61	10.6	10.57	10.73	9.31	8.93	8.46	8.93	8.92	9	1.73	9.77768	13.44	4e-10	7.7e-10	13.26
Q7KZF4	Staphylococcal nuclease domain-containing protein 1 OS=Homo sapiens GN=SND1 PE=1 SV=1	SND1	8.31	8.2	8.51	8.71	8.59	7.04	6.93	6.95	6.88	6.89	6	1.52	7.6997	13.43	4.1e-10	7.8e-10	13.25
Q9UJV9	Probable ATP-dependent RNA helicase DDX41 OS=Homo sapiens GN=DDX41 PE=1 SV=2	DDX41	8.82	8.92	8.79	8.47	8.65	6.85	7.18	7.18	7.29	7.24	3	1.58	7.93915	13.41	4.2e-10	8e-10	13.22
P47914	60S ribosomal protein L29 OS=Homo sapiens GN=RPL29 PE=1 SV=2	RPL29	11.39	11.18	11.58	11.7	11.71	10.14	9.63	9.47	9.6	9.53	4	1.84	10.5936	13.39	4.3e-10	8.2e-10	13.2
O00422	Histone deacetylase complex subunit SAP18 OS=Homo sapiens GN=SAP18 PE=1 SV=1	SAP18	10.85	11.15	10.71	10.26	10.59	8.12	8.73	8.62	8.68	8.73	8	2.14	9.64464	13.57	4.4e-10	8.5e-10	13.19
P11388	DNA topoisomerase 2-alpha OS=Homo sapiens GN=TOP2A PE=1 SV=3	TOP2A	5.66	5.67	5.3	5.42	5.45	3.18	3.45	3.28	2.97	3.35	1	2.25	4.374	13.35	4.4e-10	8.5e-10	13.16
Q8N5A5	Zinc finger CCCH-type with G patch domain-containing protein OS=Homo sapiens GN=ZGPAT PE=1 SV=3	ZGPAT	6.1	6.14	5.76	5.25	5.57	2.78	2.99	2.94	3.2	3.35	2	2.71	4.40799	13.34	4.5e-10	8.6e-10	13.15
Q96AG4	Leucine-rich repeat-containing protein 59 OS=Homo sapiens GN=LRRC59 PE=1 SV=1	LRRC59	9.03	8.86	9.28	9.34	9.44	7.76	7.55	7.48	7.37	7.35	4	1.69	8.34378	13.33	4.5e-10	8.7e-10	13.13
P62854	40S ribosomal protein S26 OS=Homo sapiens GN=RPS26 PE=1 SV=3	RPS26	8.99	8.87	9.04	9.24	9.24	7.75	7.09	7.45	7.3	7.21	1	1.71	8.21734	13.26	4.9e-10	9.3e-10	13.06
Q8WX93	Palladin OS=Homo sapiens GN=PALLD PE=1 SV=3	PALLD	7.82	7.79	8.91	8.71	8.17	5.74	5.75	5.56	5.42	5.52	2	2.68	6.94014	13.71	5.2e-10	9.9e-10	13.05
Q9Y333	U6 snRNA-associated Sm-like protein LSm2 OS=Homo sapiens GN=LSM2 PE=1 SV=1	LSM2	5.43	5.43	5.13	5.16	5.39	2.25	2.97	2.22	1.87	1.86	1	3.07	3.77018	13.23	5.1e-10	9.6e-10	13.02
P32119	Peroxiredoxin-2 OS=Homo sapiens GN=PRDX2 PE=1 SV=5	PRDX2	10.11	10.09	10.54	10.6	10.64	8.36	8.49	8.15	8.64	8.79	5	1.91	9.44046	13.22	5.1e-10	9.8e-10	13.01
P05204	Non-histone chromosomal protein HMG-17 OS=Homo sapiens GN=HMGN2 PE=1 SV=3	HMGN2	11.1	10.74	10.53	10.79	10.95	8.88	7.86	7.87	7.86	7.81	6	2.77	9.4402	14.65	6.1e-10	1.1e-09	13.01
Q86U44	N6-adenosine-methyltransferase 70 kDa subunit OS=Homo sapiens GN=METTL3 PE=1 SV=2	METTL3	9.8	9.99	10.04	9.84	9.9	7.88	8.59	8.24	8.41	8.32	6	1.63	9.10068	13.22	5.2e-10	9.8e-10	13
Q9BV38	WD repeat-containing protein 18 OS=Homo sapiens GN=WDR18 PE=1 SV=2	WDR18	6.26	6.25	6.41	6.55	6.64	4.72	4.81	4.66	4.46	4.45	2	1.8	5.52047	13.2	5.2e-10	9.9e-10	12.99
Q9UK59	Lariat debranching enzyme OS=Homo sapiens GN=DBR1 PE=1 SV=2	DBR1	7.42	7.63	7.82	7.65	7.48	5.6	6.11	5.73	6.01	6	4	1.71	6.74534	13.18	5.4e-10	1e-09	12.96
Q9BTA9	WW domain-containing adapter protein with coiled-coil OS=Homo sapiens GN=WAC PE=1 SV=3	WAC	9.68	9.81	9.88	9.85	9.54	6.97	7.24	7.86	7.41	8	5	2.26	8.6241	13.47	5.6e-10	1.1e-09	12.95
P10412	Histone H1.4 OS=Homo sapiens GN=HIST1H1E PE=1 SV=2	HIST1H1E	10.98	10.45	10.8	10.93	10.85	9.43	9.34	9.45	9.29	9.22	4	1.46	10.0756	13.16	5.5e-10	1e-09	12.94
Q92900	Regulator of nonsense transcripts 1 OS=Homo sapiens GN=UPF1 PE=1 SV=2	UPF1	5.88	5.92	6.25	6.26	6.22	4.33	4.34	4.23	4.35	4.18	1	1.82	5.1967	13.15	5.5e-10	1e-09	12.93
P30622	CAP-Gly domain-containing linker protein 1 OS=Homo sapiens GN=CLIP1 PE=1 SV=2	CLIP1	6.23	6.17	6.16	6.47	6.24	4.35	3.83	3.98	3.66	3.24	1	2.44	5.03268	13.12	5.7e-10	1.1e-09	12.89
O96019	Actin-like protein 6A OS=Homo sapiens GN=ACTL6A PE=1 SV=1	ACTL6A	6.38	5.99	6.34	5.97	5.85	3.32	3.13	2.92	1.87	2.14	1	3.43	4.39018	13.1	5.8e-10	1.1e-09	12.87
Q96PU8	Protein quaking OS=Homo sapiens GN=QKI PE=1 SV=1	QKI	6.46	6.41	6.06	5.49	5.77	2.83	3.27	3.43	3.12	3.6	1	2.79	4.64476	13.08	6e-10	1.1e-09	12.85
Q93062	RNA-binding protein with multiple splicing OS=Homo sapiens GN=RBPMS PE=1 SV=1	RBPMS	6.46	6.49	6.26	6.52	6.46	4.69	4.99	4.76	4.9	4.86	1	1.6	5.6397	13.07	6.1e-10	1.1e-09	12.83
P61962	DDB1- and CUL4-associated factor 7 OS=Homo sapiens GN=DCAF7 PE=1 SV=1	DCAF7	7.34	7.01	7.16	7.29	7.17	5.21	5.68	5.61	5.59	5.68	1	1.64	6.37469	13.06	6.2e-10	1.2e-09	12.82
P26196	Probable ATP-dependent RNA helicase DDX6 OS=Homo sapiens GN=DDX6 PE=1 SV=2	DDX6	7.41	7.47	7.7	7.75	7.63	6.17	6.17	5.86	6.08	5.82	4	1.57	6.80608	13.04	6.3e-10	1.2e-09	12.8
P05386	60S acidic ribosomal protein P1 OS=Homo sapiens GN=RPLP1 PE=1 SV=1	RPLP1	6.88	6.94	7.55	7.54	7.6	5.21	5	5.07	4.73	4.39	1	2.42	6.09134	13.04	6.3e-10	1.2e-09	12.79
Q96IZ7	Serine/Arginine-related protein 53 OS=Homo sapiens GN=RSRC1 PE=1 SV=1	RSRC1	8.33	8.69	8.5	8.17	8.31	6.27	6.87	6.69	6.8	6.67	2	1.74	7.52991	13.03	6.4e-10	1.2e-09	12.78
O75347	Tubulin-specific chaperone A OS=Homo sapiens GN=TBCA PE=1 SV=3	TBCA	5.94	5.9	5.78	6.07	5.88	4	4.22	4.24	4.09	3.87	2	1.83	4.9996	13.01	6.5e-10	1.2e-09	12.76
P32969	60S ribosomal protein L9 OS=Homo sapiens GN=RPL9 PE=1 SV=1	RPL9	10.15	9.91	10.41	10.55	10.49	8.83	8.62	8.52	8.59	8.34	3	1.72	9.44236	13.01	6.5e-10	1.2e-09	12.76
O95817	BAG family molecular chaperone regulator 3 OS=Homo sapiens GN=BAG3 PE=1 SV=3	BAG3	6.79	6.46	6.79	6.7	6.46	5.02	5.1	5.04	4.99	4.77	2	1.66	5.81293	12.96	6.8e-10	1.3e-09	12.71
O95400	CD2 antigen cytoplasmic tail-binding protein 2 OS=Homo sapiens GN=CD2BP2 PE=1 SV=1	CD2BP2	5.51	5.02	4.78	4.86	4.99	1.46	1.39	0.02	0.02	0.01	1	4.45	2.80562	12.96	6.9e-10	1.3e-09	12.7
P55072	Transitional endoplasmic reticulum ATPase OS=Homo sapiens GN=VCP PE=1 SV=4	VCP	9.3	9.02	9.49	9.74	9.53	7.86	7.72	7.78	7.84	7.53	9	1.67	8.58131	12.95	6.9e-10	1.3e-09	12.7
P55317	Hepatocyte nuclear factor 3-alpha OS=Homo sapiens GN=FOXA1 PE=1 SV=2	FOXA1	5.41	5.16	5.26	5.05	5.35	1.13	0.86	2.01	0.02	1.6	1	4.12	3.18552	12.94	7e-10	1.3e-09	12.68
Q7Z6E9	E3 ubiquitin-protein ligase RBBP6 OS=Homo sapiens GN=RBBP6 PE=1 SV=1	RBBP6	10.57	10.81	10.72	10.35	10.51	7.94	8.3	8.68	8.94	8.64	12	2.09	9.54746	13.11	7.3e-10	1.3e-09	12.66
Q96HA7	Tonsoku-like protein OS=Homo sapiens GN=TONSL PE=1 SV=2	TONSL	6.01	6.21	6.23	6.16	6.28	4.12	4.11	4.25	4.25	4.7	2	1.89	5.23194	12.91	7.3e-10	1.3e-09	12.64
Q9NXH9	tRNA (guanine(26)-N(2))-dimethyltransferase OS=Homo sapiens GN=TRMT1 PE=1 SV=1	TRMT1	5.72	5.62	5.56	5.48	5.57	0.99	0.02	2.19	1.49	0.01	1	4.65	3.26402	12.88	7.5e-10	1.4e-09	12.61
P51608	Methyl-CpG-binding protein 2 OS=Homo sapiens GN=MECP2 PE=1 SV=1	MECP2	6.41	6.43	6.49	6.47	6.3	4.5	4.06	4.64	4.28	4.84	1	1.96	5.44091	12.87	7.6e-10	1.4e-09	12.59
Q13428	Treacle protein OS=Homo sapiens GN=TCOF1 PE=1 SV=3	TCOF1	7.91	7.83	8.18	8.1	7.97	6.32	6.43	6.44	6.64	6.71	5	1.49	7.25229	12.86	7.7e-10	1.4e-09	12.59
O60828	Polyglutamine-binding protein 1 OS=Homo sapiens GN=PQBP1 PE=1 SV=1	PQBP1	9.86	10.19	9.51	10.18	9.59	7.45	7.87	7.77	7.64	8.2	5	2.08	8.82665	13.02	8.1e-10	1.5e-09	12.56
P15880	40S ribosomal protein S2 OS=Homo sapiens GN=RPS2 PE=1 SV=2	RPS2	11.99	11.76	12.18	12.41	12.3	10.66	10.14	10.29	9.98	9.87	11	1.94	11.1571	13	8.2e-10	1.5e-09	12.54
P15559	NAD(P)H dehydrogenase [quinone] 1 OS=Homo sapiens GN=NQO1 PE=1 SV=1	NQO1	8.36	8.57	8.61	8.72	8.56	6.65	7.18	7.05	7.13	7.11	4	1.54	7.79367	12.81	8.1e-10	1.5e-09	12.53
Q15651	High mobility group nucleosome-binding domain-containing protein 3 OS=Homo sapiens GN=HMGN3 PE=1 SV=2	HMGN3	8.25	7.89	7.92	8.03	8.43	6.23	5.34	5.04	5.27	5.01	1	2.73	6.74084	13.43	8.9e-10	1.6e-09	12.52
Q14152	Eukaryotic translation initiation factor 3 subunit A OS=Homo sapiens GN=EIF3A PE=1 SV=1	EIF3A	9.02	8.69	9.02	9.19	9.29	7.7	7.22	7.21	7.12	7.04	8	1.78	8.15086	12.76	8.6e-10	1.6e-09	12.47
P08238	Heat shock protein HSP 90-beta OS=Homo sapiens GN=HSP90AB1 PE=1 SV=4	HSP90AB1	8.69	8.69	8.94	9.16	9	7.48	7.33	7.56	7.48	7.45	3	1.44	8.17905	12.75	8.8e-10	1.6e-09	12.45
P61081	NEDD8-conjugating enzyme Ubc12 OS=Homo sapiens GN=UBE2M PE=1 SV=1	UBE2M	5.35	5.39	5.76	5.62	5.43	3.59	3.6	3.42	3.27	3.42	1	2.05	4.48454	12.7	9.2e-10	1.7e-09	12.4
O75448	Mediator of RNA polymerase II transcription subunit 24 OS=Homo sapiens GN=MED24 PE=1 SV=1	MED24	6.66	6.28	5.96	6.29	6.14	2.29	0.03	0.03	0.03	1.51	2	5.48	3.52345	13.6	1e-09	1.9e-09	12.39
Q16543	Hsp90 co-chaperone Cdc37 OS=Homo sapiens GN=CDC37 PE=1 SV=1	CDC37	4.87	4.64	4.52	4.97	5.04	2.41	1.97	2.01	2.05	2.2	2	2.68	3.46798	12.7	9.3e-10	1.7e-09	12.39
Q9P2E9	Ribosome-binding protein 1 OS=Homo sapiens GN=RRBP1 PE=1 SV=4	RRBP1	11.47	10.94	11.42	11.48	11.62	9.78	9.11	9.54	8.99	9.03	21	2.1	10.338	12.97	9.7e-10	1.8e-09	12.39
Q9NW64	Pre-mRNA-splicing factor RBM22 OS=Homo sapiens GN=RBM22 PE=1 SV=1	RBM22	8.46	8.66	8.3	8.12	8.32	6.35	6.89	6.81	6.79	6.75	4	1.65	7.54557	12.69	9.3e-10	1.7e-09	12.38
P06703	Protein S100-A6 OS=Homo sapiens GN=S100A6 PE=1 SV=1	S100A6	6.56	6.15	6.17	6.43	6.07	4.25	4.71	4.14	4.41	4.34	1	1.91	5.32409	12.59	1e-09	1.9e-09	12.26
P16402	Histone H1.3 OS=Homo sapiens GN=HIST1H1D PE=1 SV=2	HIST1H1D	10.76	10.13	10.35	10.67	10.82	9.1	8.62	8.85	8.73	8.74	7	1.74	9.67624	12.59	1e-09	1.9e-09	12.26
Q8NC51	Plasminogen activator inhibitor 1 RNA-binding protein OS=Homo sapiens GN=SERBP1 PE=1 SV=2	SERBP1	10.2	10.02	10.34	10.61	10.49	9.01	8.45	8.63	8.36	8.41	8	1.76	9.45242	12.58	1.1e-09	1.9e-09	12.25
Q1ED39	Lysine-rich nucleolar protein 1 OS=Homo sapiens GN=KNOP1 PE=1 SV=1	KNOP1	5.69	5.75	5.87	5.61	5.86	4.12	3.97	4.01	4.04	3.82	1	1.76	4.87532	12.57	1.1e-09	1.9e-09	12.24
Q9Y6J9	TAF6-like RNA polymerase II p300/CBP-associated factor-associated factor 65 kDa subunit 6L OS=Homo sapiens GN=TAF6L PE=1 SV=1	TAF6L	5.81	5.59	5.17	5.73	5.39	2.09	1.12	1.27	2	0.01	1	4.24	3.41857	12.52	1.1e-09	2e-09	12.18
Q07065	Cytoskeleton-associated protein 4 OS=Homo sapiens GN=CKAP4 PE=1 SV=2	CKAP4	8.6	8.48	9.04	9	8.85	7.31	7.32	7.36	7.07	7.14	9	1.56	8.01817	12.49	1.2e-09	2.1e-09	12.14
Q8N5F7	NF-kappa-B-activating protein OS=Homo sapiens GN=NKAP PE=1 SV=1	NKAP	7.14	7.18	7.26	6.81	7.03	4.08	4.62	4.55	5.42	4.53	1	2.44	5.8625	12.46	1.2e-09	2.2e-09	12.1
Q96C12	Armadillo repeat-containing protein 5 OS=Homo sapiens GN=ARMC5 PE=1 SV=2	ARMC5	5.21	4.96	5.39	5.25	5.31	2.5	2.66	3.02	2.17	2.91	2	2.57	3.9394	12.45	1.2e-09	2.2e-09	12.1
P23396	40S ribosomal protein S3 OS=Homo sapiens GN=RPS3 PE=1 SV=2	RPS3	11.13	10.92	11.34	11.55	11.43	9.87	9.84	9.83	9.66	9.54	10	1.53	10.5084	12.44	1.2e-09	2.2e-09	12.09
P42568	Protein AF-9 OS=Homo sapiens GN=MLLT3 PE=1 SV=2	MLLT3	6.68	6.44	6.26	6.29	6.18	2.79	3.01	2.96	1.36	1.51	1	4.04	4.3483	13	1.4e-09	2.5e-09	12.05
P42167	Lamina-associated polypeptide 2, isoforms beta/gamma OS=Homo sapiens GN=TMPO PE=1 SV=2	TMPO	9.12	8.93	9.29	9.5	9.37	7.97	7.78	7.7	7.56	7.63	4	1.51	8.48664	12.41	1.3e-09	2.3e-09	12.05
Q06323	Proteasome activator complex subunit 1 OS=Homo sapiens GN=PSME1 PE=1 SV=1	PSME1	6.25	6.06	6.29	6.6	6.29	4.18	4.21	4.15	3.27	3.55	1	2.43	5.08613	12.41	1.3e-09	2.3e-09	12.05
O95402	Mediator of RNA polymerase II transcription subunit 26 OS=Homo sapiens GN=MED26 PE=1 SV=2	MED26	8.54	8.5	8.87	8.85	8.62	6.9	7.24	7.18	7.43	7.18	3	1.49	7.93121	12.4	1.3e-09	2.3e-09	12.03
O95239	Chromosome-associated kinesin KIF4A OS=Homo sapiens GN=KIF4A PE=1 SV=3	KIF4A	4.88	5	4.77	4.27	4.87	1.34	1.39	1.89	1.82	2.14	1	3.04	3.2377	12.4	1.3e-09	2.3e-09	12.03
P46783	40S ribosomal protein S10 OS=Homo sapiens GN=RPS10 PE=1 SV=1	RPS10	7.43	7.17	7.26	7.33	7.74	5.83	5.15	5.11	4.73	5.13	2	2.2	6.2873	12.37	1.3e-09	2.4e-09	12
Q9H0H5	Rac GTPase-activating protein 1 OS=Homo sapiens GN=RACGAP1 PE=1 SV=1	RACGAP1	5.67	5.61	5.7	5.82	5.59	3.67	3.8	3.99	3.99	3.99	2	1.79	4.78315	12.36	1.4e-09	2.4e-09	11.99
P05198	Eukaryotic translation initiation factor 2 subunit 1 OS=Homo sapiens GN=EIF2S1 PE=1 SV=3	EIF2S1	7.88	7.89	8.02	8.23	8.23	6.42	6.73	6.54	6.12	6.27	3	1.63	7.23261	12.36	1.4e-09	2.4e-09	11.98
O43592	Exportin-T OS=Homo sapiens GN=XPOT PE=1 SV=2	XPOT	5.99	5.74	5.38	6.07	5.86	3.24	2.55	1.85	1.5	1.7	2	3.64	3.98848	12.35	1.4e-09	2.4e-09	11.98
P49023	Paxillin OS=Homo sapiens GN=PXN PE=1 SV=3	PXN	5.74	5.78	6.06	5.99	5.78	3.98	3.56	3.42	2.91	2.98	2	2.5	4.61848	12.35	1.4e-09	2.5e-09	11.97
P08579	U2 small nuclear ribonucleoprotein B'' OS=Homo sapiens GN=SNRPB2 PE=1 SV=1	SNRPB2	9.16	9.11	8.97	9.01	8.98	7.21	7.66	7.61	7.87	7.58	5	1.46	8.31527	12.33	1.4e-09	2.5e-09	11.95
P51948	CDK-activating kinase assembly factor MAT1 OS=Homo sapiens GN=MNAT1 PE=1 SV=1	MNAT1	6.72	6.58	6.93	7.11	6.63	3.74	4.18	4.11	2.93	4.43	2	2.92	5.33523	12.57	1.5e-09	2.7e-09	11.92
Q96MX6	WD repeat-containing protein 92 OS=Homo sapiens GN=WDR92 PE=1 SV=1	WDR92	7.19	7.09	7.29	7.42	7.16	5.38	5.95	5.69	5.49	5.67	2	1.6	6.43312	12.3	1.5e-09	2.6e-09	11.91
P31946	14-3-3 protein beta/alpha OS=Homo sapiens GN=YWHAB PE=1 SV=3	YWHAB	7.61	7.62	7.85	8.08	7.83	6.26	6.19	6.52	6.3	6.12	2	1.52	7.03726	12.29	1.5e-09	2.6e-09	11.9
Q15691	Microtubule-associated protein RP/EB family member 1 OS=Homo sapiens GN=MAPRE1 PE=1 SV=3	MAPRE1	6.77	6.87	7.04	6.98	6.98	5.18	5.53	5.29	4.76	5	2	1.77	6.04005	12.26	1.5e-09	2.7e-09	11.86
Q15326	Zinc finger MYND domain-containing protein 11 OS=Homo sapiens GN=ZMYND11 PE=1 SV=2	ZMYND11	6.45	6.26	5.79	6.32	6.05	3.39	3.09	3.34	4.34	3.35	1	2.67	4.83802	12.26	1.5e-09	2.7e-09	11.86
Q7L775	EPM2A-interacting protein 1 OS=Homo sapiens GN=EPM2AIP1 PE=1 SV=1	EPM2AIP1	4.82	5.5	5.33	4.45	4.83	1.69	1.12	0.02	0.02	0.01	1	4.42	2.77826	12.2	1.7e-09	2.9e-09	11.79
P46782	40S ribosomal protein S5 OS=Homo sapiens GN=RPS5 PE=1 SV=4	RPS5	7.06	6.97	7.47	7.39	7.33	5.5	5.55	5.69	5.72	5.84	1	1.58	6.45254	12.18	1.7e-09	3e-09	11.76
Q8TAQ2	SWI/SNF complex subunit SMARCC2 OS=Homo sapiens GN=SMARCC2 PE=1 SV=1	SMARCC2	5.53	5.24	5.03	5.46	5.32	3.26	2.58	2.98	2.38	2.92	1	2.49	4.07044	12.09	1.9e-09	3.3e-09	11.65
Q9UBF2	Coatomer subunit gamma-2 OS=Homo sapiens GN=COPG2 PE=1 SV=1	COPG2	5.86	5.7	5.78	5.59	5.53	3.05	2.66	3.25	3.85	3.25	1	2.48	4.45194	12.09	1.9e-09	3.3e-09	11.65
O43747	AP-1 complex subunit gamma-1 OS=Homo sapiens GN=AP1G1 PE=1 SV=5	AP1G1	5.8	5.61	5.87	5.96	5.89	4.29	3.88	4.09	3.75	3.78	1	1.87	4.89416	12.07	1.9e-09	3.4e-09	11.62
P09661	U2 small nuclear ribonucleoprotein A' OS=Homo sapiens GN=SNRPA1 PE=1 SV=2	SNRPA1	10.27	10.23	10.22	10.34	10.12	8.83	9.1	8.34	8.67	8.49	9	1.55	9.46051	12.06	2e-09	3.4e-09	11.61
Q9HCS7	Pre-mRNA-splicing factor SYF1 OS=Homo sapiens GN=XAB2 PE=1 SV=2	XAB2	5.48	5.38	4.88	4.62	4.84	0.99	1.69	1.56	0.03	1.51	2	3.88	3.09941	12.05	2e-09	3.5e-09	11.6
P61927	60S ribosomal protein L37 OS=Homo sapiens GN=RPL37 PE=1 SV=2	RPL37	8.17	7.91	8.24	8.36	8.43	6.96	6.45	6.29	6.59	6.42	3	1.68	7.38226	12.04	2e-09	3.5e-09	11.59
Q7LBR1	Charged multivesicular body protein 1b OS=Homo sapiens GN=CHMP1B PE=1 SV=1	CHMP1B	4.76	4.99	5.16	5.31	4.97	2.83	1.68	1.8	2.13	2.17	1	2.92	3.58	12.02	2.1e-09	3.6e-09	11.56
P61289	Proteasome activator complex subunit 3 OS=Homo sapiens GN=PSME3 PE=1 SV=1	PSME3	4.37	4.32	3.9	4.23	4.48	1.46	1.12	1.56	1.29	1.46	1	2.88	2.81761	12	2.1e-09	3.6e-09	11.54
Q8N257	Histone H2B type 3-B OS=Homo sapiens GN=HIST3H2BB PE=1 SV=3	HIST3H2BB	6.12	5.95	5.9	5.91	5.95	4.35	4.39	3.98	3.74	4.05	1	1.86	5.03438	11.99	2.1e-09	3.7e-09	11.53
Q7Z406	Myosin-14 OS=Homo sapiens GN=MYH14 PE=1 SV=2	MYH14	7.04	7.03	7.36	7.44	7.13	5.54	4.55	4.37	4.44	5.04	6	2.41	5.99426	12.13	2.2e-09	3.9e-09	11.5
A6NFI3	Zinc finger protein 316 OS=Homo sapiens GN=ZNF316 PE=1 SV=1	ZNF316	3.86	4.23	4.44	4.22	4.08	0.01	0.02	1.33	0.02	0.01	1	3.89	2.22142	11.97	2.2e-09	3.8e-09	11.5
P51532	Transcription activator BRG1 OS=Homo sapiens GN=SMARCA4 PE=1 SV=2	SMARCA4	7.37	7.77	8.16	7.87	7.61	5.68	6.21	5.36	5.31	5.67	3	2.11	6.69985	11.96	2.2e-09	3.8e-09	11.49
P49760	Dual specificity protein kinase CLK2 OS=Homo sapiens GN=CLK2 PE=1 SV=1	CLK2	6.51	6.85	6.68	6.23	6.18	4.35	4.7	4.64	4.82	4.65	2	1.86	5.56065	11.95	2.2e-09	3.9e-09	11.47
Q8TAD8	Smad nuclear-interacting protein 1 OS=Homo sapiens GN=SNIP1 PE=1 SV=1	SNIP1	5.51	5.03	5.94	4.66	5.37	0.77	0.77	1.61	2.38	1.46	1	3.91	3.34998	11.92	2.3e-09	4e-09	11.43
P24941	Cyclin-dependent kinase 2 OS=Homo sapiens GN=CDK2 PE=1 SV=2	CDK2	6.17	6.08	6.06	6.16	5.96	3.39	3.69	4.4	3.5	4.15	2	2.26	4.95636	11.91	2.4e-09	4e-09	11.42
Q13442	28 kDa heat- and acid-stable phosphoprotein OS=Homo sapiens GN=PDAP1 PE=1 SV=1	PDAP1	7.1	6.87	7.14	7.4	7.26	5.56	5.25	5.21	4.55	4.85	3	2.07	6.11969	11.9	2.4e-09	4.1e-09	11.41
Q9HBE1	POZ-, AT hook-, and zinc finger-containing protein 1 OS=Homo sapiens GN=PATZ1 PE=1 SV=1	PATZ1	4.47	4.44	3.75	3.91	4.53	1.26	0.31	0.02	0.02	0.01	1	3.89	2.27124	11.89	2.4e-09	4.1e-09	11.4
Q01780	Exosome component 10 OS=Homo sapiens GN=EXOSC10 PE=1 SV=2	EXOSC10	7.65	7.76	7.93	8.01	7.88	6.23	6.6	6.14	6.43	6.55	3	1.46	7.11726	11.89	2.4e-09	4.1e-09	11.4
Q75N03	E3 ubiquitin-protein ligase Hakai OS=Homo sapiens GN=CBLL1 PE=1 SV=1	CBLL1	8.07	8.27	8.24	8.22	7.94	5.91	6.69	6.66	6.5	6.44	3	1.71	7.29249	11.88	2.4e-09	4.1e-09	11.39
P62851	40S ribosomal protein S25 OS=Homo sapiens GN=RPS25 PE=1 SV=1	RPS25	10.47	10.42	10.74	10.85	10.76	9.34	9.49	9.27	9.38	9.11	3	1.33	9.98305	11.88	2.4e-09	4.2e-09	11.38
O00541	Pescadillo homolog OS=Homo sapiens GN=PES1 PE=1 SV=1	PES1	7.29	7.19	7.05	6.92	7.16	5.31	5	3.98	4.92	4.77	1	2.33	5.95871	11.87	2.5e-09	4.2e-09	11.37
Q9UQ35	Serine/arginine repetitive matrix protein 2 OS=Homo sapiens GN=SRRM2 PE=1 SV=2	SRRM2	14.24	14.54	14.13	13.38	14.01	11.09	11.54	11.44	11.66	11.58	45	2.6	12.7606	14.31	3.5e-09	5.9e-09	11.35
P11940	Polyadenylate-binding protein 1 OS=Homo sapiens GN=PABPC1 PE=1 SV=2	PABPC1	8.76	8.61	8.96	9.01	8.94	7.66	7.56	7.67	7.41	7.38	2	1.32	8.19606	11.82	2.6e-09	4.5e-09	11.31
P50552	Vasodilator-stimulated phosphoprotein OS=Homo sapiens GN=VASP PE=1 SV=3	VASP	7.17	6.86	7.34	7.65	7.51	5.64	5.59	5.41	5.36	5.02	3	1.9	6.3562	11.82	2.6e-09	4.5e-09	11.3
Q15785	Mitochondrial import receptor subunit TOM34 OS=Homo sapiens GN=TOMM34 PE=1 SV=2	TOMM34	6.59	6.8	6.72	6.5	6.76	4.7	5.18	5.35	4.88	4.93	1	1.67	5.84114	11.8	2.7e-09	4.6e-09	11.29
Q8WUQ7	Cactin OS=Homo sapiens GN=CACTIN PE=1 SV=3	CACTIN	8.45	8.63	8.26	7.61	8.14	4.19	4.45	3.3	2.81	3.57	1	4.55	5.93949	15.29	4.3e-09	7.1e-09	11.26
Q9NVP1	ATP-dependent RNA helicase DDX18 OS=Homo sapiens GN=DDX18 PE=1 SV=2	DDX18	7.74	7.53	7.54	7.46	7.67	6.28	6.08	5.47	5.85	5.88	2	1.67	6.74976	11.77	2.8e-09	4.7e-09	11.25
Q9BR76	Coronin-1B OS=Homo sapiens GN=CORO1B PE=1 SV=1	CORO1B	7.35	7.24	7.41	7.74	7.64	6.09	6.06	6.14	5.98	5.83	2	1.46	6.74846	11.72	2.9e-09	5e-09	11.19
Q96DF8	Protein DGCR14 OS=Homo sapiens GN=DGCR14 PE=1 SV=1	DGCR14	5.97	6.14	6.44	6.23	6.33	4.61	4.75	4.44	4.4	4.75	1	1.63	5.40476	11.71	3e-09	5.1e-09	11.17
Q9NP77	RNA polymerase II subunit A C-terminal domain phosphatase SSU72 OS=Homo sapiens GN=SSU72 PE=1 SV=1	SSU72	4.54	4.64	4.61	4.33	4.7	1.75	1.46	1.33	2.31	1.74	1	2.85	3.14085	11.7	3e-09	5.1e-09	11.16
Q05639	Elongation factor 1-alpha 2 OS=Homo sapiens GN=EEF1A2 PE=1 SV=1	EEF1A2	8.31	8.22	8.66	8.88	8.62	7.11	6.79	7.01	6.75	6.45	3	1.72	7.68003	11.63	3.3e-09	5.6e-09	11.06
Q96KQ7	Histone-lysine N-methyltransferase EHMT2 OS=Homo sapiens GN=EHMT2 PE=1 SV=3	EHMT2	4.59	4.23	4.78	4.58	4.55	1.08	0.77	1.93	1.43	1.78	1	3.15	2.97121	11.63	3.3e-09	5.6e-09	11.06
Q9NRL2	Bromodomain adjacent to zinc finger domain protein 1A OS=Homo sapiens GN=BAZ1A PE=1 SV=2	BAZ1A	4.77	4.18	3.94	4.55	4.54	1.73	1.63	1.51	1.56	1.65	2	2.78	3.00586	11.62	3.3e-09	5.6e-09	11.05
O14578	Citron Rho-interacting kinase OS=Homo sapiens GN=CIT PE=1 SV=2	CIT	5.7	5.84	5.82	5.93	5.94	4.1	4.14	4.2	4.49	4.26	1	1.61	5.04169	11.6	3.4e-09	5.8e-09	11.03
P63244	Receptor of activated protein C kinase 1 OS=Homo sapiens GN=RACK1 PE=1 SV=3	RACK1	9.69	9.73	10.17	10.18	10.05	8.64	8.58	8.65	8.55	8.28	6	1.42	9.25257	11.6	3.4e-09	5.8e-09	11.02
Q9H0A0	RNA cytidine acetyltransferase OS=Homo sapiens GN=NAT10 PE=1 SV=2	NAT10	7.37	6.92	7.09	7.08	7.28	5.79	5.34	4.83	5.13	5.23	4	1.88	6.20696	11.6	3.4e-09	5.8e-09	11.02
Q9BY27	Protein DGCR6L OS=Homo sapiens GN=DGCR6L PE=1 SV=2	DGCR6L	6.13	6.41	6.6	6.13	6.27	3.81	4.54	4.19	4.57	4.55	1	1.98	5.31914	11.59	3.5e-09	5.9e-09	11.01
P05388	60S acidic ribosomal protein P0 OS=Homo sapiens GN=RPLP0 PE=1 SV=1	RPLP0	8.75	8.67	9.09	9.18	9.15	7.65	7.64	7.62	7.48	7.36	3	1.42	8.25984	11.57	3.5e-09	5.9e-09	10.99
P55884	Eukaryotic translation initiation factor 3 subunit B OS=Homo sapiens GN=EIF3B PE=1 SV=3	EIF3B	7.5	7.4	7.75	7.97	7.77	6.35	6.22	6.15	5.88	6.05	3	1.55	6.90461	11.56	3.6e-09	6e-09	10.98
P11802	Cyclin-dependent kinase 4 OS=Homo sapiens GN=CDK4 PE=1 SV=2	CDK4	5.22	5.15	5.33	5.41	5.43	3.24	3.58	2.88	3.34	3.07	2	2.09	4.26522	11.55	3.6e-09	6.1e-09	10.97
Q96KM6	Zinc finger protein 512B OS=Homo sapiens GN=ZNF512B PE=1 SV=1	ZNF512B	5.66	5.47	5.53	5.24	5.36	2.21	0.02	1.5	0.02	1.51	1	4.4	3.25067	11.69	3.7e-09	6.2e-09	10.96
O15144	Actin-related protein 2/3 complex subunit 2 OS=Homo sapiens GN=ARPC2 PE=1 SV=1	ARPC2	5.85	5.84	6.32	6.42	6.3	4.58	4.22	4.04	4.21	3.98	2	1.94	5.1787	11.55	3.7e-09	6.1e-09	10.96
P60866	40S ribosomal protein S20 OS=Homo sapiens GN=RPS20 PE=1 SV=1	RPS20	8.73	8.51	8.92	9.19	9.2	7.53	7.19	7.31	7.09	6.94	3	1.7	8.05907	11.53	3.7e-09	6.2e-09	10.94
Q86VP6	Cullin-associated NEDD8-dissociated protein 1 OS=Homo sapiens GN=CAND1 PE=1 SV=2	CAND1	6.92	6.98	7.28	7.38	7.48	5.56	5.56	5.44	5.76	5.81	2	1.58	6.41705	11.53	3.7e-09	6.2e-09	10.93
Q15528	Mediator of RNA polymerase II transcription subunit 22 OS=Homo sapiens GN=MED22 PE=1 SV=2	MED22	5.09	5.19	5.16	5.34	4.85	2.65	2.81	3.23	3.14	2.83	1	2.2	4.03013	11.5	3.9e-09	6.4e-09	10.9
P48643	T-complex protein 1 subunit epsilon OS=Homo sapiens GN=CCT5 PE=1 SV=1	CCT5	6.77	6.61	7.13	7.27	7.32	5.09	5.2	5.37	4.62	4.8	3	2	6.01719	11.49	3.9e-09	6.5e-09	10.89
Q9UNZ5	Leydig cell tumor 10 kDa protein homolog OS=Homo sapiens GN=C19orf53 PE=1 SV=1	C19orf53	7.24	7.07	7.09	7.3	7.44	5.73	4.69	5.15	5.21	5.55	2	1.96	6.2464	11.47	4e-09	6.7e-09	10.86
P61254	60S ribosomal protein L26 OS=Homo sapiens GN=RPL26 PE=1 SV=1	RPL26	8.11	8.12	8.47	8.59	8.37	6.83	7.11	7.05	6.95	6.78	2	1.39	7.6374	11.43	4.3e-09	7.1e-09	10.8
P60900	Proteasome subunit alpha type-6 OS=Homo sapiens GN=PSMA6 PE=1 SV=1	PSMA6	6.09	6.21	6.55	6.48	6.42	4.36	4.55	4.28	3.84	4.8	2	1.98	5.35691	11.42	4.3e-09	7.1e-09	10.8
O95833	Chloride intracellular channel protein 3 OS=Homo sapiens GN=CLIC3 PE=1 SV=2	CLIC3	6.63	6.77	6.95	6.75	6.67	4.92	5.38	4.96	5.37	5.36	2	1.56	5.97604	11.4	4.4e-09	7.2e-09	10.77
Q9UN86	Ras GTPase-activating protein-binding protein 2 OS=Homo sapiens GN=G3BP2 PE=1 SV=2	G3BP2	6.82	6.46	6.8	7.02	6.93	5.51	4.97	5.21	5.01	5.16	4	1.63	5.98878	11.38	4.5e-09	7.5e-09	10.74
O60870	DNA/RNA-binding protein KIN17 OS=Homo sapiens GN=KIN PE=1 SV=2	KIN	6.66	6.83	6.73	6.47	6.66	4.32	5.35	4.79	4.5	4.61	2	1.96	5.69105	11.36	4.6e-09	7.6e-09	10.72
Q96T60	Bifunctional polynucleotide phosphatase/kinase OS=Homo sapiens GN=PNKP PE=1 SV=1	PNKP	7.84	7.85	7.98	8	7.86	5.92	6.8	6.34	6.25	6.26	3	1.59	7.11147	11.36	4.6e-09	7.6e-09	10.72
Q6PKG0	La-related protein 1 OS=Homo sapiens GN=LARP1 PE=1 SV=2	LARP1	6.18	5.94	6.48	6.65	6.64	4.63	4.11	4.55	4.02	4.53	2	2.01	5.37274	11.35	4.7e-09	7.7e-09	10.7
Q9H2P0	Activity-dependent neuroprotector homeobox protein OS=Homo sapiens GN=ADNP PE=1 SV=1	ADNP	8.22	8.14	8.44	8.44	8.31	6.82	7.18	6.93	7.18	7.09	5	1.27	7.67417	11.35	4.7e-09	7.7e-09	10.7
Q9NR30	Nucleolar RNA helicase 2 OS=Homo sapiens GN=DDX21 PE=1 SV=5	DDX21	9.76	9.63	9.6	9.5	9.86	8.42	8.21	7.56	7.84	8.17	7	1.63	8.85551	11.32	4.9e-09	8e-09	10.66
Q9Y3T9	Nucleolar complex protein 2 homolog OS=Homo sapiens GN=NOC2L PE=1 SV=4	NOC2L	5.94	5.79	6.14	5.65	6.06	4.3	3.99	3.69	3.88	4.31	1	1.88	4.97501	11.32	4.9e-09	8e-09	10.66
Q6Y7W6	GRB10-interacting GYF protein 2 OS=Homo sapiens GN=GIGYF2 PE=1 SV=1	GIGYF2	5.78	5.93	6.15	5.91	6.25	4.06	4.42	4.27	3.61	3.94	1	1.95	5.03171	11.31	4.9e-09	8e-09	10.65
P20700	Lamin-B1 OS=Homo sapiens GN=LMNB1 PE=1 SV=2	LMNB1	10.1	9.93	10.29	10.52	10.35	9.06	8.8	8.75	8.46	8.51	13	1.52	9.47636	11.31	4.9e-09	8.1e-09	10.65
Q92882	Osteoclast-stimulating factor 1 OS=Homo sapiens GN=OSTF1 PE=1 SV=2	OSTF1	6.56	6.77	6.55	6.7	6.85	3.69	4.17	3.06	2.21	2.85	1	3.49	4.93903	12.24	5.9e-09	9.6e-09	10.61
P53621	Coatomer subunit alpha OS=Homo sapiens GN=COPA PE=1 SV=2	COPA	8.36	8.26	8.64	8.91	8.64	7.32	6.94	6.92	7.03	6.74	7	1.57	7.77726	11.27	5.2e-09	8.5e-09	10.59
P08133	Annexin A6 OS=Homo sapiens GN=ANXA6 PE=1 SV=3	ANXA6	5.14	5.02	4.73	4.48	4.74	2.74	1.83	1.71	1.82	1.65	1	2.87	3.3856	11.26	5.2e-09	8.5e-09	10.59
Q15599	Na(+)/H(+) exchange regulatory cofactor NHE-RF2 OS=Homo sapiens GN=SLC9A3R2 PE=1 SV=2	SLC9A3R2	3.65	3.73	4.16	3.83	3.75	1.13	0.02	0.02	0.02	0.01	1	3.58	2.03098	11.25	5.3e-09	8.6e-09	10.57
P06396	Gelsolin OS=Homo sapiens GN=GSN PE=1 SV=1	GSN	9.9	9.83	10.24	10.2	10.06	8.68	8.91	8.97	8.85	8.82	8	1.2	9.44638	11.23	5.4e-09	8.8e-09	10.55
Q9Y2K1	Zinc finger and BTB domain-containing protein 1 OS=Homo sapiens GN=ZBTB1 PE=1 SV=3	ZBTB1	4.56	4.72	4.6	4.47	4.74	0.64	0.02	2.01	0.02	0.01	1	4.08	2.57815	11.22	5.5e-09	9e-09	10.53
P61247	40S ribosomal protein S3a OS=Homo sapiens GN=RPS3A PE=1 SV=2	RPS3A	12.31	12.08	12.44	12.59	12.58	11.02	10.96	11.32	10.81	10.64	15	1.45	11.6748	11.17	5.9e-09	9.6e-09	10.46
Q15059	Bromodomain-containing protein 3 OS=Homo sapiens GN=BRD3 PE=1 SV=1	BRD3	5.66	5.37	4.97	5.62	4.98	1.35	2.24	2.01	1.56	3.01	2	3.29	3.67651	11.16	5.9e-09	9.6e-09	10.46
P56182	Ribosomal RNA processing protein 1 homolog A OS=Homo sapiens GN=RRP1 PE=1 SV=1	RRP1	6.53	6.37	6.16	6.01	6.35	4.65	3.72	3.47	3.59	4.26	1	2.35	5.11038	11.13	6.2e-09	1e-08	10.41
Q9NZB2	Constitutive coactivator of PPAR-gamma-like protein 1 OS=Homo sapiens GN=FAM120A PE=1 SV=2	FAM120A	7.72	7.56	7.99	8.12	8.04	6.64	6	6.3	5.95	5.96	2	1.72	7.02757	11.13	6.2e-09	1e-08	10.41
P62158	NA	NA	5.96	6.01	5.95	6.24	5.78	4.4	4.08	4.2	4.1	4.63	2	1.71	5.13524	11.12	6.3e-09	1e-08	10.39
P63208	S-phase kinase-associated protein 1 OS=Homo sapiens GN=SKP1 PE=1 SV=2	SKP1	5.97	6.11	6.19	5.87	6.07	3.92	4.69	4.18	3.75	4.15	2	1.9	5.0899	11.08	6.6e-09	1.1e-08	10.35
P02747	Complement C1q subcomponent subunit C OS=Homo sapiens GN=C1QC PE=1 SV=3	C1QC	7.77	8.11	8.6	8.45	8.18	9.55	10.17	9.87	10.09	9.92	1	-1.7	9.07107	-11.07	6.7e-09	1.1e-08	10.33
P02790	Hemopexin OS=Homo sapiens GN=HPX PE=1 SV=2	HPX	7.17	7.57	7.92	7.75	7.56	5.4	6.1	5.84	6.03	5.85	1	1.75	6.7188	11.04	7e-09	1.1e-08	10.29
Q96EV2	RNA-binding protein 33 OS=Homo sapiens GN=RBM33 PE=1 SV=3	RBM33	5.82	5.73	5.75	5.67	5.28	3.45	3.63	3.84	2.76	3.25	2	2.26	4.5181	11.01	7.2e-09	1.2e-08	10.25
A7E2V4	Zinc finger SWIM domain-containing protein 8 OS=Homo sapiens GN=ZSWIM8 PE=1 SV=1	ZSWIM8	6.84	7.29	7.7	7.64	7.19	5.33	5.7	5.34	5.72	5.63	2	1.79	6.43689	11.01	7.2e-09	1.2e-08	10.25
P06748	Nucleophosmin OS=Homo sapiens GN=NPM1 PE=1 SV=2	NPM1	11.76	11.4	11.57	11.55	11.73	10.48	10.11	9.49	9.95	10.01	13	1.59	10.8057	10.99	7.4e-09	1.2e-08	10.23
Q9UKJ3	G patch domain-containing protein 8 OS=Homo sapiens GN=GPATCH8 PE=1 SV=2	GPATCH8	5.75	5.96	5.88	5.19	5.58	3.29	3.8	3.39	3.22	3.87	2	2.16	4.59365	10.99	7.4e-09	1.2e-08	10.22
Q8IZ83	Aldehyde dehydrogenase family 16 member A1 OS=Homo sapiens GN=ALDH16A1 PE=1 SV=2	ALDH16A1	4.9	4.76	4.39	4.71	4.78	2.33	1.12	1.66	2.28	1.74	1	2.88	3.26616	10.98	7.5e-09	1.2e-08	10.21
P45974	Ubiquitin carboxyl-terminal hydrolase 5 OS=Homo sapiens GN=USP5 PE=1 SV=2	USP5	5.63	5.7	6	5.88	5.87	3.83	4.03	4.19	4.42	3.79	2	1.77	4.93395	10.98	7.5e-09	1.2e-08	10.21
P52739	Zinc finger protein 131 OS=Homo sapiens GN=ZNF131 PE=1 SV=2	ZNF131	3.96	2.88	3.72	3.72	3.25	0.01	0.02	0.02	0.02	0.01	1	3.49	1.75944	10.95	7.9e-09	1.3e-08	10.16
P25787	Proteasome subunit alpha type-2 OS=Homo sapiens GN=PSMA2 PE=1 SV=2	PSMA2	6.09	5.93	6.36	6.6	6.54	4.54	4.82	4.33	4.35	4.65	2	1.76	5.42076	10.94	7.9e-09	1.3e-08	10.16
O15143	Actin-related protein 2/3 complex subunit 1B OS=Homo sapiens GN=ARPC1B PE=1 SV=3	ARPC1B	5.7	5.85	6.06	5.98	5.77	4.07	4.45	4.39	3.91	4.26	1	1.66	5.04471	10.92	8.1e-09	1.3e-08	10.13
P17980	26S proteasome regulatory subunit 6A OS=Homo sapiens GN=PSMC3 PE=1 SV=3	PSMC3	7.03	6.89	7.44	7.56	7.46	5.73	5.64	5.42	4.98	5.08	3	1.91	6.32145	10.92	8.2e-09	1.3e-08	10.12
Q96MG7	Non-structural maintenance of chromosomes element 3 homolog OS=Homo sapiens GN=NSMCE3 PE=1 SV=1	NSMCE3	7.15	6.96	6.82	6.95	7.07	3.78	2.99	2.12	1.43	2.11	2	4.5	4.73899	12.97	1.2e-08	1.9e-08	10.07
P19447	TFIIH basal transcription factor complex helicase XPB subunit OS=Homo sapiens GN=ERCC3 PE=1 SV=1	ERCC3	7.57	7.63	7.77	8.06	7.7	5.46	6.29	5.86	6.09	6.31	4	1.74	6.87385	10.85	8.9e-09	1.4e-08	10.04
P39656	Dolichyl-diphosphooligosaccharide--protein glycosyltransferase 48 kDa subunit OS=Homo sapiens GN=DDOST PE=1 SV=4	DDOST	5.87	5.94	6.17	6.57	6.35	4.16	4.5	3.73	3.41	4.06	3	2.21	5.07569	10.83	9.1e-09	1.5e-08	10.01
P04843	Dolichyl-diphosphooligosaccharide--protein glycosyltransferase subunit 1 OS=Homo sapiens GN=RPN1 PE=1 SV=1	RPN1	7.95	7.86	8.34	8.46	8.33	6.73	6.86	6.8	6.9	6.82	6	1.37	7.50398	10.8	9.5e-09	1.5e-08	9.97
Q9ULK4	Mediator of RNA polymerase II transcription subunit 23 OS=Homo sapiens GN=MED23 PE=1 SV=2	MED23	4.84	5.27	4.61	4.99	5.01	2.31	3.05	2.58	2.74	2.75	2	2.26	3.81616	10.8	9.5e-09	1.5e-08	9.96
Q86V81	THO complex subunit 4 OS=Homo sapiens GN=ALYREF PE=1 SV=3	ALYREF	10.55	10.69	10.3	10.05	10.47	8.85	7.78	7.86	8.08	7.67	4	2.36	9.23012	11.96	1.2e-08	1.8e-08	9.95
Q9NVU7	Protein SDA1 homolog OS=Homo sapiens GN=SDAD1 PE=1 SV=3	SDAD1	6.44	6.21	6.71	6.47	6.45	4.91	5.09	4.51	4.97	4.44	1	1.67	5.62014	10.78	9.8e-09	1.5e-08	9.93
Q9Y262	Eukaryotic translation initiation factor 3 subunit L OS=Homo sapiens GN=EIF3L PE=1 SV=1	EIF3L	7.98	7.64	8.07	8.29	8.24	6.84	6.55	6.48	6.62	6.32	3	1.48	7.30488	10.72	1.1e-08	1.7e-08	9.86
P35241	Radixin OS=Homo sapiens GN=RDX PE=1 SV=1	RDX	8.34	8.44	8.83	8.85	8.72	7.15	7.51	7.3	7.15	6.98	4	1.42	7.92656	10.72	1.1e-08	1.7e-08	9.86
Q96A33	Coiled-coil domain-containing protein 47 OS=Homo sapiens GN=CCDC47 PE=1 SV=1	CCDC47	6.41	6.57	6.94	6.89	6.99	5.26	5.34	5.36	5.07	4.9	2	1.57	5.97098	10.7	1.1e-08	1.7e-08	9.83
Q9UGN5	Poly [ADP-ribose] polymerase 2 OS=Homo sapiens GN=PARP2 PE=1 SV=2	PARP2	4.15	4.16	3.95	3.96	4.46	1.22	0.95	1.75	1.55	1.56	1	2.73	2.77121	10.67	1.1e-08	1.8e-08	9.78
Q04637	Eukaryotic translation initiation factor 4 gamma 1 OS=Homo sapiens GN=EIF4G1 PE=1 SV=4	EIF4G1	7.05	6.87	7.22	7.31	7.3	5.72	5.98	5.42	5.38	5.26	5	1.6	6.35141	10.65	1.2e-08	1.8e-08	9.76
P11021	78 kDa glucose-regulated protein OS=Homo sapiens GN=HSPA5 PE=1 SV=2	HSPA5	8.91	8.83	9.67	9.55	9.49	7.84	7.63	7.59	7.51	7.56	4	1.66	8.45891	10.63	1.2e-08	1.9e-08	9.73
O14579	Coatomer subunit epsilon OS=Homo sapiens GN=COPE PE=1 SV=3	COPE	6.47	6.35	6.55	7.02	6.76	5.23	5.12	5.11	4.84	5.15	2	1.54	5.85966	10.63	1.2e-08	1.9e-08	9.72
O60573	Eukaryotic translation initiation factor 4E type 2 OS=Homo sapiens GN=EIF4E2 PE=1 SV=1	EIF4E2	5.29	5.32	5.42	5.44	5.44	3.73	2.88	3.67	3.47	3.29	1	1.97	4.39417	10.62	1.2e-08	1.9e-08	9.72
O95639	Cleavage and polyadenylation specificity factor subunit 4 OS=Homo sapiens GN=CPSF4 PE=1 SV=1	CPSF4	5.58	5.29	5.32	5.26	5.53	2.8	3.22	1.85	2.17	3.18	2	2.75	4.02039	10.6	1.2e-08	1.9e-08	9.69
Q09666	Neuroblast differentiation-associated protein AHNAK OS=Homo sapiens GN=AHNAK PE=1 SV=2	AHNAK	11.72	11.44	11.78	12.03	11.9	10.63	10.24	10.23	9.85	9.81	26	1.62	10.9626	10.72	1.3e-08	2e-08	9.69
Q9BWU0	Kanadaptin OS=Homo sapiens GN=SLC4A1AP PE=1 SV=1	SLC4A1AP	6.69	6.67	6.59	6.62	6.48	4.86	5.29	4.65	5.38	5.08	2	1.56	5.83174	10.58	1.3e-08	2e-08	9.66
O00233	26S proteasome non-ATPase regulatory subunit 9 OS=Homo sapiens GN=PSMD9 PE=1 SV=3	PSMD9	5.66	5.75	6.06	5.74	5.54	3.59	4.26	4.21	3.78	3.78	1	1.82	4.83724	10.57	1.3e-08	2e-08	9.65
Q8NCA5	Protein FAM98A OS=Homo sapiens GN=FAM98A PE=1 SV=1	FAM98A	4.68	4.52	4.27	4.29	4.71	2.19	1.26	1.33	2.05	2.04	1	2.72	3.13244	10.55	1.3e-08	2.1e-08	9.61
Q9UNF1	Melanoma-associated antigen D2 OS=Homo sapiens GN=MAGED2 PE=1 SV=2	MAGED2	5.46	5.43	5.65	5.89	5.74	4.02	4.02	4	4.18	3.72	1	1.64	4.8127	10.54	1.3e-08	2.1e-08	9.61
Q9BQ04	RNA-binding protein 4B OS=Homo sapiens GN=RBM4B PE=1 SV=1	RBM4B	4.88	4.73	4.75	4.87	4.68	0.99	1.78	0.02	0.02	1.89	1	3.84	2.8604	10.54	1.3e-08	2.1e-08	9.61
Q9Y388	RNA-binding motif protein, X-linked 2 OS=Homo sapiens GN=RBMX2 PE=1 SV=2	RBMX2	8.24	8.42	8.38	7.76	7.9	5.98	6.61	6.19	6.51	6.73	3	1.74	7.27144	10.53	1.4e-08	2.1e-08	9.59
Q9NR12	PDZ and LIM domain protein 7 OS=Homo sapiens GN=PDLIM7 PE=1 SV=1	PDLIM7	5.19	5.23	5.64	5.39	5.24	3.26	3.32	3.25	2.28	3.13	1	2.29	4.19208	10.52	1.4e-08	2.1e-08	9.58
Q8TDD1	ATP-dependent RNA helicase DDX54 OS=Homo sapiens GN=DDX54 PE=1 SV=2	DDX54	6.89	6.77	6.75	6.7	6.84	5.29	5.32	4.68	5.35	5.51	4	1.56	6.0096	10.5	1.4e-08	2.2e-08	9.55
O14686	Histone-lysine N-methyltransferase 2D OS=Homo sapiens GN=KMT2D PE=1 SV=2	KMT2D	8.49	8.48	8.31	7.7	8.05	6.07	6.77	6.66	6.44	6.44	2	1.73	7.3414	10.5	1.4e-08	2.2e-08	9.55
P21675	Transcription initiation factor TFIID subunit 1 OS=Homo sapiens GN=TAF1 PE=1 SV=2	TAF1	8.17	7.56	7.12	8.13	7.55	2.8	1.87	1.33	0.02	1.3	1	6.24	4.58451	14.25	2.5e-08	3.8e-08	9.51
Q06033	Inter-alpha-trypsin inhibitor heavy chain H3 OS=Homo sapiens GN=ITIH3 PE=1 SV=2	ITIH3	5.54	6.18	6.54	6.3	6	3.25	3.64	3.72	4.13	4.31	1	2.3	4.95983	10.44	1.5e-08	2.4e-08	9.47
Q9H0U9	Testis-specific Y-encoded-like protein 1 OS=Homo sapiens GN=TSPYL1 PE=1 SV=3	TSPYL1	6.73	6.57	6.92	6.86	6.57	5.25	5.61	5.24	5.48	5.44	1	1.33	6.06682	10.41	1.6e-08	2.5e-08	9.43
Q9NX70	Mediator of RNA polymerase II transcription subunit 29 OS=Homo sapiens GN=MED29 PE=1 SV=1	MED29	5.25	5.53	5.44	5.62	5.36	2.8	3.84	3.53	3.37	3.48	1	2.03	4.42223	10.4	1.6e-08	2.5e-08	9.41
Q9Y446	Plakophilin-3 OS=Homo sapiens GN=PKP3 PE=1 SV=1	PKP3	6.84	6.64	6.91	6.79	7.03	5.54	5.16	4.76	4.45	5.12	3	1.84	5.92293	10.4	1.6e-08	2.5e-08	9.41
Q9C0C2	182 kDa tankyrase-1-binding protein OS=Homo sapiens GN=TNKS1BP1 PE=1 SV=4	TNKS1BP1	5.77	5.76	6.15	6.17	5.95	4.03	4.53	4.16	4.24	3.59	1	1.85	5.03582	10.36	1.7e-08	2.6e-08	9.36
O15305	Phosphomannomutase 2 OS=Homo sapiens GN=PMM2 PE=1 SV=1	PMM2	6.68	6.94	6.97	6.97	6.83	5.26	5.79	5.57	5.47	5.66	2	1.33	6.21379	10.35	1.7e-08	2.6e-08	9.34
Q13813	Spectrin alpha chain, non-erythrocytic 1 OS=Homo sapiens GN=SPTAN1 PE=1 SV=3	SPTAN1	6.35	6.2	6.46	6.69	6.56	4.94	5.16	4.8	4.56	4.31	2	1.7	5.60307	10.35	1.7e-08	2.6e-08	9.34
P09496	Clathrin light chain A OS=Homo sapiens GN=CLTA PE=1 SV=1	CLTA	7	6.86	6.98	7.24	6.95	5.13	4.05	5.04	4.09	3.75	2	2.59	5.70911	10.93	2e-08	3e-08	9.32
O14737	Programmed cell death protein 5 OS=Homo sapiens GN=PDCD5 PE=1 SV=3	PDCD5	5.5	5.62	5.37	5.32	5.13	3.41	2.9	2.01	3.23	2.91	1	2.5	4.13901	10.34	1.8e-08	2.7e-08	9.32
P17096	High mobility group protein HMG-I/HMG-Y OS=Homo sapiens GN=HMGA1 PE=1 SV=3	HMGA1	7.93	7.74	8.21	8.17	8.02	6.88	6.71	6.59	6.62	6.97	2	1.26	7.38317	10.33	1.8e-08	2.7e-08	9.32
Q9HCG8	Pre-mRNA-splicing factor CWC22 homolog OS=Homo sapiens GN=CWC22 PE=1 SV=3	CWC22	8.52	8.7	8.66	8.18	8.38	6.59	7.36	6.78	7.14	6.96	5	1.52	7.72659	10.33	1.8e-08	2.7e-08	9.31
Q9ULR0	Pre-mRNA-splicing factor ISY1 homolog OS=Homo sapiens GN=ISY1 PE=1 SV=3	ISY1	6.38	6.58	6.41	6.59	6.6	4.28	5.06	5.24	4.71	4.57	1	1.74	5.64122	10.31	1.8e-08	2.8e-08	9.28
Q06587	E3 ubiquitin-protein ligase RING1 OS=Homo sapiens GN=RING1 PE=1 SV=2	RING1	3.5	3.63	3.97	3.89	3.91	0.01	0.02	0.02	0.02	1.41	1	3.49	2.03718	10.26	2e-08	3e-08	9.21
O75152	Zinc finger CCCH domain-containing protein 11A OS=Homo sapiens GN=ZC3H11A PE=1 SV=3	ZC3H11A	6.98	7.12	6.9	6.77	6.98	5.13	5.64	4.59	5.34	5.39	2	1.73	6.08589	10.25	2e-08	3e-08	9.19
O00232	26S proteasome non-ATPase regulatory subunit 12 OS=Homo sapiens GN=PSMD12 PE=1 SV=3	PSMD12	7.55	7.38	7.72	7.95	7.89	6.19	6.03	6.49	5.71	5.68	1	1.68	6.85903	10.25	2e-08	3e-08	9.19
P43246	DNA mismatch repair protein Msh2 OS=Homo sapiens GN=MSH2 PE=1 SV=1	MSH2	6.34	6.11	5.77	6.26	6.11	3.89	3.26	3.08	1.87	3.38	2	3.02	4.60728	10.52	2.4e-08	3.6e-08	9.09
P35221	Catenin alpha-1 OS=Homo sapiens GN=CTNNA1 PE=1 SV=1	CTNNA1	6.91	6.87	7.13	7.14	7.26	5.91	5.8	5.61	5.3	5.71	2	1.39	6.36305	10.15	2.3e-08	3.5e-08	9.06
Q86VP1	Tax1-binding protein 1 OS=Homo sapiens GN=TAX1BP1 PE=1 SV=2	TAX1BP1	5.62	5.76	6.15	5.26	5.64	3.47	4.11	3.5	3.16	3.75	1	2.09	4.64218	10.15	2.3e-08	3.5e-08	9.05
P46087	Probable 28S rRNA (cytosine(4447)-C(5))-methyltransferase OS=Homo sapiens GN=NOP2 PE=1 SV=2	NOP2	7.73	7.65	7.88	7.58	7.67	6.6	6.44	5.99	6.52	6.49	3	1.29	7.05505	10.14	2.3e-08	3.5e-08	9.04
Q9Y5B6	PAX3- and PAX7-binding protein 1 OS=Homo sapiens GN=PAXBP1 PE=1 SV=2	PAXBP1	5.03	5.3	4.58	5.03	4.95	2.29	3.13	2.08	2.05	1.56	1	2.76	3.59944	10.14	2.3e-08	3.5e-08	9.04
Q8N587	Zinc finger protein 561 OS=Homo sapiens GN=ZNF561 PE=1 SV=2	ZNF561	5.29	5.47	5.88	5.75	5.62	3.46	3.77	3.23	4.16	3.39	1	2	4.60188	10.13	2.3e-08	3.5e-08	9.03
P59998	Actin-related protein 2/3 complex subunit 4 OS=Homo sapiens GN=ARPC4 PE=1 SV=3	ARPC4	5.87	5.82	6.11	6.16	6.04	4.63	4.76	4.56	4.73	4.35	2	1.39	5.30291	10.11	2.4e-08	3.6e-08	9
P63010	AP-2 complex subunit beta OS=Homo sapiens GN=AP2B1 PE=1 SV=1	AP2B1	6.62	6.73	7.05	7.26	7.14	5.58	5.63	5.45	5.42	5.09	2	1.53	6.19711	10.11	2.4e-08	3.6e-08	9
Q96FQ6	Protein S100-A16 OS=Homo sapiens GN=S100A16 PE=1 SV=1	S100A16	7.18	6.87	6.76	6.76	7.11	4.31	3.09	3.42	2.05	3.16	1	3.73	5.07126	11.84	3.3e-08	4.9e-08	8.99
P62899	60S ribosomal protein L31 OS=Homo sapiens GN=RPL31 PE=1 SV=1	RPL31	10.88	10.64	10.95	11.15	11.04	9.81	9.96	9.81	9.96	9.75	6	1.07	10.3951	10.08	2.5e-08	3.8e-08	8.95
Q03252	Lamin-B2 OS=Homo sapiens GN=LMNB2 PE=1 SV=4	LMNB2	6.83	6.55	6.93	7	6.93	5.69	5.53	5.6	5.21	5.17	4	1.41	6.14439	10.03	2.7e-08	4e-08	8.89
P53814	Smoothelin OS=Homo sapiens GN=SMTN PE=1 SV=7	SMTN	4.94	5.26	5.04	4.91	5.12	0.01	0.02	1.97	0.02	2.1	1	4.23	2.93756	10.15	2.7e-08	4.1e-08	8.88
P60903	Protein S100-A10 OS=Homo sapiens GN=S100A10 PE=1 SV=2	S100A10	7.96	7.63	8	7.86	7.92	6.67	6.55	6.58	6.12	5.88	1	1.51	7.11733	10.03	2.7e-08	4e-08	8.88
Q9UNM6	26S proteasome non-ATPase regulatory subunit 13 OS=Homo sapiens GN=PSMD13 PE=1 SV=2	PSMD13	5.72	5.94	6.26	5.71	6.1	4.12	4.4	4.6	4.47	4.11	1	1.6	5.14252	10.01	2.7e-08	4.1e-08	8.86
Q01105	Protein SET OS=Homo sapiens GN=SET PE=1 SV=3	SET	4.73	4.56	4.83	4.59	4.92	2.21	1.4	1.61	0.03	1.61	2	3.35	3.05074	10.01	2.7e-08	4.1e-08	8.86
P07437	Tubulin beta chain OS=Homo sapiens GN=TUBB PE=1 SV=2	TUBB	7.73	7.58	8.1	8.37	8.28	6.6	6.34	6.34	5.92	5.8	3	1.81	7.10583	10.08	3e-08	4.5e-08	8.79
Q99496	E3 ubiquitin-protein ligase RING2 OS=Homo sapiens GN=RNF2 PE=1 SV=1	RNF2	5.23	5.55	5.19	4.98	5.03	3.03	1.04	2.01	2.48	1.41	1	3.2	3.59271	9.95	3e-08	4.5e-08	8.77
Q12872	Splicing factor, suppressor of white-apricot homolog OS=Homo sapiens GN=SFSWAP PE=1 SV=3	SFSWAP	5.07	5.12	5.03	4.64	4.71	2.49	2.71	2.09	3.1	1.9	2	2.46	3.68574	9.95	3e-08	4.5e-08	8.77
Q8WXX5	DnaJ homolog subfamily C member 9 OS=Homo sapiens GN=DNAJC9 PE=1 SV=1	DNAJC9	6.73	6.68	6.78	6.7	6.66	3.19	3.92	2.55	2.51	1.46	2	3.98	4.7175	11.56	4.3e-08	6.3e-08	8.7
P28070	Proteasome subunit beta type-4 OS=Homo sapiens GN=PSMB4 PE=1 SV=4	PSMB4	5.33	5.63	5.16	4.81	5.32	2.23	2.9	2.01	3.29	3.01	1	2.56	3.9687	9.9	3.2e-08	4.8e-08	8.7
P07199	Major centromere autoantigen B OS=Homo sapiens GN=CENPB PE=1 SV=2	CENPB	3.83	4.16	4.51	4.25	3.91	1.75	1.26	1.75	1.92	1.74	1	2.45	2.90816	9.89	3.3e-08	4.9e-08	8.68
P46940	Ras GTPase-activating-like protein IQGAP1 OS=Homo sapiens GN=IQGAP1 PE=1 SV=1	IQGAP1	7.48	7.32	7.72	7.9	7.65	6.4	6.01	5.93	5.41	5.41	2	1.78	6.72392	9.85	3.4e-08	5.1e-08	8.62
Q8WW12	PEST proteolytic signal-containing nuclear protein OS=Homo sapiens GN=PCNP PE=1 SV=2	PCNP	5.78	5.73	5.81	5.74	5.81	3.22	3.96	4	4.35	4.09	1	1.85	4.84949	9.84	3.5e-08	5.2e-08	8.6
P21333	Filamin-A OS=Homo sapiens GN=FLNA PE=1 SV=4	FLNA	12.58	12.37	12.75	13	12.8	11.53	11.16	11.12	10.74	10.63	33	1.66	11.8687	10.36	3.9e-08	5.8e-08	8.6
P62820	Ras-related protein Rab-1A OS=Homo sapiens GN=RAB1A PE=1 SV=3	RAB1A	7.09	6.86	7.3	7.6	7.43	5.7	5.96	5.77	5.26	5.26	1	1.66	6.42222	9.8	3.7e-08	5.5e-08	8.55
Q6DKI1	60S ribosomal protein L7-like 1 OS=Homo sapiens GN=RPL7L1 PE=1 SV=1	RPL7L1	8.46	8.37	8.44	8.33	8.62	7.06	7.01	5.87	6.5	6.66	3	1.82	7.53141	10	4e-08	5.8e-08	8.52
O95994	Anterior gradient protein 2 homolog OS=Homo sapiens GN=AGR2 PE=1 SV=1	AGR2	7.04	6.62	7.22	7.4	7.24	5.8	5.77	5.66	5.33	5.5	2	1.49	6.35844	9.76	3.9e-08	5.8e-08	8.49
P60228	Eukaryotic translation initiation factor 3 subunit E OS=Homo sapiens GN=EIF3E PE=1 SV=1	EIF3E	7.17	7.19	7.53	7.52	7.48	5.88	6.14	6.41	6.02	5.83	1	1.32	6.71658	9.76	3.9e-08	5.8e-08	8.49
O75817	Ribonuclease P protein subunit p20 OS=Homo sapiens GN=POP7 PE=1 SV=2	POP7	4.43	4.22	3.79	4.32	4.34	1.63	1.19	1.27	0.02	0.01	1	3.4	2.52126	9.76	3.9e-08	5.8e-08	8.48
P61981	14-3-3 protein gamma OS=Homo sapiens GN=YWHAG PE=1 SV=2	YWHAG	6.6	6.5	7.03	7.18	7	5.4	4.86	5.02	4.14	4.52	4	2.07	5.82438	9.87	4.1e-08	6.1e-08	8.46
Q14444	Caprin-1 OS=Homo sapiens GN=CAPRIN1 PE=1 SV=2	CAPRIN1	7.52	7.25	7.39	7.53	7.74	6.45	5.41	5.53	5.3	5.37	2	1.87	6.55089	9.81	4.3e-08	6.3e-08	8.42
P49327	Fatty acid synthase OS=Homo sapiens GN=FASN PE=1 SV=3	FASN	11.04	10.81	11.44	11.82	11.56	9.9	9.39	9.69	9.47	9.33	28	1.77	10.445	10.22	4.7e-08	6.8e-08	8.41
P21127	Cyclin-dependent kinase 11B OS=Homo sapiens GN=CDK11B PE=1 SV=3	CDK11B	5.11	5.14	4.92	5.22	5.05	2.19	1.73	3.45	2.35	1.74	1	2.8	3.68823	9.7	4.3e-08	6.3e-08	8.4
Q9UL15	BAG family molecular chaperone regulator 5 OS=Homo sapiens GN=BAG5 PE=1 SV=1	BAG5	4.52	4.64	4.44	4.42	4.61	1.46	1.83	2.01	0.03	1.3	2	3.2	2.92638	9.69	4.3e-08	6.3e-08	8.39
P53582	Methionine aminopeptidase 1 OS=Homo sapiens GN=METAP1 PE=1 SV=2	METAP1	5.77	5.87	6.03	5.83	6.07	4.22	4.85	4.32	4.44	4.5	1	1.45	5.18997	9.68	4.4e-08	6.5e-08	8.36
P51825	AF4/FMR2 family member 1 OS=Homo sapiens GN=AFF1 PE=1 SV=1	AFF1	4.43	3.94	3.93	4.4	3.92	1.03	1.78	0.02	0.02	0.01	1	3.55	2.34875	9.67	4.4e-08	6.5e-08	8.36
Q9Y295	Developmentally-regulated GTP-binding protein 1 OS=Homo sapiens GN=DRG1 PE=1 SV=1	DRG1	6.71	6.68	7.11	7.13	7.25	5.49	5.5	5.7	4.98	4.95	3	1.65	6.14975	9.67	4.5e-08	6.6e-08	8.35
P52756	RNA-binding protein 5 OS=Homo sapiens GN=RBM5 PE=1 SV=2	RBM5	8.43	8.32	7.96	7.71	7.9	4.4	4.74	6.01	4.5	4.75	2	3.18	6.47319	11.66	6.6e-08	9.5e-08	8.33
P78362	SRSF protein kinase 2 OS=Homo sapiens GN=SRPK2 PE=1 SV=3	SRPK2	5.4	5.49	5.59	5.07	5.67	3.76	2.52	3.34	2.31	3	1	2.46	4.21498	9.65	4.6e-08	6.7e-08	8.32
P30414	NK-tumor recognition protein OS=Homo sapiens GN=NKTR PE=1 SV=2	NKTR	6.11	6.59	6.62	6.09	6.27	3.71	4.63	3.68	4.37	4.79	1	2.1	5.28579	9.64	4.6e-08	6.8e-08	8.31
P28066	Proteasome subunit alpha type-5 OS=Homo sapiens GN=PSMA5 PE=1 SV=3	PSMA5	5.32	5.15	5.38	5.53	5.59	4.04	3.37	2.92	2.86	3.11	1	2.13	4.32789	9.6	4.9e-08	7.2e-08	8.24
Q96RL1	BRCA1-A complex subunit RAP80 OS=Homo sapiens GN=UIMC1 PE=1 SV=2	UIMC1	4.52	4.33	4.97	4.56	4.7	1.69	1.19	1.97	1.87	0.01	1	3.27	2.98172	9.59	5e-08	7.3e-08	8.23
P78332	RNA-binding protein 6 OS=Homo sapiens GN=RBM6 PE=1 SV=5	RBM6	4.58	4.62	4.71	4.72	4.54	2.23	2.17	2.01	3.04	2.64	2	2.22	3.52592	9.58	5.1e-08	7.4e-08	8.22
P06730	Eukaryotic translation initiation factor 4E OS=Homo sapiens GN=EIF4E PE=1 SV=2	EIF4E	7.72	7.7	7.87	8.14	7.87	6.48	6.89	6.59	6.37	6.09	1	1.38	7.17154	9.57	5.1e-08	7.4e-08	8.21
Q9Y606	tRNA pseudouridine synthase A, mitochondrial OS=Homo sapiens GN=PUS1 PE=1 SV=3	PUS1	5.38	5.51	5.36	5.57	5.03	2.68	3.11	3.33	3.78	3.65	1	2.06	4.33911	9.56	5.2e-08	7.6e-08	8.19
Q9NX63	MICOS complex subunit MIC19 OS=Homo sapiens GN=CHCHD3 PE=1 SV=1	CHCHD3	5.12	4.92	5.28	5.6	5.13	3.58	3.73	3.49	3.29	3.43	1	1.71	4.35642	9.56	5.2e-08	7.6e-08	8.18
Q9NSI6	Bromodomain and WD repeat-containing protein 1 OS=Homo sapiens GN=BRWD1 PE=1 SV=4	BRWD1	3.83	3.8	3.41	3.91	3.96	0.01	0.77	1.56	0.02	0.01	1	3.31	2.12806	9.49	5.8e-08	8.4e-08	8.08
Q8TDN6	Ribosome biogenesis protein BRX1 homolog OS=Homo sapiens GN=BRIX1 PE=1 SV=2	BRIX1	7.5	7.28	7.52	7.49	7.66	6.38	6.41	5.78	6.22	6.32	2	1.27	6.8562	9.48	5.9e-08	8.5e-08	8.07
Q16656	Nuclear respiratory factor 1 OS=Homo sapiens GN=NRF1 PE=1 SV=1	NRF1	5.65	5.37	5.05	5.85	5.44	3.74	3.44	3.28	3.9	3.88	1	1.82	4.56017	9.45	6.1e-08	8.8e-08	8.03
O15037	Protein KHNYN OS=Homo sapiens GN=KHNYN PE=1 SV=3	KHNYN	4.88	4.93	4.99	4.94	4.88	2.99	2.88	3.15	1.92	2.34	1	2.27	3.78866	9.45	6.1e-08	8.8e-08	8.02
Q7Z794	Keratin, type II cytoskeletal 1b OS=Homo sapiens GN=KRT77 PE=1 SV=3	KRT77	9.22	10.18	10.13	10.37	10.42	7.7	7.43	7.4	8	8.01	9	2.36	8.8865	10.93	8.3e-08	1.2e-07	8.01
P61088	Ubiquitin-conjugating enzyme E2 N OS=Homo sapiens GN=UBE2N PE=1 SV=1	UBE2N	4.6	4.67	4.83	4.83	4.91	2.98	3.03	2.9	2.21	2.85	1	1.98	3.78081	9.41	6.4e-08	9.3e-08	7.97
Q9NY12	H/ACA ribonucleoprotein complex subunit 1 OS=Homo sapiens GN=GAR1 PE=1 SV=1	GAR1	7.87	7.75	7.61	7.84	7.99	6.53	5.94	5.42	6.52	5.96	2	1.74	6.94371	9.51	6.6e-08	9.5e-08	7.97
P49848	Transcription initiation factor TFIID subunit 6 OS=Homo sapiens GN=TAF6 PE=1 SV=1	TAF6	4.5	4.1	4.22	4.36	4.18	2.52	1.57	2.04	1.92	2.1	1	2.24	3.15099	9.41	6.5e-08	9.4e-08	7.96
Q9H0S4	Probable ATP-dependent RNA helicase DDX47 OS=Homo sapiens GN=DDX47 PE=1 SV=1	DDX47	5.06	5.21	5.12	5.33	5.26	3.51	3.83	3.36	3.79	3.19	1	1.66	4.36645	9.38	6.7e-08	9.7e-08	7.92
O60341	Lysine-specific histone demethylase 1A OS=Homo sapiens GN=KDM1A PE=1 SV=2	KDM1A	5.02	4.66	4.84	5.28	5.18	3.37	1.52	1.89	2.17	2.14	1	2.78	3.60559	9.33	7.2e-08	1e-07	7.85
Q9Y2F5	Little elongation complex subunit 1 OS=Homo sapiens GN=ICE1 PE=1 SV=5	ICE1	5.98	5.98	6.01	5.9	5.85	4.44	4.54	4.98	4.53	4.75	2	1.3	5.29694	9.3	7.6e-08	1.1e-07	7.8
O15371	Eukaryotic translation initiation factor 3 subunit D OS=Homo sapiens GN=EIF3D PE=1 SV=1	EIF3D	6.15	5.99	6.67	6.56	6.53	5	4.86	5.16	4.62	4.61	1	1.53	5.61435	9.29	7.7e-08	1.1e-07	7.78
P61966	AP-1 complex subunit sigma-1A OS=Homo sapiens GN=AP1S1 PE=1 SV=1	AP1S1	4.95	4.7	5.02	5.22	5.21	3.55	2.66	3.04	2.41	2.94	1	2.1	3.97056	9.28	7.8e-08	1.1e-07	7.77
Q05655	Protein kinase C delta type OS=Homo sapiens GN=PRKCD PE=1 SV=2	PRKCD	6.14	6.39	6.56	6.4	6.22	4.88	5.36	5.06	5.07	5.14	1	1.24	5.72095	9.27	7.9e-08	1.1e-07	7.75
P15927	Replication protein A 32 kDa subunit OS=Homo sapiens GN=RPA2 PE=1 SV=1	RPA2	6.95	7.15	7.35	7.4	6.92	5.5	6.09	5.61	5.98	5.81	1	1.36	6.4765	9.27	7.9e-08	1.1e-07	7.75
P12814	Alpha-actinin-1 OS=Homo sapiens GN=ACTN1 PE=1 SV=2	ACTN1	7.9	7.97	8.22	8.48	8.37	7.01	7.02	6.98	6.51	6.48	6	1.39	7.49445	9.26	8e-08	1.1e-07	7.74
O76021	Ribosomal L1 domain-containing protein 1 OS=Homo sapiens GN=RSL1D1 PE=1 SV=3	RSL1D1	9.52	9.33	9.62	9.5	9.5	8.52	8.56	7.95	8.42	8.45	6	1.11	8.93831	9.26	8.1e-08	1.2e-07	7.73
Q5VVM6	Coiled-coil domain-containing protein 30 OS=Homo sapiens GN=CCDC30 PE=2 SV=1	CCDC30	8.38	8.18	8.54	8.85	8.59	7.41	7.34	7.3	6.83	7.21	1	1.29	7.86225	9.25	8.2e-08	1.2e-07	7.72
O43866	CD5 antigen-like OS=Homo sapiens GN=CD5L PE=1 SV=1	CD5L	6.71	6.98	7.53	7.17	6.83	5.18	5.66	5.62	5.78	5.48	1	1.5	6.29335	9.22	8.6e-08	1.2e-07	7.67
Q9H7B2	Ribosome production factor 2 homolog OS=Homo sapiens GN=RPF2 PE=1 SV=2	RPF2	6.58	6.44	6.57	6.41	6.67	5.6	5.16	5.06	5.34	5.45	3	1.21	5.92805	9.19	8.9e-08	1.3e-07	7.63
P67809	Nuclease-sensitive element-binding protein 1 OS=Homo sapiens GN=YBX1 PE=1 SV=3	YBX1	7.32	7.2	7.54	7.62	7.58	6.18	5.61	5.91	4.97	5.1	3	1.9	6.50408	9.36	9.6e-08	1.4e-07	7.6
P60981	Destrin OS=Homo sapiens GN=DSTN PE=1 SV=3	DSTN	5.48	5.35	5.23	5.11	5.37	3.55	2.99	1.89	3.29	2.83	1	2.4	4.10833	9.17	9.2e-08	1.3e-07	7.59
P27816	Microtubule-associated protein 4 OS=Homo sapiens GN=MAP4 PE=1 SV=3	MAP4	7.24	7.11	8.18	7.74	7.48	6.05	5.83	5.93	5.67	5.3	3	1.79	6.65412	9.29	9.7e-08	1.4e-07	7.57
Q9BTE3	Mini-chromosome maintenance complex-binding protein OS=Homo sapiens GN=MCMBP PE=1 SV=2	MCMBP	4.02	3.75	4.24	3.82	4.2	1.38	0.02	1.66	0.02	0.01	1	3.39	2.31242	9.15	9.5e-08	1.4e-07	7.56
P55769	NHP2-like protein 1 OS=Homo sapiens GN=SNU13 PE=1 SV=3	SNU13	6.64	6.68	6.98	6.76	6.63	5.13	5.76	5.66	5.41	5.36	1	1.28	6.10101	9.11	1e-07	1.4e-07	7.5
Q6IQ49	Protein SDE2 homolog OS=Homo sapiens GN=SDE2 PE=1 SV=1	SDE2	5.44	5.29	5.24	4.86	5.05	3.43	3.74	3.46	3.25	3.76	1	1.65	4.35356	9.11	1e-07	1.4e-07	7.5
Q9H8H0	Nucleolar protein 11 OS=Homo sapiens GN=NOL11 PE=1 SV=1	NOL11	6.12	6.18	6.1	5.98	6.11	4.93	4.41	3.72	4.62	4.2	1	1.72	5.23543	9.09	1e-07	1.5e-07	7.48
Q9GZU8	Protein FAM192A OS=Homo sapiens GN=FAM192A PE=1 SV=1	FAM192A	4.76	4.59	4.46	4.6	4.72	2.39	2.95	2.29	3	2.07	2	2.09	3.58354	9.09	1e-07	1.5e-07	7.47
O00567	Nucleolar protein 56 OS=Homo sapiens GN=NOP56 PE=1 SV=4	NOP56	9.35	9.04	9.18	9.08	9.28	8.11	7.76	6.93	7.68	7.74	6	1.54	8.41383	9.2	1.1e-07	1.5e-07	7.45
Q00610	Clathrin heavy chain 1 OS=Homo sapiens GN=CLTC PE=1 SV=5	CLTC	10.53	10.46	10.94	11.18	11.06	9.76	9.63	9.57	9.38	9.26	18	1.32	10.1761	9.08	1.1e-07	1.5e-07	7.45
Q8NDX5	Polyhomeotic-like protein 3 OS=Homo sapiens GN=PHC3 PE=1 SV=1	PHC3	4.92	5.09	5.37	5.06	5.08	3.04	2.99	1.5	2.38	3.01	1	2.52	3.8442	9.07	1.1e-07	1.5e-07	7.44
P54136	Arginine--tRNA ligase, cytoplasmic OS=Homo sapiens GN=RARS PE=1 SV=2	RARS	6.83	6.86	7.33	7.54	7.18	5.7	5.96	5.97	5.81	5.67	3	1.33	6.48421	9.02	1.2e-07	1.6e-07	7.36
Q13769	THO complex subunit 5 homolog OS=Homo sapiens GN=THOC5 PE=1 SV=2	THOC5	4.7	4.27	4.43	3.96	4.24	2.6	1.63	2.19	2.05	1.74	1	2.28	3.18009	8.99	1.2e-07	1.7e-07	7.32
Q9NYB0	Telomeric repeat-binding factor 2-interacting protein 1 OS=Homo sapiens GN=TERF2IP PE=1 SV=1	TERF2IP	6.78	6.98	6.79	6.95	6.8	4.75	5.6	5.61	5.38	5.67	2	1.46	6.13324	8.98	1.2e-07	1.7e-07	7.31
O43707	Alpha-actinin-4 OS=Homo sapiens GN=ACTN4 PE=1 SV=2	ACTN4	9.8	9.78	10.14	10.28	10.18	8.97	9.05	8.73	8.38	8.8	9	1.25	9.4109	8.98	1.2e-07	1.7e-07	7.3
Q8NFW8	N-acylneuraminate cytidylyltransferase OS=Homo sapiens GN=CMAS PE=1 SV=2	CMAS	4.9	4.67	4.68	4.89	4.88	2.68	3.36	3.09	3.04	3.27	1	1.72	3.94715	8.97	1.2e-07	1.7e-07	7.29
P78371	T-complex protein 1 subunit beta OS=Homo sapiens GN=CCT2 PE=1 SV=4	CCT2	5.99	5.95	6.48	6.48	6.53	4.93	4.99	5.09	4.94	4.92	3	1.31	5.62996	8.95	1.3e-07	1.8e-07	7.25
P26639	Threonine--tRNA ligase, cytoplasmic OS=Homo sapiens GN=TARS PE=1 SV=3	TARS	5.08	5.08	5.45	5.55	5.81	3.69	3.65	3.86	3.93	3.9	1	1.59	4.60099	8.93	1.3e-07	1.8e-07	7.22
O14787	Transportin-2 OS=Homo sapiens GN=TNPO2 PE=1 SV=3	TNPO2	4.22	3.93	3.32	3.86	3.7	1.03	0.02	1.61	0.02	0.01	1	3.27	2.17197	8.92	1.3e-07	1.9e-07	7.21
Q6NWY9	Pre-mRNA-processing factor 40 homolog B OS=Homo sapiens GN=PRPF40B PE=1 SV=1	PRPF40B	5.22	5.21	5.15	4.93	5.23	2.9	2.97	2.01	3.53	1.93	1	2.48	3.90783	8.9	1.4e-07	1.9e-07	7.17
O15014	Zinc finger protein 609 OS=Homo sapiens GN=ZNF609 PE=1 SV=2	ZNF609	4.04	4.12	4.15	3.45	3.85	1.49	1.52	1.61	2	1.82	1	2.23	2.80437	8.87	1.4e-07	2e-07	7.12
O43242	26S proteasome non-ATPase regulatory subunit 3 OS=Homo sapiens GN=PSMD3 PE=1 SV=2	PSMD3	5.32	5.51	5.49	5.37	5.36	3.57	1.78	3.43	3.18	2.73	1	2.47	4.17283	8.85	1.5e-07	2.1e-07	7.1
Q9NQ55	Suppressor of SWI4 1 homolog OS=Homo sapiens GN=PPAN PE=2 SV=1	PPAN	4.66	4.53	4.26	4.24	4.16	2.09	0.02	1.39	0.02	1.46	1	3.37	2.68257	8.85	1.5e-07	2.1e-07	7.09
Q9BY10	Thymic stromal cotransporter homolog OS=Homo sapiens GN=SLC46A2 PE=2 SV=1	SLC46A2	5.16	5.14	5.66	5.7	5.34	1.3	1.46	3	3.34	2.1	1	3.16	3.81915	9.02	1.6e-07	2.2e-07	7.09
P26641	Elongation factor 1-gamma OS=Homo sapiens GN=EEF1G PE=1 SV=3	EEF1G	7.46	7.26	7.93	8.14	8.09	6.39	6.11	6.43	6.03	5.71	2	1.64	6.95549	8.9	1.6e-07	2.2e-07	7.05
Q8IUH3	RNA-binding protein 45 OS=Homo sapiens GN=RBM45 PE=1 SV=1	RBM45	7.99	8.02	7.69	7.41	7.94	4.23	2.4	3.87	4.57	4.07	2	3.98	5.81954	11.44	2.6e-07	3.6e-07	7.05
Q9NQP4	Prefoldin subunit 4 OS=Homo sapiens GN=PFDN4 PE=1 SV=1	PFDN4	5.59	5.72	5.68	5.65	5.53	3.23	1.4	3.47	2.68	3.32	2	2.81	4.22782	8.94	1.8e-07	2.4e-07	6.96
Q86T90	Protein hinderin OS=Homo sapiens GN=KIAA1328 PE=1 SV=2	KIAA1328	7.73	7.4	7.45	7.69	7.5	4.11	4.39	3.5	2.13	3.03	1	4.12	5.49334	11.35	2.8e-07	3.9e-07	6.96
O95391	Pre-mRNA-splicing factor SLU7 OS=Homo sapiens GN=SLU7 PE=1 SV=2	SLU7	7.28	7.4	7.49	7.26	7.12	5.79	6.47	5.97	6.24	6.14	1	1.19	6.71369	8.74	1.7e-07	2.4e-07	6.93
Q9UIS9	Methyl-CpG-binding domain protein 1 OS=Homo sapiens GN=MBD1 PE=1 SV=2	MBD1	4.98	5.26	5.35	5.04	5	3.5	3.64	3.95	3.47	3.67	1	1.48	4.38523	8.73	1.8e-07	2.5e-07	6.9
P35270	Sepiapterin reductase OS=Homo sapiens GN=SPR PE=1 SV=1	SPR	4.26	4.43	4.05	4.25	3.99	1.38	2.16	1.33	1.29	0.01	1	2.96	2.7155	8.72	1.8e-07	2.5e-07	6.89
P53680	AP-2 complex subunit sigma OS=Homo sapiens GN=AP2S1 PE=1 SV=2	AP2S1	6.33	6.19	6.63	6.65	6.6	4.99	5.36	5.23	5.47	4.91	1	1.28	5.83677	8.69	1.9e-07	2.6e-07	6.85
Q9BV36	Melanophilin OS=Homo sapiens GN=MLPH PE=1 SV=1	MLPH	5.01	4.47	4.28	4.98	4.62	2.19	1.33	2.08	0.02	1.89	1	3.17	3.08596	8.66	2e-07	2.7e-07	6.79
O75534	Cold shock domain-containing protein E1 OS=Homo sapiens GN=CSDE1 PE=1 SV=2	CSDE1	9.16	9.14	9.5	9.5	9.55	8.36	8.56	8.17	8.33	8.41	3	1	8.86907	8.65	2e-07	2.8e-07	6.79
Q8IY81	pre-rRNA processing protein FTSJ3 OS=Homo sapiens GN=FTSJ3 PE=1 SV=2	FTSJ3	8.36	8.07	8.43	8.12	8.32	7.36	7.28	6.83	6.9	7.31	5	1.12	7.698	8.64	2e-07	2.8e-07	6.77
P15311	Ezrin OS=Homo sapiens GN=EZR PE=1 SV=4	EZR	7.82	7.64	8.01	8.22	7.96	6.76	6.94	6.99	6.6	6.41	4	1.19	7.33461	8.64	2e-07	2.8e-07	6.77
Q96C92	Serologically defined colon cancer antigen 3 OS=Homo sapiens GN=SDCCAG3 PE=1 SV=3	SDCCAG3	4.46	4.98	4.98	4.21	4.53	1.42	1.92	0.02	2.13	2	1	3.14	3.06486	8.64	2e-07	2.8e-07	6.76
Q9BRX2	Protein pelota homolog OS=Homo sapiens GN=PELO PE=1 SV=2	PELO	3.91	3.8	3.56	3.93	3.79	1.53	1.46	1.33	1.92	1.97	1	2.16	2.71898	8.63	2.1e-07	2.9e-07	6.75
Q5T8P6	RNA-binding protein 26 OS=Homo sapiens GN=RBM26 PE=1 SV=3	RBM26	8.35	8.69	8.46	8.11	8.2	6.86	7.34	7.06	7.47	7.16	3	1.18	7.76872	8.59	2.2e-07	3e-07	6.69
Q15046	Lysine--tRNA ligase OS=Homo sapiens GN=KARS PE=1 SV=3	KARS	6.5	6.34	6.74	6.77	6.87	5.3	5.54	5.7	5.37	5.51	2	1.16	6.0633	8.59	2.2e-07	3e-07	6.68
Q9H0G5	Nuclear speckle splicing regulatory protein 1 OS=Homo sapiens GN=NSRP1 PE=1 SV=1	NSRP1	5.26	5.65	5.05	4.7	5.06	2.31	0.31	2.22	0.02	1.86	1	3.8	3.24547	8.94	2.6e-07	3.5e-07	6.62
A1A5D9	BICD family-like cargo adapter 2 OS=Homo sapiens GN=BICDL2 PE=1 SV=2	BICDL2	3.6	3.49	4.19	4.18	4.11	0.99	0.02	1.33	0.02	1.69	1	3.1	2.36092	8.53	2.4e-07	3.3e-07	6.59
Q8WWM7	Ataxin-2-like protein OS=Homo sapiens GN=ATXN2L PE=1 SV=2	ATXN2L	4.93	5.01	4.86	5.07	5.21	3.28	3.57	3.07	2.95	2.2	1	2	4.01452	8.48	2.6e-07	3.6e-07	6.51
Q13509	Tubulin beta-3 chain OS=Homo sapiens GN=TUBB3 PE=1 SV=2	TUBB3	5.85	5.3	5.87	6.1	5.59	4.38	4.01	3.83	3.06	3.87	1	1.91	4.78711	8.48	2.6e-07	3.6e-07	6.51
O60841	Eukaryotic translation initiation factor 5B OS=Homo sapiens GN=EIF5B PE=1 SV=4	EIF5B	4.23	4.14	4.43	4.69	4.88	2.98	1.57	1.8	1.82	2.2	1	2.4	3.27416	8.47	2.6e-07	3.6e-07	6.49
P20073	Annexin A7 OS=Homo sapiens GN=ANXA7 PE=1 SV=3	ANXA7	6.81	6.8	6.53	6.71	6.65	2.62	0.57	2.79	2.71	3.31	2	4.3	4.55004	10.36	4e-07	5.4e-07	6.49
P08727	Keratin, type I cytoskeletal 19 OS=Homo sapiens GN=KRT19 PE=1 SV=4	KRT19	13.83	13.55	14.03	14.42	14.21	13.01	12.63	12.74	12.44	12.45	21	1.35	13.3314	8.93	3e-07	4e-07	6.49
O14617	AP-3 complex subunit delta-1 OS=Homo sapiens GN=AP3D1 PE=1 SV=1	AP3D1	7.03	7.24	7.35	7.45	7.1	5.58	6.14	6.24	6.03	6.21	1	1.19	6.63845	8.42	2.9e-07	3.9e-07	6.4
Q96E39	RNA binding motif protein, X-linked-like-1 OS=Homo sapiens GN=RBMXL1 PE=1 SV=1	RBMXL1	8.25	8.45	8.43	8.1	8.25	6.72	7.47	7.02	7.34	7.17	2	1.15	7.72023	8.39	3e-07	4.1e-07	6.35
P08865	40S ribosomal protein SA OS=Homo sapiens GN=RPSA PE=1 SV=4	RPSA	7.39	7.31	7.93	8.02	8.05	6.53	6.42	6.34	5.96	5.76	3	1.54	6.97154	8.42	3.3e-07	4.4e-07	6.29
P49720	Proteasome subunit beta type-3 OS=Homo sapiens GN=PSMB3 PE=1 SV=2	PSMB3	4.51	4.43	4.64	4.98	4.96	2.7	3.13	2.96	3.1	3.24	1	1.68	3.86486	8.34	3.3e-07	4.4e-07	6.28
Q15185	Prostaglandin E synthase 3 OS=Homo sapiens GN=PTGES3 PE=1 SV=1	PTGES3	4.48	4.37	4.27	4.78	4.68	2.76	1.87	1.66	2.24	2.91	1	2.23	3.40273	8.34	3.3e-07	4.4e-07	6.27
P41091	Eukaryotic translation initiation factor 2 subunit 3 OS=Homo sapiens GN=EIF2S3 PE=1 SV=3	EIF2S3	6.11	5.94	6.44	6.83	6.55	5.08	4.3	4.74	3.96	3.83	1	1.99	5.37901	8.48	3.4e-07	4.7e-07	6.26
P07305	Histone H1.0 OS=Homo sapiens GN=H1F0 PE=1 SV=3	H1F0	10.01	10.07	10.3	10.39	10.31	9.12	9.39	9.23	9.46	9.38	4	0.9	9.76496	8.32	3.4e-07	4.5e-07	6.24
Q9Y678	Coatomer subunit gamma-1 OS=Homo sapiens GN=COPG1 PE=1 SV=1	COPG1	7.27	7.16	7.64	7.98	7.78	6.4	6.43	6.32	6.28	6.28	2	1.22	6.954	8.32	3.4e-07	4.6e-07	6.24
Q8NEZ5	F-box only protein 22 OS=Homo sapiens GN=FBXO22 PE=1 SV=1	FBXO22	4.31	3.98	3.63	4.03	4.04	0.01	1.83	1.39	1.36	0.01	1	3.08	2.45872	8.29	3.5e-07	4.7e-07	6.2
P61160	Actin-related protein 2 OS=Homo sapiens GN=ACTR2 PE=1 SV=1	ACTR2	5.01	4.95	5.2	5.48	5.24	3.22	2.74	3.66	1.87	2.17	1	2.45	3.95378	8.29	3.5e-07	4.8e-07	6.19
P12270	Nucleoprotein TPR OS=Homo sapiens GN=TPR PE=1 SV=3	TPR	6.54	6.71	6.76	6.93	6.78	5.4	5.78	5.94	5.63	5.54	3	1.09	6.19952	8.28	3.6e-07	4.8e-07	6.18
P19525	Interferon-induced, double-stranded RNA-activated protein kinase OS=Homo sapiens GN=EIF2AK2 PE=1 SV=2	EIF2AK2	5.26	4.73	5.03	5.45	5.52	3.94	2.81	2.62	2.17	2.59	1	2.37	4.01211	8.27	3.7e-07	4.9e-07	6.15
P25815	Protein S100-P OS=Homo sapiens GN=S100P PE=1 SV=2	S100P	4.36	4.61	4.44	4.72	4.87	1.56	1.92	1.89	2.97	2.85	1	2.36	3.4171	8.26	3.7e-07	5e-07	6.15
Q9BSJ8	Extended synaptotagmin-1 OS=Homo sapiens GN=ESYT1 PE=1 SV=1	ESYT1	4.9	4.74	5.08	5.43	5.3	3.76	3.41	2.84	3.43	2.81	2	1.84	4.16832	8.22	4e-07	5.3e-07	6.07
Q5T749	Keratinocyte proline-rich protein OS=Homo sapiens GN=KPRP PE=1 SV=1	KPRP	6.23	6.22	6.16	6.08	6.74	4.27	4.68	3.63	4.51	5.09	1	1.85	5.36091	8.24	4.4e-07	5.8e-07	5.99
Q9BW71	HIRA-interacting protein 3 OS=Homo sapiens GN=HIRIP3 PE=1 SV=3	HIRIP3	3.04	3.76	3.32	3.28	3.29	0.99	0.02	0.02	0.02	1.3	1	2.87	1.90171	8.17	4.3e-07	5.8e-07	5.99
Q5VIY5	Zinc finger protein 468 OS=Homo sapiens GN=ZNF468 PE=2 SV=1	ZNF468	3.55	3.43	3.43	4.06	3.92	0.77	1.19	0.02	1.43	1.51	1	2.7	2.33027	8.16	4.4e-07	5.8e-07	5.97
O75528	Transcriptional adapter 3 OS=Homo sapiens GN=TADA3 PE=1 SV=1	TADA3	5.05	5.03	4.56	4.42	4.86	1.6	2.88	1.61	0.02	1.6	1	3.24	3.16189	8.23	4.5e-07	6e-07	5.97
P11413	Glucose-6-phosphate 1-dehydrogenase OS=Homo sapiens GN=G6PD PE=1 SV=4	G6PD	8.21	7.82	8.52	8.9	8.74	7.01	6.58	6.88	6.33	6.12	6	1.86	7.51214	8.77	5.2e-07	6.9e-07	5.95
P60953	Cell division control protein 42 homolog OS=Homo sapiens GN=CDC42 PE=1 SV=2	CDC42	4.24	4.19	3.85	4.59	4.42	2.47	0.86	1.5	2.28	1.74	1	2.49	3.0143	8.12	4.6e-07	6.1e-07	5.92
Q15437	Protein transport protein Sec23B OS=Homo sapiens GN=SEC23B PE=1 SV=2	SEC23B	3.35	2.93	3.46	3.24	3.42	1.08	1.19	0.02	0.02	0.01	1	2.82	1.87228	8.11	4.7e-07	6.3e-07	5.89
Q15056	Eukaryotic translation initiation factor 4H OS=Homo sapiens GN=EIF4H PE=1 SV=5	EIF4H	5.82	5.58	5.13	5.6	5.3	2.68	2.66	2.12	1.55	0.01	1	3.68	3.64532	8.72	5.6e-07	7.4e-07	5.88
Q92817	Envoplakin OS=Homo sapiens GN=EVPL PE=1 SV=3	EVPL	5.06	5.6	5.58	5.07	5.1	3.86	3.83	3.59	4.12	3.78	1	1.44	4.55901	8.09	4.9e-07	6.5e-07	5.85
Q9NTI5	Sister chromatid cohesion protein PDS5 homolog B OS=Homo sapiens GN=PDS5B PE=1 SV=1	PDS5B	4.07	3.93	4.01	3.57	3.63	1.08	1.96	1.8	1.55	2.04	1	2.15	2.76378	8.07	5e-07	6.7e-07	5.83
Q15654	Thyroid receptor-interacting protein 6 OS=Homo sapiens GN=TRIP6 PE=1 SV=3	TRIP6	6.34	6.34	6.62	6.53	6.55	5.12	4.87	5.69	4.76	5.31	3	1.32	5.81315	8.05	5.2e-07	6.9e-07	5.8
Q8WVV4	Protein POF1B OS=Homo sapiens GN=POF1B PE=1 SV=3	POF1B	5.09	5.15	5.45	5.21	5.89	3.3	3.96	2.86	3.74	3.77	2	1.83	4.44082	8.01	5.5e-07	7.3e-07	5.73
Q9BUI4	DNA-directed RNA polymerase III subunit RPC3 OS=Homo sapiens GN=POLR3C PE=1 SV=1	POLR3C	3.89	3.99	3.77	3.62	3.99	1.38	1.26	1.84	0.02	1.56	1	2.64	2.53219	7.99	5.7e-07	7.5e-07	5.7
Q9UKI8	Serine/threonine-protein kinase tousled-like 1 OS=Homo sapiens GN=TLK1 PE=1 SV=2	TLK1	3.99	4.04	3.77	3.6	3.58	0.01	1.04	0.02	1.49	1.78	1	2.93	2.33045	7.96	6e-07	8e-07	5.64
Q9UGP8	Translocation protein SEC63 homolog OS=Homo sapiens GN=SEC63 PE=1 SV=2	SEC63	5.78	6.1	6.2	5.58	5.51	4.04	4.27	4.51	4.72	4.55	1	1.42	5.12578	7.95	6.1e-07	8e-07	5.63
Q04917	14-3-3 protein eta OS=Homo sapiens GN=YWHAH PE=1 SV=4	YWHAH	3.1	3.29	3.09	3.36	3.22	1.17	1.12	0.02	0.02	0.01	1	2.75	1.84005	7.95	6.1e-07	8.1e-07	5.62
Q9NRR4	Ribonuclease 3 OS=Homo sapiens GN=DROSHA PE=1 SV=2	DROSHA	3.97	4.42	3.57	4.38	4.48	1.6	1.26	2.08	1.82	2.55	1	2.3	3.0123	7.93	6.3e-07	8.3e-07	5.6
Q9H6Y2	WD repeat-containing protein 55 OS=Homo sapiens GN=WDR55 PE=1 SV=2	WDR55	5.04	5.19	5.41	5.49	5.17	3.78	4.08	4.12	4.1	3.8	1	1.28	4.6191	7.93	6.3e-07	8.3e-07	5.6
Q9BTD8	RNA-binding protein 42 OS=Homo sapiens GN=RBM42 PE=1 SV=1	RBM42	6.14	6.28	5.79	5.5	5.85	4.13	4.51	4.27	4.93	4.46	1	1.45	5.18567	7.9	6.6e-07	8.7e-07	5.54
O75821	Eukaryotic translation initiation factor 3 subunit G OS=Homo sapiens GN=EIF3G PE=1 SV=2	EIF3G	4.26	4.17	4.65	4.7	4.64	2.74	3.05	2.81	2.17	2.14	1	1.9	3.53296	7.88	6.9e-07	9e-07	5.5
Q13018	Secretory phospholipase A2 receptor OS=Homo sapiens GN=PLA2R1 PE=1 SV=2	PLA2R1	6.49	6.3	6.85	7.01	6.86	5.78	5.51	5.2	5.35	5.53	1	1.23	6.08726	7.86	7e-07	9.2e-07	5.48
Q9BXJ9	N-alpha-acetyltransferase 15, NatA auxiliary subunit OS=Homo sapiens GN=NAA15 PE=1 SV=1	NAA15	4.58	4.2	4.29	4.59	4.85	2.65	2.79	2.81	2.97	2	1	1.86	3.57336	7.86	7.1e-07	9.3e-07	5.47
Q9NXV6	CDKN2A-interacting protein OS=Homo sapiens GN=CDKN2AIP PE=1 SV=3	CDKN2AIP	3.61	4	3.69	3.46	3.11	1.53	1.68	1.33	1.43	1.56	1	2.07	2.53905	7.85	7.2e-07	9.4e-07	5.46
P61026	Ras-related protein Rab-10 OS=Homo sapiens GN=RAB10 PE=1 SV=1	RAB10	6.74	6.76	7.53	7.48	7.14	5.89	6.03	5.5	5.79	5.8	2	1.32	6.46618	7.84	7.3e-07	9.5e-07	5.44
Q9NTJ3	Structural maintenance of chromosomes protein 4 OS=Homo sapiens GN=SMC4 PE=1 SV=2	SMC4	5.04	4.75	3.99	3.49	4.38	1.08	1.78	1.89	0.02	1.74	1	3.03	2.81425	7.84	7.3e-07	9.5e-07	5.44
Q99439	Calponin-2 OS=Homo sapiens GN=CNN2 PE=1 SV=4	CNN2	6.42	6.49	6.88	6.8	6.51	4.72	5.61	4.99	5.61	5.27	1	1.38	5.92967	7.82	7.5e-07	9.8e-07	5.41
Q12788	Transducin beta-like protein 3 OS=Homo sapiens GN=TBL3 PE=1 SV=2	TBL3	4.94	4.98	5.19	4.78	4.89	2.93	3.6	3.2	3.44	2.26	1	1.87	4.02037	7.81	7.7e-07	1e-06	5.38
P61158	Actin-related protein 3 OS=Homo sapiens GN=ACTR3 PE=1 SV=3	ACTR3	5.48	5.45	6.06	6.22	5.98	4.6	4.42	4.36	4	3.58	2	1.65	5.014	7.78	8.1e-07	1.1e-06	5.33
Q01518	Adenylyl cyclase-associated protein 1 OS=Homo sapiens GN=CAP1 PE=1 SV=5	CAP1	5.78	5.76	6.06	6.29	6.17	4.6	5.07	4.88	4.93	4.82	2	1.15	5.43574	7.77	8.2e-07	1.1e-06	5.32
P05783	Keratin, type I cytoskeletal 18 OS=Homo sapiens GN=KRT18 PE=1 SV=2	KRT18	14.04	13.76	14.32	14.61	14.47	13.31	12.99	12.83	12.7	12.64	34	1.35	13.5658	8.36	9.8e-07	1.3e-06	5.3
P0DN79	Cystathionine beta-synthase-like protein OS=Homo sapiens GN=CBSL PE=1 SV=1	CBSL	4.33	4.19	4.28	4.18	4.38	2.27	1.19	2.9	1.96	2	1	2.21	3.16776	7.76	8.3e-07	1.1e-06	5.3
Q15075	Early endosome antigen 1 OS=Homo sapiens GN=EEA1 PE=1 SV=2	EEA1	4.34	3.96	4.1	3.88	3.52	2.43	1.52	2.15	1.72	1.69	1	2.06	2.93103	7.76	8.3e-07	1.1e-06	5.3
P05787	Keratin, type II cytoskeletal 8 OS=Homo sapiens GN=KRT8 PE=1 SV=7	KRT8	15.26	15.02	15.53	15.86	15.66	14.49	14.08	14.08	13.85	13.81	38	1.41	14.7641	8.69	1.1e-06	1.4e-06	5.28
Q9Y4A5	Transformation/transcription domain-associated protein OS=Homo sapiens GN=TRRAP PE=1 SV=3	TRRAP	5.18	5.23	4.13	4.81	4.61	2.71	1.52	0.02	1.36	2.17	1	3.24	3.17316	7.87	8.8e-07	1.2e-06	5.28
Q6KB66	Keratin, type II cytoskeletal 80 OS=Homo sapiens GN=KRT80 PE=1 SV=2	KRT80	9.15	9.31	9.41	9.59	9.97	7.95	8.01	7.14	7.88	8.28	6	1.63	8.66877	8.29	1e-06	1.3e-06	5.27
Q14657	EKC/KEOPS complex subunit LAGE3 OS=Homo sapiens GN=LAGE3 PE=1 SV=2	LAGE3	3.72	3.24	3.11	3.51	3.11	0.93	0.02	0.02	1.55	0.01	1	2.83	1.92106	7.73	8.7e-07	1.1e-06	5.25
Q96B70	Leukocyte receptor cluster member 9 OS=Homo sapiens GN=LENG9 PE=2 SV=2	LENG9	5.06	4.99	5.29	5.47	5.17	3.73	4.19	3.25	3.46	3.81	1	1.51	4.44099	7.7	9.1e-07	1.2e-06	5.2
Q9BX40	Protein LSM14 homolog B OS=Homo sapiens GN=LSM14B PE=1 SV=1	LSM14B	5.48	5.28	6.02	6.09	5.58	4.56	3.81	4.26	3.42	3.82	1	1.71	4.83255	7.69	9.3e-07	1.2e-06	5.18
P98170	E3 ubiquitin-protein ligase XIAP OS=Homo sapiens GN=XIAP PE=1 SV=2	XIAP	3.36	3.49	3.32	3.54	3.27	1.03	1.04	1.39	1.82	1.24	1	2.09	2.34994	7.67	9.6e-07	1.2e-06	5.15
Q9Y4P3	Transducin beta-like protein 2 OS=Homo sapiens GN=TBL2 PE=1 SV=1	TBL2	4.54	4.59	4.91	5.3	5.03	3.03	3.29	3.04	2.21	1.78	1	2.2	3.76989	7.65	1e-06	1.3e-06	5.11
Q04760	Lactoylglutathione lyase OS=Homo sapiens GN=GLO1 PE=1 SV=4	GLO1	3.94	4	3.68	4.24	3.92	2.54	2.16	1.66	1.49	2	1	1.98	2.96226	7.63	1e-06	1.3e-06	5.07
Q8N1F7	Nuclear pore complex protein Nup93 OS=Homo sapiens GN=NUP93 PE=1 SV=2	NUP93	5.53	5.81	5.85	5.74	5.42	3.99	4.54	4.73	4.33	3.89	1	1.37	4.98333	7.61	1.1e-06	1.4e-06	5.04
A0A075B6I1	Immunoglobulin lambda variable 4-60 OS=Homo sapiens GN=IGLV4-60 PE=3 SV=1	IGLV4-60	2.87	3.24	3.9	3.4	3.34	4.92	5.06	4.68	4.86	5	1	-1.56	4.12559	-7.6	1.1e-06	1.4e-06	5.02
P60983	Glia maturation factor beta OS=Homo sapiens GN=GMFB PE=1 SV=2	GMFB	3.38	3.45	3.46	3.35	3.41	1.38	1.19	0.02	0.02	1.3	1	2.63	2.09459	7.59	1.1e-06	1.4e-06	5
O60763	General vesicular transport factor p115 OS=Homo sapiens GN=USO1 PE=1 SV=2	USO1	5.81	5.96	6.31	6.14	6.1	5.05	5.24	4.84	5.06	4.79	1	1.07	5.53084	7.58	1.1e-06	1.4e-06	4.99
Q6P2E9	Enhancer of mRNA-decapping protein 4 OS=Homo sapiens GN=EDC4 PE=1 SV=1	EDC4	5.87	6.08	6.26	6.16	6.15	4.59	5.17	5.18	4.98	5.11	1	1.1	5.55342	7.58	1.1e-06	1.4e-06	4.99
Q68DK7	Male-specific lethal 1 homolog OS=Homo sapiens GN=MSL1 PE=1 SV=3	MSL1	3.61	3.37	3.88	2.42	3.62	0.01	0.02	1.61	0.02	0.01	1	3.05	1.85598	7.57	1.1e-06	1.5e-06	4.96
Q86U38	Nucleolar protein 9 OS=Homo sapiens GN=NOP9 PE=1 SV=1	NOP9	6.5	6.4	6.13	6.39	6.29	3.73	1.92	3.8	3.85	4.08	2	2.86	4.90847	8.5	1.5e-06	1.9e-06	4.95
P49915	GMP synthase [glutamine-hydrolyzing] OS=Homo sapiens GN=GMPS PE=1 SV=1	GMPS	7.08	7.33	7.48	7.32	7.22	5.16	6.38	5.94	6.09	6.02	4	1.37	6.60108	7.56	1.2e-06	1.5e-06	4.95
P31483	Nucleolysin TIA-1 isoform p40 OS=Homo sapiens GN=TIA1 PE=1 SV=3	TIA1	5.18	5.45	5.62	5.61	5.17	3.69	3.48	3.98	4.34	4.26	2	1.46	4.67697	7.55	1.2e-06	1.5e-06	4.94
P02538	Keratin, type II cytoskeletal 6A OS=Homo sapiens GN=KRT6A PE=1 SV=3	KRT6A	5.42	6.35	5.9	6.42	5.9	4.41	3.86	3.69	4.11	4.92	1	1.8	5.09894	7.6	1.2e-06	1.6e-06	4.92
O00268	Transcription initiation factor TFIID subunit 4 OS=Homo sapiens GN=TAF4 PE=1 SV=2	TAF4	4.94	4.83	4.71	5.31	4.85	3.05	3.47	3.26	2.13	3.35	1	1.88	3.9903	7.53	1.2e-06	1.6e-06	4.89
Q8IX01	SURP and G-patch domain-containing protein 2 OS=Homo sapiens GN=SUGP2 PE=1 SV=2	SUGP2	6.33	6.01	5.73	6.07	6.09	3.09	0.02	0.02	1.77	1.89	1	4.69	3.70188	8.94	1.8e-06	2.3e-06	4.89
P06753	Tropomyosin alpha-3 chain OS=Homo sapiens GN=TPM3 PE=1 SV=2	TPM3	8.55	8.7	9.03	9.11	8.93	7.76	8.23	7.9	7.69	7.72	3	1.01	8.36262	7.51	1.3e-06	1.6e-06	4.87
Q5HYJ3	Protein FAM76B OS=Homo sapiens GN=FAM76B PE=1 SV=3	FAM76B	3.64	3.86	3.95	3.88	3.92	1.3	1.57	0.02	1.67	1.97	1	2.55	2.57723	7.5	1.3e-06	1.6e-06	4.85
P51114	Fragile X mental retardation syndrome-related protein 1 OS=Homo sapiens GN=FXR1 PE=1 SV=3	FXR1	4.71	4.44	4.6	5.17	4.78	3.17	3.45	2.92	2.28	3	1	1.78	3.852	7.49	1.3e-06	1.7e-06	4.83
P42357	Histidine ammonia-lyase OS=Homo sapiens GN=HAL PE=1 SV=1	HAL	6.67	7	7.19	7.09	7.54	5.61	5.91	5.64	5.85	6.29	3	1.24	6.47884	7.43	1.4e-06	1.8e-06	4.73
O43818	U3 small nucleolar RNA-interacting protein 2 OS=Homo sapiens GN=RRP9 PE=1 SV=1	RRP9	4.82	4.84	4.85	4.81	4.76	3.03	3.45	3.47	2.21	3.18	1	1.75	3.94157	7.42	1.5e-06	1.9e-06	4.7
P55201	Peregrin OS=Homo sapiens GN=BRPF1 PE=1 SV=2	BRPF1	6.39	6.35	6.29	6.44	6.17	5.02	5.63	5.17	5.39	5.41	2	1.01	5.82512	7.38	1.6e-06	2e-06	4.64
Q9UKA9	Polypyrimidine tract-binding protein 2 OS=Homo sapiens GN=PTBP2 PE=1 SV=1	PTBP2	4.76	4.47	4.3	4.43	4.61	2.82	2.83	1.5	2.41	2.96	1	2.01	3.51007	7.36	1.6e-06	2.1e-06	4.6
Q92616	eIF-2-alpha kinase activator GCN1 OS=Homo sapiens GN=GCN1 PE=1 SV=6	GCN1	5.04	4.61	5.13	5.44	5.28	3.39	3.56	3.49	2.35	2.17	2	2.11	4.04598	7.35	1.7e-06	2.1e-06	4.59
O43633	Charged multivesicular body protein 2a OS=Homo sapiens GN=CHMP2A PE=1 SV=1	CHMP2A	4.57	4.45	4.54	4.7	4.56	2.59	0.77	2.74	1.82	2.68	1	2.44	3.34321	7.35	1.7e-06	2.1e-06	4.58
O94979	Protein transport protein Sec31A OS=Homo sapiens GN=SEC31A PE=1 SV=3	SEC31A	6.35	6.38	6.85	6.94	6.69	5.43	5.74	5.8	5.43	5.49	2	1.07	6.10971	7.29	1.8e-06	2.3e-06	4.48
Q9NPJ6	Mediator of RNA polymerase II transcription subunit 4 OS=Homo sapiens GN=MED4 PE=1 SV=1	MED4	7.09	7.27	7.42	7.67	7.25	5.64	6.38	5.78	6.53	6.14	2	1.24	6.71645	7.29	1.8e-06	2.3e-06	4.47
Q9Y5L0	Transportin-3 OS=Homo sapiens GN=TNPO3 PE=1 SV=3	TNPO3	4.93	4.88	4.52	4.47	5.03	2.85	1.83	0.02	0.02	1.56	1	3.51	3.00946	7.59	2.1e-06	2.6e-06	4.46
P46063	ATP-dependent DNA helicase Q1 OS=Homo sapiens GN=RECQL PE=1 SV=3	RECQL	8.25	8.1	8.39	8.47	8.23	6.83	7.62	7.08	7.48	7.27	2	1.03	7.77183	7.25	1.9e-06	2.5e-06	4.42
Q6SPF0	Atherin OS=Homo sapiens GN=SAMD1 PE=1 SV=1	SAMD1	5.17	4.53	4.72	5.14	5.02	0.03	1.2	0.05	1.83	3	3	3.69	3.06862	7.7	2.3e-06	3e-06	4.37
P40763	Signal transducer and activator of transcription 3 OS=Homo sapiens GN=STAT3 PE=1 SV=2	STAT3	3.95	3.76	3.6	3.76	3.79	0.71	1.57	1.71	0.02	2	1	2.57	2.48787	7.21	2.1e-06	2.6e-06	4.34
P48634	Protein PRRC2A OS=Homo sapiens GN=PRRC2A PE=1 SV=3	PRRC2A	4.47	4.48	4.61	4.72	4.41	3.31	3.07	2.88	2.17	3.05	1	1.64	3.71575	7.16	2.3e-06	2.9e-06	4.25
P55209	Nucleosome assembly protein 1-like 1 OS=Homo sapiens GN=NAP1L1 PE=1 SV=1	NAP1L1	5.03	4.72	5.53	5.72	5.55	3.94	2.74	3.95	3.08	3.47	2	1.87	4.37289	7.16	2.3e-06	2.9e-06	4.25
P09467	Fructose-1,6-bisphosphatase 1 OS=Homo sapiens GN=FBP1 PE=1 SV=5	FBP1	4.51	4.35	4.56	4.72	4.49	2.87	2.88	3.11	1.67	2.73	1	1.87	3.58779	7.16	2.3e-06	2.9e-06	4.25
Q5JTH9	RRP12-like protein OS=Homo sapiens GN=RRP12 PE=1 SV=2	RRP12	4.9	4.74	5.14	4.84	4.81	3.74	3.93	3.42	3.2	3.38	1	1.36	4.20952	7.15	2.3e-06	2.9e-06	4.23
P78344	Eukaryotic translation initiation factor 4 gamma 2 OS=Homo sapiens GN=EIF4G2 PE=1 SV=1	EIF4G2	4.61	4.26	4.6	4.81	4.73	2.57	2.47	3.46	3.22	3.03	2	1.65	3.77651	7.15	2.3e-06	3e-06	4.22
P14868	Aspartate--tRNA ligase, cytoplasmic OS=Homo sapiens GN=DARS PE=1 SV=2	DARS	6.32	6.18	6.97	7.17	6.76	5.62	4.52	5.28	4.74	4.65	3	1.72	5.82099	7.38	2.6e-06	3.3e-06	4.19
Q8NCF5	NFATC2-interacting protein OS=Homo sapiens GN=NFATC2IP PE=1 SV=1	NFATC2IP	4.41	4.58	4.23	4.09	4.07	1.46	2.12	1.5	1.92	3.22	1	2.23	3.161	7.13	2.4e-06	3.1e-06	4.18
P49585	Choline-phosphate cytidylyltransferase A OS=Homo sapiens GN=PCYT1A PE=1 SV=2	PCYT1A	6.58	6.9	6.9	6.83	6.63	5.21	6.08	5.62	5.8	5.75	2	1.08	6.22955	7.09	2.6e-06	3.3e-06	4.12
O15379	Histone deacetylase 3 OS=Homo sapiens GN=HDAC3 PE=1 SV=2	HDAC3	5.34	5.59	5.63	5.65	5.51	4.35	4.66	4.66	4.66	4.37	1	1.01	5.04208	7.07	2.7e-06	3.3e-06	4.09
Q96L91	E1A-binding protein p400 OS=Homo sapiens GN=EP400 PE=1 SV=4	EP400	4.81	4.26	4.27	4.83	4.08	1.49	2.86	1.75	0.02	1.78	1	2.87	3.01502	7.12	2.7e-06	3.4e-06	4.09
Q16637	Survival motor neuron protein OS=Homo sapiens GN=SMN1 PE=1 SV=1	SMN1	3.7	3.85	3.62	3.65	5.87	1.53	0.02	1.33	1.36	0.01	1	3.29	2.49398	7.12	2.8e-06	3.4e-06	4.08
Q8TAT6	Nuclear protein localization protein 4 homolog OS=Homo sapiens GN=NPLOC4 PE=1 SV=3	NPLOC4	3.72	3.96	3.32	3.72	3.76	2.29	0.95	1.13	0.02	0.01	1	2.81	2.28894	7.06	2.7e-06	3.4e-06	4.07
Q9BQ15	SOSS complex subunit B1 OS=Homo sapiens GN=NABP2 PE=1 SV=1	NABP2	4.45	4.45	5.04	4.62	4.99	3.08	3.58	2.7	3.31	3.18	2	1.54	3.93936	7.06	2.7e-06	3.4e-06	4.07
Q9BYG3	MKI67 FHA domain-interacting nucleolar phosphoprotein OS=Homo sapiens GN=NIFK PE=1 SV=1	NIFK	5.49	5.61	5.81	5.64	5.74	4.6	4.84	4.28	4.71	4.71	1	1.03	5.14173	7.05	2.8e-06	3.4e-06	4.06
Q27J81	Inverted formin-2 OS=Homo sapiens GN=INF2 PE=1 SV=2	INF2	4.24	4.23	4.59	5.05	4.67	3.49	1.96	2.25	2.38	1.6	1	2.22	3.44696	7.05	2.8e-06	3.4e-06	4.05
Q13200	26S proteasome non-ATPase regulatory subunit 2 OS=Homo sapiens GN=PSMD2 PE=1 SV=3	PSMD2	3.89	4.05	4.05	4.02	4.28	1.75	1.73	2.12	0.02	2.07	1	2.52	2.79772	7.04	2.8e-06	3.5e-06	4.04
Q6P6C2	RNA demethylase ALKBH5 OS=Homo sapiens GN=ALKBH5 PE=1 SV=2	ALKBH5	3.68	3.66	3.71	3.38	3.99	0.99	1.39	2.19	1.77	2.04	1	2.01	2.67943	7.02	2.9e-06	3.6e-06	3.99
O95456	Proteasome assembly chaperone 1 OS=Homo sapiens GN=PSMG1 PE=1 SV=1	PSMG1	4.01	4.23	4.15	4.18	3.86	1.08	1.19	1.45	0.02	2.83	1	2.77	2.69914	7	3e-06	3.8e-06	3.95
P55010	Eukaryotic translation initiation factor 5 OS=Homo sapiens GN=EIF5 PE=1 SV=2	EIF5	4.34	3.93	3.75	4.3	4.36	2.87	1.04	1.45	2.28	1.69	1	2.27	3.00169	6.99	3.1e-06	3.8e-06	3.94
P11586	C-1-tetrahydrofolate synthase, cytoplasmic OS=Homo sapiens GN=MTHFD1 PE=1 SV=3	MTHFD1	4.57	4.68	5.12	5.35	5.06	3.26	3.99	2.47	2.71	2.93	2	1.89	4.01316	6.98	3.1e-06	3.9e-06	3.92
O43252	Bifunctional 3'-phosphoadenosine 5'-phosphosulfate synthase 1 OS=Homo sapiens GN=PAPSS1 PE=1 SV=2	PAPSS1	4.49	4.78	5.38	4.95	5.52	3.2	3.88	3.46	2.99	3.48	1	1.62	4.2134	6.96	3.3e-06	4e-06	3.88
O95365	Zinc finger and BTB domain-containing protein 7A OS=Homo sapiens GN=ZBTB7A PE=1 SV=1	ZBTB7A	3.22	2.86	2.45	2.25	3.12	0.01	0.02	0.02	0.02	1.12	1	2.54	1.50709	6.92	3.5e-06	4.3e-06	3.81
Q14254	Flotillin-2 OS=Homo sapiens GN=FLOT2 PE=1 SV=2	FLOT2	4.3	4.31	4.63	4.64	4.49	3.39	2.63	3.07	3.23	2.92	1	1.42	3.76202	6.89	3.7e-06	4.5e-06	3.76
Q96CT7	Coiled-coil domain-containing protein 124 OS=Homo sapiens GN=CCDC124 PE=1 SV=1	CCDC124	4.28	4.58	5.06	5.12	4.38	3.14	2.83	3.06	3.02	3.58	1	1.56	3.90451	6.86	3.9e-06	4.8e-06	3.7
Q15269	Periodic tryptophan protein 2 homolog OS=Homo sapiens GN=PWP2 PE=2 SV=2	PWP2	5.27	4.63	5.18	4.99	5.25	3.72	3.65	3.3	2.24	3.46	1	1.79	4.16857	6.85	4e-06	4.9e-06	3.67
P07355	Annexin A2 OS=Homo sapiens GN=ANXA2 PE=1 SV=2	ANXA2	9.84	9.96	10.52	10.31	10.12	9.19	9.49	9.25	9.27	9.28	6	0.85	9.72325	6.82	4.1e-06	5.1e-06	3.63
P85037	Forkhead box protein K1 OS=Homo sapiens GN=FOXK1 PE=1 SV=1	FOXK1	4.82	4.83	5.06	4.75	5.2	2.91	3.95	3.53	3.63	3.61	1	1.41	4.23051	6.82	4.2e-06	5.1e-06	3.63
P62191	26S proteasome regulatory subunit 4 OS=Homo sapiens GN=PSMC1 PE=1 SV=1	PSMC1	5.3	4.99	5.3	5.71	5.26	3.88	4.34	4.05	4.36	3.75	2	1.23	4.69541	6.82	4.2e-06	5.2e-06	3.62
Q99848	Probable rRNA-processing protein EBP2 OS=Homo sapiens GN=EBNA1BP2 PE=1 SV=2	EBNA1BP2	6.71	6.39	6.49	6.28	6.65	5.44	4.51	3.57	4.66	4.94	1	1.88	5.5634	7.14	5.5e-06	6.7e-06	3.48
P20248	Cyclin-A2 OS=Homo sapiens GN=CCNA2 PE=1 SV=2	CCNA2	3.31	3.56	3.36	3.82	3.46	1.3	0.02	1.84	1.43	1.51	1	2.28	2.36118	6.71	5e-06	6.2e-06	3.43
P43487	Ran-specific GTPase-activating protein OS=Homo sapiens GN=RANBP1 PE=1 SV=1	RANBP1	3.83	4.2	4.45	4.13	4.33	2.09	1.26	3.15	2.09	1.3	1	2.21	3.08286	6.71	5.1e-06	6.3e-06	3.42
P53396	ATP-citrate synthase OS=Homo sapiens GN=ACLY PE=1 SV=3	ACLY	4.42	4.34	4.5	4.24	4.5	2.71	2.05	2.22	0.02	1.82	1	2.64	3.08142	6.75	5.2e-06	6.4e-06	3.41
P41252	Isoleucine--tRNA ligase, cytoplasmic OS=Homo sapiens GN=IARS PE=1 SV=2	IARS	3.99	3.58	4.43	4.71	4.47	2.52	3.03	2.12	2.24	1.97	1	1.86	3.30522	6.7	5.1e-06	6.3e-06	3.41
P29372	DNA-3-methyladenine glycosylase OS=Homo sapiens GN=MPG PE=1 SV=3	MPG	6.79	6.93	7.34	7.26	7.12	5.44	6.43	5.71	6.18	5.84	3	1.17	6.50496	6.67	5.4e-06	6.6e-06	3.36
Q71RC2	La-related protein 4 OS=Homo sapiens GN=LARP4 PE=1 SV=3	LARP4	5.34	5.42	5.83	5.7	5.88	4.58	4.72	4.81	4.5	4.37	1	1.04	5.11383	6.66	5.5e-06	6.7e-06	3.34
P08697	Alpha-2-antiplasmin OS=Homo sapiens GN=SERPINF2 PE=1 SV=3	SERPINF2	5.58	5.87	6.02	6	5.8	4.54	4.83	5.15	5.01	4.79	1	0.99	5.35811	6.61	6e-06	7.4e-06	3.24
Q9Y3B9	RRP15-like protein OS=Homo sapiens GN=RRP15 PE=1 SV=2	RRP15	3.79	3.61	3.8	3.06	3.56	1.69	0.02	1.56	1.67	0.01	1	2.57	2.27605	6.58	6.4e-06	7.8e-06	3.18
Q71SY5	Mediator of RNA polymerase II transcription subunit 25 OS=Homo sapiens GN=MED25 PE=1 SV=2	MED25	3.43	3.47	3.62	3.83	3.75	2.45	1.63	1.8	1.96	2.04	1	1.65	2.7975	6.57	6.5e-06	8e-06	3.16
P53618	Coatomer subunit beta OS=Homo sapiens GN=COPB1 PE=1 SV=3	COPB1	6.21	6.42	6.81	7.01	6.64	5.38	5.32	5.93	5.38	4.82	2	1.26	5.99275	6.56	6.7e-06	8.1e-06	3.14
P08758	Annexin A5 OS=Homo sapiens GN=ANXA5 PE=1 SV=2	ANXA5	4.07	4.29	4.45	4.33	4.3	2.71	2.58	1.66	3.06	2.87	1	1.71	3.43295	6.56	6.7e-06	8.1e-06	3.14
Q9BQ67	Glutamate-rich WD repeat-containing protein 1 OS=Homo sapiens GN=GRWD1 PE=1 SV=1	GRWD1	4.38	4.23	4.18	3.93	3.8	2.12	2.12	1.97	0.02	0.01	1	2.86	2.67597	6.59	6.8e-06	8.3e-06	3.13
P19367	Hexokinase-1 OS=Homo sapiens GN=HK1 PE=1 SV=3	HK1	3.48	3.42	3.81	4.07	3.84	2.41	2	2.15	2.24	1.93	1	1.58	2.93634	6.54	6.8e-06	8.3e-06	3.11
P40227	T-complex protein 1 subunit zeta OS=Homo sapiens GN=CCT6A PE=1 SV=3	CCT6A	5.89	5.88	6.02	6.53	6.07	4.81	5.17	5.19	5.18	5.14	1	0.98	5.58874	6.54	6.9e-06	8.4e-06	3.1
Q9Y314	Nitric oxide synthase-interacting protein OS=Homo sapiens GN=NOSIP PE=1 SV=1	NOSIP	8.4	8.53	8.75	8.66	8.42	7.19	8.01	7.69	7.77	7.57	3	0.91	8.09954	6.54	6.9e-06	8.4e-06	3.1
Q9UKF6	Cleavage and polyadenylation specificity factor subunit 3 OS=Homo sapiens GN=CPSF3 PE=1 SV=1	CPSF3	7.16	7.3	7.41	7.34	7.13	6.05	6.62	6.57	6.57	6.25	2	0.85	6.84138	6.54	6.9e-06	8.4e-06	3.1
O14929	Histone acetyltransferase type B catalytic subunit OS=Homo sapiens GN=HAT1 PE=1 SV=1	HAT1	3.77	3.74	3.62	3.73	4.04	1.89	1.12	2.25	1.67	0.01	1	2.39	2.58433	6.52	7.1e-06	8.6e-06	3.07
Q14157	Ubiquitin-associated protein 2-like OS=Homo sapiens GN=UBAP2L PE=1 SV=2	UBAP2L	8.37	7.97	8.49	8.66	8.7	7.79	6.83	7.02	6.87	6.5	5	1.44	7.72078	6.88	8.2e-06	9.9e-06	3.07
Q9Y2L1	Exosome complex exonuclease RRP44 OS=Homo sapiens GN=DIS3 PE=1 SV=2	DIS3	6.47	6.73	6.74	6.46	6.45	4.86	5.54	6	5.39	4.97	3	1.22	5.96252	6.49	7.5e-06	9e-06	3.02
P35858	Insulin-like growth factor-binding protein complex acid labile subunit OS=Homo sapiens GN=IGFALS PE=1 SV=1	IGFALS	4.37	4.61	4.83	4.81	4.7	2.74	3.42	3	3.77	3.32	1	1.41	3.95743	6.49	7.5e-06	9.1e-06	3.01
Q99832	T-complex protein 1 subunit eta OS=Homo sapiens GN=CCT7 PE=1 SV=2	CCT7	4.86	5	5.1	4.56	4.58	3.28	3.62	3.97	3.52	3.25	1	1.29	4.17324	6.49	7.6e-06	9.2e-06	3.01
Q14160	Protein scribble homolog OS=Homo sapiens GN=SCRIB PE=1 SV=4	SCRIB	5.49	5.32	5.55	5.58	5.74	4.01	3.18	3.94	2.17	1.93	1	2.49	4.29187	6.83	9.8e-06	1.2e-05	2.89
P00918	Carbonic anhydrase 2 OS=Homo sapiens GN=CA2 PE=1 SV=2	CA2	4.45	4.53	4.57	4.59	4.74	3.45	3.24	3.67	3.41	2.92	1	1.24	3.9579	6.41	8.6e-06	1e-05	2.87
P07814	Bifunctional glutamate/proline--tRNA ligase OS=Homo sapiens GN=EPRS PE=1 SV=5	EPRS	6.91	6.47	7.29	7.93	7.38	5.95	5.66	6.05	5.64	5.53	2	1.43	6.47998	6.58	9.8e-06	1.2e-05	2.82
Q96DG6	Carboxymethylenebutenolidase homolog OS=Homo sapiens GN=CMBL PE=1 SV=1	CMBL	3.13	3.79	2.93	4.07	3.85	1.03	1.57	1.56	0.02	1.78	1	2.36	2.37233	6.37	9.3e-06	1.1e-05	2.79
P57678	Gem-associated protein 4 OS=Homo sapiens GN=GEMIN4 PE=1 SV=2	GEMIN4	6.11	6.99	6.23	7.09	6.2	5.09	5.38	5.06	5.59	5.16	1	1.27	5.89091	6.37	9.4e-06	1.1e-05	2.78
Q49A26	Putative oxidoreductase GLYR1 OS=Homo sapiens GN=GLYR1 PE=1 SV=3	GLYR1	4.13	4.48	4.34	3.86	4.42	2.05	2.3	0.02	2.28	0.01	1	2.91	2.78911	6.4	1.1e-05	1.3e-05	2.68
O75940	Survival of motor neuron-related-splicing factor 30 OS=Homo sapiens GN=SMNDC1 PE=1 SV=1	SMNDC1	8.34	8.58	8.59	8.43	8.16	6.98	7.74	7.6	7.43	7.74	2	0.92	7.95876	6.3	1.1e-05	1.3e-05	2.65
P40937	Replication factor C subunit 5 OS=Homo sapiens GN=RFC5 PE=1 SV=1	RFC5	2.9	3.55	3.79	3.38	3.58	1.34	0.02	2.04	0.02	1.24	1	2.51	2.18508	6.3	1.1e-05	1.3e-05	2.64
P84101	Small EDRK-rich factor 2 OS=Homo sapiens GN=SERF2 PE=1 SV=1	SERF2	6.44	6.73	6.85	6.76	6.77	5.61	5.39	5.79	6.24	5.75	1	0.95	6.23195	6.27	1.1e-05	1.4e-05	2.59
O75348	V-type proton ATPase subunit G 1 OS=Homo sapiens GN=ATP6V1G1 PE=1 SV=3	ATP6V1G1	3.44	3.38	2.27	4.04	3.59	1.03	0.02	1.5	0.02	1.35	1	2.56	2.06412	6.26	1.1e-05	1.4e-05	2.58
P38646	Stress-70 protein, mitochondrial OS=Homo sapiens GN=HSPA9 PE=1 SV=2	HSPA9	9.58	9.77	10.23	10.17	9.9	10.73	11.28	11.41	12.09	11.48	15	-1.47	10.6635	-6.9	1.5e-05	1.8e-05	2.55
O95396	Adenylyltransferase and sulfurtransferase MOCS3 OS=Homo sapiens GN=MOCS3 PE=1 SV=1	MOCS3	3.63	3.76	3.88	3.94	3.74	1.69	2.86	2.22	1.55	2.07	1	1.71	2.9339	6.25	1.2e-05	1.4e-05	2.55
P68371	Tubulin beta-4B chain OS=Homo sapiens GN=TUBB4B PE=1 SV=1	TUBB4B	4.78	4.71	5.15	5.05	4.83	3.66	4.11	3.82	3.92	3.67	1	1.07	4.37119	6.21	1.3e-05	1.5e-05	2.48
O00764	Pyridoxal kinase OS=Homo sapiens GN=PDXK PE=1 SV=1	PDXK	3.22	3.17	3.96	4.09	4.07	0.93	1.73	0.02	1.92	1.97	1	2.39	2.50861	6.19	1.3e-05	1.6e-05	2.43
O75832	26S proteasome non-ATPase regulatory subunit 10 OS=Homo sapiens GN=PSMD10 PE=1 SV=1	PSMD10	6.15	6.06	6.42	6.24	6.24	4.78	5.66	4.96	5.43	5.26	1	1	5.72125	6.18	1.3e-05	1.6e-05	2.42
P54886	Delta-1-pyrroline-5-carboxylate synthase OS=Homo sapiens GN=ALDH18A1 PE=1 SV=2	ALDH18A1	6.7	6.68	7.17	7.24	7.15	6.11	6.36	5.88	6.15	5.9	3	0.91	6.53498	6.17	1.4e-05	1.6e-05	2.4
Q9UKL0	REST corepressor 1 OS=Homo sapiens GN=RCOR1 PE=1 SV=2	RCOR1	4.92	4.95	4.56	5.12	4.66	2.73	3.54	3.72	3.55	3.83	1	1.37	4.15801	6.15	1.4e-05	1.7e-05	2.36
Q92609	TBC1 domain family member 5 OS=Homo sapiens GN=TBC1D5 PE=1 SV=1	TBC1D5	3.14	3.14	3.13	3.75	3.55	1.38	1.04	1.8	0.02	1.65	1	2.16	2.25843	6.14	1.4e-05	1.7e-05	2.35
E9PRG8	Uncharacterized protein C11orf98 OS=Homo sapiens GN=C11orf98 PE=4 SV=1	C11orf98	5.26	5.01	5.74	5.56	5.54	4.42	4.25	3.18	4.21	4.13	1	1.38	4.72899	6.14	1.4e-05	1.7e-05	2.34
P28290	Sperm-specific antigen 2 OS=Homo sapiens GN=SSFA2 PE=1 SV=3	SSFA2	3.57	3.74	4.39	4.57	4.11	2.89	2.74	1.89	1.67	2.1	1	1.82	3.16726	6.13	1.5e-05	1.7e-05	2.32
Q9NX58	Cell growth-regulating nucleolar protein OS=Homo sapiens GN=LYAR PE=1 SV=2	LYAR	4.93	5.13	5.4	5.56	5.22	4.28	3.93	4.16	4.07	4.53	1	1.05	4.72144	6.12	1.5e-05	1.8e-05	2.31
P05023	Sodium/potassium-transporting ATPase subunit alpha-1 OS=Homo sapiens GN=ATP1A1 PE=1 SV=1	ATP1A1	2.04	2.13	3.04	3.61	3.08	0.01	1.26	0.02	0.02	0.01	1	2.52	1.52166	6.12	1.5e-05	1.8e-05	2.31
Q6ZVX7	F-box only protein 50 OS=Homo sapiens GN=NCCRP1 PE=1 SV=1	NCCRP1	3.49	3.58	4.12	3.26	4	2.33	0.77	2.15	1.55	1.82	1	1.96	2.70692	6.12	1.5e-05	1.8e-05	2.3
P28074	Proteasome subunit beta type-5 OS=Homo sapiens GN=PSMB5 PE=1 SV=3	PSMB5	5.95	6.12	6.73	6.7	6.37	4.96	5.41	5.1	5.31	5.67	1	1.08	5.83149	6.1	1.5e-05	1.8e-05	2.27
Q9NQZ2	Something about silencing protein 10 OS=Homo sapiens GN=UTP3 PE=1 SV=1	UTP3	3.28	2.99	3.48	3.57	3.43	1.22	1.12	2.01	1.61	0.01	1	2.16	2.27118	6.08	1.6e-05	1.9e-05	2.22
Q8IU81	Interferon regulatory factor 2-binding protein 1 OS=Homo sapiens GN=IRF2BP1 PE=1 SV=1	IRF2BP1	6.5	6.63	6.91	6.96	6.43	5.28	6.15	5.7	5.8	5.54	2	0.99	6.18994	6.05	1.7e-05	2e-05	2.18
P49588	Alanine--tRNA ligase, cytoplasmic OS=Homo sapiens GN=AARS PE=1 SV=2	AARS	3.77	3.47	3.99	3.96	4.31	2.43	2.92	2.12	2.09	1.69	1	1.65	3.07587	6.04	1.7e-05	2e-05	2.16
Q5T280	Putative methyltransferase C9orf114 OS=Homo sapiens GN=SPOUT1 PE=1 SV=3	SPOUT1	3.69	4.12	3.88	3.51	3.89	2.85	2.23	1.71	2.41	2.07	1	1.56	3.03531	5.99	1.9e-05	2.2e-05	2.06
Q9NRF9	DNA polymerase epsilon subunit 3 OS=Homo sapiens GN=POLE3 PE=1 SV=1	POLE3	2.71	3.25	3.32	3.57	3.4	1.49	0.02	0.02	1.61	1.51	1	2.32	2.08908	5.97	2e-05	2.3e-05	2.02
Q09028	Histone-binding protein RBBP4 OS=Homo sapiens GN=RBBP4 PE=1 SV=3	RBBP4	2.69	3.29	2.19	2.32	2.94	0.01	0.02	1.5	0.02	0.01	1	2.37	1.49922	5.97	2e-05	2.3e-05	2.01
Q7Z2E3	Aprataxin OS=Homo sapiens GN=APTX PE=1 SV=2	APTX	4.31	4.79	4.84	4.83	4.58	3.31	2.95	3.98	3.25	3.38	1	1.3	4.02147	5.97	2e-05	2.3e-05	2.01
P61221	ATP-binding cassette sub-family E member 1 OS=Homo sapiens GN=ABCE1 PE=1 SV=1	ABCE1	4.35	4.67	4.67	5.06	4.95	3.53	3.62	3.88	3.23	3.57	1	1.17	4.1548	5.97	2e-05	2.3e-05	2.01
P51570	Galactokinase OS=Homo sapiens GN=GALK1 PE=1 SV=1	GALK1	4.32	4.4	4.24	4.64	4.46	3.44	2.88	3.39	2.24	2.89	1	1.44	3.68941	5.97	2e-05	2.3e-05	2.01
P38432	Coilin OS=Homo sapiens GN=COIL PE=1 SV=1	COIL	6.25	6.38	6.31	6.38	6.48	4.82	5.92	5.48	5.34	5.05	2	1.04	5.84184	5.96	2e-05	2.4e-05	1.99
Q8TF47	Zinc finger protein 90 homolog OS=Homo sapiens GN=ZFP90 PE=1 SV=2	ZFP90	2.79	3.25	3.53	3.64	3.21	0.01	1.52	1.33	0.02	1.82	1	2.34	2.1103	5.95	2.1e-05	2.4e-05	1.97
O60437	Periplakin OS=Homo sapiens GN=PPL PE=1 SV=4	PPL	5.22	5.32	5.83	5.6	5.21	4.59	4.51	4.49	4.54	4.45	1	0.92	4.97622	5.94	2.1e-05	2.4e-05	1.96
Q15436	Protein transport protein Sec23A OS=Homo sapiens GN=SEC23A PE=1 SV=2	SEC23A	4.72	4.37	4.92	5.37	5.33	3.78	3.7	3.63	3.92	3.39	1	1.26	4.31345	5.93	2.1e-05	2.5e-05	1.93
Q86X95	Corepressor interacting with RBPJ 1 OS=Homo sapiens GN=CIR1 PE=1 SV=1	CIR1	6.98	7.05	6.65	6.17	6.48	2.86	0.02	2.81	3.06	3.21	1	4.28	4.5293	7.37	3.7e-05	4.2e-05	1.92
O75368	SH3 domain-binding glutamic acid-rich-like protein OS=Homo sapiens GN=SH3BGRL PE=1 SV=1	SH3BGRL	2.85	3.35	3.19	3.26	2.78	0.01	1.63	0.02	0.02	1.69	1	2.41	1.87942	5.92	2.2e-05	2.5e-05	1.92
P49959	Double-strand break repair protein MRE11 OS=Homo sapiens GN=MRE11 PE=1 SV=3	MRE11	3.42	2.06	3.39	3.52	3.18	1.3	0.02	0.02	0.02	1.65	1	2.52	1.85784	5.92	2.2e-05	2.6e-05	1.91
Q92917	G patch domain and KOW motifs-containing protein OS=Homo sapiens GN=GPKOW PE=1 SV=2	GPKOW	8.15	8.44	8.6	8.45	8.24	7.17	7.81	7.65	7.73	7.62	2	0.78	7.98561	5.91	2.2e-05	2.6e-05	1.89
Q14574	Desmocollin-3 OS=Homo sapiens GN=DSC3 PE=1 SV=3	DSC3	6.12	6.66	6.97	6.91	6.99	5.34	5.6	5.26	5.35	6.2	3	1.18	6.1395	5.93	2.3e-05	2.7e-05	1.88
P07384	Calpain-1 catalytic subunit OS=Homo sapiens GN=CAPN1 PE=1 SV=1	CAPN1	3.42	2.82	4.26	3.99	3.97	1.76	1.4	2.44	2.05	1.56	2	1.85	2.76661	5.81	2.7e-05	3.1e-05	1.7
P48444	Coatomer subunit delta OS=Homo sapiens GN=ARCN1 PE=1 SV=1	ARCN1	6.25	6.35	6.96	7.24	7.1	5.91	5.85	5.38	5.59	5.7	3	1.09	6.23179	5.81	2.7e-05	3.1e-05	1.69
P39019	40S ribosomal protein S19 OS=Homo sapiens GN=RPS19 PE=1 SV=2	RPS19	8.98	8.95	9.41	9.48	9.36	8.49	8.57	8.69	8.48	8.44	5	0.7	8.88347	5.8	2.7e-05	3.2e-05	1.68
Q8TEM1	Nuclear pore membrane glycoprotein 210 OS=Homo sapiens GN=NUP210 PE=1 SV=3	NUP210	5.57	5.8	6.23	5.79	5.89	4.7	5.23	4.81	4.81	5.16	1	0.92	5.39847	5.77	2.9e-05	3.4e-05	1.62
Q9UMX3	Bcl-2-related ovarian killer protein OS=Homo sapiens GN=BOK PE=1 SV=1	BOK	4.79	4.62	6.57	5	4.48	2.54	2.74	3.06	3.47	3.38	1	2.05	4.06274	5.91	3.2e-05	3.7e-05	1.59
P33240	Cleavage stimulation factor subunit 2 OS=Homo sapiens GN=CSTF2 PE=1 SV=1	CSTF2	9.8	9.77	9.15	9.19	9.53	3.9	0.02	4.67	4.09	4.01	1	6.15	6.41196	7.36	6.4e-05	7.4e-05	1.45
Q14204	Cytoplasmic dynein 1 heavy chain 1 OS=Homo sapiens GN=DYNC1H1 PE=1 SV=5	DYNC1H1	5.03	4.68	5.4	5.71	5.23	4.13	2.86	4.41	3.34	3.3	3	1.6	4.40917	5.7	3.5e-05	4.1e-05	1.43
Q13868	Exosome complex component RRP4 OS=Homo sapiens GN=EXOSC2 PE=1 SV=2	EXOSC2	4.41	4.63	4.9	4.7	4.48	3.04	3.7	2.98	3.78	3.59	1	1.21	4.02108	5.64	3.7e-05	4.3e-05	1.37
Q9NXX6	Non-structural maintenance of chromosomes element 4 homolog A OS=Homo sapiens GN=NSMCE4A PE=1 SV=2	NSMCE4A	5.37	5.28	5.23	5.4	4.86	3.76	4.69	4.13	4.16	4.2	2	1.04	4.70543	5.63	3.8e-05	4.4e-05	1.34
Q8N9Q2	Protein SREK1IP1 OS=Homo sapiens GN=SREK1IP1 PE=1 SV=1	SREK1IP1	5.42	5.58	5.98	5.61	5.81	4.5	4.27	4.64	5.09	4.97	1	0.99	5.18616	5.61	3.9e-05	4.5e-05	1.31
Q9Y365	START domain-containing protein 10 OS=Homo sapiens GN=STARD10 PE=1 SV=2	STARD10	5	5.83	5.79	5.8	5.63	3.55	3.73	4.78	3.98	4.83	1	1.44	4.89039	5.6	4.4e-05	5.1e-05	1.2
Q86X55	Histone-arginine methyltransferase CARM1 OS=Homo sapiens GN=CARM1 PE=1 SV=3	CARM1	8.26	8.61	8.92	8.52	8.45	7.43	7.68	7.84	8.13	7.77	5	0.78	8.16096	5.55	4.4e-05	5.1e-05	1.18
O43663	Protein regulator of cytokinesis 1 OS=Homo sapiens GN=PRC1 PE=1 SV=2	PRC1	3.79	4.2	3.71	3.93	4.12	1.66	2.81	2.77	1.92	2.85	1	1.55	3.17448	5.52	4.7e-05	5.4e-05	1.12
Q9H3U1	Protein unc-45 homolog A OS=Homo sapiens GN=UNC45A PE=1 SV=1	UNC45A	5.12	4.97	5.02	5.44	5.53	4.19	3.22	2.55	3.65	4.38	2	1.62	4.40791	5.56	4.9e-05	5.6e-05	1.11
Q13503	Mediator of RNA polymerase II transcription subunit 21 OS=Homo sapiens GN=MED21 PE=1 SV=1	MED21	5.78	5.75	5.69	5.97	5.52	4.72	5.32	4.88	4.92	4.77	2	0.82	5.33253	5.51	4.8e-05	5.5e-05	1.1
Q13526	Peptidyl-prolyl cis-trans isomerase NIMA-interacting 1 OS=Homo sapiens GN=PIN1 PE=1 SV=1	PIN1	8.09	8.24	8.49	8.42	8.23	7.17	7.99	7.45	7.61	7.25	1	0.8	7.89327	5.49	5e-05	5.7e-05	1.06
Q00796	Sorbitol dehydrogenase OS=Homo sapiens GN=SORD PE=1 SV=4	SORD	7.63	7.81	7.99	8.1	7.91	6.87	7.01	7.13	7.58	7.15	2	0.74	7.51789	5.42	5.7e-05	6.6e-05	0.91
P36873	Serine/threonine-protein phosphatase PP1-gamma catalytic subunit OS=Homo sapiens GN=PPP1CC PE=1 SV=1	PPP1CC	3.9	4.16	4.3	4.16	4.28	2.68	2.76	1.89	3.1	3.29	1	1.41	3.45231	5.41	5.9e-05	6.8e-05	0.89
P02786	Transferrin receptor protein 1 OS=Homo sapiens GN=TFRC PE=1 SV=2	TFRC	3.89	4.12	4.48	4.48	4.22	3.08	3.15	3.18	2.09	3	1	1.34	3.56897	5.39	6e-05	6.9e-05	0.87
P17612	cAMP-dependent protein kinase catalytic subunit alpha OS=Homo sapiens GN=PRKACA PE=1 SV=2	PRKACA	4.49	4.64	5.33	5.03	5.26	4.16	3.61	3.15	3.96	3.76	1	1.22	4.33718	5.38	6.2e-05	7.1e-05	0.83
Q6AI08	HEAT repeat-containing protein 6 OS=Homo sapiens GN=HEATR6 PE=1 SV=1	HEATR6	2.66	3.24	3.29	2.35	2.67	1.22	1.39	1.27	0.02	0.01	1	2.06	1.81078	5.37	6.2e-05	7.2e-05	0.83
Q9UJU6	Drebrin-like protein OS=Homo sapiens GN=DBNL PE=1 SV=1	DBNL	3.05	3.29	3.34	3.38	3.76	1.84	1.57	1.66	2	0.01	1	1.95	2.39105	5.35	6.5e-05	7.5e-05	0.79
O95758	Polypyrimidine tract-binding protein 3 OS=Homo sapiens GN=PTBP3 PE=1 SV=2	PTBP3	6.73	6.94	6.83	7.89	6.82	4.76	6.21	4.87	4.4	4.55	1	2.08	6.0005	6.05	9.6e-05	0.00011	0.73
P15924	Desmoplakin OS=Homo sapiens GN=DSP PE=1 SV=3	DSP	11.84	12.14	12.47	12.4	12.9	10.81	10.95	10.52	11.32	11.56	51	1.32	11.6901	5.92	9.1e-05	0.0001	0.73
P25788	Proteasome subunit alpha type-3 OS=Homo sapiens GN=PSMA3 PE=1 SV=2	PSMA3	5.86	6	6.47	6.24	5.98	4.96	5.32	4.93	5.57	5.44	1	0.86	5.67773	5.31	7.1e-05	8.1e-05	0.7
O15294	UDP-N-acetylglucosamine--peptide N-acetylglucosaminyltransferase 110 kDa subunit OS=Homo sapiens GN=OGT PE=1 SV=3	OGT	5.56	5.75	6.2	5.95	5.84	4.55	4.82	5.53	4.84	4.59	2	0.99	5.36239	5.3	7.2e-05	8.2e-05	0.68
Q9H147	Deoxynucleotidyltransferase terminal-interacting protein 1 OS=Homo sapiens GN=DNTTIP1 PE=1 SV=2	DNTTIP1	3.97	4.06	3.19	3.41	3.65	1.72	1.78	1.75	3.06	1.46	1	1.7	2.80569	5.29	7.4e-05	8.4e-05	0.66
Q7Z478	ATP-dependent RNA helicase DHX29 OS=Homo sapiens GN=DHX29 PE=1 SV=2	DHX29	2.73	3.08	1.72	1.56	3.34	0.01	1.04	0.02	0.02	0.01	1	2.26	1.3505	5.26	7.9e-05	9e-05	0.59
Q8NF37	Lysophosphatidylcholine acyltransferase 1 OS=Homo sapiens GN=LPCAT1 PE=1 SV=2	LPCAT1	4.39	4.71	4.56	5.32	4.73	3.5	3.96	3.66	3.79	3.51	2	1.06	4.21231	5.23	8.3e-05	9.5e-05	0.54
O95926	Pre-mRNA-splicing factor SYF2 OS=Homo sapiens GN=SYF2 PE=1 SV=1	SYF2	3.87	4.39	3.9	2.91	3.54	1.22	2.09	1.56	2.13	2.77	1	1.77	2.83691	5.23	8.3e-05	9.5e-05	0.53
P17026	Zinc finger protein 22 OS=Homo sapiens GN=ZNF22 PE=1 SV=3	ZNF22	3.46	3.99	4.24	3.98	3.92	2.37	3.03	1.61	2.41	2.87	1	1.46	3.18866	5.15	9.7e-05	0.00011	0.37
Q96RE7	Nucleus accumbens-associated protein 1 OS=Homo sapiens GN=NACC1 PE=1 SV=1	NACC1	3.88	4.2	3.3	4.28	4.39	2.39	2.92	1.89	2.41	3.1	1	1.47	3.277	5.12	0.0001	0.00012	0.31
Q15149	Plectin OS=Homo sapiens GN=PLEC PE=1 SV=3	PLEC	12.96	12.82	13.17	13.23	13.13	12.54	12.73	12.48	12.57	12.58	109	0.48	12.8205	5.1	0.00011	0.00012	0.27
Q9UL25	Ras-related protein Rab-21 OS=Homo sapiens GN=RAB21 PE=1 SV=3	RAB21	4.06	3.65	4.14	4.04	4.01	2.43	2.97	2.08	0.02	1.46	1	2.19	2.88585	5.12	0.00011	0.00013	0.24
Q9H7Z3	Protein NRDE2 homolog OS=Homo sapiens GN=NRDE2 PE=1 SV=3	NRDE2	3.85	3.61	3.54	3.57	3.71	1.34	2.16	2.22	3.08	1.86	1	1.52	2.89369	5.08	0.00011	0.00013	0.23
P29692	Elongation factor 1-delta OS=Homo sapiens GN=EEF1D PE=1 SV=5	EEF1D	6.25	6.06	6.61	6.84	6.72	5.59	5.71	5.97	5.62	5.58	1	0.8	6.09501	5.07	0.00011	0.00013	0.2
O95340	Bifunctional 3'-phosphoadenosine 5'-phosphosulfate synthase 2 OS=Homo sapiens GN=PAPSS2 PE=1 SV=2	PAPSS2	3.72	3.54	4.37	4.5	4.04	2.33	3.29	2.94	2.24	2.14	1	1.44	3.30992	5.06	0.00012	0.00013	0.19
Q04695	Keratin, type I cytoskeletal 17 OS=Homo sapiens GN=KRT17 PE=1 SV=2	KRT17	8.26	8.71	8.92	8.73	8.59	6.95	7.26	6.68	6.94	8.25	5	1.42	7.9296	5.53	0.00016	0.00018	0.12
Q9H7E9	UPF0488 protein C8orf33 OS=Homo sapiens GN=C8orf33 PE=1 SV=1	C8orf33	2.93	2.25	2.27	3.49	3.42	0.01	1.78	0.02	0.02	1.56	1	2.2	1.77414	4.9	0.00016	0.00018	-0.15
O75369	Filamin-B OS=Homo sapiens GN=FLNB PE=1 SV=2	FLNB	10.38	10.31	10.64	10.88	10.72	9.98	10.13	9.84	10.15	9.9	18	0.58	10.294	4.88	0.00017	0.00019	-0.2
Q16891	MICOS complex subunit MIC60 OS=Homo sapiens GN=IMMT PE=1 SV=1	IMMT	3.85	3.46	4.33	4.27	4.13	2.94	1.87	3	2	3.14	1	1.42	3.30013	4.75	0.00022	0.00025	-0.46
P84085	ADP-ribosylation factor 5 OS=Homo sapiens GN=ARF5 PE=1 SV=2	ARF5	3.8	3.9	4.01	4.03	3.59	2.65	1.52	3.18	1.87	2.83	1	1.46	3.13677	4.74	0.00022	0.00025	-0.47
Q96GC6	Neurotrophin receptor-interacting factor homolog OS=Homo sapiens GN=ZNF274 PE=1 SV=2	ZNF274	3.04	3.02	3.9	3.22	2.65	1.34	2	2.01	1.72	1.74	1	1.4	2.46365	4.73	0.00023	0.00025	-0.49
Q07157	Tight junction protein ZO-1 OS=Homo sapiens GN=TJP1 PE=1 SV=3	TJP1	3.98	5.12	4.32	4.75	4.54	3.12	3.72	3.61	3.52	3.38	1	1.07	4.005	4.73	0.00023	0.00026	-0.5
P61129	Zinc finger CCCH domain-containing protein 6 OS=Homo sapiens GN=ZC3H6 PE=1 SV=2	ZC3H6	5.66	5.79	6.03	6.31	5.61	4.34	5.38	5.26	4.88	4.95	2	0.92	5.42062	4.71	0.00024	0.00026	-0.53
Q9UK53	Inhibitor of growth protein 1 OS=Homo sapiens GN=ING1 PE=1 SV=2	ING1	4.49	4.41	4.3	5.2	4.8	3.2	3.61	3.99	3.74	3.48	1	1.03	4.12261	4.71	0.00024	0.00027	-0.54
Q86U86	Protein polybromo-1 OS=Homo sapiens GN=PBRM1 PE=1 SV=1	PBRM1	3.64	3.45	3	3.14	3.08	2.43	0.02	1.5	0.02	1.93	1	2.08	2.22009	4.68	0.00025	0.00028	-0.6
Q6P1X5	Transcription initiation factor TFIID subunit 2 OS=Homo sapiens GN=TAF2 PE=1 SV=3	TAF2	5.81	5.9	6.17	6.1	5.86	4.91	5.67	4.83	5.33	5.26	1	0.76	5.58289	4.67	0.00026	0.00029	-0.63
O00410	Importin-5 OS=Homo sapiens GN=IPO5 PE=1 SV=4	IPO5	4.09	4.4	4.61	4.76	4.78	3.04	1.33	3.28	3.62	3.28	1	1.62	3.71804	4.58	0.00033	0.00038	-0.87
Q9H9L3	Interferon-stimulated 20 kDa exonuclease-like 2 OS=Homo sapiens GN=ISG20L2 PE=1 SV=1	ISG20L2	2.77	2.16	2.34	2.39	3.02	1.34	1.26	0.02	0.02	1.3	1	1.75	1.66141	4.54	0.00034	0.00038	-0.9
P10768	S-formylglutathione hydrolase OS=Homo sapiens GN=ESD PE=1 SV=2	ESD	2.79	2.97	3.25	3.35	2.94	1.84	1.87	1.75	2	2.04	1	1.16	2.47998	4.52	0.00035	0.00039	-0.94
P62861	40S ribosomal protein S30 OS=Homo sapiens GN=FAU PE=1 SV=1	FAU	9	9.1	9.24	9.65	9.93	9.03	8.08	7.88	8.37	8.07	2	1.1	8.83733	4.8	0.00042	0.00047	-0.94
Q5T1M5	FK506-binding protein 15 OS=Homo sapiens GN=FKBP15 PE=1 SV=2	FKBP15	8.03	8.45	8.89	8.63	8.39	7.41	7.96	7.24	8.02	7.83	2	0.79	8.08344	4.53	0.00037	0.00041	-0.97
Q9BVP2	Guanine nucleotide-binding protein-like 3 OS=Homo sapiens GN=GNL3 PE=1 SV=2	GNL3	4.15	3.58	3.6	3.95	4.21	3.04	2.95	1.66	2.05	3.03	1	1.35	3.22219	4.48	0.00038	0.00043	-1.03
O14745	Na(+)/H(+) exchange regulatory cofactor NHE-RF1 OS=Homo sapiens GN=SLC9A3R1 PE=1 SV=4	SLC9A3R1	8.9	8.77	8.95	9.14	9.05	6.88	7.16	7.14	6.43	8.58	5	1.72	8.10025	5.08	0.00056	0.00062	-1.04
O95782	AP-2 complex subunit alpha-1 OS=Homo sapiens GN=AP2A1 PE=1 SV=3	AP2A1	6.92	7.04	7.74	7.72	7.58	6.28	7.09	6.14	5.66	6.05	2	1.15	6.82274	4.67	0.00047	0.00052	-1.09
Q9UBC2	Epidermal growth factor receptor substrate 15-like 1 OS=Homo sapiens GN=EPS15L1 PE=1 SV=1	EPS15L1	3.8	3.64	3.41	4.12	4.03	3.02	1.96	1.06	2.28	3	1	1.54	3.03108	4.45	0.00041	0.00046	-1.09
Q9Y285	Phenylalanine--tRNA ligase alpha subunit OS=Homo sapiens GN=FARSA PE=1 SV=3	FARSA	2.74	2.86	1.34	3.12	2.76	0.01	1.46	0.02	0.02	1.41	1	1.98	1.57318	4.44	0.00042	0.00046	-1.11
P47929	Galectin-7 OS=Homo sapiens GN=LGALS7 PE=1 SV=2	LGALS7	4.71	5.12	6.1	5.94	4.87	3.96	3.86	2.98	4.16	4.57	2	1.44	4.62593	4.5	0.00052	0.00058	-1.25
Q96EY4	Translation machinery-associated protein 16 OS=Homo sapiens GN=TMA16 PE=1 SV=2	TMA16	4.27	4.46	4.72	4.37	4.18	2.97	3.8	3.42	3.86	3.27	1	0.94	3.931	4.3	0.00055	0.00061	-1.4
P14923	Junction plakoglobin OS=Homo sapiens GN=JUP PE=1 SV=3	JUP	9.89	10.41	10.43	10.38	11.25	8.65	8.94	8.15	9.43	9.59	13	1.52	9.71213	4.8	0.00082	0.0009	-1.45
Q5T1V6	Probable ATP-dependent RNA helicase DDX59 OS=Homo sapiens GN=DDX59 PE=1 SV=1	DDX59	3.31	2.86	1.48	3.85	3.05	1.46	1.63	1.39	0.02	0.01	1	2.01	1.9048	4.27	0.00059	0.00066	-1.47
Q96P63	Serpin B12 OS=Homo sapiens GN=SERPINB12 PE=1 SV=1	SERPINB12	6.16	6.66	6.91	6.89	7.08	5.52	5.86	4.97	6	6.31	3	1.01	6.2372	4.35	0.00065	0.00072	-1.49
Q14587	Zinc finger protein 268 OS=Homo sapiens GN=ZNF268 PE=1 SV=2	ZNF268	4.19	4.29	4.67	4.28	4.26	3.63	3.83	2.94	3.16	3.55	1	0.92	3.8803	4.25	0.00061	0.00068	-1.5
O76094	Signal recognition particle subunit SRP72 OS=Homo sapiens GN=SRP72 PE=1 SV=3	SRP72	3.16	3.31	3.49	4.05	3.98	2.57	3.01	2.32	2.13	2.2	1	1.15	3.02216	4.25	0.00061	0.00068	-1.51
P51397	Death-associated protein 1 OS=Homo sapiens GN=DAP PE=1 SV=3	DAP	4.93	5.03	5.7	5.71	4.9	3.99	4.37	4.58	4.4	4.65	1	0.85	4.82583	4.19	0.0007	0.00077	-1.64
Q8TAA9	Vang-like protein 1 OS=Homo sapiens GN=VANGL1 PE=1 SV=1	VANGL1	3.71	4.29	4.16	4.12	4.1	2.98	3.34	2.96	3.5	3.21	1	0.88	3.63556	4.19	0.0007	0.00077	-1.64
P35998	26S proteasome regulatory subunit 7 OS=Homo sapiens GN=PSMC2 PE=1 SV=3	PSMC2	3.46	2.93	1.83	4.44	3.55	2.35	0.02	1.39	0.02	1.51	1	2.18	2.14935	4.21	0.00071	0.00079	-1.64
Q15370	Elongin-B OS=Homo sapiens GN=ELOB PE=1 SV=1	ELOB	4.75	4.95	5.3	5.37	4.99	3.86	4.55	4.22	4.45	4.46	1	0.76	4.68923	4.18	0.00071	0.00078	-1.65
O95071	E3 ubiquitin-protein ligase UBR5 OS=Homo sapiens GN=UBR5 PE=1 SV=2	UBR5	1.96	3.17	3.15	3.06	2.82	1.56	0.02	2.08	0.02	1.35	1	1.83	1.9192	4.17	0.00072	0.0008	-1.67
P04196	Histidine-rich glycoprotein OS=Homo sapiens GN=HRG PE=1 SV=1	HRG	6	5.96	5.9	6.39	5.86	6.4	7.01	6.52	6.73	6.47	1	-0.6	6.32351	-4.14	0.00077	0.00085	-1.74
P00734	Prothrombin OS=Homo sapiens GN=F2 PE=1 SV=2	F2	4.77	5.34	5.71	5.28	5	3.96	4.57	4.41	4.2	4.79	1	0.83	4.80398	4.13	0.00079	0.00088	-1.77
Q10567	AP-1 complex subunit beta-1 OS=Homo sapiens GN=AP1B1 PE=1 SV=2	AP1B1	3.94	3.99	4.42	4.37	4.67	3	3.61	3.3	3.41	1.86	1	1.24	3.65531	4.11	0.00082	0.0009	-1.8
P50570	Dynamin-2 OS=Homo sapiens GN=DNM2 PE=1 SV=2	DNM2	5.19	5.18	5.85	5.87	5.62	4.74	4.77	4.65	5.15	4.84	2	0.71	5.18662	4.1	0.00083	0.00092	-1.82
P20042	Eukaryotic translation initiation factor 2 subunit 2 OS=Homo sapiens GN=EIF2S2 PE=1 SV=2	EIF2S2	6.49	6.84	7.3	7.07	6.71	5.74	6.37	6.28	6.35	6.33	2	0.67	6.54829	4.06	0.00091	0.001	-1.9
Q9Y4K1	Beta/gamma crystallin domain-containing protein 1 OS=Homo sapiens GN=CRYBG1 PE=1 SV=3	CRYBG1	3.28	2.19	3.53	3.33	3.22	1.87	1.87	1.71	0.02	1.97	1	1.62	2.29829	4.06	0.00092	0.001	-1.92
P55957	BH3-interacting domain death agonist OS=Homo sapiens GN=BID PE=1 SV=1	BID	3.66	3.19	3.65	3.81	3.73	2.45	2.99	2.12	2.13	3.01	1	1.07	3.07341	4.05	0.00092	0.001	-1.92
P49903	Selenide, water dikinase 1 OS=Homo sapiens GN=SEPHS1 PE=1 SV=2	SEPHS1	2.66	2.28	2.48	3.16	2.76	0.01	1.52	1.27	1.43	1.74	1	1.48	1.93021	4.04	0.00095	0.001	-1.95
P51946	Cyclin-H OS=Homo sapiens GN=CCNH PE=1 SV=1	CCNH	3.72	4.16	4.18	4.02	4.22	2.76	2.81	3.61	3.23	3.39	1	0.9	3.60933	3.95	0.0011	0.0013	-2.14
Q8N1N4	Keratin, type II cytoskeletal 78 OS=Homo sapiens GN=KRT78 PE=1 SV=2	KRT78	8.1	8.74	8.88	8.73	9.37	7.05	7.66	7.04	7.78	8.35	6	1.19	8.16992	4.2	0.0016	0.0018	-2.24
Q96G21	U3 small nucleolar ribonucleoprotein protein IMP4 OS=Homo sapiens GN=IMP4 PE=1 SV=1	IMP4	2.74	2.8	2.48	3.12	3.27	1.22	1.96	2.12	1.55	0.01	1	1.51	2.12785	3.9	0.0013	0.0014	-2.25
Q14690	Protein RRP5 homolog OS=Homo sapiens GN=PDCD11 PE=1 SV=3	PDCD11	3.3	2.95	3.06	2.28	3.46	2.29	2.09	1.45	1.49	1.74	1	1.2	2.41116	3.9	0.0013	0.0014	-2.25
Q8NE71	ATP-binding cassette sub-family F member 1 OS=Homo sapiens GN=ABCF1 PE=1 SV=2	ABCF1	4.78	4.67	5.24	5.08	4.67	3.88	4.46	4.41	4.13	4	1	0.71	4.53316	3.88	0.0013	0.0015	-2.29
O15372	Eukaryotic translation initiation factor 3 subunit H OS=Homo sapiens GN=EIF3H PE=1 SV=1	EIF3H	3.08	3.01	3.43	3.22	3.34	1.49	0.02	2.12	1.55	2.85	1	1.61	2.40945	3.87	0.0014	0.0015	-2.31
Q9UNL2	Translocon-associated protein subunit gamma OS=Homo sapiens GN=SSR3 PE=1 SV=1	SSR3	3.71	3.9	4.2	4.36	3.81	2.73	3.74	3.07	1.82	1.35	1	1.45	3.27069	3.87	0.0014	0.0015	-2.33
Q9HCE1	Putative helicase MOV-10 OS=Homo sapiens GN=MOV10 PE=1 SV=2	MOV10	2.53	3.01	1.54	3.12	3.06	0.01	1.52	1.66	0.02	1.51	1	1.71	1.79787	3.85	0.0014	0.0016	-2.36
Q15050	Ribosome biogenesis regulatory protein homolog OS=Homo sapiens GN=RRS1 PE=1 SV=2	RRS1	4.56	4.12	4.58	4.51	4.64	3.71	0.68	2.16	2.84	3.6	2	1.89	3.54024	3.96	0.0017	0.0019	-2.42
Q14247	Src substrate cortactin OS=Homo sapiens GN=CTTN PE=1 SV=2	CTTN	9.82	9.7	10.1	10.32	10.12	9.37	9.61	9.6	9.64	9.58	9	0.45	9.78621	3.78	0.0016	0.0018	-2.5
Q13409	Cytoplasmic dynein 1 intermediate chain 2 OS=Homo sapiens GN=DYNC1I2 PE=1 SV=3	DYNC1I2	3.76	4.19	4.74	4.89	4.36	3.77	3.26	3.57	3.62	3.4	1	0.87	3.95664	3.77	0.0017	0.0018	-2.52
Q13867	Bleomycin hydrolase OS=Homo sapiens GN=BLMH PE=1 SV=1	BLMH	6.95	7.38	7.52	7.51	8.61	5.07	5.8	4.34	5.96	6.78	2	2.01	6.59328	4.19	0.0025	0.0027	-2.56
Q06787	Synaptic functional regulator FMR1 OS=Homo sapiens GN=FMR1 PE=1 SV=1	FMR1	3.99	3.65	4.07	4.47	3.78	2.73	2.12	3.21	3.82	2.59	1	1.1	3.4452	3.7	0.002	0.0021	-2.68
Q14692	Ribosome biogenesis protein BMS1 homolog OS=Homo sapiens GN=BMS1 PE=1 SV=1	BMS1	4.71	4.53	4.38	4.54	4.56	3.85	4.1	3.87	3.63	4.09	1	0.64	4.22685	3.69	0.002	0.0021	-2.69
P35080	Profilin-2 OS=Homo sapiens GN=PFN2 PE=1 SV=3	PFN2	6.81	7.02	7.45	7.42	7.2	6.17	6.97	5.8	6.83	6.27	1	0.77	6.79497	3.72	0.0021	0.0023	-2.72
O75762	Transient receptor potential cation channel subfamily A member 1 OS=Homo sapiens GN=TRPA1 PE=1 SV=3	TRPA1	3.59	3.38	4.15	4.32	3.89	1.69	2.83	2.04	0.02	3.4	1	1.87	2.93194	3.72	0.0023	0.0025	-2.78
Q9UNX4	WD repeat-containing protein 3 OS=Homo sapiens GN=WDR3 PE=1 SV=1	WDR3	2.87	1.67	3	3.2	2.74	1.42	1.52	1.97	0.02	1.18	1	1.48	1.95804	3.64	0.0022	0.0024	-2.8
Q14789	Golgin subfamily B member 1 OS=Homo sapiens GN=GOLGB1 PE=1 SV=2	GOLGB1	5.49	5.44	6.11	6.04	5.74	4.59	5.44	5.38	5.06	5.01	2	0.67	5.43007	3.61	0.0024	0.0026	-2.86
P51148	Ras-related protein Rab-5C OS=Homo sapiens GN=RAB5C PE=1 SV=2	RAB5C	2.59	2.19	3.19	2.09	3.37	1.89	0.02	0.02	1.82	1.56	1	1.63	1.87385	3.6	0.0024	0.0026	-2.89
Q8TBP6	Solute carrier family 25 member 40 OS=Homo sapiens GN=SLC25A40 PE=1 SV=1	SLC25A40	6.76	7.22	7.38	7.22	6.91	6.17	6.84	6.65	6.64	6.52	1	0.53	6.83043	3.58	0.0025	0.0027	-2.92
Q13310	Polyadenylate-binding protein 4 OS=Homo sapiens GN=PABPC4 PE=1 SV=1	PABPC4	5.25	5.07	5.51	5.46	5.48	4.48	4.72	4.75	5.18	4.78	1	0.57	5.06755	3.56	0.0026	0.0028	-2.96
P41743	Protein kinase C iota type OS=Homo sapiens GN=PRKCI PE=1 SV=2	PRKCI	2.66	2.19	3.3	3.68	3.61	1.56	1.39	1.56	0.02	2.87	1	1.61	2.28422	3.53	0.0028	0.003	-3.04
Q8N9R8	Protein SCAI OS=Homo sapiens GN=SCAI PE=1 SV=2	SCAI	5.55	5.7	5.93	6.04	5.51	4.77	5.37	5.54	5.1	5.01	1	0.59	5.45173	3.53	0.0028	0.003	-3.04
Q08188	Protein-glutamine gamma-glutamyltransferase E OS=Homo sapiens GN=TGM3 PE=1 SV=4	TGM3	7.26	7.73	7.92	7.95	8.37	6.24	6.45	5.65	7.01	7.52	3	1.27	7.21029	3.78	0.0036	0.0039	-3.05
Q9UHB9	Signal recognition particle subunit SRP68 OS=Homo sapiens GN=SRP68 PE=1 SV=2	SRP68	3.01	2.22	3.75	3.02	3.06	1.69	2.12	2.22	1.36	2.17	1	1.1	2.46311	3.44	0.0034	0.0037	-3.22
Q96B26	Exosome complex component RRP43 OS=Homo sapiens GN=EXOSC8 PE=1 SV=1	EXOSC8	4.86	3.92	6.26	3.76	3.45	2.45	3.95	1.71	1.92	2.04	1	2.04	3.43045	3.59	0.0041	0.0044	-3.25
Q96PZ0	Pseudouridylate synthase 7 homolog OS=Homo sapiens GN=PUS7 PE=1 SV=2	PUS7	2.73	2.97	1.54	2.25	2.72	1.17	1.57	0.02	1.49	1.3	1	1.33	1.77615	3.39	0.0037	0.004	-3.32
Q16204	Coiled-coil domain-containing protein 6 OS=Homo sapiens GN=CCDC6 PE=1 SV=2	CCDC6	4.67	5.05	5.39	5.5	4.93	3.84	4.9	4.25	4.75	3.73	1	0.81	4.70169	3.38	0.0039	0.0042	-3.35
P07237	Protein disulfide-isomerase OS=Homo sapiens GN=P4HB PE=1 SV=3	P4HB	3.8	3.99	4.66	4.47	4.43	3.47	3.54	3.42	2.97	3.97	1	0.79	3.87148	3.37	0.0039	0.0042	-3.36
Q5D862	Filaggrin-2 OS=Homo sapiens GN=FLG2 PE=1 SV=1	FLG2	8.86	9.46	9.73	9.69	10.46	7.68	8.58	7.43	8.81	8.9	7	1.36	8.9605	3.6	0.0058	0.0062	-3.47
P48594	Serpin B4 OS=Homo sapiens GN=SERPINB4 PE=1 SV=2	SERPINB4	5.65	5.76	8.83	5.91	5.67	4.25	4.57	3.87	3.97	4.09	2	2.21	5.25694	3.63	0.006	0.0064	-3.47
Q02413	Desmoglein-1 OS=Homo sapiens GN=DSG1 PE=1 SV=2	DSG1	8.36	8.59	8.86	8.8	9.62	7.07	7.99	7	7.75	8.54	8	1.17	8.2575	3.54	0.0057	0.0061	-3.5
O95433	Activator of 90 kDa heat shock protein ATPase homolog 1 OS=Homo sapiens GN=AHSA1 PE=1 SV=1	AHSA1	4.97	5.13	5.9	5.67	5.04	4.47	4.86	5.02	4.68	4.28	1	0.68	5.00116	3.3	0.0045	0.0049	-3.51
Q15257	Serine/threonine-protein phosphatase 2A activator OS=Homo sapiens GN=PTPA PE=1 SV=3	PTPA	5.08	5.36	5.87	5.7	5.57	4.14	5.44	4.79	4.93	4.75	1	0.71	5.16219	3.28	0.0047	0.005	-3.55
Q12931	Heat shock protein 75 kDa, mitochondrial OS=Homo sapiens GN=TRAP1 PE=1 SV=3	TRAP1	5.6	5.43	5.77	5.62	5.72	4.69	4.84	5.12	5.65	5.08	1	0.55	5.35274	3.24	0.0052	0.0055	-3.64
P35606	Coatomer subunit beta' OS=Homo sapiens GN=COPB2 PE=1 SV=2	COPB2	8.73	8.4	9.17	9.56	9.26	8.39	8.4	8.4	8.72	8.36	4	0.57	8.73785	3.24	0.0055	0.0059	-3.68
O95983	Methyl-CpG-binding domain protein 3 OS=Homo sapiens GN=MBD3 PE=1 SV=1	MBD3	1.93	1.92	2.41	3.08	2.99	1.75	1.52	1.84	0.02	0.01	1	1.44	1.74713	3.2	0.0055	0.0059	-3.71
Q96HR3	Mediator of RNA polymerase II transcription subunit 30 OS=Homo sapiens GN=MED30 PE=1 SV=1	MED30	5.05	5.49	5.91	5.67	5.58	4.71	5.33	4.82	5.07	5.02	1	0.55	5.26495	3.17	0.006	0.0064	-3.78
P07339	Cathepsin D OS=Homo sapiens GN=CTSD PE=1 SV=1	CTSD	3.75	4.13	6.2	4.59	5.35	3.33	3.91	2.08	3.39	3.65	1	1.53	4.03745	3.27	0.0071	0.0075	-3.81
P04259	Keratin, type II cytoskeletal 6B OS=Homo sapiens GN=KRT6B PE=1 SV=5	KRT6B	6.43	6.95	7.65	6.89	6.68	5.82	6.09	6.09	6.29	6.84	3	0.69	6.57334	3.17	0.0066	0.007	-3.84
P04264	Keratin, type II cytoskeletal 1 OS=Homo sapiens GN=KRT1 PE=1 SV=6	KRT1	14.9	15.82	15.89	15.81	15.85	13.66	14.41	13.46	14.51	15.5	40	1.35	14.9817	3.37	0.0092	0.0097	-3.91
Q5T0W9	Protein FAM83B OS=Homo sapiens GN=FAM83B PE=1 SV=1	FAM83B	2.6	2.88	1.83	1.92	2.8	1.53	1.63	1.45	0.02	1.41	1	1.2	1.80536	3.09	0.007	0.0075	-3.94
Q9BTT4	Mediator of RNA polymerase II transcription subunit 10 OS=Homo sapiens GN=MED10 PE=1 SV=1	MED10	2.79	2.86	3.65	4.33	3.09	1.46	1.87	2.88	2.09	2.85	1	1.12	2.78655	3.08	0.0072	0.0077	-3.97
Q9C0H6	Kelch-like protein 4 OS=Homo sapiens GN=KLHL4 PE=1 SV=2	KLHL4	4.77	5.26	5.69	5.31	4.8	4.07	4.9	4.7	4.38	4.63	1	0.63	4.85181	3.05	0.0076	0.0081	-4.03
P35527	Keratin, type I cytoskeletal 9 OS=Homo sapiens GN=KRT9 PE=1 SV=3	KRT9	14.07	15.07	15.19	14.97	14.4	12.84	13.34	12.82	13.48	14.71	33	1.3	14.0888	3.29	0.01	0.011	-4.04
P05164	Myeloperoxidase OS=Homo sapiens GN=MPO PE=1 SV=1	MPO	7.62	6.15	6.41	6.43	6.1	5.06	6.53	5.3	5.26	5.17	4	1.08	6.00258	3.13	0.01	0.011	-4.13
P08779	Keratin, type I cytoskeletal 16 OS=Homo sapiens GN=KRT16 PE=1 SV=4	KRT16	10.73	11.48	11.46	11.72	11.31	10.11	10.61	10.84	10.42	11.27	15	0.69	10.9973	3.09	0.0097	0.01	-4.14
Q16560	U11/U12 small nuclear ribonucleoprotein 35 kDa protein OS=Homo sapiens GN=SNRNP35 PE=1 SV=1	SNRNP35	2.84	2.84	2.45	1.96	1.68	1.13	1.73	1.45	0.02	1.56	1	1.17	1.76438	2.97	0.009	0.0096	-4.19
Q9Y3E7	Charged multivesicular body protein 3 OS=Homo sapiens GN=CHMP3 PE=1 SV=3	CHMP3	6.01	6.28	6.49	6.26	6.21	5.32	6.06	5.71	6.11	5.72	1	0.46	6.01538	2.97	0.0091	0.0097	-4.2
O15145	Actin-related protein 2/3 complex subunit 3 OS=Homo sapiens GN=ARPC3 PE=1 SV=3	ARPC3	6.32	6.36	6.87	7.11	6.63	6.01	6.59	5.95	6.25	5.99	2	0.5	6.40721	2.95	0.0095	0.01	-4.24
Q9NRX1	RNA-binding protein PNO1 OS=Homo sapiens GN=PNO1 PE=1 SV=1	PNO1	5.35	5.38	5.64	5.61	5.43	4.87	5.4	4.46	5.17	5.02	1	0.5	5.23055	2.95	0.0095	0.01	-4.24
P49368	T-complex protein 1 subunit gamma OS=Homo sapiens GN=CCT3 PE=1 SV=4	CCT3	4.98	5.14	5.5	5.27	5.23	4.23	4.8	4.42	5	5.02	1	0.53	4.96135	2.92	0.01	0.011	-4.28
P35232	Prohibitin OS=Homo sapiens GN=PHB PE=1 SV=1	PHB	4.08	3.63	4.88	4.61	4.4	3.42	3.65	2.63	4	3.79	2	0.82	3.90975	2.89	0.011	0.011	-4.34
P62979	Ubiquitin-40S ribosomal protein S27a OS=Homo sapiens GN=RPS27A PE=1 SV=2	RPS27A	10.36	10.07	10.72	10.89	10.79	9.88	9.79	10.16	10.48	10.18	3	0.47	10.3312	2.89	0.011	0.011	-4.35
Q9HCM4	Band 4.1-like protein 5 OS=Homo sapiens GN=EPB41L5 PE=1 SV=3	EPB41L5	3.06	2.19	3.25	2.21	1.96	1.56	1.87	0.02	1.82	1.51	1	1.18	1.94563	2.88	0.011	0.012	-4.38
P46527	Cyclin-dependent kinase inhibitor 1B OS=Homo sapiens GN=CDKN1B PE=1 SV=1	CDKN1B	6.22	6.38	6.35	6.29	6.12	4.74	6.42	5.95	5.44	5.34	1	0.69	5.92504	2.88	0.012	0.013	-4.42
O95777	U6 snRNA-associated Sm-like protein LSm8 OS=Homo sapiens GN=LSM8 PE=1 SV=3	LSM8	4.2	4	4.45	4.22	4.28	3.55	4.11	3.89	3.37	3.32	1	0.58	3.94076	2.8	0.013	0.014	-4.53
P08729	Keratin, type II cytoskeletal 7 OS=Homo sapiens GN=KRT7 PE=1 SV=5	KRT7	4.14	4.34	3.3	4.59	3.35	0.82	1.78	2.15	0.02	4.52	1	2.08	2.90184	2.89	0.015	0.016	-4.55
Q9NZM1	Myoferlin OS=Homo sapiens GN=MYOF PE=1 SV=1	MYOF	5.46	5.81	6.27	5.96	5.94	5.12	5.74	5.5	5.49	5.35	1	0.45	5.6646	2.77	0.014	0.014	-4.58
P01023	Alpha-2-macroglobulin OS=Homo sapiens GN=A2M PE=1 SV=3	A2M	5.19	5.59	5.7	5.79	5.64	4.8	5.58	5.09	5.12	5.06	2	0.45	5.35596	2.74	0.014	0.015	-4.65
P62195	26S proteasome regulatory subunit 8 OS=Homo sapiens GN=PSMC5 PE=1 SV=1	PSMC5	3.71	4.03	4.57	4.21	4.13	3.32	3.5	4.04	3.25	3.49	1	0.61	3.82546	2.73	0.015	0.016	-4.67
Q16401	26S proteasome non-ATPase regulatory subunit 5 OS=Homo sapiens GN=PSMD5 PE=1 SV=3	PSMD5	7.05	7.51	7.93	7.63	7.1	6.82	6.9	7.04	7.12	7.19	2	0.43	7.23075	2.72	0.015	0.016	-4.69
P02533	Keratin, type I cytoskeletal 14 OS=Homo sapiens GN=KRT14 PE=1 SV=4	KRT14	10.35	11.27	11.47	11.35	11.31	9.85	10.4	9.98	10.53	11.14	10	0.77	10.7658	2.8	0.018	0.019	-4.72
P04844	Dolichyl-diphosphooligosaccharide--protein glycosyltransferase subunit 2 OS=Homo sapiens GN=RPN2 PE=1 SV=3	RPN2	3.5	3.28	4.36	4.31	3.95	2.85	2.97	3.31	3.08	3.72	1	0.69	3.53214	2.62	0.019	0.02	-4.89
P30153	Serine/threonine-protein phosphatase 2A 65 kDa regulatory subunit A alpha isoform OS=Homo sapiens GN=PPP2R1A PE=1 SV=4	PPP2R1A	7.78	8.27	8.29	9.1	8.17	6.97	8.35	7.8	7.28	7.39	2	0.76	7.9394	2.68	0.022	0.023	-4.93
P67870	Casein kinase II subunit beta OS=Homo sapiens GN=CSNK2B PE=1 SV=1	CSNK2B	6.94	7.23	7.79	7.48	7.18	6.55	6.86	7.12	7.09	6.98	1	0.4	7.12054	2.56	0.021	0.022	-5
Q9UJZ1	Stomatin-like protein 2, mitochondrial OS=Homo sapiens GN=STOML2 PE=1 SV=1	STOML2	2.66	1.92	2.11	3.29	3.3	1.81	1.52	2.08	1.77	1.89	1	0.84	2.23478	2.51	0.023	0.024	-5.09
P13645	Keratin, type I cytoskeletal 10 OS=Homo sapiens GN=KRT10 PE=1 SV=6	KRT10	13.74	14.27	14.37	14.31	15.34	12.61	13.85	12.43	13.62	14.09	27	1.09	13.8619	2.62	0.03	0.031	-5.12
P13647	Keratin, type II cytoskeletal 5 OS=Homo sapiens GN=KRT5 PE=1 SV=3	KRT5	11.99	12.82	13	12.8	13.1	11.16	11.79	10.88	11.99	12.86	20	1.01	12.2392	2.61	0.03	0.031	-5.13
P51571	Translocon-associated protein subunit delta OS=Homo sapiens GN=SSR4 PE=1 SV=1	SSR4	4.06	3.77	4.29	4.22	4.12	3.26	3.61	3.74	3.7	3.73	1	0.48	3.84954	2.47	0.025	0.026	-5.17
P25311	Zinc-alpha-2-glycoprotein OS=Homo sapiens GN=AZGP1 PE=1 SV=2	AZGP1	4.7	5.2	6.9	5.71	6.03	4.24	5.43	3.02	4.41	4.86	1	1.32	5.05016	2.56	0.03	0.031	-5.17
P05109	Protein S100-A8 OS=Homo sapiens GN=S100A8 PE=1 SV=1	S100A8	9.3	7.31	10.88	8.12	7.45	6.2	7.7	6.15	6.4	7.27	3	1.87	7.6776	2.58	0.031	0.033	-5.18
Q9HAF1	Chromatin modification-related protein MEAF6 OS=Homo sapiens GN=MEAF6 PE=1 SV=1	MEAF6	6.6	6.65	6.86	7.22	6.65	6	6.75	6.51	6.51	6.3	1	0.38	6.60506	2.44	0.027	0.028	-5.23
O14974	Protein phosphatase 1 regulatory subunit 12A OS=Homo sapiens GN=PPP1R12A PE=1 SV=1	PPP1R12A	5.76	5.99	6.33	6.03	5.91	5.39	5.61	5.36	5.4	6.19	2	0.41	5.7985	2.44	0.027	0.028	-5.24
Q92733	Proline-rich protein PRCC OS=Homo sapiens GN=PRCC PE=1 SV=1	PRCC	5.8	5.96	6.34	6.33	5.96	5.36	5.99	5.74	5.85	5.63	1	0.36	5.89705	2.38	0.03	0.032	-5.35
P01040	Cystatin-A OS=Homo sapiens GN=CSTA PE=1 SV=1	CSTA	6.91	7.2	8.38	7.66	7.45	6.4	7.15	5.27	6.95	6.96	1	0.97	7.03139	2.44	0.037	0.038	-5.38
Q86YZ3	Hornerin OS=Homo sapiens GN=HRNR PE=1 SV=2	HRNR	9.57	10.55	10.92	11.05	10.8	9.23	9.47	9.09	9.84	10.76	14	0.9	10.129	2.37	0.042	0.044	-5.49
P29508	Serpin B3 OS=Homo sapiens GN=SERPINB3 PE=1 SV=2	SERPINB3	6.43	6.73	10.43	7.17	6.38	5.47	6.13	5.25	5.78	5.65	3	1.77	6.54103	2.32	0.047	0.049	-5.59
P46977	Dolichyl-diphosphooligosaccharide--protein glycosyltransferase subunit STT3A OS=Homo sapiens GN=STT3A PE=1 SV=2	STT3A	4.38	4.95	5.38	5.35	5.15	3.89	5.06	4.65	4.28	4.76	1	0.51	4.78459	2.18	0.044	0.046	-5.7
P25490	Transcriptional repressor protein YY1 OS=Homo sapiens GN=YY1 PE=1 SV=2	YY1	2.47	2.91	3.11	2.98	3.06	1.78	2.2	2.22	2.41	2.91	1	0.6	2.60559	2.15	0.047	0.049	-5.75
P05089	Arginase-1 OS=Homo sapiens GN=ARG1 PE=1 SV=2	ARG1	6.41	6.82	6.88	7	7.01	5.29	6.93	5.98	5.52	6.92	2	0.7	6.47635	2.17	0.054	0.055	-5.79
P81605	Dermcidin OS=Homo sapiens GN=DCD PE=1 SV=2	DCD	9.34	9.18	10	10.12	10.16	9.05	9.39	6.99	9.17	9.15	4	1.01	9.25505	2.12	0.065	0.067	-5.9
Q9Y5J1	U3 small nucleolar RNA-associated protein 18 homolog OS=Homo sapiens GN=UTP18 PE=1 SV=3	UTP18	3.84	4.16	5.01	4.7	4.46	3.5	4.45	4.16	3.49	3.97	1	0.52	4.17325	2.06	0.056	0.057	-5.91
Q08554	Desmocollin-1 OS=Homo sapiens GN=DSC1 PE=1 SV=2	DSC1	8.48	8.73	8.92	8.94	10.52	7.09	8.68	6.98	7.89	9.16	4	1.16	8.53959	2.11	0.066	0.068	-5.92
P31151	Protein S100-A7 OS=Homo sapiens GN=S100A7 PE=1 SV=4	S100A7	8.54	8.64	12.29	8.84	8.59	7.56	8.29	7.61	7.93	8.02	1	1.5	8.63107	2.06	0.072	0.074	-6
P35908	Keratin, type II cytoskeletal 2 epidermal OS=Homo sapiens GN=KRT2 PE=1 SV=2	KRT2	13.85	14.14	14.35	14.12	15.67	12.41	14.15	11.67	13.59	14.35	38	1.19	13.8301	2	0.079	0.081	-6.09
Q5XKE5	Keratin, type II cytoskeletal 79 OS=Homo sapiens GN=KRT79 PE=1 SV=2	KRT79	7.58	7.96	8.47	8.03	7.99	7.01	7.72	7.92	7.83	7.82	1	0.35	7.83465	1.92	0.074	0.076	-6.16
O14976	Cyclin-G-associated kinase OS=Homo sapiens GN=GAK PE=1 SV=2	GAK	3.66	4.08	4.09	4.42	4.43	3.47	3.98	3.64	3.46	4.07	1	0.41	3.92981	1.9	0.076	0.078	-6.19
P20930	Filaggrin OS=Homo sapiens GN=FLG PE=1 SV=3	FLG	9.55	10.01	12.99	10.39	10.75	8.96	10.42	7.92	9.44	9.97	19	1.39	10.0398	1.93	0.089	0.091	-6.2
P31944	Caspase-14 OS=Homo sapiens GN=CASP14 PE=1 SV=2	CASP14	7.56	7.93	8.47	8.24	8.47	6.93	8.1	7.35	7.95	8.01	3	0.47	7.90066	1.9	0.083	0.085	-6.22
P02788	Lactotransferrin OS=Homo sapiens GN=LTF PE=1 SV=6	LTF	8.56	7.08	7.58	7.16	6.94	5.82	8.27	5.85	5.84	6.37	2	1.04	6.94616	1.91	0.09	0.093	-6.22
Q15517	Corneodesmosin OS=Homo sapiens GN=CDSN PE=1 SV=3	CDSN	6.79	7.35	7.57	7.96	8.89	6.26	7.19	4.1	6.35	7.89	1	1.35	7.03401	1.9	0.093	0.095	-6.24
P22061	Protein-L-isoaspartate(D-aspartate) O-methyltransferase OS=Homo sapiens GN=PCMT1 PE=1 SV=4	PCMT1	10.35	10.29	10.91	11.23	10.63	9.83	10.08	9.96	10.97	10.4	6	0.44	10.4651	1.87	0.088	0.09	-6.27
Q9UHA3	Probable ribosome biogenesis protein RLP24 OS=Homo sapiens GN=RSL24D1 PE=1 SV=1	RSL24D1	2.71	2.8	3.27	2.21	2.6	2.41	2.86	1.93	1.22	2.1	1	0.61	2.41056	1.83	0.086	0.088	-6.3
Q9Y6R9	Coiled-coil domain-containing protein 61 OS=Homo sapiens GN=CCDC61 PE=1 SV=3	CCDC61	4.11	4.48	5.16	4.26	4.47	3.86	4.02	4.06	4.56	4.04	1	0.39	4.30316	1.79	0.092	0.095	-6.36
Q96EY1	DnaJ homolog subfamily A member 3, mitochondrial OS=Homo sapiens GN=DNAJA3 PE=1 SV=2	DNAJA3	4.36	4.43	5.04	4.47	4.3	3.66	4.25	4.11	4.74	3.85	1	0.4	4.31906	1.78	0.093	0.096	-6.37
Q6UWP8	Suprabasin OS=Homo sapiens GN=SBSN PE=1 SV=2	SBSN	8.54	8.78	10.72	9.2	10.15	8.04	9.36	8	8.52	9.23	5	0.85	9.05562	1.72	0.12	0.12	-6.5
P04040	Catalase OS=Homo sapiens GN=CAT PE=1 SV=3	CAT	6.59	6.85	6.98	7.06	7.17	6.65	7.71	6.98	7.31	7.39	2	-0.28	7.06797	-1.6	0.13	0.13	-6.65
Q15276	Rab GTPase-binding effector protein 1 OS=Homo sapiens GN=RABEP1 PE=1 SV=2	RABEP1	3	3.43	3.6	3.71	2.87	2.52	3.17	3	2.09	3.53	1	0.46	3.09113	1.54	0.14	0.15	-6.74
Q8IW75	Serpin A12 OS=Homo sapiens GN=SERPINA12 PE=1 SV=1	SERPINA12	6.05	5.73	6.93	6.58	7.4	5.47	7.3	3.09	5.56	5.78	1	1.09	5.98974	1.51	0.17	0.17	-6.78
P06702	Protein S100-A9 OS=Homo sapiens GN=S100A9 PE=1 SV=1	S100A9	12.26	9.84	14.56	10.19	9.86	9.22	11.61	9.3	9.57	9.67	8	1.47	10.6077	1.46	0.18	0.18	-6.85
Q9Y3P9	Rab GTPase-activating protein 1 OS=Homo sapiens GN=RABGAP1 PE=1 SV=3	RABGAP1	1.96	1.76	2.34	3.18	2.09	1.34	1.68	1.45	2.17	2.2	1	0.5	2.01633	1.44	0.17	0.17	-6.88
O14513	Nck-associated protein 5 OS=Homo sapiens GN=NCKAP5 PE=1 SV=2	NCKAP5	8.31	8.72	9.22	8.92	8.53	8.18	8.77	7.74	8.82	8.73	1	0.29	8.59403	1.32	0.21	0.21	-7.03
Q9NVU0	DNA-directed RNA polymerase III subunit RPC5 OS=Homo sapiens GN=POLR3E PE=1 SV=1	POLR3E	5.15	5.46	6.04	5.67	5.39	4.94	5.56	4.68	5.59	5.56	1	0.27	5.40466	1.32	0.2	0.21	-7.03
P60510	Serine/threonine-protein phosphatase 4 catalytic subunit OS=Homo sapiens GN=PPP4C PE=1 SV=1	PPP4C	4.23	4.97	5.2	5.16	4.88	4.05	4.94	4.52	4.75	4.88	1	0.26	4.75808	1.22	0.24	0.25	-7.16
P61626	Lysozyme C OS=Homo sapiens GN=LYZ PE=1 SV=1	LYZ	8.11	7.61	7.93	7.58	7.02	6.11	9.1	6.11	6.76	6.91	1	0.65	7.32315	1.15	0.28	0.29	-7.23
P58107	Epiplakin OS=Homo sapiens GN=EPPK1 PE=1 SV=2	EPPK1	10.65	10.69	10.94	10.97	10.96	10.65	10.91	10.75	10.57	10.75	26	0.12	10.7833	1.15	0.27	0.27	-7.24
Q9P2M7	Cingulin OS=Homo sapiens GN=CGN PE=1 SV=2	CGN	4.35	4.7	5.16	4.94	4.68	4.13	4.76	4.31	4.87	4.64	2	0.22	4.65447	1.15	0.27	0.27	-7.24
P01024	Complement C3 OS=Homo sapiens GN=C3 PE=1 SV=2	C3	6.05	6.38	6.76	6.8	6.34	5.83	6.5	6.36	6.46	6.27	1	0.18	6.37479	1.09	0.29	0.29	-7.3
P0C0L4	Complement C4-A OS=Homo sapiens GN=C4A PE=1 SV=2	C4A	7.68	8.01	8.14	7.91	7.78	7.11	7.85	7.55	7.66	8.37	2	0.2	7.80462	1.07	0.3	0.3	-7.32
Q96RN5	Mediator of RNA polymerase II transcription subunit 15 OS=Homo sapiens GN=MED15 PE=1 SV=2	MED15	1.87	3.47	3.17	3.18	2.65	1.42	2.99	1.89	3.31	2.75	1	0.4	2.66891	1.01	0.33	0.33	-7.39
Q13882	Protein-tyrosine kinase 6 OS=Homo sapiens GN=PTK6 PE=1 SV=1	PTK6	8.37	8.64	9.15	9.1	8.48	8.12	8.84	8.57	8.74	8.69	1	0.16	8.66983	0.93	0.37	0.37	-7.47
O75417	DNA polymerase theta OS=Homo sapiens GN=POLQ PE=1 SV=2	POLQ	4.77	5.29	5.56	5.57	5.08	4.67	5.54	5.08	5.18	5.04	1	0.15	5.17657	0.79	0.44	0.45	-7.59
P08311	Cathepsin G OS=Homo sapiens GN=CTSG PE=1 SV=2	CTSG	8.99	5.92	6.41	6.06	5.77	5.49	7.68	5.61	5.81	5.83	2	0.55	6.35656	0.77	0.46	0.47	-7.6
P20936	Ras GTPase-activating protein 1 OS=Homo sapiens GN=RASA1 PE=1 SV=1	RASA1	4.77	5.1	5.45	5.72	4.83	4.6	5.5	5.11	5.05	4.81	1	0.16	5.09221	0.77	0.45	0.46	-7.61
Q9UQ26	Regulating synaptic membrane exocytosis protein 2 OS=Homo sapiens GN=RIMS2 PE=1 SV=2	RIMS2	5.33	5.62	6.32	6.49	5.92	5.41	6.39	6.56	6.24	5.96	1	-0.18	6.02457	-0.72	0.49	0.49	-7.64
Q96IZ0	PRKC apoptosis WT1 regulator protein OS=Homo sapiens GN=PAWR PE=1 SV=1	PAWR	2.95	1.72	1.6	1.77	2.17	1.89	1.83	1.71	1.61	2	1	0.24	1.92632	0.71	0.49	0.49	-7.65
Q5UIP0	Telomere-associated protein RIF1 OS=Homo sapiens GN=RIF1 PE=1 SV=2	RIF1	7.58	7.84	8.28	8.22	7.8	7.37	8.17	7.72	8.05	7.82	1	0.12	7.88404	0.71	0.49	0.49	-7.65
H7BZ55	Putative ciliary rootlet coiled-coil protein 2 OS=Homo sapiens GN=CROCC2 PE=5 SV=3	CROCC2	6.43	6.59	6.98	6.63	6.04	5.8	6.79	6.8	6.12	6.49	1	0.14	6.46772	0.67	0.52	0.52	-7.68
A5YKK6	CCR4-NOT transcription complex subunit 1 OS=Homo sapiens GN=CNOT1 PE=1 SV=2	CNOT1	4.89	4.57	5.07	4.83	4.8	4.11	5.09	4.73	4.42	5.23	1	0.12	4.77346	0.57	0.58	0.58	-7.74
Q5M775	Cytospin-B OS=Homo sapiens GN=SPECC1 PE=1 SV=1	SPECC1	7.16	6.99	7.01	7.13	6.55	5.72	7.5	7.48	6.46	6.89	1	0.16	6.88903	0.51	0.62	0.62	-7.77
Q8TF72	Protein Shroom3 OS=Homo sapiens GN=SHROOM3 PE=1 SV=2	SHROOM3	4.77	5.23	6.06	5.32	5.29	5.2	5.88	3.67	5.62	5.54	1	0.15	5.26	0.39	0.71	0.71	-7.83
Q96PP4	Testis-specific gene 13 protein OS=Homo sapiens GN=TSGA13 PE=2 SV=1	TSGA13	5.23	5.44	5.72	6.08	5.3	5.01	5.75	5.63	5.58	5.58	1	0.04	5.53049	0.23	0.82	0.83	-7.89
P00736	Complement C1r subcomponent OS=Homo sapiens GN=C1R PE=1 SV=2	C1R	2.98	2.9	3.19	3.2	2.65	2.95	3.91	2.86	2.35	3.16	1	-0.06	3.01371	-0.22	0.83	0.84	-7.89
Q86UE4	Protein LYRIC OS=Homo sapiens GN=MTDH PE=1 SV=2	MTDH	3.45	3.09	4.87	4.39	4.04	4.96	5.93	1.76	3.38	3.08	2	0.15	3.89425	0.19	0.85	0.85	-7.89
P17036	Zinc finger protein 3 OS=Homo sapiens GN=ZNF3 PE=1 SV=3	ZNF3	1.84	1.88	3.56	1.77	1.75	1.78	1.68	3.11	1.96	1.89	1	0.08	2.12345	0.19	0.85	0.86	-7.9
P52569	Cationic amino acid transporter 2 OS=Homo sapiens GN=SLC7A2 PE=1 SV=2	SLC7A2	7.56	7.97	8.76	8.4	8.09	7.75	8.34	8.24	8.42	8.21	1	-0.03	8.17494	-0.18	0.86	0.86	-7.9
Q9ULH0	Kinase D-interacting substrate of 220 kDa OS=Homo sapiens GN=KIDINS220 PE=1 SV=3	KIDINS220	9.01	9.78	10.47	9.23	8.36	7.91	9.68	10.24	8.82	10.51	1	-0.06	9.40108	-0.1	0.92	0.92	-7.91
Q86WI1	Fibrocystin-L OS=Homo sapiens GN=PKHD1L1 PE=2 SV=2	PKHD1L1	3.65	4.07	4.21	4.23	3.3	3.28	4	4.21	4.01	3.83	1	0.03	3.87983	0.11	0.92	0.92	-7.91
