# Supplementary material for: A quantitative mass spectrometry-based approach to monitor the dynamics of endogenous chromatin-associated protein complexes
Source: Nat Commun. 2018 Jun 13;9:2311. doi: 10.1038/s41467-018-04619-5 (PMC5998130; doi:10.1038/s41467-018-04619-5)
Supplement: Supplementary file 9 — Supplementary Data Set 7 [file 41467_2018_4619_MOESM9_ESM.xlsx]

## Sheet: OHT_RNAseq
Ensembl_GeneID	chrom	strand	left	right	symbol	name	location	baseMean	vehicle_Mean	Both_Mean.2h	tamoxifen.2h._Mean	log2FC(2h/veh)	lfcSE.2h	stat.2h	pvalue.2h	padj.2h	Both_Mean.6h	tamoxifen.6h._Mean	log2FC(6h/veh)	lfcSE.6h	stat.6h	pvalue.6h	padj.6h	Both_Mean.24h	tamoxifen.24h._Mean	log2FC(24h/veh)	lfcSE.24h	stat.24h	pvalue.24h	padj.24h
ENSG00000198886	MT	+	10759	12137	MT-ND4	mitochondrially encoded NADH:ubiquinone oxidoreductase core subunit 4 [Source:HGNC Symbol;Acc:HGNC:7459]	MT:10759-12137	540317	582423	554315	526206	-0.079	0.159	-0.499104	0.617706	0.887787	585561	588700	0.008	0.159	0.0533242	0.957474	0.982972	523181	463940	-0.176	0.159	-1.10335	0.269876	0.523916
ENSG00000198804	MT	+	5903	7445	MT-CO1	mitochondrially encoded cytochrome c oxidase I [Source:HGNC Symbol;Acc:HGNC:7419]	MT:5903-7445	329226	346383	332490	318596	-0.068	0.158	-0.431905	0.66581	0.905644	352758	359132	0.03	0.158	0.188749	0.850289	0.944406	319588	292793	-0.136	0.158	-0.861138	0.389162	0.635316
ENSG00000198712	MT	+	7585	8269	MT-CO2	mitochondrially encoded cytochrome c oxidase II [Source:HGNC Symbol;Acc:HGNC:7421]	MT:7585-8269	257754	270580	261416	252252	-0.065	0.153	-0.424957	0.670868	0.908652	271144	271708	0.004	0.153	0.0253081	0.979809	0.992832	253527	236474	-0.124	0.153	-0.81289	0.416281	0.658877
ENSG00000266658	GL000220.1	+	113347	118417	NA	NA	GL000220.1:113347-118417	218123	199116	218246	237375	0.191	0.138	1.38562	0.165864	0.538	211359	223601	0.126	0.138	0.912677	0.361412	0.661945	205757	212399	0.07	0.138	0.507386	0.611884	0.800687
ENSG00000198786	MT	+	12336	14148	MT-ND5	mitochondrially encoded NADH:ubiquinone oxidoreductase core subunit 5 [Source:HGNC Symbol;Acc:HGNC:7461]	MT:12336-14148	209819	238202	219092	199983	-0.137	0.159	-0.857688	0.391065	0.763043	228520	218837	-0.067	0.159	-0.419787	0.674641	0.86528	210227	182252	-0.207	0.159	-1.29994	0.19362	0.431091
ENSG00000075624	7	-	5566781	5567729	ACTB	actin, beta [Source:HGNC Symbol;Acc:HGNC:132]	7:5566781-5567729	176196	156710	173574	190439	0.271	0.06	4.53316	5.81077e-06	0.000249185	184266	211823	0.419	0.06	7.00855	2.40798e-12	3.98275e-10	151262	145813	-0.1	0.06	-1.67512	0.0939111	0.271797
ENSG00000198727	MT	+	14746	15887	MT-CYB	mitochondrially encoded cytochrome b [Source:HGNC Symbol;Acc:HGNC:7427]	MT:14746-15887	166345	182214	172121	162028	-0.074	0.158	-0.468595	0.639359	0.894278	182939	183664	0.005	0.158	0.0322354	0.974284	0.990786	159844	137474	-0.173	0.158	-1.09481	0.273601	0.527929
ENSG00000170421	12	-	53290976	53343626	KRT8	keratin 8, type II [Source:HGNC Symbol;Acc:HGNC:6446]	12:53290976-53343626	145700	154637	153440	152243	-0.021	0.077	-0.275623	0.782838	0.943936	151486	148334	-0.056	0.077	-0.735319	0.462145	0.741812	141112	127587	-0.26	0.077	-3.39752	0.000680006	0.00668063
ENSG00000198899	MT	+	8526	9207	MT-ATP6	mitochondrially encoded ATP synthase 6 [Source:HGNC Symbol;Acc:HGNC:7414]	MT:8526-9207	123477	128629	127182	125735	-0.017	0.159	-0.108079	0.913933	0.981863	133646	138663	0.057	0.159	0.36056	0.718428	0.886823	114754	100880	-0.179	0.159	-1.12463	0.260745	0.513191
ENSG00000198938	MT	+	9206	9990	MT-CO3	mitochondrially encoded cytochrome c oxidase III [Source:HGNC Symbol;Acc:HGNC:7422]	MT:9206-9990	121742	123352	123668	123985	0.004	0.158	0.0266599	0.978731	0.995366	129454	135556	0.078	0.158	0.496007	0.61989	0.836795	113713	104075	-0.138	0.158	-0.871783	0.383327	0.63018
ENSG00000198888	MT	+	3306	4262	MT-ND1	mitochondrially encoded NADH:ubiquinone oxidoreductase core subunit 1 [Source:HGNC Symbol;Acc:HGNC:7455]	MT:3306-4262	114072	117944	116815	115686	-0.018	0.151	-0.121534	0.903268	0.979272	123508	129073	0.086	0.151	0.569973	0.568696	0.807573	105765	93585.9	-0.217	0.151	-1.4352	0.15123	0.368617
ENSG00000198763	MT	+	4469	5511	MT-ND2	mitochondrially encoded NADH:ubiquinone oxidoreductase core subunit 2 [Source:HGNC Symbol;Acc:HGNC:7456]	MT:4469-5511	108446	115225	112139	109054	-0.045	0.158	-0.282549	0.777523	0.942385	119329	123433	0.057	0.158	0.357253	0.720902	0.888305	100648	86070.1	-0.232	0.158	-1.46268	0.143556	0.356972
ENSG00000237973	1	+	566453	567996	MTCO1P12	MT-CO1 pseudogene 12 [Source:HGNC Symbol;Acc:HGNC:52014]	1:566453-567996	98790.5	104990	100490	95989.5	-0.071	0.159	-0.44682	0.655005	0.90079	105732	106474	0.011	0.159	0.0706507	0.943676	0.977659	96349.4	87709.1	-0.141	0.159	-0.888215	0.374425	0.623602
ENSG00000184009	17	-	79476996	79479900	ACTG1	actin gamma 1 [Source:HGNC Symbol;Acc:HGNC:144]	17:79476996-79479900	95338	82543.1	96848.5	111154	0.409	0.067	6.10004	1.06042e-09	1.0596e-07	99797	117051	0.481	0.067	7.16029	8.05094e-13	1.45491e-10	76573.5	70603.9	-0.215	0.067	-3.20045	0.00137215	0.0117278
ENSG00000106211	7	+	75931860	75933612	HSPB1	heat shock protein family B (small) member 1 [Source:HGNC Symbol;Acc:HGNC:5246]	7:75931860-75933612	86410.3	89824.6	95359.2	100894	0.154	0.088	1.74254	0.0814136	0.37528	89460	89095.5	-0.011	0.088	-0.122382	0.902596	0.964097	77825.9	65827.2	-0.411	0.088	-4.65401	3.25547e-06	7.22771e-05
ENSG00000111640	12	+	6643092	6647537	GAPDH	glyceraldehyde-3-phosphate dehydrogenase [Source:HGNC Symbol;Acc:HGNC:4141]	12:6643092-6647537	86388.1	91277.4	88940.5	86603.6	-0.072	0.066	-1.09485	0.273582	0.667695	88344.7	85412	-0.092	0.066	-1.38332	0.166566	0.449263	86768.3	82259.3	-0.143	0.066	-2.16678	0.0302514	0.123047
ENSG00000156508	6	-	74225472	74230741	EEF1A1	eukaryotic translation elongation factor 1 alpha 1 [Source:HGNC Symbol;Acc:HGNC:3189]	6:74225472-74230741	79354.8	78945.3	80769.4	82593.4	0.064	0.047	1.36726	0.171542	0.545372	79473.1	80000.9	0.019	0.047	0.401108	0.688341	0.871964	77412.4	75879.5	-0.056	0.047	-1.201	0.229749	0.476318
ENSG00000070756	8	-	101698043	101717188	PABPC1	poly(A) binding protein, cytoplasmic 1 [Source:HGNC Symbol;Acc:HGNC:8554]	8:101698043-101717188	78399.4	79892.4	79715.3	79538.3	-0.006	0.048	-0.12975	0.896764	0.977862	78423.3	76954.2	-0.053	0.048	-1.08963	0.275874	0.58372	78552.6	77212.9	-0.048	0.048	-0.992123	0.321138	0.576555
ENSG00000123416	12	-	49521564	49525178	TUBA1B	tubulin alpha 1b [Source:HGNC Symbol;Acc:HGNC:18809]	12:49521564-49525178	70087.2	77760.2	74373.2	70986.1	-0.125	0.071	-1.76607	0.0773845	0.365908	73349	68937.8	-0.165	0.071	-2.33317	0.0196392	0.122176	70212.5	62664.7	-0.295	0.071	-4.18138	2.89749e-05	0.000483331
ENSG00000167658	19	-	3976053	3978132	EEF2	eukaryotic translation elongation factor 2 [Source:HGNC Symbol;Acc:HGNC:3214]	19:3976053-3978132	69369.1	68426.3	70201.7	71977.1	0.071	0.058	1.2171	0.223565	0.61328	68700.2	68974.1	0.011	0.058	0.192269	0.847531	0.943275	68262.5	68098.7	-0.007	0.058	-0.115366	0.908155	0.960336
ENSG00000196924	X	-	153576891	153599571	FLNA	filamin A [Source:HGNC Symbol;Acc:HGNC:3754]	X:153576891-153599571	69006.3	58553.5	69769.4	80985.3	0.437	0.08	5.49306	3.95017e-08	2.92483e-06	72393.1	86232.8	0.521	0.08	6.55759	5.46835e-11	6.35272e-09	54403.5	50253.6	-0.206	0.08	-2.58632	0.00970077	0.0535603
ENSG00000067225	15	-	72491369	72496900	PKM	pyruvate kinase, muscle [Source:HGNC Symbol;Acc:HGNC:9021]	15:72491369-72496900	64370.4	66461.4	65676.2	64891.1	-0.033	0.055	-0.613402	0.539611	0.851946	65074.7	63688	-0.06	0.055	-1.09324	0.27429	0.581632	64451.3	62441.2	-0.087	0.055	-1.60042	0.109504	0.300828
ENSG00000111057	12	+	53342654	53346684	KRT18	keratin 18, type I [Source:HGNC Symbol;Acc:HGNC:6430]	12:53342654-53346684	63984.4	67782.9	67364.4	66945.9	-0.017	0.069	-0.247449	0.804561	0.950458	67383.2	66983.4	-0.016	0.069	-0.236078	0.813373	0.930188	61004.2	54225.6	-0.306	0.069	-4.45397	8.42971e-06	0.000166169
ENSG00000248527	1	+	569075	569756	MTATP6P1	mitochondrially encoded ATP synthase 6 pseudogene 1 [Source:HGNC Symbol;Acc:HGNC:44575]	1:569075-569756	62464.3	65390.4	64278.4	63166.3	-0.026	0.159	-0.164168	0.869599	0.971505	67916	70441.5	0.057	0.159	0.357131	0.720994	0.888305	58124.7	50858.9	-0.185	0.159	-1.16209	0.245201	0.494964
ENSG00000009307	1	-	115259533	115300604	CSDE1	cold shock domain containing E1, RNA binding [Source:HGNC Symbol;Acc:HGNC:29905]	1:115259533-115300604	61616.3	61248.1	62407.8	63567.5	0.052	0.052	1.00564	0.314588	0.703047	60928.3	60608.6	-0.015	0.052	-0.2863	0.774648	0.914001	61144.6	61041.1	-0.005	0.052	-0.0935583	0.92546	0.96808
ENSG00000272060	GL000220.1	+	109077	110946	NA	NA	GL000220.1:109077-110946	61063.3	55707.9	61755.7	67803.5	0.18	0.154	1.17243	0.241026	0.632453	56997	58286.2	0.041	0.154	0.267262	0.789268	0.920728	59081.7	62455.6	0.104	0.154	0.678509	0.497449	0.724385
ENSG00000109971	11	-	122928196	122932497	HSPA8	heat shock protein family A (Hsp70) member 8 [Source:HGNC Symbol;Acc:HGNC:5241]	11:122928196-122932497	60458.7	65821.3	64552.5	63283.8	-0.05	0.102	-0.489298	0.624631	0.889462	65226.3	64631.4	-0.023	0.102	-0.227092	0.820352	0.932803	56959.9	48098.5	-0.399	0.102	-3.8974	9.72318e-05	0.00132979
ENSG00000210082	MT	+	1670	3229	MT-RNR2	mitochondrially encoded 16S RNA [Source:HGNC Symbol;Acc:HGNC:7471]	MT:1670-3229	59028.1	58784.3	61492.2	64200	0.039	0.146	0.266728	0.789679	0.946424	63573.2	68362.1	0.068	0.146	0.463753	0.642825	0.849394	51775.2	44766	-0.11	0.146	-0.753791	0.450975	0.688006
ENSG00000096384	6	+	44214823	44221620	HSP90AB1	heat shock protein 90kDa alpha family class B member 1 [Source:HGNC Symbol;Acc:HGNC:5258]	6:44214823-44221620	52577	54935.9	55106.8	55277.6	0.009	0.062	0.138804	0.889605	0.97624	54614.2	54292.4	-0.016	0.062	-0.261621	0.793614	0.922401	50369	45802.1	-0.252	0.062	-4.04728	5.18171e-05	0.000786916
ENSG00000140988	16	-	2012052	2014861	RPS2	ribosomal protein S2 [Source:HGNC Symbol;Acc:HGNC:10404]	16:2012052-2014861	52272.9	54507.5	54240.2	53972.9	-0.014	0.065	-0.210872	0.832987	0.959765	53724.8	52942	-0.04	0.065	-0.623033	0.533263	0.786216	51088.4	47669.3	-0.185	0.065	-2.86719	0.00414129	0.0280164
ENSG00000167996	11	-	61727189	61735103	FTH1	ferritin, heavy polypeptide 1 [Source:HGNC Symbol;Acc:HGNC:3976]	11:61727189-61735103	52016	51467.6	51619.4	51771.2	0.008	0.071	0.113402	0.909712	0.980363	53487.3	55507	0.103	0.071	1.45888	0.144598	0.417196	50392.9	49318.3	-0.058	0.071	-0.823797	0.410055	0.653712
ENSG00000167553	12	+	49582518	49602684	TUBA1C	tubulin alpha 1c [Source:HGNC Symbol;Acc:HGNC:20768]	12:49582518-49602684	49245.6	54108.5	51825.3	49542.2	-0.121	0.068	-1.78936	0.0735573	0.356033	51679.6	49250.7	-0.129	0.068	-1.9089	0.0562752	0.242562	49094.8	44081.1	-0.282	0.068	-4.15917	3.19413e-05	0.000525882
ENSG00000087460	20	+	57414772	57486247	GNAS	GNAS complex locus [Source:HGNC Symbol;Acc:HGNC:4392]	20:57414772-57486247	46983.4	46430	47039.1	47648.3	0.036	0.057	0.639782	0.522314	0.841248	46342.8	46255.5	-0.005	0.057	-0.0924818	0.926315	0.97214	47014.9	47599.7	0.035	0.057	0.614841	0.538659	0.754028
ENSG00000107485	10	+	8095566	8097516	GATA3	GATA binding protein 3 [Source:HGNC Symbol;Acc:HGNC:4172]	10:8095566-8097516	46780.5	49647.4	49315.5	48983.7	-0.018	0.071	-0.260544	0.794444	0.947826	47834.1	46020.8	-0.104	0.071	-1.46983	0.141608	0.412434	46058.9	42470.4	-0.214	0.071	-3.02517	0.00248494	0.0188611
ENSG00000196230	6	+	30687977	30693203	TUBB	tubulin beta class I [Source:HGNC Symbol;Acc:HGNC:20778]	6:30687977-30693203	45757.6	49114.4	46297.7	43481	-0.168	0.065	-2.57689	0.00996944	0.100348	47561.7	46009	-0.09	0.065	-1.38098	0.167284	0.450392	46770.3	44426.2	-0.138	0.065	-2.12171	0.0338621	0.133509
ENSG00000171345	17	-	39679868	39684560	KRT19	keratin 19, type I [Source:HGNC Symbol;Acc:HGNC:6436]	17:39679868-39684560	44963.7	47856.9	46070.2	44283.5	-0.103	0.085	-1.21829	0.223114	0.612672	44404.4	40951.9	-0.208	0.085	-2.44563	0.01446	0.100085	47309.6	46762.4	-0.031	0.085	-0.363275	0.716399	0.865653
ENSG00000172757	11	-	65590492	65591574	CFL1	cofilin 1 (non-muscle) [Source:HGNC Symbol;Acc:HGNC:1874]	11:65590492-65591574	44508.3	43182	44617.2	46052.4	0.09	0.055	1.63439	0.102176	0.420875	45304.9	47427.8	0.131	0.055	2.38203	0.0172173	0.112477	42276.4	41370.9	-0.06	0.055	-1.08472	0.278047	0.532044
ENSG00000161016	8	-	146015149	146016257	RPL8	ribosomal protein L8 [Source:HGNC Symbol;Acc:HGNC:10368]	8:146015149-146016257	41884.1	42703.1	43237.5	43771.9	0.035	0.058	0.590983	0.554532	0.859558	42395.1	42087.1	-0.02	0.058	-0.343976	0.730864	0.893877	40838.7	38974.3	-0.127	0.058	-2.17601	0.0295547	0.121148
ENSG00000080824	14	-	102547074	102553528	HSP90AA1	heat shock protein 90kDa alpha family class A member 1 [Source:HGNC Symbol;Acc:HGNC:5253]	14:102547074-102553528	41045.8	42823.6	43123.5	43423.3	0.017	0.108	0.162253	0.871107	0.971843	42444.1	42064.6	-0.022	0.108	-0.208538	0.834809	0.93781	39347.6	35871.6	-0.222	0.108	-2.06219	0.0391894	0.14846
ENSG00000229344	1	+	568136	568818	MTCO2P12	MT-CO2 pseudogene 12 [Source:HGNC Symbol;Acc:HGNC:52028]	1:568136-568818	39704.3	41470.5	39955.8	38441.1	-0.071	0.152	-0.466288	0.641009	0.894506	42139.2	42807.9	0.03	0.152	0.196161	0.844484	0.94255	38784.2	36097.8	-0.129	0.152	-0.849459	0.395626	0.64069
ENSG00000187514	2	+	232571604	232577723	PTMA	prothymosin, alpha [Source:HGNC Symbol;Acc:HGNC:9623]	2:232571604-232577723	38513.5	39277.6	40115.2	40952.7	0.058	0.059	0.990315	0.32202	0.708548	38446.6	37615.5	-0.06	0.059	-1.02499	0.305369	0.610207	37742.8	36208	-0.113	0.059	-1.92951	0.0536672	0.186348
ENSG00000149925	16	+	30064410	30081735	ALDOA	aldolase, fructose-bisphosphate A [Source:HGNC Symbol;Acc:HGNC:414]	16:30064410-30081735	38472.7	38542.1	38968.5	39394.9	0.03	0.063	0.47773	0.632843	0.892649	38387.5	38232.8	-0.011	0.063	-0.174078	0.861804	0.949242	38131.4	37720.8	-0.03	0.063	-0.46817	0.639663	0.819148
ENSG00000167978	16	+	2802329	2821413	SRRM2	serine/arginine repetitive matrix 2 [Source:HGNC Symbol;Acc:HGNC:16639]	16:2802329-2821413	38431.4	38422.1	38131.1	37840	-0.021	0.068	-0.307949	0.758121	0.936187	38059.8	37697.5	-0.026	0.068	-0.384208	0.700825	0.878065	39094	39765.9	0.047	0.068	0.69053	0.489861	0.719072
ENSG00000124151	20	+	46130600	46285621	NCOA3	nuclear receptor coactivator 3 [Source:HGNC Symbol;Acc:HGNC:7670]	20:46130600-46285621	38241.6	33999.7	35549.8	37100	0.123	0.05	2.44506	0.0144829	0.12989	35305.3	36611	0.104	0.05	2.07193	0.0382721	0.189075	39627.7	45255.8	0.402	0.05	8.01807	1.07417e-15	1.36852e-13
ENSG00000114867	3	+	184032282	184053141	EIF4G1	eukaryotic translation initiation factor 4 gamma, 1 [Source:HGNC Symbol;Acc:HGNC:3296]	3:184032282-184053141	37697.3	37314.7	37835.5	38356.4	0.039	0.053	0.73216	0.464071	0.810903	37751.1	38187.6	0.032	0.053	0.615027	0.538537	0.789432	37122.7	36930.7	-0.015	0.053	-0.277253	0.781585	0.899473
ENSG00000039068	16	+	68771127	68869451	CDH1	cadherin 1, type 1 [Source:HGNC Symbol;Acc:HGNC:1748]	16:68771127-68869451	36328.7	37804.9	38627.4	39449.9	0.057	0.078	0.739465	0.459625	0.808004	36057.4	34309.9	-0.131	0.078	-1.68808	0.0913967	0.321932	35777.6	33750.2	-0.153	0.078	-1.97382	0.0484019	0.173135
ENSG00000164924	8	-	101928752	101965211	YWHAZ	tyrosine 3-monooxygenase/tryptophan 5-monooxygenase activation protein, zeta [Source:HGNC Symbol;Acc:HGNC:12855]	8:101928752-101965211	35623.1	34674.7	36102.6	37530.4	0.111	0.055	2.02867	0.0424922	0.259484	36378.9	38083.1	0.131	0.055	2.40308	0.0162575	0.108145	33439.4	32204.2	-0.103	0.055	-1.89709	0.0578161	0.195565
ENSG00000109062	17	+	72744790	72764721	SLC9A3R1	solute carrier family 9, subfamily A (NHE3, cation proton antiporter 3), member 3 regulator 1 [Source:HGNC Symbol;Acc:HGNC:11075]	17:72744790-72764721	34132.4	36803.4	35531.5	34259.6	-0.099	0.063	-1.57099	0.116186	0.45113	32706.4	28609.4	-0.348	0.063	-5.5193	3.40348e-08	2.09173e-06	36830.2	36857.1	0.002	0.063	0.0312976	0.975032	0.990099
ENSG00000141367	17	+	57697218	57768187	CLTC	clathrin, heavy chain (Hc) [Source:HGNC Symbol;Acc:HGNC:2092]	17:57697218-57768187	33860.8	33651.4	33781.7	33911.9	0.011	0.045	0.242455	0.808427	0.95133	33459.6	33267.7	-0.016	0.045	-0.366248	0.71418	0.884994	34131.9	34612.3	0.04	0.045	0.889985	0.373474	0.62261
ENSG00000167767	12	-	52562779	52585784	KRT80	keratin 80, type II [Source:HGNC Symbol;Acc:HGNC:27056]	12:52562779-52585784	33581.4	26145.3	32170.3	38195.4	0.496	0.092	5.39253	6.94724e-08	4.86401e-06	32399.1	38652.9	0.512	0.092	5.56213	2.66495e-08	1.69973e-06	28738.7	31332.2	0.237	0.092	2.57189	0.0101146	0.0553168
ENSG00000225630	1	+	565019	566063	MTND2P28	mitochondrially encoded NADH:ubiquinone oxidoreductase core subunit 2 pseudogene 28 [Source:HGNC Symbol;Acc:HGNC:42129]	1:565019-566063	32716.2	34687.7	33750.8	32814	-0.046	0.158	-0.287785	0.773512	0.940403	36070.6	37453.6	0.064	0.158	0.402118	0.687597	0.871674	30298.7	25909.8	-0.234	0.158	-1.47734	0.139585	0.350726
ENSG00000212907	MT	+	10469	10766	MT-ND4L	mitochondrially encoded NADH:ubiquinone oxidoreductase core subunit 4L [Source:HGNC Symbol;Acc:HGNC:7460]	MT:10469-10766	32510.1	32108.2	32399	32689.9	0.015	0.158	0.0928164	0.926049	0.98419	34423.8	36739.4	0.111	0.158	0.704861	0.480897	0.754537	30305.6	28503	-0.096	0.158	-0.608651	0.542756	0.757194
ENSG00000117984	11	-	1773981	1785222	CTSD	cathepsin D [Source:HGNC Symbol;Acc:HGNC:2529]	11:1773981-1785222	31709.2	36629.4	34570.9	32512.4	-0.157	0.09	-1.75543	0.0791857	0.369438	34017.5	31405.5	-0.203	0.09	-2.26476	0.0235273	0.137562	31459.5	26289.7	-0.437	0.09	-4.8778	1.07278e-06	2.79734e-05
ENSG00000149273	11	+	75110529	75117957	RPS3	ribosomal protein S3 [Source:HGNC Symbol;Acc:HGNC:10420]	11:75110529-75117957	30958.8	31525.7	31850.4	32175.2	0.029	0.042	0.688888	0.490894	0.825468	31243.5	30961.3	-0.025	0.042	-0.604544	0.545482	0.792851	30349.4	29173.1	-0.11	0.042	-2.60791	0.00910975	0.0511326
ENSG00000160211	X	-	153759605	153775469	G6PD	glucose-6-phosphate dehydrogenase [Source:HGNC Symbol;Acc:HGNC:4057]	X:153759605-153775469	30876.5	32054.4	31059.3	30064.1	-0.085	0.086	-0.989215	0.322558	0.709094	31667.9	31281.3	-0.033	0.086	-0.377396	0.705879	0.88067	31080.3	30106.1	-0.083	0.086	-0.967806	0.333141	0.5877
ENSG00000169710	17	-	80036213	80056208	FASN	fatty acid synthase [Source:HGNC Symbol;Acc:HGNC:3594]	17:80036213-80056208	30605.7	29923.8	30263.5	30603.1	0.031	0.066	0.472399	0.636642	0.893492	29038.4	28153	-0.084	0.066	-1.28299	0.199494	0.494031	31833.4	33742.9	0.166	0.066	2.5275	0.0114878	0.0608399
ENSG00000089157	12	-	120634488	120639014	RPLP0	ribosomal protein, large, P0 [Source:HGNC Symbol;Acc:HGNC:10371]	12:120634488-120639014	30299.2	30581.3	30876.7	31172.1	0.027	0.055	0.484429	0.628081	0.89094	30487	30392.8	-0.009	0.055	-0.154648	0.877099	0.95569	29816.1	29050.8	-0.072	0.055	-1.29591	0.195006	0.433099
ENSG00000108518	17	-	4848946	4852309	PFN1	profilin 1 [Source:HGNC Symbol;Acc:HGNC:8881]	17:4848946-4852309	29247.9	29851	29493.4	29135.8	-0.034	0.053	-0.637433	0.523843	0.841846	29525	29198.9	-0.031	0.053	-0.578872	0.562676	0.803968	29328.5	28805.9	-0.05	0.053	-0.937323	0.348592	0.601318
ENSG00000196205	9	+	135894815	135896553	EEF1A1P5	eukaryotic translation elongation factor 1 alpha 1 pseudogene 5 [Source:HGNC Symbol;Acc:HGNC:3200]	9:135894815-135896553	28965.3	28375.2	29338.6	30302	0.093	0.038	2.47539	0.013309	0.122959	28842.7	29310.1	0.046	0.038	1.21941	0.22269	0.522441	28124.5	27873.9	-0.026	0.038	-0.677115	0.498333	0.725292
ENSG00000124126	20	-	47240789	47273665	PREX1	phosphatidylinositol-3,4,5-trisphosphate-dependent Rac exchange factor 1 [Source:HGNC Symbol;Acc:HGNC:32594]	20:47240789-47273665	28833.4	28014.8	27285.5	26556.2	-0.074	0.065	-1.14128	0.253754	0.647326	26954.1	25893.4	-0.109	0.065	-1.68031	0.0928963	0.324398	31442.1	34869.4	0.302	0.065	4.68212	2.8393e-06	6.42412e-05
ENSG00000167460	19	+	16177830	16186951	TPM4	tropomyosin 4 [Source:HGNC Symbol;Acc:HGNC:12013]	19:16177830-16186951	28414.1	24360.9	28915.1	33469.4	0.44	0.062	7.08563	1.38408e-12	2.07956e-10	28973	33585.1	0.445	0.062	7.16297	7.89453e-13	1.43998e-10	23301	22241.1	-0.126	0.062	-2.02902	0.0424562	0.157473
ENSG00000141376	17	+	58754813	58824643	BCAS3	breast carcinoma amplified sequence 3 [Source:HGNC Symbol;Acc:HGNC:14347]	17:58754813-58824643	27912.2	26400	26262.8	26125.6	-0.014	0.054	-0.2666	0.789777	0.946482	26787.6	27175.2	0.041	0.054	0.757289	0.448877	0.732816	29174	31948	0.267	0.054	4.96	7.04919e-07	1.93934e-05
ENSG00000198034	X	-	71475528	71493221	RPS4X	ribosomal protein S4, X-linked [Source:HGNC Symbol;Acc:HGNC:10424]	X:71475528-71493221	26791.9	27782.1	27719.8	27657.5	-0.006	0.046	-0.137946	0.890283	0.976635	26949.5	26116.9	-0.087	0.046	-1.88583	0.0593179	0.25019	26696.7	25611.2	-0.115	0.046	-2.48185	0.0130701	0.0671476
ENSG00000108654	17	-	62495733	62502407	DDX5	DEAD (Asp-Glu-Ala-Asp) box helicase 5 [Source:HGNC Symbol;Acc:HGNC:2746]	17:62495733-62502407	26649.1	24611.6	27186	29760.4	0.262	0.065	4.04563	5.21834e-05	0.0016032	26358.6	28105.6	0.183	0.065	2.82706	0.00469774	0.0444214	24365.1	24118.6	-0.028	0.065	-0.430478	0.666848	0.835397
ENSG00000188229	9	+	140135664	140138159	TUBB4B	tubulin beta 4B class IVb [Source:HGNC Symbol;Acc:HGNC:20771]	9:140135664-140138159	26632.2	27449.4	26984.3	26519.2	-0.048	0.058	-0.824045	0.409914	0.774305	27955.2	28461	0.051	0.058	0.871546	0.383456	0.680294	25774.2	24099.1	-0.181	0.058	-3.11817	0.00181975	0.0147436
ENSG00000133112	13	-	45911007	45915347	TPT1	tumor protein, translationally-controlled 1 [Source:HGNC Symbol;Acc:HGNC:12022]	13:45911007-45915347	25791.5	24961.3	25789.8	26618.3	0.091	0.046	1.97888	0.047829	0.278893	25313.4	25665.4	0.039	0.046	0.853999	0.393106	0.688526	25441.2	25921.2	0.053	0.046	1.15936	0.246309	0.496515
ENSG00000122566	7	-	26229546	26231298	HNRNPA2B1	heterogeneous nuclear ribonucleoprotein A2/B1 [Source:HGNC Symbol;Acc:HGNC:5033]	7:26229546-26231298	25535.6	26408.7	26277.2	26145.7	-0.014	0.054	-0.258741	0.795835	0.94802	24911.3	23413.9	-0.168	0.054	-3.1278	0.00176121	0.0212839	26291.4	26174	-0.012	0.054	-0.229844	0.818213	0.917921
ENSG00000110321	11	-	10818596	10829520	EIF4G2	eukaryotic translation initiation factor 4 gamma, 2 [Source:HGNC Symbol;Acc:HGNC:3297]	11:10818596-10829520	25519.9	25251.6	25849.2	26446.9	0.065	0.053	1.22934	0.218943	0.60719	26088	26924.5	0.09	0.053	1.70563	0.0880768	0.316359	24354.1	23456.6	-0.104	0.053	-1.96537	0.0493715	0.175707
ENSG00000143321	1	-	156711898	156721536	HDGF	hepatoma-derived growth factor [Source:HGNC Symbol;Acc:HGNC:4856]	1:156711898-156721536	25403.7	26512.2	26587.5	26662.7	0.008	0.05	0.156367	0.875744	0.97329	25524.9	24537.7	-0.109	0.05	-2.15865	0.0308775	0.164117	25207.3	23902.4	-0.146	0.05	-2.89051	0.00384617	0.0263778
ENSG00000069275	1	-	205681946	205719404	NUCKS1	nuclear casein kinase and cyclin-dependent kinase substrate 1 [Source:HGNC Symbol;Acc:HGNC:29923]	1:205681946-205719404	25194.2	25089	25482.2	25875.4	0.043	0.056	0.773899	0.438991	0.794949	24764.5	24440.1	-0.037	0.056	-0.659953	0.509284	0.772369	25230.7	25372.4	0.016	0.056	0.280354	0.779206	0.898156
ENSG00000173801	17	-	39775691	39928106	JUP	junction plakoglobin [Source:HGNC Symbol;Acc:HGNC:6207]	17:39775691-39928106	24678.6	23247	24667.5	26087.9	0.157	0.073	2.15064	0.0315045	0.216524	25083.2	26919.4	0.2	0.073	2.73633	0.00621289	0.0546202	22853.7	22460.3	-0.047	0.073	-0.645603	0.518536	0.740148
ENSG00000115053	2	-	232318241	232329305	NCL	nucleolin [Source:HGNC Symbol;Acc:HGNC:7667]	2:232318241-232329305	24456.2	25308.5	25867.8	26427.1	0.061	0.05	1.20806	0.227025	0.618791	24664.1	24019.7	-0.074	0.05	-1.46313	0.143431	0.41527	23689	22069.6	-0.193	0.05	-3.83291	0.000126638	0.00165222
ENSG00000148303	9	+	136215068	136218281	RPL7A	ribosomal protein L7a [Source:HGNC Symbol;Acc:HGNC:10364]	9:136215068-136218281	24433	24498.7	24796.7	25094.8	0.034	0.042	0.825635	0.409011	0.774027	24364.6	24230.6	-0.015	0.042	-0.368701	0.71235	0.883961	24203.2	23907.7	-0.034	0.042	-0.82834	0.407478	0.651349
ENSG00000143126	1	+	109792640	109818372	CELSR2	cadherin, EGF LAG seven-pass G-type receptor 2 [Source:HGNC Symbol;Acc:HGNC:3231]	1:109792640-109818372	24202.4	26881.5	27079.3	27277.2	0.017	0.126	0.134546	0.892971	0.977044	23824.9	20768.4	-0.3	0.126	-2.36875	0.0178483	0.114928	24382.1	21882.7	-0.239	0.126	-1.8909	0.0586375	0.197237
ENSG00000141424	18	-	33688494	33709281	SLC39A6	solute carrier family 39 (zinc transporter), member 6 [Source:HGNC Symbol;Acc:HGNC:18607]	18:33688494-33709281	24199	29432.8	29432.2	29431.7	0	0.121	-0.000603758	0.999518	0.999761	25857.7	22282.7	-0.332	0.121	-2.7393	0.00615698	0.0543032	22540.9	15649	-0.75	0.121	-6.18207	6.32661e-10	3.41187e-08
ENSG00000198744	1	+	569755	570302	MTCO3P12	MT-CO3 pseudogene 12 [Source:HGNC Symbol;Acc:HGNC:52042]	1:569755-570302	23796.3	23854.6	23948.7	24042.9	0.006	0.158	0.0410525	0.967254	0.993221	25392.7	26930.8	0.101	0.158	0.6425	0.520549	0.779705	22105.8	20356.9	-0.129	0.158	-0.819127	0.412714	0.655501
ENSG00000196562	20	-	46285091	46286311	SULF2	sulfatase 2 [Source:HGNC Symbol;Acc:HGNC:20392]	20:46285091-46286311	23697.1	23444.4	23153	22861.5	-0.035	0.059	-0.590173	0.555075	0.859735	22672.6	21900.7	-0.095	0.059	-1.59365	0.111015	0.362563	25013.2	26581.9	0.175	0.059	2.93508	0.00333457	0.0235842
ENSG00000204628	5	-	180663908	180670916	GNB2L1	guanine nucleotide binding protein (G protein), beta polypeptide 2-like 1 [Source:HGNC Symbol;Acc:HGNC:4399]	5:180663908-180670916	23640.9	23743.1	24207.5	24671.9	0.054	0.048	1.13279	0.257304	0.650977	23482.2	23221.3	-0.031	0.048	-0.653049	0.513725	0.775075	23335.1	22927.2	-0.049	0.048	-1.02958	0.303209	0.55723
ENSG00000180694	8	-	91634222	91658311	TMEM64	transmembrane protein 64 [Source:HGNC Symbol;Acc:HGNC:25441]	8:91634222-91658311	23490.4	25472.2	25384.7	25297.2	-0.009	0.084	-0.110158	0.912284	0.981205	23143.7	20815.3	-0.269	0.084	-3.20149	0.00136718	0.0173381	23924.5	22376.8	-0.173	0.084	-2.05522	0.0398581	0.150363
ENSG00000181163	5	+	170814119	170837887	NPM1	nucleophosmin (nucleolar phosphoprotein B23, numatrin) [Source:HGNC Symbol;Acc:HGNC:7910]	5:170814119-170837887	23338.4	23665.3	24170.7	24676.1	0.059	0.053	1.10204	0.270444	0.664603	23664.8	23664.4	0	0.053	0.00137367	0.998904	0.999703	22506.7	21348	-0.144	0.053	-2.71166	0.00669469	0.0405634
ENSG00000108395	17	-	57059998	57092978	TRIM37	tripartite motif containing 37 [Source:HGNC Symbol;Acc:HGNC:7523]	17:57059998-57092978	23021.6	21535.7	22630.9	23726.1	0.134	0.061	2.19696	0.028023	0.201053	22110	22684.3	0.072	0.061	1.1779	0.238835	0.541852	22838	24140.3	0.158	0.061	2.58954	0.00961038	0.0532006
ENSG00000139644	12	+	50101507	50146309	TMBIM6	transmembrane BAX inhibitor motif containing 6 [Source:HGNC Symbol;Acc:HGNC:11723]	12:50101507-50146309	22940.9	21748.6	22403.4	23058.2	0.083	0.04	2.069	0.0385458	0.244885	22438.9	23129.2	0.087	0.04	2.17649	0.0295183	0.159295	22788.1	23827.6	0.129	0.04	3.23436	0.00121914	0.0106994
ENSG00000101057	20	+	42295753	42344958	MYBL2	v-myb avian myeloblastosis viral oncogene homolog-like 2 [Source:HGNC Symbol;Acc:HGNC:7548]	20:42295753-42344958	22835.2	22085.7	22552	23018.2	0.056	0.073	0.77602	0.437737	0.793587	21611.8	21137.9	-0.06	0.073	-0.823368	0.410299	0.702397	23592.4	25099.1	0.174	0.073	2.40184	0.0163129	0.0791181
ENSG00000103257	16	-	87863628	87897245	SLC7A5	solute carrier family 7 (amino acid transporter light chain, L system), member 5 [Source:HGNC Symbol;Acc:HGNC:11063]	16:87863628-87897245	22801.8	19013.2	21215.2	23417.1	0.181	0.156	1.16473	0.244128	0.63585	24579.7	30146.1	0.409	0.156	2.62643	0.00862864	0.0699357	18821.9	18630.6	-0.017	0.156	-0.111847	0.910944	0.961414
ENSG00000101210	20	-	62119365	62129187	EEF1A2	eukaryotic translation elongation factor 1 alpha 2 [Source:HGNC Symbol;Acc:HGNC:3192]	20:62119365-62129187	22623.6	23807.7	23382.7	22957.7	-0.05	0.065	-0.768873	0.441969	0.796976	22884.7	21961.8	-0.111	0.065	-1.70519	0.0881582	0.316458	22787.5	21767.2	-0.124	0.065	-1.89446	0.0581637	0.196217
ENSG00000100345	22	-	36677326	36784063	MYH9	myosin, heavy chain 9, non-muscle [Source:HGNC Symbol;Acc:HGNC:7579]	22:36677326-36784063	22483.4	16679.5	22034.5	27389.5	0.674	0.075	8.98581	2.56826e-19	1.01663e-16	22708.7	28737.9	0.739	0.075	9.85855	6.29528e-23	4.23672e-20	16903	17126.5	0.036	0.075	0.476941	0.633404	0.81546
ENSG00000130402	19	+	39138288	39212518	ACTN4	actinin, alpha 4 [Source:HGNC Symbol;Acc:HGNC:166]	19:39138288-39212518	22297.1	21389.1	22585.3	23781.4	0.149	0.049	3.06858	0.00215081	0.0323392	22627.9	23866.6	0.154	0.049	3.17372	0.00150497	0.0186729	20770.2	20151.4	-0.084	0.049	-1.72892	0.0838237	0.252068
ENSG00000150991	12	-	125396149	125399894	UBC	ubiquitin C [Source:HGNC Symbol;Acc:HGNC:12468]	12:125396149-125399894	22274.1	22449.2	22418.9	22388.5	-0.004	0.062	-0.0599605	0.952187	0.98974	21932.9	21416.6	-0.065	0.062	-1.05471	0.291556	0.597531	22645.5	22841.8	0.024	0.062	0.390411	0.696233	0.854006
ENSG00000105323	19	+	41768400	41813503	HNRNPUL1	heterogeneous nuclear ribonucleoprotein U-like 1 [Source:HGNC Symbol;Acc:HGNC:17011]	19:41768400-41813503	22037.2	22670.3	22607.4	22544.6	-0.008	0.046	-0.170054	0.864968	0.970144	21911.1	21152	-0.098	0.046	-2.1298	0.0331878	0.171538	22226	21781.8	-0.056	0.046	-1.22873	0.219173	0.462593
ENSG00000130600	11	-	2016405	2017421	H19	H19, imprinted maternally expressed transcript (non-protein coding) [Source:HGNC Symbol;Acc:HGNC:4713]	11:2016405-2017421	21921	19172.5	18543.1	17913.8	-0.041	0.158	-0.257494	0.796797	0.94805	16994.4	14816.3	-0.15	0.158	-0.945493	0.344407	0.647385	27476.9	35781.3	0.417	0.158	2.63547	0.00840215	0.0482742
ENSG00000125534	20	+	62152076	62153559	PPDPF	pancreatic progenitor cell differentiation and proliferation factor [Source:HGNC Symbol;Acc:HGNC:16142]	20:62152076-62153559	21868	22244.5	21847.4	21450.3	-0.049	0.083	-0.587991	0.556538	0.860387	22593.7	22942.9	0.042	0.083	0.503128	0.614874	0.833947	21539.4	20834.3	-0.088	0.083	-1.06015	0.289079	0.543534
ENSG00000163399	1	+	116915289	116930777	ATP1A1	ATPase, Na+/K+ transporting, alpha 1 polypeptide [Source:HGNC Symbol;Acc:HGNC:799]	1:116915289-116930777	21214.4	22007.7	22068.4	22129	0.007	0.051	0.146797	0.883293	0.975256	21357.6	20707.5	-0.086	0.051	-1.69237	0.0905749	0.320187	21010.5	20013.2	-0.134	0.051	-2.63491	0.00841607	0.0483251
ENSG00000197958	9	-	130209952	130213684	RPL12	ribosomal protein L12 [Source:HGNC Symbol;Acc:HGNC:10302]	9:130209952-130213684	21126.9	21808.7	21903.9	21999	0.012	0.048	0.252702	0.800498	0.949274	21553.5	21298.2	-0.034	0.048	-0.70439	0.48119	0.754537	20605.2	19401.6	-0.165	0.048	-3.4591	0.000541991	0.00560383
ENSG00000142541	19	+	49990810	49995565	RPL13A	ribosomal protein L13a [Source:HGNC Symbol;Acc:HGNC:10304]	19:49990810-49995565	20954.1	21854.9	21508.3	21161.7	-0.045	0.052	-0.869938	0.384334	0.75764	21032.7	20210.6	-0.11	0.052	-2.10901	0.034944	0.177374	21222	20589.1	-0.084	0.052	-1.61054	0.107279	0.297166
ENSG00000092199	14	-	21677294	21737653	HNRNPC	heterogeneous nuclear ribonucleoprotein C (C1/C2) [Source:HGNC Symbol;Acc:HGNC:5035]	14:21677294-21737653	20545.9	20816.4	20968.5	21120.5	0.021	0.043	0.474669	0.635023	0.892788	20303.4	19790.4	-0.071	0.043	-1.65131	0.0986743	0.336859	20636.3	20456.1	-0.025	0.043	-0.569616	0.568938	0.77438
ENSG00000074800	1	-	8921060	8938749	ENO1	enolase 1, (alpha) [Source:HGNC Symbol;Acc:HGNC:3350]	1:8921060-8938749	20406.3	20794.9	20832	20869.1	0.005	0.061	0.0818883	0.934735	0.986051	21254.9	21714.8	0.06	0.061	0.987642	0.323328	0.628094	19520.6	18246.3	-0.181	0.061	-2.97574	0.00292287	0.0213485
ENSG00000185624	17	-	79801034	79818570	P4HB	prolyl 4-hydroxylase, beta polypeptide [Source:HGNC Symbol;Acc:HGNC:8548]	17:79801034-79818570	19894.4	20609.6	20167.7	19725.8	-0.062	0.047	-1.3202	0.186769	0.563455	19832	19054.4	-0.111	0.047	-2.36027	0.0182617	0.116441	20398.8	20187.9	-0.029	0.047	-0.626867	0.530747	0.748541
ENSG00000174903	11	+	66036003	66044963	RAB1B	RAB1B, member RAS oncogene family [Source:HGNC Symbol;Acc:HGNC:18370]	11:66036003-66044963	19813.4	19786.7	19807.6	19828.4	0.003	0.06	0.0497221	0.960344	0.991355	19493.6	19200.6	-0.042	0.06	-0.6889	0.490886	0.76126	20112.3	20437.8	0.045	0.06	0.74567	0.455867	0.691412
ENSG00000204469	6	+	31588496	31605548	PRRC2A	proline-rich coiled-coil 2A [Source:HGNC Symbol;Acc:HGNC:13918]	6:31588496-31605548	19721.6	20791.8	20024.3	19256.9	-0.108	0.051	-2.11342	0.0345646	0.228918	19837.7	18883.5	-0.135	0.051	-2.65355	0.00796494	0.0659033	20373	19954.1	-0.058	0.051	-1.13496	0.256393	0.508383
ENSG00000131149	16	+	85645014	85706960	GSE1	Gse1 coiled-coil protein [Source:HGNC Symbol;Acc:HGNC:28979]	16:85645014-85706960	19545.8	21035.2	21108.4	21181.6	0.01	0.058	0.163908	0.869803	0.971567	19431.9	17828.7	-0.231	0.058	-3.97682	6.98427e-05	0.00154025	19586.5	18137.8	-0.207	0.058	-3.56427	0.000364866	0.00405281
ENSG00000167526	16	+	89627064	89630949	RPL13	ribosomal protein L13 [Source:HGNC Symbol;Acc:HGNC:10303]	16:89627064-89630949	19466.3	19395.8	19810.9	20225.9	0.058	0.06	0.976729	0.328703	0.713566	19466.7	19537.5	0.01	0.06	0.174391	0.861558	0.949126	19050.8	18705.8	-0.05	0.06	-0.836122	0.403086	0.64762
ENSG00000132475	17	-	73772514	73775860	H3F3B	H3 histone, family 3B (H3.3B) [Source:HGNC Symbol;Acc:HGNC:4765]	17:73772514-73775860	19186.2	18761.5	19526	20290.6	0.111	0.048	2.31091	0.0208376	0.166701	19539.3	20317.1	0.113	0.048	2.35342	0.0186015	0.118179	18068.6	17375.6	-0.108	0.048	-2.25505	0.0241304	0.104462
ENSG00000186174	11	-	118764583	118781613	BCL9L	B-cell CLL/lymphoma 9-like [Source:HGNC Symbol;Acc:HGNC:23688]	11:118764583-118781613	18742.8	15959.1	18158.8	20358.5	0.34	0.056	6.09705	1.0804e-09	1.06918e-07	18564.5	21169.9	0.395	0.056	7.07737	1.46918e-12	2.53752e-10	16721.3	17483.5	0.127	0.056	2.2841	0.0223654	0.0988199
ENSG00000171940	20	-	52183603	52210378	ZNF217	zinc finger protein 217 [Source:HGNC Symbol;Acc:HGNC:13009]	20:52183603-52210378	18639.1	17452.9	17765.5	18078	0.048	0.076	0.626208	0.531179	0.846767	17765.7	18078.5	0.048	0.076	0.62611	0.531243	0.785177	19199.9	20946.9	0.247	0.076	3.25179	0.00114683	0.0101873
ENSG00000165119	9	-	86582997	86595519	HNRNPK	heterogeneous nuclear ribonucleoprotein K [Source:HGNC Symbol;Acc:HGNC:5044]	9:86582997-86595519	18499.4	18147.9	18381.7	18615.5	0.036	0.045	0.813709	0.415812	0.778594	18276.5	18405.1	0.02	0.044	0.454485	0.64948	0.851932	18488.4	18829	0.052	0.044	1.17892	0.23843	0.486942
ENSG00000099194	10	+	102106880	102124591	SCD	stearoyl-CoA desaturase (delta-9-desaturase) [Source:HGNC Symbol;Acc:HGNC:10571]	10:102106880-102124591	18445.8	16394.4	18843.7	21292.9	0.349	0.083	4.18624	2.83617e-05	0.000960194	16640	16885.6	0.039	0.083	0.469339	0.638827	0.846953	17802.4	19210.3	0.212	0.083	2.53573	0.0112214	0.0597855
ENSG00000163191	1	-	152004981	152009511	S100A11	S100 calcium binding protein A11 [Source:HGNC Symbol;Acc:HGNC:10488]	1:152004981-152009511	18075.8	18262.4	17788.8	17315.3	-0.071	0.083	-0.856848	0.391529	0.763043	18171.6	18080.7	-0.014	0.083	-0.162389	0.870999	0.953418	18453.6	18644.9	0.028	0.083	0.331917	0.739952	0.876537
ENSG00000156482	8	-	99037078	99057776	RPL30	ribosomal protein L30 [Source:HGNC Symbol;Acc:HGNC:10333]	8:99037078-99057776	18038.5	18299.2	18465.3	18631.4	0.026	0.04	0.643845	0.519676	0.839957	18206.5	18113.9	-0.014	0.04	-0.351195	0.725442	0.890749	17704.3	17109.4	-0.095	0.04	-2.37467	0.0175648	0.0834533
ENSG00000179218	19	+	13049391	13050961	CALR	calreticulin [Source:HGNC Symbol;Acc:HGNC:1455]	19:13049391-13050961	17835.1	19003.8	18643.5	18283.1	-0.053	0.072	-0.733698	0.463133	0.810149	17999.3	16994.7	-0.153	0.072	-2.11459	0.0344652	0.17595	18031.4	17058.9	-0.148	0.072	-2.04343	0.0410104	0.153581
ENSG00000189091	16	+	70557690	70608820	SF3B3	splicing factor 3b subunit 3 [Source:HGNC Symbol;Acc:HGNC:10770]	16:70557690-70608820	17792.2	18673.3	18351.2	18029.1	-0.05	0.042	-1.20004	0.230124	0.622367	17967.4	17261.6	-0.112	0.042	-2.68019	0.00735799	0.0622749	17939.1	17204.9	-0.116	0.042	-2.79254	0.00522967	0.0337096
ENSG00000181222	17	+	7387684	7417933	POLR2A	polymerase (RNA) II (DNA directed) polypeptide A, 220kDa [Source:HGNC Symbol;Acc:HGNC:9187]	17:7387684-7417933	17652	17315.5	17890.6	18465.8	0.088	0.072	1.21909	0.222808	0.61255	17606.6	17897.7	0.045	0.072	0.624542	0.532272	0.785858	17122.3	16929.2	-0.031	0.072	-0.432638	0.665278	0.834311
ENSG00000100219	22	-	29190542	29196585	XBP1	X-box binding protein 1 [Source:HGNC Symbol;Acc:HGNC:12801]	22:29190542-29196585	17640.9	21799.5	19514	17228.5	-0.322	0.072	-4.49212	7.05177e-06	0.00029324	18608.5	15417.5	-0.473	0.072	-6.6098	3.84828e-11	4.60778e-09	18958.8	16118	-0.413	0.072	-5.76204	8.31021e-09	3.49784e-07
ENSG00000142534	19	+	49999621	50002946	RPS11	ribosomal protein S11 [Source:HGNC Symbol;Acc:HGNC:10384]	19:49999621-50002946	17603	17631.1	17973	18314.9	0.054	0.044	1.2282	0.219371	0.607744	17490	17348.9	-0.022	0.044	-0.511118	0.609268	0.831287	17374.1	17117.2	-0.042	0.044	-0.944983	0.344667	0.597518
ENSG00000211459	MT	+	647	1601	MT-RNR1	mitochondrially encoded 12S RNA [Source:HGNC Symbol;Acc:HGNC:7470]	MT:647-1601	17292.6	17065.6	17895	18724.4	0.057	0.157	0.359216	0.719434	0.924511	18665.7	20265.9	0.106	0.157	0.674348	0.50009	0.766834	15090	13114.5	-0.151	0.157	-0.958747	0.337686	0.591139
ENSG00000198840	MT	+	10058	10404	MT-ND3	mitochondrially encoded NADH:ubiquinone oxidoreductase core subunit 3 [Source:HGNC Symbol;Acc:HGNC:7458]	MT:10058-10404	17218.9	17107.7	17464.6	17821.5	0.033	0.159	0.205927	0.836848	0.96066	18526.5	19945.2	0.124	0.159	0.782231	0.434079	0.721967	15554.4	14001.1	-0.157	0.159	-0.986145	0.324062	0.579321
ENSG00000185551	15	+	96869166	96881847	NR2F2	nuclear receptor subfamily 2 group F member 2 [Source:HGNC Symbol;Acc:HGNC:7976]	15:96869166-96881847	17007.4	18909.5	17580.5	16251.5	-0.21	0.06	-3.50663	0.000453824	0.00955166	16863	14816.6	-0.339	0.06	-5.64514	1.65043e-08	1.09937e-06	18480.8	18052	-0.064	0.06	-1.07221	0.283627	0.538571
ENSG00000108443	17	+	57970446	58024822	RPS6KB1	ribosomal protein S6 kinase, 70kDa, polypeptide 1 [Source:HGNC Symbol;Acc:HGNC:10436]	17:57970446-58024822	16860.4	16518.3	16707.1	16895.8	0.032	0.053	0.602012	0.547166	0.855767	16448.9	16379.5	-0.012	0.053	-0.223706	0.822986	0.93347	17083.2	17648.1	0.093	0.053	1.76537	0.0775021	0.23937
ENSG00000137154	9	-	19375712	19380252	RPS6	ribosomal protein S6 [Source:HGNC Symbol;Acc:HGNC:10429]	9:19375712-19380252	16802	16417	16914.1	17411.2	0.083	0.041	2.01398	0.044012	0.26505	16774.7	17132.3	0.06	0.041	1.46043	0.144172	0.416429	16332.2	16247.3	-0.015	0.041	-0.355606	0.722136	0.868225
ENSG00000143418	1	-	150933058	150940107	CERS2	ceramide synthase 2 [Source:HGNC Symbol;Acc:HGNC:14076]	1:150933058-150940107	16735.6	16024.1	15716.8	15409.4	-0.054	0.058	-0.938032	0.348228	0.727191	15468.9	14913.7	-0.1	0.058	-1.72447	0.0846233	0.309926	18309.6	20595	0.35	0.058	6.0432	1.51087e-09	7.48847e-08
ENSG00000126247	19	+	36630476	36641254	CAPNS1	calpain, small subunit 1 [Source:HGNC Symbol;Acc:HGNC:1481]	19:36630476-36641254	16552.9	15948.8	16042.9	16136.9	0.017	0.042	0.403932	0.686263	0.914524	16133.7	16318.6	0.033	0.042	0.785629	0.432085	0.720461	16878.1	17807.4	0.157	0.042	3.74057	0.000183604	0.00227059
ENSG00000130985	X	+	47050259	47074527	UBA1	ubiquitin-like modifier activating enzyme 1 [Source:HGNC Symbol;Acc:HGNC:12469]	X:47050259-47074527	16548.9	16523.6	16320.1	16116.6	-0.035	0.044	-0.790433	0.429275	0.786872	16383.4	16243.3	-0.024	0.044	-0.540657	0.588744	0.81888	16917.9	17312.2	0.066	0.044	1.48615	0.137239	0.347069
ENSG00000163636	3	-	63996224	64009236	PSMD6	proteasome 26S subunit, non-ATPase 6 [Source:HGNC Symbol;Acc:HGNC:9564]	3:63996224-64009236	16448.5	16769.4	16745.5	16721.5	-0.004	0.044	-0.0900158	0.928275	0.984692	16483.7	16197.9	-0.049	0.044	-1.10598	0.268735	0.574973	16437.3	16105.2	-0.057	0.044	-1.29025	0.196965	0.435525
ENSG00000196498	12	-	124808960	124979798	NCOR2	nuclear receptor corepressor 2 [Source:HGNC Symbol;Acc:HGNC:7673]	12:124808960-124979798	16404.5	16529.4	16524.3	16519.2	-0.001	0.059	-0.0179875	0.985649	0.997019	15604.1	14678.8	-0.165	0.059	-2.82173	0.00477653	0.0450355	17210.1	17890.7	0.11	0.059	1.87687	0.060536	0.201925
ENSG00000115677	2	-	242166678	242212301	HDLBP	high density lipoprotein binding protein [Source:HGNC Symbol;Acc:HGNC:4857]	2:242166678-242212301	16325.9	16216.4	16360.3	16504.2	0.024	0.057	0.428247	0.668471	0.90712	15926.9	15637.4	-0.051	0.057	-0.888505	0.374269	0.672746	16581	16945.6	0.061	0.057	1.07137	0.284004	0.538783
ENSG00000182481	17	+	66031634	66042958	KPNA2	karyopherin alpha 2 (RAG cohort 1, importin alpha 1) [Source:HGNC Symbol;Acc:HGNC:6395]	17:66031634-66042958	16241.4	16962.7	16473.9	15985.2	-0.082	0.061	-1.34399	0.178953	0.554836	16923.9	16885.1	-0.006	0.061	-0.0998979	0.920425	0.970552	16047.7	15132.7	-0.158	0.061	-2.58671	0.00968977	0.0535334
ENSG00000103495	16	+	29817426	29822481	MAZ	MYC-associated zinc finger protein (purine-binding transcription factor) [Source:HGNC Symbol;Acc:HGNC:6914]	16:29817426-29822481	16218.5	16068.4	16055.6	16042.7	-0.002	0.06	-0.0373604	0.970198	0.993604	16391.1	16713.9	0.055	0.06	0.918785	0.358208	0.659317	16058.8	16049.2	-0.002	0.06	-0.0277402	0.977869	0.991234
ENSG00000150753	5	+	10250032	10266524	CCT5	chaperonin containing TCP1, subunit 5 (epsilon) [Source:HGNC Symbol;Acc:HGNC:1618]	5:10250032-10266524	16144.2	16998	17024.4	17050.7	0.004	0.056	0.0785025	0.937428	0.986051	16498.5	15998.9	-0.085	0.056	-1.51493	0.129791	0.393833	15763.5	14529.1	-0.219	0.056	-3.92691	8.60441e-05	0.00120015
ENSG00000108107	19	+	55896712	55903453	RPL28	ribosomal protein L28 [Source:HGNC Symbol;Acc:HGNC:10330]	19:55896712-55903453	16143.4	16849.4	16496.3	16143.2	-0.059	0.06	-0.992769	0.320823	0.707623	16454.1	16058.8	-0.067	0.06	-1.11236	0.265984	0.572256	16185.7	15522.1	-0.114	0.06	-1.90396	0.0569159	0.193384
ENSG00000111371	12	-	46576845	46662795	SLC38A1	solute carrier family 38 member 1 [Source:HGNC Symbol;Acc:HGNC:13447]	12:46576845-46662795	16097.6	16260.4	16591.6	16922.8	0.055	0.068	0.798063	0.424834	0.784919	15409.6	14558.7	-0.152	0.068	-2.2181	0.0265477	0.148547	16454.4	16648.4	0.032	0.068	0.469633	0.638617	0.818615
ENSG00000225972	1	+	564441	564813	MTND1P23	mitochondrially encoded NADH:ubiquinone oxidoreductase core subunit 1 pseudogene 23 [Source:HGNC Symbol;Acc:HGNC:42092]	1:564441-564813	15767	16395.2	16195.7	15996.3	-0.021	0.158	-0.130559	0.896125	0.977718	17052.9	17710.6	0.065	0.158	0.411427	0.68076	0.868164	14680.6	12966.1	-0.192	0.158	-1.21742	0.223443	0.468171
ENSG00000167552	12	-	49578578	49583107	TUBA1A	tubulin alpha 1a [Source:HGNC Symbol;Acc:HGNC:20766]	12:49578578-49583107	15730.2	16864.9	16426.1	15987.2	-0.075	0.057	-1.3061	0.191519	0.570674	16366.1	15867.2	-0.085	0.057	-1.48918	0.13644	0.403836	15533.1	14201.3	-0.24	0.057	-4.20163	2.64995e-05	0.000446354
ENSG00000110092	11	+	69455854	69469242	CCND1	cyclin D1 [Source:HGNC Symbol;Acc:HGNC:1582]	11:69455854-69469242	15726.9	17910.6	16549	15187.3	-0.23	0.06	-3.85185	0.00011723	0.00315433	16545.8	15181.1	-0.23	0.06	-3.86302	0.000111996	0.00227216	16269.6	14628.7	-0.282	0.06	-4.7265	2.28423e-06	5.3401e-05
ENSG00000100316	22	-	39708886	39714619	RPL3	ribosomal protein L3 [Source:HGNC Symbol;Acc:HGNC:10332]	22:39708886-39714619	15691.5	15906.9	16123.7	16340.5	0.038	0.032	1.18828	0.234725	0.626663	15581.2	15255.4	-0.06	0.032	-1.85708	0.0632999	0.260406	15584.9	15263	-0.059	0.032	-1.83916	0.065892	0.214122
ENSG00000135486	12	+	54673976	54680871	HNRNPA1	heterogeneous nuclear ribonucleoprotein A1 [Source:HGNC Symbol;Acc:HGNC:5031]	12:54673976-54680871	15691.3	16088.2	16171.1	16254	0.014	0.051	0.280921	0.778771	0.942891	15488.3	14888.4	-0.109	0.051	-2.12278	0.0337724	0.173548	15811.4	15534.6	-0.049	0.051	-0.959689	0.337212	0.590579
ENSG00000089159	12	-	120648249	120687964	PXN	paxillin [Source:HGNC Symbol;Acc:HGNC:9718]	12:120648249-120687964	15669.1	15363.1	15056.9	14750.7	-0.056	0.062	-0.912486	0.361513	0.739157	15806.6	16250	0.078	0.062	1.26325	0.206499	0.502647	15837.9	16312.6	0.083	0.062	1.34924	0.177261	0.406738
ENSG00000110955	12	-	57031958	57039798	ATP5B	ATP synthase, H+ transporting, mitochondrial F1 complex, beta polypeptide [Source:HGNC Symbol;Acc:HGNC:830]	12:57031958-57039798	15508.4	16556.6	16235.1	15913.5	-0.056	0.045	-1.2308	0.218396	0.606757	15908	15259.5	-0.115	0.045	-2.54215	0.0110172	0.0828967	15430.4	14304.1	-0.206	0.045	-4.56171	5.07398e-06	0.000106784
ENSG00000160932	8	+	144099398	144103827	LY6E	lymphocyte antigen 6 complex, locus E [Source:HGNC Symbol;Acc:HGNC:6727]	8:144099398-144103827	15361.4	16029.7	15764.3	15498.9	-0.047	0.05	-0.949298	0.342469	0.722939	15628.3	15226.9	-0.072	0.05	-1.44624	0.148109	0.421946	15359.9	14690.1	-0.123	0.05	-2.45904	0.0139309	0.0706354
ENSG00000143368	1	-	149895208	149900236	SF3B4	splicing factor 3b subunit 4 [Source:HGNC Symbol;Acc:HGNC:10771]	1:149895208-149900236	15304	16412.4	15946.9	15481.4	-0.083	0.043	-1.90863	0.0563101	0.307278	15704.5	14996.5	-0.127	0.043	-2.94717	0.003207	0.0332057	15369	14325.5	-0.192	0.043	-4.44739	8.69186e-06	0.000170628
ENSG00000143569	1	+	154192654	154235981	UBAP2L	ubiquitin associated protein 2 like [Source:HGNC Symbol;Acc:HGNC:29877]	1:154192654-154235981	15300.3	16216.9	15909.8	15602.6	-0.055	0.045	-1.2235	0.221141	0.610884	15726.8	15236.6	-0.088	0.045	-1.97056	0.0487742	0.220717	15180.9	14144.8	-0.193	0.045	-4.3168	1.5831e-05	0.00028645
ENSG00000174444	15	-	66790354	66797221	RPL4	ribosomal protein L4 [Source:HGNC Symbol;Acc:HGNC:10353]	15:66790354-66797221	15256.1	15220.2	15535.5	15850.8	0.058	0.043	1.35528	0.175327	0.551066	15221.1	15221.9	0	0.042	0.00716912	0.99428	0.997746	14975.8	14731.5	-0.046	0.043	-1.08415	0.2783	0.532192
ENSG00000235123	21	+	41755009	41757285	DSCAM-AS1	DSCAM antisense RNA 1 [Source:HGNC Symbol;Acc:HGNC:40197]	21:41755009-41757285	15235.3	15852.9	15601.9	15351	-0.044	0.077	-0.568608	0.569622	0.866252	15103.8	14354.7	-0.134	0.077	-1.75703	0.0789125	0.296865	15617.7	15382.6	-0.041	0.077	-0.532888	0.594111	0.789801
ENSG00000141522	17	-	79825596	79826506	ARHGDIA	Rho GDP dissociation inhibitor (GDI) alpha [Source:HGNC Symbol;Acc:HGNC:678]	17:79825596-79826506	15222.8	14944.4	15183.2	15422.1	0.044	0.052	0.846586	0.397226	0.76677	15645.8	16347.1	0.126	0.052	2.40906	0.0159938	0.106938	14561	14177.7	-0.074	0.052	-1.40337	0.160508	0.383101
ENSG00000138434	2	+	182756559	182759422	SSFA2	sperm specific antigen 2 [Source:HGNC Symbol;Acc:HGNC:11319]	2:182756559-182759422	15216	15502.2	15734.5	15966.8	0.033	0.132	0.252967	0.800294	0.949274	15513.8	15525.5	0.002	0.132	0.0119353	0.990477	0.996605	14685.9	13869.6	-0.126	0.132	-0.953207	0.340485	0.593615
ENSG00000172534	X	-	153213003	153237258	HCFC1	host cell factor C1 [Source:HGNC Symbol;Acc:HGNC:4839]	X:153213003-153237258	15194.2	14944.9	15478.4	16011.8	0.096	0.054	1.77953	0.0751521	0.359334	15355.7	15766.5	0.075	0.054	1.38109	0.16725	0.450361	14499.3	14053.6	-0.086	0.054	-1.592	0.111384	0.304361
ENSG00000204256	6	+	32936436	32949282	BRD2	bromodomain containing 2 [Source:HGNC Symbol;Acc:HGNC:1103]	6:32936436-32949282	15178.6	14591.4	15554.3	16517.2	0.175	0.048	3.65472	0.000257463	0.00601316	15077.2	15563.1	0.091	0.048	1.89823	0.0576663	0.246327	14317	14042.7	-0.054	0.048	-1.12966	0.258618	0.510912
ENSG00000233476	7	-	22550230	22551618	EEF1A1P6	eukaryotic translation elongation factor 1 alpha 1 pseudogene 6 [Source:HGNC Symbol;Acc:HGNC:3201]	7:22550230-22551618	15135	14760.5	15296.8	15833.2	0.099	0.049	1.99476	0.0460691	0.272967	15074.3	15388.2	0.058	0.049	1.18291	0.236843	0.539252	14659.4	14558.2	-0.02	0.049	-0.397179	0.691235	0.851379
ENSG00000062716	17	+	57784552	57785037	VMP1	vacuole membrane protein 1 [Source:HGNC Symbol;Acc:HGNC:29559]	17:57784552-57785037	15089.6	12411.2	15476.3	18541.4	0.537	0.083	6.50053	8.00386e-11	9.57858e-09	13764.4	15117.6	0.264	0.083	3.19088	0.00141839	0.0178483	13349.8	14288.4	0.188	0.083	2.27836	0.0227049	0.0999321
ENSG00000178209	8	-	144989320	145013758	PLEC	plectin [Source:HGNC Symbol;Acc:HGNC:9069]	8:144989320-145013758	15064.4	15102.9	15248.8	15394.8	0.025	0.093	0.26572	0.790455	0.946741	15732.1	16361.3	0.104	0.093	1.11892	0.263173	0.569243	14250.8	13398.6	-0.157	0.093	-1.6793	0.0930933	0.270198
ENSG00000181019	16	-	69740898	69760409	NQO1	NAD(P)H dehydrogenase, quinone 1 [Source:HGNC Symbol;Acc:HGNC:2874]	16:69740898-69760409	14998.7	13471	13738.2	14005.5	0.053	0.07	0.761552	0.446327	0.800046	14630.2	15789.5	0.218	0.07	3.10126	0.00192698	0.0227275	15100	16728.9	0.297	0.07	4.23163	2.32004e-05	0.000400375
ENSG00000137818	15	+	69745122	69748255	RPLP1	ribosomal protein, large, P1 [Source:HGNC Symbol;Acc:HGNC:10372]	15:69745122-69748255	14989.9	14369.5	15004.9	15640.3	0.115	0.078	1.46115	0.143973	0.502721	14796.5	15223.6	0.078	0.078	0.997956	0.318301	0.623283	14547.9	14726.3	0.033	0.078	0.426487	0.669753	0.837379
ENSG00000142208	14	-	105235685	105260461	AKT1	v-akt murine thymoma viral oncogene homolog 1 [Source:HGNC Symbol;Acc:HGNC:391]	14:105235685-105260461	14828.7	15475.7	15558.3	15640.9	0.015	0.043	0.345403	0.729791	0.928169	14952.9	14430.1	-0.099	0.043	-2.27523	0.0228921	0.13498	14621.9	13768	-0.166	0.043	-3.80791	0.000140146	0.00180733
ENSG00000063046	12	+	53399941	53435993	EIF4B	eukaryotic translation initiation factor 4B [Source:HGNC Symbol;Acc:HGNC:3285]	12:53399941-53435993	14694.7	14875.7	14721.8	14568	-0.03	0.034	-0.894864	0.37086	0.746799	14144.7	13413.6	-0.148	0.034	-4.37065	1.23878e-05	0.00036912	15398.6	15921.6	0.096	0.034	2.85001	0.00437181	0.0292528
ENSG00000160182	21	-	43782390	43786703	TFF1	trefoil factor 1 [Source:HGNC Symbol;Acc:HGNC:11755]	21:43782390-43786703	14675.7	18749.5	18601	18452.4	-0.018	0.137	-0.130735	0.895985	0.97768	17249.9	15750.3	-0.194	0.137	-1.41773	0.156269	0.434212	12250.1	5750.72	-1.272	0.137	-9.31578	1.21062e-20	3.02384e-18
ENSG00000205581	21	-	40714240	40720917	HMGN1	high mobility group nucleosome binding domain 1 [Source:HGNC Symbol;Acc:HGNC:4984]	21:40714240-40720917	14591.5	14940.3	14910.6	14880.9	-0.005	0.061	-0.0890632	0.929032	0.984692	14158.9	13377.6	-0.153	0.061	-2.5125	0.0119878	0.0881918	15053.7	15167.1	0.021	0.061	0.345701	0.729568	0.872677
ENSG00000004478	12	+	2904118	2913124	FKBP4	FK506 binding protein 4 [Source:HGNC Symbol;Acc:HGNC:3720]	12:2904118-2913124	14545.1	16204.9	16263	16321	0.01	0.076	0.128133	0.898044	0.978115	15010.9	13816.8	-0.216	0.076	-2.85394	0.00431811	0.0418454	14021.2	11837.5	-0.426	0.076	-5.61841	1.92728e-08	7.65389e-07
ENSG00000129514	14	-	38059188	38064239	FOXA1	forkhead box A1 [Source:HGNC Symbol;Acc:HGNC:5021]	14:38059188-38064239	14520.4	13970.2	14104.5	14238.9	0.027	0.046	0.586116	0.557797	0.860697	14038.7	14107.1	0.014	0.046	0.302315	0.762412	0.909146	14867.8	15765.5	0.171	0.046	3.6974	0.000217819	0.00262198
ENSG00000127022	5	+	179105628	179135367	CANX	calnexin [Source:HGNC Symbol;Acc:HGNC:1473]	5:179105628-179135367	14446.9	15120.9	15096.2	15071.4	-0.005	0.057	-0.0881654	0.929745	0.984791	14612.5	14104.1	-0.098	0.057	-1.71187	0.0869209	0.314247	14305.9	13490.9	-0.16	0.057	-2.79947	0.00511867	0.0331178
ENSG00000103335	16	-	88781750	88782685	PIEZO1	piezo-type mechanosensitive ion channel component 1 [Source:HGNC Symbol;Acc:HGNC:28993]	16:88781750-88782685	14254.4	14690.8	14132.5	13574.2	-0.102	0.098	-1.04517	0.295946	0.687032	14423.3	14155.8	-0.048	0.098	-0.489759	0.624305	0.839099	14643.8	14596.7	-0.008	0.098	-0.0843972	0.932741	0.970789
ENSG00000167106	9	-	130702857	130742792	FAM102A	family with sequence similarity 102 member A [Source:HGNC Symbol;Acc:HGNC:31419]	9:130702857-130742792	14170.7	14163	14044.2	13925.4	-0.023	0.062	-0.373808	0.708548	0.921743	13489.8	12816.7	-0.138	0.062	-2.21899	0.0264872	0.148421	14970.4	15777.7	0.15	0.062	2.41092	0.0159121	0.0776903
ENSG00000161203	3	+	183892476	183901879	AP2M1	adaptor related protein complex 2, mu 1 subunit [Source:HGNC Symbol;Acc:HGNC:564]	3:183892476-183901879	14047.8	14370.5	14127.3	13884.1	-0.048	0.046	-1.05896	0.289618	0.680992	14094.9	13819.2	-0.055	0.046	-1.20049	0.22995	0.531117	14244	14117.4	-0.025	0.046	-0.544153	0.586336	0.784827
ENSG00000180921	8	-	144806102	144815971	FAM83H	family with sequence similarity 83 member H [Source:HGNC Symbol;Acc:HGNC:24797]	8:144806102-144815971	13993.6	13854.5	13548.6	13242.7	-0.064	0.048	-1.31585	0.188225	0.566188	14489.7	15125	0.124	0.048	2.55213	0.0107068	0.0813279	13803.3	13752.1	-0.011	0.048	-0.219025	0.826631	0.922024
ENSG00000147403	X	+	153618314	153628507	RPL10	ribosomal protein L10 [Source:HGNC Symbol;Acc:HGNC:10298]	X:153618314-153628507	13964.6	14000.9	14223.9	14446.9	0.045	0.035	1.28821	0.197674	0.579125	14152.9	14305	0.031	0.035	0.888998	0.374004	0.672746	13553.3	13105.8	-0.094	0.035	-2.69398	0.0070604	0.0422134
ENSG00000163349	1	+	114471813	114516270	HIPK1	homeodomain interacting protein kinase 1 [Source:HGNC Symbol;Acc:HGNC:19006]	1:114471813-114516270	13964.2	14071.3	13760.4	13449.5	-0.063	0.059	-1.06655	0.286173	0.679343	13844.2	13617.2	-0.046	0.059	-0.775755	0.437894	0.724576	14395.1	14718.9	0.063	0.059	1.06296	0.287798	0.542642
ENSG00000113739	5	-	172741715	172756506	STC2	stanniocalcin 2 [Source:HGNC Symbol;Acc:HGNC:11374]	5:172741715-172756506	13908.6	14883.1	15179.7	15476.2	0.047	0.117	0.404626	0.685752	0.914357	14992	15100.9	0.018	0.117	0.149908	0.880837	0.956563	12528.6	10174	-0.459	0.117	-3.92107	8.81571e-05	0.001226
ENSG00000174231	17	-	1553922	1554563	PRPF8	pre-mRNA processing factor 8 [Source:HGNC Symbol;Acc:HGNC:17340]	17:1553922-1554563	13897.6	13743.6	14014.9	14286.2	0.054	0.052	1.0424	0.297226	0.688204	13954.6	14165.5	0.042	0.052	0.812615	0.416439	0.706739	13569.3	13395.1	-0.037	0.052	-0.705439	0.480537	0.711104
ENSG00000096696	6	+	7541807	7586950	DSP	desmoplakin [Source:HGNC Symbol;Acc:HGNC:3052]	6:7541807-7586950	13897.3	14314.5	14802	15289.5	0.087	0.085	1.02393	0.305871	0.695395	14438.3	14562.1	0.023	0.085	0.263476	0.792184	0.921752	12868.8	11423.2	-0.3	0.085	-3.51509	0.000439606	0.00473612
ENSG00000144028	2	-	96940073	96971253	SNRNP200	small nuclear ribonucleoprotein, U5 200kDa subunit [Source:HGNC Symbol;Acc:HGNC:30859]	2:96940073-96971253	13886	13757.7	13985.8	14213.8	0.046	0.054	0.844643	0.39831	0.767633	13730.2	13702.6	-0.006	0.054	-0.106407	0.915259	0.96961	13813.8	13870	0.011	0.054	0.207696	0.835466	0.926978
ENSG00000144713	3	-	12875983	12883087	RPL32	ribosomal protein L32 [Source:HGNC Symbol;Acc:HGNC:10336]	3:12875983-12883087	13833	13873.4	14152.6	14431.8	0.055	0.052	1.06346	0.287575	0.67968	13964.5	14055.7	0.019	0.052	0.35529	0.722372	0.888825	13422.4	12971.3	-0.094	0.052	-1.80688	0.0707814	0.224915
ENSG00000151892	10	-	117816443	118032796	GFRA1	GDNF family receptor alpha 1 [Source:HGNC Symbol;Acc:HGNC:4243]	10:117816443-118032796	13771.2	14815.3	14858.3	14901.4	0.008	0.088	0.0871734	0.930534	0.985091	13744.3	12673.4	-0.207	0.088	-2.35712	0.0184174	0.117238	13755.1	12694.9	-0.205	0.088	-2.33226	0.0196871	0.0902758
ENSG00000075461	17	+	64961025	65029514	CACNG4	calcium channel, voltage-dependent, gamma subunit 4 [Source:HGNC Symbol;Acc:HGNC:1408]	17:64961025-65029514	13752	12964.2	13346.2	13728.2	0.079	0.066	1.18684	0.235292	0.627233	13315.6	13667.1	0.073	0.066	1.09411	0.273905	0.581509	13806.4	14648.7	0.168	0.066	2.53165	0.0113528	0.0602992
ENSG00000130726	19	+	59055457	59058993	TRIM28	tripartite motif containing 28 [Source:HGNC Symbol;Acc:HGNC:16384]	19:59055457-59058993	13702.8	14002.8	13980	13957.2	-0.004	0.067	-0.0654572	0.94781	0.988799	14075.5	14148.3	0.014	0.067	0.216872	0.828308	0.935115	13352.8	12702.9	-0.134	0.067	-2.00426	0.0450419	0.164334
ENSG00000163931	3	-	53258722	53290047	TKT	transketolase [Source:HGNC Symbol;Acc:HGNC:11834]	3:53258722-53290047	13607	13649.9	13509.3	13368.6	-0.029	0.058	-0.498246	0.618311	0.887787	13827	14004.2	0.036	0.058	0.619889	0.535331	0.787546	13527.7	13405.4	-0.025	0.058	-0.431357	0.666209	0.835203
ENSG00000169045	5	-	179041178	179050711	HNRNPH1	heterogeneous nuclear ribonucleoprotein H1 (H) [Source:HGNC Symbol;Acc:HGNC:5041]	5:179041178-179050711	13483.4	13094.8	13288.6	13482.3	0.041	0.06	0.678307	0.497577	0.828517	13646.3	14197.7	0.113	0.06	1.87988	0.0601242	0.252191	13126.8	13158.8	0.007	0.06	0.115724	0.907871	0.960118
ENSG00000130723	9	+	134269479	134375584	PRRC2B	proline-rich coiled-coil 2B [Source:HGNC Symbol;Acc:HGNC:28121]	9:134269479-134375584	13460.1	13675.7	13356.5	13037.3	-0.066	0.065	-1.02426	0.305714	0.695395	13668.6	13661.5	-0.002	0.065	-0.0265517	0.978817	0.992394	13570.8	13465.9	-0.022	0.065	-0.334854	0.737735	0.875875
ENSG00000117523	1	+	171454650	171560986	PRRC2C	proline-rich coiled-coil 2C [Source:HGNC Symbol;Acc:HGNC:24903]	1:171454650-171560986	13411.1	13487.2	13511.8	13536.3	0.005	0.068	0.0705578	0.94375	0.987588	13340.5	13193.8	-0.031	0.068	-0.450121	0.652623	0.853417	13457.2	13427.1	-0.006	0.068	-0.0946771	0.924571	0.967682
ENSG00000153187	1	-	245014467	245027844	HNRNPU	heterogeneous nuclear ribonucleoprotein U (scaffold attachment factor A) [Source:HGNC Symbol;Acc:HGNC:5048]	1:245014467-245027844	13285.6	13441	13632	13823.1	0.04	0.033	1.19498	0.232097	0.624068	13393.4	13345.8	-0.01	0.033	-0.307057	0.7588	0.907701	12986.7	12532.4	-0.1	0.033	-2.99756	0.00272147	0.0202509
ENSG00000108604	17	-	61909443	61920300	SMARCD2	SWI/SNF related, matrix associated, actin dependent regulator of chromatin, subfamily d, member 2 [Source:HGNC Symbol;Acc:HGNC:11107]	17:61909443-61920300	13228.5	13798.4	13557.4	13316.3	-0.05	0.045	-1.11894	0.263164	0.657398	13211.9	12625.3	-0.125	0.045	-2.80224	0.00507483	0.0470525	13486.2	13174	-0.065	0.045	-1.45786	0.144881	0.358855
ENSG00000071127	4	-	10075962	10118484	WDR1	WD repeat domain 1 [Source:HGNC Symbol;Acc:HGNC:12754]	4:10075962-10118484	13225.5	11627.3	13277.7	14928.1	0.354	0.041	8.55963	1.13229e-17	3.82084e-15	13413	15198.7	0.38	0.041	9.18235	4.21797e-20	1.96005e-17	11387.6	11147.8	-0.059	0.041	-1.43282	0.151908	0.369465
ENSG00000204389	6	+	31783290	31785717	HSPA1A	heat shock protein family A (Hsp70) member 1A [Source:HGNC Symbol;Acc:HGNC:5232]	6:31783290-31785717	13220.1	13415.9	13717.6	14019.2	0.048	0.136	0.35585	0.721953	0.92543	13723.4	14030.9	0.049	0.136	0.362453	0.717014	0.886546	12415.2	11414.5	-0.177	0.136	-1.29768	0.194397	0.432314
ENSG00000048828	9	+	96214003	96328389	FAM120A	family with sequence similarity 120A [Source:HGNC Symbol;Acc:HGNC:13247]	9:96214003-96328389	13189	13164.7	12921.1	12677.5	-0.053	0.054	-0.978556	0.327799	0.712882	13084.5	13004.3	-0.017	0.054	-0.320717	0.748425	0.90267	13537	13909.4	0.077	0.054	1.4265	0.153724	0.372009
ENSG00000147140	X	+	70503041	70521016	NONO	non-POU domain containing, octamer-binding [Source:HGNC Symbol;Acc:HGNC:7871]	X:70503041-70521016	13168.4	13723.6	13387.9	13052.1	-0.071	0.037	-1.90908	0.0562515	0.307278	13140.9	12558.2	-0.126	0.037	-3.38394	0.000714532	0.010239	13531.5	13339.5	-0.04	0.037	-1.07246	0.283514	0.538505
ENSG00000134333	11	+	18415934	18429972	LDHA	lactate dehydrogenase A [Source:HGNC Symbol;Acc:HGNC:6535]	11:18415934-18429972	13161.7	14158.2	14052.8	13947.4	-0.02	0.076	-0.269963	0.787189	0.945801	13531.6	12905	-0.126	0.076	-1.66077	0.0967601	0.332828	12897.1	11636	-0.266	0.076	-3.5129	0.000443239	0.00476174
ENSG00000129351	19	+	10764936	10803093	ILF3	interleukin enhancer binding factor 3 [Source:HGNC Symbol;Acc:HGNC:6038]	19:10764936-10803093	13085	13060.5	13271.3	13482	0.045	0.041	1.10743	0.268107	0.661637	13232.5	13404.5	0.037	0.041	0.910718	0.362444	0.662966	12726.6	12392.7	-0.075	0.041	-1.84047	0.0656986	0.213733
ENSG00000142676	1	+	24018268	24022915	RPL11	ribosomal protein L11 [Source:HGNC Symbol;Acc:HGNC:10301]	1:24018268-24022915	13065.4	13371.6	13549.5	13727.4	0.037	0.044	0.834722	0.403874	0.771461	13028.2	12684.8	-0.075	0.044	-1.7014	0.0888679	0.317546	12924.8	12477.9	-0.098	0.044	-2.23106	0.0256774	0.109339
ENSG00000153395	5	-	1456594	1524077	LPCAT1	lysophosphatidylcholine acyltransferase 1 [Source:HGNC Symbol;Acc:HGNC:25718]	5:1456594-1524077	13029.2	13796.6	13665.4	13534.2	-0.026	0.083	-0.3094	0.757017	0.93591	12941.6	12086.7	-0.177	0.083	-2.12142	0.0338863	0.173928	13247.9	12699.2	-0.111	0.083	-1.33008	0.183494	0.415515
ENSG00000169100	X	-	1505044	1511617	SLC25A6	solute carrier family 25 (mitochondrial carrier; adenine nucleotide translocator), member 6 [Source:HGNC Symbol;Acc:HGNC:10992]	X:1505044-1511617	13024	13372.8	13464.1	13555.4	0.019	0.047	0.41368	0.679108	0.911463	13089	12805.1	-0.061	0.047	-1.3124	0.189384	0.481402	12867.8	12362.7	-0.111	0.047	-2.38103	0.0172645	0.0824031
ENSG00000168066	11	-	64532077	64545941	SF1	splicing factor 1 [Source:HGNC Symbol;Acc:HGNC:12950]	11:64532077-64545941	12991.9	12635.6	13359.1	14082.6	0.154	0.044	3.45451	0.000551297	0.0111472	12995.5	13355.5	0.079	0.044	1.77282	0.0762587	0.291835	12264.8	11894.1	-0.085	0.044	-1.91221	0.0558488	0.191111
ENSG00000116560	1	-	35641978	35643262	SFPQ	splicing factor proline/glutamine-rich [Source:HGNC Symbol;Acc:HGNC:10774]	1:35641978-35643262	12907.3	12516.7	13144	13771.3	0.135	0.045	3.00574	0.00264939	0.0380086	13244.3	13972	0.156	0.045	3.46334	0.000533521	0.00806564	11943	11369.3	-0.136	0.045	-3.0077	0.00263231	0.0197897
ENSG00000164292	5	+	95049225	95067716	RHOBTB3	Rho-related BTB domain containing 3 [Source:HGNC Symbol;Acc:HGNC:18757]	5:95049225-95067716	12856.3	13419.7	13131.3	12843	-0.052	0.124	-0.416256	0.677223	0.910751	12389.6	11359.6	-0.196	0.124	-1.57419	0.115443	0.369868	13611.3	13803	0.033	0.124	0.265661	0.7905	0.903762
ENSG00000075785	3	+	128444964	128533639	RAB7A	RAB7A, member RAS oncogene family [Source:HGNC Symbol;Acc:HGNC:9788]	3:128444964-128533639	12732.9	12765.8	12831.7	12897.6	0.014	0.049	0.293209	0.769362	0.939297	12627.8	12489.8	-0.031	0.049	-0.63414	0.52599	0.782503	12772	12778.3	0.001	0.049	0.0260146	0.979246	0.991891
ENSG00000089009	12	-	112842993	112844148	RPL6	ribosomal protein L6 [Source:HGNC Symbol;Acc:HGNC:10362]	12:112842993-112844148	12666.6	12760.5	12948.6	13136.7	0.041	0.038	1.08362	0.278533	0.672372	12609.7	12458.8	-0.034	0.038	-0.906055	0.364907	0.665255	12535.5	12310.4	-0.051	0.038	-1.35462	0.175538	0.403958
ENSG00000111669	12	+	6976282	6980112	TPI1	triosephosphate isomerase 1 [Source:HGNC Symbol;Acc:HGNC:12009]	12:6976282-6980112	12581	13040.5	12866.7	12692.9	-0.037	0.059	-0.63199	0.527394	0.844308	12772.7	12504.9	-0.058	0.059	-0.980424	0.326877	0.630922	12563.1	12085.8	-0.105	0.059	-1.78464	0.0743192	0.233015
ENSG00000011304	19	+	797074	812320	PTBP1	polypyrimidine tract binding protein 1 [Source:HGNC Symbol;Acc:HGNC:9583]	19:797074-812320	12558.8	12215.2	12555.2	12895.2	0.077	0.045	1.69535	0.0900088	0.394778	12780.8	13346.4	0.126	0.045	2.77539	0.00551359	0.0500505	11996.7	11778.2	-0.051	0.045	-1.12695	0.259763	0.512073
ENSG00000106263	7	+	2393720	2406070	EIF3B	eukaryotic translation initiation factor 3 subunit B [Source:HGNC Symbol;Acc:HGNC:3280]	7:2393720-2406070	12551.8	12549.9	12839.1	13128.4	0.063	0.055	1.14512	0.252158	0.645749	12719.6	12889.3	0.037	0.055	0.681097	0.49581	0.764612	12094.7	11639.5	-0.105	0.055	-1.91567	0.0554076	0.190054
ENSG00000034510	2	+	85132748	85133795	TMSB10	thymosin beta 10 [Source:HGNC Symbol;Acc:HGNC:11879]	2:85132748-85133795	12545.6	12247.4	12400.6	12553.8	0.033	0.077	0.432586	0.665316	0.90534	12860.3	13473.1	0.129	0.077	1.67349	0.0942303	0.32725	12077.8	11908.2	-0.038	0.077	-0.495221	0.620444	0.806263
ENSG00000072110	14	-	69340859	69446157	ACTN1	actinin, alpha 1 [Source:HGNC Symbol;Acc:HGNC:163]	14:69340859-69446157	12442.1	11320.6	12791.9	14263.3	0.321	0.059	5.40895	6.33938e-08	4.46883e-06	12424.9	13529.2	0.248	0.059	4.1725	3.01277e-05	0.000769638	10988	10655.5	-0.084	0.059	-1.41636	0.156671	0.376838
ENSG00000184900	21	-	46225531	46237966	SUMO3	small ubiquitin-like modifier 3 [Source:HGNC Symbol;Acc:HGNC:11124]	21:46225531-46237966	12415.7	12643.1	12597.4	12551.6	-0.01	0.046	-0.216512	0.828589	0.957323	12588.7	12534.3	-0.012	0.046	-0.254847	0.798841	0.92476	12288.4	11933.8	-0.081	0.046	-1.74843	0.0803902	0.245306
ENSG00000155506	5	+	154092461	154197167	LARP1	La ribonucleoprotein domain family member 1 [Source:HGNC Symbol;Acc:HGNC:29531]	5:154092461-154197167	12377.5	12776.7	12583.3	12389.9	-0.043	0.053	-0.811616	0.417012	0.779705	12535.3	12293.9	-0.054	0.053	-1.01758	0.308878	0.613721	12413.1	12049.4	-0.082	0.053	-1.5447	0.122418	0.323298
ENSG00000178719	8	+	145064225	145067583	GRINA	glutamate receptor, ionotropic, N-methyl D-aspartate-associated protein 1 (glutamate binding) [Source:HGNC Symbol;Acc:HGNC:4589]	8:145064225-145067583	12375.5	12532.1	12482.6	12433.1	-0.011	0.044	-0.251152	0.801696	0.949598	12333	12133.8	-0.045	0.044	-1.02772	0.304084	0.609135	12467.5	12402.8	-0.015	0.044	-0.327947	0.742952	0.87861
ENSG00000196542	3	-	161062579	161090668	SPTSSB	serine palmitoyltransferase small subunit B [Source:HGNC Symbol;Acc:HGNC:24045]	3:161062579-161090668	12339.3	12026	12291	12556.1	0.06	0.062	0.955799	0.339174	0.72076	13102.7	14179.5	0.228	0.062	3.65508	0.000257101	0.0045534	11310.7	10595.5	-0.175	0.062	-2.80959	0.00496049	0.0324148
ENSG00000111676	12	+	7033625	7051484	ATN1	atrophin 1 [Source:HGNC Symbol;Acc:HGNC:3033]	12:7033625-7051484	12310.1	13254.2	12649.8	12045.3	-0.134	0.051	-2.61903	0.00881794	0.0921831	12502.3	11750.4	-0.169	0.051	-3.29873	0.000971225	0.0131361	12722.3	12190.5	-0.117	0.051	-2.29139	0.0219411	0.0976058
ENSG00000169813	10	-	43881064	43903267	HNRNPF	heterogeneous nuclear ribonucleoprotein F [Source:HGNC Symbol;Acc:HGNC:5039]	10:43881064-43903267	12307.5	12480.2	12753.4	13026.7	0.061	0.041	1.49593	0.134673	0.488133	12342.1	12203.9	-0.032	0.041	-0.782102	0.434155	0.721967	11999.7	11519.2	-0.114	0.041	-2.7998	0.00511336	0.033106
ENSG00000196262	7	+	44836278	44839415	PPIA	peptidylprolyl isomerase A (cyclophilin A) [Source:HGNC Symbol;Acc:HGNC:9253]	7:44836278-44839415	12275	12739.6	12489.9	12240.3	-0.055	0.058	-0.957736	0.338196	0.720224	12671.8	12604	-0.015	0.058	-0.251604	0.801347	0.925639	12127.8	11516	-0.14	0.058	-2.42502	0.0153074	0.0756717
ENSG00000163468	1	-	156278758	156308256	CCT3	chaperonin containing TCP1, subunit 3 (gamma) [Source:HGNC Symbol;Acc:HGNC:1616]	1:156278758-156308256	12255.4	12608.3	12604.1	12599.9	-0.001	0.053	-0.0164802	0.986851	0.99708	12346	12083.8	-0.059	0.053	-1.11042	0.266819	0.573307	12168.9	11729.5	-0.101	0.053	-1.88963	0.0588079	0.197584
ENSG00000184216	X	-	153275950	153285431	IRAK1	interleukin 1 receptor associated kinase 1 [Source:HGNC Symbol;Acc:HGNC:6112]	X:153275950-153285431	12166.5	11902.4	12173.6	12444.7	0.062	0.063	0.985103	0.324574	0.710923	12200.3	12498.1	0.068	0.063	1.08016	0.28007	0.587629	11861.5	11820.6	-0.01	0.063	-0.151534	0.879554	0.947425
ENSG00000119318	9	+	110045417	110068871	RAD23B	RAD23 homolog B, nucleotide excision repair protein [Source:HGNC Symbol;Acc:HGNC:9813]	9:110045417-110068871	12155.8	12101.8	12381.2	12660.7	0.064	0.045	1.42624	0.153799	0.521097	12084.7	12067.6	-0.004	0.045	-0.0822785	0.934425	0.974152	11947.5	11793.2	-0.036	0.045	-0.80649	0.419961	0.661448
ENSG00000189060	22	+	38201113	38203442	H1F0	H1 histone family member 0 [Source:HGNC Symbol;Acc:HGNC:4714]	22:38201113-38203442	12145.6	12134.1	12289.7	12445.3	0.036	0.061	0.579059	0.562549	0.862984	11908.9	11683.7	-0.052	0.061	-0.844927	0.398151	0.692639	12226.8	12319.4	0.022	0.061	0.350264	0.726141	0.870553
ENSG00000160014	19	+	47104330	47112562	CALM3	calmodulin 3 (phosphorylase kinase, delta) [Source:HGNC Symbol;Acc:HGNC:1449]	19:47104330-47112562	12085.1	12414.7	12264.8	12115	-0.034	0.06	-0.56155	0.574422	0.868001	12114.3	11813.9	-0.068	0.06	-1.14391	0.252661	0.557638	12205.7	11996.8	-0.047	0.06	-0.788051	0.430667	0.670529
ENSG00000196208	2	+	11674241	11782914	GREB1	growth regulation by estrogen in breast cancer 1 [Source:HGNC Symbol;Acc:HGNC:24885]	2:11674241-11782914	12062.9	21537	20025.3	18513.6	-0.134	0.159	-0.839668	0.401095	0.769336	13860.3	6183.72	-1	0.159	-6.28001	3.38552e-10	3.19204e-08	11777.2	2017.48	-1.655	0.159	-10.3933	2.65957e-25	1.00973e-22
ENSG00000183283	12	+	51632075	51637717	DAZAP2	DAZ associated protein 2 [Source:HGNC Symbol;Acc:HGNC:2684]	12:51632075-51637717	11942.6	11532.3	11914.7	12297.1	0.091	0.046	1.99059	0.0465264	0.274806	11701.5	11870.7	0.041	0.046	0.897292	0.369563	0.668731	11801.2	12070.1	0.064	0.046	1.41423	0.157295	0.37768
ENSG00000172270	19	+	571296	583493	BSG	basigin (Ok blood group) [Source:HGNC Symbol;Acc:HGNC:1116]	19:571296-583493	11941.3	12153	12104	12054.9	-0.011	0.04	-0.279766	0.779657	0.943147	12011.2	11869.4	-0.033	0.04	-0.82246	0.410815	0.702589	11920.4	11687.8	-0.055	0.04	-1.36965	0.170797	0.39744
ENSG00000185650	14	-	69254376	69257960	ZFP36L1	ZFP36 ring finger protein-like 1 [Source:HGNC Symbol;Acc:HGNC:1107]	14:69254376-69257960	11920.5	10142.7	10941.5	11740.4	0.196	0.084	2.32581	0.0200289	0.162569	10783.7	11424.7	0.159	0.084	1.89363	0.0582744	0.247707	12258.5	14374.3	0.466	0.084	5.54446	2.94865e-08	1.13308e-06
ENSG00000089280	16	+	31191430	31203127	FUS	FUS RNA binding protein [Source:HGNC Symbol;Acc:HGNC:4010]	16:31191430-31203127	11837.4	10940.7	11680.5	12420.4	0.176	0.061	2.87609	0.0040263	0.0519237	12191.9	13443.1	0.286	0.061	4.67587	2.92704e-06	0.000105206	10743.1	10545.5	-0.051	0.061	-0.834102	0.404224	0.648747
ENSG00000108424	17	+	45726841	45759999	KPNB1	karyopherin (importin) beta 1 [Source:HGNC Symbol;Acc:HGNC:6400]	17:45726841-45759999	11812.4	12003.8	12049	12094.1	0.011	0.053	0.203286	0.838911	0.96096	11785.3	11566.7	-0.052	0.053	-0.977414	0.328364	0.632145	11794.3	11584.8	-0.049	0.053	-0.937117	0.348699	0.601372
ENSG00000062485	12	-	56665482	56694102	CS	citrate synthase [Source:HGNC Symbol;Acc:HGNC:2422]	12:56665482-56694102	11811.4	12155.4	12039.4	11923.5	-0.028	0.044	-0.621894	0.534012	0.848267	12072.6	11989.9	-0.02	0.044	-0.443788	0.657196	0.856163	11666.2	11177.1	-0.119	0.044	-2.68734	0.00720241	0.0427947
ENSG00000140443	15	+	99192199	99507759	IGF1R	insulin like growth factor 1 receptor [Source:HGNC Symbol;Acc:HGNC:5465]	15:99192199-99507759	11808.2	10584.8	12134.2	13683.6	0.343	0.083	4.13088	3.6138e-05	0.00118074	12090.4	13596	0.335	0.083	4.02713	5.64622e-05	0.00129037	9976.69	9368.6	-0.163	0.083	-1.9667	0.0492178	0.175324
ENSG00000160710	1	-	154554537	154600474	ADAR	adenosine deaminase, RNA-specific [Source:HGNC Symbol;Acc:HGNC:225]	1:154554537-154600474	11689.6	11789.6	11752.5	11715.4	-0.009	0.044	-0.212699	0.831562	0.959143	11794.8	11800	0.001	0.044	0.0161539	0.987112	0.995734	11621.5	11453.5	-0.041	0.044	-0.950533	0.341842	0.595132
ENSG00000146701	7	+	75677368	75678365	MDH2	malate dehydrogenase 2 [Source:HGNC Symbol;Acc:HGNC:6971]	7:75677368-75678365	11586.6	11607.9	11690.7	11773.5	0.021	0.033	0.624053	0.532593	0.84782	11665.7	11723.6	0.015	0.033	0.446218	0.65544	0.855358	11424.6	11241.3	-0.045	0.033	-1.3558	0.175161	0.40353
ENSG00000159840	7	+	143078172	143088204	ZYX	zyxin [Source:HGNC Symbol;Acc:HGNC:13200]	7:143078172-143088204	11578.5	8201.54	12276.5	16351.4	0.91	0.09	10.1539	3.18387e-24	2.3406e-21	11221.8	14242	0.728	0.09	8.117	4.77854e-16	1.48036e-13	7860.25	7518.96	-0.114	0.09	-1.27103	0.203719	0.443637
ENSG00000189403	13	-	31032883	31191734	HMGB1	high mobility group box 1 [Source:HGNC Symbol;Acc:HGNC:4983]	13:31032883-31191734	11576.1	11793.5	11912.9	12032.2	0.028	0.058	0.480938	0.630561	0.891816	11513	11232.5	-0.068	0.058	-1.16503	0.244007	0.548272	11519.8	11246.2	-0.066	0.058	-1.137	0.255539	0.50731
ENSG00000160877	19	+	13228916	13246518	NACC1	nucleus accumbens associated 1, BEN and BTB (POZ) domain containing [Source:HGNC Symbol;Acc:HGNC:20967]	19:13228916-13246518	11563.5	11664.7	11763	11861.3	0.023	0.056	0.420755	0.673934	0.909435	11754.1	11843.5	0.022	0.056	0.387375	0.698479	0.876606	11274.7	10884.7	-0.096	0.056	-1.728	0.0839879	0.252283
ENSG00000089597	11	-	62392297	62414074	GANAB	glucosidase, alpha; neutral AB [Source:HGNC Symbol;Acc:HGNC:4138]	11:62392297-62414074	11538.8	11767.3	11607.8	11448.3	-0.039	0.052	-0.754811	0.450363	0.803385	11571.7	11376.1	-0.048	0.052	-0.926172	0.354357	0.656663	11665.4	11563.5	-0.025	0.052	-0.483722	0.628583	0.811838
ENSG00000135624	2	+	73460547	73470236	CCT7	chaperonin containing TCP1, subunit 7 (eta) [Source:HGNC Symbol;Acc:HGNC:1622]	2:73460547-73470236	11536.2	11825.5	11940.8	12056.1	0.027	0.057	0.483087	0.629034	0.891552	11598.8	11372.1	-0.054	0.057	-0.955706	0.339221	0.642257	11358.2	10890.9	-0.114	0.057	-2.02319	0.0430536	0.159191
ENSG00000168439	11	+	63952743	63972015	STIP1	stress induced phosphoprotein 1 [Source:HGNC Symbol;Acc:HGNC:11387]	11:63952743-63972015	11532	12168.4	12113.9	12059.3	-0.012	0.068	-0.180025	0.857133	0.967352	11733.5	11298.7	-0.102	0.068	-1.50209	0.133074	0.398605	11385	10601.5	-0.189	0.068	-2.79259	0.00522871	0.0337096
ENSG00000143549	1	-	154127783	154155648	TPM3	tropomyosin 3 [Source:HGNC Symbol;Acc:HGNC:12012]	1:154127783-154155648	11398	11594.9	11813.1	12031.3	0.052	0.047	1.11688	0.264044	0.658001	11797	11999	0.049	0.047	1.03852	0.299028	0.605283	10781	9967.01	-0.213	0.047	-4.55834	5.15586e-06	0.000108387
ENSG00000113013	5	-	137890570	137911133	HSPA9	heat shock protein family A (Hsp70) member 9 [Source:HGNC Symbol;Acc:HGNC:5244]	5:137890570-137911133	11382.5	11737.8	11843	11948.3	0.025	0.048	0.529006	0.596801	0.878928	11420.1	11102.5	-0.078	0.048	-1.6443	0.100114	0.34005	11239.5	10741.3	-0.125	0.048	-2.62489	0.0086678	0.0493376
ENSG00000136942	9	-	127620158	127624194	RPL35	ribosomal protein L35 [Source:HGNC Symbol;Acc:HGNC:10344]	9:127620158-127624194	11300.3	11413.9	11585.9	11757.9	0.042	0.053	0.783909	0.433094	0.789619	11406.8	11399.7	-0.001	0.053	-0.0241709	0.980716	0.993245	11021.9	10629.9	-0.099	0.053	-1.86286	0.0624817	0.206528
ENSG00000062725	17	-	58520519	58603580	APPBP2	amyloid beta precursor protein (cytoplasmic tail) binding protein 2 [Source:HGNC Symbol;Acc:HGNC:622]	17:58520519-58603580	11229.1	11056.1	10931.8	10807.4	-0.032	0.048	-0.679304	0.496945	0.828453	10908.8	10761.5	-0.039	0.048	-0.809974	0.417955	0.707883	11673.6	12291.1	0.149	0.048	3.13411	0.00172378	0.0141533
ENSG00000044574	9	-	127997131	128003609	HSPA5	heat shock protein family A (Hsp70) member 5 [Source:HGNC Symbol;Acc:HGNC:5238]	9:127997131-128003609	11208.5	11540	11715.3	11890.6	0.041	0.061	0.676165	0.498936	0.82936	11312	11084	-0.057	0.061	-0.933957	0.350326	0.652547	10929.7	10319.5	-0.156	0.061	-2.57227	0.0101033	0.0552714
ENSG00000148396	9	-	139334548	139372141	SEC16A	SEC16 homolog A, endoplasmic reticulum export factor [Source:HGNC Symbol;Acc:HGNC:29006]	9:139334548-139372141	11188.9	10543	11017.5	11491.9	0.118	0.07	1.67618	0.0937029	0.40281	11001.4	11459.8	0.114	0.07	1.6207	0.105082	0.350534	10901.9	11260.7	0.09	0.07	1.27866	0.201016	0.440872
ENSG00000148773	10	-	129894922	129924468	MKI67	marker of proliferation Ki-67 [Source:HGNC Symbol;Acc:HGNC:7107]	10:129894922-129924468	11146.6	11612.7	11317.6	11022.6	-0.07	0.08	-0.878337	0.379761	0.753345	11361.5	11110.3	-0.06	0.08	-0.744862	0.456355	0.73778	11226.7	10840.7	-0.093	0.08	-1.15877	0.246552	0.496793
ENSG00000168488	16	+	28834355	28848558	ATXN2L	ataxin 2-like [Source:HGNC Symbol;Acc:HGNC:31326]	16:28834355-28848558	11128.5	11400.8	11407.5	11414.2	0.002	0.039	0.0471435	0.962399	0.991664	11294	11187.2	-0.027	0.039	-0.684099	0.493913	0.763396	10956.3	10511.9	-0.115	0.039	-2.95191	0.00315818	0.022666
ENSG00000143621	1	-	153634511	153643524	ILF2	interleukin enhancer binding factor 2 [Source:HGNC Symbol;Acc:HGNC:6037]	1:153634511-153643524	11066.4	11684.2	11558.3	11432.3	-0.03	0.046	-0.666	0.505411	0.831618	11207.5	10730.7	-0.12	0.046	-2.61886	0.00882241	0.0707424	11051.2	10418.3	-0.162	0.046	-3.53332	0.000410368	0.00446932
ENSG00000087365	11	+	65818199	65819790	SF3B2	splicing factor 3b subunit 2 [Source:HGNC Symbol;Acc:HGNC:10769]	11:65818199-65819790	11045.3	11271.7	11211.2	11150.8	-0.016	0.041	-0.384655	0.700493	0.919833	10899	10526.3	-0.097	0.041	-2.37849	0.0173836	0.113205	11252.1	11232.5	-0.005	0.041	-0.127953	0.898186	0.955733
ENSG00000143761	1	+	228270360	228286910	ARF1	ADP ribosylation factor 1 [Source:HGNC Symbol;Acc:HGNC:652]	1:228270360-228286910	11015.9	10862.3	11050.2	11238.2	0.048	0.048	1.01085	0.31209	0.701163	10951.6	11040.9	0.024	0.048	0.492747	0.622191	0.838105	10892.3	10922.2	0.008	0.048	0.170746	0.864423	0.941054
ENSG00000101144	20	-	55743803	55841684	BMP7	bone morphogenetic protein 7 [Source:HGNC Symbol;Acc:HGNC:1074]	20:55743803-55841684	10937	10332.3	10220.3	10108.3	-0.026	0.125	-0.204513	0.837953	0.960701	10822.6	11312.9	0.106	0.125	0.846415	0.397321	0.692113	11163.4	11994.5	0.174	0.125	1.39372	0.163402	0.386947
ENSG00000132341	12	+	131356423	131362223	RAN	RAN, member RAS oncogene family [Source:HGNC Symbol;Acc:HGNC:9846]	12:131356423-131362223	10919.6	11378.2	11275.3	11172.4	-0.025	0.061	-0.411396	0.680782	0.912072	11261.4	11144.5	-0.028	0.061	-0.465476	0.641591	0.848599	10680.8	9983.4	-0.181	0.061	-2.98077	0.00287523	0.0210817
ENSG00000086758	X	-	53559056	53576466	HUWE1	HECT, UBA and WWE domain containing 1, E3 ubiquitin protein ligase [Source:HGNC Symbol;Acc:HGNC:30892]	X:53559056-53576466	10911.2	11035.4	11063.8	11092.2	0.007	0.073	0.0921967	0.926542	0.984273	10880.5	10725.5	-0.039	0.073	-0.534293	0.593139	0.821655	10913.4	10791.4	-0.031	0.073	-0.42087	0.67385	0.840067
ENSG00000002834	17	+	37026111	37078023	LASP1	LIM and SH3 protein 1 [Source:HGNC Symbol;Acc:HGNC:6513]	17:37026111-37078023	10876.5	9521.28	9779.2	10037.1	0.073	0.063	1.16861	0.24256	0.633545	9912.35	10303.4	0.109	0.062	1.75022	0.0800797	0.299237	11582.8	13644.3	0.498	0.062	7.98221	1.43737e-15	1.7951e-13
ENSG00000170832	17	-	58256454	58469495	USP32	ubiquitin specific peptidase 32 [Source:HGNC Symbol;Acc:HGNC:19143]	17:58256454-58469495	10843.9	11229.2	11281.5	11333.8	0.013	0.065	0.192467	0.847377	0.964468	10478.4	9727.68	-0.198	0.065	-3.04395	0.00233497	0.0261455	11157.1	11085	-0.018	0.065	-0.279192	0.780098	0.898792
ENSG00000135387	11	+	34073229	34122703	CAPRIN1	cell cycle associated protein 1 [Source:HGNC Symbol;Acc:HGNC:6743]	11:34073229-34122703	10835.9	10876	10745	10614	-0.035	0.039	-0.879529	0.379114	0.753041	10941	11006.1	0.017	0.039	0.428726	0.668123	0.861682	10861.7	10847.5	-0.004	0.039	-0.0933418	0.925632	0.96808
ENSG00000118680	18	+	3261906	3278282	MYL12B	myosin light chain 12B [Source:HGNC Symbol;Acc:HGNC:29827]	18:3261906-3278282	10830.4	10272.8	10602.2	10931.6	0.088	0.044	2.02593	0.0427716	0.260322	10609.3	10945.9	0.09	0.044	2.07189	0.038276	0.189075	10722.1	11171.4	0.119	0.044	2.73415	0.00625417	0.038568
ENSG00000075223	7	-	80371853	80548667	SEMA3C	sema domain, immunoglobulin domain (Ig), short basic domain, secreted, (semaphorin) 3C [Source:HGNC Symbol;Acc:HGNC:10725]	7:80371853-80548667	10822.1	10845.8	11156.3	11466.8	0.072	0.096	0.753623	0.451076	0.803789	11087	11328.3	0.056	0.096	0.587667	0.556756	0.80028	10246.6	9647.43	-0.152	0.096	-1.59266	0.111236	0.304199
ENSG00000138119	10	-	95066185	95139744	MYOF	myoferlin [Source:HGNC Symbol;Acc:HGNC:3656]	10:95066185-95139744	10806.6	12609.4	12683.4	12757.5	0.016	0.061	0.264574	0.791338	0.946754	11257.5	9905.52	-0.335	0.061	-5.52192	3.35325e-08	2.07105e-06	10281.8	7954.18	-0.64	0.061	-10.5236	6.72605e-26	2.60573e-23
ENSG00000204463	6	-	31606804	31607565	BAG6	BCL2 associated athanogene 6 [Source:HGNC Symbol;Acc:HGNC:13919]	6:31606804-31607565	10798.2	10781.8	10877.4	10973	0.025	0.043	0.574035	0.565944	0.864505	10698.4	10615	-0.022	0.043	-0.523587	0.600566	0.825614	10802.3	10822.8	0.005	0.043	0.116664	0.907126	0.959758
ENSG00000169564	2	+	70314584	70316332	PCBP1	poly(rC) binding protein 1 [Source:HGNC Symbol;Acc:HGNC:8647]	2:70314584-70316332	10789.7	10873.6	10867.7	10861.9	-0.001	0.056	-0.0166766	0.986695	0.99708	10823.6	10773.5	-0.012	0.056	-0.220568	0.825429	0.934442	10761.8	10649.9	-0.028	0.056	-0.509428	0.610452	0.799738
ENSG00000014216	11	+	64948036	64953421	CAPN1	calpain 1, (mu/I) large subunit [Source:HGNC Symbol;Acc:HGNC:1476]	11:64948036-64953421	10702	10266.7	10399.6	10532.4	0.036	0.055	0.651033	0.515025	0.836729	10288.7	10310.7	0.006	0.055	0.11014	0.912298	0.968377	10982.5	11698.3	0.183	0.055	3.319	0.000903414	0.00839838
ENSG00000104529	8	-	144661866	144679845	EEF1D	eukaryotic translation elongation factor 1 delta (guanine nucleotide exchange protein) [Source:HGNC Symbol;Acc:HGNC:3211]	8:144661866-144679845	10682.3	10751	10810.4	10869.8	0.016	0.06	0.257614	0.796705	0.94805	10975.8	11200.7	0.057	0.06	0.952073	0.34106	0.643771	10329.3	9907.67	-0.113	0.06	-1.87917	0.0602217	0.201145
ENSG00000106541	7	-	16831434	16844704	AGR2	anterior gradient 2, protein disulphide isomerase family member [Source:HGNC Symbol;Acc:HGNC:328]	7:16831434-16844704	10666.4	9764.98	10142.1	10519.3	0.098	0.089	1.0974	0.272468	0.666489	10451.2	11137.4	0.173	0.089	1.94204	0.0521324	0.229677	10504.6	11244.1	0.186	0.089	2.08334	0.0372207	0.143144
ENSG00000119335	9	+	131445702	131446270	SET	SET nuclear proto-oncogene [Source:HGNC Symbol;Acc:HGNC:10760]	9:131445702-131446270	10620.5	11037.4	11135.1	11232.7	0.024	0.05	0.488227	0.625389	0.889473	10685.8	10334.2	-0.093	0.05	-1.85202	0.0640233	0.262319	10457.5	9877.67	-0.156	0.05	-3.11934	0.00181257	0.0147168
ENSG00000189343	17	-	19349245	19350169	RPS2P46	ribosomal protein S2 pseudogene 46 [Source:HGNC Symbol;Acc:HGNC:35839]	17:19349245-19350169	10616.5	10946.7	10982.2	11017.7	0.009	0.07	0.127834	0.89828	0.978115	10846.6	10746.5	-0.025	0.07	-0.356906	0.721162	0.888348	10350.9	9755.18	-0.158	0.07	-2.24979	0.0244623	0.105466
ENSG00000079246	2	+	216972186	217071026	XRCC5	X-ray repair complementing defective repair in Chinese hamster cells 5 [Source:HGNC Symbol;Acc:HGNC:12833]	2:216972186-217071026	10578.7	10865.3	10922.3	10979.4	0.014	0.04	0.357942	0.720387	0.924767	10551.4	10237.5	-0.085	0.04	-2.14007	0.0323491	0.168993	10549	10232.6	-0.086	0.04	-2.15847	0.030891	0.12482
ENSG00000065978	1	+	43148097	43168020	YBX1	Y-box binding protein 1 [Source:HGNC Symbol;Acc:HGNC:8014]	1:43148097-43168020	10570.8	10976.4	11172.1	11367.9	0.048	0.072	0.665552	0.505698	0.831744	10814.5	10652.6	-0.041	0.072	-0.574086	0.565909	0.805959	10131.4	9286.39	-0.229	0.072	-3.19168	0.00141448	0.0120354
ENSG00000167986	11	-	61066922	61100838	DDB1	damage-specific DNA binding protein 1 [Source:HGNC Symbol;Acc:HGNC:2717]	11:61066922-61100838	10531.8	10658.7	10618.6	10578.5	-0.011	0.037	-0.302026	0.762633	0.937364	10456.3	10253.8	-0.055	0.037	-1.50694	0.131827	0.396665	10647.5	10636.2	-0.003	0.037	-0.0922172	0.926526	0.968495
ENSG00000128989	15	-	52839241	52861436	ARPP19	cAMP regulated phosphoprotein 19kDa [Source:HGNC Symbol;Acc:HGNC:16967]	15:52839241-52861436	10528.5	10437.7	10662.5	10887.2	0.059	0.048	1.23139	0.218177	0.606558	10296.6	10155.5	-0.039	0.048	-0.801743	0.422701	0.712423	10535.7	10633.6	0.026	0.048	0.541329	0.588281	0.786393
ENSG00000215301	X	+	41192650	41209462	DDX3X	DEAD (Asp-Glu-Ala-Asp) box helicase 3, X-linked [Source:HGNC Symbol;Acc:HGNC:2745]	X:41192650-41209462	10506.6	10368.7	10835.5	11302.3	0.122	0.046	2.65531	0.00792345	0.0853014	10348.7	10328.7	-0.006	0.046	-0.123891	0.901401	0.963824	10197.8	10026.8	-0.048	0.046	-1.04024	0.298229	0.55259
ENSG00000184110	16	+	28699878	28746919	EIF3C	eukaryotic translation initiation factor 3 subunit C [Source:HGNC Symbol;Acc:HGNC:3279]	16:28699878-28746919	10452.5	10618	10583.7	10549.4	-0.009	0.059	-0.150404	0.880446	0.974699	10489	10360.1	-0.034	0.059	-0.576019	0.564602	0.805413	10450.4	10282.7	-0.044	0.059	-0.755644	0.449863	0.687137
ENSG00000204388	6	+	31795511	31798031	HSPA1B	heat shock protein family A (Hsp70) member 1B [Source:HGNC Symbol;Acc:HGNC:5233]	6:31795511-31798031	10421	10648.1	10702.1	10756.1	0.012	0.129	0.0901521	0.928166	0.984692	10884.1	11120.1	0.05	0.129	0.385523	0.69985	0.877544	9903.93	9159.74	-0.172	0.129	-1.33085	0.18324	0.415088
ENSG00000082153	2	+	201675316	201681890	BZW1	basic leucine zipper and W2 domains 1 [Source:HGNC Symbol;Acc:HGNC:18380]	2:201675316-201681890	10409	9467.35	10126.8	10786.2	0.181	0.061	2.98191	0.00286454	0.040333	9694.84	9922.33	0.065	0.061	1.07354	0.28303	0.590473	10463.6	11459.9	0.265	0.061	4.37021	1.24128e-05	0.000231012
ENSG00000170315	17	+	16284111	16285352	UBB	ubiquitin B [Source:HGNC Symbol;Acc:HGNC:12463]	17:16284111-16285352	10401.1	10753.5	10503.2	10252.9	-0.066	0.062	-1.07005	0.284599	0.678273	10269.8	9786.05	-0.13	0.062	-2.11376	0.0345356	0.176079	10782.7	10812	0.008	0.062	0.12448	0.900935	0.956894
ENSG00000137309	6	+	34204649	34214008	HMGA1	high mobility group AT-hook 1 [Source:HGNC Symbol;Acc:HGNC:5010]	6:34204649-34214008	10358	11058.9	10788.1	10517.2	-0.067	0.085	-0.779464	0.435707	0.791649	10403.5	9748.06	-0.168	0.085	-1.95973	0.0500268	0.223858	10583.3	10107.8	-0.119	0.085	-1.39658	0.16254	0.385766
ENSG00000100644	14	+	62162230	62188542	HIF1A	hypoxia inducible factor 1, alpha subunit (basic helix-loop-helix transcription factor) [Source:HGNC Symbol;Acc:HGNC:4910]	14:62162230-62188542	10332	10617.1	11304.6	11992.2	0.169	0.061	2.75384	0.00589006	0.0692198	9925.21	9233.36	-0.194	0.061	-3.17076	0.00152042	0.0188301	10051.3	9485.52	-0.157	0.061	-2.56004	0.010466	0.056813
ENSG00000165280	9	-	35056060	35073246	VCP	valosin containing protein [Source:HGNC Symbol;Acc:HGNC:12666]	9:35056060-35073246	10327.6	10264.7	10267.6	10270.5	0.001	0.047	0.0241285	0.98075	0.99583	10256.1	10247.5	-0.002	0.047	-0.0416972	0.96674	0.987175	10396.1	10527.4	0.036	0.047	0.758379	0.448224	0.685683
ENSG00000102144	X	+	77320684	77369341	PGK1	phosphoglycerate kinase 1 [Source:HGNC Symbol;Acc:HGNC:8896]	X:77320684-77369341	10310.4	10492.3	10577.7	10663.1	0.023	0.041	0.564446	0.572451	0.867401	10357.8	10223.2	-0.036	0.041	-0.883726	0.376844	0.674733	10177.7	9862.98	-0.087	0.041	-2.11263	0.0346322	0.136056
ENSG00000143420	1	-	150573326	150602042	ENSA	endosulfine alpha [Source:HGNC Symbol;Acc:HGNC:3360]	1:150573326-150602042	10265.9	10185.9	10106.3	10026.7	-0.022	0.04	-0.542571	0.587425	0.87381	10238.9	10291.9	0.016	0.04	0.389292	0.697061	0.87614	10372.5	10559.2	0.052	0.04	1.29592	0.195003	0.433099
ENSG00000137497	11	-	71713909	71718962	NUMA1	nuclear mitotic apparatus protein 1 [Source:HGNC Symbol;Acc:HGNC:8059]	11:71713909-71718962	10264.5	10469.9	10178.5	9887.18	-0.079	0.065	-1.21658	0.223763	0.61341	9932.37	9394.88	-0.15	0.065	-2.29814	0.0215541	0.12941	10888	11306.2	0.106	0.065	1.62135	0.104942	0.292441
ENSG00000184640	17	+	75276650	75398484	SEPT9_	septin 9 [Source:HGNC Symbol;Acc:HGNC:7323]	17:75276650-75398484	10223.8	10885.5	10912.7	10939.8	0.007	0.05	0.135846	0.891943	0.977044	10297.2	9708.95	-0.161	0.05	-3.20025	0.00137307	0.0173901	10123.1	9360.74	-0.212	0.05	-4.2211	2.43116e-05	0.000416147
ENSG00000118181	11	-	118886421	118889040	RPS25	ribosomal protein S25 [Source:HGNC Symbol;Acc:HGNC:10413]	11:118886421-118889040	10192.2	10240.2	10639.4	11038.7	0.1	0.084	1.19234	0.233128	0.62464	9958.51	9676.79	-0.075	0.084	-0.897996	0.369188	0.668675	10026.7	9813.19	-0.057	0.084	-0.675774	0.499184	0.725815
ENSG00000172531	11	-	67165653	67169264	PPP1CA	protein phosphatase 1, catalytic subunit, alpha isozyme [Source:HGNC Symbol;Acc:HGNC:9281]	11:67165653-67169264	10156.4	10239.2	10177.2	10115.2	-0.017	0.047	-0.357699	0.720569	0.924772	10165.6	10092.1	-0.02	0.047	-0.421459	0.67342	0.864794	10209.1	10179	-0.008	0.047	-0.168	0.866584	0.942311
ENSG00000063177	19	-	49118584	49122420	RPL18	ribosomal protein L18 [Source:HGNC Symbol;Acc:HGNC:10310]	19:49118584-49122420	10153.8	10035.7	10284	10532.3	0.068	0.051	1.34516	0.178573	0.554441	10051.9	10068	0.005	0.051	0.103381	0.917661	0.970174	10007.4	9979.15	-0.007	0.051	-0.14429	0.885271	0.950353
ENSG00000205609	16	-	28390899	28415162	EIF3CL	eukaryotic translation initiation factor 3 subunit C-like [Source:HGNC Symbol;Acc:HGNC:26347]	16:28390899-28415162	10146.9	10305.5	10240.5	10175.6	-0.018	0.06	-0.292428	0.769959	0.939692	10179.4	10053.4	-0.034	0.06	-0.568408	0.569758	0.808372	10179.4	10053.3	-0.034	0.06	-0.570677	0.568219	0.773835
ENSG00000145592	5	-	40825363	40835437	RPL37	ribosomal protein L37 [Source:HGNC Symbol;Acc:HGNC:10347]	5:40825363-40835437	10105.3	10580.1	10485.8	10391.6	-0.025	0.042	-0.597259	0.550335	0.857345	10303.8	10027.6	-0.076	0.042	-1.78733	0.0738846	0.286453	10001.1	9422.1	-0.164	0.042	-3.87233	0.000107798	0.0014449
ENSG00000197451	5	+	177631507	177638164	HNRNPAB	heterogeneous nuclear ribonucleoprotein A/B [Source:HGNC Symbol;Acc:HGNC:5034]	5:177631507-177638164	10092.3	10355.9	10514	10672.2	0.042	0.059	0.710299	0.477519	0.81801	10214.2	10072.5	-0.038	0.059	-0.642611	0.520477	0.779657	9812.2	9268.52	-0.154	0.059	-2.59168	0.00955091	0.0530286
ENSG00000204580	6	+	30844197	30856764	DDR1	discoidin domain receptor tyrosine kinase 1 [Source:HGNC Symbol;Acc:HGNC:2730]	6:30844197-30856764	10091.4	8705.16	8980.09	9255.02	0.084	0.066	1.28607	0.19842	0.580119	9514.9	10324.6	0.235	0.066	3.58921	0.000331679	0.00556303	10393	12080.9	0.452	0.066	6.8977	5.28513e-12	4.0131e-10
ENSG00000174748	3	+	23958035	23962468	RPL15	ribosomal protein L15 [Source:HGNC Symbol;Acc:HGNC:10306]	3:23958035-23962468	10080.2	9798.16	9987.74	10177.3	0.055	0.04	1.37404	0.16943	0.542036	10014.3	10230.4	0.062	0.04	1.5643	0.117748	0.374516	9956.54	10114.9	0.046	0.04	1.15994	0.246075	0.496515
ENSG00000144381	2	-	198351304	198364771	HSPD1	heat shock protein family D (Hsp60) member 1 [Source:HGNC Symbol;Acc:HGNC:5261]	2:198351304-198364771	10001.3	10295.8	10488.3	10680.8	0.05	0.071	0.712013	0.476457	0.817509	10193.9	10091.9	-0.027	0.071	-0.384097	0.700907	0.878065	9616.17	8936.52	-0.193	0.071	-2.73474	0.00624287	0.0385385
ENSG00000197746	10	-	73576054	73611126	PSAP	prosaposin [Source:HGNC Symbol;Acc:HGNC:9498]	10:73576054-73611126	9995.27	9590.8	9640.67	9690.55	0.014	0.057	0.250394	0.802283	0.949846	9674.68	9758.57	0.024	0.057	0.419119	0.675129	0.865444	10266	10941.2	0.184	0.057	3.20751	0.00133889	0.0115057
ENSG00000080603	16	+	30709529	30715630	SRCAP	Snf2-related CREBBP activator protein [Source:HGNC Symbol;Acc:HGNC:16974]	16:30709529-30715630	9985.52	9378.76	9984.93	10591.1	0.167	0.067	2.50187	0.0123539	0.116702	9828.45	10278.1	0.126	0.067	1.88239	0.0597828	0.25121	9536.41	9694.06	0.045	0.067	0.674148	0.500217	0.726354
ENSG00000198900	20	+	39657457	39753127	TOP1	topoisomerase (DNA) I [Source:HGNC Symbol;Acc:HGNC:11986]	20:39657457-39753127	9922.09	9960.4	10141.5	10322.5	0.05	0.055	0.905847	0.365017	0.742074	9878.8	9797.2	-0.023	0.055	-0.423563	0.671884	0.8638	9784.3	9608.21	-0.05	0.055	-0.918154	0.358538	0.610622
ENSG00000111642	12	-	6679248	6716534	CHD4	chromodomain helicase DNA binding protein 4 [Source:HGNC Symbol;Acc:HGNC:1919]	12:6679248-6716534	9915.73	10028.5	10087.4	10146.4	0.016	0.053	0.299785	0.764341	0.937767	9838.07	9647.68	-0.055	0.053	-1.03974	0.298463	0.604765	9934.44	9840.41	-0.027	0.053	-0.515494	0.606208	0.797549
ENSG00000166508	7	-	99690350	99698993	MCM7	minichromosome maintenance complex component 7 [Source:HGNC Symbol;Acc:HGNC:6950]	7:99690350-99698993	9914.21	10285.5	10530.2	10774.8	0.065	0.065	0.990847	0.321761	0.708329	9921.72	9557.92	-0.101	0.065	-1.54549	0.122228	0.382173	9662.04	9038.55	-0.178	0.065	-2.73118	0.00631072	0.0388445
ENSG00000110958	12	-	57057126	57082084	PTGES3	prostaglandin E synthase 3 [Source:HGNC Symbol;Acc:HGNC:16049]	12:57057126-57082084	9900.87	10431.2	10364.4	10297.6	-0.018	0.065	-0.273551	0.784429	0.944867	10033.1	9635.02	-0.109	0.065	-1.69225	0.0905974	0.320208	9835.42	9239.66	-0.167	0.065	-2.58591	0.00971228	0.0535954
ENSG00000135316	6	-	86318052	86352709	SYNCRIP	synaptotagmin binding, cytoplasmic RNA interacting protein [Source:HGNC Symbol;Acc:HGNC:16918]	6:86318052-86352709	9835.79	9804.78	9991.12	10177.5	0.052	0.046	1.1228	0.261523	0.655288	9838.36	9871.94	0.009	0.046	0.201718	0.840137	0.940354	9646.88	9488.99	-0.047	0.047	-1.00167	0.316503	0.571122
ENSG00000092841	12	+	56551944	56555358	MYL6	myosin light chain 6 [Source:HGNC Symbol;Acc:HGNC:7587]	12:56551944-56555358	9815.69	9286.73	9767.38	10248	0.14	0.035	3.96285	7.40616e-05	0.00214414	9773.36	10260	0.142	0.035	4.01534	5.93595e-05	0.00133624	9377.37	9468.02	0.028	0.035	0.782167	0.434116	0.673326
ENSG00000132470	17	+	73717407	73753685	ITGB4	integrin subunit beta 4 [Source:HGNC Symbol;Acc:HGNC:6158]	17:73717407-73753685	9791.16	9922.07	9471.45	9020.83	-0.127	0.086	-1.46876	0.141897	0.499112	10412	10902	0.125	0.086	1.44936	0.147238	0.421059	9620.92	9319.78	-0.083	0.086	-0.967871	0.333109	0.5877
ENSG00000151929	10	+	121410881	121437331	BAG3	BCL2 associated athanogene 3 [Source:HGNC Symbol;Acc:HGNC:939]	10:121410881-121437331	9750.35	9821.92	9692.92	9563.92	-0.036	0.076	-0.472179	0.636799	0.893492	10393	10964	0.15	0.076	1.9698	0.0488613	0.2209	9236.73	8651.54	-0.172	0.076	-2.26058	0.0237855	0.103394
ENSG00000188157	1	+	955502	991496	AGRN	agrin [Source:HGNC Symbol;Acc:HGNC:329]	1:955502-991496	9749.07	9890.07	9515.46	9140.84	-0.104	0.09	-1.14529	0.25209	0.645749	9918.5	9946.92	0.008	0.09	0.0835176	0.93344	0.974072	9954.26	10018.4	0.017	0.09	0.187018	0.851646	0.935383
ENSG00000136938	9	+	100745642	100778225	ANP32B	acidic nuclear phosphoprotein 32 family member B [Source:HGNC Symbol;Acc:HGNC:16677]	9:100745642-100778225	9748.78	10134.8	10158.1	10181.5	0.007	0.044	0.150179	0.880624	0.974699	9792.57	9450.35	-0.098	0.044	-2.21156	0.0269972	0.150329	9681.65	9228.53	-0.132	0.044	-2.96938	0.00298406	0.0217036
ENSG00000182718	15	-	60639332	60690185	ANXA2	annexin A2 [Source:HGNC Symbol;Acc:HGNC:537]	15:60639332-60690185	9728.23	9586.57	9586.15	9585.73	0	0.048	-0.00406763	0.996755	0.999176	9938.24	10289.9	0.1	0.048	2.06532	0.038893	0.190914	9518.64	9450.71	-0.02	0.048	-0.420161	0.674368	0.840547
ENSG00000121068	17	+	59477256	59486786	TBX2	T-box 2 [Source:HGNC Symbol;Acc:HGNC:11597]	17:59477256-59486786	9660.83	10133.2	9295.6	8458	-0.252	0.057	-4.38098	1.18149e-05	0.000454576	9925.16	9717.12	-0.058	0.057	-1.00767	0.313611	0.618781	10234.1	10335	0.028	0.057	0.488939	0.624885	0.808988
ENSG00000197323	1	-	114935398	115053781	TRIM33	tripartite motif containing 33 [Source:HGNC Symbol;Acc:HGNC:16290]	1:114935398-115053781	9644.19	9894.17	9570.88	9247.58	-0.096	0.042	-2.28454	0.02234	0.175047	9752.5	9610.82	-0.042	0.042	-0.995836	0.31933	0.623922	9859.19	9824.2	-0.011	0.042	-0.25803	0.796383	0.907373
ENSG00000084234	11	+	129939731	129980532	APLP2	amyloid beta (A4) precursor-like protein 2 [Source:HGNC Symbol;Acc:HGNC:598]	11:129939731-129980532	9639.69	9549.59	9539.27	9528.95	-0.004	0.041	-0.0928658	0.92601	0.98419	9466.38	9383.17	-0.026	0.041	-0.62559	0.531584	0.785295	9823.32	10097	0.078	0.041	1.90276	0.0570716	0.193692
ENSG00000254285	8	+	62490778	62492227	KRT8P3	keratin 8 pseudogene 3 [Source:HGNC Symbol;Acc:HGNC:31056]	8:62490778-62492227	9624.7	9947.68	10031.2	10114.8	0.023	0.061	0.386148	0.699387	0.919531	9921.6	9895.52	-0.007	0.061	-0.114237	0.90905	0.967019	9244.23	8540.77	-0.211	0.061	-3.48721	0.000488095	0.00516472
ENSG00000172354	7	+	100271153	100276797	GNB2	guanine nucleotide binding protein (G protein), beta polypeptide 2 [Source:HGNC Symbol;Acc:HGNC:4398]	7:100271153-100276797	9604.03	9366.04	9551.45	9736.86	0.055	0.055	1.00626	0.314291	0.702964	9480.28	9594.53	0.035	0.055	0.63285	0.526832	0.782836	9542.37	9718.69	0.052	0.055	0.959829	0.337141	0.590538
ENSG00000115648	2	+	238394070	238419693	MLPH	melanophilin [Source:HGNC Symbol;Acc:HGNC:29643]	2:238394070-238419693	9558.99	9238.78	9113.4	8988.02	-0.038	0.068	-0.551513	0.581282	0.872251	9281.16	9323.53	0.013	0.068	0.185281	0.853009	0.945401	9962.2	10685.6	0.2	0.068	2.93352	0.00335143	0.0236331
ENSG00000177169	12	+	132379195	132407712	ULK1	unc-51 like autophagy activating kinase 1 [Source:HGNC Symbol;Acc:HGNC:12558]	12:132379195-132407712	9558.43	9858.9	9881.15	9903.41	0.006	0.068	0.0849604	0.932293	0.985635	9256.49	8654.09	-0.179	0.068	-2.6169	0.00887322	0.0709749	9838.11	9817.32	-0.006	0.068	-0.0899345	0.928339	0.969237
ENSG00000135829	1	+	182808503	182856886	DHX9	DEAH (Asp-Glu-Ala-His) box helicase 9 [Source:HGNC Symbol;Acc:HGNC:2750]	1:182808503-182856886	9544.82	9706.3	9776.19	9846.07	0.02	0.044	0.468213	0.639632	0.894278	9618.01	9529.73	-0.025	0.044	-0.58076	0.561402	0.803526	9401.75	9097.2	-0.091	0.044	-2.08565	0.0370107	0.142663
ENSG00000134250	1	-	120454175	120612240	NOTCH2	notch 2 [Source:HGNC Symbol;Acc:HGNC:7882]	1:120454175-120612240	9542.36	9371.66	9569.86	9768.07	0.055	0.084	0.650516	0.515359	0.836999	9123.57	8875.48	-0.073	0.084	-0.864163	0.387499	0.683551	9762.96	10154.3	0.107	0.084	1.26249	0.206772	0.447256
ENSG00000058262	3	+	127770483	127788682	SEC61A1	Sec61 translocon alpha 1 subunit [Source:HGNC Symbol;Acc:HGNC:18276]	3:127770483-127788682	9528.7	9766.76	9604.13	9441.49	-0.048	0.046	-1.03966	0.298498	0.688926	9574.2	9381.64	-0.057	0.046	-1.23329	0.217467	0.515648	9645.83	9524.9	-0.036	0.046	-0.775757	0.437893	0.677191
ENSG00000138326	10	+	79793517	79816570	RPS24	ribosomal protein S24 [Source:HGNC Symbol;Acc:HGNC:10411]	10:79793517-79816570	9499.99	9475.64	9776.2	10076.8	0.086	0.056	1.52666	0.126845	0.472661	9345.65	9215.66	-0.039	0.056	-0.688055	0.491418	0.761611	9353.76	9231.89	-0.036	0.056	-0.643172	0.520112	0.741075
ENSG00000136238	7	+	6414153	6443608	RAC1	ras-related C3 botulinum toxin substrate 1 (rho family, small GTP binding protein Rac1) [Source:HGNC Symbol;Acc:HGNC:9801]	7:6414153-6443608	9495.69	8988.56	9245.12	9501.68	0.079	0.047	1.67445	0.0940424	0.403706	9385.57	9782.57	0.12	0.047	2.55534	0.0106085	0.0808776	9349.26	9709.95	0.109	0.047	2.33098	0.0197545	0.0905122
ENSG00000108946	17	+	66507920	66521959	PRKAR1A	protein kinase, cAMP-dependent, regulatory subunit type I alpha [Source:HGNC Symbol;Acc:HGNC:9388]	17:66507920-66521959	9465.39	9204.3	9266.88	9329.47	0.019	0.044	0.43667	0.662351	0.904578	9245.91	9287.52	0.013	0.044	0.289481	0.772213	0.91317	9622.28	10040.3	0.123	0.044	2.79073	0.00525897	0.033864
ENSG00000060237	12	+	861758	1020466	WNK1	WNK lysine deficient protein kinase 1 [Source:HGNC Symbol;Acc:HGNC:14540]	12:861758-1020466	9444.62	9244.13	9434.26	9624.39	0.055	0.065	0.847218	0.396874	0.76677	9152.23	9060.34	-0.028	0.065	-0.430071	0.667144	0.861548	9546.87	9849.62	0.087	0.065	1.33298	0.182538	0.41434
ENSG00000162244	3	-	52027615	52029958	RPL29	ribosomal protein L29 [Source:HGNC Symbol;Acc:HGNC:10331]	3:52027615-52029958	9443.04	9992.24	9845.46	9698.68	-0.042	0.054	-0.76672	0.443248	0.798122	9607.02	9221.8	-0.112	0.054	-2.06152	0.039253	0.192143	9425.84	8859.45	-0.168	0.054	-3.09791	0.00194893	0.0155809
ENSG00000198668	14	+	90862845	90870840	CALM1	calmodulin 1 (phosphorylase kinase, delta) [Source:HGNC Symbol;Acc:HGNC:1442]	14:90862845-90870840	9434.08	9528.25	9674.18	9820.1	0.042	0.049	0.871069	0.383716	0.757061	9450.41	9372.58	-0.023	0.049	-0.481822	0.629933	0.842608	9271.82	9015.38	-0.078	0.049	-1.6031	0.108912	0.299931
ENSG00000213281	1	-	115247089	115259515	NRAS	neuroblastoma RAS viral (v-ras) oncogene homolog [Source:HGNC Symbol;Acc:HGNC:7989]	1:115247089-115259515	9422.88	9345.05	9576.88	9808.71	0.067	0.053	1.26139	0.207169	0.591943	9520.48	9695.91	0.051	0.053	0.952733	0.340725	0.643664	9093.44	8841.84	-0.078	0.053	-1.46867	0.141923	0.354349
ENSG00000103342	16	-	11961984	12009777	GSPT1	G1 to S phase transition 1 [Source:HGNC Symbol;Acc:HGNC:4621]	16:11961984-12009777	9420.51	9264.13	9576.09	9888.06	0.091	0.054	1.69635	0.0898197	0.394778	9295.75	9327.37	0.01	0.054	0.179015	0.857926	0.947351	9233.3	9202.47	-0.009	0.054	-0.172333	0.863176	0.940473
ENSG00000184575	12	+	64798129	64844907	XPOT	exportin, tRNA [Source:HGNC Symbol;Acc:HGNC:12826]	12:64798129-64844907	9416.9	9839.52	9938.21	10036.9	0.027	0.07	0.386584	0.699064	0.919531	9432.16	9024.79	-0.119	0.07	-1.69357	0.0903479	0.320035	9302.95	8766.37	-0.158	0.07	-2.26015	0.0238118	0.103444
ENSG00000108175	10	+	80828791	81076276	ZMIZ1	zinc finger, MIZ-type containing 1 [Source:HGNC Symbol;Acc:HGNC:16493]	10:80828791-81076276	9412.93	9544.5	8964.53	8384.55	-0.181	0.055	-3.29292	0.00099154	0.0175342	9483.45	9422.4	-0.018	0.055	-0.324768	0.745357	0.901365	9922.38	10300.3	0.107	0.055	1.94076	0.0522876	0.182896
ENSG00000136830	9	-	130267617	130341268	FAM129B	family with sequence similarity 129 member B [Source:HGNC Symbol;Acc:HGNC:25282]	9:130267617-130341268	9410.64	9389.84	9216.69	9043.53	-0.051	0.066	-0.776703	0.437334	0.79348	9014.65	8639.45	-0.114	0.066	-1.7268	0.0842031	0.308966	9979.78	10569.7	0.164	0.066	2.4767	0.0132604	0.067924
ENSG00000173402	3	+	49506145	49548069	DAG1	dystroglycan 1 [Source:HGNC Symbol;Acc:HGNC:2666]	3:49506145-49548069	9389.22	9754.83	9381.86	9008.9	-0.112	0.055	-2.02508	0.0428596	0.260471	9322.78	8890.73	-0.13	0.055	-2.36022	0.018264	0.116441	9828.62	9902.41	0.02	0.055	0.369769	0.711554	0.863316
ENSG00000213553	2	+	38708919	38710012	RPLP0P6	ribosomal protein, large, P0 pseudogene 6 [Source:HGNC Symbol;Acc:HGNC:36404]	2:38708919-38710012	9373.74	9445.93	9462.44	9478.95	0.005	0.056	0.0894917	0.928691	0.984692	9485.93	9525.94	0.012	0.056	0.215077	0.829708	0.935386	9245.03	9044.12	-0.06	0.056	-1.07183	0.283798	0.538679
ENSG00000188486	11	-	118964563	118966177	H2AFX	H2A histone family member X [Source:HGNC Symbol;Acc:HGNC:4739]	11:118964563-118966177	9366.74	10055.6	9676.51	9297.41	-0.105	0.081	-1.30257	0.192721	0.572231	9697.31	9339.01	-0.099	0.081	-1.22576	0.220288	0.519748	9415.28	8774.94	-0.183	0.081	-2.26484	0.0235224	0.102556
ENSG00000124942	11	-	62201015	62303579	AHNAK	AHNAK nucleoprotein [Source:HGNC Symbol;Acc:HGNC:347]	11:62201015-62303579	9339.25	8954.37	9761.18	10568	0.192	0.127	1.50637	0.131972	0.482678	9497.64	10040.9	0.132	0.127	1.03926	0.298682	0.605022	8374.04	7793.7	-0.16	0.127	-1.25699	0.208756	0.450094
ENSG00000182944	22	+	29663997	29674030	EWSR1	EWS RNA binding protein 1 [Source:HGNC Symbol;Acc:HGNC:3508]	22:29663997-29674030	9294.45	8833.47	9175.95	9518.42	0.105	0.047	2.26177	0.0237115	0.181711	9490.1	10146.7	0.196	0.047	4.2075	2.58215e-05	0.000680106	8756.32	8679.17	-0.025	0.047	-0.533403	0.593755	0.789469
ENSG00000013306	17	-	42396992	42402238	SLC25A39	solute carrier family 25 member 39 [Source:HGNC Symbol;Acc:HGNC:24279]	17:42396992-42402238	9251.21	9640.88	9480.87	9320.85	-0.046	0.065	-0.710451	0.477424	0.81801	9447.19	9253.5	-0.056	0.065	-0.860944	0.389269	0.68525	9215.24	8789.6	-0.127	0.065	-1.9522	0.0509144	0.179615
ENSG00000086232	7	-	6061880	6098861	EIF2AK1	eukaryotic translation initiation factor 2 alpha kinase 1 [Source:HGNC Symbol;Acc:HGNC:24921]	7:6061880-6098861	9231.91	8943.77	8985.17	9026.56	0.013	0.035	0.379127	0.704594	0.92029	8875.1	8806.44	-0.022	0.035	-0.613189	0.539751	0.789676	9547.33	10150.9	0.181	0.035	5.14814	2.63083e-07	8.1205e-06
ENSG00000130702	20	-	60883010	60884313	LAMA5	laminin subunit alpha 5 [Source:HGNC Symbol;Acc:HGNC:6485]	20:60883010-60884313	9186.25	9795.03	9033.93	8272.83	-0.231	0.072	-3.21137	0.00132103	0.0219822	9441.95	9088.88	-0.102	0.072	-1.42459	0.154275	0.431558	9691.65	9588.27	-0.029	0.072	-0.407081	0.683948	0.846519
ENSG00000077809	7	+	74071993	74105440	NA	NA	7:74071993-74105440	9148.14	8954.54	8701.75	8448.97	-0.082	0.044	-1.87799	0.0603821	0.31944	8878.06	8801.58	-0.024	0.044	-0.556668	0.577754	0.812574	9671.01	10387.5	0.21	0.044	4.82876	1.37389e-06	3.46354e-05
ENSG00000141753	17	+	38599701	38613335	IGFBP4	insulin like growth factor binding protein 4 [Source:HGNC Symbol;Acc:HGNC:5473]	17:38599701-38613335	9132.27	11944.7	11660.5	11376.3	-0.064	0.094	-0.676746	0.498567	0.82936	9131.8	6318.89	-0.83	0.094	-8.78771	1.52646e-18	6.20665e-16	9416.94	6889.17	-0.717	0.094	-7.59976	2.96674e-14	3.18178e-12
ENSG00000137166	6	+	41514163	41570122	FOXP4	forkhead box P4 [Source:HGNC Symbol;Acc:HGNC:20842]	6:41514163-41570122	9110.71	8886.35	8770.72	8655.09	-0.036	0.066	-0.544263	0.58626	0.873105	8792.02	8697.7	-0.029	0.066	-0.437999	0.661387	0.858641	9545.03	10203.7	0.191	0.066	2.91771	0.00352607	0.0246177
ENSG00000179950	8	-	144898513	144912029	PUF60	poly(U) binding splicing factor 60KDa [Source:HGNC Symbol;Acc:HGNC:17042]	8:144898513-144912029	9045.89	9067.47	9192.89	9318.31	0.038	0.056	0.686061	0.492675	0.826797	9105.03	9142.6	0.012	0.056	0.216938	0.828256	0.935115	8861.32	8655.17	-0.065	0.056	-1.1528	0.248992	0.500005
ENSG00000108953	17	-	1247565	1303672	YWHAE	tyrosine 3-monooxygenase/tryptophan 5-monooxygenase activation protein, epsilon [Source:HGNC Symbol;Acc:HGNC:12851]	17:1247565-1303672	9045.5	9085.05	9100.17	9115.28	0.005	0.05	0.100802	0.919707	0.982498	9112.74	9140.42	0.009	0.05	0.180292	0.856924	0.946978	8963.15	8841.25	-0.038	0.05	-0.76492	0.444319	0.682293
ENSG00000134287	12	-	49329505	49351334	ARF3	ADP ribosylation factor 3 [Source:HGNC Symbol;Acc:HGNC:654]	12:49329505-49351334	9038.1	9214.67	9009.3	8803.93	-0.064	0.045	-1.42499	0.15416	0.52157	9079.97	8945.27	-0.042	0.045	-0.922118	0.356467	0.65827	9201.6	9188.53	-0.004	0.045	-0.0864248	0.931129	0.970236
ENSG00000105220	19	+	34850384	34857340	GPI	glucose-6-phosphate isomerase [Source:HGNC Symbol;Acc:HGNC:4458]	19:34850384-34857340	8947.96	9201.32	9179.99	9158.66	-0.006	0.057	-0.107955	0.914032	0.981863	9029.86	8858.39	-0.053	0.057	-0.919674	0.357743	0.658935	8887.39	8573.46	-0.098	0.057	-1.71952	0.0855206	0.255189
ENSG00000005022	X	+	118602362	118605282	SLC25A5	solute carrier family 25 (mitochondrial carrier; adenine nucleotide translocator), member 5 [Source:HGNC Symbol;Acc:HGNC:10991]	X:118602362-118605282	8944.29	9050.79	9080.01	9109.23	0.01	0.054	0.17614	0.860184	0.968728	8999.44	8948.08	-0.015	0.054	-0.281801	0.778096	0.915267	8859.94	8669.08	-0.06	0.054	-1.10501	0.269157	0.523129
ENSG00000118705	20	+	35806812	35838553	RPN2	ribophorin II [Source:HGNC Symbol;Acc:HGNC:10382]	20:35806812-35838553	8941.28	9311.07	9103.24	8895.42	-0.065	0.041	-1.59832	0.109973	0.438953	9053.17	8795.27	-0.081	0.041	-1.99098	0.0464831	0.214607	9037.21	8763.35	-0.087	0.041	-2.11693	0.0342657	0.134895
ENSG00000085733	11	+	70244509	70282690	CTTN	cortactin [Source:HGNC Symbol;Acc:HGNC:3338]	11:70244509-70282690	8923.24	8732.6	9013.59	9294.58	0.088	0.042	2.07729	0.0377748	0.242419	8931.46	9130.31	0.062	0.042	1.47645	0.139824	0.409602	8634.04	8535.47	-0.033	0.042	-0.781972	0.434231	0.673424
ENSG00000203879	X	+	153665265	153671814	GDI1	GDP dissociation inhibitor 1 [Source:HGNC Symbol;Acc:HGNC:4226]	X:153665265-153671814	8919.74	9520.34	9424.24	9328.15	-0.028	0.072	-0.385174	0.700109	0.919765	9223.85	8927.37	-0.088	0.072	-1.21756	0.22339	0.523106	8711.73	7903.12	-0.254	0.072	-3.5217	0.00042879	0.00463315
ENSG00000196557	16	+	1203240	1271768	CACNA1H	calcium channel, voltage-dependent, T type, alpha 1H subunit [Source:HGNC Symbol;Acc:HGNC:1395]	16:1203240-1271768	8915.89	8521.56	8442.99	8364.42	-0.026	0.052	-0.499393	0.617503	0.887716	8555.5	8589.44	0.011	0.052	0.219006	0.826645	0.934669	9354.85	10188.1	0.251	0.052	4.84424	1.271e-06	3.2299e-05
ENSG00000115216	2	+	27650656	27665126	NRBP1	nuclear receptor binding protein 1 [Source:HGNC Symbol;Acc:HGNC:7993]	2:27650656-27665126	8915.59	8811.79	8836.63	8861.47	0.008	0.053	0.152396	0.878875	0.974642	8815.96	8820.13	0.002	0.053	0.0322112	0.974304	0.990786	8990.39	9168.99	0.056	0.053	1.04653	0.295317	0.549608
ENSG00000105281	19	-	47278139	47291851	SLC1A5	solute carrier family 1 (neutral amino acid transporter), member 5 [Source:HGNC Symbol;Acc:HGNC:10943]	19:47278139-47291851	8914.95	8522.53	9491.89	10461.3	0.289	0.044	6.52155	6.95825e-11	8.37595e-09	8888.85	9255.18	0.116	0.044	2.61739	0.00886041	0.0709014	7971.69	7420.86	-0.196	0.044	-4.41189	1.02472e-05	0.000196487
ENSG00000092201	14	-	21819630	21852425	SUPT16H	SPT16 homolog, facilitates chromatin remodeling subunit [Source:HGNC Symbol;Acc:HGNC:11465]	14:21819630-21852425	8911.28	9085.6	9237.07	9388.54	0.046	0.039	1.17995	0.238021	0.629335	8793.37	8501.14	-0.095	0.039	-2.41216	0.0158581	0.106432	8877.72	8669.83	-0.067	0.039	-1.70467	0.0882553	0.260309
ENSG00000063244	19	+	56165511	56186081	U2AF2	U2 small nuclear RNA auxiliary factor 2 [Source:HGNC Symbol;Acc:HGNC:23156]	19:56165511-56186081	8850.12	9013.3	9056.18	9099.07	0.014	0.041	0.339775	0.734026	0.929096	8962.84	8912.38	-0.015	0.041	-0.362789	0.716763	0.88645	8694.52	8375.73	-0.103	0.041	-2.5039	0.0122834	0.0639186
ENSG00000091831	6	+	151977825	152128992	ESR1	estrogen receptor 1 [Source:HGNC Symbol;Acc:HGNC:3467]	6:151977825-152128992	8842.57	8916.19	8669.17	8422.15	-0.076	0.083	-0.906786	0.36452	0.741577	8553.58	8190.98	-0.113	0.083	-1.35259	0.176187	0.463366	9378.57	9840.95	0.132	0.083	1.58852	0.112169	0.305725
ENSG00000044115	5	+	137946655	138145778	CTNNA1	catenin alpha 1 [Source:HGNC Symbol;Acc:HGNC:2509]	5:137946655-138145778	8839.62	8485.71	8737.1	8988.5	0.082	0.033	2.46464	0.0137152	0.125362	8867.69	9249.67	0.123	0.033	3.69365	0.000221059	0.00403215	8560.15	8634.6	0.025	0.033	0.738888	0.459975	0.694646
ENSG00000130175	19	+	11546108	11561780	PRKCSH	protein kinase C substrate 80K-H [Source:HGNC Symbol;Acc:HGNC:9411]	19:11546108-11561780	8828.84	8877.16	8777.61	8678.06	-0.032	0.056	-0.569434	0.569062	0.865974	8969.67	9062.19	0.028	0.056	0.501126	0.616282	0.834581	8787.55	8697.95	-0.029	0.056	-0.514938	0.606597	0.797771
ENSG00000148337	9	-	130928342	130931740	CIZ1	CDKN1A interacting zinc finger protein 1 [Source:HGNC Symbol;Acc:HGNC:16744]	9:130928342-130931740	8824.35	9259.01	9065.99	8872.96	-0.06	0.056	-1.07587	0.281985	0.67532	8993.5	8727.99	-0.083	0.056	-1.49195	0.135711	0.402778	8848.23	8437.45	-0.13	0.056	-2.34264	0.0191476	0.0887401
ENSG00000101608	18	+	3247478	3256225	MYL12A	myosin light chain 12A [Source:HGNC Symbol;Acc:HGNC:16701]	18:3247478-3256225	8819.85	7445.56	8830.44	10215.3	0.437	0.064	6.82328	8.89862e-12	1.21304e-09	8815.98	10186.4	0.433	0.064	6.76193	1.36167e-11	1.77171e-09	7438.84	7432.13	-0.003	0.064	-0.0423698	0.966204	0.986816
ENSG00000100664	14	+	103799880	103802181	EIF5	eukaryotic translation initiation factor 5 [Source:HGNC Symbol;Acc:HGNC:3299]	14:103799880-103802181	8819.56	9458.96	8522.08	7585.21	-0.306	0.063	-4.84002	1.29827e-06	6.73138e-05	9341.5	9224.05	-0.035	0.063	-0.552639	0.580511	0.814035	9234.5	9010.03	-0.067	0.063	-1.06739	0.285796	0.54047
ENSG00000107581	10	-	120794355	120840316	EIF3A	eukaryotic translation initiation factor 3 subunit A [Source:HGNC Symbol;Acc:HGNC:3271]	10:120794355-120840316	8813.99	8862.31	8986.05	9109.79	0.038	0.049	0.786318	0.431681	0.7883	8776.91	8691.5	-0.028	0.049	-0.575955	0.564646	0.805413	8727.34	8592.37	-0.044	0.049	-0.908087	0.363832	0.614304
ENSG00000196419	22	+	42017122	42060043	XRCC6	X-ray repair complementing defective repair in Chinese hamster cells 6 [Source:HGNC Symbol;Acc:HGNC:4055]	22:42017122-42060043	8746.63	9022.71	9062.97	9103.23	0.013	0.043	0.302193	0.762505	0.937322	8693.26	8363.8	-0.107	0.043	-2.5078	0.0121485	0.0891696	8759.74	8496.76	-0.085	0.043	-1.98637	0.0469922	0.169516
ENSG00000196576	22	-	50713407	50717269	PLXNB2	plexin B2 [Source:HGNC Symbol;Acc:HGNC:9104]	22:50713407-50717269	8735.15	8168.16	8150.34	8132.52	-0.006	0.064	-0.0971052	0.922643	0.983107	8578.3	8988.44	0.132	0.064	2.07383	0.0380954	0.188618	8909.82	9651.47	0.231	0.064	3.61664	0.000298448	0.00341497
ENSG00000085491	1	-	108676657	108742980	SLC25A24	solute carrier family 25 (mitochondrial carrier; phosphate carrier), member 24 [Source:HGNC Symbol;Acc:HGNC:20662]	1:108676657-108742980	8724.46	8693.56	9196.23	9698.9	0.151	0.062	2.4579	0.0139753	0.126557	8671.46	8649.35	-0.008	0.062	-0.123332	0.901844	0.963824	8274.8	7856.04	-0.141	0.062	-2.2878	0.0221493	0.0982382
ENSG00000166598	12	+	104323884	104326707	HSP90B1	heat shock protein 90kDa beta family member 1 [Source:HGNC Symbol;Acc:HGNC:12028]	12:104323884-104326707	8718.1	9328.73	9218.57	9108.42	-0.033	0.066	-0.508298	0.611245	0.886389	8893.1	8457.47	-0.136	0.066	-2.06339	0.0390754	0.191521	8653.26	7977.78	-0.216	0.066	-3.28543	0.00101828	0.00924883
ENSG00000106682	7	+	73588574	73611431	EIF4H	eukaryotic translation initiation factor 4H [Source:HGNC Symbol;Acc:HGNC:12741]	7:73588574-73611431	8700.16	8615.4	8742.12	8868.85	0.042	0.041	1.03051	0.302769	0.692774	8588.51	8561.63	-0.008	0.041	-0.190086	0.849242	0.944263	8685.08	8754.75	0.024	0.041	0.582775	0.560045	0.768473
ENSG00000159140	21	+	34914923	34949787	SON	SON DNA binding protein [Source:HGNC Symbol;Acc:HGNC:11183]	21:34914923-34949787	8700.13	8544.17	8736.5	8928.82	0.061	0.053	1.14511	0.252163	0.645749	8734.48	8924.79	0.06	0.053	1.13244	0.257451	0.563142	8473.45	8402.74	-0.024	0.053	-0.451733	0.651462	0.826405
ENSG00000229117	12	+	56510369	56511727	RPL41	ribosomal protein L41 [Source:HGNC Symbol;Acc:HGNC:10354]	12:56510369-56511727	8657.18	8432.01	8688.54	8945.08	0.083	0.053	1.56056	0.118628	0.455712	8659.67	8887.33	0.075	0.053	1.39522	0.162949	0.444297	8398.16	8364.31	-0.01	0.053	-0.195696	0.844848	0.931924
ENSG00000166913	20	+	43514316	43537173	YWHAB	tyrosine 3-monooxygenase/tryptophan 5-monooxygenase activation protein, beta [Source:HGNC Symbol;Acc:HGNC:12849]	20:43514316-43537173	8654.88	8524.27	8664.62	8804.97	0.046	0.044	1.04717	0.29502	0.686453	8553.39	8582.52	0.01	0.044	0.222288	0.82409	0.934016	8616.01	8707.75	0.03	0.044	0.688424	0.491186	0.719847
ENSG00000184779	15	-	82821157	82824972	NA	NA	15:82821157-82824972	8653.64	8679.56	8927.86	9176.16	0.078	0.06	1.28917	0.19734	0.578474	8647.48	8615.4	-0.01	0.06	-0.160464	0.872515	0.953785	8411.5	8143.45	-0.088	0.06	-1.46057	0.144135	0.357942
ENSG00000078369	1	-	1716728	1822495	GNB1	guanine nucleotide binding protein (G protein), beta polypeptide 1 [Source:HGNC Symbol;Acc:HGNC:4396]	1:1716728-1822495	8649	8718.46	8824.76	8931.06	0.034	0.037	0.914812	0.36029	0.737858	8610.34	8502.22	-0.036	0.037	-0.992024	0.321186	0.625731	8581.35	8444.25	-0.046	0.037	-1.25891	0.208062	0.449232
ENSG00000174437	12	+	110718560	110734517	ATP2A2	ATPase, Ca++ transporting, cardiac muscle, slow twitch 2 [Source:HGNC Symbol;Acc:HGNC:812]	12:110718560-110734517	8639.62	8898.7	9001.27	9103.85	0.032	0.046	0.690805	0.489688	0.82465	8852.78	8806.87	-0.015	0.046	-0.337328	0.735869	0.896222	8323.88	7749.05	-0.196	0.046	-4.28757	1.80641e-05	0.000319284
ENSG00000156515	10	+	71029739	71124570	HK1	hexokinase 1 [Source:HGNC Symbol;Acc:HGNC:4922]	10:71029739-71124570	8639.03	8959.66	8976.54	8993.42	0.005	0.047	0.10139	0.919241	0.982498	8303.95	7648.25	-0.224	0.047	-4.71641	2.4004e-06	8.87286e-05	8957.22	8954.79	-0.001	0.047	-0.028619	0.977168	0.990796
ENSG00000136068	3	+	57994126	58156501	FLNB	filamin B [Source:HGNC Symbol;Acc:HGNC:3755]	3:57994126-58156501	8638.02	9074.99	9758.32	10441.7	0.182	0.096	1.90279	0.057068	0.309699	8283.5	7492.01	-0.249	0.096	-2.60396	0.00921525	0.0729631	8309.2	7543.41	-0.24	0.096	-2.5114	0.0120253	0.0628696
ENSG00000180370	3	+	196466727	196559518	PAK2	p21 protein (Cdc42/Rac)-activated kinase 2 [Source:HGNC Symbol;Acc:HGNC:8591]	3:196466727-196559518	8630.54	8087.76	8395.34	8702.92	0.103	0.043	2.40906	0.0159936	0.139202	8567.45	9047.15	0.158	0.043	3.69505	0.000219842	0.00401934	8386.04	8684.33	0.1	0.043	2.33747	0.019415	0.0895637
ENSG00000165458	11	+	71934744	71936095	INPPL1	inositol polyphosphate phosphatase like 1 [Source:HGNC Symbol;Acc:HGNC:6080]	11:71934744-71936095	8601.49	8668	8291.31	7914.62	-0.128	0.047	-2.75235	0.00591692	0.0693704	8429.63	8191.26	-0.08	0.046	-1.71237	0.0868292	0.314172	9150.03	9632.06	0.149	0.046	3.21583	0.00130068	0.0112538
ENSG00000103067	16	-	68263013	68270035	ESRP2	epithelial splicing regulatory protein 2 [Source:HGNC Symbol;Acc:HGNC:26152]	16:68263013-68270035	8588.48	8873.52	8796.5	8719.47	-0.025	0.041	-0.609744	0.542032	0.853627	8684.93	8496.34	-0.062	0.041	-1.51345	0.130166	0.394574	8569.06	8264.6	-0.101	0.041	-2.47598	0.0132871	0.0680412
ENSG00000175334	11	+	65769549	65771620	BANF1	barrier to autointegration factor 1 [Source:HGNC Symbol;Acc:HGNC:17397]	11:65769549-65771620	8588.22	9169.94	8935.13	8700.33	-0.073	0.063	-1.16014	0.245992	0.638604	8792.49	8415.04	-0.119	0.063	-1.89596	0.0579649	0.247063	8618.76	8067.57	-0.177	0.063	-2.82795	0.00468469	0.0309643
ENSG00000163466	2	+	219081816	219119071	ARPC2	actin related protein 2/3 complex subunit 2 [Source:HGNC Symbol;Acc:HGNC:705]	2:219081816-219119071	8586.83	8615.41	8665.64	8715.87	0.016	0.032	0.496649	0.619437	0.887979	8565.56	8515.72	-0.017	0.032	-0.534052	0.593306	0.821716	8557.88	8500.34	-0.02	0.032	-0.611244	0.541038	0.756094
ENSG00000143384	1	-	150547031	150552066	MCL1	myeloid cell leukemia 1 [Source:HGNC Symbol;Acc:HGNC:6943]	1:150547031-150552066	8581.42	7590.62	8851.03	10111.4	0.404	0.05	8.03005	9.74301e-16	2.46922e-13	8012.84	8435.06	0.149	0.05	2.95581	0.00311854	0.0324958	7889.59	8188.55	0.107	0.05	2.12911	0.033245	0.131697
ENSG00000142192	21	-	27252860	27542972	APP	amyloid beta (A4) precursor protein [Source:HGNC Symbol;Acc:HGNC:620]	21:27252860-27542972	8572.55	8544.65	8473.34	8402.03	-0.024	0.056	-0.436177	0.662708	0.904578	8340.1	8135.56	-0.07	0.056	-1.24507	0.213108	0.5114	8876.31	9207.98	0.104	0.056	1.85434	0.0636899	0.209391
ENSG00000197756	2	+	217362911	217368274	RPL37A	ribosomal protein L37a [Source:HGNC Symbol;Acc:HGNC:10348]	2:217362911-217368274	8569.97	8521.99	8802.1	9082.21	0.085	0.083	1.02976	0.303122	0.692934	8625.75	8729.52	0.032	0.083	0.390162	0.696417	0.875935	8234.07	7946.15	-0.093	0.083	-1.12848	0.259117	0.511525
ENSG00000257923	7	+	101458958	101927249	CUX1	cut-like homeobox 1 [Source:HGNC Symbol;Acc:HGNC:2557]	7:101458958-101927249	8443.11	8253.3	8496.31	8739.32	0.081	0.045	1.79249	0.0730552	0.35447	8329.78	8406.26	0.026	0.045	0.579632	0.562163	0.803891	8313.43	8373.56	0.021	0.045	0.459081	0.646176	0.823356
ENSG00000145741	5	+	72794232	72801320	BTF3	basic transcription factor 3 [Source:HGNC Symbol;Acc:HGNC:1125]	5:72794232-72801320	8428.75	8319.13	8524.65	8730.17	0.069	0.042	1.63299	0.102471	0.421514	8319.06	8318.98	0.001	0.042	0.0120564	0.990381	0.996605	8332.92	8346.7	0.005	0.042	0.121247	0.903495	0.958061
ENSG00000168385	2	+	242254514	242293439	SEPT2_	septin 2 [Source:HGNC Symbol;Acc:HGNC:7729]	2:242254514-242293439	8424.02	8510.54	8469.69	8428.83	-0.014	0.039	-0.348097	0.727767	0.927462	8141.85	7773.17	-0.128	0.039	-3.29928	0.000969329	0.0131287	8747.04	8983.53	0.077	0.039	1.98758	0.0468577	0.169139
ENSG00000073350	17	+	73521160	73555413	LLGL2	lethal giant larvae homolog 2 (Drosophila) [Source:HGNC Symbol;Acc:HGNC:6629]	17:73521160-73555413	8391.12	8521.92	8518.75	8515.58	-0.001	0.047	-0.0141688	0.988695	0.99732	8193.87	7865.81	-0.112	0.047	-2.3769	0.0174589	0.113582	8591.56	8661.19	0.023	0.047	0.489643	0.624386	0.808662
ENSG00000161011	5	+	179233387	179265075	SQSTM1	sequestosome 1 [Source:HGNC Symbol;Acc:HGNC:11280]	5:179233387-179265075	8387.78	7519.58	7927.87	8336.16	0.145	0.053	2.74011	0.00614182	0.0711946	8388.17	9256.75	0.292	0.053	5.51348	3.51808e-08	2.15243e-06	7979.1	8438.62	0.162	0.053	3.06544	0.00217354	0.0169795
ENSG00000105640	19	+	17970684	17974125	RPL18A	ribosomal protein L18a [Source:HGNC Symbol;Acc:HGNC:10311]	19:17970684-17974125	8373.86	8553.96	8610.49	8667.02	0.019	0.052	0.35705	0.721055	0.924954	8499.82	8445.69	-0.017	0.052	-0.333827	0.73851	0.897869	8191.37	7828.78	-0.124	0.052	-2.37878	0.0173703	0.0827453
ENSG00000101040	20	-	45837858	45984401	ZMYND8	zinc finger, MYND-type containing 8 [Source:HGNC Symbol;Acc:HGNC:9397]	20:45837858-45984401	8373.67	7667.41	7528.96	7390.5	-0.051	0.068	-0.739111	0.459839	0.808105	8128.76	8590.1	0.156	0.068	2.27674	0.0228019	0.134718	8757.04	9846.67	0.343	0.068	5.02074	5.14733e-07	1.47378e-05
ENSG00000137501	11	-	85405266	85522178	SYTL2	synaptotagmin like 2 [Source:HGNC Symbol;Acc:HGNC:15585]	11:85405266-85522178	8348.21	7219.82	7340.65	7461.48	0.045	0.062	0.729614	0.465626	0.811829	8390.99	9562.17	0.389	0.062	6.26813	3.65407e-10	3.42867e-08	8184.59	9149.37	0.328	0.062	5.28273	1.27274e-07	4.19452e-06
ENSG00000137710	11	-	110045604	110167437	RDX	radixin [Source:HGNC Symbol;Acc:HGNC:9944]	11:110045604-110167437	8330.78	7126.58	7246.71	7366.84	0.046	0.056	0.827854	0.407753	0.773596	7934.8	8743.01	0.285	0.055	5.14472	2.67924e-07	1.28163e-05	8606.63	10086.7	0.485	0.055	8.75616	2.02009e-18	3.75955e-16
ENSG00000115884	2	-	20400557	20424873	SDC1	syndecan 1 [Source:HGNC Symbol;Acc:HGNC:10658]	2:20400557-20424873	8309.69	7967.69	7882.67	7797.65	-0.031	0.047	-0.653739	0.51328	0.836264	7591.59	7215.48	-0.14	0.047	-2.98708	0.00281659	0.0301709	9112.82	10257.9	0.356	0.047	7.63304	2.29278e-14	2.51583e-12
ENSG00000076685	10	-	104845939	104953056	NT5C2	5'-nucleotidase, cytosolic II [Source:HGNC Symbol;Acc:HGNC:8022]	10:104845939-104953056	8305.28	8421.89	8612.68	8803.47	0.062	0.052	1.17988	0.238049	0.629335	8314.48	8207.06	-0.037	0.052	-0.699738	0.484091	0.756358	8105.29	7788.68	-0.11	0.052	-2.09647	0.0360406	0.140101
ENSG00000179222	X	+	51546102	51645450	MAGED1	MAGE family member D1 [Source:HGNC Symbol;Acc:HGNC:6813]	X:51546102-51645450	8285.76	8253.86	8220.99	8188.11	-0.011	0.08	-0.136804	0.891186	0.976901	8006.51	7759.15	-0.083	0.08	-1.04271	0.297085	0.603592	8597.89	8941.92	0.108	0.08	1.34406	0.178931	0.408987
ENSG00000162522	1	+	33207485	33240571	KIAA1522	KIAA1522 [Source:HGNC Symbol;Acc:HGNC:29301]	1:33207485-33240571	8278.54	7767.94	7759.03	7750.12	-0.003	0.05	-0.0540612	0.956886	0.990892	8173.78	8579.62	0.141	0.05	2.81573	0.00486661	0.0457081	8392.21	9016.47	0.21	0.05	4.21355	2.51384e-05	0.0004276
ENSG00000128050	4	+	57301906	57327527	PAICS	phosphoribosylaminoimidazole carboxylase; phosphoribosylaminoimidazolesuccinocarboxamide synthase [Source:HGNC Symbol;Acc:HGNC:8587]	4:57301906-57327527	8270.76	8917.29	8815.79	8714.29	-0.032	0.062	-0.515167	0.606436	0.883823	8351.42	7785.54	-0.188	0.062	-3.04766	0.00230632	0.0258544	8291.61	7665.93	-0.209	0.062	-3.39588	0.000684077	0.00670756
ENSG00000090861	16	-	70286197	70323446	AARS	alanyl-tRNA synthetase [Source:HGNC Symbol;Acc:HGNC:20]	16:70286197-70323446	8251.33	8682.87	8676.86	8670.85	-0.002	0.052	-0.037157	0.97036	0.993604	8095.49	7508.11	-0.204	0.053	-3.88427	0.000102637	0.00212	8413.19	8143.5	-0.09	0.052	-1.71298	0.0867161	0.257369
ENSG00000104904	19	+	2269484	2273332	OAZ1	ornithine decarboxylase antizyme 1 [Source:HGNC Symbol;Acc:HGNC:8095]	19:2269484-2273332	8227.72	8166.48	8280.38	8394.28	0.04	0.037	1.07653	0.28169	0.675041	8252.9	8339.32	0.031	0.037	0.838432	0.401788	0.695788	8088.64	8010.79	-0.026	0.037	-0.706719	0.479741	0.71048
ENSG00000213853	16	-	10622278	10674555	EMP2	epithelial membrane protein 2 [Source:HGNC Symbol;Acc:HGNC:3334]	16:10622278-10674555	8221.93	8657.41	8804.86	8952.31	0.046	0.055	0.833921	0.404326	0.771496	8041.96	7426.51	-0.215	0.056	-3.87528	0.000106502	0.0021834	8254.44	7851.47	-0.137	0.055	-2.47586	0.0132917	0.0680449
ENSG00000005007	19	+	18942746	18979045	UPF1	UPF1 regulator of nonsense transcripts homolog (yeast) [Source:HGNC Symbol;Acc:HGNC:9962]	19:18942746-18979045	8215.76	7527.51	7604.94	7682.36	0.029	0.061	0.468861	0.639169	0.894278	7839.43	8151.35	0.111	0.061	1.81642	0.0693066	0.275546	8514.66	9501.81	0.324	0.061	5.29395	1.19702e-07	3.97952e-06
ENSG00000171634	17	+	65821639	65942007	BPTF	bromodomain PHD finger transcription factor [Source:HGNC Symbol;Acc:HGNC:3581]	17:65821639-65942007	8207.64	8006.1	8159.83	8313.56	0.052	0.056	0.935351	0.349607	0.728341	8226.15	8446.2	0.074	0.056	1.32472	0.185265	0.476329	8035.41	8064.72	0.01	0.056	0.173215	0.862483	0.940231
ENSG00000124422	17	-	20902909	20946352	USP22	ubiquitin specific peptidase 22 [Source:HGNC Symbol;Acc:HGNC:12621]	17:20902909-20946352	8174	7746.94	8060.72	8374.49	0.109	0.05	2.18581	0.0288293	0.204799	8055.01	8363.09	0.107	0.05	2.14671	0.0318164	0.167325	7979.2	8211.47	0.082	0.05	1.63262	0.102549	0.288098
ENSG00000179010	4	+	6641817	6644456	MRFAP1	Morf4 family associated protein 1 [Source:HGNC Symbol;Acc:HGNC:24549]	4:6641817-6644456	8173.35	8478.13	8538.16	8598.19	0.02	0.038	0.518066	0.604412	0.883032	7970.61	7463.1	-0.181	0.038	-4.7593	1.94263e-06	7.34774e-05	8316.05	8153.97	-0.056	0.038	-1.46445	0.143072	0.356282
ENSG00000159176	1	-	201452657	201478584	CSRP1	cysteine and glycine rich protein 1 [Source:HGNC Symbol;Acc:HGNC:2469]	1:201452657-201478584	8165.1	5941.79	7725.31	9508.82	0.644	0.07	9.22463	2.84535e-20	1.30153e-17	8263.75	10585.7	0.791	0.07	11.3378	8.52662e-30	1.10943e-26	6282.94	6624.09	0.149	0.07	2.12812	0.033327	0.131911
ENSG00000166747	16	-	71762912	71843104	AP1G1	adaptor related protein complex 1 gamma 1 subunit [Source:HGNC Symbol;Acc:HGNC:555]	16:71762912-71843104	8128.85	8120.7	8050.15	7979.59	-0.025	0.042	-0.596059	0.551136	0.857878	8022.05	7923.4	-0.035	0.042	-0.837206	0.402477	0.695994	8306.21	8491.73	0.063	0.042	1.51123	0.13073	0.336961
ENSG00000158710	1	-	159887896	159893507	TAGLN2	transgelin 2 [Source:HGNC Symbol;Acc:HGNC:11554]	1:159887896-159893507	8115.39	8327.68	8229.53	8131.37	-0.033	0.055	-0.603349	0.546277	0.855419	8496.2	8664.71	0.056	0.055	1.01902	0.308192	0.613411	7832.74	7337.81	-0.177	0.055	-3.22343	0.00126667	0.0110198
ENSG00000175166	3	+	184016496	184026842	PSMD2	proteasome 26S subunit, non-ATPase 2 [Source:HGNC Symbol;Acc:HGNC:9559]	3:184016496-184026842	8097.63	8398.22	8273.71	8149.21	-0.042	0.049	-0.857269	0.391296	0.763043	8108.54	7818.87	-0.1	0.049	-2.03986	0.0413638	0.199247	8211.22	8024.23	-0.064	0.049	-1.3011	0.193226	0.430639
ENSG00000179051	1	-	17733255	17766220	RCC2	regulator of chromosome condensation 2 [Source:HGNC Symbol;Acc:HGNC:30297]	1:17733255-17766220	8047.68	8062.04	8030.94	7999.84	-0.01	0.053	-0.194441	0.84583	0.963932	7979.46	7896.87	-0.028	0.053	-0.537184	0.59114	0.820284	8147	8231.95	0.03	0.053	0.56791	0.570096	0.775113
ENSG00000182095	7	-	5346420	5463177	TNRC18	trinucleotide repeat containing 18 [Source:HGNC Symbol;Acc:HGNC:11962]	7:5346420-5463177	8039.94	7438.66	7806.13	8173.59	0.132	0.058	2.27313	0.0230181	0.178323	7979.28	8519.89	0.189	0.058	3.27464	0.00105797	0.0140849	7733.15	8027.63	0.106	0.058	1.83832	0.0660152	0.214283
ENSG00000127616	19	+	11071597	11172958	SMARCA4	SWI/SNF related, matrix associated, actin dependent regulator of chromatin, subfamily a, member 4 [Source:HGNC Symbol;Acc:HGNC:11100]	19:11071597-11172958	8021.84	8291.36	8180.4	8069.44	-0.038	0.054	-0.709723	0.477876	0.818214	7957.84	7624.32	-0.118	0.054	-2.18534	0.0288639	0.156962	8196.81	8102.25	-0.033	0.054	-0.606947	0.543886	0.758102
ENSG00000139645	12	-	56631590	56638511	ANKRD52	ankyrin repeat domain 52 [Source:HGNC Symbol;Acc:HGNC:26614]	12:56631590-56638511	8021.53	8303.57	7970.02	7636.47	-0.117	0.053	-2.20957	0.0271353	0.197508	8169.62	8035.68	-0.046	0.053	-0.861475	0.388977	0.68492	8206.99	8110.4	-0.033	0.053	-0.615864	0.537985	0.753416
ENSG00000188643	1	-	153579361	153581813	S100A16	S100 calcium binding protein A16 [Source:HGNC Symbol;Acc:HGNC:20441]	1:153579361-153581813	8008.02	7894.22	7785.6	7676.99	-0.038	0.057	-0.668322	0.503928	0.830845	8052.9	8211.57	0.056	0.057	0.979267	0.327448	0.631191	8071.77	8249.31	0.062	0.057	1.09013	0.275658	0.530066
ENSG00000100201	22	-	38879444	38902342	DDX17	DEAD (Asp-Glu-Ala-Asp) box helicase 17 [Source:HGNC Symbol;Acc:HGNC:2740]	22:38879444-38902342	8001.12	8054.41	7839.15	7623.89	-0.076	0.06	-1.26694	0.205175	0.588991	7799.42	7544.43	-0.091	0.06	-1.51306	0.130265	0.394574	8418.09	8781.78	0.12	0.06	2.00812	0.044631	0.163149
ENSG00000185499	1	-	155158299	155162706	MUC1	mucin 1, cell surface associated [Source:HGNC Symbol;Acc:HGNC:7508]	1:155158299-155162706	7971.9	7212.35	8202.25	9192.16	0.273	0.132	2.06804	0.0386358	0.245177	7924.54	8636.73	0.203	0.132	1.53376	0.125089	0.386039	7029.36	6846.38	-0.058	0.132	-0.442005	0.658486	0.830126
ENSG00000109814	4	-	39500374	39529238	UGDH	UDP-glucose 6-dehydrogenase [Source:HGNC Symbol;Acc:HGNC:12525]	4:39500374-39529238	7964.48	7491.22	7941.16	8391.1	0.158	0.056	2.82374	0.00474672	0.0590128	7770.11	8049.01	0.1	0.056	1.78153	0.0748264	0.288842	7708.91	7926.61	0.078	0.056	1.39912	0.161776	0.384709
ENSG00000170515	12	+	56498102	56507645	PA2G4	proliferation-associated 2G4 [Source:HGNC Symbol;Acc:HGNC:8550]	12:56498102-56507645	7953.82	8403.4	8270.66	8137.91	-0.045	0.054	-0.825831	0.4089	0.774022	8093.03	7782.65	-0.107	0.054	-1.97671	0.0480743	0.218914	7947.35	7491.31	-0.16	0.054	-2.968	0.00299748	0.0217678
ENSG00000155660	7	-	148700153	148725733	PDIA4	protein disulfide isomerase family A member 4 [Source:HGNC Symbol;Acc:HGNC:30167]	7:148700153-148725733	7911.28	8298.28	8152.48	8006.69	-0.05	0.064	-0.779835	0.435488	0.791542	8013.57	7728.87	-0.099	0.064	-1.54514	0.122313	0.382259	7954.78	7611.28	-0.12	0.064	-1.87649	0.0605877	0.202027
ENSG00000116698	1	+	183441350	183498149	SMG7	SMG7 nonsense mediated mRNA decay factor [Source:HGNC Symbol;Acc:HGNC:16792]	1:183441350-183498149	7886.06	8111.61	8067.96	8024.31	-0.016	0.042	-0.378069	0.705379	0.920566	7881.51	7651.41	-0.083	0.042	-1.9912	0.0464586	0.214607	7934.26	7756.91	-0.064	0.042	-1.53188	0.125553	0.328559
ENSG00000180900	8	-	144873089	144897549	SCRIB	scribbled planar cell polarity protein [Source:HGNC Symbol;Acc:HGNC:30377]	8:144873089-144897549	7883.88	7983.86	7841.94	7700.02	-0.051	0.044	-1.15736	0.247126	0.639341	7987.51	7991.15	0.002	0.044	0.0472165	0.962341	0.98495	7922.17	7860.48	-0.021	0.044	-0.489236	0.624675	0.808874
ENSG00000108510	17	-	60019965	60142643	MED13	mediator complex subunit 13 [Source:HGNC Symbol;Acc:HGNC:22474]	17:60019965-60142643	7869.88	7694.31	7897.83	8101.36	0.072	0.055	1.29698	0.194638	0.5744	7820.57	7946.84	0.045	0.055	0.806609	0.419892	0.70971	7715.66	7737.02	0.007	0.055	0.128662	0.897625	0.955445
ENSG00000177731	17	-	18148149	18149282	FLII	flightless I actin binding protein [Source:HGNC Symbol;Acc:HGNC:3750]	17:18148149-18149282	7847.66	7924.17	7792.16	7660.16	-0.048	0.044	-1.08736	0.276876	0.670417	7830.41	7736.65	-0.033	0.044	-0.76134	0.446454	0.7313	7996.92	8069.67	0.026	0.044	0.600531	0.548152	0.76031
ENSG00000120802	12	+	98909289	98944157	TMPO	thymopoietin [Source:HGNC Symbol;Acc:HGNC:11875]	12:98909289-98944157	7829.7	8321.95	8125.6	7929.26	-0.069	0.048	-1.425	0.154157	0.52157	7890.27	7458.59	-0.154	0.048	-3.21332	0.0013121	0.0167594	7965.46	7608.98	-0.127	0.048	-2.63171	0.00849566	0.0486348
ENSG00000196305	9	-	94972488	95055982	IARS	isoleucyl-tRNA synthetase [Source:HGNC Symbol;Acc:HGNC:5330]	9:94972488-95055982	7808.88	8103.17	8166.56	8229.95	0.021	0.064	0.330609	0.74094	0.930894	7777.81	7452.45	-0.116	0.064	-1.79692	0.0723491	0.282805	7776.55	7449.94	-0.116	0.064	-1.80351	0.0713076	0.226247
ENSG00000140575	15	+	90931449	91045475	IQGAP1	IQ motif containing GTPase activating protein 1 [Source:HGNC Symbol;Acc:HGNC:6110]	15:90931449-91045475	7797.39	7646.79	7796.17	7945.54	0.053	0.057	0.92621	0.354337	0.733031	7821.12	7995.45	0.061	0.057	1.07631	0.281787	0.589308	7624.28	7601.76	-0.009	0.057	-0.164471	0.86936	0.943109
ENSG00000166197	10	+	103911932	103923623	NOLC1	nucleolar and coiled-body phosphoprotein 1 [Source:HGNC Symbol;Acc:HGNC:15608]	10:103911932-103923623	7787.41	8528.31	8417.6	8306.89	-0.036	0.066	-0.550052	0.582284	0.872339	7967.22	7406.14	-0.194	0.066	-2.94537	0.00322569	0.0333099	7718.3	6908.3	-0.29	0.066	-4.4007	1.07902e-05	0.000205035
ENSG00000105568	19	+	52693291	52730687	PPP2R1A	protein phosphatase 2 regulatory subunit A, alpha [Source:HGNC Symbol;Acc:HGNC:9302]	19:52693291-52730687	7786.74	7600.45	7605.96	7611.46	0.002	0.07	0.0308494	0.97539	0.994621	7743.28	7886.11	0.051	0.07	0.72645	0.467563	0.745115	7824.7	8048.95	0.079	0.07	1.12436	0.260861	0.513313
ENSG00000113648	5	-	134669589	134735312	H2AFY	H2A histone family member Y [Source:HGNC Symbol;Acc:HGNC:4740]	5:134669589-134735312	7775.77	7721.03	7848.56	7976.1	0.047	0.033	1.42097	0.155325	0.522914	7692.12	7663.21	-0.01	0.033	-0.300123	0.764083	0.909843	7731.88	7742.73	0.005	0.033	0.141759	0.88727	0.950838
ENSG00000119314	9	-	114980714	115095947	PTBP3	polypyrimidine tract binding protein 3 [Source:HGNC Symbol;Acc:HGNC:10253]	9:114980714-115095947	7772.99	7744.4	7965.49	8186.58	0.078	0.046	1.69628	0.089833	0.394778	7706.77	7669.13	-0.015	0.046	-0.323281	0.746483	0.901811	7618.13	7491.85	-0.048	0.046	-1.045	0.296024	0.550222
ENSG00000169714	3	-	128888326	128902748	CNBP	CCHC-type zinc finger, nucleic acid binding protein [Source:HGNC Symbol;Acc:HGNC:13164]	3:128888326-128902748	7767.41	7772.21	8000.06	8227.91	0.081	0.037	2.14897	0.0316364	0.216923	7778.66	7785.11	0.002	0.037	0.0647212	0.948396	0.979362	7528.3	7284.39	-0.092	0.038	-2.46232	0.0138043	0.0701327
ENSG00000175115	11	+	65837833	65986168	PACS1	phosphofurin acidic cluster sorting protein 1 [Source:HGNC Symbol;Acc:HGNC:30032]	11:65837833-65986168	7735.85	7326.93	7071.23	6815.54	-0.101	0.059	-1.71336	0.086646	0.387469	7057.73	6788.54	-0.106	0.059	-1.80445	0.0711605	0.279809	8669.65	10012.4	0.435	0.059	7.43536	1.04283e-13	1.0257e-11
ENSG00000065361	12	+	56473640	56478923	ERBB3	erb-b2 receptor tyrosine kinase 3 [Source:HGNC Symbol;Acc:HGNC:3431]	12:56473640-56478923	7733.05	7468.9	7424.2	7379.49	-0.017	0.066	-0.259332	0.795379	0.947897	7229.56	6990.21	-0.092	0.066	-1.39314	0.163576	0.445137	8281.25	9093.6	0.271	0.066	4.10586	4.02815e-05	0.000639351
ENSG00000115241	2	-	27604060	27632554	PPM1G	protein phosphatase, Mg2+/Mn2+ dependent 1G [Source:HGNC Symbol;Acc:HGNC:9278]	2:27604060-27632554	7726.6	8243.8	8149.51	8055.22	-0.033	0.044	-0.741446	0.458423	0.807318	7664.67	7085.55	-0.214	0.044	-4.83056	1.3615e-06	5.50153e-05	7882.82	7521.85	-0.13	0.044	-2.93119	0.00337668	0.0237934
ENSG00000111907	6	+	125440194	125569506	TPD52L1	tumor protein D52-like 1 [Source:HGNC Symbol;Acc:HGNC:12006]	6:125440194-125569506	7716.02	8082.67	8192.07	8301.46	0.037	0.07	0.519302	0.60355	0.882424	7624.48	7166.29	-0.165	0.07	-2.34342	0.019108	0.120256	7698.17	7313.68	-0.137	0.07	-1.94578	0.0516807	0.181509
ENSG00000090060	14	+	96967769	96993833	PAPOLA	poly(A) polymerase alpha [Source:HGNC Symbol;Acc:HGNC:14981]	14:96967769-96993833	7704.98	7699.42	7761.98	7824.54	0.022	0.054	0.412315	0.680108	0.911968	7596.39	7493.36	-0.038	0.054	-0.70921	0.478194	0.752956	7751.01	7802.59	0.018	0.054	0.338106	0.735283	0.87521
ENSG00000077549	1	-	19665266	19812066	CAPZB	capping protein (actin filament) muscle Z-line, beta [Source:HGNC Symbol;Acc:HGNC:1491]	1:19665266-19812066	7700.39	7233.98	7663.39	8092.79	0.156	0.058	2.71539	0.00661974	0.0746635	7441.04	7648.09	0.078	0.058	1.3468	0.178046	0.465872	7530.33	7826.67	0.11	0.058	1.90664	0.0565667	0.192466
ENSG00000013588	12	+	13043715	13070871	GPRC5A	G protein-coupled receptor, class C, group 5, member A [Source:HGNC Symbol;Acc:HGNC:9836]	12:13043715-13070871	7673.55	7739.11	8667.1	9595.08	0.273	0.104	2.62283	0.00872039	0.091442	7633.73	7528.35	-0.035	0.104	-0.337785	0.735525	0.896194	6785.39	5831.66	-0.358	0.104	-3.43961	0.00058256	0.00593918
ENSG00000074181	19	-	15270443	15311792	NOTCH3	notch 3 [Source:HGNC Symbol;Acc:HGNC:7883]	19:15270443-15311792	7669.16	8134.47	7578.62	7022.77	-0.203	0.064	-3.15734	0.00159215	0.0253072	7741.69	7348.92	-0.14	0.064	-2.183	0.0290357	0.157501	8152.48	8170.49	0.006	0.064	0.0962617	0.923313	0.967284
ENSG00000094916	12	-	54624723	54673886	CBX5	chromobox 5 [Source:HGNC Symbol;Acc:HGNC:1555]	12:54624723-54673886	7660.05	7918.06	7933.84	7949.61	0.005	0.076	0.0688593	0.945102	0.988063	7483.38	7048.7	-0.158	0.076	-2.06744	0.0386927	0.190362	7820.94	7723.82	-0.034	0.076	-0.444524	0.656664	0.829095
ENSG00000067560	3	-	49396577	49449635	RHOA	ras homolog family member A [Source:HGNC Symbol;Acc:HGNC:667]	3:49396577-49449635	7648.88	7542.67	7633.26	7723.85	0.034	0.046	0.723076	0.469633	0.81392	7639.94	7737.2	0.036	0.046	0.782261	0.434061	0.721967	7567.24	7591.8	0.009	0.046	0.203068	0.839082	0.928763
ENSG00000205937	16	-	2303116	2317849	RNPS1	RNA binding protein S1, serine-rich domain [Source:HGNC Symbol;Acc:HGNC:10080]	16:2303116-2317849	7628.92	7887.75	7973.09	8058.44	0.031	0.05	0.614283	0.539029	0.851357	7676.38	7465.01	-0.077	0.05	-1.53837	0.123958	0.38465	7496.12	7104.49	-0.146	0.05	-2.93739	0.00330984	0.0234869
ENSG00000104517	8	-	103265239	103425069	UBR5	ubiquitin protein ligase E3 component n-recognin 5 [Source:HGNC Symbol;Acc:HGNC:16806]	8:103265239-103425069	7609.32	7789.78	7531.09	7272.4	-0.096	0.063	-1.51694	0.129282	0.477465	7389.77	6989.76	-0.151	0.063	-2.38809	0.0169361	0.111314	8087.57	8385.36	0.101	0.063	1.60911	0.107593	0.29756
ENSG00000159377	1	+	151372009	151374420	PSMB4	proteasome subunit beta 4 [Source:HGNC Symbol;Acc:HGNC:9541]	1:151372009-151374420	7591.15	7798.43	7662.02	7525.62	-0.049	0.058	-0.846595	0.397221	0.76677	7660.4	7522.37	-0.049	0.058	-0.851976	0.394227	0.689748	7658.3	7518.17	-0.05	0.058	-0.866524	0.386203	0.632961
ENSG00000188846	3	+	40498782	40503861	RPL14	ribosomal protein L14 [Source:HGNC Symbol;Acc:HGNC:10305]	3:40498782-40503861	7585.35	7900.27	7943.89	7987.52	0.015	0.045	0.33387	0.738478	0.930511	7659.89	7419.51	-0.089	0.045	-1.96397	0.0495334	0.22265	7467.19	7034.1	-0.164	0.045	-3.63127	0.000282033	0.00325461
ENSG00000130706	20	+	60877148	60879597	ADRM1	adhesion regulating molecule 1 [Source:HGNC Symbol;Acc:HGNC:15759]	20:60877148-60879597	7569.69	7792.96	7743.91	7694.86	-0.017	0.06	-0.28458	0.775966	0.941552	7763.89	7734.81	-0.009	0.06	-0.157882	0.87455	0.954779	7424.55	7056.14	-0.137	0.06	-2.30471	0.0211827	0.0951518
ENSG00000117983	11	+	1244295	1260771	MUC5B	mucin 5B, oligomeric mucus/gel-forming [Source:HGNC Symbol;Acc:HGNC:7516]	11:1244295-1260771	7551.46	7775.84	8108.6	8441.36	0.059	0.16	0.367862	0.712976	0.923088	8057.41	8338.98	0.05	0.16	0.312549	0.754623	0.905409	6712.75	5649.66	-0.216	0.16	-1.35701	0.174779	0.402797
ENSG00000197102	14	+	102430864	102517128	DYNC1H1	dynein, cytoplasmic 1, heavy chain 1 [Source:HGNC Symbol;Acc:HGNC:2961]	14:102430864-102517128	7549.67	7410.36	7497.88	7585.4	0.031	0.084	0.365177	0.714979	0.923555	7640.79	7871.21	0.08	0.084	0.949209	0.342514	0.644943	7371.03	7331.7	-0.015	0.084	-0.175327	0.860822	0.93936
ENSG00000087191	17	+	61904511	61908277	PSMC5	proteasome 26S subunit, ATPase 5 [Source:HGNC Symbol;Acc:HGNC:9552]	17:61904511-61908277	7537.89	7779.39	7656.57	7533.75	-0.045	0.038	-1.1809	0.237643	0.629181	7516.66	7253.93	-0.098	0.038	-2.59122	0.00956373	0.0749319	7681.94	7584.49	-0.035	0.038	-0.927685	0.353571	0.605832
ENSG00000005339	16	-	3775054	3930727	CREBBP	CREB binding protein [Source:HGNC Symbol;Acc:HGNC:2348]	16:3775054-3930727	7534.39	7281.56	7486.07	7690.57	0.075	0.068	1.09882	0.271846	0.665878	7445.41	7609.26	0.06	0.068	0.883909	0.376745	0.674733	7418.86	7556.17	0.051	0.068	0.741409	0.458446	0.693269
ENSG00000082641	17	+	46125690	46128508	NFE2L1	nuclear factor, erythroid 2 like 1 [Source:HGNC Symbol;Acc:HGNC:7781]	17:46125690-46128508	7527.61	7511.27	7655.24	7799.21	0.052	0.052	1.00839	0.313266	0.702077	7483.68	7456.09	-0.011	0.052	-0.216246	0.828796	0.935303	7427.57	7343.86	-0.032	0.052	-0.62686	0.530751	0.748541
ENSG00000132613	16	-	70695106	70719969	MTSS1L	metastasis suppressor 1-like [Source:HGNC Symbol;Acc:HGNC:25094]	16:70695106-70719969	7505.39	8270.24	7973.41	7676.59	-0.103	0.062	-1.65591	0.0977404	0.412611	7788.58	7306.92	-0.172	0.062	-2.75541	0.00586184	0.0521685	7519.03	6767.81	-0.278	0.062	-4.4584	8.25724e-06	0.000163278
ENSG00000159335	12	+	6874681	6880041	PTMS	parathymosin [Source:HGNC Symbol;Acc:HGNC:9629]	12:6874681-6880041	7471.06	6595.34	7079.75	7564.16	0.174	0.105	1.66236	0.0964404	0.409727	7256.94	7918.54	0.232	0.105	2.21819	0.026542	0.148547	7200.77	7806.2	0.214	0.105	2.04484	0.0408708	0.153179
ENSG00000126457	19	+	50179042	50188073	PRMT1	protein arginine methyltransferase 1 [Source:HGNC Symbol;Acc:HGNC:5187]	19:50179042-50188073	7450.71	7784.42	7770.88	7757.34	-0.005	0.058	-0.0785861	0.937362	0.986051	7660.75	7537.09	-0.044	0.058	-0.767324	0.442889	0.728985	7254.2	6723.99	-0.204	0.058	-3.5236	0.00042573	0.00460754
ENSG00000167522	16	-	89334037	89556726	ANKRD11	ankyrin repeat domain 11 [Source:HGNC Symbol;Acc:HGNC:21316]	16:89334037-89556726	7448	7169.63	7428.71	7687.8	0.098	0.051	1.91207	0.0558674	0.306522	7417.29	7664.95	0.094	0.051	1.83562	0.0664139	0.26842	7219.62	7269.61	0.019	0.051	0.378887	0.704772	0.85961
ENSG00000075415	12	+	98987368	98995485	SLC25A3	solute carrier family 25 (mitochondrial carrier; phosphate carrier), member 3 [Source:HGNC Symbol;Acc:HGNC:10989]	12:98987368-98995485	7441.51	7344.57	7455.14	7565.72	0.043	0.042	1.03347	0.301386	0.691567	7427.74	7510.9	0.033	0.042	0.790888	0.429009	0.718191	7344.71	7344.85	0.001	0.042	0.0303865	0.975759	0.990261
ENSG00000228253	MT	+	8365	8572	MT-ATP8	mitochondrially encoded ATP synthase 8 [Source:HGNC Symbol;Acc:HGNC:7415]	MT:8365-8572	7421.64	6641.05	7424.56	8208.08	0.156	0.16	0.978154	0.327998	0.713088	7574.73	8508.41	0.183	0.16	1.14897	0.250569	0.55564	6485.04	6329.03	-0.034	0.16	-0.215777	0.829162	0.923668
ENSG00000167470	19	+	1248551	1251900	MIDN	midnolin [Source:HGNC Symbol;Acc:HGNC:16298]	19:1248551-1251900	7416.32	6760.52	7562.99	8365.47	0.302	0.045	6.6946	2.16261e-11	2.74785e-09	7279.24	7797.95	0.203	0.045	4.4907	7.09899e-06	0.00022788	6750.92	6741.32	-0.003	0.045	-0.0678197	0.945929	0.977326
ENSG00000250182	5	-	14652046	14653435	EEF1A1P13	eukaryotic translation elongation factor 1 alpha 1 pseudogene 13 [Source:HGNC Symbol;Acc:HGNC:3196]	5:14652046-14653435	7406.7	6983.68	7398.98	7814.27	0.158	0.054	2.93795	0.00330387	0.0446533	7338.87	7694.06	0.136	0.054	2.53329	0.0112996	0.0842702	7059.24	7134.81	0.03	0.054	0.56298	0.573448	0.777053
ENSG00000073060	12	-	125261401	125348463	SCARB1	scavenger receptor class B member 1 [Source:HGNC Symbol;Acc:HGNC:1664]	12:125261401-125348463	7392.55	7388.68	7418.84	7449	0.011	0.055	0.19888	0.842356	0.962499	7067.99	6747.3	-0.127	0.055	-2.31057	0.0208568	0.12685	7686.95	7985.23	0.108	0.055	1.96151	0.0498199	0.176971
ENSG00000015479	5	+	138609440	138665093	MATR3	matrin 3 [Source:HGNC Symbol;Acc:HGNC:6912]	5:138609440-138665093	7372.91	7519.76	7570.51	7621.26	0.019	0.034	0.552982	0.580276	0.871472	7267.3	7014.84	-0.1	0.034	-2.95315	0.00314546	0.0327064	7427.76	7335.77	-0.036	0.034	-1.06205	0.288212	0.54304
ENSG00000107331	9	-	139901685	139922642	ABCA2	ATP binding cassette subfamily A member 2 [Source:HGNC Symbol;Acc:HGNC:32]	9:139901685-139922642	7361.21	7468.39	7211.2	6954.02	-0.098	0.068	-1.44809	0.147593	0.509355	6934.48	6400.57	-0.212	0.068	-3.13272	0.00173197	0.0210347	8045.13	8621.86	0.198	0.068	2.92318	0.00346478	0.0242611
ENSG00000101126	20	-	49505584	49520853	ADNP	activity-dependent neuroprotector homeobox [Source:HGNC Symbol;Acc:HGNC:15766]	20:49505584-49520853	7345.83	7151.68	7336.56	7521.44	0.071	0.039	1.81181	0.0700154	0.346026	7325.57	7499.45	0.066	0.039	1.69948	0.0892293	0.318048	7181.22	7210.76	0.011	0.039	0.271064	0.786342	0.901828
ENSG00000007202	17	-	26941457	26972149	KIAA0100	KIAA0100 [Source:HGNC Symbol;Acc:HGNC:28960]	17:26941457-26972149	7337.81	7578.73	7383.83	7188.93	-0.073	0.072	-1.01362	0.310763	0.699355	7280.6	6982.48	-0.112	0.072	-1.57026	0.116355	0.371852	7589.92	7601.11	0.003	0.072	0.0475949	0.962039	0.984954
ENSG00000141959	21	+	45719933	45747259	PFKL	phosphofructokinase, liver [Source:HGNC Symbol;Acc:HGNC:8876]	21:45719933-45747259	7332.25	7241.23	7245.35	7249.48	0.002	0.057	0.0366918	0.970731	0.993604	7317.74	7394.26	0.03	0.057	0.522903	0.601042	0.826135	7342.62	7444.02	0.039	0.057	0.685179	0.493231	0.721507
ENSG00000115524	2	-	198254507	198299815	SF3B1	splicing factor 3b subunit 1 [Source:HGNC Symbol;Acc:HGNC:10768]	2:198254507-198299815	7331.61	7446.2	7411.68	7377.17	-0.013	0.036	-0.366969	0.713642	0.923088	7168.55	6890.9	-0.11	0.036	-3.10225	0.00192053	0.0226894	7529.18	7612.17	0.032	0.036	0.89158	0.372618	0.621729
ENSG00000103202	16	+	446724	450746	NME4	NME/NM23 nucleoside diphosphate kinase 4 [Source:HGNC Symbol;Acc:HGNC:7852]	16:446724-450746	7325.07	7495.87	7614.07	7732.26	0.043	0.06	0.726685	0.467419	0.813302	7318.25	7140.63	-0.067	0.06	-1.12837	0.259163	0.565085	7213.7	6931.53	-0.109	0.06	-1.82356	0.0682183	0.219118
ENSG00000214391	11	+	90015727	90017340	TUBAP2	tubulin alpha pseudogene 2 [Source:HGNC Symbol;Acc:HGNC:14531]	11:90015727-90017340	7296.5	7997.62	7730.73	7463.84	-0.096	0.055	-1.7488	0.0803258	0.372729	7569	7140.38	-0.158	0.055	-2.86998	0.00410492	0.0402794	7290.9	6584.17	-0.272	0.055	-4.92816	8.30082e-07	2.22563e-05
ENSG00000131759	17	+	38465443	38504588	RARA	retinoic acid receptor, alpha [Source:HGNC Symbol;Acc:HGNC:9864]	17:38465443-38504588	7288.91	8766.44	7898.09	7029.73	-0.29	0.092	-3.14665	0.00165154	0.0260795	7539.9	6313.36	-0.43	0.092	-4.67337	2.96297e-06	0.000106302	7906.28	7046.11	-0.287	0.092	-3.1132	0.00185072	0.0149371
ENSG00000139718	12	+	122242085	122268145	SETD1B	SET domain containing 1B [Source:HGNC Symbol;Acc:HGNC:29187]	12:122242085-122268145	7284.29	6882.48	6903.09	6923.7	0.008	0.06	0.13752	0.890619	0.9769	7401.22	7919.97	0.195	0.06	3.26276	0.00110331	0.0145692	7146.75	7411.03	0.103	0.06	1.71714	0.0859527	0.255904
ENSG00000123159	19	-	14588571	14606944	GIPC1	GIPC PDZ domain containing family member 1 [Source:HGNC Symbol;Acc:HGNC:1226]	19:14588571-14606944	7277.4	6919.76	7101.68	7283.61	0.073	0.048	1.51482	0.129818	0.478454	7015.56	7111.37	0.039	0.048	0.817297	0.413759	0.70431	7357.32	7794.88	0.168	0.048	3.50658	0.00045391	0.00486537
ENSG00000253352	22	+	31366662	31372049	TUG1	taurine up-regulated 1 (non-protein coding) [Source:HGNC Symbol;Acc:HGNC:26066]	22:31366662-31372049	7250.88	7076.95	7252.78	7428.61	0.067	0.051	1.31129	0.189761	0.568566	7180.35	7283.74	0.04	0.051	0.76991	0.441353	0.727542	7145.58	7214.21	0.026	0.051	0.505793	0.613002	0.801343
ENSG00000160209	21	+	45138974	45158742	PDXK	pyridoxal (pyridoxine, vitamin B6) kinase [Source:HGNC Symbol;Acc:HGNC:8819]	21:45138974-45158742	7248.07	7398.87	7425.61	7452.35	0.01	0.057	0.176854	0.859623	0.968367	7361.61	7324.34	-0.014	0.057	-0.249862	0.802694	0.926335	7107.8	6816.73	-0.115	0.057	-2.02458	0.0429108	0.158787
ENSG00000129353	19	+	10713132	10742594	SLC44A2	solute carrier family 44 (choline transporter), member 2 [Source:HGNC Symbol;Acc:HGNC:17292]	19:10713132-10742594	7247.47	7595.2	7271.73	6948.26	-0.125	0.051	-2.46384	0.0137458	0.125541	7369.2	7143.19	-0.087	0.051	-1.70163	0.0888253	0.31751	7449.21	7303.22	-0.056	0.051	-1.09395	0.273978	0.528334
ENSG00000131788	1	+	145575232	145580322	PIAS3	protein inhibitor of activated STAT 3 [Source:HGNC Symbol;Acc:HGNC:16861]	1:145575232-145580322	7235.95	7770.92	7228.12	6685.33	-0.211	0.054	-3.93014	8.48964e-05	0.00241368	7398.73	7026.55	-0.141	0.054	-2.6324	0.00847845	0.0691202	7615.97	7461.01	-0.057	0.054	-1.06266	0.287935	0.542642
ENSG00000085719	8	+	87497058	87573726	CPNE3	copine III [Source:HGNC Symbol;Acc:HGNC:2316]	8:87497058-87573726	7226.04	7249.96	7184.01	7118.05	-0.026	0.037	-0.712881	0.47592	0.817509	7214.22	7178.48	-0.014	0.037	-0.392486	0.694699	0.875274	7303.82	7357.68	0.021	0.037	0.563949	0.572789	0.776605
ENSG00000104408	8	-	109213444	109215575	EIF3E	eukaryotic translation initiation factor 3 subunit E [Source:HGNC Symbol;Acc:HGNC:3277]	8:109213444-109215575	7224.9	7295.47	7391.69	7487.92	0.036	0.054	0.666767	0.504921	0.831232	7032.09	6768.72	-0.106	0.054	-1.95688	0.0503618	0.224819	7321.48	7347.5	0.009	0.054	0.175266	0.86087	0.93936
ENSG00000170144	2	+	178077290	178084813	HNRNPA3	heterogeneous nuclear ribonucleoprotein A3 [Source:HGNC Symbol;Acc:HGNC:24941]	2:178077290-178084813	7212.06	7634.98	7425.06	7215.14	-0.079	0.051	-1.54968	0.121217	0.462748	7038.16	6441.35	-0.239	0.051	-4.66318	3.1136e-06	0.000111297	7595.88	7556.78	-0.014	0.051	-0.277705	0.781239	0.899349
ENSG00000138061	2	-	38294115	38297840	CYP1B1	cytochrome P450 family 1 subfamily B member 1 [Source:HGNC Symbol;Acc:HGNC:2597]	2:38294115-38297840	7201.36	2354.14	8349.17	14344.2	1.568	0.157	10.0214	1.22753e-23	8.15077e-21	6341.76	10329.4	1.252	0.157	7.99995	1.24469e-15	3.73734e-13	2065.94	1777.74	-0.199	0.157	-1.26898	0.204447	0.44456
ENSG00000167468	19	+	1103935	1106778	GPX4	glutathione peroxidase 4 [Source:HGNC Symbol;Acc:HGNC:4556]	19:1103935-1106778	7174.46	7270.4	7265.03	7259.66	-0.002	0.054	-0.0294928	0.976472	0.994729	7213.5	7156.6	-0.021	0.053	-0.396931	0.691419	0.87359	7140.78	7011.16	-0.05	0.054	-0.939435	0.347508	0.600522
ENSG00000030582	17	+	42422613	42427262	GRN	granulin [Source:HGNC Symbol;Acc:HGNC:4601]	17:42422613-42427262	7152.22	7121.76	7106.94	7092.12	-0.006	0.092	-0.0613785	0.951058	0.989361	6992.37	6862.98	-0.049	0.092	-0.528379	0.597236	0.823939	7326.88	7532.01	0.073	0.092	0.792041	0.428337	0.668133
ENSG00000141232	17	-	48939583	48943706	TOB1	transducer of ERBB2, 1 [Source:HGNC Symbol;Acc:HGNC:11979]	17:48939583-48943706	7149.6	7340.85	7072.87	6804.89	-0.099	0.094	-1.05959	0.289333	0.680992	7269.44	7198.04	-0.026	0.094	-0.276779	0.78195	0.917202	7297.73	7254.61	-0.016	0.094	-0.166778	0.867545	0.942356
ENSG00000088247	19	-	6413358	6424805	KHSRP	KH-type splicing regulatory protein [Source:HGNC Symbol;Acc:HGNC:6316]	19:6413358-6424805	7148.58	7172.65	7215.1	7257.55	0.017	0.042	0.406006	0.684738	0.91411	7210.53	7248.42	0.016	0.042	0.37553	0.707266	0.881351	7044.18	6915.72	-0.051	0.042	-1.23476	0.21692	0.459808
ENSG00000134308	2	-	9724100	9770745	YWHAQ	tyrosine 3-monooxygenase/tryptophan 5-monooxygenase activation protein, theta [Source:HGNC Symbol;Acc:HGNC:12854]	2:9724100-9770745	7148.41	7069.96	7170.06	7270.17	0.039	0.051	0.77246	0.439842	0.795265	7076.45	7082.94	0.003	0.051	0.0608731	0.95146	0.980903	7120.26	7170.57	0.02	0.051	0.397131	0.691271	0.851379
ENSG00000161202	3	+	183873175	183891398	DVL3	dishevelled segment polarity protein 3 [Source:HGNC Symbol;Acc:HGNC:3087]	3:183873175-183891398	7147.02	7207.28	7113.27	7019.25	-0.038	0.039	-0.961601	0.33625	0.719328	7081.8	6956.32	-0.05	0.039	-1.29332	0.1959	0.489124	7306.26	7405.23	0.039	0.039	0.989291	0.322521	0.577913
ENSG00000150093	10	-	33189246	33246822	ITGB1	integrin subunit beta 1 [Source:HGNC Symbol;Acc:HGNC:6153]	10:33189246-33246822	7120.24	7055.4	7274.05	7492.69	0.083	0.059	1.40109	0.161186	0.530856	7115.9	7176.4	0.023	0.059	0.383227	0.701552	0.878436	6905.94	6756.48	-0.061	0.059	-1.0335	0.301368	0.555494
ENSG00000178952	16	-	28853731	28857729	TUFM	Tu translation elongation factor, mitochondrial [Source:HGNC Symbol;Acc:HGNC:12420]	16:28853731-28857729	7118.51	7584.78	7358.19	7131.59	-0.085	0.059	-1.43746	0.150588	0.514582	7128.63	6672.47	-0.178	0.059	-2.9902	0.00278793	0.0299791	7334.99	7085.19	-0.094	0.059	-1.5888	0.112105	0.305725
ENSG00000126602	16	-	3701639	3711991	TRAP1	TNF receptor-associated protein 1 [Source:HGNC Symbol;Acc:HGNC:16264]	16:3701639-3711991	7100.76	7789.69	7627.1	7464.5	-0.058	0.064	-0.915455	0.359953	0.737387	7352.02	6914.34	-0.164	0.064	-2.57124	0.0101335	0.078141	7012.1	6234.51	-0.307	0.064	-4.81189	1.49513e-06	3.72467e-05
ENSG00000120885	8	-	27454433	27472548	CLU	clusterin [Source:HGNC Symbol;Acc:HGNC:2095]	8:27454433-27472548	7083.87	6725.16	6491.41	6257.66	-0.096	0.086	-1.11596	0.264439	0.658238	6803.99	6882.82	0.031	0.086	0.359135	0.719494	0.887442	7597.5	8469.84	0.307	0.086	3.57691	0.000347682	0.00389843
ENSG00000142949	1	+	43990857	44019190	PTPRF	protein tyrosine phosphatase, receptor type, F [Source:HGNC Symbol;Acc:HGNC:9670]	1:43990857-44019190	7066.99	7014.82	7062.95	7111.08	0.018	0.071	0.259832	0.794993	0.947885	6762.65	6510.48	-0.102	0.071	-1.45209	0.146477	0.420039	7323.21	7631.6	0.115	0.071	1.62803	0.10352	0.289797
ENSG00000113719	5	+	172261277	172379688	ERGIC1	endoplasmic reticulum-golgi intermediate compartment 1 [Source:HGNC Symbol;Acc:HGNC:29205]	5:172261277-172379688	7066.03	6603.53	6629.77	6656.02	0.012	0.054	0.216182	0.828846	0.957459	6656.34	6709.15	0.023	0.054	0.418701	0.675435	0.865559	7449.48	8295.44	0.32	0.054	5.92951	3.03834e-09	1.39992e-07
ENSG00000166226	12	+	69979113	69995350	CCT2	chaperonin containing TCP1, subunit 2 (beta) [Source:HGNC Symbol;Acc:HGNC:1615]	12:69979113-69995350	7043.12	7270.23	7335.26	7400.29	0.025	0.051	0.499721	0.617272	0.887695	7108.84	6947.45	-0.063	0.051	-1.23817	0.215652	0.513904	6912.37	6554.5	-0.145	0.051	-2.84007	0.00451035	0.0300465
ENSG00000187244	19	+	45312327	45323852	BCAM	basal cell adhesion molecule (Lutheran blood group) [Source:HGNC Symbol;Acc:HGNC:6722]	19:45312327-45323852	7033.08	6353.2	6450.88	6548.57	0.042	0.066	0.642274	0.520695	0.840443	6556.44	6759.69	0.086	0.066	1.31068	0.189966	0.481979	7412.02	8470.85	0.397	0.065	6.06553	1.31519e-09	6.58738e-08
ENSG00000122406	1	+	93297581	93307481	RPL5	ribosomal protein L5 [Source:HGNC Symbol;Acc:HGNC:10360]	1:93297581-93307481	7013.81	6892.26	7068.75	7245.25	0.07	0.045	1.57782	0.114607	0.44828	6957.63	7023	0.026	0.045	0.592333	0.553628	0.798607	6893.5	6894.74	0	0.045	0.00920785	0.992653	0.996918
ENSG00000152518	2	-	43449540	43453748	ZFP36L2	ZFP36 ring finger protein-like 2 [Source:HGNC Symbol;Acc:HGNC:1108]	2:43449540-43453748	7012.29	7278.14	6701.9	6125.65	-0.209	0.116	-1.79776	0.0722156	0.352331	6892.84	6507.54	-0.136	0.116	-1.1678	0.242887	0.546699	7707.98	8137.82	0.136	0.116	1.16864	0.242548	0.49156
ENSG00000029363	6	-	136578000	136610989	BCLAF1	BCL2-associated transcription factor 1 [Source:HGNC Symbol;Acc:HGNC:16863]	6:136578000-136610989	7006.43	6454.2	7184.34	7914.48	0.284	0.057	4.96955	6.71098e-07	3.75377e-05	6953.63	7453.05	0.2	0.057	3.50614	0.00045466	0.00713885	6329.09	6203.98	-0.056	0.057	-0.976952	0.328593	0.583966
ENSG00000166441	11	+	8703957	8711419	RPL27A	ribosomal protein L27a [Source:HGNC Symbol;Acc:HGNC:10329]	11:8703957-8711419	7005.85	7181.42	7278.14	7374.86	0.038	0.042	0.902076	0.367017	0.743206	6989.84	6798.26	-0.077	0.042	-1.85354	0.0638052	0.261835	6925.13	6668.84	-0.105	0.042	-2.50741	0.0121618	0.0634426
ENSG00000079805	19	+	10828754	10941723	DNM2	dynamin 2 [Source:HGNC Symbol;Acc:HGNC:2974]	19:10828754-10941723	6999.02	7311.69	7127.51	6943.33	-0.073	0.044	-1.65338	0.0982542	0.413677	6944.94	6578.18	-0.15	0.044	-3.37148	0.000747658	0.0106002	7237.27	7162.86	-0.029	0.044	-0.663687	0.506891	0.731815
ENSG00000147274	X	-	135930162	135955584	RBMX	RNA binding motif protein, X-linked [Source:HGNC Symbol;Acc:HGNC:9910]	X:135930162-135955584	6994.12	7093.42	7084.47	7075.51	-0.004	0.041	-0.0856284	0.931762	0.985474	7080.96	7068.49	-0.005	0.041	-0.111247	0.911421	0.968012	6916.25	6739.07	-0.072	0.041	-1.77002	0.0767232	0.237637
ENSG00000100591	14	+	77924212	77935590	AHSA1	AHA1, activator of heat shock 90kDa protein ATPase homolog 1 (yeast) [Source:HGNC Symbol;Acc:HGNC:1189]	14:77924212-77935590	6991.2	7734.92	7603.12	7471.33	-0.047	0.07	-0.675999	0.499041	0.829412	7127.66	6520.4	-0.234	0.07	-3.34147	0.000833347	0.0115843	6986.53	6238.15	-0.294	0.07	-4.20588	2.60066e-05	0.000440549
ENSG00000105438	19	-	48885826	48894810	KDELR1	KDEL endoplasmic reticulum protein retention receptor 1 [Source:HGNC Symbol;Acc:HGNC:6304]	19:48885826-48894810	6985.95	7081.16	7009.6	6938.04	-0.029	0.048	-0.592183	0.553728	0.859407	6863.02	6644.88	-0.09	0.048	-1.84818	0.0645759	0.263854	7180.44	7279.72	0.039	0.048	0.803731	0.421553	0.662802
ENSG00000143878	2	+	20646834	20649200	RHOB	ras homolog family member B [Source:HGNC Symbol;Acc:HGNC:668]	2:20646834-20649200	6974.49	6746.24	7263	7779.76	0.195	0.073	2.67693	0.00742991	0.0811338	6962.54	7178.84	0.085	0.073	1.16875	0.242506	0.546283	6469.67	6193.1	-0.116	0.073	-1.59629	0.110424	0.302478
ENSG00000132507	17	+	7210317	7215774	EIF5A	eukaryotic translation initiation factor 5A [Source:HGNC Symbol;Acc:HGNC:3300]	17:7210317-7215774	6969.42	7103.09	7229.69	7356.29	0.047	0.079	0.600486	0.548182	0.856454	7233.77	7364.45	0.049	0.079	0.622083	0.533887	0.786525	6578.48	6053.86	-0.216	0.079	-2.73789	0.00618347	0.0382722
ENSG00000168175	14	+	55518348	55536910	MAPK1IP1L	mitogen-activated protein kinase 1 interacting protein 1-like [Source:HGNC Symbol;Acc:HGNC:19840]	14:55518348-55536910	6969.39	7145.35	7319.26	7493.18	0.067	0.044	1.53067	0.125852	0.470931	6976.64	6807.93	-0.069	0.044	-1.57779	0.114615	0.368401	6788.22	6431.09	-0.149	0.044	-3.41603	0.000635406	0.00634504
ENSG00000173120	11	+	66886739	67025136	KDM2A	lysine (K)-specific demethylase 2A [Source:HGNC Symbol;Acc:HGNC:13606]	11:66886739-67025136	6967.19	7126	6960.85	6795.71	-0.069	0.034	-1.99596	0.0459385	0.27235	7148.22	7170.43	0.008	0.034	0.230496	0.817706	0.932358	6951.31	6776.63	-0.073	0.034	-2.12181	0.0338534	0.133509
ENSG00000179195	12	+	124456391	124496355	ZNF664	zinc finger protein 664 [Source:HGNC Symbol;Acc:HGNC:25406]	12:124456391-124496355	6961.51	7009.05	7037.32	7065.59	0.011	0.041	0.267033	0.789444	0.946358	6783.88	6558.7	-0.095	0.041	-2.28668	0.0222146	0.132103	7110.88	7212.71	0.04	0.041	0.973092	0.330508	0.585385
ENSG00000072501	X	-	53401069	53449677	SMC1A	structural maintenance of chromosomes 1A [Source:HGNC Symbol;Acc:HGNC:11111]	X:53401069-53449677	6953.67	7220.93	7114.35	7007.77	-0.042	0.036	-1.17112	0.241551	0.632985	6913.04	6605.16	-0.127	0.036	-3.49336	0.000476984	0.00737663	7100.87	6980.81	-0.048	0.036	-1.3245	0.185336	0.41839
ENSG00000133226	1	+	24958206	24962368	SRRM1	serine/arginine repetitive matrix 1 [Source:HGNC Symbol;Acc:HGNC:16638]	1:24958206-24962368	6944.61	7438.03	7243.65	7049.26	-0.076	0.046	-1.65351	0.0982273	0.413648	6933.94	6429.85	-0.206	0.046	-4.47283	7.71912e-06	0.000245765	7149.67	6861.31	-0.114	0.046	-2.48355	0.013008	0.0669733
ENSG00000136450	17	-	56080720	56084622	SRSF1	serine/arginine-rich splicing factor 1 [Source:HGNC Symbol;Acc:HGNC:10780]	17:56080720-56084622	6938.35	6872.22	6978.28	7084.34	0.044	0.041	1.07055	0.28437	0.678114	7050.18	7228.14	0.073	0.041	1.77784	0.0754294	0.290461	6720.46	6568.7	-0.063	0.041	-1.54007	0.123544	0.32487
ENSG00000115806	2	+	171784973	171813024	GORASP2	golgi reassembly stacking protein 2 [Source:HGNC Symbol;Acc:HGNC:17500]	2:171784973-171813024	6937.73	7243.99	7139.99	7035.98	-0.042	0.04	-1.05561	0.291147	0.682259	6888.76	6533.54	-0.147	0.04	-3.68417	0.000229448	0.0041657	7090.7	6937.42	-0.062	0.04	-1.55626	0.119645	0.318947
ENSG00000149480	11	-	62360685	62369312	MTA2	metastasis associated 1 family member 2 [Source:HGNC Symbol;Acc:HGNC:7411]	11:62360685-62369312	6919.86	7224.14	7051.02	6877.9	-0.07	0.045	-1.54089	0.123345	0.466926	7034.41	6844.68	-0.076	0.045	-1.68524	0.0919423	0.322683	6978.43	6732.71	-0.1	0.045	-2.20803	0.0272425	0.114009
ENSG00000144476	2	+	237476429	237489740	ACKR3	atypical chemokine receptor 3 [Source:HGNC Symbol;Acc:HGNC:23692]	2:237476429-237489740	6912.07	6414.61	6183.34	5952.07	-0.099	0.085	-1.15896	0.246472	0.639004	6795.4	7176.19	0.15	0.085	1.75621	0.0790523	0.297119	7260.02	8105.42	0.312	0.085	3.65678	0.000255402	0.00298908
ENSG00000175216	11	-	46764597	46867780	CKAP5	cytoskeleton associated protein 5 [Source:HGNC Symbol;Acc:HGNC:28959]	11:46764597-46867780	6907.43	7104.66	6911.75	6718.85	-0.078	0.051	-1.5287	0.12634	0.471888	7065.51	7026.36	-0.016	0.051	-0.306075	0.759548	0.907975	6942.26	6779.86	-0.066	0.051	-1.28331	0.199382	0.438978
ENSG00000168028	3	+	39448179	39454033	RPSA	ribosomal protein SA [Source:HGNC Symbol;Acc:HGNC:6502]	3:39448179-39454033	6906.85	7079.14	7132.24	7185.34	0.021	0.054	0.387856	0.698122	0.919043	6963.18	6847.22	-0.047	0.054	-0.869974	0.384314	0.681012	6797.41	6515.69	-0.116	0.054	-2.17088	0.0299403	0.122201
ENSG00000163902	3	-	128338816	128369692	RPN1	ribophorin I [Source:HGNC Symbol;Acc:HGNC:10381]	3:128338816-128369692	6905.35	7084.01	7042.25	7000.48	-0.018	0.048	-0.362354	0.717087	0.924006	6937.07	6790.13	-0.061	0.048	-1.2496	0.211447	0.509608	6915.4	6746.78	-0.07	0.048	-1.43757	0.150556	0.367636
ENSG00000119383	9	+	131873228	131911223	PPP2R4	protein phosphatase 2A regulatory subunit 4 [Source:HGNC Symbol;Acc:HGNC:9308]	9:131873228-131911223	6902.52	6506.8	6820.06	7133.32	0.128	0.062	2.06538	0.0388871	0.245994	6845.92	7185.05	0.138	0.062	2.23285	0.0255589	0.144876	6645.84	6784.89	0.058	0.062	0.942321	0.346028	0.598783
ENSG00000135018	9	-	86274877	86323118	UBQLN1	ubiquilin 1 [Source:HGNC Symbol;Acc:HGNC:12508]	9:86274877-86323118	6902.32	7000.47	7073.6	7146.74	0.029	0.038	0.77292	0.43957	0.795189	7019.73	7039	0.007	0.038	0.199135	0.842157	0.941535	6711.78	6423.09	-0.123	0.038	-3.25489	0.00113437	0.0100861
ENSG00000142657	1	+	10458648	10471609	PGD	phosphogluconate dehydrogenase [Source:HGNC Symbol;Acc:HGNC:8891]	1:10458648-10471609	6898.35	6618.48	6795.7	6972.92	0.073	0.05	1.46741	0.142264	0.499978	6821	7023.52	0.083	0.05	1.66649	0.0956166	0.330701	6798.48	6978.48	0.074	0.05	1.48844	0.136635	0.346339
ENSG00000100823	14	+	20923349	20925927	APEX1	APEX nuclease (multifunctional DNA repair enzyme) 1 [Source:HGNC Symbol;Acc:HGNC:587]	14:20923349-20925927	6882.07	7278.45	7086.24	6894.03	-0.076	0.04	-1.91193	0.0558851	0.306522	6896.19	6513.92	-0.157	0.04	-3.92494	8.67527e-05	0.00184239	7060.16	6841.87	-0.087	0.04	-2.18187	0.0291193	0.119907
ENSG00000136492	17	-	59758626	59940882	BRIP1	BRCA1 interacting protein C-terminal helicase 1 [Source:HGNC Symbol;Acc:HGNC:20473]	17:59758626-59940882	6877.1	6259.51	7977.74	9695.97	0.579	0.088	6.54982	5.76077e-11	6.97528e-09	6142.29	6025.07	-0.05	0.088	-0.569674	0.568899	0.807682	5893.67	5527.83	-0.164	0.088	-1.85604	0.0634479	0.208849
ENSG00000156860	16	+	30669751	30682135	FBRS	fibrosin [Source:HGNC Symbol;Acc:HGNC:20442]	16:30669751-30682135	6874.29	6788.93	6738.12	6687.3	-0.021	0.049	-0.433452	0.664686	0.904888	6794.54	6800.15	0.002	0.049	0.0502371	0.959933	0.984137	7004.85	7220.77	0.087	0.049	1.77876	0.075279	0.234959
ENSG00000148248	9	-	136228324	136242970	SURF4	surfeit 4 [Source:HGNC Symbol;Acc:HGNC:11476]	9:136228324-136242970	6874.21	6738.71	6808.63	6878.54	0.029	0.035	0.821645	0.411279	0.775253	6683.55	6628.38	-0.024	0.035	-0.667179	0.504658	0.769305	6994.96	7251.21	0.104	0.035	2.94008	0.00328126	0.0233202
ENSG00000170027	7	-	75956115	75988348	YWHAG	tyrosine 3-monooxygenase/tryptophan 5-monooxygenase activation protein, gamma [Source:HGNC Symbol;Acc:HGNC:12852]	7:75956115-75988348	6869.98	6898.29	7081.14	7263.98	0.073	0.042	1.7358	0.0825995	0.378165	6988.69	7079.09	0.037	0.042	0.87024	0.384169	0.68094	6568.43	6238.58	-0.142	0.042	-3.37492	0.000738384	0.00711871
ENSG00000107223	9	-	139756570	139760737	EDF1	endothelial differentiation-related factor 1 [Source:HGNC Symbol;Acc:HGNC:3164]	9:139756570-139760737	6865.36	6907.11	6929.78	6952.44	0.01	0.041	0.244457	0.806877	0.951095	6827.14	6747.17	-0.032	0.041	-0.775926	0.437792	0.724531	6880.92	6854.72	-0.01	0.041	-0.242605	0.808311	0.913909
ENSG00000047849	3	-	47892181	48130769	MAP4	microtubule associated protein 4 [Source:HGNC Symbol;Acc:HGNC:6862]	3:47892181-48130769	6848.22	6895.96	6787.06	6678.16	-0.046	0.045	-1.03107	0.30251	0.692576	6930.55	6965.15	0.013	0.045	0.293353	0.769252	0.9123	6874.77	6853.59	-0.01	0.045	-0.219806	0.826022	0.921809
ENSG00000164880	7	-	1509912	1544003	INTS1	integrator complex subunit 1 [Source:HGNC Symbol;Acc:HGNC:24555]	7:1509912-1544003	6834.68	6890.17	6829.59	6769.01	-0.025	0.063	-0.389297	0.697056	0.918226	6791.48	6692.79	-0.04	0.063	-0.633877	0.526161	0.782503	6938.45	6986.74	0.019	0.063	0.300431	0.763848	0.889197
ENSG00000166851	16	+	23688976	23701687	PLK1	polo-like kinase 1 [Source:HGNC Symbol;Acc:HGNC:9077]	16:23688976-23701687	6829.57	7370.09	6933.31	6496.54	-0.174	0.063	-2.74287	0.00609047	0.0707884	7284.1	7198.11	-0.032	0.063	-0.502864	0.61506	0.834084	6811.81	6253.54	-0.227	0.063	-3.57273	0.000353285	0.0039496
ENSG00000197747	1	-	151955390	151966866	S100A10	S100 calcium binding protein A10 [Source:HGNC Symbol;Acc:HGNC:10487]	1:151955390-151966866	6815.64	6351.56	6391.41	6431.26	0.017	0.067	0.258661	0.795897	0.94802	6715.58	7079.6	0.149	0.067	2.23745	0.0252568	0.14363	6875.84	7400.13	0.21	0.067	3.15339	0.00161384	0.0134014
ENSG00000072310	17	-	17713712	17717083	SREBF1	sterol regulatory element binding transcription factor 1 [Source:HGNC Symbol;Acc:HGNC:11289]	17:17713712-17717083	6811.88	6653.31	6839.89	7026.47	0.072	0.09	0.797542	0.425136	0.785061	6408.7	6164.09	-0.101	0.09	-1.11698	0.264003	0.570034	7028.47	7403.63	0.141	0.09	1.56319	0.118009	0.316005
ENSG00000197324	14	+	23340821	23350789	LRP10	LDL receptor related protein 10 [Source:HGNC Symbol;Acc:HGNC:14553]	14:23340821-23350789	6807.03	6104.03	6318.5	6532.96	0.093	0.065	1.43862	0.150259	0.514116	6397.17	6690.3	0.126	0.065	1.94549	0.0517159	0.22834	7002.42	7900.81	0.356	0.065	5.49626	3.87928e-08	1.45247e-06
ENSG00000091527	3	+	133292573	133309105	CDV3	CDV3 homolog (mouse) [Source:HGNC Symbol;Acc:HGNC:26928]	3:133292573-133309105	6805.22	7124.59	7089.73	7054.88	-0.014	0.078	-0.174359	0.861583	0.968986	6984.91	6845.22	-0.055	0.078	-0.694947	0.487089	0.75841	6660.39	6196.19	-0.189	0.078	-2.40768	0.0160544	0.0781581
ENSG00000095139	11	+	118443104	118471708	ARCN1	archain 1 [Source:HGNC Symbol;Acc:HGNC:649]	11:118443104-118471708	6804.4	6643.89	6721.67	6799.46	0.032	0.056	0.578111	0.563189	0.863326	6718.67	6793.46	0.031	0.056	0.553069	0.580216	0.813978	6812.33	6980.78	0.069	0.056	1.23818	0.215648	0.458239
ENSG00000143061	1	-	117117030	117210375	IGSF3	immunoglobulin superfamily member 3 [Source:HGNC Symbol;Acc:HGNC:5950]	1:117117030-117210375	6798.59	7064.57	6981.1	6897.62	-0.032	0.082	-0.395115	0.692758	0.916351	6799.94	6535.32	-0.105	0.082	-1.2785	0.201073	0.495623	6880.71	6696.85	-0.072	0.082	-0.880329	0.378681	0.627323
ENSG00000130202	19	+	45349431	45382198	PVRL2	poliovirus receptor-related 2 (herpesvirus entry mediator B) [Source:HGNC Symbol;Acc:HGNC:9707]	19:45349431-45382198	6795.26	6558.32	6691.25	6824.17	0.055	0.063	0.878086	0.379897	0.753497	6550.42	6542.51	-0.003	0.063	-0.0550027	0.956136	0.98205	6907.18	7256.04	0.14	0.063	2.2355	0.0253846	0.108478
ENSG00000100813	14	-	23527772	23540774	ACIN1	apoptotic chromatin condensation inducer 1 [Source:HGNC Symbol;Acc:HGNC:17066]	14:23527772-23540774	6792.83	6849.31	6903.68	6958.05	0.023	0.037	0.623256	0.533116	0.847982	6697.73	6546.15	-0.064	0.037	-1.73787	0.0822346	0.304335	6833.56	6817.81	-0.006	0.037	-0.162385	0.871003	0.94364
ENSG00000089220	12	+	118573662	118583389	PEBP1	phosphatidylethanolamine binding protein 1 [Source:HGNC Symbol;Acc:HGNC:8630]	12:118573662-118583389	6767.84	6727.98	6767.15	6806.33	0.017	0.047	0.371887	0.709977	0.922184	6670.24	6612.5	-0.023	0.047	-0.489502	0.624487	0.839144	6826.26	6924.55	0.042	0.047	0.891024	0.372916	0.622062
ENSG00000121579	3	-	113435306	113465121	NAA50	N(alpha)-acetyltransferase 50, NatE catalytic subunit [Source:HGNC Symbol;Acc:HGNC:29533]	3:113435306-113465121	6761.18	7001.72	6970.87	6940.03	-0.012	0.056	-0.224339	0.822494	0.955413	6752.03	6502.34	-0.103	0.056	-1.85745	0.0632478	0.26031	6801.17	6600.63	-0.082	0.056	-1.48233	0.138253	0.348442
ENSG00000130816	19	-	10244020	10255430	DNMT1	DNA (cytosine-5-)-methyltransferase 1 [Source:HGNC Symbol;Acc:HGNC:2976]	19:10244020-10255430	6741.23	6989.32	6850.58	6711.83	-0.056	0.05	-1.12342	0.261259	0.655025	6604.35	6219.39	-0.163	0.05	-3.24852	0.00116008	0.0151043	7016.85	7044.38	0.012	0.05	0.230718	0.817534	0.917357
ENSG00000170836	17	+	58677543	58741849	PPM1D	protein phosphatase, Mg2+/Mn2+ dependent 1D [Source:HGNC Symbol;Acc:HGNC:9277]	17:58677543-58741849	6739.91	7004.21	6778.91	6553.61	-0.093	0.045	-2.05329	0.0400448	0.250542	6695.31	6386.42	-0.13	0.045	-2.85694	0.00427748	0.0416377	7009.82	7015.42	0.003	0.045	0.0621098	0.950475	0.979789
ENSG00000087086	19	+	49468557	49470135	FTL	ferritin, light polypeptide [Source:HGNC Symbol;Acc:HGNC:3999]	19:49468557-49470135	6726.23	6970.11	6907.1	6844.09	-0.025	0.082	-0.303523	0.761492	0.93708	6951.47	6932.83	-0.008	0.082	-0.0939756	0.925129	0.971583	6563.99	6157.87	-0.167	0.082	-2.03877	0.0414731	0.154802
ENSG00000143799	1	-	226548391	226595774	PARP1	poly(ADP-ribose) polymerase 1 [Source:HGNC Symbol;Acc:HGNC:270]	1:226548391-226595774	6720.03	6937.63	6947.39	6957.16	0.004	0.038	0.105816	0.915728	0.982013	6675.42	6413.2	-0.111	0.038	-2.90222	0.00370524	0.0370847	6754.89	6572.14	-0.077	0.038	-1.99847	0.0456661	0.165847
ENSG00000185787	15	+	79102828	79190072	MORF4L1	mortality factor 4 like 1 [Source:HGNC Symbol;Acc:HGNC:16989]	15:79102828-79190072	6718.91	6740.99	6782.83	6824.67	0.017	0.038	0.443825	0.657169	0.902055	6580.02	6419.05	-0.07	0.038	-1.87244	0.0611454	0.254668	6815.97	6890.95	0.031	0.038	0.812027	0.416776	0.65914
ENSG00000182054	15	-	90626276	90645736	IDH2	isocitrate dehydrogenase 2 (NADP+), mitochondrial [Source:HGNC Symbol;Acc:HGNC:5383]	15:90626276-90645736	6713.5	6355.45	6649.64	6943.83	0.123	0.067	1.83511	0.0664898	0.336194	6681.94	7008.43	0.135	0.067	2.02833	0.0425265	0.202932	6450.88	6546.31	0.041	0.067	0.620258	0.535088	0.752023
ENSG00000148229	9	-	116169514	116172623	POLE3	polymerase (DNA directed), epsilon 3, accessory subunit [Source:HGNC Symbol;Acc:HGNC:13546]	9:116169514-116172623	6710.58	7264.23	7023.58	6782.94	-0.096	0.055	-1.74569	0.0808654	0.374389	6862.4	6460.58	-0.164	0.055	-2.97896	0.00289224	0.0307283	6799.41	6334.59	-0.191	0.055	-3.48483	0.000492444	0.00520494
ENSG00000124214	20	-	47729877	47804904	STAU1	staufen double-stranded RNA binding protein 1 [Source:HGNC Symbol;Acc:HGNC:11370]	20:47729877-47804904	6704.66	6833.08	6798.3	6763.51	-0.015	0.036	-0.401643	0.687947	0.914714	6617.4	6401.71	-0.093	0.036	-2.55321	0.0106735	0.0811511	6826.72	6820.36	-0.003	0.036	-0.0766731	0.938884	0.973776
ENSG00000084463	12	-	14939409	14956474	WBP11	WW domain binding protein 11 [Source:HGNC Symbol;Acc:HGNC:16461]	12:14939409-14956474	6682.64	7794.78	7420.76	7046.73	-0.143	0.046	-3.11925	0.0018131	0.0282092	6926.22	6057.67	-0.357	0.046	-7.75139	9.08936e-15	2.21746e-12	6813.07	5831.36	-0.411	0.046	-8.91699	4.79137e-19	9.28107e-17
ENSG00000166987	12	+	57914492	57919197	MBD6	methyl-CpG binding domain protein 6 [Source:HGNC Symbol;Acc:HGNC:20445]	12:57914492-57919197	6647.21	6663.4	6359.06	6054.73	-0.133	0.056	-2.35304	0.0186208	0.154677	6617.66	6571.93	-0.018	0.056	-0.326309	0.744191	0.900723	6981.09	7298.79	0.128	0.056	2.27616	0.0228362	0.100278
ENSG00000259380	15	-	38431795	38519066	RP11-346D14.1		15:38431795-38519066	6637.28	6554.83	6436.4	6317.96	-0.05	0.078	-0.638873	0.522905	0.84144	6930.23	7305.63	0.146	0.078	1.86183	0.0626273	0.258414	6462.76	6370.69	-0.039	0.078	-0.499554	0.617389	0.804493
ENSG00000167548	12	-	49412757	49449107	KMT2D	lysine (K)-specific methyltransferase 2D [Source:HGNC Symbol;Acc:HGNC:7133]	12:49412757-49449107	6636.27	6387.87	6665.41	6942.95	0.094	0.131	0.721728	0.470461	0.814865	6550.18	6712.49	0.056	0.131	0.428195	0.668509	0.861682	6444.83	6501.78	0.02	0.131	0.151803	0.879342	0.947364
ENSG00000089693	12	-	6857169	6862082	MLF2	myeloid leukemia factor 2 [Source:HGNC Symbol;Acc:HGNC:7126]	12:6857169-6862082	6636.23	6391.86	6593.01	6794.15	0.087	0.046	1.87598	0.0606575	0.320344	6491.61	6591.37	0.044	0.046	0.955857	0.339145	0.642257	6579.7	6767.54	0.081	0.046	1.76245	0.0779926	0.240229
ENSG00000124181	20	+	39765599	39804361	PLCG1	phospholipase C gamma 1 [Source:HGNC Symbol;Acc:HGNC:9065]	20:39765599-39804361	6633.79	7012.36	6666.12	6319.88	-0.148	0.043	-3.47263	0.000515392	0.0105456	6833.52	6654.68	-0.075	0.042	-1.75984	0.0784343	0.295864	6780.29	6548.23	-0.098	0.042	-2.2981	0.021556	0.0963347
ENSG00000155096	8	-	103838584	103876965	AZIN1	antizyme inhibitor 1 [Source:HGNC Symbol;Acc:HGNC:16432]	8:103838584-103876965	6633	6271.33	6586.6	6901.87	0.135	0.052	2.58639	0.00969881	0.0988318	6587.48	6903.63	0.135	0.052	2.59448	0.00947334	0.0744628	6363.25	6455.16	0.041	0.052	0.785492	0.432165	0.671789
ENSG00000148341	9	-	131769314	131790579	SH3GLB2	SH3-domain GRB2-like endophilin B2 [Source:HGNC Symbol;Acc:HGNC:10834]	9:131769314-131790579	6627.34	6680.26	6544.18	6408.11	-0.057	0.059	-0.968526	0.332782	0.7166	6629.09	6577.92	-0.021	0.059	-0.353026	0.724069	0.889782	6761.67	6843.08	0.034	0.059	0.574298	0.565766	0.772147
ENSG00000068097	17	-	58120554	58156292	HEATR6	HEAT repeat containing 6 [Source:HGNC Symbol;Acc:HGNC:24076]	17:58120554-58156292	6617.86	6148.89	6716.54	7284.19	0.24	0.04	6.0362	1.57783e-09	1.50361e-07	6597.41	7045.94	0.192	0.04	4.84001	1.29835e-06	5.26817e-05	6070.65	5992.41	-0.038	0.04	-0.957613	0.338258	0.591548
ENSG00000165732	10	+	70715883	70744829	DDX21	DEAD (Asp-Glu-Ala-Asp) box helicase 21 [Source:HGNC Symbol;Acc:HGNC:2744]	10:70715883-70744829	6610.31	6729.67	7213.58	7697.48	0.184	0.07	2.64561	0.00815438	0.0871947	6721.81	6713.95	-0.003	0.07	-0.0465932	0.962837	0.985251	6014.9	5300.13	-0.327	0.07	-4.69776	2.63033e-06	6.03768e-05
ENSG00000135404	12	-	56119106	56120892	CD63	CD63 molecule [Source:HGNC Symbol;Acc:HGNC:1692]	12:56119106-56120892	6590.71	6189.94	6402.67	6615.4	0.09	0.068	1.33671	0.181318	0.557074	6426.31	6662.68	0.1	0.068	1.4798	0.138928	0.408324	6542.39	6894.83	0.147	0.068	2.17649	0.0295186	0.121079
ENSG00000088325	20	+	30327073	30389608	TPX2	TPX2, microtubule-associated [Source:HGNC Symbol;Acc:HGNC:1249]	20:30327073-30389608	6570.52	6920.93	6675.65	6430.37	-0.103	0.057	-1.79644	0.0724253	0.352965	6743.89	6566.85	-0.073	0.057	-1.28198	0.199851	0.49436	6642.43	6363.94	-0.117	0.057	-2.05166	0.0402029	0.151333
ENSG00000124155	20	+	44044716	44054884	PIGT	phosphatidylinositol glycan anchor biosynthesis class T [Source:HGNC Symbol;Acc:HGNC:14938]	20:44044716-44054884	6561.49	6868.44	6682.18	6495.91	-0.08	0.037	-2.15344	0.0312838	0.215728	6672.28	6476.12	-0.085	0.037	-2.28018	0.0225969	0.133887	6636.96	6405.48	-0.1	0.037	-2.69878	0.00695934	0.0417406
ENSG00000136485	17	+	61627821	61671628	DCAF7	DDB1 and CUL4 associated factor 7 [Source:HGNC Symbol;Acc:HGNC:30915]	17:61627821-61671628	6555.32	6731.76	6434.62	6137.47	-0.131	0.042	-3.12316	0.00178922	0.027901	6523.65	6315.54	-0.091	0.042	-2.165	0.0303874	0.162467	6884.14	7036.52	0.062	0.042	1.48934	0.136397	0.346118
ENSG00000008513	8	-	134467090	134584183	ST3GAL1	ST3 beta-galactoside alpha-2,3-sialyltransferase 1 [Source:HGNC Symbol;Acc:HGNC:10862]	8:134467090-134584183	6540.01	3566.37	5110.77	6655.18	0.785	0.105	7.45925	8.7018e-14	1.59927e-11	6442.81	9319.24	1.212	0.105	11.5235	1.00496e-30	1.40099e-27	5092.82	6619.27	0.778	0.105	7.39535	1.41034e-13	1.34535e-11
ENSG00000105372	19	+	42363987	42376994	RPS19	ribosomal protein S19 [Source:HGNC Symbol;Acc:HGNC:10402]	19:42363987-42376994	6532.64	6379.91	6555.32	6730.74	0.075	0.061	1.21981	0.222537	0.612328	6526.31	6672.72	0.063	0.061	1.02958	0.303209	0.608569	6363.56	6347.21	-0.006	0.061	-0.10456	0.916725	0.964003
ENSG00000131795	1	+	145507597	145508611	NA	NA	1:145507597-145508611	6529.43	6645.61	6716.63	6787.64	0.03	0.038	0.801873	0.422626	0.783653	6537.48	6429.34	-0.046	0.038	-1.22885	0.219126	0.518324	6450.36	6255.12	-0.086	0.038	-2.26635	0.0234299	0.102371
ENSG00000082898	2	-	61704983	61765418	XPO1	exportin 1 [Source:HGNC Symbol;Acc:HGNC:12825]	2:61704983-61765418	6523.86	6765.39	6557.46	6349.53	-0.09	0.041	-2.22398	0.0261495	0.193968	6546.65	6327.92	-0.096	0.041	-2.35026	0.0187603	0.118724	6709	6652.61	-0.024	0.041	-0.60034	0.54828	0.760318
ENSG00000179295	12	+	112856154	112856885	PTPN11	protein tyrosine phosphatase, non-receptor type 11 [Source:HGNC Symbol;Acc:HGNC:9644]	12:112856154-112856885	6518.97	6459.48	6678.56	6897.64	0.091	0.062	1.45497	0.145677	0.506437	6444.92	6430.37	-0.007	0.062	-0.104934	0.916428	0.9699	6373.94	6288.4	-0.037	0.062	-0.599181	0.549052	0.760999
ENSG00000077097	3	-	25639474	25660340	TOP2B	topoisomerase (DNA) II beta [Source:HGNC Symbol;Acc:HGNC:11990]	3:25639474-25660340	6517.5	6374.38	6463.94	6553.51	0.039	0.047	0.814898	0.415131	0.777813	6183.74	5993.1	-0.088	0.047	-1.8461	0.0648773	0.264571	6761.69	7149	0.161	0.047	3.40031	0.000673089	0.00663409
ENSG00000131653	16	+	2205698	2218516	TRAF7	TNF receptor associated factor 7 [Source:HGNC Symbol;Acc:HGNC:20456]	16:2205698-2218516	6510.89	6461.81	6463.48	6465.16	0.002	0.045	0.0354729	0.971703	0.993604	6396.79	6331.78	-0.028	0.045	-0.619802	0.535388	0.787546	6623.32	6784.83	0.07	0.045	1.56537	0.117497	0.315079
ENSG00000161547	17	-	74730196	74733415	SRSF2	serine/arginine-rich splicing factor 2 [Source:HGNC Symbol;Acc:HGNC:10783]	17:74730196-74733415	6506.35	6410.96	6599.29	6787.62	0.077	0.078	0.992053	0.321171	0.707998	6574.06	6737.16	0.068	0.078	0.866484	0.386225	0.682785	6250.3	6089.64	-0.069	0.078	-0.884645	0.376348	0.625317
ENSG00000131473	17	-	40023160	40075240	ACLY	ATP citrate lyase [Source:HGNC Symbol;Acc:HGNC:115]	17:40023160-40075240	6505.5	6493.56	6681.89	6870.21	0.08	0.04	1.98616	0.047016	0.275956	6396.61	6299.67	-0.043	0.041	-1.05201	0.292796	0.599192	6426.07	6358.57	-0.029	0.04	-0.726554	0.467499	0.701221
ENSG00000171314	10	+	99185916	99193198	PGAM1	phosphoglycerate mutase 1 [Source:HGNC Symbol;Acc:HGNC:8888]	10:99185916-99193198	6502.7	6816.1	6701.8	6587.5	-0.048	0.053	-0.899584	0.368342	0.744789	6541.21	6266.32	-0.117	0.053	-2.21568	0.0267135	0.149218	6578.5	6340.9	-0.101	0.053	-1.90658	0.0565748	0.192466
ENSG00000141905	19	+	3359560	3469215	NFIC	nuclear factor I/C (CCAAT-binding transcription factor) [Source:HGNC Symbol;Acc:HGNC:7786]	19:3359560-3469215	6502.19	7579.14	7047.11	6515.09	-0.209	0.063	-3.32807	0.000874506	0.0159582	6559.39	5539.64	-0.434	0.063	-6.88633	5.7249e-12	8.15568e-10	6977.01	6374.88	-0.24	0.063	-3.80736	0.000140457	0.00180989
ENSG00000231500	6	+	33239786	33244287	RPS18	ribosomal protein S18 [Source:HGNC Symbol;Acc:HGNC:10401]	6:33239786-33244287	6500.18	6536.24	6664.76	6793.28	0.054	0.053	1.01393	0.310615	0.699313	6528.48	6520.73	-0.003	0.053	-0.0621578	0.950437	0.980531	6343.34	6150.44	-0.085	0.053	-1.60707	0.10804	0.298533
ENSG00000187109	12	-	76438669	76478813	NAP1L1	nucleosome assembly protein 1-like 1 [Source:HGNC Symbol;Acc:HGNC:7637]	12:76438669-76478813	6499.14	6401.7	6554.39	6707.09	0.067	0.04	1.66486	0.0959401	0.408567	6340.65	6279.6	-0.026	0.04	-0.658572	0.510171	0.772579	6504.94	6608.18	0.046	0.04	1.14563	0.251946	0.503012
ENSG00000124664	6	-	34505578	34524091	SPDEF	SAM pointed domain containing ETS transcription factor [Source:HGNC Symbol;Acc:HGNC:17257]	6:34505578-34524091	6496.87	6817.2	6469.48	6121.75	-0.142	0.089	-1.5936	0.111026	0.441275	6531.81	6246.42	-0.115	0.089	-1.2954	0.195181	0.488379	6809.65	6802.1	-0.003	0.089	-0.0303111	0.975819	0.990269
ENSG00000105193	19	-	39923846	39926555	RPS16	ribosomal protein S16 [Source:HGNC Symbol;Acc:HGNC:10396]	19:39923846-39926555	6487.86	6620.65	6642.18	6663.72	0.009	0.063	0.151198	0.879819	0.974699	6572.98	6525.31	-0.019	0.062	-0.309467	0.756966	0.906807	6381.21	6141.77	-0.103	0.063	-1.65272	0.0983871	0.280403
ENSG00000076108	12	-	56989379	57030150	BAZ2A	bromodomain adjacent to zinc finger domain 2A [Source:HGNC Symbol;Acc:HGNC:962]	12:56989379-57030150	6486.95	6671.95	6404.65	6137.35	-0.119	0.046	-2.60618	0.00915584	0.0948484	6471.08	6270.22	-0.089	0.046	-1.95004	0.0511716	0.226981	6770.11	6868.26	0.04	0.045	0.877275	0.380338	0.628822
ENSG00000168137	3	+	9439298	9482382	SETD5	SET domain containing 5 [Source:HGNC Symbol;Acc:HGNC:25566]	3:9439298-9482382	6484.93	6597.1	6484.02	6370.95	-0.05	0.048	-1.04645	0.295353	0.686827	6353.62	6110.15	-0.109	0.048	-2.28513	0.0223052	0.132533	6729.31	6861.53	0.054	0.048	1.14186	0.25351	0.50476
ENSG00000167642	19	+	38734674	38778545	SPINT2	serine peptidase inhibitor, Kunitz type, 2 [Source:HGNC Symbol;Acc:HGNC:11247]	19:38734674-38778545	6481.1	6463.56	6500.1	6536.64	0.016	0.058	0.277234	0.7816	0.943565	6419.9	6376.24	-0.018	0.058	-0.317315	0.751005	0.903775	6505.76	6547.97	0.019	0.058	0.31998	0.748984	0.881679
ENSG00000167491	19	+	19496634	19576386	GATAD2A	GATA zinc finger domain containing 2A [Source:HGNC Symbol;Acc:HGNC:29989]	19:19496634-19576386	6476.6	6787.23	6722.99	6658.74	-0.027	0.056	-0.480387	0.630952	0.891816	6621.7	6456.16	-0.07	0.056	-1.24679	0.212474	0.510823	6395.74	6004.25	-0.171	0.056	-3.06514	0.00217565	0.016982
ENSG00000105401	19	-	10501809	10514209	CDC37	cell division cycle 37 [Source:HGNC Symbol;Acc:HGNC:1735]	19:10501809-10514209	6468.67	6511.72	6552.65	6593.59	0.019	0.045	0.417289	0.676467	0.910332	6439.35	6366.97	-0.03	0.045	-0.672474	0.501282	0.767787	6457.07	6402.41	-0.023	0.045	-0.502586	0.615255	0.802971
ENSG00000143870	2	-	10923516	10952970	PDIA6	protein disulfide isomerase family A member 6 [Source:HGNC Symbol;Acc:HGNC:30168]	2:10923516-10952970	6467.8	6760.03	6669.63	6579.23	-0.04	0.045	-0.873618	0.382326	0.755645	6531.35	6302.67	-0.1	0.045	-2.2123	0.0269461	0.150216	6494.65	6229.27	-0.117	0.045	-2.57848	0.00992361	0.0545396
ENSG00000077235	16	-	27470875	27472301	GTF3C1	general transcription factor IIIC subunit 1 [Source:HGNC Symbol;Acc:HGNC:4664]	16:27470875-27472301	6462.19	6321.23	6247.89	6174.55	-0.033	0.057	-0.581167	0.561128	0.862482	6253.23	6185.24	-0.031	0.057	-0.538154	0.590471	0.819879	6744.5	7167.77	0.175	0.057	3.05171	0.0022754	0.0175442
ENSG00000206053	16	+	1728256	1749429	HN1L	hematological and neurological expressed 1-like [Source:HGNC Symbol;Acc:HGNC:14137]	16:1728256-1749429	6461.4	6297.35	6375.77	6454.19	0.035	0.051	0.694618	0.487295	0.823755	6466.69	6636.02	0.074	0.051	1.47043	0.141445	0.412206	6377.69	6458.02	0.036	0.051	0.714458	0.474944	0.706614
ENSG00000160789	1	+	156052363	156104278	LMNA	lamin A/C [Source:HGNC Symbol;Acc:HGNC:6636]	1:156052363-156104278	6460.88	6714.84	6665.81	6616.77	-0.021	0.05	-0.409491	0.682179	0.912412	6736.41	6757.98	0.009	0.05	0.178027	0.858701	0.947708	6234.39	5753.93	-0.217	0.05	-4.30505	1.66946e-05	0.000299824
ENSG00000123064	12	-	113594978	113623284	DDX54	DEAD (Asp-Glu-Ala-Asp) box polypeptide 54 [Source:HGNC Symbol;Acc:HGNC:20084]	12:113594978-113623284	6457.24	6534.85	6626.97	6719.09	0.039	0.052	0.759184	0.447743	0.801351	6556.79	6578.73	0.01	0.052	0.196194	0.844459	0.94255	6265.56	5996.27	-0.12	0.052	-2.31956	0.0203649	0.0925513
ENSG00000260032	20	-	34633543	34638882	LINC00657	long intergenic non-protein coding RNA 657 [Source:HGNC Symbol;Acc:HGNC:44311]	20:34633543-34638882	6450.99	6174.99	6294.21	6413.42	0.053	0.053	0.991709	0.32134	0.707998	6323.07	6471.14	0.065	0.053	1.22545	0.220407	0.519841	6459.7	6744.41	0.123	0.053	2.31564	0.0205781	0.0932747
ENSG00000065000	19	-	2100987	2112405	AP3D1	adaptor related protein complex 3, delta 1 subunit [Source:HGNC Symbol;Acc:HGNC:568]	19:2100987-2112405	6449.82	6247.78	6387.06	6526.33	0.062	0.04	1.53416	0.124989	0.470258	6373.76	6499.74	0.057	0.04	1.4043	0.160229	0.440387	6386.61	6525.44	0.062	0.04	1.53578	0.124592	0.326631
ENSG00000138594	15	+	52121824	52155180	TMOD3	tropomodulin 3 [Source:HGNC Symbol;Acc:HGNC:11873]	15:52121824-52155180	6444.94	6418.33	6431.05	6443.77	0.005	0.055	0.0952228	0.924138	0.983733	6374.71	6331.09	-0.02	0.055	-0.360045	0.718813	0.886991	6502.46	6586.59	0.036	0.055	0.653104	0.513689	0.736341
ENSG00000169251	3	+	160822483	160951204	NMD3	NMD3 ribosome export adaptor [Source:HGNC Symbol;Acc:HGNC:24250]	3:160822483-160951204	6436.64	7182.63	6871	6559.38	-0.124	0.073	-1.69091	0.0908534	0.396381	6786.88	6391.13	-0.16	0.073	-2.17526	0.0296107	0.159732	6398.04	5613.44	-0.336	0.073	-4.57581	4.74388e-06	0.000100394
ENSG00000104413	8	+	95653301	95719694	ESRP1	epithelial splicing regulatory protein 1 [Source:HGNC Symbol;Acc:HGNC:25966]	8:95653301-95719694	6426.78	6372.28	6396.54	6420.8	0.011	0.057	0.194995	0.845397	0.963724	6395.1	6417.91	0.01	0.057	0.181346	0.856096	0.9466	6434.2	6496.12	0.027	0.057	0.484786	0.627828	0.811194
ENSG00000118816	4	-	77968310	77997158	CCNI	cyclin I [Source:HGNC Symbol;Acc:HGNC:1595]	4:77968310-77997158	6418.52	6280.98	6375.5	6470.03	0.041	0.065	0.625995	0.531318	0.846767	6285.88	6290.77	0.002	0.065	0.0266403	0.978747	0.992394	6456.64	6632.29	0.075	0.065	1.15038	0.249988	0.501006
ENSG00000111206	12	-	2966846	2974020	FOXM1	forkhead box M1 [Source:HGNC Symbol;Acc:HGNC:3818]	12:2966846-2974020	6415.57	6754.85	6460.06	6165.27	-0.125	0.072	-1.73986	0.0818844	0.376734	6467.78	6180.71	-0.121	0.072	-1.69077	0.0908816	0.32098	6658.15	6561.45	-0.04	0.072	-0.552328	0.580724	0.781447
ENSG00000031698	1	+	109756539	109780742	SARS	seryl-tRNA synthetase [Source:HGNC Symbol;Acc:HGNC:10537]	1:109756539-109780742	6408.47	6827.96	6761.85	6695.73	-0.028	0.057	-0.481253	0.630337	0.891816	6364.15	5900.34	-0.204	0.057	-3.56511	0.000363703	0.00597508	6518.9	6209.84	-0.133	0.057	-2.31781	0.0204595	0.0928259
ENSG00000143320	1	-	156669397	156675393	CRABP2	cellular retinoic acid binding protein 2 [Source:HGNC Symbol;Acc:HGNC:2339]	1:156669397-156675393	6403.02	6469.88	6585.91	6701.93	0.049	0.069	0.704834	0.480914	0.820237	6302.13	6134.37	-0.072	0.069	-1.04289	0.297001	0.603538	6387.89	6305.89	-0.035	0.069	-0.497073	0.619138	0.805306
ENSG00000145391	4	-	140417094	140477392	SETD7	SET domain containing (lysine methyltransferase) 7 [Source:HGNC Symbol;Acc:HGNC:30412]	4:140417094-140477392	6386.44	6470.69	6472.76	6474.82	0.001	0.053	0.00965584	0.992296	0.997627	6566.59	6662.49	0.04	0.053	0.756189	0.449536	0.732904	6204.22	5937.75	-0.121	0.053	-2.26841	0.0233043	0.101956
ENSG00000115461	2	-	217536827	217560248	IGFBP5	insulin like growth factor binding protein 5 [Source:HGNC Symbol;Acc:HGNC:5474]	2:217536827-217560248	6380.68	7373.21	6958.78	6544.35	-0.16	0.083	-1.91601	0.0553637	0.304952	5887.77	4402.33	-0.689	0.083	-8.26454	1.4024e-16	4.71908e-14	7288.02	7202.83	-0.032	0.083	-0.378702	0.704909	0.85961
ENSG00000127838	2	+	219135114	219137670	PNKD	paroxysmal nonkinesigenic dyskinesia [Source:HGNC Symbol;Acc:HGNC:9153]	2:219135114-219137670	6376.89	5841.62	6093.56	6345.49	0.111	0.082	1.35609	0.17507	0.550718	6708.89	7576.17	0.348	0.082	4.27251	1.93287e-05	0.000534333	5792.96	5744.3	-0.023	0.082	-0.280287	0.779257	0.898156
ENSG00000149136	11	-	57093458	57103351	SSRP1	structure specific recognition protein 1 [Source:HGNC Symbol;Acc:HGNC:11327]	11:57093458-57103351	6376.73	6739.36	6674.95	6610.55	-0.027	0.052	-0.521723	0.601863	0.881375	6393.99	6048.62	-0.151	0.052	-2.93421	0.00334397	0.0343135	6423.87	6108.38	-0.138	0.052	-2.6718	0.00754445	0.0444909
ENSG00000179262	19	+	13056668	13064083	RAD23A	RAD23 homolog A, nucleotide excision repair protein [Source:HGNC Symbol;Acc:HGNC:9812]	19:13056668-13064083	6375.35	6681.58	6635.92	6590.26	-0.019	0.055	-0.345528	0.729697	0.928169	6487.74	6293.91	-0.083	0.055	-1.50923	0.131239	0.395937	6308.61	5935.64	-0.165	0.055	-2.99106	0.00278012	0.0205357
ENSG00000110107	11	-	60658201	60674060	PRPF19	pre-mRNA processing factor 19 [Source:HGNC Symbol;Acc:HGNC:17896]	11:60658201-60674060	6373.46	6570.35	6548.18	6526.01	-0.009	0.057	-0.156439	0.875687	0.973279	6503.02	6435.68	-0.028	0.057	-0.489129	0.624751	0.839144	6266.08	5961.81	-0.135	0.057	-2.35927	0.0183108	0.0858468
ENSG00000125107	16	-	58553854	58663790	CNOT1	CCR4-NOT transcription complex subunit 1 [Source:HGNC Symbol;Acc:HGNC:7877]	16:58553854-58663790	6366.47	6451.27	6370.85	6290.44	-0.036	0.045	-0.805971	0.42026	0.781659	6268.73	6086.19	-0.083	0.045	-1.85672	0.0633508	0.260436	6544.63	6638	0.04	0.045	0.893156	0.371774	0.620871
ENSG00000187555	16	-	8985950	9057341	USP7	ubiquitin specific peptidase 7 (herpes virus-associated) [Source:HGNC Symbol;Acc:HGNC:12630]	16:8985950-9057341	6353.69	6502.6	6475.07	6447.54	-0.013	0.039	-0.330932	0.740696	0.930799	6373.44	6244.29	-0.058	0.039	-1.50726	0.131745	0.396665	6361.47	6220.34	-0.064	0.039	-1.64851	0.0992484	0.282146
ENSG00000167861	17	-	72946837	72951067	HID1	HID1 domain containing [Source:HGNC Symbol;Acc:HGNC:15736]	17:72946837-72951067	6350.62	6108.18	5993.82	5879.46	-0.053	0.063	-0.842283	0.39963	0.768065	6297.41	6486.65	0.084	0.062	1.33836	0.180778	0.469307	6518.19	6928.21	0.175	0.062	2.7988	0.00512924	0.0331523
ENSG00000054793	20	-	50213052	50384867	ATP9A	ATPase, class II, type 9A [Source:HGNC Symbol;Acc:HGNC:13540]	20:50213052-50384867	6346.72	5114.24	5116.54	5118.83	0.001	0.073	0.00903301	0.992793	0.997813	6453.81	7793.37	0.573	0.073	7.83422	4.71776e-15	1.24428e-12	6237.34	7360.44	0.495	0.073	6.76764	1.30902e-11	9.55737e-10
ENSG00000205336	16	+	57644563	57685196	ADGRG1	adhesion G protein-coupled receptor G1 [Source:HGNC Symbol;Acc:HGNC:4512]	16:57644563-57685196	6322.81	5009.66	5265.69	5521.72	0.133	0.068	1.95961	0.0500409	0.28676	5659.6	6309.54	0.317	0.068	4.66073	3.1509e-06	0.00011237	6729.99	8450.32	0.718	0.068	10.5859	3.46614e-26	1.39995e-23
ENSG00000067057	10	+	3108524	3143746	PFKP	phosphofructokinase, platelet [Source:HGNC Symbol;Acc:HGNC:8878]	10:3108524-3143746	6310.37	6703.07	6697.09	6691.1	-0.002	0.06	-0.0416098	0.96681	0.993173	6420.69	6138.3	-0.122	0.06	-2.04844	0.0405172	0.196572	6206.04	5709.01	-0.223	0.06	-3.73262	0.000189499	0.00233134
ENSG00000198561	11	+	57520714	57587018	CTNND1	catenin delta 1 [Source:HGNC Symbol;Acc:HGNC:2515]	11:57520714-57587018	6301.64	5829.7	6100.14	6370.59	0.125	0.048	2.60379	0.00921989	0.0952722	6071.69	6313.67	0.112	0.048	2.33309	0.0196433	0.122176	6261.16	6692.62	0.194	0.048	4.05885	4.93157e-05	0.000754359
ENSG00000124207	20	+	47662848	47713489	CSE1L	CSE1 chromosome segregation 1-like (yeast) [Source:HGNC Symbol;Acc:HGNC:2431]	20:47662848-47713489	6287.31	6593.73	6555.76	6517.79	-0.017	0.05	-0.332684	0.739373	0.930522	6329.27	6064.82	-0.118	0.05	-2.34329	0.0191146	0.120256	6283.31	5972.88	-0.139	0.05	-2.77088	0.00559046	0.0354691
ENSG00000100605	14	-	93403258	93582148	ITPK1	inositol-tetrakisphosphate 1-kinase [Source:HGNC Symbol;Acc:HGNC:6177]	14:93403258-93582148	6282.86	6406.86	6359.14	6311.41	-0.021	0.071	-0.289182	0.772442	0.940029	5935.83	5464.79	-0.217	0.071	-3.06016	0.00221219	0.0250324	6677.63	6948.39	0.111	0.071	1.56808	0.116862	0.314131
ENSG00000213719	6	-	31698357	31704344	CLIC1	chloride intracellular channel 1 [Source:HGNC Symbol;Acc:HGNC:2062]	6:31698357-31704344	6270.35	6252.56	6306.75	6360.93	0.024	0.049	0.4918	0.62286	0.888863	6218.37	6184.19	-0.015	0.049	-0.314103	0.753443	0.904855	6268.14	6283.71	0.007	0.049	0.142572	0.886628	0.950824
ENSG00000071626	19	+	1407567	1435719	DAZAP1	DAZ associated protein 1 [Source:HGNC Symbol;Acc:HGNC:2683]	19:1407567-1435719	6262.28	6262.14	6353.9	6445.66	0.042	0.044	0.954835	0.339661	0.721084	6217.45	6172.75	-0.019	0.044	-0.433051	0.664977	0.860239	6215.35	6168.56	-0.02	0.044	-0.463978	0.642663	0.821242
ENSG00000113368	5	+	126112314	126172706	LMNB1	lamin B1 [Source:HGNC Symbol;Acc:HGNC:6637]	5:126112314-126172706	6261.25	6581.12	6410.2	6239.28	-0.074	0.052	-1.41856	0.156027	0.524233	6337.86	6094.6	-0.107	0.052	-2.04315	0.0410379	0.198252	6355.55	6129.98	-0.099	0.052	-1.88914	0.0588737	0.19777
ENSG00000198752	14	-	103398715	103523799	CDC42BPB	CDC42 binding protein kinase beta (DMPK-like) [Source:HGNC Symbol;Acc:HGNC:1738]	14:103398715-103523799	6253.28	6143.06	6139.95	6136.84	-0.002	0.053	-0.0346077	0.972393	0.993734	6197.96	6252.87	0.024	0.053	0.450776	0.652151	0.853149	6311.72	6480.37	0.074	0.053	1.39201	0.163919	0.387989
ENSG00000101158	20	+	57556262	57570188	NELFCD	negative elongation factor complex member C/D [Source:HGNC Symbol;Acc:HGNC:15934]	20:57556262-57570188	6248.91	6270.67	6311.56	6352.45	0.018	0.041	0.445537	0.655932	0.901416	6273.99	6277.32	0.002	0.041	0.0492127	0.96075	0.984449	6182.93	6095.2	-0.04	0.041	-0.964285	0.334903	0.58905
ENSG00000112081	6	+	36562144	36573377	SRSF3	serine/arginine-rich splicing factor 3 [Source:HGNC Symbol;Acc:HGNC:10785]	6:36562144-36573377	6234.48	6095.74	6439.48	6783.21	0.152	0.042	3.59982	0.000318436	0.00718997	6078.33	6060.93	-0.007	0.042	-0.164216	0.869561	0.95302	6046.89	5998.05	-0.022	0.042	-0.51909	0.603698	0.795833
ENSG00000172893	11	-	71139238	71150111	DHCR7	7-dehydrocholesterol reductase [Source:HGNC Symbol;Acc:HGNC:2860]	11:71139238-71150111	6227.86	6168.63	6564.22	6959.81	0.169	0.052	3.23351	0.00122278	0.0206648	5992.14	5815.66	-0.083	0.052	-1.57901	0.114334	0.36776	6067.98	5967.34	-0.047	0.052	-0.893763	0.371449	0.620556
ENSG00000100280	22	-	29723668	29728310	AP1B1	adaptor related protein complex 1 beta 1 subunit [Source:HGNC Symbol;Acc:HGNC:554]	22:29723668-29728310	6225.61	6606.28	6563.04	6519.8	-0.019	0.045	-0.424613	0.671119	0.908701	6286.16	5966.04	-0.145	0.045	-3.18551	0.00144499	0.0180897	6208.29	5810.31	-0.182	0.045	-4.00925	6.09126e-05	0.00089845
ENSG00000132182	3	-	13357736	13461809	NUP210	nucleoporin 210kDa [Source:HGNC Symbol;Acc:HGNC:30052]	3:13357736-13461809	6221.85	6732.59	6451.54	6170.49	-0.118	0.08	-1.47475	0.140279	0.496113	6137.02	5541.45	-0.262	0.08	-3.28899	0.00100549	0.0135152	6587.74	6442.9	-0.059	0.08	-0.746108	0.455602	0.69124
ENSG00000108639	17	+	76164638	76169608	SYNGR2	synaptogyrin 2 [Source:HGNC Symbol;Acc:HGNC:11499]	17:76164638-76169608	6205.23	6094.27	6190.12	6285.97	0.045	0.044	1.00748	0.313704	0.702207	6182.38	6270.49	0.041	0.044	0.936247	0.349146	0.651399	6132.23	6170.2	0.018	0.044	0.414609	0.678428	0.843462
ENSG00000174243	12	-	49223546	49245946	DDX23	DEAD (Asp-Glu-Ala-Asp) box polypeptide 23 [Source:HGNC Symbol;Acc:HGNC:17347]	12:49223546-49245946	6192.84	6265.73	6190.6	6115.47	-0.035	0.038	-0.907335	0.36423	0.741207	6185.4	6105.07	-0.036	0.038	-0.957278	0.338427	0.641882	6275.4	6285.08	0.005	0.038	0.121045	0.903655	0.958061
ENSG00000115484	2	-	62095223	62115939	CCT4	chaperonin containing TCP1, subunit 4 (delta) [Source:HGNC Symbol;Acc:HGNC:1617]	2:62095223-62115939	6185.18	6465.92	6438.55	6411.18	-0.012	0.069	-0.166761	0.867558	0.971061	6265.94	6065.97	-0.087	0.069	-1.26808	0.204769	0.500314	6131.78	5797.65	-0.149	0.069	-2.16653	0.0302711	0.123101
ENSG00000131504	5	-	140894582	140904322	DIAPH1	diaphanous related formin 1 [Source:HGNC Symbol;Acc:HGNC:2876]	5:140894582-140904322	6185.13	6021.23	6277.61	6533.99	0.113	0.057	1.98343	0.0473195	0.277027	6188.48	6355.72	0.075	0.057	1.30547	0.191733	0.483893	5925.42	5829.6	-0.046	0.057	-0.806706	0.419836	0.661387
ENSG00000171863	2	+	3622794	3628509	RPS7	ribosomal protein S7 [Source:HGNC Symbol;Acc:HGNC:10440]	2:3622794-3628509	6182.77	6102.14	6297.34	6492.54	0.087	0.052	1.68114	0.0927351	0.400012	6126.16	6150.18	0.012	0.052	0.22629	0.820976	0.932882	6044.18	5986.22	-0.026	0.052	-0.505009	0.613553	0.801753
ENSG00000103194	16	+	84733583	84813187	USP10	ubiquitin specific peptidase 10 [Source:HGNC Symbol;Acc:HGNC:12608]	16:84733583-84813187	6171.78	6277.1	6276.25	6275.4	-0.001	0.042	-0.0259988	0.979258	0.995607	6291.74	6306.38	0.006	0.042	0.140535	0.888237	0.959365	6052.68	5828.26	-0.106	0.042	-2.50445	0.0122643	0.0638367
ENSG00000116260	1	+	180123968	180173165	QSOX1	quiescin sulfhydryl oxidase 1 [Source:HGNC Symbol;Acc:HGNC:9756]	1:180123968-180173165	6168.69	5920.93	5977.27	6033.62	0.025	0.071	0.352962	0.724117	0.925864	6118.2	6315.47	0.087	0.071	1.22876	0.219163	0.518348	6162.84	6404.75	0.107	0.071	1.50018	0.133567	0.341665
ENSG00000152291	2	-	85545146	85555548	TGOLN2	trans-golgi network protein 2 [Source:HGNC Symbol;Acc:HGNC:15450]	2:85545146-85555548	6140.68	6095.91	6158.9	6221.88	0.028	0.06	0.460495	0.645161	0.896122	6113.34	6130.78	0.007	0.06	0.112675	0.910288	0.96763	6105.02	6114.14	0.003	0.06	0.050367	0.95983	0.9837
ENSG00000204673	19	-	50372294	50378542	AKT1S1	AKT1 substrate 1 (proline rich) [Source:HGNC Symbol;Acc:HGNC:28426]	19:50372294-50378542	6138.97	6411.48	6319.61	6227.73	-0.041	0.056	-0.731116	0.464708	0.811328	6170.33	5929.17	-0.109	0.056	-1.96135	0.0498385	0.223441	6199.48	5987.49	-0.095	0.056	-1.71882	0.0856463	0.255472
ENSG00000120694	13	-	31710761	31712705	HSPH1	heat shock protein family H (Hsp110) member 1 [Source:HGNC Symbol;Acc:HGNC:16969]	13:31710761-31712705	6091.34	6423.81	6304.34	6184.87	-0.045	0.124	-0.360181	0.718712	0.924417	6374.69	6325.56	-0.018	0.124	-0.1461	0.883843	0.957533	5927.46	5431.1	-0.197	0.124	-1.59656	0.110363	0.302387
ENSG00000104853	19	+	45457841	45491120	CLPTM1	cleft lip and palate associated transmembrane protein 1 [Source:HGNC Symbol;Acc:HGNC:2087]	19:45457841-45491120	6085.26	6279.86	6141.13	6002.39	-0.063	0.06	-1.0481	0.294593	0.685961	6098.78	5917.7	-0.083	0.06	-1.37227	0.169978	0.454161	6210.48	6141.09	-0.031	0.06	-0.522736	0.601158	0.794295
ENSG00000173848	10	+	5454513	5500426	NET1	neuroepithelial cell transforming 1 [Source:HGNC Symbol;Acc:HGNC:14592]	10:5454513-5500426	6062.8	6597.98	6058.31	5518.63	-0.245	0.072	-3.41208	0.000644692	0.0126357	6274.72	5951.45	-0.142	0.072	-1.97906	0.047809	0.218011	6390.56	6183.13	-0.089	0.072	-1.24888	0.211708	0.453901
ENSG00000072062	19	-	14202499	14228556	PRKACA	protein kinase, cAMP-dependent, alpha catalytic subunit [Source:HGNC Symbol;Acc:HGNC:9380]	19:14202499-14228556	6054.63	6155.29	6031.06	5906.82	-0.057	0.054	-1.06678	0.286072	0.679343	5908.3	5661.3	-0.116	0.054	-2.17421	0.0296895	0.160069	6325.2	6495.11	0.076	0.054	1.41817	0.156141	0.375859
ENSG00000108298	17	+	37356535	37360980	RPL19	ribosomal protein L19 [Source:HGNC Symbol;Acc:HGNC:10312]	17:37356535-37360980	6049.46	6168.03	6192.59	6217.15	0.012	0.054	0.219749	0.826067	0.956557	6130	6091.96	-0.016	0.054	-0.304405	0.76082	0.908413	5944.36	5720.69	-0.105	0.054	-1.94589	0.0516685	0.1815
ENSG00000205339	11	+	9406168	9469673	IPO7	importin 7 [Source:HGNC Symbol;Acc:HGNC:9852]	11:9406168-9469673	6047.29	6011.13	6068.89	6126.64	0.026	0.054	0.487059	0.626217	0.889889	5993.85	5976.56	-0.009	0.054	-0.159599	0.873197	0.953856	6042.98	6074.83	0.014	0.054	0.266936	0.789518	0.903511
ENSG00000141867	19	-	15347646	15391262	BRD4	bromodomain containing 4 [Source:HGNC Symbol;Acc:HGNC:13575]	19:15347646-15391262	6040.08	6105.61	6124.23	6142.85	0.008	0.047	0.168298	0.866349	0.970587	6035.03	5964.45	-0.033	0.047	-0.706431	0.47992	0.754022	6026.52	5947.42	-0.038	0.047	-0.797833	0.424967	0.665165
ENSG00000006118	11	+	60691934	60694103	TMEM132A	transmembrane protein 132A [Source:HGNC Symbol;Acc:HGNC:31092]	11:60691934-60694103	6029.94	5929.44	5836.94	5744.44	-0.043	0.065	-0.672907	0.501006	0.829636	6139.27	6349.11	0.095	0.064	1.47302	0.140745	0.411215	6013.1	6096.76	0.039	0.064	0.602564	0.546798	0.759222
ENSG00000214530	11	-	72465773	72470354	STARD10	StAR related lipid transfer domain containing 10 [Source:HGNC Symbol;Acc:HGNC:10666]	11:72465773-72470354	6025.85	5117.23	5021.61	4926	-0.045	0.123	-0.361494	0.71773	0.924273	5138.93	5160.64	0.01	0.123	0.0833897	0.933542	0.974072	7008.38	8899.54	0.656	0.123	5.33046	9.79643e-08	3.34471e-06
ENSG00000112787	12	+	133066136	133161774	FBRSL1	fibrosin-like 1 [Source:HGNC Symbol;Acc:HGNC:29308]	12:133066136-133161774	6023.6	6215.69	6068.87	5922.04	-0.067	0.053	-1.25602	0.209108	0.593822	6323.23	6430.76	0.049	0.053	0.909817	0.362919	0.663592	5870.8	5525.9	-0.164	0.053	-3.06717	0.00216094	0.016902
ENSG00000113810	3	+	160117061	160122124	SMC4	structural maintenance of chromosomes 4 [Source:HGNC Symbol;Acc:HGNC:14013]	3:160117061-160122124	6022.07	6383.15	6095.55	5807.94	-0.131	0.062	-2.104	0.0353784	0.232907	6102.37	5821.58	-0.128	0.062	-2.05508	0.0398708	0.194422	6229.38	6075.61	-0.069	0.062	-1.10219	0.270379	0.524646
ENSG00000104738	8	+	48872744	48874887	MCM4	minichromosome maintenance complex component 4 [Source:HGNC Symbol;Acc:HGNC:6947]	8:48872744-48874887	6019.42	6210.83	6225.28	6239.72	0.007	0.057	0.126836	0.89907	0.978388	6025.76	5840.68	-0.085	0.057	-1.49726	0.134324	0.400725	5998.65	5786.46	-0.098	0.057	-1.73233	0.0832155	0.251165
ENSG00000150687	11	+	86502100	86519148	PRSS23	protease, serine 23 [Source:HGNC Symbol;Acc:HGNC:14370]	11:86502100-86519148	6016.77	8263.32	8211.74	8160.17	-0.015	0.118	-0.130505	0.896167	0.977718	6775.76	5288.21	-0.541	0.118	-4.56995	4.87842e-06	0.000163876	5309.36	2355.4	-1.502	0.118	-12.6781	7.82448e-37	6.75146e-34
ENSG00000138071	2	+	65454886	65498387	ACTR2	ARP2 actin-related protein 2 homolog (yeast) [Source:HGNC Symbol;Acc:HGNC:169]	2:65454886-65498387	6015.27	5873.01	6069.34	6265.67	0.09	0.04	2.25106	0.0243816	0.18526	5864.23	5855.46	-0.006	0.04	-0.145695	0.884162	0.95772	5969.97	6066.94	0.045	0.04	1.11586	0.264483	0.517436
ENSG00000139613	12	-	56556766	56583351	SMARCC2	SWI/SNF related, matrix associated, actin dependent regulator of chromatin, subfamily c, member 2 [Source:HGNC Symbol;Acc:HGNC:11105]	12:56556766-56583351	6015.23	6526.82	6018.34	5509.85	-0.236	0.059	-4.01833	5.86119e-05	0.00177683	5975.57	5424.32	-0.258	0.059	-4.3961	1.10211e-05	0.000334005	6563.38	6599.93	0.016	0.059	0.267851	0.788814	0.90314
ENSG00000102858	16	+	4666493	4707364	MGRN1	mahogunin ring finger 1, E3 ubiquitin protein ligase [Source:HGNC Symbol;Acc:HGNC:20254]	16:4666493-4707364	6011.35	5803.31	5972.05	6140.8	0.079	0.057	1.39301	0.163617	0.534844	5993.14	6182.97	0.089	0.057	1.56674	0.117176	0.373248	5860.82	5918.33	0.028	0.057	0.491341	0.623185	0.808343
ENSG00000131143	16	+	85832238	85838598	COX4I1	cytochrome c oxidase subunit IV isoform 1 [Source:HGNC Symbol;Acc:HGNC:2265]	16:85832238-85838598	6008.87	5923.38	6015.78	6108.17	0.044	0.052	0.85065	0.394964	0.765819	5966.98	6010.57	0.022	0.052	0.422356	0.672765	0.864432	5958.38	5993.37	0.018	0.052	0.343546	0.731188	0.873349
ENSG00000264281	5	+	55240457	55240856	CTD-2031P19.4		5:55240457-55240856	6005.85	5916.69	6010.51	6104.33	0.045	0.051	0.887015	0.375071	0.749631	6053.17	6189.65	0.065	0.051	1.2753	0.202203	0.497395	5864.72	5812.74	-0.023	0.051	-0.45987	0.64561	0.823086
ENSG00000104852	19	+	49588675	49611855	SNRNP70	small nuclear ribonucleoprotein, U1 70kDa subunit [Source:HGNC Symbol;Acc:HGNC:11150]	19:49588675-49611855	5999.01	6263.24	6164.01	6064.78	-0.044	0.049	-0.915977	0.359679	0.737159	6004.72	5746.2	-0.12	0.049	-2.47482	0.0133302	0.0944339	6092.54	5921.83	-0.078	0.049	-1.60264	0.109014	0.300089
ENSG00000087087	7	+	100472732	100473557	SRRT	serrate, RNA effector molecule [Source:HGNC Symbol;Acc:HGNC:24101]	7:100472732-100473557	5988.52	5964.77	5978.08	5991.39	0.007	0.045	0.163108	0.870434	0.971676	6236.41	6508.04	0.125	0.045	2.7899	0.00527246	0.0484932	5727.33	5489.89	-0.116	0.045	-2.58748	0.00966815	0.0534295
ENSG00000106397	7	-	100849257	100854953	PLOD3	procollagen-lysine, 2-oxoglutarate 5-dioxygenase 3 [Source:HGNC Symbol;Acc:HGNC:9083]	7:100849257-100854953	5987.87	6453.34	6184.52	5915.71	-0.119	0.075	-1.59079	0.111658	0.442781	6282.95	6112.56	-0.074	0.075	-0.995707	0.319393	0.623951	5961.6	5469.86	-0.225	0.075	-3.0185	0.00254031	0.0192352
ENSG00000071553	X	+	153656977	153664862	ATP6AP1	ATPase, H+ transporting, lysosomal accessory protein 1 [Source:HGNC Symbol;Acc:HGNC:868]	X:153656977-153664862	5981.9	6180.16	6037.97	5895.78	-0.066	0.06	-1.10871	0.267555	0.660773	5962.76	5745.36	-0.102	0.06	-1.71067	0.0871419	0.314546	6143.23	6106.31	-0.017	0.06	-0.291682	0.77053	0.893087
ENSG00000182199	12	+	57623109	57628714	SHMT2	serine hydroxymethyltransferase 2 (mitochondrial) [Source:HGNC Symbol;Acc:HGNC:10852]	12:57623109-57628714	5964.47	6096.25	6118.11	6139.97	0.01	0.064	0.158981	0.873684	0.972811	5905.47	5714.69	-0.089	0.064	-1.38009	0.167558	0.450693	6001.6	5906.96	-0.043	0.064	-0.670032	0.502837	0.728709
ENSG00000170348	14	-	75598172	75643334	TMED10	transmembrane p24 trafficking protein 10 [Source:HGNC Symbol;Acc:HGNC:16998]	14:75598172-75643334	5956.69	6179.53	6151.39	6123.25	-0.014	0.049	-0.28913	0.772482	0.940029	5984.18	5788.83	-0.093	0.049	-1.91985	0.0548772	0.238539	5957.34	5735.15	-0.107	0.049	-2.1912	0.0284373	0.117855
ENSG00000139514	13	-	30083546	30169825	SLC7A1	solute carrier family 7 (cationic amino acid transporter, y+ system), member 1 [Source:HGNC Symbol;Acc:HGNC:11057]	13:30083546-30169825	5953.4	5854.15	6571.78	7289.42	0.294	0.081	3.62935	0.000284136	0.00651351	5781.48	5708.82	-0.034	0.081	-0.420951	0.673791	0.864801	5407.67	4961.2	-0.223	0.081	-2.74327	0.00608314	0.0377775
ENSG00000169230	5	+	176730774	176733960	PRELID1	PRELI domain containing 1 [Source:HGNC Symbol;Acc:HGNC:30255]	5:176730774-176733960	5952.11	6194.95	6183.37	6171.78	-0.005	0.055	-0.0947545	0.92451	0.983926	6115	6035.05	-0.036	0.055	-0.65421	0.512976	0.774542	5800.82	5406.68	-0.19	0.055	-3.43313	0.000596661	0.0060569
ENSG00000115310	2	-	55199324	55237585	RTN4	reticulon 4 [Source:HGNC Symbol;Acc:HGNC:14085]	2:55199324-55237585	5948.03	6035.11	6164.39	6293.67	0.059	0.052	1.1264	0.259995	0.653527	5969.25	5903.4	-0.031	0.052	-0.602245	0.547011	0.793579	5797.54	5559.96	-0.115	0.052	-2.2103	0.0270845	0.113573
ENSG00000089154	12	-	120565006	120632513	GCN1	GCN1, eIF2 alpha kinase activator homolog [Source:HGNC Symbol;Acc:HGNC:4199]	12:120565006-120632513	5945.81	5825.42	5878.03	5930.64	0.024	0.065	0.370351	0.711121	0.922378	5878.13	5930.84	0.024	0.065	0.370293	0.711164	0.883203	5960.88	6096.35	0.062	0.065	0.950394	0.341912	0.595132
ENSG00000057608	10	-	5807185	5855512	GDI2	GDP dissociation inhibitor 2 [Source:HGNC Symbol;Acc:HGNC:4227]	10:5807185-5855512	5944.07	5924.22	5994.74	6065.26	0.033	0.047	0.709506	0.478011	0.818233	5910.06	5895.89	-0.006	0.047	-0.137686	0.890489	0.96015	5907.57	5890.91	-0.008	0.047	-0.16196	0.871337	0.94364
ENSG00000109606	4	-	24519063	24534574	DHX15	DEAH (Asp-Glu-Ala-His) box helicase 15 [Source:HGNC Symbol;Acc:HGNC:2738]	4:24519063-24534574	5933.74	5405.25	5779.35	6153.45	0.184	0.043	4.3259	1.5191e-05	0.000561978	5892.56	6379.87	0.235	0.042	5.54599	2.92298e-08	1.84621e-06	5600.81	5796.37	0.1	0.043	2.34327	0.0191157	0.0886154
ENSG00000164587	5	-	149822752	149829310	RPS14	ribosomal protein S14 [Source:HGNC Symbol;Acc:HGNC:10387]	5:149822752-149829310	5931.12	6025.68	6105.22	6184.76	0.037	0.051	0.734298	0.462767	0.810118	6008.4	5991.12	-0.007	0.051	-0.142067	0.887027	0.959116	5774.3	5522.93	-0.122	0.051	-2.40664	0.0161002	0.0783063
ENSG00000167815	19	-	12907633	12912601	PRDX2	peroxiredoxin 2 [Source:HGNC Symbol;Acc:HGNC:9353]	19:12907633-12912601	5911.44	6052.41	5876.29	5700.16	-0.083	0.063	-1.32121	0.186432	0.563017	5894.69	5736.97	-0.074	0.063	-1.17493	0.240023	0.543261	6104.31	6156.22	0.024	0.063	0.383769	0.70115	0.857543
ENSG00000099341	19	+	38865175	38874464	PSMD8	proteasome 26S subunit, non-ATPase 8 [Source:HGNC Symbol;Acc:HGNC:9566]	19:38865175-38874464	5909.18	6142.67	6171.29	6199.9	0.013	0.048	0.272527	0.785217	0.945409	6062.77	5982.86	-0.037	0.048	-0.770237	0.441159	0.727487	5726.97	5311.27	-0.205	0.048	-4.28169	1.85476e-05	0.000327525
ENSG00000175130	1	-	32799432	32801980	MARCKSL1	MARCKS-like 1 [Source:HGNC Symbol;Acc:HGNC:7142]	1:32799432-32801980	5908.11	5850.5	5704.65	5558.79	-0.071	0.057	-1.23691	0.21612	0.603952	5711.76	5573.02	-0.067	0.057	-1.16712	0.243161	0.547126	6250.32	6650.14	0.18	0.057	3.14367	0.00166846	0.0138066
ENSG00000176619	19	-	2427635	2433897	LMNB2	lamin B2 [Source:HGNC Symbol;Acc:HGNC:6638]	19:2427635-2433897	5906.32	5983.19	6007.35	6031.51	0.012	0.057	0.209806	0.833819	0.960186	5913.06	5842.93	-0.032	0.057	-0.553466	0.579944	0.813844	5875.41	5767.64	-0.05	0.057	-0.872325	0.383031	0.630146
ENSG00000214022	7	+	150065277	150068769	REPIN1	replication initiator 1 [Source:HGNC Symbol;Acc:HGNC:17922]	7:150065277-150068769	5899.98	6075.53	5935.59	5795.66	-0.066	0.044	-1.51202	0.130529	0.480196	5980.48	5885.44	-0.044	0.044	-1.00451	0.315132	0.619878	5959.41	5843.3	-0.054	0.044	-1.24087	0.214652	0.45724
ENSG00000136527	3	-	185633693	185655924	TRA2B	transformer 2 beta homolog (Drosophila) [Source:HGNC Symbol;Acc:HGNC:10781]	3:185633693-185655924	5899.9	5737.15	6057.43	6377.7	0.152	0.041	3.67687	0.000236112	0.00559277	5842.91	5948.67	0.053	0.041	1.29156	0.19651	0.489878	5636.61	5536.07	-0.049	0.041	-1.17572	0.239705	0.488161
ENSG00000221983	19	+	18682539	18686012	UBA52	ubiquitin A-52 residue ribosomal protein fusion product 1 [Source:HGNC Symbol;Acc:HGNC:12458]	19:18682539-18686012	5894.37	6087.97	6029.92	5971.88	-0.026	0.059	-0.435255	0.663378	0.904766	6023.06	5958.17	-0.029	0.059	-0.484686	0.627899	0.841487	5823.71	5559.45	-0.125	0.059	-2.11909	0.0340831	0.134232
ENSG00000198830	1	+	26798940	26800619	HMGN2	high mobility group nucleosomal binding domain 2 [Source:HGNC Symbol;Acc:HGNC:4986]	1:26798940-26800619	5886.56	5802.23	5865.7	5929.18	0.031	0.059	0.513898	0.607323	0.884396	5949.91	6097.59	0.07	0.059	1.1758	0.239676	0.542853	5759.73	5717.23	-0.02	0.059	-0.334062	0.738333	0.876096
ENSG00000147649	8	+	98656406	98740998	MTDH	metadherin [Source:HGNC Symbol;Acc:HGNC:29608]	8:98656406-98740998	5885.18	6077.26	6058.47	6039.68	-0.01	0.046	-0.207194	0.835858	0.960637	5814.88	5552.5	-0.129	0.046	-2.77333	0.00554864	0.0502662	5974.26	5871.27	-0.05	0.046	-1.07406	0.282797	0.537747
ENSG00000175220	11	-	46698629	46722149	ARHGAP1	Rho GTPase activating protein 1 [Source:HGNC Symbol;Acc:HGNC:673]	11:46698629-46722149	5885.09	5712.97	5684.68	5656.39	-0.014	0.063	-0.218134	0.827325	0.95683	5914.09	6115.2	0.094	0.063	1.49644	0.134538	0.401066	5884.39	6055.81	0.081	0.063	1.27855	0.201055	0.440872
ENSG00000105701	19	-	18642560	18654387	FKBP8	FK506 binding protein 8 [Source:HGNC Symbol;Acc:HGNC:3724]	19:18642560-18654387	5882.73	5763.09	5866.47	5969.85	0.049	0.062	0.788805	0.430226	0.78732	5809.58	5856.08	0.022	0.062	0.360692	0.718329	0.886814	5852.5	5941.92	0.042	0.062	0.683234	0.494459	0.722302
ENSG00000089737	14	-	94517265	94547544	DDX24	DEAD (Asp-Glu-Ala-Asp) box helicase 24 [Source:HGNC Symbol;Acc:HGNC:13266]	14:94517265-94547544	5880.35	6153.5	6094.14	6034.78	-0.029	0.041	-0.70189	0.482748	0.82123	5968.75	5784.01	-0.089	0.041	-2.16614	0.0303006	0.16211	5851.3	5549.1	-0.148	0.041	-3.60192	0.000315872	0.0035841
ENSG00000105063	19	-	55741147	55744562	PPP6R1	protein phosphatase 6 regulatory subunit 1 [Source:HGNC Symbol;Acc:HGNC:29195]	19:55741147-55744562	5879.52	5959.64	5881.79	5803.93	-0.037	0.055	-0.669775	0.503001	0.830511	5880.15	5800.66	-0.037	0.055	-0.678189	0.497652	0.765527	5956.73	5953.83	-0.001	0.055	-0.0166661	0.986703	0.994879
ENSG00000138363	2	+	216176539	216214486	ATIC	5-aminoimidazole-4-carboxamide ribonucleotide formyltransferase/IMP cyclohydrolase [Source:HGNC Symbol;Acc:HGNC:794]	2:216176539-216214486	5857.38	5984.34	6005.2	6026.07	0.009	0.031	0.294688	0.768232	0.939143	6003.07	6021.81	0.008	0.031	0.269096	0.787856	0.919982	5690.82	5397.31	-0.148	0.031	-4.74	2.13714e-06	5.08395e-05
ENSG00000100714	14	+	64854748	64926722	MTHFD1	methylenetetrahydrofolate dehydrogenase (NADP+ dependent) 1, methenyltetrahydrofolate cyclohydrolase, formyltetrahydrofolate synthetase [Source:HGNC Symbol;Acc:HGNC:7432]	14:64854748-64926722	5854.66	6347.52	6154	5960.47	-0.088	0.054	-1.63527	0.101992	0.420393	5928.9	5510.28	-0.198	0.054	-3.67821	0.000234881	0.00424067	5973.94	5600.35	-0.175	0.054	-3.25623	0.00112903	0.0100433
ENSG00000103275	16	+	1355547	1359414	UBE2I	ubiquitin conjugating enzyme E2I [Source:HGNC Symbol;Acc:HGNC:12485]	16:1355547-1359414	5841.44	5974.52	5941.84	5909.17	-0.016	0.047	-0.329566	0.741728	0.931186	5881.82	5789.13	-0.044	0.047	-0.934382	0.350107	0.652277	5833.73	5692.94	-0.068	0.047	-1.43213	0.152108	0.369713
ENSG00000149257	11	+	75273100	75283828	SERPINH1	serpin peptidase inhibitor, clade H (heat shock protein 47), member 1, (collagen binding protein 1) [Source:HGNC Symbol;Acc:HGNC:1546]	11:75273100-75283828	5830.4	6146.74	5843.88	5541.02	-0.141	0.075	-1.8812	0.0599445	0.318343	5937.43	5728.12	-0.096	0.075	-1.28094	0.200214	0.494601	6026.24	5905.74	-0.054	0.075	-0.725917	0.46789	0.701441
ENSG00000008283	17	-	61509664	61518227	CYB561	cytochrome b561 [Source:HGNC Symbol;Acc:HGNC:2571]	17:61509664-61518227	5826.52	5933.56	5871.9	5810.24	-0.029	0.044	-0.664389	0.506441	0.832036	5876.81	5820.06	-0.027	0.044	-0.604135	0.545754	0.792851	5837.89	5742.21	-0.046	0.044	-1.04105	0.297853	0.552163
ENSG00000071894	8	-	145618443	145619631	CPSF1	cleavage and polyadenylation specific factor 1 [Source:HGNC Symbol;Acc:HGNC:2324]	8:145618443-145619631	5826.01	5944.42	5852.95	5761.49	-0.043	0.054	-0.809959	0.417964	0.780137	5839.34	5734.25	-0.05	0.054	-0.92983	0.352459	0.654701	5904.15	5863.88	-0.019	0.054	-0.348003	0.727838	0.871486
ENSG00000198901	15	-	91509269	91537725	PRC1	protein regulator of cytokinesis 1 [Source:HGNC Symbol;Acc:HGNC:9341]	15:91509269-91537725	5820.67	6211.32	5984.98	5758.63	-0.105	0.053	-1.97694	0.0480485	0.279624	5985.65	5759.97	-0.105	0.053	-1.96983	0.048858	0.2209	5882.03	5552.74	-0.156	0.053	-2.93362	0.00335037	0.0236331
ENSG00000138674	4	-	83739813	83765613	SEC31A	SEC31 homolog A, COPII coat complex component [Source:HGNC Symbol;Acc:HGNC:17052]	4:83739813-83765613	5819.74	5657.69	5711.3	5764.9	0.025	0.042	0.605467	0.544868	0.854585	5782.89	5908.09	0.06	0.042	1.43763	0.150538	0.425628	5802.98	5948.28	0.07	0.042	1.66509	0.0958946	0.275396
ENSG00000198231	17	+	61850962	61869864	DDX42	DEAD (Asp-Glu-Ala-Asp) box helicase 42 [Source:HGNC Symbol;Acc:HGNC:18676]	17:61850962-61869864	5815.56	5992.91	6001.48	6010.05	0.004	0.055	0.0650114	0.948165	0.988884	5821.47	5650.02	-0.083	0.055	-1.4991	0.133847	0.399896	5801.09	5609.27	-0.093	0.055	-1.68472	0.0920421	0.268187
ENSG00000074410	15	-	63613576	63674360	CA12	carbonic anhydrase XII [Source:HGNC Symbol;Acc:HGNC:1371]	15:63613576-63674360	5814.71	6453.73	6432.05	6410.38	-0.009	0.08	-0.109511	0.912797	0.981508	5541.11	4628.49	-0.447	0.08	-5.58899	2.28401e-08	1.48096e-06	6109.99	5766.26	-0.151	0.08	-1.8923	0.0584514	0.196804
ENSG00000155366	1	-	113243727	113250025	RHOC	ras homolog family member C [Source:HGNC Symbol;Acc:HGNC:669]	1:113243727-113250025	5812.66	5107.45	5364.18	5620.9	0.133	0.063	2.12955	0.0332091	0.22361	5596.46	6085.47	0.244	0.063	3.89246	9.92323e-05	0.00206914	5772.13	6436.81	0.321	0.063	5.13374	2.84042e-07	8.68271e-06
ENSG00000004059	7	+	127228398	127231759	ARF5	ADP ribosylation factor 5 [Source:HGNC Symbol;Acc:HGNC:658]	7:127228398-127231759	5808.42	5947.52	5901.47	5855.43	-0.022	0.051	-0.423813	0.671702	0.908839	5818.53	5689.55	-0.062	0.051	-1.20195	0.229383	0.530748	5844.36	5741.2	-0.049	0.051	-0.960911	0.336597	0.590483
ENSG00000140943	16	-	84087367	84091649	MBTPS1	membrane bound transcription factor peptidase, site 1 [Source:HGNC Symbol;Acc:HGNC:15456]	16:84087367-84091649	5804.06	6070.48	5975.14	5879.81	-0.046	0.047	-0.970035	0.332029	0.716039	5775.62	5480.76	-0.145	0.047	-3.07529	0.002103	0.024163	5927.84	5785.21	-0.069	0.047	-1.4627	0.14355	0.356972
ENSG00000103512	16	+	14927537	14990017	NOMO1	NODAL modulator 1 [Source:HGNC Symbol;Acc:HGNC:30060]	16:14927537-14990017	5798.83	6011.52	5937.45	5863.39	-0.035	0.07	-0.500554	0.616685	0.887695	5911.37	5811.21	-0.048	0.07	-0.677245	0.49825	0.765527	5760.35	5509.19	-0.121	0.07	-1.71948	0.0855266	0.255189
ENSG00000135506	12	+	58087737	58114781	OS9	osteosarcoma amplified 9, endoplasmic reticulum lectin [Source:HGNC Symbol;Acc:HGNC:16994]	12:58087737-58114781	5798.38	5918.02	5785.01	5651.99	-0.065	0.053	-1.23866	0.215473	0.602943	5806.11	5694.2	-0.055	0.053	-1.04572	0.29569	0.602468	5923.66	5929.29	0.002	0.053	0.0304546	0.975705	0.990261
ENSG00000168906	2	+	85766287	85772403	MAT2A	methionine adenosyltransferase II, alpha [Source:HGNC Symbol;Acc:HGNC:6904]	2:85766287-85772403	5796.5	5434.96	5843.71	6252.46	0.196	0.055	3.5633	0.00036622	0.00807961	5851.74	6268.53	0.2	0.055	3.6334	0.000279708	0.00487067	5332.5	5230.03	-0.053	0.055	-0.961587	0.336257	0.590051
ENSG00000135821	1	-	182350838	182361341	GLUL	glutamate-ammonia ligase [Source:HGNC Symbol;Acc:HGNC:4341]	1:182350838-182361341	5796.26	5909.01	6003.45	6097.9	0.043	0.063	0.679976	0.49652	0.828324	5498.81	5088.6	-0.207	0.064	-3.26307	0.00110211	0.0145692	5999.27	6089.53	0.041	0.063	0.647045	0.517603	0.739494
ENSG00000117362	1	-	150237803	150241399	APH1A	aph-1 homolog A, gamma secretase subunit [Source:HGNC Symbol;Acc:HGNC:29509]	1:150237803-150241399	5789.61	5800.41	5775.78	5751.14	-0.011	0.046	-0.249533	0.802948	0.949846	5745.37	5690.34	-0.026	0.046	-0.571709	0.567519	0.806754	5858.48	5916.55	0.029	0.046	0.627736	0.530177	0.748051
ENSG00000103035	16	+	74330672	74340186	PSMD7	proteasome 26S subunit, non-ATPase 7 [Source:HGNC Symbol;Acc:HGNC:9565]	16:74330672-74340186	5786.73	5828.06	5868.9	5909.74	0.02	0.039	0.512732	0.608139	0.885035	5718.75	5609.44	-0.054	0.039	-1.38863	0.164944	0.446761	5813.87	5799.69	-0.007	0.039	-0.167301	0.867133	0.942324
ENSG00000170759	10	-	32297937	32345359	KIF5B	kinesin family member 5B [Source:HGNC Symbol;Acc:HGNC:6324]	10:32297937-32345359	5781.52	5673.99	5813.64	5953.29	0.067	0.045	1.50245	0.132982	0.484991	5689.13	5704.28	0.006	0.044	0.137926	0.890299	0.959998	5734.25	5794.51	0.028	0.044	0.63685	0.524222	0.743807
ENSG00000159346	1	-	202909950	202927517	ADIPOR1	adiponectin receptor 1 [Source:HGNC Symbol;Acc:HGNC:24040]	1:202909950-202927517	5780.89	6007.01	5962.48	5917.96	-0.021	0.052	-0.399443	0.689567	0.915102	5838.35	5669.7	-0.081	0.052	-1.54831	0.121547	0.381082	5767.94	5528.87	-0.116	0.052	-2.22274	0.0262334	0.11113
ENSG00000198890	1	+	107599266	107601905	PRMT6	protein arginine methyltransferase 6 [Source:HGNC Symbol;Acc:HGNC:18241]	1:107599266-107601905	5772.24	6056.08	5892.51	5728.94	-0.078	0.052	-1.51885	0.128799	0.476652	5963.3	5870.52	-0.043	0.052	-0.843957	0.398693	0.693458	5744.75	5433.42	-0.152	0.052	-2.95581	0.00311846	0.0224574
ENSG00000099814	14	+	105331616	105363079	CEP170B	centrosomal protein 170B [Source:HGNC Symbol;Acc:HGNC:20362]	14:105331616-105363079	5767.88	5767.36	5701.45	5635.54	-0.032	0.063	-0.505282	0.613361	0.886873	5874.73	5982.09	0.051	0.063	0.818691	0.412963	0.703789	5726.94	5686.53	-0.019	0.063	-0.305318	0.760124	0.886928
ENSG00000117139	1	-	202696525	202778598	KDM5B	lysine (K)-specific demethylase 5B [Source:HGNC Symbol;Acc:HGNC:18039]	1:202696525-202778598	5764.23	5720.49	5643.24	5565.99	-0.039	0.057	-0.690253	0.490035	0.824801	5739.51	5758.52	0.008	0.057	0.138413	0.889914	0.959804	5866.2	6011.92	0.068	0.057	1.19817	0.230852	0.477742
ENSG00000158545	16	+	88636788	88698374	ZC3H18	zinc finger CCCH-type containing 18 [Source:HGNC Symbol;Acc:HGNC:25091]	16:88636788-88698374	5763.17	6087.2	5826.32	5565.44	-0.125	0.055	-2.25623	0.0240562	0.183465	5933.98	5780.75	-0.072	0.055	-1.29674	0.194722	0.487887	5853.24	5619.28	-0.111	0.055	-2.01243	0.0441745	0.162135
ENSG00000171604	5	+	139026883	139060314	CXXC5	CXXC finger protein 5 [Source:HGNC Symbol;Acc:HGNC:26943]	5:139026883-139060314	5762.73	5836.86	5207.48	4578.1	-0.335	0.067	-4.99391	5.91684e-07	3.32766e-05	5519.27	5201.68	-0.158	0.067	-2.36582	0.0179902	0.115333	6635.57	7434.28	0.333	0.067	4.98167	6.3038e-07	1.75462e-05
ENSG00000029993	X	+	150148981	150156350	HMGB3	high mobility group box 3 [Source:HGNC Symbol;Acc:HGNC:5004]	X:150148981-150156350	5757.26	5964.97	5897.19	5829.42	-0.032	0.047	-0.688384	0.491211	0.825732	5817.25	5669.53	-0.071	0.047	-1.51954	0.128626	0.392678	5765.05	5565.14	-0.098	0.047	-2.07765	0.0377416	0.144562
ENSG00000131236	1	+	40505904	40538321	CAP1	CAP, adenylate cyclase-associated protein 1 (yeast) [Source:HGNC Symbol;Acc:HGNC:20040]	1:40505904-40538321	5754.66	5405.66	5730.52	6055.39	0.159	0.053	2.99483	0.00274599	0.0390417	5728.35	6051.03	0.158	0.053	2.97408	0.00293872	0.0310698	5456.11	5506.55	0.026	0.053	0.483956	0.628417	0.811679
ENSG00000112245	6	+	64231665	64286487	PTP4A1	protein tyrosine phosphatase type IVA, member 1 [Source:HGNC Symbol;Acc:HGNC:9634]	6:64231665-64286487	5749.55	5646.08	6163.79	6681.5	0.237	0.044	5.38999	7.04621e-08	4.91658e-06	5724.6	5803.12	0.038	0.044	0.859842	0.389876	0.685716	5256.78	4867.49	-0.211	0.044	-4.77938	1.75837e-06	4.28488e-05
ENSG00000099783	19	+	8509650	8553998	HNRNPM	heterogeneous nuclear ribonucleoprotein M [Source:HGNC Symbol;Acc:HGNC:5046]	19:8509650-8553998	5743.71	5772.96	5818.35	5863.73	0.022	0.049	0.453397	0.650263	0.898768	5658.69	5544.41	-0.056	0.049	-1.13177	0.257732	0.563414	5783.34	5793.72	0.006	0.049	0.113908	0.90931	0.960804
ENSG00000114354	3	+	100428204	100467786	TFG	TRK-fused gene [Source:HGNC Symbol;Acc:HGNC:11758]	3:100428204-100467786	5741.74	5828.13	5761.86	5695.59	-0.032	0.047	-0.681798	0.495367	0.827696	5737	5645.87	-0.044	0.047	-0.943665	0.345341	0.648207	5812.75	5797.37	-0.007	0.047	-0.141285	0.887645	0.950912
ENSG00000203485	14	+	105155942	105185942	INF2	inverted formin, FH2 and WH2 domain containing [Source:HGNC Symbol;Acc:HGNC:23791]	14:105155942-105185942	5737.61	5667.37	5572.04	5476.72	-0.049	0.05	-0.96207	0.336014	0.719206	5966.78	6266.19	0.141	0.05	2.79723	0.00515423	0.0476302	5603.77	5540.17	-0.032	0.05	-0.642897	0.520291	0.741159
ENSG00000104549	8	+	126010738	126034523	SQLE	squalene epoxidase [Source:HGNC Symbol;Acc:HGNC:11279]	8:126010738-126034523	5735.05	5877.77	6114.98	6352.18	0.108	0.053	2.02905	0.042453	0.259484	5342.21	4806.65	-0.283	0.053	-5.28343	1.26785e-07	6.68775e-06	5890.68	5903.59	0.006	0.053	0.103529	0.917543	0.964382
ENSG00000168672	8	-	127564686	127570638	FAM84B	family with sequence similarity 84 member B [Source:HGNC Symbol;Acc:HGNC:24166]	8:127564686-127570638	5733.7	4467.49	5728.22	6988.94	0.619	0.064	9.66359	4.30528e-22	2.3321e-19	5162.22	5856.94	0.374	0.064	5.83974	5.22834e-09	3.82178e-07	5044.45	5621.41	0.317	0.064	4.95548	7.21533e-07	1.98218e-05
ENSG00000156802	8	-	124332089	124408674	ATAD2	ATPase family, AAA domain containing 2 [Source:HGNC Symbol;Acc:HGNC:30123]	8:124332089-124408674	5730.99	6096.39	6018.73	5941.08	-0.037	0.051	-0.720757	0.471059	0.815223	5722.13	5347.86	-0.184	0.051	-3.62298	0.000291231	0.00503954	5817.5	5538.62	-0.135	0.051	-2.65838	0.00785179	0.0457772
ENSG00000105221	19	-	40736223	40791302	AKT2	v-akt murine thymoma viral oncogene homolog 2 [Source:HGNC Symbol;Acc:HGNC:392]	19:40736223-40791302	5730.69	5864.52	5851.69	5838.85	-0.005	0.04	-0.126047	0.899694	0.978665	5729.05	5593.58	-0.066	0.04	-1.64707	0.0995431	0.338796	5745.16	5625.8	-0.058	0.04	-1.45439	0.145839	0.360382
ENSG00000181789	3	+	128968448	128996614	COPG1	coatomer protein complex subunit gamma 1 [Source:HGNC Symbol;Acc:HGNC:2236]	3:128968448-128996614	5727.23	5478.8	5581.25	5683.7	0.051	0.043	1.18238	0.237057	0.629118	5634.58	5790.36	0.077	0.043	1.78741	0.0738714	0.286453	5717.42	5956.04	0.117	0.043	2.71414	0.0066449	0.0403261
ENSG00000171848	2	+	10262454	10271545	RRM2	ribonucleotide reductase M2 [Source:HGNC Symbol;Acc:HGNC:10452]	2:10262454-10271545	5721.51	5970.65	5860.31	5749.97	-0.053	0.061	-0.857017	0.391436	0.763043	5965.42	5960.2	-0.002	0.061	-0.0389104	0.968962	0.988209	5587.94	5205.23	-0.19	0.061	-3.10673	0.0018917	0.0151968
ENSG00000151208	10	-	79550548	79589200	DLG5	discs, large homolog 5 (Drosophila) [Source:HGNC Symbol;Acc:HGNC:2904]	10:79550548-79589200	5721.34	5435.16	5637.1	5839.04	0.1	0.045	2.22374	0.0261661	0.194006	5504.46	5573.76	0.034	0.045	0.760719	0.446825	0.731576	5736.27	6037.38	0.147	0.045	3.26774	0.00108411	0.00973033
ENSG00000149532	11	-	61170120	61197383	CPSF7	cleavage and polyadenylation specific factor 7 [Source:HGNC Symbol;Acc:HGNC:30098]	11:61170120-61197383	5708.34	5897.88	5725.13	5552.38	-0.086	0.04	-2.16738	0.0302057	0.210407	5840.34	5782.8	-0.028	0.04	-0.699209	0.484421	0.756564	5749.08	5600.28	-0.073	0.04	-1.85483	0.0636204	0.209272
ENSG00000164754	8	-	117858173	117887105	RAD21	RAD21 cohesin complex component [Source:HGNC Symbol;Acc:HGNC:9811]	8:117858173-117887105	5705.91	5797.58	5740.48	5683.39	-0.028	0.046	-0.602016	0.547163	0.855767	5570.03	5342.48	-0.115	0.046	-2.49389	0.0126352	0.0913251	5898.89	6000.21	0.049	0.046	1.0675	0.285744	0.54047
ENSG00000179820	19	+	54369476	54377510	MYADM	myeloid-associated differentiation marker [Source:HGNC Symbol;Acc:HGNC:7544]	19:54369476-54377510	5702.98	3221.44	7249.98	11278.5	1.506	0.12	12.5264	5.35139e-36	9.17942e-33	4166.01	5110.58	0.548	0.12	4.55719	5.18423e-06	0.000172076	3211.4	3201.36	-0.007	0.12	-0.0601134	0.952065	0.979888
ENSG00000125520	20	+	62371213	62374858	SLC2A4RG	SLC2A4 regulator [Source:HGNC Symbol;Acc:HGNC:15930]	20:62371213-62374858	5701.61	6153.46	5925.45	5697.45	-0.107	0.061	-1.74849	0.0803794	0.372894	5874.84	5596.23	-0.131	0.061	-2.15475	0.0311814	0.165147	5756.38	5359.3	-0.191	0.061	-3.14125	0.00168228	0.0138786
ENSG00000124164	20	+	56964177	57026157	VAPB	VAMP (vesicle-associated membrane protein)-associated protein B and C [Source:HGNC Symbol;Acc:HGNC:12649]	20:56964177-57026157	5670.72	5577.54	5662.1	5746.66	0.043	0.038	1.13219	0.257554	0.651129	5638.12	5698.69	0.031	0.038	0.822989	0.410514	0.702543	5618.78	5660.01	0.022	0.038	0.569486	0.569026	0.77438
ENSG00000167770	11	+	63753324	63765883	OTUB1	OTU deubiquitinase, ubiquitin aldehyde binding 1 [Source:HGNC Symbol;Acc:HGNC:23077]	11:63753324-63765883	5670.58	5584.32	5622.71	5661.1	0.019	0.058	0.333482	0.73877	0.930522	5831.78	6079.23	0.119	0.058	2.0478	0.0405792	0.196717	5470.99	5357.66	-0.057	0.058	-0.98252	0.325844	0.581507
ENSG00000121060	17	-	54965269	54991399	TRIM25	tripartite motif containing 25 [Source:HGNC Symbol;Acc:HGNC:12932]	17:54965269-54991399	5660.11	5156.37	5410.48	5664.59	0.134	0.039	3.47614	0.000508688	0.0104187	5609.75	6063.14	0.23	0.038	5.997	2.00997e-09	1.62774e-07	5456.37	5756.36	0.156	0.038	4.06795	4.74289e-05	0.000732582
ENSG00000197226	5	-	179289065	179294028	TBC1D9B	TBC1 domain family member 9B [Source:HGNC Symbol;Acc:HGNC:29097]	5:179289065-179294028	5659.95	5505.07	5490.5	5475.92	-0.007	0.048	-0.151157	0.879852	0.974699	5563.61	5622.16	0.03	0.048	0.630841	0.528144	0.783572	5770.86	6036.64	0.13	0.048	2.73882	0.00616598	0.0381907
ENSG00000182871	21	+	46825051	46933634	COL18A1	collagen, type XVIII, alpha 1 [Source:HGNC Symbol;Acc:HGNC:2195]	21:46825051-46933634	5659.31	5675.97	5689.78	5703.6	0.006	0.088	0.0701227	0.944096	0.987664	5593.14	5510.3	-0.039	0.088	-0.447323	0.654642	0.854727	5711.66	5747.36	0.016	0.088	0.18391	0.854084	0.936739
ENSG00000110917	12	+	121124671	121139667	MLEC	malectin [Source:HGNC Symbol;Acc:HGNC:28973]	12:121124671-121139667	5656.38	5774.97	5638.07	5501.18	-0.068	0.056	-1.22458	0.220734	0.610315	5668.35	5561.74	-0.053	0.056	-0.954867	0.339645	0.642455	5781.31	5787.65	0.002	0.056	0.0393789	0.968588	0.987949
ENSG00000182899	3	+	197676857	197683481	RPL35A	ribosomal protein L35a [Source:HGNC Symbol;Acc:HGNC:10345]	3:197676857-197683481	5650.07	5774.54	5805.01	5835.49	0.015	0.053	0.285434	0.775312	0.941258	5705.23	5635.93	-0.033	0.053	-0.621953	0.533973	0.786532	5564.43	5354.32	-0.105	0.053	-1.96484	0.0494333	0.175894
ENSG00000135390	12	-	54026509	54062996	ATP5G2	ATP synthase, H+ transporting, mitochondrial Fo complex subunit C2 (subunit 9) [Source:HGNC Symbol;Acc:HGNC:842]	12:54026509-54062996	5648.28	5676.12	5620.41	5564.7	-0.027	0.055	-0.488596	0.625128	0.889473	5743.32	5810.52	0.034	0.055	0.608417	0.542911	0.791775	5608.95	5541.78	-0.033	0.055	-0.591756	0.554014	0.764806
ENSG00000114391	3	-	101399934	101405556	RPL24	ribosomal protein L24 [Source:HGNC Symbol;Acc:HGNC:10325]	3:101399934-101405556	5640.1	5944.51	5908.51	5872.51	-0.017	0.045	-0.380034	0.70392	0.920026	5689.74	5434.96	-0.127	0.045	-2.78493	0.00535399	0.0490121	5626.47	5308.42	-0.16	0.045	-3.51394	0.000441507	0.00474852
ENSG00000203499	8	+	144816309	144828507	FAM83H-AS1	FAM83H antisense RNA 1 (head to head) [Source:HGNC Symbol;Acc:HGNC:48720]	8:144816309-144828507	5636.88	5121.52	5411.64	5701.76	0.149	0.059	2.54449	0.0109437	0.107577	5975.51	6829.49	0.4	0.058	6.85244	7.26015e-12	1.00494e-09	5008.14	4894.76	-0.064	0.059	-1.08607	0.277447	0.531571
ENSG00000196531	12	-	57106211	57113384	NACA	nascent polypeptide-associated complex alpha subunit [Source:HGNC Symbol;Acc:HGNC:7629]	12:57106211-57113384	5636.57	5657.43	5713.53	5769.63	0.028	0.042	0.662987	0.507339	0.832675	5602.59	5547.75	-0.028	0.042	-0.659234	0.509746	0.772407	5614.46	5571.49	-0.022	0.042	-0.51645	0.60554	0.797044
ENSG00000123144	19	-	12841453	12845471	C19orf43	chromosome 19 open reading frame 43 [Source:HGNC Symbol;Acc:HGNC:28424]	19:12841453-12845471	5629.17	5686.28	5676.29	5666.29	-0.004	0.046	-0.0879193	0.929941	0.984831	5575.79	5465.3	-0.055	0.046	-1.18566	0.235756	0.538117	5692.54	5698.8	0.005	0.046	0.0981587	0.921806	0.966509
ENSG00000065427	16	-	75661621	75681563	KARS	lysyl-tRNA synthetase [Source:HGNC Symbol;Acc:HGNC:6215]	16:75661621-75681563	5614.65	5807.06	5813.11	5819.15	0.003	0.052	0.0614247	0.951021	0.989361	5699.59	5592.12	-0.052	0.052	-1.00829	0.313318	0.618553	5523.66	5240.27	-0.144	0.052	-2.7659	0.00567654	0.0358356
ENSG00000142864	1	-	67873492	67896098	SERBP1	SERPINE1 mRNA binding protein 1 [Source:HGNC Symbol;Acc:HGNC:17860]	1:67873492-67896098	5613.45	5853.1	5812.41	5771.72	-0.02	0.053	-0.370382	0.711098	0.922378	5639.5	5425.9	-0.106	0.053	-1.99051	0.0465345	0.214675	5628.1	5403.1	-0.112	0.053	-2.10293	0.0354717	0.138437
ENSG00000152102	2	-	131805448	131851001	FAM168B	family with sequence similarity 168 member B [Source:HGNC Symbol;Acc:HGNC:27016]	2:131805448-131851001	5613.44	5487.89	5678.85	5869.81	0.095	0.057	1.65214	0.098505	0.414013	5518.14	5548.4	0.016	0.057	0.282637	0.777455	0.914954	5517.78	5547.68	0.016	0.057	0.277416	0.781461	0.89944
ENSG00000171490	16	-	11929055	11945442	RSL1D1	ribosomal L1 domain containing 1 [Source:HGNC Symbol;Acc:HGNC:24534]	16:11929055-11945442	5613.34	5652.03	5809.59	5967.16	0.076	0.056	1.34964	0.177133	0.552858	5703.98	5755.93	0.026	0.056	0.458491	0.6466	0.850692	5365.13	5078.24	-0.149	0.056	-2.65391	0.00795658	0.0461895
ENSG00000167085	17	-	47481413	47492242	PHB	prohibitin [Source:HGNC Symbol;Acc:HGNC:8912]	17:47481413-47492242	5610.01	5940.77	5817.01	5693.25	-0.058	0.066	-0.878444	0.379703	0.753345	5808.64	5676.51	-0.062	0.066	-0.93395	0.35033	0.652547	5535.15	5129.52	-0.202	0.066	-3.04658	0.00231464	0.0177818
ENSG00000179889	16	+	15068447	15130535	PDXDC1	pyridoxal-dependent decarboxylase domain containing 1 [Source:HGNC Symbol;Acc:HGNC:28995]	16:15068447-15130535	5598.93	5216.46	5433.71	5650.97	0.112	0.058	1.93911	0.0524881	0.294954	5287.97	5359.48	0.038	0.058	0.654134	0.513026	0.774542	5692.64	6168.81	0.234	0.058	4.06745	4.75309e-05	0.00073356
ENSG00000183255	21	-	46269499	46293624	PTTG1IP	pituitary tumor-transforming 1 interacting protein [Source:HGNC Symbol;Acc:HGNC:13524]	21:46269499-46293624	5579.52	5585.32	5623.02	5660.72	0.017	0.034	0.501363	0.616116	0.887695	5528.1	5470.88	-0.031	0.034	-0.907174	0.364315	0.66489	5593.23	5601.15	0.002	0.034	0.0524439	0.958175	0.982898
ENSG00000128641	2	+	192109910	192211000	MYO1B	myosin IB [Source:HGNC Symbol;Acc:HGNC:7596]	2:192109910-192211000	5572.1	4383.77	4456.69	4529.62	0.041	0.106	0.391686	0.69529	0.917251	5534.99	6686.21	0.533	0.106	5.04094	4.6326e-07	2.11249e-05	5536.27	6688.78	0.533	0.106	5.04551	4.52308e-07	1.30892e-05
ENSG00000120685	13	-	39584002	39612213	PROSER1	proline and serine rich 1 [Source:HGNC Symbol;Acc:HGNC:20291]	13:39584002-39612213	5569.56	5640.1	5724.33	5808.55	0.041	0.038	1.08091	0.279737	0.673146	5575.22	5510.34	-0.034	0.038	-0.905701	0.365094	0.665255	5479.67	5319.24	-0.084	0.038	-2.21711	0.0266152	0.11215
ENSG00000102225	X	+	47077258	47081779	CDK16	cyclin-dependent kinase 16 [Source:HGNC Symbol;Acc:HGNC:8749]	X:47077258-47081779	5560.29	5641.34	5570.96	5500.57	-0.034	0.044	-0.78834	0.430498	0.787677	5504	5366.67	-0.069	0.044	-1.58373	0.113256	0.36614	5686.96	5732.59	0.024	0.044	0.547324	0.584156	0.783456
ENSG00000215030	17	-	17286690	17287326	RPL13P12	ribosomal protein L13 pseudogene 12 [Source:HGNC Symbol;Acc:HGNC:35701]	17:17286690-17287326	5556.89	5522.54	5637.69	5752.84	0.057	0.061	0.942933	0.345715	0.725575	5541.35	5560.17	0.01	0.061	0.168181	0.866441	0.95159	5457.27	5392	-0.033	0.061	-0.538727	0.590075	0.787168
ENSG00000182809	14	+	105939298	105946031	CRIP2	cysteine-rich protein 2 [Source:HGNC Symbol;Acc:HGNC:2361]	14:105939298-105946031	5554.77	6066.76	5935.55	5804.35	-0.061	0.069	-0.886356	0.375426	0.750049	5740.97	5415.18	-0.156	0.069	-2.27743	0.0227606	0.134571	5499.78	4932.8	-0.284	0.069	-4.14516	3.39584e-05	0.000554284
ENSG00000186350	9	+	137208943	137298240	RXRA	retinoid X receptor alpha [Source:HGNC Symbol;Acc:HGNC:10477]	9:137208943-137298240	5545.63	5585.29	5174.53	4763.77	-0.221	0.061	-3.64259	0.000269905	0.00624239	5748.67	5912.05	0.079	0.061	1.30194	0.192935	0.485793	5753.35	5921.41	0.081	0.061	1.33574	0.181635	0.41308
ENSG00000155368	2	+	120124496	120130126	DBI	diazepam binding inhibitor (GABA receptor modulator, acyl-CoA binding protein) [Source:HGNC Symbol;Acc:HGNC:2690]	2:120124496-120130126	5545.42	5323.28	5480.94	5638.6	0.081	0.053	1.51513	0.12974	0.478255	5302.92	5282.56	-0.01	0.053	-0.192159	0.847618	0.943317	5630.26	5937.24	0.153	0.053	2.87311	0.00406457	0.0276504
ENSG00000215021	12	-	7074489	7076738	PHB2	prohibitin 2 [Source:HGNC Symbol;Acc:HGNC:30306]	12:7074489-7076738	5543.38	5979.01	5790.86	5602.72	-0.09	0.057	-1.59484	0.110747	0.440847	5669.73	5360.45	-0.151	0.057	-2.67941	0.00737526	0.0623503	5605.17	5231.33	-0.186	0.057	-3.28494	0.00102005	0.00926047
ENSG00000116133	1	-	55315305	55352891	DHCR24	24-dehydrocholesterol reductase [Source:HGNC Symbol;Acc:HGNC:2859]	1:55315305-55352891	5542.71	4646.96	4969.5	5292.03	0.179	0.066	2.71704	0.00658689	0.0744205	5054.33	5461.7	0.223	0.066	3.37988	0.000725169	0.0103458	5708.55	6770.14	0.519	0.066	7.88384	3.17461e-15	3.79017e-13
ENSG00000101150	20	+	62496595	62521777	TPD52L2	tumor protein D52-like 2 [Source:HGNC Symbol;Acc:HGNC:12007]	20:62496595-62521777	5541.16	5364.6	5592.71	5820.83	0.116	0.047	2.48356	0.0130077	0.121498	5426.84	5489.07	0.033	0.047	0.703034	0.482034	0.754985	5427.37	5490.14	0.033	0.047	0.710794	0.477212	0.708558
ENSG00000083307	8	+	102504659	102681954	GRHL2	grainyhead-like transcription factor 2 [Source:HGNC Symbol;Acc:HGNC:2799]	8:102504659-102681954	5533.15	6048.12	5519.32	4990.52	-0.267	0.063	-4.23686	2.26664e-05	0.000801658	5732.27	5416.43	-0.154	0.063	-2.44494	0.0144877	0.100162	5862.83	5677.54	-0.088	0.063	-1.40652	0.159568	0.381711
ENSG00000197111	12	+	53835524	53861312	PCBP2	poly(rC) binding protein 2 [Source:HGNC Symbol;Acc:HGNC:8648]	12:53835524-53861312	5529.98	5431.68	5561.89	5692.1	0.066	0.035	1.89598	0.0579631	0.312333	5516.32	5600.96	0.044	0.035	1.25324	0.210118	0.507504	5413.44	5395.2	-0.01	0.035	-0.288605	0.772883	0.894332
ENSG00000184432	3	-	139074441	139077963	COPB2	coatomer protein complex subunit beta 2 (beta prime) [Source:HGNC Symbol;Acc:HGNC:2232]	3:139074441-139077963	5529.44	5436.72	5442.85	5448.97	0.003	0.051	0.0567761	0.954724	0.990338	5316.19	5195.66	-0.064	0.051	-1.2557	0.209223	0.506438	5736.55	6036.39	0.147	0.051	2.87184	0.00408085	0.0277162
ENSG00000064961	19	+	3572774	3576942	HMG20B	high mobility group 20B [Source:HGNC Symbol;Acc:HGNC:5002]	19:3572774-3576942	5528.69	5603.6	5600.15	5596.7	-0.001	0.048	-0.0198885	0.984132	0.996807	5520.87	5438.14	-0.041	0.048	-0.857896	0.39095	0.686537	5539.95	5476.3	-0.032	0.048	-0.657153	0.511083	0.73449
ENSG00000175061	17	+	16342135	16373767	LRRC75A-AS1	LRRC75A antisense RNA 1 [Source:HGNC Symbol;Acc:HGNC:28619]	17:16342135-16373767	5516.5	5379.72	5527.78	5675.84	0.077	0.047	1.62326	0.104535	0.425835	5558.57	5737.41	0.092	0.047	1.95554	0.0505188	0.225366	5326.37	5273.02	-0.027	0.047	-0.565932	0.57144	0.775601
ENSG00000124762	6	+	36644304	36652288	CDKN1A	cyclin-dependent kinase inhibitor 1A (p21, Cip1) [Source:HGNC Symbol;Acc:HGNC:1784]	6:36644304-36652288	5515.17	5594.52	5612.13	5629.74	0.008	0.076	0.10169	0.919003	0.982498	5378.52	5162.53	-0.11	0.076	-1.45518	0.145619	0.418748	5634.21	5673.9	0.018	0.076	0.240587	0.809876	0.914349
ENSG00000142937	1	+	45240922	45243759	RPS8	ribosomal protein S8 [Source:HGNC Symbol;Acc:HGNC:10441]	1:45240922-45243759	5509.07	5424.15	5619.35	5814.55	0.099	0.045	2.18938	0.0285695	0.203556	5434.27	5444.4	0.007	0.045	0.148144	0.882229	0.95706	5388.67	5353.19	-0.017	0.045	-0.383123	0.701628	0.857646
ENSG00000129250	17	+	4901242	4931696	KIF1C	kinesin family member 1C [Source:HGNC Symbol;Acc:HGNC:6317]	17:4901242-4931696	5506.82	5918.01	5769.35	5620.7	-0.072	0.057	-1.26649	0.205339	0.58913	5530.82	5143.63	-0.196	0.057	-3.4466	0.000567687	0.00846413	5631.47	5344.93	-0.142	0.057	-2.50687	0.0121805	0.0634878
ENSG00000146223	6	+	42847355	42855039	RPL7L1	ribosomal protein L7 like 1 [Source:HGNC Symbol;Acc:HGNC:21370]	6:42847355-42855039	5504.36	5751.1	5715.81	5680.52	-0.018	0.047	-0.391939	0.695103	0.91718	5547.48	5343.87	-0.104	0.047	-2.23856	0.0251844	0.143416	5496.53	5241.97	-0.131	0.047	-2.82435	0.00473773	0.0312496
ENSG00000156030	14	-	74181824	74253961	ELMSAN1	ELM2 and Myb/SANT-like domain containing 1 [Source:HGNC Symbol;Acc:HGNC:19853]	14:74181824-74253961	5498.83	5139.51	5809.29	6479.06	0.311	0.082	3.76647	0.00016557	0.00421794	5074.2	5008.9	-0.034	0.082	-0.414563	0.678462	0.86711	5253.69	5367.87	0.058	0.082	0.708912	0.478379	0.709348
ENSG00000125944	1	-	23630263	23633125	HNRNPR	heterogeneous nuclear ribonucleoprotein R [Source:HGNC Symbol;Acc:HGNC:5047]	1:23630263-23633125	5498.79	5666.09	5645.03	5623.97	-0.01	0.058	-0.177588	0.859047	0.967956	5473.15	5280.22	-0.098	0.058	-1.69838	0.0894363	0.318416	5545.49	5424.89	-0.06	0.058	-1.04665	0.295262	0.54956
ENSG00000115268	19	+	1438357	1440493	RPS15	ribosomal protein S15 [Source:HGNC Symbol;Acc:HGNC:10388]	19:1438357-1440493	5495.43	5599.21	5571.63	5544.04	-0.013	0.063	-0.201662	0.840181	0.961575	5599.83	5600.45	0.002	0.063	0.0275875	0.977991	0.992394	5418.61	5238	-0.091	0.063	-1.44438	0.148633	0.364545
ENSG00000185591	12	+	53773959	53776361	SP1	Sp1 transcription factor [Source:HGNC Symbol;Acc:HGNC:11205]	12:53773959-53776361	5495.07	5056.24	5254.98	5453.71	0.106	0.051	2.09666	0.036024	0.235927	5082.01	5107.78	0.014	0.051	0.271261	0.78619	0.919358	5709.39	6362.53	0.323	0.051	6.37695	1.80644e-10	1.08175e-08
ENSG00000152234	18	-	43664109	43684199	ATP5A1	ATP synthase, H+ transporting, mitochondrial F1 complex, alpha subunit 1, cardiac muscle [Source:HGNC Symbol;Acc:HGNC:823]	18:43664109-43684199	5491.2	5631.43	5622	5612.57	-0.003	0.039	-0.0789041	0.937109	0.986051	5457.47	5283.52	-0.089	0.039	-2.30487	0.0211739	0.127902	5534.36	5437.29	-0.048	0.038	-1.24106	0.214582	0.457224
ENSG00000179632	8	+	145159401	145162514	MAF1	MAF1 homolog, negative regulator of RNA polymerase III [Source:HGNC Symbol;Acc:HGNC:24966]	8:145159401-145162514	5480.63	5398.05	5435.29	5472.52	0.02	0.059	0.332747	0.739325	0.930522	5266.71	5135.36	-0.069	0.059	-1.16193	0.245264	0.54945	5657.31	5916.57	0.128	0.059	2.17241	0.0298247	0.121897
ENSG00000108829	17	-	48452419	48462495	LRRC59	leucine rich repeat containing 59 [Source:HGNC Symbol;Acc:HGNC:28817]	17:48452419-48462495	5477.81	5423.62	5587.51	5751.39	0.083	0.049	1.68356	0.0922671	0.398662	5581.39	5739.15	0.08	0.049	1.63141	0.102804	0.345817	5210.35	4997.08	-0.115	0.049	-2.34616	0.018968	0.0881802
ENSG00000073578	5	+	218355	256815	SDHA	succinate dehydrogenase complex subunit A, flavoprotein (Fp) [Source:HGNC Symbol;Acc:HGNC:10680]	5:218355-256815	5477.2	5623	5497.04	5371.08	-0.064	0.041	-1.56905	0.116637	0.452245	5398	5173	-0.116	0.041	-2.86487	0.00417178	0.0407919	5682.36	5741.72	0.031	0.041	0.769485	0.441605	0.680107
ENSG00000138668	4	-	83273650	83295109	HNRNPD	heterogeneous nuclear ribonucleoprotein D [Source:HGNC Symbol;Acc:HGNC:5036]	4:83273650-83295109	5474.03	5769.38	5699.35	5629.33	-0.033	0.083	-0.396889	0.691449	0.915881	5354.81	4940.23	-0.207	0.083	-2.49759	0.0125042	0.0906377	5663.28	5557.17	-0.05	0.083	-0.6042	0.545711	0.75873
ENSG00000231925	6	-	33267470	33282164	TAPBP	TAP binding protein (tapasin) [Source:HGNC Symbol;Acc:HGNC:11566]	6:33267470-33282164	5467.63	5095.28	5080.65	5066.02	-0.008	0.05	-0.159244	0.873477	0.972714	5295.37	5495.46	0.106	0.05	2.11423	0.034496	0.176032	5654.52	6213.76	0.279	0.05	5.5677	2.58125e-08	1.00393e-06
ENSG00000132002	19	-	14625581	14629232	DNAJB1	DnaJ heat shock protein family (Hsp40) member B1 [Source:HGNC Symbol;Acc:HGNC:5270]	19:14625581-14629232	5463.07	5212.68	5501.86	5791.04	0.133	0.107	1.23942	0.215189	0.602482	5317.98	5423.29	0.05	0.107	0.467275	0.640303	0.847643	5318.98	5425.27	0.051	0.107	0.472752	0.63639	0.817601
ENSG00000106244	7	-	98989670	98995583	PDAP1	PDGFA associated protein 1 [Source:HGNC Symbol;Acc:HGNC:14634]	7:98989670-98995583	5462.93	5605.88	5643.33	5680.78	0.019	0.062	0.306684	0.759084	0.936469	5460.78	5315.68	-0.073	0.062	-1.16907	0.242374	0.546158	5427.63	5249.37	-0.09	0.062	-1.45073	0.146855	0.362044
ENSG00000182774	15	-	83205503	83209315	RPS17	ribosomal protein S17 [Source:HGNC Symbol;Acc:HGNC:10397]	15:83205503-83209315	5462.25	5547.4	5668.49	5789.59	0.06	0.049	1.23565	0.21659	0.604514	5459.5	5371.6	-0.045	0.049	-0.923714	0.355635	0.657466	5343.92	5140.43	-0.107	0.049	-2.19752	0.0279836	0.116409
ENSG00000071564	19	-	1609290	1615797	TCF3	transcription factor 3 [Source:HGNC Symbol;Acc:HGNC:11633]	19:1609290-1615797	5459.55	5840.44	5621.18	5401.93	-0.109	0.053	-2.06852	0.038591	0.245096	5521.31	5202.18	-0.162	0.053	-3.06273	0.00219325	0.0249015	5617.04	5393.65	-0.111	0.053	-2.1091	0.0349363	0.136939
ENSG00000117713	1	+	27022523	27108595	ARID1A	AT-rich interaction domain 1A [Source:HGNC Symbol;Acc:HGNC:11110]	1:27022523-27108595	5459.23	5478.93	5546.7	5614.47	0.033	0.067	0.501416	0.616078	0.887695	5475.65	5472.36	-0.002	0.067	-0.0321683	0.974338	0.990786	5375.04	5271.14	-0.054	0.067	-0.807941	0.419125	0.661044
ENSG00000182670	21	+	38445525	38507711	TTC3	tetratricopeptide repeat domain 3 [Source:HGNC Symbol;Acc:HGNC:12393]	21:38445525-38507711	5457.95	5389.52	5366.38	5343.24	-0.012	0.058	-0.214049	0.830509	0.958613	5216.33	5043.14	-0.093	0.058	-1.6174	0.105791	0.352403	5722.71	6055.89	0.162	0.058	2.81483	0.00488024	0.0320559
ENSG00000131844	5	+	70883114	70953042	MCCC2	methylcrotonoyl-CoA carboxylase 2 [Source:HGNC Symbol;Acc:HGNC:6937]	5:70883114-70953042	5454.35	5433.98	5462.7	5491.42	0.015	0.04	0.366186	0.714226	0.923088	5353.13	5272.29	-0.043	0.04	-1.06824	0.285412	0.592208	5526.84	5619.71	0.048	0.04	1.18693	0.235255	0.48337
ENSG00000105699	19	+	35739232	35753626	LSR	lipolysis stimulated lipoprotein receptor [Source:HGNC Symbol;Acc:HGNC:29572]	19:35739232-35753626	5448.78	5308.2	5441.35	5574.5	0.068	0.046	1.47349	0.140619	0.496898	5404.39	5500.58	0.05	0.046	1.07435	0.282667	0.59016	5360.02	5411.84	0.027	0.046	0.573509	0.5663	0.772405
ENSG00000166794	15	-	64448010	64455404	PPIB	peptidylprolyl isomerase B (cyclophilin B) [Source:HGNC Symbol;Acc:HGNC:9255]	15:64448010-64455404	5445.31	5817.54	5695.34	5573.14	-0.062	0.048	-1.28711	0.198055	0.579661	5597.41	5377.29	-0.112	0.048	-2.33667	0.0194561	0.121591	5415.4	5013.26	-0.211	0.048	-4.39979	1.08358e-05	0.000205695
ENSG00000119596	14	+	75230068	75302893	YLPM1	YLP motif containing 1 [Source:HGNC Symbol;Acc:HGNC:17798]	14:75230068-75302893	5440.34	5258.77	5406.08	5553.38	0.076	0.054	1.39101	0.164222	0.535492	5466.1	5673.42	0.105	0.054	1.93661	0.0527933	0.231856	5267.28	5275.8	0.003	0.054	0.0627145	0.949994	0.979509
ENSG00000087274	4	+	2845583	2902040	ADD1	adducin 1 [Source:HGNC Symbol;Acc:HGNC:243]	4:2845583-2902040	5434.45	5443.78	5430.69	5417.59	-0.006	0.027	-0.217235	0.828025	0.95702	5429.89	5415.99	-0.006	0.027	-0.232968	0.815786	0.931529	5452.1	5460.42	0.005	0.027	0.204613	0.837874	0.927947
ENSG00000131165	16	-	89710838	89724253	CHMP1A	charged multivesicular body protein 1A [Source:HGNC Symbol;Acc:HGNC:8740]	16:89710838-89724253	5432.58	5425.35	5457.9	5490.46	0.017	0.041	0.422719	0.672501	0.908955	5404.73	5384.12	-0.01	0.041	-0.246135	0.805578	0.927113	5427.88	5430.4	0.002	0.041	0.042045	0.966463	0.986816
ENSG00000248923	5	-	134260337	134262149	MTND5P11	mitochondrially encoded NADH:ubiquinone oxidoreductase core subunit 5 pseudogene 11 [Source:HGNC Symbol;Acc:HGNC:42273]	5:134260337-134262149	5430.3	6125.57	5735.04	5344.52	-0.096	0.159	-0.599355	0.548936	0.856938	5845.8	5566.04	-0.068	0.159	-0.42343	0.671982	0.8638	5405.32	4685.08	-0.184	0.159	-1.15672	0.247385	0.497944
ENSG00000168003	11	+	62623517	62656352	SLC3A2	solute carrier family 3 (amino acid transporter heavy chain), member 2 [Source:HGNC Symbol;Acc:HGNC:11026]	11:62623517-62656352	5419.31	4910.71	5211.28	5511.85	0.137	0.122	1.1218	0.261949	0.655955	5728.66	6546.6	0.342	0.122	2.8037	0.00505198	0.0469298	4809.4	4708.09	-0.05	0.122	-0.410928	0.681125	0.844906
ENSG00000148180	9	+	123970071	124027464	GSN	gelsolin [Source:HGNC Symbol;Acc:HGNC:4620]	9:123970071-124027464	5413.31	4909.83	5162.91	5416	0.124	0.104	1.1993	0.23041	0.62244	5184.8	5459.77	0.135	0.104	1.29707	0.194606	0.487689	5388.73	5867.62	0.226	0.104	2.18043	0.0292259	0.120242
ENSG00000167004	15	+	44038589	44065477	PDIA3	protein disulfide isomerase family A member 3 [Source:HGNC Symbol;Acc:HGNC:4606]	15:44038589-44065477	5411.9	5552.64	5551.01	5549.39	-0.001	0.051	-0.0288539	0.976981	0.994806	5417.93	5283.22	-0.071	0.051	-1.39466	0.163119	0.444539	5407.5	5262.37	-0.076	0.051	-1.5028	0.132891	0.3409
ENSG00000197622	1	-	151023446	151042801	CDC42SE1	CDC42 small effector 1 [Source:HGNC Symbol;Acc:HGNC:17719]	1:151023446-151042801	5409.53	5364.71	5216.37	5068.02	-0.08	0.042	-1.90536	0.0567333	0.308533	5471.02	5577.33	0.056	0.042	1.34007	0.180224	0.468678	5496.38	5628.05	0.069	0.042	1.65327	0.098275	0.280282
ENSG00000170004	17	+	7788123	7816078	CHD3	chromodomain helicase DNA binding protein 3 [Source:HGNC Symbol;Acc:HGNC:1918]	17:7788123-7816078	5399.73	5186.15	5159.45	5132.74	-0.015	0.051	-0.294839	0.768117	0.939114	5116.49	5046.82	-0.039	0.051	-0.76283	0.445565	0.730886	5709.67	6233.19	0.257	0.051	5.02912	4.92728e-07	1.41719e-05
ENSG00000179091	8	+	145149929	145152428	CYC1	cytochrome c-1 [Source:HGNC Symbol;Acc:HGNC:2579]	8:145149929-145152428	5399.14	5609.7	5538.97	5468.24	-0.034	0.067	-0.510175	0.609929	0.8858	5503.34	5396.98	-0.052	0.067	-0.774668	0.438536	0.724993	5365.68	5121.65	-0.124	0.067	-1.85463	0.0636497	0.209332
ENSG00000143442	1	-	151375199	151414680	POGZ	pogo transposable element with ZNF domain [Source:HGNC Symbol;Acc:HGNC:18801]	1:151375199-151414680	5393.75	5439.46	5342.05	5244.64	-0.052	0.05	-1.04402	0.296474	0.687342	5416.21	5392.96	-0.013	0.05	-0.265025	0.79099	0.921244	5468.71	5497.96	0.014	0.05	0.285377	0.775355	0.895835
ENSG00000136699	2	-	130908980	130939152	SMPD4	sphingomyelin phosphodiesterase 4 [Source:HGNC Symbol;Acc:HGNC:32949]	2:130908980-130939152	5376.23	5787.01	5658.12	5529.23	-0.065	0.049	-1.31325	0.189099	0.567489	5508.95	5230.89	-0.142	0.049	-2.89082	0.00384237	0.0382025	5372.41	4957.82	-0.218	0.049	-4.42942	9.44871e-06	0.000182839
ENSG00000149428	11	-	118914899	118927848	HYOU1	hypoxia up-regulated 1 [Source:HGNC Symbol;Acc:HGNC:16931]	11:118914899-118927848	5361.62	5687.93	5572.34	5456.74	-0.059	0.05	-1.1652	0.243939	0.635438	5415.18	5142.44	-0.142	0.05	-2.81669	0.00485212	0.045616	5423.65	5159.36	-0.138	0.05	-2.72908	0.00635105	0.0390295
ENSG00000164889	7	+	150754296	150761831	SLC4A2	solute carrier family 4 (anion exchanger), member 2 [Source:HGNC Symbol;Acc:HGNC:11028]	7:150754296-150761831	5360.11	5680.82	5643.16	5605.5	-0.019	0.048	-0.387023	0.698739	0.919325	5288.15	4895.48	-0.21	0.048	-4.3531	1.34227e-05	0.000394535	5469.72	5258.62	-0.109	0.048	-2.26087	0.0237672	0.103338
ENSG00000090061	14	+	99947505	99968713	CCNK	cyclin K [Source:HGNC Symbol;Acc:HGNC:1596]	14:99947505-99968713	5358.16	5584.89	5576.55	5568.2	-0.005	0.048	-0.104217	0.916998	0.982013	5344.29	5103.69	-0.128	0.048	-2.67538	0.00746452	0.0627683	5380.37	5175.86	-0.108	0.048	-2.26208	0.0236922	0.103154
ENSG00000128833	15	-	52484518	52587995	MYO5C	myosin VC [Source:HGNC Symbol;Acc:HGNC:7604]	15:52484518-52587995	5358.01	5424.15	5433.66	5443.18	0.005	0.064	0.0765137	0.93901	0.986158	5287.05	5149.94	-0.072	0.064	-1.11575	0.264527	0.570517	5419.45	5414.76	-0.002	0.064	-0.037447	0.970129	0.988263
ENSG00000160007	19	+	47421932	47508334	ARHGAP35	Rho GTPase activating protein 35 [Source:HGNC Symbol;Acc:HGNC:4591]	19:47421932-47508334	5352.4	5103.64	5222.39	5341.14	0.062	0.058	1.07728	0.281357	0.674684	5394.71	5685.79	0.15	0.058	2.58065	0.00986133	0.0765567	5191.33	5279.03	0.046	0.058	0.791734	0.428516	0.668353
ENSG00000172725	11	-	67205518	67211263	CORO1B	coronin, actin binding protein, 1B [Source:HGNC Symbol;Acc:HGNC:2253]	11:67205518-67211263	5343.98	5175.14	5165.86	5156.58	-0.004	0.045	-0.100201	0.920185	0.982498	5178.64	5182.15	0.003	0.045	0.0618954	0.950646	0.980539	5518.6	5862.05	0.177	0.045	3.96757	7.26077e-05	0.00104655
ENSG00000114353	3	+	50263723	50296330	GNAI2	guanine nucleotide binding protein (G protein), alpha inhibiting activity polypeptide 2 [Source:HGNC Symbol;Acc:HGNC:4385]	3:50263723-50296330	5334.57	5575.86	5469.15	5362.43	-0.055	0.058	-0.942431	0.345972	0.725942	5359.96	5144.07	-0.113	0.058	-1.94022	0.0523532	0.230286	5415.9	5255.94	-0.083	0.058	-1.4268	0.153639	0.371864
ENSG00000213585	5	-	133307605	133340433	VDAC1	voltage-dependent anion channel 1 [Source:HGNC Symbol;Acc:HGNC:12669]	5:133307605-133340433	5324.18	5443.36	5455.3	5467.24	0.005	0.044	0.112927	0.910089	0.980419	5274.92	5106.48	-0.091	0.044	-2.08616	0.0369639	0.184319	5361.5	5279.64	-0.044	0.044	-1.01053	0.312243	0.567094
ENSG00000163125	1	+	150335566	150446032	RPRD2	regulation of nuclear pre-mRNA domain containing 2 [Source:HGNC Symbol;Acc:HGNC:29039]	1:150335566-150446032	5321.45	5377.79	5395.01	5412.22	0.008	0.042	0.193131	0.846856	0.964249	5290.52	5203.26	-0.048	0.042	-1.13569	0.256085	0.561821	5335.16	5292.53	-0.024	0.042	-0.566627	0.570967	0.775521
ENSG00000084090	2	-	96850596	96874556	STARD7	StAR related lipid transfer domain containing 7 [Source:HGNC Symbol;Acc:HGNC:18063]	2:96850596-96874556	5313.97	5280.43	5305.36	5330.28	0.014	0.049	0.286993	0.774118	0.940778	5347.35	5414.27	0.037	0.049	0.747354	0.45485	0.736706	5255.66	5230.88	-0.012	0.049	-0.245954	0.805718	0.912369
ENSG00000196396	20	+	49126890	49201299	PTPN1	protein tyrosine phosphatase, non-receptor type 1 [Source:HGNC Symbol;Acc:HGNC:9642]	20:49126890-49201299	5310.61	5256.3	5326.07	5395.85	0.037	0.043	0.847192	0.396888	0.76677	5391.33	5526.36	0.071	0.043	1.64295	0.100394	0.340643	5160.11	5063.93	-0.053	0.043	-1.22029	0.222356	0.466633
ENSG00000086062	9	-	33104079	33167354	B4GALT1	UDP-Gal:betaGlcNAc beta 1,4- galactosyltransferase, polypeptide 1 [Source:HGNC Symbol;Acc:HGNC:924]	9:33104079-33167354	5304.65	4612.58	4974.57	5336.55	0.184	0.104	1.77846	0.0753289	0.359511	5030.09	5447.6	0.211	0.104	2.03266	0.0420866	0.201572	5217.21	5821.85	0.295	0.104	2.84661	0.00441881	0.0294945
ENSG00000162613	1	-	78409739	78411580	FUBP1	far upstream element (FUSE) binding protein 1 [Source:HGNC Symbol;Acc:HGNC:4004]	1:78409739-78411580	5294.44	5332.44	5493.82	5655.2	0.083	0.041	2.01483	0.0439226	0.264745	5305.54	5278.64	-0.015	0.041	-0.353889	0.723422	0.889632	5121.96	4911.49	-0.117	0.041	-2.8282	0.00468105	0.030951
ENSG00000162889	1	+	206858288	206906208	MAPKAPK2	mitogen-activated protein kinase-activated protein kinase 2 [Source:HGNC Symbol;Acc:HGNC:6887]	1:206858288-206906208	5286.59	5225.91	5462.75	5699.6	0.123	0.05	2.46972	0.0135219	0.124469	5126.41	5026.91	-0.053	0.05	-1.06269	0.287921	0.594767	5209.91	5193.92	-0.007	0.05	-0.148268	0.882131	0.948305
ENSG00000063245	19	+	56186591	56207132	EPN1	epsin 1 [Source:HGNC Symbol;Acc:HGNC:21604]	19:56186591-56207132	5285.31	5323.8	5261.39	5198.97	-0.032	0.073	-0.437738	0.661576	0.904002	5215.73	5107.67	-0.056	0.072	-0.765616	0.443905	0.729515	5417.31	5510.81	0.048	0.072	0.660625	0.508853	0.733118
ENSG00000086598	12	+	124069077	124083116	TMED2	transmembrane p24 trafficking protein 2 [Source:HGNC Symbol;Acc:HGNC:16996]	12:124069077-124083116	5281.61	5428.52	5390.06	5351.61	-0.022	0.042	-0.520506	0.602711	0.881748	5251.39	5074.26	-0.097	0.042	-2.32586	0.0200263	0.123884	5350.28	5272.04	-0.043	0.042	-1.0307	0.302681	0.556818
ENSG00000110075	11	+	68228185	68382797	PPP6R3	protein phosphatase 6 regulatory subunit 3 [Source:HGNC Symbol;Acc:HGNC:1173]	11:68228185-68382797	5270.84	5044.83	5241.38	5437.92	0.105	0.043	2.43733	0.0147962	0.132304	5127.16	5209.49	0.045	0.043	1.03328	0.301472	0.607237	5217.97	5391.11	0.093	0.043	2.15442	0.0312072	0.125742
ENSG00000092820	6	-	159186772	159239259	EZR	ezrin [Source:HGNC Symbol;Acc:HGNC:12691]	6:159186772-159239259	5269.51	4721.73	4994.41	5267.09	0.155	0.041	3.78822	0.000151733	0.00393359	4988.63	5255.53	0.153	0.041	3.73012	0.000191389	0.00357448	5277.71	5833.68	0.3	0.041	7.35791	1.86818e-13	1.73841e-11
ENSG00000121774	1	+	32479429	32509483	KHDRBS1	KH domain containing, RNA binding, signal transduction associated 1 [Source:HGNC Symbol;Acc:HGNC:18116]	1:32479429-32509483	5269.18	5240.68	5326.06	5411.43	0.046	0.031	1.47146	0.141168	0.497739	5240.11	5239.54	0	0.031	0.0148082	0.988185	0.996207	5212.87	5185.06	-0.015	0.031	-0.460794	0.644946	0.822793
ENSG00000117450	1	-	45976707	45987609	PRDX1	peroxiredoxin 1 [Source:HGNC Symbol;Acc:HGNC:9352]	1:45976707-45987609	5265.69	5630.31	5603.66	5577.02	-0.012	0.049	-0.248217	0.803966	0.950458	5485.4	5340.49	-0.073	0.049	-1.48251	0.138204	0.40702	5072.64	4514.97	-0.309	0.05	-6.24366	4.27454e-10	2.4007e-08
ENSG00000095787	10	+	28821421	28912041	WAC	WW domain containing adaptor with coiled-coil [Source:HGNC Symbol;Acc:HGNC:17327]	10:28821421-28912041	5251.9	5236.62	5283.76	5330.9	0.024	0.056	0.430407	0.6669	0.906409	5083.65	4930.68	-0.085	0.056	-1.50955	0.131158	0.395928	5373.01	5509.41	0.07	0.056	1.25027	0.2112	0.453428
ENSG00000177954	1	+	153963234	153964626	RPS27	ribosomal protein S27 [Source:HGNC Symbol;Acc:HGNC:10416]	1:153963234-153964626	5251.22	5108.5	5258.43	5408.35	0.081	0.047	1.71421	0.0864898	0.387107	5244.3	5380.1	0.074	0.047	1.56583	0.117389	0.373642	5108.21	5107.92	0.001	0.047	0.0190625	0.984791	0.994231
ENSG00000159202	17	+	46985730	47006418	UBE2Z	ubiquitin conjugating enzyme E2Z [Source:HGNC Symbol;Acc:HGNC:25847]	17:46985730-47006418	5249.94	5242.34	5243.64	5244.93	0.002	0.035	0.0618834	0.950656	0.989361	5267.71	5293.08	0.015	0.035	0.439231	0.660494	0.858189	5230.87	5219.4	-0.005	0.035	-0.133451	0.893836	0.953295
ENSG00000185164	16	-	18511181	18573533	NOMO2	NODAL modulator 2 [Source:HGNC Symbol;Acc:HGNC:22652]	16:18511181-18573533	5249.82	5490.85	5380.97	5271.1	-0.057	0.07	-0.814391	0.415421	0.778093	5369.26	5247.67	-0.063	0.07	-0.904268	0.365853	0.665272	5240.26	4989.67	-0.132	0.07	-1.89297	0.0583613	0.196641
ENSG00000011451	19	-	15532318	15560762	WIZ	widely interspaced zinc finger motifs [Source:HGNC Symbol;Acc:HGNC:30917]	19:15532318-15560762	5247.05	5187.67	5177.76	5167.86	-0.005	0.06	-0.0787107	0.937263	0.986051	5302.02	5416.37	0.061	0.06	1.00847	0.313231	0.618507	5201.98	5216.28	0.008	0.06	0.13808	0.890177	0.951659
ENSG00000136240	7	-	6485583	6523821	KDELR2	KDEL endoplasmic reticulum protein retention receptor 2 [Source:HGNC Symbol;Acc:HGNC:6305]	7:6485583-6523821	5244.74	5129.22	5272.65	5416.08	0.077	0.028	2.738	0.00618146	0.0713732	5113.78	5098.35	-0.009	0.028	-0.335258	0.73743	0.897228	5232.27	5335.32	0.056	0.028	1.98327	0.0473372	0.170396
ENSG00000142453	19	+	10982188	11033448	CARM1	coactivator associated arginine methyltransferase 1 [Source:HGNC Symbol;Acc:HGNC:23393]	19:10982188-11033448	5238.71	5481.48	5309.34	5137.2	-0.091	0.047	-1.95706	0.0503408	0.288078	5172.39	4863.3	-0.168	0.047	-3.60261	0.000315035	0.00535586	5477.17	5472.86	-0.002	0.047	-0.0363601	0.970995	0.988863
ENSG00000010278	12	+	6308880	6347425	CD9	CD9 molecule [Source:HGNC Symbol;Acc:HGNC:1709]	12:6308880-6347425	5238.46	5364.98	5507.76	5650.54	0.07	0.077	0.905242	0.365337	0.74228	5218.68	5072.37	-0.076	0.077	-0.988091	0.323108	0.62791	5115.46	4865.94	-0.132	0.077	-1.71395	0.0865371	0.257012
ENSG00000189143	7	+	73213871	73243696	CLDN4	claudin 4 [Source:HGNC Symbol;Acc:HGNC:2046]	7:73213871-73243696	5232.57	4269.78	4816.72	5363.66	0.317	0.061	5.19919	2.00154e-07	1.25609e-05	5012.97	5756.17	0.415	0.061	6.81174	9.64281e-12	1.29403e-09	4905.23	5540.69	0.362	0.061	5.94184	2.81848e-09	1.30815e-07
ENSG00000131747	17	-	38544767	38574202	TOP2A	topoisomerase (DNA) II alpha [Source:HGNC Symbol;Acc:HGNC:11989]	17:38544767-38574202	5231.68	5737.49	5328.46	4919.44	-0.21	0.07	-3.0002	0.00269805	0.0384603	5305.03	4872.58	-0.223	0.07	-3.18908	0.00142728	0.017937	5567.35	5397.21	-0.083	0.07	-1.18886	0.234495	0.482411
ENSG00000061676	2	-	183773842	183903200	NCKAP1	NCK-associated protein 1 [Source:HGNC Symbol;Acc:HGNC:7666]	2:183773842-183903200	5228.9	5316.74	5289.28	5261.81	-0.016	0.048	-0.323997	0.74594	0.932226	5115.32	4913.9	-0.112	0.048	-2.341	0.0192322	0.120672	5369.95	5423.15	0.027	0.048	0.565762	0.571556	0.775601
ENSG00000050820	16	-	75262927	75285507	BCAR1	breast cancer anti-estrogen resistance 1 [Source:HGNC Symbol;Acc:HGNC:971]	16:75262927-75285507	5224.99	5242.58	5212.23	5181.88	-0.016	0.05	-0.315244	0.752577	0.935333	5397.75	5552.92	0.082	0.049	1.65922	0.0970717	0.33343	5082.58	4922.57	-0.088	0.05	-1.77139	0.0764955	0.237351
ENSG00000106105	7	+	30634296	30673649	GARS	glycyl-tRNA synthetase [Source:HGNC Symbol;Acc:HGNC:4162]	7:30634296-30673649	5220.51	5161.81	5375.27	5588.72	0.11	0.06	1.84428	0.0651418	0.332678	5251.92	5342.03	0.047	0.06	0.793861	0.427276	0.716909	4975.65	4789.49	-0.104	0.06	-1.74567	0.0808677	0.246288
ENSG00000104964	19	-	3052907	3056766	AES	amino-terminal enhancer of split [Source:HGNC Symbol;Acc:HGNC:307]	19:3052907-3056766	5205.68	5169.68	5216.63	5263.59	0.026	0.05	0.525068	0.599536	0.880358	5158.94	5148.19	-0.005	0.05	-0.0977037	0.922168	0.970901	5205.48	5241.27	0.02	0.05	0.409769	0.681975	0.845366
ENSG00000108312	17	-	42282400	42298331	UBTF	upstream binding transcription factor, RNA polymerase I [Source:HGNC Symbol;Acc:HGNC:12511]	17:42282400-42298331	5205.03	4986.13	5036.48	5086.82	0.028	0.04	0.706282	0.480013	0.819884	5347.14	5708.15	0.192	0.04	4.80098	1.57889e-06	6.21544e-05	5012.59	5039.04	0.015	0.04	0.372772	0.709318	0.862256
ENSG00000156467	8	-	97238147	97247862	UQCRB	ubiquinol-cytochrome c reductase binding protein [Source:HGNC Symbol;Acc:HGNC:12582]	8:97238147-97247862	5202.4	5338.59	5290.73	5242.87	-0.025	0.062	-0.40468	0.685713	0.914357	5138.07	4937.56	-0.108	0.062	-1.75041	0.080048	0.299176	5314.58	5290.57	-0.012	0.062	-0.200985	0.84071	0.929481
ENSG00000103855	15	+	73976306	73994914	CD276	CD276 molecule [Source:HGNC Symbol;Acc:HGNC:19137]	15:73976306-73994914	5196.4	5199.03	5281.65	5364.28	0.043	0.046	0.926312	0.354284	0.732997	5220.82	5242.6	0.01	0.046	0.224551	0.822328	0.933314	5089.35	4979.67	-0.062	0.046	-1.35151	0.176533	0.405656
ENSG00000108091	10	-	61548520	61666414	CCDC6	coiled-coil domain containing 6 [Source:HGNC Symbol;Acc:HGNC:18782]	10:61548520-61666414	5192.93	4866.9	5176.99	5487.08	0.169	0.048	3.48617	0.000489999	0.0101266	5062.54	5258.18	0.109	0.048	2.24995	0.0244522	0.140938	5013.23	5159.56	0.082	0.048	1.69652	0.0897882	0.263803
ENSG00000084754	2	-	26413503	26467594	HADHA	hydroxyacyl-CoA dehydrogenase/3-ketoacyl-CoA thiolase/enoyl-CoA hydratase (trifunctional protein), alpha subunit [Source:HGNC Symbol;Acc:HGNC:4801]	2:26413503-26467594	5189.8	4997.9	5047.32	5096.73	0.026	0.047	0.562586	0.573717	0.86781	5105.62	5213.34	0.058	0.047	1.24312	0.213823	0.512361	5224.56	5451.21	0.121	0.047	2.59111	0.00956657	0.0530845
ENSG00000009954	7	-	72854727	72936602	BAZ1B	bromodomain adjacent to zinc finger domain 1B [Source:HGNC Symbol;Acc:HGNC:961]	7:72854727-72936602	5177.22	5358.14	5189.61	5021.09	-0.092	0.051	-1.79545	0.0725828	0.353181	5235.47	5112.81	-0.066	0.051	-1.29911	0.193908	0.487357	5287.48	5216.82	-0.038	0.051	-0.747476	0.454776	0.69061
ENSG00000125868	20	+	17550507	17590564	DSTN	destrin (actin depolymerizing factor) [Source:HGNC Symbol;Acc:HGNC:15750]	20:17550507-17590564	5176.64	4866.09	5078.64	5291.18	0.117	0.039	2.97145	0.002964	0.0413353	5019	5171.91	0.085	0.039	2.15368	0.0312653	0.165475	5121.74	5377.4	0.14	0.039	3.5656	0.000363026	0.00403661
ENSG00000106723	9	+	91003333	91093609	SPIN1	spindlin 1 [Source:HGNC Symbol;Acc:HGNC:11243]	9:91003333-91093609	5169.09	5367.2	5429.54	5491.89	0.031	0.048	0.653797	0.513243	0.836264	5226.82	5086.44	-0.077	0.048	-1.61574	0.106151	0.352604	5049.02	4730.84	-0.179	0.048	-3.74331	0.000181615	0.00225186
ENSG00000196642	9	+	139702373	139735639	RABL6	RAB, member RAS oncogene family-like 6 [Source:HGNC Symbol;Acc:HGNC:24703]	9:139702373-139735639	5167.34	5290.67	5198.87	5107.06	-0.05	0.048	-1.03413	0.301077	0.691463	5205.46	5120.25	-0.046	0.048	-0.953719	0.340226	0.643117	5221.02	5151.38	-0.038	0.048	-0.784903	0.43251	0.671988
ENSG00000111530	12	+	67663060	67713731	CAND1	cullin-associated and neddylation-dissociated 1 [Source:HGNC Symbol;Acc:HGNC:30688]	12:67663060-67713731	5159.89	5549.01	5501.2	5453.39	-0.026	0.04	-0.634854	0.525523	0.843311	5179.81	4810.61	-0.203	0.04	-5.03535	4.76984e-07	2.17e-05	5187.78	4826.56	-0.199	0.04	-4.92133	8.59596e-07	2.29118e-05
ENSG00000088038	19	+	54641443	54659419	CNOT3	CCR4-NOT transcription complex subunit 3 [Source:HGNC Symbol;Acc:HGNC:7879]	19:54641443-54659419	5155.59	5258.88	5256.92	5254.96	-0.001	0.045	-0.011713	0.990655	0.997485	5135.96	5013.05	-0.066	0.045	-1.47235	0.140925	0.411588	5177.17	5095.47	-0.044	0.045	-0.971864	0.331118	0.585906
ENSG00000152894	6	-	128289923	128841819	PTPRK	protein tyrosine phosphatase, receptor type, K [Source:HGNC Symbol;Acc:HGNC:9674]	6:128289923-128841819	5153.79	4774.84	4796.04	4817.24	0.011	0.083	0.13085	0.895894	0.97768	5118.68	5462.52	0.179	0.083	2.14839	0.0316827	0.166896	5167.7	5560.56	0.203	0.083	2.43395	0.0149352	0.074355
ENSG00000161642	12	-	54762916	54779551	ZNF385A	zinc finger protein 385A [Source:HGNC Symbol;Acc:HGNC:17521]	12:54762916-54779551	5148.97	5223.45	5047.09	4870.72	-0.096	0.067	-1.4333	0.151771	0.516885	4811.27	4399.08	-0.236	0.067	-3.51925	0.000432774	0.00688382	5663.04	6102.63	0.215	0.067	3.20887	0.00133256	0.0114617
ENSG00000106348	7	-	128032330	128045919	IMPDH1	IMP (inosine 5'-monophosphate) dehydrogenase 1 [Source:HGNC Symbol;Acc:HGNC:6052]	7:128032330-128045919	5141.98	5077.75	5053.24	5028.74	-0.013	0.065	-0.195302	0.845157	0.963699	5023.26	4968.78	-0.029	0.065	-0.443405	0.657473	0.856373	5285.2	5492.65	0.109	0.065	1.67987	0.0929825	0.270098
ENSG00000069956	15	+	52244302	52338262	MAPK6	mitogen-activated protein kinase 6 [Source:HGNC Symbol;Acc:HGNC:6879]	15:52244302-52338262	5138.63	5033.87	5464.93	5895.99	0.221	0.05	4.43125	9.36891e-06	0.000372296	5044.67	5055.46	0.005	0.05	0.0916583	0.92697	0.972357	4801.53	4569.2	-0.138	0.05	-2.75682	0.00583668	0.0365548
ENSG00000143398	1	+	151170424	151204237	PIP5K1A	phosphatidylinositol-4-phosphate 5-kinase, type I, alpha [Source:HGNC Symbol;Acc:HGNC:8994]	1:151170424-151204237	5137.79	5278.98	5307.16	5335.33	0.015	0.047	0.319322	0.749482	0.933802	5102.79	4926.6	-0.097	0.047	-2.07514	0.0379735	0.188247	5144.62	5010.26	-0.073	0.047	-1.56569	0.117422	0.314977
ENSG00000091129	7	-	107788067	107797082	NRCAM	neuronal cell adhesion molecule [Source:HGNC Symbol;Acc:HGNC:7994]	7:107788067-107797082	5135.62	5729.55	5554.62	5379.7	-0.078	0.114	-0.684262	0.49381	0.826993	5210.95	4692.35	-0.246	0.114	-2.16136	0.0306677	0.163491	5235.22	4740.89	-0.233	0.114	-2.04989	0.0403747	0.151799
ENSG00000163634	3	-	63819545	63849579	THOC7	THO complex 7 [Source:HGNC Symbol;Acc:HGNC:29874]	3:63819545-63849579	5133.27	5385.89	5417.54	5449.19	0.016	0.051	0.320521	0.748573	0.93346	5193.81	5001.72	-0.104	0.051	-2.06291	0.0391214	0.191698	5041.08	4696.28	-0.193	0.051	-3.81391	0.000136783	0.00177118
ENSG00000205542	X	+	12993226	12995346	TMSB4X	thymosin beta 4, X-linked [Source:HGNC Symbol;Acc:HGNC:11881]	X:12993226-12995346	5132.46	5195.71	5245.76	5295.82	0.027	0.056	0.488901	0.624912	0.889462	5284.1	5372.5	0.048	0.056	0.853283	0.393503	0.689097	4930.75	4665.8	-0.149	0.056	-2.67039	0.00757633	0.0446235
ENSG00000102898	16	+	67880634	67906470	NUTF2	nuclear transport factor 2 [Source:HGNC Symbol;Acc:HGNC:13722]	16:67880634-67906470	5128.63	5108.49	5156.26	5204.03	0.026	0.046	0.575255	0.565119	0.864419	5158.28	5208.07	0.028	0.046	0.608331	0.542968	0.791775	5051.21	4993.92	-0.032	0.046	-0.688667	0.491033	0.719679
ENSG00000107959	10	-	3179919	3180807	PITRM1	pitrilysin metallopeptidase 1 [Source:HGNC Symbol;Acc:HGNC:17663]	10:3179919-3180807	5124.57	5178.67	5193.44	5208.21	0.007	0.04	0.179298	0.857704	0.967352	5210.29	5241.92	0.016	0.04	0.405608	0.685031	0.870993	5024.07	4869.48	-0.088	0.04	-2.20091	0.0277423	0.115718
ENSG00000197136	11	+	65383243	65404910	PCNXL3	pecanex-like 3 (Drosophila) [Source:HGNC Symbol;Acc:HGNC:18760]	11:65383243-65404910	5122.02	5119.4	5077.4	5035.41	-0.023	0.076	-0.300292	0.763955	0.937767	5189.16	5258.92	0.036	0.076	0.475571	0.63438	0.844371	5096.88	5074.35	-0.012	0.076	-0.164243	0.869539	0.943119
ENSG00000073111	3	+	127317065	127341276	MCM2	minichromosome maintenance complex component 2 [Source:HGNC Symbol;Acc:HGNC:6944]	3:127317065-127341276	5111.52	5437.4	5463.18	5488.96	0.013	0.078	0.167145	0.867256	0.970986	5092.19	4746.98	-0.183	0.078	-2.33237	0.0196814	0.122358	5105.06	4772.72	-0.176	0.078	-2.24355	0.0248617	0.106703
ENSG00000146476	6	+	151773421	151791236	ARMT1	acidic residue methyltransferase 1 [Source:HGNC Symbol;Acc:HGNC:17872]	6:151773421-151791236	5105.48	5586.76	5340.23	5093.7	-0.125	0.074	-1.69601	0.0898843	0.394778	5201.88	4816.99	-0.201	0.074	-2.72619	0.00640711	0.0560075	5255.62	4924.47	-0.171	0.074	-2.31699	0.0205044	0.0929849
ENSG00000003249	16	-	90071272	90076529	DBNDD1	dysbindin (dystrobrevin binding protein 1) domain containing 1 [Source:HGNC Symbol;Acc:HGNC:28455]	16:90071272-90076529	5095.43	5215.44	5134.51	5053.58	-0.043	0.066	-0.653606	0.513365	0.836271	5072.9	4930.36	-0.077	0.066	-1.16902	0.242395	0.546158	5198.89	5182.34	-0.008	0.066	-0.125607	0.900043	0.956475
ENSG00000103226	16	+	16326351	16388668	NOMO3	NODAL modulator 3 [Source:HGNC Symbol;Acc:HGNC:25242]	16:16326351-16388668	5091.75	5317.88	5206.51	5095.14	-0.06	0.068	-0.884134	0.376624	0.750993	5221.65	5125.42	-0.052	0.068	-0.767322	0.44289	0.728985	5073.22	4828.57	-0.134	0.068	-1.97915	0.0477994	0.171565
ENSG00000227184	8	-	144939496	144952632	NA	NA	8:144939496-144952632	5082.7	3248.53	6274.12	9299.71	1.193	0.132	9.03192	1.6868e-19	6.9442e-17	4073.5	4898.47	0.459	0.132	3.47029	0.000519902	0.0079211	3066.31	2884.09	-0.132	0.132	-0.995594	0.319447	0.574684
ENSG00000166986	12	+	57869227	57881256	MARS	methionyl-tRNA synthetase [Source:HGNC Symbol;Acc:HGNC:6898]	12:57869227-57881256	5080.06	5174.16	5223.66	5273.17	0.026	0.069	0.379332	0.704441	0.92024	5171.95	5169.73	-0.001	0.069	-0.0143294	0.988567	0.996345	4938.67	4703.18	-0.131	0.069	-1.89186	0.0585098	0.196931
ENSG00000089248	12	+	112451119	112461255	ERP29	endoplasmic reticulum protein 29 [Source:HGNC Symbol;Acc:HGNC:13799]	12:112451119-112461255	5072.61	5201.02	5132.2	5063.37	-0.038	0.048	-0.786748	0.431429	0.788134	5001.05	4801.07	-0.113	0.048	-2.35255	0.018645	0.11834	5213	5224.98	0.007	0.048	0.14055	0.888225	0.951041
ENSG00000264364	17	+	56160775	56172897	DYNLL2	dynein, light chain, LC8-type 2 [Source:HGNC Symbol;Acc:HGNC:24596]	17:56160775-56172897	5069.53	4967.14	4921.41	4875.69	-0.025	0.047	-0.540078	0.589143	0.874643	5046.36	5125.58	0.045	0.047	0.960027	0.337042	0.64076	5138.42	5309.69	0.095	0.047	2.01602	0.0437981	0.161066
ENSG00000143537	1	+	155023041	155028714	ADAM15	ADAM metallopeptidase domain 15 [Source:HGNC Symbol;Acc:HGNC:193]	1:155023041-155028714	5067.04	5536.72	5360.63	5184.55	-0.09	0.069	-1.3174	0.187704	0.565199	5171.27	4805.82	-0.195	0.069	-2.83609	0.0045669	0.0435669	5138.9	4741.08	-0.213	0.069	-3.10675	0.00189154	0.0151968
ENSG00000131669	9	-	95883770	95896570	NINJ1	ninjurin 1 [Source:HGNC Symbol;Acc:HGNC:7824]	9:95883770-95896570	5066.09	4928.29	5091.8	5255.3	0.085	0.091	0.940136	0.347148	0.726265	4955.96	4983.63	0.016	0.091	0.17206	0.863391	0.949983	5012.7	5097.11	0.045	0.091	0.497436	0.618882	0.805219
ENSG00000128272	22	+	39915699	39918688	ATF4	activating transcription factor 4 [Source:HGNC Symbol;Acc:HGNC:786]	22:39915699-39918688	5062.63	4903.69	5322.64	5741.6	0.222	0.055	4.00141	6.29671e-05	0.00188389	4847.34	4791	-0.031	0.055	-0.563219	0.573286	0.81008	4858.96	4814.23	-0.024	0.055	-0.436895	0.662188	0.832493
ENSG00000170540	16	-	18802990	18813000	ARL6IP1	ADP ribosylation factor like GTPase 6 interacting protein 1 [Source:HGNC Symbol;Acc:HGNC:697]	16:18802990-18813000	5056.08	5235.91	5108.36	4980.81	-0.07	0.06	-1.16069	0.24577	0.638458	5136.98	5038.06	-0.054	0.06	-0.901643	0.367246	0.666784	5102.72	4969.54	-0.073	0.06	-1.2155	0.224174	0.468976
ENSG00000141002	16	+	89939999	89950471	TCF25	transcription factor 25 (basic helix-loop-helix) [Source:HGNC Symbol;Acc:HGNC:29181]	16:89939999-89950471	5055.56	4881.72	4978.27	5074.81	0.055	0.042	1.30899	0.190538	0.569726	4963.53	5045.34	0.047	0.042	1.11813	0.263511	0.569415	5051.03	5220.35	0.095	0.042	2.26179	0.0237102	0.103185
ENSG00000101444	20	-	32868073	32891154	AHCY	adenosylhomocysteinase [Source:HGNC Symbol;Acc:HGNC:343]	20:32868073-32891154	5053.94	4958.3	5079.45	5200.61	0.067	0.057	1.18328	0.2367	0.629015	5112.37	5266.44	0.085	0.057	1.50028	0.133541	0.399557	4874.36	4790.42	-0.047	0.057	-0.833828	0.404378	0.648866
ENSG00000177885	17	-	73314156	73317834	GRB2	growth factor receptor bound protein 2 [Source:HGNC Symbol;Acc:HGNC:4566]	17:73314156-73317834	5031.77	4975.86	5045.04	5114.21	0.04	0.036	1.11589	0.26447	0.658238	4959.75	4943.64	-0.008	0.036	-0.218274	0.827216	0.934845	5034.62	5093.37	0.034	0.036	0.964207	0.334942	0.58905
ENSG00000102317	X	+	48432836	48434979	RBM3	RNA binding motif (RNP1, RRM) protein 3 [Source:HGNC Symbol;Acc:HGNC:9900]	X:48432836-48434979	5025.99	4607.09	5066.62	5526.15	0.225	0.111	2.01963	0.043422	0.262882	5181.01	5754.92	0.275	0.111	2.47243	0.0134198	0.0949311	4411.45	4215.81	-0.11	0.111	-0.986306	0.323983	0.579321
ENSG00000165678	10	+	85899195	85913001	GHITM	growth hormone inducible transmembrane protein [Source:HGNC Symbol;Acc:HGNC:17281]	10:85899195-85913001	5022.93	4940.73	5024.6	5108.46	0.048	0.04	1.2035	0.228785	0.620918	4893.7	4846.66	-0.027	0.04	-0.674735	0.499844	0.76664	5068.3	5195.87	0.072	0.04	1.81761	0.0691245	0.220908
ENSG00000138095	2	-	44113646	44223144	LRPPRC	leucine rich pentatricopeptide repeat containing [Source:HGNC Symbol;Acc:HGNC:15714]	2:44113646-44223144	5017.87	5055.64	5156.16	5256.68	0.054	0.051	1.05722	0.290412	0.681469	5003.18	4950.72	-0.03	0.051	-0.581876	0.56065	0.803053	4932.04	4808.44	-0.071	0.051	-1.38548	0.165904	0.390126
ENSG00000196235	19	+	39926795	39944082	SUPT5H	SPT5 homolog, DSIF elongation factor subunit [Source:HGNC Symbol;Acc:HGNC:11469]	19:39926795-39944082	5017.47	4975	5008.58	5042.16	0.02	0.044	0.4418	0.658634	0.902644	4964.91	4954.83	-0.004	0.044	-0.101172	0.919414	0.970464	5036.43	5097.87	0.035	0.044	0.797465	0.425181	0.66518
ENSG00000124795	6	-	18224098	18265054	DEK	DEK proto-oncogene [Source:HGNC Symbol;Acc:HGNC:2768]	6:18224098-18265054	5015.4	5164.02	5122.16	5080.31	-0.024	0.053	-0.448092	0.654087	0.900282	4853.96	4543.91	-0.18	0.053	-3.4024	0.000667968	0.00965684	5218.69	5273.35	0.029	0.053	0.544045	0.58641	0.784871
ENSG00000228502	1	+	96912485	96913874	EEF1A1P11	eukaryotic translation elongation factor 1 alpha 1 pseudogene 11 [Source:HGNC Symbol;Acc:HGNC:3206]	1:96912485-96913874	5013.59	4835.35	5041.53	5247.71	0.116	0.041	2.82551	0.00472051	0.0587822	4961.98	5088.62	0.072	0.041	1.76239	0.0780042	0.294869	4859.01	4882.67	0.014	0.041	0.330276	0.741191	0.877138
ENSG00000177733	5	-	137087074	137090039	HNRNPA0	heterogeneous nuclear ribonucleoprotein A0 [Source:HGNC Symbol;Acc:HGNC:5030]	5:137087074-137090039	5008.44	4972.66	5013.15	5053.63	0.024	0.056	0.425994	0.670112	0.90813	5016.73	5060.8	0.026	0.056	0.46739	0.640221	0.847643	4959.67	4946.68	-0.006	0.056	-0.107968	0.914021	0.962778
ENSG00000101161	20	+	62612487	62664453	PRPF6	pre-mRNA processing factor 6 [Source:HGNC Symbol;Acc:HGNC:15860]	20:62612487-62664453	4984.72	4908.84	5027.66	5146.48	0.066	0.044	1.52262	0.127854	0.474788	4975.07	5041.31	0.037	0.044	0.857446	0.391198	0.686671	4875.54	4842.24	-0.02	0.044	-0.458249	0.646774	0.823454
ENSG00000213676	6	-	32065952	32085387	ATF6B	activating transcription factor 6 beta [Source:HGNC Symbol;Acc:HGNC:2349]	6:32065952-32085387	4983.74	5105.8	4969.14	4832.49	-0.077	0.059	-1.30395	0.192252	0.571792	4980.82	4855.84	-0.07	0.059	-1.19738	0.231158	0.532583	5123.32	5140.84	0.009	0.059	0.154816	0.876967	0.947043
ENSG00000197157	7	+	127292233	127732659	SND1	staphylococcal nuclease and tudor domain containing 1 [Source:HGNC Symbol;Acc:HGNC:30646]	7:127292233-127732659	4981.72	5031.1	5027.59	5024.07	-0.002	0.044	-0.0437803	0.965079	0.992863	4952.84	4874.58	-0.045	0.044	-1.03054	0.302756	0.608045	5014.12	4997.14	-0.01	0.044	-0.224758	0.822167	0.920453
ENSG00000262902	17	+	51183094	51183719	MTCO1P40	MT-CO1 pseudogene 40 [Source:HGNC Symbol;Acc:HGNC:52105]	17:51183094-51183719	4981.65	5420.83	5029.14	4637.45	-0.118	0.159	-0.743249	0.457331	0.806929	5496.37	5571.91	0.021	0.159	0.132681	0.894446	0.961548	4858.63	4296.43	-0.175	0.159	-1.09706	0.272617	0.526812
ENSG00000114942	2	+	207024308	207027652	EEF1B2	eukaryotic translation elongation factor 1 beta 2 [Source:HGNC Symbol;Acc:HGNC:3208]	2:207024308-207027652	4979.98	5054.79	5143.67	5232.55	0.049	0.057	0.861343	0.389049	0.761433	5063.07	5071.36	0.006	0.057	0.0976338	0.922223	0.970901	4808.01	4561.23	-0.143	0.057	-2.51553	0.0118853	0.0623429
ENSG00000108592	17	-	61896792	61905031	FTSJ3	FtsJ homolog 3 (E. coli) [Source:HGNC Symbol;Acc:HGNC:17136]	17:61896792-61905031	4975.59	5275.88	5101.66	4927.44	-0.097	0.042	-2.3087	0.0209601	0.167226	5095.67	4915.47	-0.1	0.042	-2.37599	0.0175022	0.113781	5029.72	4783.57	-0.139	0.042	-3.30872	0.000937238	0.00865269
ENSG00000143570	1	-	153931574	153936048	SLC39A1	solute carrier family 39 (zinc transporter), member 1 [Source:HGNC Symbol;Acc:HGNC:12876]	1:153931574-153936048	4972.48	5000.88	5106.99	5213.1	0.061	0.032	1.90853	0.0563233	0.307278	4994.7	4988.51	-0.002	0.032	-0.0577192	0.953972	0.981649	4844.16	4687.44	-0.091	0.032	-2.85263	0.00433589	0.0290396
ENSG00000206527	3	-	123209666	123213677	HACD2	3-hydroxyacyl-CoA dehydratase 2 [Source:HGNC Symbol;Acc:HGNC:9640]	3:123209666-123213677	4971.88	5007.77	5070.75	5133.73	0.033	0.049	0.685086	0.493289	0.826862	4852.42	4697.08	-0.092	0.049	-1.89971	0.0574713	0.24571	5028.36	5048.96	0.009	0.049	0.191049	0.848487	0.933783
ENSG00000165215	7	-	73183327	73184600	CLDN3	claudin 3 [Source:HGNC Symbol;Acc:HGNC:2045]	7:73183327-73184600	4971.34	5475.78	5175.53	4875.28	-0.159	0.071	-2.22163	0.0263084	0.194433	4970.47	4465.16	-0.278	0.071	-3.90173	9.55077e-05	0.00200003	5272.46	5069.13	-0.105	0.071	-1.47553	0.140069	0.351478
ENSG00000128595	7	+	128379345	128411531	CALU	calumenin [Source:HGNC Symbol;Acc:HGNC:1458]	7:128379345-128411531	4965.85	5047.39	5082.74	5118.09	0.018	0.06	0.303653	0.761392	0.93708	4950.48	4853.56	-0.056	0.06	-0.925817	0.354541	0.656881	4945.89	4844.38	-0.058	0.06	-0.966665	0.333712	0.587846
ENSG00000197879	17	-	1367391	1396106	MYO1C	myosin IC [Source:HGNC Symbol;Acc:HGNC:7597]	17:1367391-1396106	4957.24	4649.53	4784.7	4919.86	0.08	0.051	1.56723	0.117062	0.453171	4833.49	5017.45	0.107	0.051	2.11282	0.0346166	0.176308	4945.82	5242.12	0.169	0.051	3.32141	0.000895633	0.00833831
ENSG00000176986	10	+	75504119	75531016	SEC24C	SEC24 homolog C, COPII coat complex component [Source:HGNC Symbol;Acc:HGNC:10705]	10:75504119-75531016	4956.76	4923.49	4776.17	4628.84	-0.087	0.043	-2.04625	0.0407315	0.253222	4909.1	4894.71	-0.009	0.043	-0.200304	0.841243	0.941141	5151.74	5379.98	0.126	0.042	2.95422	0.00313462	0.0225311
ENSG00000103266	16	+	730223	732746	STUB1	STIP1 homology and U-box containing protein 1, E3 ubiquitin protein ligase [Source:HGNC Symbol;Acc:HGNC:11427]	16:730223-732746	4948.07	5319.14	5169.53	5019.93	-0.08	0.055	-1.46911	0.141804	0.499069	5022.35	4725.56	-0.164	0.055	-3.00939	0.0026177	0.0284622	5023.39	4727.64	-0.164	0.055	-3.00446	0.00266054	0.0199231
ENSG00000079616	16	+	29802039	29816705	KIF22	kinesin family member 22 [Source:HGNC Symbol;Acc:HGNC:6391]	16:29802039-29816705	4932.51	5335.14	5115.24	4895.34	-0.121	0.047	-2.58108	0.00984905	0.099672	5099.07	4863.01	-0.13	0.047	-2.76847	0.00563196	0.0507295	4985.85	4636.55	-0.198	0.047	-4.21141	2.53784e-05	0.000430911
ENSG00000119888	2	+	47572296	47614039	EPCAM	epithelial cell adhesion molecule [Source:HGNC Symbol;Acc:HGNC:11529]	2:47572296-47614039	4925.67	4878.2	4961.19	5044.19	0.047	0.04	1.18203	0.237192	0.629118	4813.79	4749.38	-0.039	0.04	-0.981491	0.326351	0.630499	4954.56	5030.91	0.043	0.04	1.0838	0.278455	0.53237
ENSG00000170921	17	+	61086916	61505060	TANC2	tetratricopeptide repeat, ankyrin repeat and coiled-coil containing 2 [Source:HGNC Symbol;Acc:HGNC:30212]	17:61086916-61505060	4920.15	4727.23	4933.01	5138.79	0.112	0.081	1.37613	0.16878	0.541885	4736.46	4745.7	0.005	0.081	0.0565547	0.9549	0.981649	4898.06	5068.89	0.093	0.081	1.14519	0.25213	0.503108
ENSG00000055208	6	+	149539776	149699665	TAB2	TGF-beta activated kinase 1/MAP3K7 binding protein 2 [Source:HGNC Symbol;Acc:HGNC:17075]	6:149539776-149699665	4917.06	5062.61	4969.41	4876.21	-0.054	0.05	-1.08994	0.275741	0.669353	4812.84	4563.06	-0.148	0.05	-2.9809	0.00287407	0.0306186	5114.49	5166.37	0.027	0.05	0.546933	0.584425	0.783595
ENSG00000055070	1	+	16679069	16719850	SZRD1	SUZ RNA binding domain containing 1 [Source:HGNC Symbol;Acc:HGNC:30232]	1:16679069-16719850	4913	4796.75	4899.33	5001.9	0.06	0.049	1.22493	0.220602	0.610169	4835.53	4874.31	0.024	0.049	0.497027	0.61917	0.836461	4887.9	4979.05	0.054	0.049	1.09824	0.272101	0.526265
ENSG00000079432	19	+	42772688	42799948	CIC	capicua transcriptional repressor [Source:HGNC Symbol;Acc:HGNC:14214]	19:42772688-42799948	4904.5	4475.08	4757.12	5039.16	0.166	0.057	2.93418	0.00334435	0.0449642	4777.41	5079.74	0.177	0.057	3.13229	0.00173447	0.0210521	4749.55	5024.03	0.162	0.057	2.8606	0.00422841	0.0285043
ENSG00000164111	4	-	122589109	122618268	ANXA5	annexin A5 [Source:HGNC Symbol;Acc:HGNC:543]	4:122589109-122618268	4900.27	5008.61	5000.23	4991.84	-0.005	0.071	-0.0652898	0.947943	0.988799	4802.15	4595.69	-0.118	0.071	-1.66808	0.0952996	0.330014	5006.76	5004.92	-0.001	0.071	-0.0147557	0.988227	0.995044
ENSG00000160803	1	-	156005091	156023585	UBQLN4	ubiquilin 4 [Source:HGNC Symbol;Acc:HGNC:1237]	1:156005091-156023585	4898.04	5298.7	5151.61	5004.53	-0.08	0.053	-1.51528	0.1297	0.478255	4898.07	4497.43	-0.23	0.053	-4.33571	1.45293e-05	0.000421235	5045.11	4791.52	-0.141	0.053	-2.66234	0.00775993	0.0454067
ENSG00000125844	20	-	17594322	17600462	RRBP1	ribosome binding protein 1 [Source:HGNC Symbol;Acc:HGNC:10448]	20:17594322-17600462	4895.38	4683.62	4821.62	4959.62	0.075	0.086	0.873394	0.382448	0.755645	4881.61	5079.6	0.107	0.086	1.23957	0.215134	0.513702	4771.15	4858.68	0.048	0.086	0.554339	0.579347	0.780351
ENSG00000185825	X	-	152965946	152989838	BCAP31	B-cell receptor-associated protein 31 [Source:HGNC Symbol;Acc:HGNC:16695]	X:152965946-152989838	4892.14	4950.09	4941.47	4932.85	-0.005	0.04	-0.128406	0.897828	0.978115	4914.71	4879.34	-0.02	0.04	-0.509767	0.610215	0.831615	4878.19	4806.3	-0.042	0.04	-1.0591	0.289555	0.544112
ENSG00000198242	17	+	27046410	27051377	RPL23A	ribosomal protein L23a [Source:HGNC Symbol;Acc:HGNC:10317]	17:27046410-27051377	4885.94	4828.35	4949.69	5071.03	0.069	0.06	1.15938	0.246303	0.639004	4893.6	4958.85	0.038	0.059	0.643233	0.520073	0.77938	4756.94	4685.53	-0.041	0.06	-0.685772	0.492857	0.721166
ENSG00000109332	4	-	103715539	103748969	UBE2D3	ubiquitin conjugating enzyme E2D 3 [Source:HGNC Symbol;Acc:HGNC:12476]	4:103715539-103748969	4882.08	4815.59	4913.7	5011.81	0.058	0.041	1.4189	0.155927	0.524194	4852.67	4889.74	0.023	0.041	0.565989	0.571401	0.80898	4813.39	4811.19	0	0.041	0.000889305	0.99929	0.999606
ENSG00000171603	1	-	9789083	9884584	CLSTN1	calsyntenin 1 [Source:HGNC Symbol;Acc:HGNC:17447]	1:9789083-9884584	4880.64	4695.23	4691.85	4688.46	-0.002	0.062	-0.0296706	0.97633	0.994729	4653.56	4611.89	-0.024	0.062	-0.392809	0.69446	0.87517	5111.1	5526.96	0.226	0.062	3.63182	0.000281426	0.00324958
ENSG00000162734	1	+	160175126	160185166	PEA15	phosphoprotein enriched in astrocytes 15 [Source:HGNC Symbol;Acc:HGNC:8822]	1:160175126-160185166	4876.54	4777.61	4801.88	4826.16	0.015	0.05	0.293655	0.769021	0.939194	4854.01	4930.41	0.045	0.05	0.896993	0.369723	0.668942	4874.81	4972	0.057	0.05	1.13202	0.257626	0.509588
ENSG00000104067	15	-	29991570	30114706	TJP1	tight junction protein 1 [Source:HGNC Symbol;Acc:HGNC:11827]	15:29991570-30114706	4871.35	5001.51	5137.24	5272.97	0.073	0.054	1.35057	0.176835	0.552497	4799.56	4597.61	-0.119	0.054	-2.18507	0.028884	0.156971	4807.4	4613.29	-0.114	0.054	-2.0987	0.0358432	0.139605
ENSG00000109685	4	+	1873150	1980641	WHSC1	Wolf-Hirschhorn syndrome candidate 1 [Source:HGNC Symbol;Acc:HGNC:12766]	4:1873150-1980641	4868.91	5041.17	4936.79	4832.41	-0.058	0.053	-1.09765	0.272356	0.666489	4807.7	4574.22	-0.135	0.053	-2.54184	0.011027	0.0829024	5034.49	5027.82	-0.003	0.053	-0.0549223	0.9562	0.981908
ENSG00000140264	15	+	44069284	44070314	SERF2	small EDRK-rich factor 2 [Source:HGNC Symbol;Acc:HGNC:10757]	15:44069284-44070314	4863.69	4699.3	4805.03	4910.75	0.063	0.055	1.13891	0.254741	0.648799	4792.4	4885.51	0.056	0.055	1.01544	0.309895	0.614782	4829.26	4959.21	0.077	0.055	1.39185	0.163969	0.388058
ENSG00000109111	17	+	26989108	27029697	SUPT6H	SPT6 homolog, histone chaperone [Source:HGNC Symbol;Acc:HGNC:11470]	17:26989108-27029697	4859.63	4947.63	4879.42	4811.21	-0.04	0.047	-0.854158	0.393017	0.763818	4809.2	4670.77	-0.082	0.047	-1.73125	0.0834075	0.306913	4978.26	5008.9	0.016	0.047	0.349585	0.72665	0.870935
ENSG00000183495	12	+	132434507	132565005	EP400	E1A binding protein p400 [Source:HGNC Symbol;Acc:HGNC:11958]	12:132434507-132565005	4859.28	5088.09	4970.72	4853.35	-0.064	0.082	-0.774453	0.438663	0.794635	4832.35	4576.61	-0.142	0.082	-1.73175	0.0833174	0.306913	5003.59	4919.09	-0.046	0.082	-0.557459	0.577214	0.779526
ENSG00000105983	7	-	156461645	156474787	LMBR1	limb development membrane protein 1 [Source:HGNC Symbol;Acc:HGNC:13243]	7:156461645-156474787	4853.07	5895.97	5502.81	5109.65	-0.184	0.101	-1.82404	0.0681467	0.340946	5096.01	4296.04	-0.406	0.101	-4.02536	5.68882e-05	0.00129706	5003.29	4110.61	-0.462	0.101	-4.5844	4.55292e-06	9.7329e-05
ENSG00000096746	10	+	70090930	70102030	HNRNPH3	heterogeneous nuclear ribonucleoprotein H3 (2H9) [Source:HGNC Symbol;Acc:HGNC:5043]	10:70090930-70102030	4848.66	5143.68	5165.4	5187.12	0.011	0.081	0.141502	0.887473	0.97624	4866.04	4588.4	-0.153	0.081	-1.89358	0.058281	0.247707	4809.57	4475.45	-0.187	0.081	-2.30453	0.0211928	0.0951748
ENSG00000169180	16	-	28109299	28222871	XPO6	exportin 6 [Source:HGNC Symbol;Acc:HGNC:19733]	16:28109299-28222871	4847.9	5007.45	4951.03	4894.61	-0.032	0.047	-0.680235	0.496355	0.828225	5038.33	5069.2	0.018	0.047	0.37442	0.708092	0.881929	4713.89	4420.33	-0.176	0.047	-3.72205	0.000197612	0.00241395
ENSG00000088367	20	+	34679425	34818263	EPB41L1	erythrocyte membrane protein band 4.1-like 1 [Source:HGNC Symbol;Acc:HGNC:3378]	20:34679425-34818263	4841.9	4545.05	4498.49	4451.93	-0.028	0.076	-0.365934	0.714414	0.923191	4248.29	3951.53	-0.189	0.076	-2.48613	0.012914	0.0923966	5482.07	6419.1	0.469	0.076	6.17506	6.61398e-10	3.53671e-08
ENSG00000113407	5	+	33440801	33468038	TARS	threonyl-tRNA synthetase [Source:HGNC Symbol;Acc:HGNC:11572]	5:33440801-33468038	4833.26	4761.16	4944.58	5127.99	0.102	0.067	1.53386	0.125064	0.4704	4629.83	4498.49	-0.078	0.067	-1.16723	0.243116	0.547088	4853.27	4945.38	0.053	0.067	0.78752	0.430978	0.670704
ENSG00000128567	7	-	131185020	131241322	PODXL	podocalyxin-like [Source:HGNC Symbol;Acc:HGNC:9171]	7:131185020-131241322	4831.43	4988.09	4878.76	4769.42	-0.053	0.125	-0.420128	0.674392	0.909494	4463.64	3939.2	-0.275	0.125	-2.19291	0.028314	0.155095	5308.55	5629.01	0.141	0.125	1.12643	0.259982	0.512325
ENSG00000183779	8	+	37553268	37557537	ZNF703	zinc finger protein 703 [Source:HGNC Symbol;Acc:HGNC:25883]	8:37553268-37557537	4830.06	6519.48	5421.65	4323.83	-0.577	0.051	-11.224	3.1075e-29	3.76264e-26	5371.53	4223.59	-0.609	0.051	-11.8645	1.80913e-32	2.9424e-29	5386.41	4253.35	-0.599	0.051	-11.6744	1.72219e-31	9.6154e-29
ENSG00000173812	17	+	39845136	39847898	EIF1	eukaryotic translation initiation factor 1 [Source:HGNC Symbol;Acc:HGNC:3249]	17:39845136-39847898	4828.37	4267.07	5045.52	5823.98	0.441	0.047	9.33849	9.77155e-21	4.57131e-18	4718.33	5169.59	0.273	0.047	5.77406	7.73841e-09	5.41328e-07	4159.95	4052.82	-0.071	0.047	-1.48866	0.136577	0.346287
ENSG00000149091	11	+	46354454	46402104	DGKZ	diacylglycerol kinase, zeta [Source:HGNC Symbol;Acc:HGNC:2857]	11:46354454-46402104	4824.59	4951.52	4941.64	4931.75	-0.005	0.046	-0.103635	0.917459	0.982043	4827.35	4703.19	-0.071	0.046	-1.53911	0.123777	0.384358	4831.71	4711.9	-0.069	0.046	-1.49059	0.13607	0.345544
ENSG00000169223	5	-	176758562	176778853	LMAN2	lectin, mannose-binding 2 [Source:HGNC Symbol;Acc:HGNC:16986]	5:176758562-176778853	4821.03	4915.4	4880.36	4845.32	-0.021	0.042	-0.502897	0.615037	0.887554	4864.13	4812.85	-0.031	0.042	-0.728016	0.466604	0.744691	4812.98	4710.55	-0.061	0.042	-1.45799	0.144843	0.358855
ENSG00000112308	6	-	24705088	24721064	C6orf62	chromosome 6 open reading frame 62 [Source:HGNC Symbol;Acc:HGNC:20998]	6:24705088-24721064	4819.32	4815.53	4771.12	4726.7	-0.026	0.033	-0.801087	0.423081	0.783798	4876.87	4938.21	0.036	0.033	1.09698	0.272649	0.57978	4806.19	4796.84	-0.005	0.033	-0.165049	0.868905	0.943054
ENSG00000141551	17	-	80196898	80206856	CSNK1D	casein kinase 1, delta [Source:HGNC Symbol;Acc:HGNC:2452]	17:80196898-80206856	4813.02	4430.6	4614.74	4798.9	0.114	0.044	2.596	0.00943152	0.0968272	4788.64	5146.68	0.214	0.044	4.8579	1.18636e-06	4.87457e-05	4653.24	4875.89	0.137	0.044	3.11512	0.0018387	0.0148844
ENSG00000196367	7	+	98475555	98488022	TRRAP	transformation/transcription domain-associated protein [Source:HGNC Symbol;Acc:HGNC:12347]	7:98475555-98488022	4801.76	4787.61	4814.19	4840.77	0.015	0.084	0.173702	0.862099	0.968986	4711.2	4634.79	-0.044	0.084	-0.520784	0.602517	0.826841	4865.75	4943.89	0.042	0.084	0.506811	0.612287	0.800855
ENSG00000086061	9	+	33025208	33039905	DNAJA1	DnaJ heat shock protein family (Hsp40) member A1 [Source:HGNC Symbol;Acc:HGNC:5229]	9:33025208-33039905	4800.59	4813.73	4825.07	4836.4	0.007	0.087	0.0777704	0.938011	0.986119	4888.74	4963.75	0.041	0.087	0.475402	0.634501	0.844371	4701.11	4588.49	-0.063	0.087	-0.725131	0.468372	0.701745
ENSG00000100243	22	-	43013845	43040515	CYB5R3	cytochrome b5 reductase 3 [Source:HGNC Symbol;Acc:HGNC:2873]	22:43013845-43040515	4791.88	5055.76	4944.26	4832.76	-0.063	0.047	-1.34668	0.178083	0.553978	4919.57	4783.38	-0.078	0.047	-1.65593	0.0977353	0.334584	4775.7	4495.63	-0.165	0.047	-3.52382	0.000425367	0.00460624
ENSG00000101224	20	+	3767577	3786147	CDC25B	cell division cycle 25B [Source:HGNC Symbol;Acc:HGNC:1726]	20:3767577-3786147	4781.49	4889.65	4941.23	4992.81	0.029	0.06	0.489082	0.624783	0.889462	5103.56	5317.47	0.117	0.06	1.9507	0.0510924	0.226836	4407.84	3926.04	-0.305	0.06	-5.07263	3.92364e-07	1.15656e-05
ENSG00000119333	9	-	131395939	131419066	WDR34	WD repeat domain 34 [Source:HGNC Symbol;Acc:HGNC:28296]	9:131395939-131419066	4777.87	5103.72	4980.61	4857.51	-0.068	0.064	-1.06485	0.286943	0.67968	4869.09	4634.47	-0.132	0.064	-2.07779	0.0377291	0.187178	4809.75	4515.79	-0.168	0.064	-2.64713	0.00811792	0.0469681
ENSG00000184897	3	-	129033614	129035120	H1FX	H1 histone family member X [Source:HGNC Symbol;Acc:HGNC:4722]	3:129033614-129035120	4777.75	4893.86	4880.73	4867.6	-0.006	0.083	-0.0733832	0.941501	0.98666	4767.78	4641.7	-0.069	0.083	-0.832114	0.405344	0.69806	4800.84	4707.82	-0.051	0.083	-0.606067	0.54447	0.758265
ENSG00000130522	19	-	18390562	18392432	JUND	jun D proto-oncogene [Source:HGNC Symbol;Acc:HGNC:6206]	19:18390562-18392432	4774.19	4552.19	5253.06	5953.94	0.365	0.076	4.79069	1.66208e-06	8.34446e-05	4364.83	4177.47	-0.116	0.076	-1.51612	0.129489	0.393405	4482.68	4413.17	-0.041	0.076	-0.538758	0.590054	0.787168
ENSG00000121892	4	-	39824482	39979576	PDS5A	PDS5 cohesin associated factor A [Source:HGNC Symbol;Acc:HGNC:29088]	4:39824482-39979576	4771.85	4908.22	4831.52	4754.82	-0.045	0.059	-0.762126	0.445985	0.799813	4701.84	4495.46	-0.123	0.059	-2.09905	0.0358121	0.180326	4918.56	4928.91	0.005	0.059	0.0882163	0.929705	0.969628
ENSG00000178252	3	+	49044494	49053386	WDR6	WD repeat domain 6 [Source:HGNC Symbol;Acc:HGNC:12758]	3:49044494-49053386	4770.79	4743.89	4719.15	4694.42	-0.014	0.056	-0.24912	0.803268	0.949867	4947.43	5150.97	0.116	0.056	2.05502	0.0398766	0.194422	4618.89	4493.9	-0.075	0.056	-1.32531	0.185067	0.417932
ENSG00000182195	X	-	140269933	140271201	LDOC1	leucine zipper, down-regulated in cancer 1 [Source:HGNC Symbol;Acc:HGNC:6548]	X:140269933-140271201	4766.74	4681.27	4508.45	4335.64	-0.105	0.069	-1.51161	0.130632	0.480196	4608.13	4534.99	-0.043	0.069	-0.621356	0.534366	0.786899	5098.17	5515.08	0.225	0.069	3.24703	0.00116617	0.0103157
ENSG00000178951	19	-	4044361	4066943	ZBTB7A	zinc finger and BTB domain containing 7A [Source:HGNC Symbol;Acc:HGNC:18078]	19:4044361-4066943	4761.63	4982.32	4747.63	4512.93	-0.136	0.066	-2.06521	0.0389031	0.245994	4905.73	4829.14	-0.043	0.066	-0.652453	0.514109	0.775199	4852.23	4722.14	-0.074	0.066	-1.12058	0.262468	0.514873
ENSG00000143294	1	+	156720401	156761584	PRCC	papillary renal cell carcinoma (translocation-associated) [Source:HGNC Symbol;Acc:HGNC:9343]	1:156720401-156761584	4754.85	4791.99	4754.24	4716.49	-0.022	0.046	-0.475535	0.634406	0.892775	4806.23	4820.47	0.009	0.046	0.194543	0.845751	0.942573	4741.23	4690.47	-0.03	0.046	-0.645742	0.518446	0.740148
ENSG00000128245	22	+	32340446	32353590	YWHAH	tyrosine 3-monooxygenase/tryptophan 5-monooxygenase activation protein, eta [Source:HGNC Symbol;Acc:HGNC:12853]	22:32340446-32353590	4752.35	4784.77	4873.29	4961.82	0.051	0.062	0.832151	0.405324	0.771946	4821.08	4857.4	0.022	0.062	0.357867	0.720443	0.888243	4595.09	4405.41	-0.113	0.062	-1.83418	0.0666268	0.215428
ENSG00000108468	17	-	46147413	46178560	CBX1	chromobox 1 [Source:HGNC Symbol;Acc:HGNC:1551]	17:46147413-46178560	4747.8	4974.54	4887.65	4800.77	-0.05	0.046	-1.08813	0.276538	0.670417	4702.3	4430.07	-0.163	0.046	-3.57881	0.000345166	0.00574796	4880.18	4785.83	-0.054	0.046	-1.18581	0.235697	0.483853
ENSG00000225733	3	-	14961853	14989931	FGD5-AS1	FGD5 antisense RNA 1 [Source:HGNC Symbol;Acc:HGNC:40410]	3:14961853-14989931	4742.56	4722.6	4639.74	4556.87	-0.05	0.047	-1.05915	0.28953	0.680992	4617.59	4512.58	-0.064	0.047	-1.34676	0.178059	0.465872	4950.4	5178.2	0.13	0.047	2.75916	0.00579509	0.0364266
ENSG00000143393	1	-	151264272	151300191	PI4KB	phosphatidylinositol 4-kinase, catalytic, beta [Source:HGNC Symbol;Acc:HGNC:8984]	1:151264272-151300191	4734.47	4674.49	4643.24	4612	-0.017	0.039	-0.437805	0.661528	0.903995	4720.48	4766.47	0.03	0.039	0.769892	0.441364	0.727542	4779.7	4884.92	0.065	0.039	1.67853	0.0932444	0.270403
ENSG00000198755	6	+	35436184	35438562	RPL10A	ribosomal protein L10a [Source:HGNC Symbol;Acc:HGNC:10299]	6:35436184-35438562	4732.72	4695.81	4792.4	4888.98	0.058	0.042	1.38286	0.166709	0.539128	4708.29	4720.76	0.009	0.042	0.21117	0.832755	0.936765	4660.57	4625.33	-0.021	0.042	-0.497481	0.61885	0.805219
ENSG00000103549	16	+	30773065	30774771	RNF40	ring finger protein 40, E3 ubiquitin protein ligase [Source:HGNC Symbol;Acc:HGNC:16867]	16:30773065-30774771	4731.34	4765.89	4706.28	4646.66	-0.036	0.055	-0.660775	0.508757	0.833645	4814.22	4862.54	0.028	0.055	0.511795	0.608795	0.83084	4708.09	4650.28	-0.035	0.055	-0.639585	0.522442	0.742552
ENSG00000111786	12	-	120899470	120907596	SRSF9	serine/arginine-rich splicing factor 9 [Source:HGNC Symbol;Acc:HGNC:10791]	12:120899470-120907596	4730.76	4665.13	4734.78	4804.43	0.043	0.04	1.07307	0.283239	0.67667	4614.09	4563.05	-0.03	0.04	-0.746413	0.455418	0.736931	4777.79	4890.44	0.068	0.04	1.72576	0.084391	0.25307
ENSG00000142168	21	+	33031934	33041244	SOD1	superoxide dismutase 1, soluble [Source:HGNC Symbol;Acc:HGNC:11179]	21:33031934-33041244	4724.99	4842.65	4833.84	4825.04	-0.005	0.049	-0.0940676	0.925055	0.984073	4736.47	4630.29	-0.062	0.049	-1.27328	0.202918	0.498094	4722.31	4601.98	-0.071	0.049	-1.45203	0.146493	0.361333
ENSG00000176788	5	+	17065706	17275462	BASP1	brain abundant, membrane attached signal protein 1 [Source:HGNC Symbol;Acc:HGNC:957]	5:17065706-17275462	4723.22	3970.93	3949.17	3927.41	-0.015	0.086	-0.174366	0.861578	0.968986	4760.51	5550.09	0.445	0.086	5.19152	2.08586e-07	1.0152e-05	4707.7	5444.47	0.419	0.086	4.89144	1.00099e-06	2.62457e-05
ENSG00000106290	7	-	99704692	99716982	TAF6	TATA-box binding protein associated factor 6 [Source:HGNC Symbol;Acc:HGNC:11540]	7:99704692-99716982	4718.12	5108.76	4897.77	4686.79	-0.121	0.041	-2.96008	0.00307564	0.0422623	4819.15	4529.53	-0.169	0.041	-4.12745	3.66812e-05	0.000902782	4828.08	4547.4	-0.164	0.041	-3.99739	6.40447e-05	0.00093592
ENSG00000116489	1	+	113161794	113214241	CAPZA1	capping protein (actin filament) muscle Z-line, alpha 1 [Source:HGNC Symbol;Acc:HGNC:1488]	1:113161794-113214241	4717.94	4668.18	4682.81	4697.44	0.009	0.052	0.164803	0.869099	0.971431	4661.37	4654.56	-0.004	0.052	-0.0854516	0.931902	0.973658	4759.89	4851.59	0.054	0.052	1.02847	0.303728	0.557554
ENSG00000165671	5	+	176560025	176562427	NSD1	nuclear receptor binding SET domain protein 1 [Source:HGNC Symbol;Acc:HGNC:14234]	5:176560025-176562427	4708.31	4661.53	4573.3	4485.06	-0.052	0.082	-0.640216	0.522032	0.841202	4785.3	4909.06	0.069	0.082	0.839982	0.400919	0.695037	4719.56	4777.58	0.032	0.082	0.393756	0.693761	0.852902
ENSG00000160796	3	+	47021172	47051193	NBEAL2	neurobeachin like 2 [Source:HGNC Symbol;Acc:HGNC:31928]	3:47021172-47051193	4706.02	5048.08	4751.53	4454.98	-0.174	0.058	-3.0144	0.00257485	0.0372458	4611.13	4174.18	-0.265	0.058	-4.58501	4.53971e-06	0.000153555	5097.47	5146.85	0.027	0.058	0.468981	0.639083	0.818989
ENSG00000149806	11	-	64888099	64889945	FAU	Finkel-Biskis-Reilly murine sarcoma virus (FBR-MuSV) ubiquitously expressed [Source:HGNC Symbol;Acc:HGNC:3597]	11:64888099-64889945	4704.12	4846.35	4829.87	4813.4	-0.008	0.06	-0.140885	0.887961	0.97624	4779.13	4711.92	-0.038	0.06	-0.627431	0.530377	0.784848	4645.58	4444.82	-0.119	0.06	-1.98624	0.047007	0.169516
ENSG00000110367	11	-	118620033	118661845	DDX6	DEAD (Asp-Glu-Ala-Asp) box helicase 6 [Source:HGNC Symbol;Acc:HGNC:2747]	11:118620033-118661845	4694.05	4703.73	4719.75	4735.76	0.008	0.066	0.126872	0.899042	0.978388	4707.54	4711.36	0.001	0.066	0.0145619	0.988382	0.996294	4664.53	4625.34	-0.025	0.066	-0.373562	0.70873	0.862028
ENSG00000197694	9	+	131314865	131395938	SPTAN1	spectrin, alpha, non-erythrocytic 1 [Source:HGNC Symbol;Acc:HGNC:11273]	9:131314865-131395938	4692.38	4603.54	4649.65	4695.76	0.027	0.058	0.463963	0.642674	0.895472	4794.93	4986.31	0.11	0.058	1.89451	0.0581578	0.247479	4543.72	4483.89	-0.038	0.058	-0.64512	0.51885	0.740328
ENSG00000136758	10	-	27399382	27443288	YME1L1	YME1 like 1 ATPase [Source:HGNC Symbol;Acc:HGNC:12843]	10:27399382-27443288	4683.92	4800.31	4860.13	4919.95	0.034	0.052	0.647584	0.517254	0.838182	4631.88	4463.44	-0.103	0.052	-1.97429	0.0483487	0.219715	4676.15	4551.99	-0.075	0.052	-1.44237	0.149197	0.365351
ENSG00000073921	11	-	85668726	85780101	PICALM	phosphatidylinositol binding clathrin assembly protein [Source:HGNC Symbol;Acc:HGNC:15514]	11:85668726-85780101	4675.33	4507.59	4652.08	4796.58	0.089	0.038	2.31265	0.0207419	0.166129	4586.94	4666.29	0.049	0.038	1.28254	0.199652	0.494181	4619.22	4730.85	0.069	0.038	1.80173	0.0715875	0.226701
ENSG00000153827	2	-	230628553	230786725	TRIP12	thyroid hormone receptor interactor 12 [Source:HGNC Symbol;Acc:HGNC:12306]	2:230628553-230786725	4674.75	4498.61	4574.97	4651.33	0.045	0.059	0.769991	0.441305	0.796407	4596.45	4694.29	0.058	0.059	0.981645	0.326275	0.630423	4676.7	4854.78	0.105	0.059	1.77729	0.0755206	0.235481
ENSG00000204394	6	-	31745294	31745959	VARS	valyl-tRNA synthetase [Source:HGNC Symbol;Acc:HGNC:12651]	6:31745294-31745959	4673.68	4868.01	4826.55	4785.09	-0.023	0.067	-0.34647	0.728989	0.928169	4808.43	4748.85	-0.033	0.067	-0.497225	0.61903	0.836461	4580.39	4292.76	-0.172	0.067	-2.58337	0.00978394	0.0539386
ENSG00000172830	11	+	67070918	67080071	SSH3	slingshot protein phosphatase 3 [Source:HGNC Symbol;Acc:HGNC:30581]	11:67070918-67080071	4673.39	4446.11	4350.07	4254.03	-0.061	0.061	-0.995252	0.319614	0.707259	4587.72	4729.32	0.086	0.061	1.41021	0.158477	0.437728	4855.1	5264.1	0.235	0.061	3.84024	0.000122912	0.00161246
ENSG00000039523	16	+	67552320	67572374	FAM65A	family with sequence similarity 65 member A [Source:HGNC Symbol;Acc:HGNC:25836]	16:67552320-67572374	4668	4940.75	4692.88	4445.01	-0.149	0.045	-3.29596	0.000980866	0.0173753	4822.7	4704.65	-0.069	0.045	-1.52203	0.128001	0.39126	4761.17	4581.6	-0.106	0.045	-2.35161	0.0186922	0.0873117
ENSG00000159352	1	+	151227178	151239955	PSMD4	proteasome 26S subunit, non-ATPase 4 [Source:HGNC Symbol;Acc:HGNC:9561]	1:151227178-151239955	4665.72	4795.1	4761.69	4728.29	-0.019	0.046	-0.415011	0.678134	0.911386	4666.18	4537.25	-0.076	0.045	-1.68167	0.0926335	0.323769	4698.67	4602.23	-0.057	0.045	-1.24658	0.212552	0.454609
ENSG00000130669	19	+	39616409	39664443	PAK4	p21 protein (Cdc42/Rac)-activated kinase 4 [Source:HGNC Symbol;Acc:HGNC:16059]	19:39616409-39664443	4665.26	4805.22	4807.63	4810.04	0.003	0.053	0.0500136	0.960112	0.991355	4686.15	4567.09	-0.07	0.053	-1.30766	0.190989	0.48298	4641.95	4478.68	-0.097	0.053	-1.82752	0.0676221	0.217645
ENSG00000103653	15	+	75074397	75095539	CSK	c-src tyrosine kinase [Source:HGNC Symbol;Acc:HGNC:2444]	15:75074397-75095539	4665.04	4767.11	4742.22	4717.33	-0.014	0.047	-0.304176	0.760993	0.93708	4669.91	4572.71	-0.058	0.047	-1.23877	0.215432	0.513702	4685.06	4603.01	-0.048	0.047	-1.03698	0.299743	0.55391
ENSG00000085872	19	-	16628699	16653341	CHERP	calcium homeostasis endoplasmic reticulum protein [Source:HGNC Symbol;Acc:HGNC:16930]	19:16628699-16653341	4657.21	4884.83	4813.5	4742.17	-0.041	0.055	-0.74413	0.456798	0.806755	4740.44	4596.05	-0.084	0.055	-1.53487	0.124816	0.385755	4645.31	4405.79	-0.143	0.055	-2.62017	0.00878849	0.0498452
ENSG00000170889	19	+	54704609	54711515	RPS9	ribosomal protein S9 [Source:HGNC Symbol;Acc:HGNC:10442]	19:54704609-54711515	4651.93	4501.37	4654.11	4806.86	0.092	0.059	1.57114	0.116149	0.45113	4673.58	4845.78	0.104	0.059	1.77118	0.0765313	0.292545	4477.54	4453.71	-0.014	0.059	-0.232376	0.816246	0.916604
ENSG00000119707	14	+	73525143	73588122	RBM25	RNA binding motif protein 25 [Source:HGNC Symbol;Acc:HGNC:23244]	14:73525143-73588122	4648.18	4792.97	4511.01	4229.05	-0.175	0.058	-3.00364	0.00266768	0.0382126	4866.72	4940.46	0.042	0.058	0.715525	0.474285	0.750243	4711.59	4630.21	-0.049	0.058	-0.83796	0.402053	0.646515
ENSG00000173457	11	-	64011955	64013665	PPP1R14B	protein phosphatase 1 regulatory inhibitor subunit 14B [Source:HGNC Symbol;Acc:HGNC:9057]	11:64011955-64013665	4641.52	4748.46	4721.74	4695.02	-0.015	0.072	-0.203678	0.838605	0.96086	4724.4	4700.35	-0.013	0.072	-0.176552	0.85986	0.948397	4585.36	4422.26	-0.096	0.072	-1.33786	0.180944	0.4121
ENSG00000169047	2	-	227596032	227664475	IRS1	insulin receptor substrate 1 [Source:HGNC Symbol;Acc:HGNC:6125]	2:227596032-227664475	4640.61	4885.82	4935.05	4984.28	0.027	0.065	0.418522	0.675566	0.910247	4826.94	4768.05	-0.034	0.065	-0.529997	0.596114	0.823139	4405.04	3924.26	-0.303	0.065	-4.6697	3.01645e-06	6.78451e-05
ENSG00000163932	3	+	53190024	53213710	PRKCD	protein kinase C, delta [Source:HGNC Symbol;Acc:HGNC:9399]	3:53190024-53213710	4637.74	4659.52	4358.15	4056.78	-0.189	0.068	-2.76624	0.0056707	0.0673159	4338.32	4017.11	-0.202	0.068	-2.96329	0.00304369	0.0319032	5238.54	5817.56	0.307	0.068	4.49879	6.83411e-06	0.000139197
ENSG00000120948	1	+	11072413	11080546	TARDBP	TAR DNA binding protein [Source:HGNC Symbol;Acc:HGNC:11571]	1:11072413-11080546	4636.03	4892.83	4738.74	4584.66	-0.09	0.061	-1.48578	0.137337	0.49246	4757.7	4622.58	-0.078	0.061	-1.29586	0.195024	0.488327	4668.44	4444.04	-0.133	0.061	-2.19669	0.0280426	0.116612
ENSG00000117592	1	+	173446404	173457946	PRDX6	peroxiredoxin 6 [Source:HGNC Symbol;Acc:HGNC:16753]	1:173446404-173457946	4631.94	4731.72	4782.14	4832.57	0.029	0.036	0.801081	0.423085	0.783798	4613.27	4494.83	-0.074	0.036	-2.02448	0.0429209	0.204235	4600.17	4468.63	-0.082	0.036	-2.25386	0.0242047	0.104665
ENSG00000137312	6	-	30695485	30708630	FLOT1	flotillin 1 [Source:HGNC Symbol;Acc:HGNC:3757]	6:30695485-30708630	4631.52	4481.84	4542.22	4602.59	0.038	0.056	0.675556	0.499323	0.829458	4513.39	4544.94	0.02	0.056	0.358143	0.720236	0.888213	4689.27	4896.69	0.125	0.056	2.21405	0.0268251	0.112834
ENSG00000112118	6	-	52128806	52149549	MCM3	minichromosome maintenance complex component 3 [Source:HGNC Symbol;Acc:HGNC:6945]	6:52128806-52149549	4631.51	4798.71	4860.98	4923.24	0.036	0.059	0.616345	0.537667	0.850506	4632.54	4466.37	-0.099	0.059	-1.67248	0.0944291	0.32764	4568.22	4337.72	-0.14	0.059	-2.36602	0.0179805	0.0848011
ENSG00000112306	6	+	133135579	133138703	RPS12	ribosomal protein S12 [Source:HGNC Symbol;Acc:HGNC:10385]	6:133135579-133138703	4628.79	4594.06	4691.46	4788.85	0.057	0.067	0.850059	0.395292	0.765951	4649.19	4704.32	0.033	0.067	0.491852	0.622824	0.838551	4510.99	4427.91	-0.05	0.067	-0.751028	0.452636	0.6891
ENSG00000125505	19	-	54677106	54693733	MBOAT7	membrane bound O-acyltransferase domain containing 7 [Source:HGNC Symbol;Acc:HGNC:15505]	19:54677106-54693733	4616.69	4819.94	4611.36	4402.78	-0.126	0.057	-2.22829	0.0258613	0.192803	4579.01	4338.08	-0.146	0.057	-2.58804	0.00965243	0.0753636	4862.94	4905.94	0.025	0.056	0.445342	0.656072	0.828588
ENSG00000134247	1	+	117452678	117532980	PTGFRN	prostaglandin F2 receptor inhibitor [Source:HGNC Symbol;Acc:HGNC:9601]	1:117452678-117532980	4607.52	4569.63	4415.03	4260.43	-0.097	0.067	-1.44949	0.147202	0.508816	4374.86	4180.08	-0.123	0.067	-1.84516	0.0650138	0.264735	4994.78	5419.93	0.234	0.067	3.51048	0.000447304	0.00479727
ENSG00000123983	2	+	223725651	223809357	ACSL3	acyl-CoA synthetase long-chain family member 3 [Source:HGNC Symbol;Acc:HGNC:3570]	2:223725651-223809357	4606.27	4432.75	4544.19	4655.64	0.067	0.059	1.13393	0.256823	0.650719	4543	4653.25	0.066	0.059	1.11637	0.264265	0.570228	4558.1	4683.45	0.076	0.059	1.27227	0.203276	0.443112
ENSG00000247627	5	-	134262349	134263726	MTND4P12	mitochondrially encoded NADH:ubiquinone oxidoreductase core subunit 4 pseudogene 12 [Source:HGNC Symbol;Acc:HGNC:42199]	5:134262349-134263726	4604.14	5053.41	4711.8	4370.19	-0.118	0.158	-0.745637	0.455886	0.806633	5073.22	5093.03	0.006	0.158	0.0396368	0.968383	0.987973	4476.67	3899.92	-0.208	0.158	-1.31481	0.188572	0.423579
ENSG00000022840	12	+	120971282	120972639	RNF10	ring finger protein 10 [Source:HGNC Symbol;Acc:HGNC:10055]	12:120971282-120972639	4601.73	4557.02	4603.15	4649.28	0.029	0.051	0.57777	0.56342	0.863483	4474.01	4390.99	-0.051	0.051	-1.00958	0.312696	0.617951	4683.33	4809.64	0.077	0.051	1.52065	0.128348	0.333074
ENSG00000244038	1	-	20978269	20987884	DDOST	dolichyl-diphosphooligosaccharide--protein glycosyltransferase subunit (non-catalytic) [Source:HGNC Symbol;Acc:HGNC:2728]	1:20978269-20987884	4601.68	4666.74	4623.45	4580.18	-0.027	0.046	-0.580657	0.561471	0.862482	4577.72	4488.69	-0.055	0.046	-1.19157	0.23343	0.535164	4668.92	4671.11	0.001	0.046	0.0231429	0.981536	0.993008
ENSG00000083845	19	+	58897766	58906173	RPS5	ribosomal protein S5 [Source:HGNC Symbol;Acc:HGNC:10426]	19:58897766-58906173	4600.96	4688.02	4687.7	4687.38	0	0.066	-0.000937273	0.999252	0.999728	4660.17	4632.31	-0.016	0.066	-0.238768	0.811285	0.929726	4542.07	4396.12	-0.088	0.066	-1.33106	0.183168	0.415025
ENSG00000143612	1	-	154179181	154193082	C1orf43	chromosome 1 open reading frame 43 [Source:HGNC Symbol;Acc:HGNC:29876]	1:154179181-154193082	4598	4566.59	4736.71	4906.82	0.103	0.041	2.50236	0.012337	0.116702	4561.92	4557.25	-0.002	0.041	-0.0462799	0.963087	0.9853	4463.96	4361.34	-0.064	0.041	-1.55911	0.118971	0.317821
ENSG00000165731	10	+	43572474	43625799	RET	ret proto-oncogene [Source:HGNC Symbol;Acc:HGNC:9967]	10:43572474-43625799	4596.56	5472.66	5190.64	4908.61	-0.149	0.073	-2.02685	0.0426782	0.260216	4455.82	3438.98	-0.633	0.073	-8.61245	7.15163e-18	2.6842e-15	5019.31	4565.96	-0.247	0.073	-3.37136	0.00074797	0.00720218
ENSG00000123562	X	-	102930423	102942992	MORF4L2	mortality factor 4 like 2 [Source:HGNC Symbol;Acc:HGNC:16849]	X:102930423-102942992	4593.75	4626.84	4746.83	4866.83	0.071	0.051	1.39969	0.161606	0.531898	4441.27	4255.7	-0.118	0.051	-2.32002	0.0203396	0.124903	4626.25	4625.66	0	0.051	-0.00643102	0.994869	0.998245
ENSG00000175215	12	-	58213709	58240522	CTDSP2	CTD small phosphatase 2 [Source:HGNC Symbol;Acc:HGNC:17077]	12:58213709-58240522	4590.34	4470.6	4422.03	4373.47	-0.031	0.056	-0.553542	0.579892	0.871214	4364.37	4258.14	-0.068	0.056	-1.22158	0.221866	0.52128	4864.88	5259.17	0.227	0.055	4.08932	4.32631e-05	0.000677411
ENSG00000015171	10	+	180404	283591	ZMYND11	zinc finger, MYND-type containing 11 [Source:HGNC Symbol;Acc:HGNC:16966]	10:180404-283591	4586.76	4691.84	4717.53	4743.22	0.016	0.044	0.354366	0.723064	0.925563	4494.75	4297.67	-0.123	0.045	-2.77323	0.00555024	0.0502662	4653.07	4614.3	-0.023	0.044	-0.52117	0.602249	0.794919
ENSG00000108557	17	+	17584786	17714767	RAI1	retinoic acid induced 1 [Source:HGNC Symbol;Acc:HGNC:9834]	17:17584786-17714767	4585.8	4690.11	4366.4	4042.69	-0.209	0.052	-4.04501	5.2322e-05	0.00160506	4600.99	4511.87	-0.055	0.052	-1.05928	0.289474	0.596144	4894.32	5098.53	0.117	0.051	2.26593	0.0234554	0.102451
ENSG00000198431	12	+	104609556	104744061	TXNRD1	thioredoxin reductase 1 [Source:HGNC Symbol;Acc:HGNC:12437]	12:104609556-104744061	4577.83	3479.09	4016.35	4553.62	0.365	0.074	4.92338	8.50606e-07	4.64426e-05	4822.1	6165.12	0.778	0.074	10.496	9.01021e-26	8.37392e-23	3796.29	4113.49	0.227	0.074	3.06126	0.00220407	0.0171243
ENSG00000125817	20	-	3764497	3767337	CENPB	centromere protein B [Source:HGNC Symbol;Acc:HGNC:1852]	20:3764497-3767337	4574.76	4744.3	4662.39	4580.48	-0.049	0.059	-0.828071	0.40763	0.773596	4652.67	4561.05	-0.054	0.059	-0.922696	0.356166	0.658079	4578.76	4413.21	-0.101	0.059	-1.70991	0.0872826	0.258363
ENSG00000185122	8	+	145515279	145538385	HSF1	heat shock transcription factor 1 [Source:HGNC Symbol;Acc:HGNC:5224]	8:145515279-145538385	4572.77	4701.78	4611.62	4521.46	-0.054	0.051	-1.06387	0.287386	0.67968	4658.84	4615.89	-0.025	0.051	-0.489994	0.624138	0.838991	4576.87	4451.96	-0.076	0.051	-1.48811	0.136722	0.346514
ENSG00000173039	11	-	65421066	65430565	RELA	v-rel avian reticuloendotheliosis viral oncogene homolog A [Source:HGNC Symbol;Acc:HGNC:9955]	11:65421066-65430565	4568.34	4460.02	4566.02	4672.01	0.066	0.04	1.63225	0.102628	0.421654	4526.58	4593.14	0.042	0.04	1.04583	0.295639	0.602468	4504.11	4548.2	0.028	0.04	0.691053	0.489532	0.718811
ENSG00000182446	17	-	79523912	79604172	NPLOC4	NPL4 homolog, ubiquitin recognition factor [Source:HGNC Symbol;Acc:HGNC:18261]	17:79523912-79604172	4567.11	4435.6	4506.53	4577.47	0.045	0.035	1.27561	0.202093	0.58558	4581.78	4727.97	0.091	0.035	2.61401	0.00894866	0.0713444	4481.5	4527.41	0.029	0.035	0.826241	0.408668	0.652517
ENSG00000116649	1	-	11114640	11115261	SRM	spermidine synthase [Source:HGNC Symbol;Acc:HGNC:11296]	1:11114640-11115261	4564.07	5115.82	4871.94	4628.07	-0.137	0.071	-1.9323	0.0533228	0.29761	4893.95	4672.09	-0.123	0.071	-1.74209	0.0814933	0.302819	4478.07	3840.32	-0.392	0.071	-5.52243	3.34349e-08	1.27449e-06
ENSG00000241685	7	+	98923520	98985787	ARPC1A	actin related protein 2/3 complex subunit 1A [Source:HGNC Symbol;Acc:HGNC:703]	7:98923520-98985787	4561.4	4614.4	4591.41	4568.42	-0.014	0.046	-0.297261	0.766267	0.938385	4599.68	4584.96	-0.008	0.046	-0.181648	0.855859	0.946533	4546.11	4477.82	-0.042	0.046	-0.905757	0.365064	0.615308
ENSG00000197858	8	+	145137492	145139233	GPAA1	glycosylphosphatidylinositol anchor attachment 1 [Source:HGNC Symbol;Acc:HGNC:4446]	8:145137492-145139233	4551.44	4687.99	4510.82	4333.65	-0.107	0.071	-1.51973	0.128579	0.476276	4590.13	4492.27	-0.058	0.071	-0.819536	0.412481	0.703705	4689.92	4691.85	0.002	0.07	0.0216871	0.982698	0.993667
ENSG00000105722	19	-	42751723	42759309	ERF	Ets2 repressor factor [Source:HGNC Symbol;Acc:HGNC:3444]	19:42751723-42759309	4547.53	4826.82	4679.56	4532.3	-0.086	0.07	-1.2298	0.218773	0.607165	4693.49	4560.16	-0.078	0.07	-1.10721	0.268202	0.574582	4548.83	4270.85	-0.168	0.07	-2.38965	0.0168644	0.0811305
ENSG00000124193	20	+	42086567	42089974	SRSF6	serine/arginine-rich splicing factor 6 [Source:HGNC Symbol;Acc:HGNC:10788]	20:42086567-42089974	4541.25	4088.54	4669.73	5250.92	0.353	0.048	7.36365	1.78949e-13	3.14827e-11	4382.72	4676.89	0.19	0.048	3.96177	7.43948e-05	0.00162231	4118.6	4148.66	0.021	0.048	0.429143	0.667819	0.836007
ENSG00000072274	3	-	195754053	195782085	TFRC	transferrin receptor [Source:HGNC Symbol;Acc:HGNC:11763]	3:195754053-195782085	4539.16	4943.75	5018.18	5092.62	0.041	0.074	0.547662	0.583924	0.872358	4516.97	4090.19	-0.258	0.074	-3.47765	0.00050583	0.00775151	4486.91	4030.07	-0.278	0.074	-3.7511	0.000176058	0.00219442
ENSG00000157020	3	-	10334814	10346756	SEC13	SEC13 homolog, nuclear pore and COPII coat complex component [Source:HGNC Symbol;Acc:HGNC:10697]	3:10334814-10346756	4539.07	4463.58	4515.83	4568.08	0.033	0.039	0.849477	0.395616	0.766145	4497.87	4532.16	0.023	0.039	0.582943	0.559932	0.80254	4528.01	4592.44	0.041	0.039	1.05104	0.293242	0.54768
ENSG00000058673	1	+	203764781	203771301	ZC3H11A	zinc finger CCCH-type containing 11A [Source:HGNC Symbol;Acc:HGNC:29093]	1:203764781-203771301	4537.29	4419.98	4482.95	4545.93	0.039	0.061	0.642261	0.520704	0.840443	4381.06	4342.14	-0.024	0.061	-0.398172	0.690503	0.873117	4630.55	4841.12	0.127	0.061	2.06293	0.0391197	0.148314
ENSG00000141985	19	-	4360366	4400544	SH3GL1	SH3-domain GRB2-like 1 [Source:HGNC Symbol;Acc:HGNC:10830]	19:4360366-4400544	4537.12	4459.9	4369.49	4279.09	-0.055	0.074	-0.743524	0.457165	0.806929	4416.77	4373.63	-0.025	0.074	-0.339913	0.733922	0.895211	4747.87	5035.85	0.166	0.074	2.23398	0.0254843	0.10881
ENSG00000126012	X	-	53220502	53254604	KDM5C	lysine (K)-specific demethylase 5C [Source:HGNC Symbol;Acc:HGNC:11114]	X:53220502-53254604	4536.91	4420.13	4438.75	4457.36	0.013	0.032	0.411483	0.680718	0.912072	4481.99	4543.85	0.041	0.031	1.29722	0.194554	0.487685	4573.22	4726.3	0.097	0.031	3.08448	0.00203911	0.0161555
ENSG00000141582	17	-	77806954	77813228	CBX4	chromobox 4 [Source:HGNC Symbol;Acc:HGNC:1554]	17:77806954-77813228	4535.61	4718.07	4830.46	4942.85	0.062	0.084	0.742633	0.457704	0.806929	4555.42	4392.77	-0.096	0.084	-1.14066	0.254013	0.559355	4403.42	4088.77	-0.191	0.084	-2.27928	0.0226507	0.0998324
ENSG00000239306	11	+	66384052	66394818	RBM14	RNA binding motif protein 14 [Source:HGNC Symbol;Acc:HGNC:14219]	11:66384052-66394818	4535.07	4182	4311.81	4441.62	0.082	0.078	1.05263	0.292512	0.683745	5147.45	6112.9	0.514	0.078	6.61428	3.73366e-11	4.52608e-09	3792.88	3403.75	-0.277	0.078	-3.55503	0.000377933	0.00418571
ENSG00000189159	17	-	73131342	73150338	HN1	hematological and neurological expressed 1 [Source:HGNC Symbol;Acc:HGNC:14569]	17:73131342-73150338	4532.82	4250	4337.7	4425.39	0.056	0.068	0.833499	0.404563	0.771496	4462.6	4675.19	0.132	0.068	1.95718	0.0503263	0.224713	4515.36	4780.71	0.163	0.068	2.40822	0.0160305	0.0781076
ENSG00000135213	7	-	75046065	75050568	NA	NA	7:75046065-75050568	4532.38	4772.74	4693.67	4614.6	-0.048	0.044	-1.09067	0.275418	0.669134	4654.16	4535.59	-0.073	0.044	-1.64202	0.100586	0.341178	4489.68	4206.61	-0.18	0.044	-4.03914	5.36486e-05	0.000810273
ENSG00000146083	5	-	175953697	175964421	RNF44	ring finger protein 44 [Source:HGNC Symbol;Acc:HGNC:19180]	5:175953697-175964421	4531.78	4717.01	4662.82	4608.63	-0.032	0.057	-0.563489	0.573102	0.867406	4558.34	4399.67	-0.097	0.057	-1.70268	0.0886274	0.317151	4559.42	4401.82	-0.096	0.057	-1.69054	0.0909244	0.266032
ENSG00000123066	12	-	116395710	116398337	MED13L	mediator complex subunit 13-like [Source:HGNC Symbol;Acc:HGNC:22962]	12:116395710-116398337	4527.1	4917.84	5158.99	5400.15	0.125	0.08	1.56454	0.117691	0.45434	4532.28	4146.73	-0.23	0.08	-2.87256	0.00407164	0.0400535	4280.76	3643.68	-0.404	0.08	-5.03922	4.67435e-07	1.34853e-05
ENSG00000182628	17	-	57187311	57232630	SKA2	spindle and kinetochore associated complex subunit 2 [Source:HGNC Symbol;Acc:HGNC:28006]	17:57187311-57232630	4524.33	4390.86	4443.99	4497.12	0.035	0.052	0.665224	0.505907	0.831847	4401.51	4412.15	0.008	0.052	0.154265	0.877401	0.95569	4594.03	4797.2	0.125	0.052	2.41988	0.0155257	0.0763734
ENSG00000139998	14	-	65412531	65438875	RAB15	RAB15, member RAS oncogene family [Source:HGNC Symbol;Acc:HGNC:20150]	14:65412531-65438875	4523.88	4513.27	4287.38	4061.49	-0.148	0.052	-2.84072	0.00450124	0.0566922	4274.84	4036.4	-0.156	0.052	-3.01088	0.0026049	0.0283705	4998.81	5484.35	0.274	0.052	5.2981	1.17011e-07	3.9106e-06
ENSG00000149418	11	+	130029456	130080271	ST14	suppression of tumorigenicity 14 [Source:HGNC Symbol;Acc:HGNC:11344]	11:130029456-130080271	4520.59	4447.46	4482.48	4517.51	0.021	0.042	0.490787	0.623577	0.889014	4550.66	4653.86	0.063	0.042	1.49827	0.134062	0.400406	4455.5	4463.55	0.004	0.042	0.0837259	0.933274	0.970934
ENSG00000249855	5	-	43495174	43496556	EEF1A1P19	eukaryotic translation elongation factor 1 alpha 1 pseudogene 19 [Source:HGNC Symbol;Acc:HGNC:37892]	5:43495174-43496556	4519.26	4422.56	4587.8	4753.04	0.102	0.046	2.21238	0.0269405	0.196885	4499.69	4576.83	0.048	0.046	1.04914	0.294113	0.600817	4373.58	4324.6	-0.032	0.046	-0.689449	0.490541	0.719515
ENSG00000166454	16	+	81069451	81080963	ATMIN	ATM interactor [Source:HGNC Symbol;Acc:HGNC:29034]	16:81069451-81080963	4518.93	4550.65	4445.34	4340.03	-0.069	0.032	-2.14372	0.032055	0.218591	4555.7	4560.76	0.002	0.032	0.0570343	0.954518	0.981649	4587.45	4624.26	0.021	0.032	0.66961	0.503107	0.728932
ENSG00000054118	1	+	36690016	36770958	THRAP3	thyroid hormone receptor associated protein 3 [Source:HGNC Symbol;Acc:HGNC:22964]	1:36690016-36770958	4514.87	4338.36	4536.47	4734.59	0.122	0.049	2.5091	0.0121038	0.115079	4386.68	4435.01	0.03	0.049	0.614505	0.538881	0.789467	4444.94	4551.53	0.066	0.049	1.3594	0.17402	0.401681
ENSG00000140416	15	+	63334830	63358292	TPM1	tropomyosin 1 (alpha) [Source:HGNC Symbol;Acc:HGNC:12010]	15:63334830-63358292	4513.58	2916.41	3598.24	4280.07	0.514	0.081	6.32822	2.48008e-10	2.70105e-08	3702.18	4487.95	0.578	0.081	7.1147	1.1216e-12	1.99003e-10	4643.15	6369.89	1.049	0.081	12.9301	3.04331e-38	3.3983e-35
ENSG00000115091	2	+	114647536	114720173	ACTR3	ARP3 actin-related protein 3 homolog (yeast) [Source:HGNC Symbol;Acc:HGNC:170]	2:114647536-114720173	4513.16	3984.88	4437.06	4889.25	0.289	0.045	6.42584	1.3114e-10	1.49137e-08	4464.14	4943.41	0.305	0.045	6.78604	1.15255e-11	1.53022e-09	4109.99	4235.1	0.086	0.045	1.91544	0.055436	0.190091
ENSG00000047410	1	-	186280783	186344457	TPR	translocated promoter region, nuclear basket protein [Source:HGNC Symbol;Acc:HGNC:12017]	1:186280783-186344457	4511.37	4657.2	4571.38	4485.56	-0.054	0.04	-1.33677	0.181298	0.557074	4427.41	4197.62	-0.149	0.04	-3.67455	0.000238265	0.00427803	4681.15	4705.1	0.013	0.04	0.332505	0.739508	0.876449
ENSG00000197728	12	+	56435636	56438116	RPS26	ribosomal protein S26 [Source:HGNC Symbol;Acc:HGNC:10414]	12:56435636-56438116	4510.1	4664.72	4588.01	4511.3	-0.045	0.061	-0.748091	0.454405	0.806165	4694.62	4724.53	0.019	0.061	0.31689	0.751327	0.903852	4402.29	4139.85	-0.164	0.061	-2.70936	0.00674122	0.0407975
ENSG00000229638	3	-	185135282	185136566	RPL4P4	ribosomal protein L4 pseudogene 4 [Source:HGNC Symbol;Acc:HGNC:36179]	3:185135282-185136566	4509.02	4570.64	4656.39	4742.15	0.053	0.043	1.22164	0.221845	0.611424	4467.43	4364.22	-0.065	0.043	-1.50207	0.133079	0.398605	4464.87	4359.1	-0.066	0.043	-1.54376	0.122646	0.323636
ENSG00000101191	20	-	61509089	61569274	DIDO1	death inducer-obliterator 1 [Source:HGNC Symbol;Acc:HGNC:2680]	20:61509089-61569274	4507.31	4486.95	4696.1	4905.24	0.127	0.04	3.20073	0.00137078	0.0226041	4459.51	4432.07	-0.017	0.04	-0.431093	0.666401	0.861391	4345.97	4205	-0.092	0.04	-2.32036	0.0203212	0.0924635
ENSG00000104320	8	-	90945563	90996944	NBN	nibrin [Source:HGNC Symbol;Acc:HGNC:7652]	8:90945563-90996944	4506.28	4227.4	4362.95	4498.51	0.087	0.05	1.72828	0.0839385	0.381158	4496.6	4765.79	0.168	0.05	3.34569	0.000820787	0.0114751	4380.41	4533.41	0.098	0.05	1.94463	0.0518195	0.181828
ENSG00000111602	12	-	56810902	56843187	TIMELESS	timeless circadian clock [Source:HGNC Symbol;Acc:HGNC:11813]	12:56810902-56843187	4506.01	4821.15	4700.25	4579.36	-0.073	0.043	-1.71566	0.0862248	0.386425	4488.05	4154.95	-0.21	0.043	-4.91509	8.87436e-07	3.815e-05	4644.86	4468.58	-0.108	0.043	-2.51732	0.0118251	0.0621644
ENSG00000173218	1	+	116184573	116240845	VANGL1	VANGL planar cell polarity protein 1 [Source:HGNC Symbol;Acc:HGNC:15512]	1:116184573-116240845	4503.08	4536.28	4263.64	3991	-0.181	0.051	-3.58173	0.00034133	0.00760382	4684.25	4832.22	0.087	0.05	1.72835	0.083926	0.308231	4594.55	4652.81	0.034	0.05	0.670687	0.50242	0.728438
ENSG00000105887	7	-	135611508	135662064	MTPN	myotrophin [Source:HGNC Symbol;Acc:HGNC:15667]	7:135611508-135662064	4502.24	4512.17	4579.45	4646.74	0.042	0.039	1.06465	0.287037	0.67968	4443.55	4374.93	-0.044	0.039	-1.13228	0.257517	0.563142	4493.65	4475.13	-0.012	0.039	-0.310606	0.756101	0.885449
ENSG00000051523	16	-	88709690	88717560	CYBA	cytochrome b-245, alpha polypeptide [Source:HGNC Symbol;Acc:HGNC:2577]	16:88709690-88717560	4487.29	4300.16	4391.72	4483.28	0.058	0.066	0.872923	0.382705	0.755863	4448.11	4596.07	0.093	0.066	1.3929	0.163651	0.445245	4434.9	4569.65	0.084	0.066	1.27039	0.203945	0.443876
ENSG00000099995	22	-	30727976	30752936	SF3A1	splicing factor 3a subunit 1 [Source:HGNC Symbol;Acc:HGNC:10765]	22:30727976-30752936	4485.76	4510.78	4602.64	4694.51	0.055	0.036	1.54943	0.121278	0.462822	4480.53	4450.28	-0.02	0.036	-0.555195	0.578761	0.812931	4399.13	4287.48	-0.073	0.036	-2.04696	0.0406617	0.152485
ENSG00000111321	12	+	6484210	6494323	LTBR	lymphotoxin beta receptor [Source:HGNC Symbol;Acc:HGNC:6718]	12:6484210-6494323	4484.32	4178.66	4180.47	4182.27	0.001	0.056	0.018302	0.985398	0.997019	4289.84	4401.01	0.072	0.056	1.29425	0.195581	0.488831	4677	5175.34	0.299	0.056	5.38072	7.41893e-08	2.61287e-06
ENSG00000163479	1	-	155978838	155990750	SSR2	signal sequence receptor, beta (translocon-associated protein beta) [Source:HGNC Symbol;Acc:HGNC:11324]	1:155978838-155990750	4483.31	4531.92	4538.73	4545.55	0.004	0.045	0.0933318	0.92564	0.984162	4497.47	4463.02	-0.021	0.045	-0.475953	0.634108	0.844251	4462.33	4392.74	-0.044	0.045	-0.977297	0.328422	0.583941
ENSG00000102974	16	+	67596309	67673086	CTCF	CCCTC-binding factor (zinc finger protein) [Source:HGNC Symbol;Acc:HGNC:13723]	16:67596309-67673086	4476.41	4451.37	4513.96	4576.55	0.039	0.038	1.01702	0.309142	0.698033	4495.99	4540.62	0.028	0.038	0.721316	0.470715	0.74729	4394.23	4337.1	-0.037	0.038	-0.972721	0.330692	0.585385
ENSG00000196411	7	-	100400186	100424737	EPHB4	EPH receptor B4 [Source:HGNC Symbol;Acc:HGNC:3395]	7:100400186-100424737	4473.13	4829.58	4491.37	4153.17	-0.211	0.057	-3.72491	0.000195383	0.00478212	4698.4	4567.22	-0.078	0.057	-1.38514	0.166009	0.448318	4586.07	4342.55	-0.149	0.057	-2.63325	0.00845727	0.0484882
ENSG00000132361	17	-	2592679	2615314	CLUH	clustered mitochondria (cluA/CLU1) homolog [Source:HGNC Symbol;Acc:HGNC:29094]	17:2592679-2615314	4469.85	4646.44	4586.47	4526.51	-0.035	0.065	-0.545733	0.58525	0.872877	4574.99	4503.54	-0.042	0.065	-0.64729	0.517445	0.777711	4424.68	4202.92	-0.138	0.065	-2.12169	0.0338642	0.133509
ENSG00000090863	16	-	74485855	74641012	GLG1	golgi glycoprotein 1 [Source:HGNC Symbol;Acc:HGNC:4316]	16:74485855-74641012	4468.51	4552.55	4379.19	4205.82	-0.111	0.067	-1.66283	0.0963462	0.409684	4423.39	4294.22	-0.082	0.067	-1.23387	0.217253	0.515352	4687	4821.44	0.077	0.067	1.16108	0.245611	0.49574
ENSG00000136193	7	-	29959718	30029414	SCRN1	secernin 1 [Source:HGNC Symbol;Acc:HGNC:22192]	7:29959718-30029414	4466.31	4330.47	4391.66	4452.85	0.038	0.052	0.735821	0.46184	0.809783	4442.39	4554.31	0.07	0.052	1.33587	0.181593	0.470546	4429.03	4527.6	0.062	0.052	1.18152	0.237396	0.485927
ENSG00000165140	9	-	97365414	97401789	FBP1	fructose-bisphosphatase 1 [Source:HGNC Symbol;Acc:HGNC:3606]	9:97365414-97401789	4462.91	4113.27	4078.16	4043.06	-0.022	0.071	-0.316585	0.751559	0.934692	4118.74	4124.21	0.005	0.071	0.0715402	0.942968	0.977268	4842.18	5571.09	0.417	0.071	5.89928	3.65095e-09	1.65014e-07
ENSG00000112977	5	-	10679341	10761384	DAP	death-associated protein [Source:HGNC Symbol;Acc:HGNC:2672]	5:10679341-10761384	4462.45	4329.75	4347.68	4365.6	0.012	0.038	0.320927	0.748266	0.933362	4303.1	4276.44	-0.017	0.038	-0.440534	0.65955	0.857702	4603.87	4877.99	0.17	0.038	4.49435	6.97817e-06	0.000141979
ENSG00000142186	11	+	65292547	65306175	SCYL1	SCY1-like, kinase-like 1 [Source:HGNC Symbol;Acc:HGNC:14372]	11:65292547-65306175	4461.81	4685.39	4511.05	4336.72	-0.109	0.038	-2.88294	0.00393982	0.0509944	4416.03	4146.67	-0.173	0.038	-4.54914	5.38659e-06	0.000177285	4681.94	4678.49	-0.002	0.038	-0.0419449	0.966543	0.986816
ENSG00000240972	22	+	24236190	24237413	MIF	macrophage migration inhibitory factor (glycosylation-inhibiting factor) [Source:HGNC Symbol;Acc:HGNC:7097]	22:24236190-24237413	4459.35	4440.18	4569.92	4699.66	0.079	0.071	1.11501	0.264848	0.658568	4544.21	4648.23	0.064	0.071	0.904102	0.365941	0.665333	4244.76	4049.33	-0.125	0.071	-1.76364	0.0777927	0.239789
ENSG00000149187	11	-	47487495	47510576	CELF1	CUGBP, Elav-like family member 1 [Source:HGNC Symbol;Acc:HGNC:2549]	11:47487495-47510576	4458.69	4458.31	4420.72	4383.12	-0.025	0.036	-0.681386	0.495628	0.827788	4495.58	4532.86	0.023	0.036	0.642077	0.520823	0.779999	4459.39	4460.48	0	0.036	0.00994928	0.992062	0.996629
ENSG00000084733	2	+	26256975	26358216	RAB10	RAB10, member RAS oncogene family [Source:HGNC Symbol;Acc:HGNC:9759]	2:26256975-26358216	4458.43	4347.69	4398.21	4448.73	0.033	0.046	0.702424	0.482415	0.821162	4540.36	4733.04	0.12	0.046	2.58156	0.00983537	0.0764769	4325.99	4304.28	-0.014	0.046	-0.302073	0.762596	0.888332
ENSG00000175727	12	+	122516627	122631894	MLXIP	MLX interacting protein [Source:HGNC Symbol;Acc:HGNC:17055]	12:122516627-122631894	4456.92	4350.61	4386.55	4422.49	0.022	0.054	0.401756	0.687864	0.914713	4141.19	3931.77	-0.143	0.054	-2.65595	0.00790856	0.0656256	4736.71	5122.81	0.227	0.054	4.22704	2.36786e-05	0.000407126
ENSG00000149658	20	-	61826780	61847586	YTHDF1	YTH N(6)-methyladenosine RNA binding protein 1 [Source:HGNC Symbol;Acc:HGNC:15867]	20:61826780-61847586	4456.17	4512.41	4422.38	4332.36	-0.058	0.035	-1.64754	0.0994465	0.415473	4464.54	4416.67	-0.03	0.035	-0.856317	0.391822	0.687327	4537.83	4563.26	0.016	0.035	0.450463	0.652377	0.826849
ENSG00000124767	6	-	38643700	38670917	GLO1	glyoxalase I [Source:HGNC Symbol;Acc:HGNC:4323]	6:38643700-38670917	4455.24	4546.16	4637.45	4728.74	0.054	0.053	1.01038	0.312312	0.701281	4432.41	4318.66	-0.073	0.053	-1.37611	0.168786	0.45269	4386.79	4227.42	-0.103	0.053	-1.93228	0.0533251	0.185499
ENSG00000068489	17	+	57232859	57279929	PRR11	proline rich 11 [Source:HGNC Symbol;Acc:HGNC:25619]	17:57232859-57279929	4453.71	4790.18	4557.07	4323.96	-0.142	0.062	-2.28961	0.0220438	0.173385	4645.46	4500.74	-0.087	0.062	-1.39968	0.161608	0.442248	4495.07	4199.97	-0.183	0.062	-2.94088	0.00327277	0.023286
ENSG00000236060	9	-	74622796	74623052	HSPB1P1	heat shock protein family B (small) member 1 pseudogene 1 [Source:HGNC Symbol;Acc:HGNC:5251]	9:74622796-74623052	4450.16	4403.42	4824.93	5246.43	0.239	0.071	3.35035	0.000807101	0.0149458	4517.51	4631.59	0.068	0.071	0.958596	0.337762	0.641279	3961.3	3519.18	-0.307	0.071	-4.28989	1.78764e-05	0.000317147
ENSG00000074370	17	-	3827168	3867713	ATP2A3	ATPase, Ca++ transporting, ubiquitous [Source:HGNC Symbol;Acc:HGNC:813]	17:3827168-3867713	4443.14	4472.43	4366.96	4261.49	-0.064	0.082	-0.783086	0.433577	0.78994	4464.28	4456.12	-0.004	0.082	-0.0522704	0.958313	0.983303	4527.47	4582.5	0.033	0.082	0.401021	0.688405	0.849232
ENSG00000149923	16	+	30087298	30096100	PPP4C	protein phosphatase 4 catalytic subunit [Source:HGNC Symbol;Acc:HGNC:9319]	16:30087298-30096100	4441.68	4506.07	4512.9	4519.72	0.004	0.053	0.0819009	0.934725	0.986051	4468.61	4431.16	-0.023	0.053	-0.437411	0.661813	0.858641	4407.93	4309.79	-0.062	0.053	-1.18894	0.234463	0.482411
ENSG00000090372	19	-	47222763	47249737	STRN4	striatin 4 [Source:HGNC Symbol;Acc:HGNC:15721]	19:47222763-47249737	4441.13	4462	4446.31	4430.62	-0.009	0.053	-0.165689	0.868402	0.971319	4503.3	4544.6	0.027	0.053	0.519121	0.603676	0.827791	4394.65	4327.31	-0.042	0.053	-0.790108	0.429465	0.669337
ENSG00000189241	6	-	116597740	116601066	TSPYL1	TSPY-like 1 [Source:HGNC Symbol;Acc:HGNC:12382]	6:116597740-116601066	4438	4262.13	4381.89	4501.65	0.073	0.077	0.947089	0.343594	0.72373	4362.45	4462.78	0.061	0.077	0.793868	0.427272	0.716909	4393.79	4525.45	0.08	0.077	1.03644	0.299996	0.55408
ENSG00000082701	3	-	119540169	119813264	GSK3B	glycogen synthase kinase 3 beta [Source:HGNC Symbol;Acc:HGNC:4617]	3:119540169-119813264	4434.86	4363.97	4552.08	4740.2	0.116	0.052	2.22001	0.0264182	0.194838	4369.36	4374.76	0.002	0.052	0.0469305	0.962569	0.98508	4312.24	4260.51	-0.034	0.052	-0.661008	0.508607	0.733042
ENSG00000227063	20	+	21735865	21736171	RPL41P1	ribosomal protein L41 pseudogene 1 [Source:HGNC Symbol;Acc:HGNC:10356]	20:21735865-21736171	4423.14	4314.21	4396.34	4478.46	0.054	0.054	0.986465	0.323905	0.710568	4459.53	4604.85	0.093	0.054	1.71188	0.086919	0.314247	4304.63	4295.06	-0.005	0.054	-0.0836128	0.933364	0.970934
ENSG00000010244	17	+	30677135	30708905	ZNF207	zinc finger protein 207 [Source:HGNC Symbol;Acc:HGNC:12998]	17:30677135-30708905	4421.94	4503.44	4476.66	4449.89	-0.018	0.035	-0.505274	0.613366	0.886873	4487.63	4471.82	-0.01	0.035	-0.298567	0.765271	0.910571	4383.02	4262.6	-0.079	0.035	-2.27854	0.0226943	0.0999085
ENSG00000104341	8	+	98787284	98865241	LAPTM4B	lysosomal protein transmembrane 4 beta [Source:HGNC Symbol;Acc:HGNC:13646]	8:98787284-98865241	4415.86	4582.24	4588.9	4595.56	0.003	0.041	0.0623155	0.950312	0.989361	4481.28	4380.31	-0.065	0.041	-1.59987	0.109628	0.359597	4343.78	4105.32	-0.157	0.041	-3.84232	0.000121874	0.00160107
ENSG00000160285	21	-	47608054	47648736	LSS	lanosterol synthase (2,3-oxidosqualene-lanosterol cyclase) [Source:HGNC Symbol;Acc:HGNC:6708]	21:47608054-47648736	4414.05	4130.56	4359.1	4587.65	0.146	0.064	2.26028	0.023804	0.182014	4247.1	4363.64	0.076	0.064	1.1866	0.235387	0.538008	4352.45	4574.33	0.141	0.064	2.19628	0.0280722	0.116684
ENSG00000132155	3	-	12625099	12705725	RAF1	Raf-1 proto-oncogene, serine/threonine kinase [Source:HGNC Symbol;Acc:HGNC:9829]	3:12625099-12705725	4413.66	4341.76	4392.68	4443.6	0.033	0.036	0.924887	0.355025	0.733685	4377.48	4413.21	0.024	0.036	0.674991	0.499681	0.766583	4398.92	4456.08	0.038	0.036	1.05091	0.2933	0.547734
ENSG00000164690	7	-	155592679	155604967	SHH	sonic hedgehog [Source:HGNC Symbol;Acc:HGNC:10848]	7:155592679-155604967	4413.56	6002.96	5302.67	4602.37	-0.358	0.08	-4.48731	7.21297e-06	0.000298736	5132.89	4262.82	-0.462	0.08	-5.78231	7.36814e-09	5.19148e-07	4394.52	2786.07	-1.033	0.08	-12.9118	3.86277e-38	4.07372e-35
ENSG00000175582	11	-	73386682	73472182	RAB6A	RAB6A, member RAS oncogene family [Source:HGNC Symbol;Acc:HGNC:9786]	11:73386682-73472182	4407.93	4547.61	4524.16	4500.7	-0.014	0.061	-0.23611	0.813347	0.952871	4379.19	4210.77	-0.107	0.061	-1.76543	0.0774914	0.29418	4460.13	4372.64	-0.054	0.061	-0.898859	0.368728	0.618288
ENSG00000135446	12	-	58141509	58146304	CDK4	cyclin-dependent kinase 4 [Source:HGNC Symbol;Acc:HGNC:1773]	12:58141509-58146304	4406.27	4742.76	4644.89	4547.01	-0.058	0.062	-0.922042	0.356507	0.734992	4461.7	4180.64	-0.173	0.062	-2.77595	0.00550414	0.049988	4448.71	4154.66	-0.182	0.062	-2.91783	0.00352474	0.0246174
ENSG00000100353	22	-	36906896	36925483	EIF3D	eukaryotic translation initiation factor 3 subunit D [Source:HGNC Symbol;Acc:HGNC:3278]	22:36906896-36925483	4404.85	4583.73	4573.39	4563.06	-0.007	0.042	-0.164097	0.869655	0.971505	4491.49	4399.25	-0.059	0.042	-1.40432	0.160224	0.440387	4328.55	4073.37	-0.168	0.042	-4.00987	6.0751e-05	0.000896763
ENSG00000074696	15	+	65822755	65869011	HACD3	3-hydroxyacyl-CoA dehydratase 3 [Source:HGNC Symbol;Acc:HGNC:24175]	15:65822755-65869011	4401.84	4535.98	4454.45	4372.92	-0.053	0.04	-1.34092	0.179946	0.556221	4294.75	4053.53	-0.161	0.04	-4.07535	4.5945e-05	0.00108519	4590.46	4644.93	0.033	0.039	0.82539	0.40915	0.652845
ENSG00000087510	20	+	55204357	55214339	TFAP2C	transcription factor AP-2 gamma (activating enhancer binding protein 2 gamma) [Source:HGNC Symbol;Acc:HGNC:11744]	20:55204357-55214339	4399.79	5478.64	5074.58	4670.52	-0.221	0.065	-3.40422	0.000663532	0.0128992	4859.43	4240.21	-0.354	0.065	-5.46465	4.63809e-08	2.76824e-06	4344.21	3209.79	-0.738	0.065	-11.3603	6.58914e-30	3.47449e-27
ENSG00000130429	7	+	98971871	98985818	ARPC1B	actin related protein 2/3 complex subunit 1B [Source:HGNC Symbol;Acc:HGNC:704]	7:98971871-98985818	4390	4013.62	4136.56	4259.51	0.084	0.063	1.32875	0.183932	0.55985	4182.85	4352.08	0.114	0.063	1.80888	0.0704693	0.278186	4474.21	4934.8	0.288	0.063	4.57687	4.71986e-06	0.000100109
ENSG00000240342	12	+	118683876	118684807	RPS2P5	ribosomal protein S2 pseudogene 5 [Source:HGNC Symbol;Acc:HGNC:31386]	12:118683876-118684807	4389.27	4474.82	4524.19	4573.55	0.03	0.06	0.505863	0.612952	0.886655	4465.98	4457.14	-0.005	0.06	-0.0873638	0.930382	0.973033	4263.2	4051.58	-0.138	0.06	-2.3101	0.0208827	0.0942276
ENSG00000168411	16	-	74655291	74700779	RFWD3	ring finger and WD repeat domain 3 [Source:HGNC Symbol;Acc:HGNC:25539]	16:74655291-74700779	4388.71	4747.78	4605.72	4463.66	-0.087	0.045	-1.94671	0.0515698	0.291865	4476.38	4204.99	-0.171	0.045	-3.82526	0.000130634	0.00257015	4443.1	4138.42	-0.194	0.045	-4.33596	1.45127e-05	0.000264899
ENSG00000137409	6	-	36935916	36954074	MTCH1	mitochondrial carrier 1 [Source:HGNC Symbol;Acc:HGNC:17586]	6:36935916-36954074	4387.43	4271.51	4400.92	4530.33	0.085	0.045	1.86947	0.0615571	0.323121	4323.93	4376.34	0.036	0.045	0.801566	0.422804	0.712473	4321.52	4371.54	0.034	0.045	0.760905	0.446714	0.684609
ENSG00000120438	6	-	160199529	160210781	TCP1	t-complex 1 [Source:HGNC Symbol;Acc:HGNC:11655]	6:160199529-160210781	4386.64	4677.47	4681.73	4685.99	0.003	0.063	0.0409906	0.967303	0.993221	4432.63	4187.8	-0.153	0.063	-2.42242	0.0154175	0.104299	4336.39	3995.31	-0.218	0.063	-3.45116	0.000558177	0.00573991
ENSG00000092148	14	-	31569317	31597074	HECTD1	HECT domain containing E3 ubiquitin protein ligase 1 [Source:HGNC Symbol;Acc:HGNC:20157]	14:31569317-31597074	4380.73	4236.36	4272.26	4308.15	0.022	0.06	0.373738	0.708599	0.921752	4315.23	4394.1	0.049	0.06	0.822494	0.410796	0.702589	4410.33	4584.3	0.108	0.06	1.8055	0.0709972	0.225412
ENSG00000204574	6	+	30539152	30559309	ABCF1	ATP binding cassette subfamily F member 1 [Source:HGNC Symbol;Acc:HGNC:70]	6:30539152-30559309	4375.3	4382.81	4487.69	4592.57	0.066	0.043	1.52955	0.126128	0.471524	4367.09	4351.37	-0.01	0.043	-0.23415	0.814869	0.931081	4278.63	4174.44	-0.069	0.043	-1.60859	0.107706	0.297715
ENSG00000184292	1	-	59041098	59043166	TACSTD2	tumor-associated calcium signal transducer 2 [Source:HGNC Symbol;Acc:HGNC:11530]	1:59041098-59043166	4358.36	3632.97	4023.65	4414.33	0.266	0.071	3.74764	0.000178509	0.00446536	4116.44	4599.9	0.323	0.071	4.54323	5.53977e-06	0.000181714	4209.61	4786.25	0.377	0.071	5.30917	1.10126e-07	3.70005e-06
ENSG00000148730	10	+	72164134	72188374	EIF4EBP2	eukaryotic translation initiation factor 4E binding protein 2 [Source:HGNC Symbol;Acc:HGNC:3289]	10:72164134-72188374	4358.08	4373.84	4369.46	4365.08	-0.003	0.054	-0.0477395	0.961924	0.991599	4318.46	4263.07	-0.036	0.054	-0.664467	0.506392	0.770743	4402.08	4430.31	0.018	0.054	0.335777	0.737039	0.875784
ENSG00000165916	11	-	47440319	47447817	PSMC3	proteasome 26S subunit, ATPase 3 [Source:HGNC Symbol;Acc:HGNC:9549]	11:47440319-47447817	4354.26	4483.33	4397.92	4312.51	-0.053	0.059	-0.896284	0.370101	0.746163	4437.4	4391.47	-0.027	0.059	-0.461041	0.644769	0.849733	4356.52	4229.71	-0.08	0.059	-1.34824	0.17758	0.407077
ENSG00000107929	10	-	855483	931702	LARP4B	La ribonucleoprotein domain family member 4B [Source:HGNC Symbol;Acc:HGNC:28987]	10:855483-931702	4351.89	4451.53	4294.33	4137.13	-0.103	0.049	-2.09503	0.0361683	0.236413	4388.3	4325.07	-0.04	0.049	-0.81934	0.412593	0.703789	4472.67	4493.81	0.014	0.049	0.282103	0.777864	0.89726
ENSG00000140497	15	-	75136070	75165706	SCAMP2	secretory carrier membrane protein 2 [Source:HGNC Symbol;Acc:HGNC:10564]	15:75136070-75165706	4348.59	4254.29	4337.56	4420.83	0.055	0.042	1.30763	0.190997	0.570194	4328.06	4401.83	0.049	0.042	1.16845	0.242627	0.546492	4285.85	4317.41	0.021	0.042	0.508228	0.611293	0.800288
ENSG00000100403	22	+	41697525	41756151	ZC3H7B	zinc finger CCCH-type containing 7B [Source:HGNC Symbol;Acc:HGNC:30869]	22:41697525-41756151	4332.05	4322.02	4276.76	4231.49	-0.029	0.038	-0.771655	0.440319	0.795575	4323.23	4324.44	0.002	0.038	0.0445786	0.964443	0.985915	4386.14	4450.26	0.043	0.038	1.12858	0.259074	0.511493
ENSG00000177156	11	+	747328	765024	TALDO1	transaldolase 1 [Source:HGNC Symbol;Acc:HGNC:11559]	11:747328-765024	4326.33	4285.56	4286.14	4286.72	0.002	0.057	0.0295714	0.976409	0.994729	4301.02	4316.47	0.011	0.057	0.198733	0.842471	0.941671	4351.06	4416.56	0.043	0.057	0.76693	0.443123	0.681239
ENSG00000164032	4	-	100869242	100871512	H2AFZ	H2A histone family member Z [Source:HGNC Symbol;Acc:HGNC:4741]	4:100869242-100871512	4322.24	4508.36	4503.68	4499	-0.002	0.056	-0.033991	0.972884	0.993734	4372.93	4237.49	-0.085	0.056	-1.51556	0.129631	0.393746	4276.23	4044.1	-0.15	0.056	-2.68713	0.0072068	0.0428056
ENSG00000167461	19	+	16222438	16245044	RAB8A	RAB8A, member RAS oncogene family [Source:HGNC Symbol;Acc:HGNC:7007]	19:16222438-16245044	4319.58	4495.77	4376.82	4257.87	-0.077	0.049	-1.57705	0.114784	0.448512	4296.93	4098.09	-0.13	0.049	-2.68089	0.00734259	0.0621715	4461.18	4426.59	-0.022	0.049	-0.447715	0.654359	0.828163
ENSG00000161800	12	-	50370705	50386141	RACGAP1	Rac GTPase activating protein 1 [Source:HGNC Symbol;Acc:HGNC:9804]	12:50370705-50386141	4317.93	4572.15	4416.2	4260.24	-0.098	0.054	-1.83689	0.0662262	0.335795	4446.49	4320.82	-0.078	0.053	-1.46337	0.143365	0.415142	4345.33	4118.5	-0.146	0.053	-2.72142	0.00650014	0.0396986
ENSG00000149639	20	-	35405844	35492089	SOGA1	suppressor of glucose, autophagy associated 1 [Source:HGNC Symbol;Acc:HGNC:16111]	20:35405844-35492089	4315.39	4764.95	4384.95	4004.95	-0.23	0.089	-2.59394	0.00948819	0.0972634	4512.78	4260.61	-0.148	0.088	-1.675	0.093934	0.326444	4498.01	4231.07	-0.157	0.089	-1.77851	0.0753209	0.235051
ENSG00000197070	9	+	140500105	140509810	ARRDC1	arrestin domain containing 1 [Source:HGNC Symbol;Acc:HGNC:28633]	9:140500105-140509810	4314.72	4438.69	4315.54	4192.4	-0.078	0.061	-1.27079	0.203803	0.588116	4480.68	4522.68	0.028	0.061	0.45252	0.650894	0.852699	4271.89	4105.1	-0.107	0.061	-1.74624	0.0807697	0.246029
ENSG00000196504	2	-	153508106	153574495	PRPF40A	pre-mRNA processing factor 40 homolog A [Source:HGNC Symbol;Acc:HGNC:16463]	2:153508106-153574495	4312.53	4425.67	4397.81	4369.94	-0.018	0.037	-0.493553	0.621622	0.888663	4223.22	4020.76	-0.137	0.037	-3.69414	0.000220633	0.00402815	4429.71	4433.76	0.002	0.037	0.0592522	0.952751	0.980169
ENSG00000048991	2	+	136289024	136360240	R3HDM1	R3H domain containing 1 [Source:HGNC Symbol;Acc:HGNC:9757]	2:136289024-136360240	4311.45	4524.87	4447.5	4370.14	-0.049	0.051	-0.960397	0.336855	0.719426	4244.31	3963.75	-0.186	0.051	-3.66257	0.000249698	0.00444649	4455.95	4387.03	-0.043	0.051	-0.855481	0.392285	0.638493
ENSG00000006831	12	+	1797739	1882090	ADIPOR2	adiponectin receptor 2 [Source:HGNC Symbol;Acc:HGNC:24041]	12:1797739-1882090	4310.06	4168.62	4185.16	4201.7	0.01	0.079	0.131474	0.8954	0.97768	4178.57	4188.51	0.006	0.079	0.0788709	0.937135	0.975579	4425.02	4681.41	0.156	0.079	1.96416	0.0495121	0.176079
ENSG00000125753	19	+	46009836	46021092	VASP	vasodilator-stimulated phosphoprotein [Source:HGNC Symbol;Acc:HGNC:12652]	19:46009836-46021092	4301.48	4097.99	4476.02	4854.05	0.239	0.052	4.58114	4.62441e-06	0.000204707	4107.59	4117.19	0.008	0.052	0.149173	0.881417	0.956658	4117.35	4136.7	0.014	0.052	0.274065	0.784035	0.900481
ENSG00000177600	11	+	809646	812875	RPLP2	ribosomal protein, large, P2 [Source:HGNC Symbol;Acc:HGNC:10377]	11:809646-812875	4298.32	4371.92	4402.74	4433.56	0.02	0.06	0.337325	0.735872	0.929665	4346.15	4320.38	-0.015	0.06	-0.251325	0.801563	0.925639	4219.67	4067.42	-0.099	0.06	-1.64517	0.0999346	0.283236
ENSG00000135535	6	-	109687716	109694072	CD164	CD164 molecule, sialomucin [Source:HGNC Symbol;Acc:HGNC:1632]	6:109687716-109694072	4298.02	4027.4	4127.48	4227.56	0.068	0.047	1.43519	0.151232	0.515599	4163.21	4299.02	0.091	0.047	1.93247	0.0533018	0.233564	4332.74	4638.09	0.198	0.047	4.22399	2.40013e-05	0.000411578
ENSG00000165527	14	+	50359809	50361490	ARF6	ADP ribosylation factor 6 [Source:HGNC Symbol;Acc:HGNC:659]	14:50359809-50361490	4296.72	4544.97	4480.93	4416.9	-0.04	0.067	-0.598265	0.549663	0.857208	4390.37	4235.77	-0.098	0.067	-1.46524	0.142857	0.414407	4267.11	3989.25	-0.18	0.067	-2.70445	0.00684175	0.0412309
ENSG00000131469	17	+	41150289	41154966	RPL27	ribosomal protein L27 [Source:HGNC Symbol;Acc:HGNC:10328]	17:41150289-41154966	4295.27	4309.48	4295.35	4281.2	-0.009	0.068	-0.126289	0.899504	0.978637	4426.35	4543.22	0.073	0.068	1.07833	0.280885	0.588707	4178.33	4047.17	-0.086	0.068	-1.25908	0.208001	0.449151
ENSG00000162434	1	-	65298911	65432187	JAK1	Janus kinase 1 [Source:HGNC Symbol;Acc:HGNC:6190]	1:65298911-65432187	4292.87	4330.35	4482.89	4635.42	0.095	0.059	1.59076	0.111663	0.442781	4232.51	4134.67	-0.064	0.06	-1.07366	0.282975	0.590473	4200.7	4071.04	-0.086	0.06	-1.44267	0.149114	0.365195
ENSG00000138592	15	+	50716576	50741637	USP8	ubiquitin specific peptidase 8 [Source:HGNC Symbol;Acc:HGNC:12631]	15:50716576-50741637	4289.86	4291.97	4316.15	4340.32	0.015	0.045	0.332255	0.739697	0.930522	4185.07	4078.16	-0.074	0.045	-1.64092	0.100814	0.341773	4370.49	4449.01	0.05	0.045	1.10721	0.268204	0.522365
ENSG00000114554	3	+	126707436	126756235	PLXNA1	plexin A1 [Source:HGNC Symbol;Acc:HGNC:9099]	3:126707436-126756235	4288.3	4240.48	4080.72	3920.96	-0.107	0.073	-1.47312	0.14072	0.497096	4209.33	4178.17	-0.02	0.073	-0.280345	0.779213	0.915917	4527.03	4813.57	0.173	0.073	2.37944	0.0173389	0.0826788
ENSG00000147604	8	-	74202505	74203372	RPL7	ribosomal protein L7 [Source:HGNC Symbol;Acc:HGNC:10363]	8:74202505-74203372	4287.79	4331.86	4370.81	4409.77	0.024	0.043	0.570508	0.568333	0.865663	4275.37	4218.89	-0.038	0.043	-0.887793	0.374652	0.673057	4261.25	4190.65	-0.048	0.043	-1.11252	0.265914	0.519058
ENSG00000006712	19	-	39876491	39881835	PAF1	PAF1 homolog, Paf1/RNA polymerase II complex component [Source:HGNC Symbol;Acc:HGNC:25459]	19:39876491-39881835	4287.44	4375.41	4382.39	4389.38	0.005	0.047	0.111849	0.910943	0.980691	4290.23	4205.06	-0.055	0.047	-1.16928	0.242293	0.546106	4277.65	4179.9	-0.064	0.047	-1.34613	0.178261	0.4079
ENSG00000100462	14	-	23389719	23398794	PRMT5	protein arginine methyltransferase 5 [Source:HGNC Symbol;Acc:HGNC:10894]	14:23389719-23398794	4286.86	4523.46	4483.18	4442.9	-0.025	0.05	-0.499623	0.617341	0.887695	4437.46	4351.46	-0.054	0.05	-1.07694	0.281509	0.589128	4176.53	3829.61	-0.233	0.05	-4.68243	2.83498e-06	6.42412e-05
ENSG00000147676	8	+	120177272	120255768	MAL2	mal, T-cell differentiation protein 2 (gene/pseudogene) [Source:HGNC Symbol;Acc:HGNC:13634]	8:120177272-120255768	4282.43	3769.21	3989.43	4209.65	0.155	0.046	3.37262	0.000744561	0.0141908	4217.91	4666.61	0.301	0.046	6.55942	5.40168e-11	6.31285e-09	4126.73	4484.26	0.245	0.046	5.32557	1.00637e-07	3.41751e-06
ENSG00000130255	19	+	5674957	5691678	RPL36	ribosomal protein L36 [Source:HGNC Symbol;Acc:HGNC:13631]	19:5674957-5691678	4280.91	4308.54	4389.36	4470.17	0.052	0.057	0.924363	0.355297	0.733912	4285.8	4263.06	-0.013	0.057	-0.238071	0.811826	0.929992	4195.19	4081.85	-0.074	0.057	-1.31451	0.188674	0.423756
ENSG00000110651	11	+	2397406	2417130	CD81	CD81 molecule [Source:HGNC Symbol;Acc:HGNC:1701]	11:2397406-2417130	4272.67	4265.1	4324.18	4383.26	0.038	0.057	0.675384	0.499432	0.829458	4351.35	4437.59	0.056	0.057	0.985389	0.324433	0.629016	4134.91	4004.72	-0.088	0.057	-1.54452	0.122463	0.323348
ENSG00000087077	7	+	100464759	100471076	TRIP6	thyroid hormone receptor interactor 6 [Source:HGNC Symbol;Acc:HGNC:12311]	7:100464759-100471076	4267.32	4345.16	4335.61	4326.05	-0.005	0.056	-0.0952262	0.924135	0.983733	4289.26	4233.36	-0.035	0.056	-0.622556	0.533576	0.786437	4254.93	4164.69	-0.058	0.056	-1.03098	0.302548	0.556681
ENSG00000153560	3	-	33429827	33481870	UBP1	upstream binding protein 1 (LBP-1a) [Source:HGNC Symbol;Acc:HGNC:12507]	3:33429827-33481870	4266.11	4117.12	4110.3	4103.49	-0.004	0.051	-0.0788106	0.937183	0.986051	4183.39	4249.65	0.045	0.051	0.882253	0.37764	0.67544	4355.65	4594.18	0.155	0.051	3.03512	0.00240442	0.0183748
ENSG00000159166	1	-	201342371	201354912	LAD1	ladinin 1 [Source:HGNC Symbol;Acc:HGNC:6472]	1:201342371-201354912	4265.12	4259.26	4317.39	4375.52	0.036	0.077	0.467987	0.639794	0.894278	4592.33	4925.4	0.196	0.077	2.53871	0.0111261	0.0833541	3879.78	3500.29	-0.265	0.078	-3.42169	0.000622337	0.00625732
ENSG00000100075	22	-	19163094	19166343	SLC25A1	solute carrier family 25 (mitochondrial carrier; citrate transporter), member 1 [Source:HGNC Symbol;Acc:HGNC:10979]	22:19163094-19166343	4263.45	4236.61	4343.73	4450.85	0.069	0.057	1.20958	0.226439	0.618206	4128.51	4020.4	-0.072	0.057	-1.25092	0.210964	0.508796	4291.27	4345.91	0.036	0.057	0.634571	0.525708	0.745051
ENSG00000111605	12	+	69633316	69668138	CPSF6	cleavage and polyadenylation specific factor 6 [Source:HGNC Symbol;Acc:HGNC:13871]	12:69633316-69668138	4262.54	4058.97	4313.83	4568.69	0.168	0.039	4.30072	1.70248e-05	0.000623554	4259.39	4459.81	0.134	0.039	3.43617	0.000589997	0.00871635	4010.83	3962.69	-0.033	0.039	-0.849934	0.395362	0.640371
ENSG00000214207	Y	+	5441185	5442472	KRT18P10	keratin 18 pseudogene 10 [Source:HGNC Symbol;Acc:HGNC:23962]	Y:5441185-5442472	4260.53	4572.17	4447.33	4322.49	-0.075	0.082	-0.914368	0.360524	0.738116	4554.89	4537.6	-0.009	0.082	-0.111309	0.911372	0.968012	4091.02	3609.86	-0.316	0.082	-3.86937	0.000109119	0.00145976
ENSG00000100393	22	+	41487789	41576081	EP300	E1A binding protein p300 [Source:HGNC Symbol;Acc:HGNC:3373]	22:41487789-41576081	4259.91	4133.7	4293.26	4452.83	0.101	0.069	1.47721	0.139619	0.49465	4190.06	4246.43	0.036	0.069	0.52591	0.598951	0.824727	4170.19	4206.67	0.023	0.069	0.336448	0.736533	0.875754
ENSG00000196313	7	+	72349935	72421979	POM121	POM121 transmembrane nucleoporin [Source:HGNC Symbol;Acc:HGNC:19702]	7:72349935-72421979	4259.19	4459.82	4352.85	4245.88	-0.071	0.045	-1.58694	0.112527	0.444523	4378.2	4296.58	-0.054	0.044	-1.20838	0.226903	0.526885	4247.14	4034.46	-0.143	0.045	-3.21416	0.00130828	0.0113041
ENSG00000108021	10	+	5726800	5805703	FAM208B	family with sequence similarity 208 member B [Source:HGNC Symbol;Acc:HGNC:23484]	10:5726800-5805703	4258.39	4395.02	4437.25	4479.48	0.026	0.073	0.351335	0.725337	0.926372	4279.64	4164.26	-0.074	0.073	-1.01881	0.308293	0.613411	4194.92	3994.81	-0.131	0.073	-1.79646	0.0724212	0.228443
ENSG00000160714	1	-	154521052	154531109	UBE2Q1	ubiquitin conjugating enzyme E2Q family member 1 [Source:HGNC Symbol;Acc:HGNC:15698]	1:154521052-154531109	4254.68	4263.83	4298.9	4333.97	0.025	0.039	0.639774	0.522319	0.841248	4331.64	4399.46	0.046	0.038	1.19324	0.232775	0.534416	4142.64	4021.44	-0.082	0.039	-2.11583	0.0343591	0.135179
ENSG00000147677	8	-	117654368	117768060	EIF3H	eukaryotic translation initiation factor 3 subunit H [Source:HGNC Symbol;Acc:HGNC:3273]	8:117654368-117768060	4248.71	4239.02	4332.59	4426.17	0.062	0.033	1.86841	0.0617055	0.32344	4179.31	4119.61	-0.041	0.033	-1.24152	0.214413	0.51286	4224.52	4210.03	-0.01	0.033	-0.297355	0.766195	0.890383
ENSG00000213983	14	-	24028773	24037279	AP1G2	adaptor related protein complex 1 gamma 2 subunit [Source:HGNC Symbol;Acc:HGNC:556]	14:24028773-24037279	4247.28	4369.94	4079.55	3789.17	-0.198	0.059	-3.37766	0.000731065	0.0139605	4264.44	4158.95	-0.069	0.059	-1.17477	0.240087	0.543299	4520.5	4671.06	0.093	0.058	1.59568	0.11056	0.302719
ENSG00000246705	12	+	14927269	14930934	H2AFJ	H2A histone family member J [Source:HGNC Symbol;Acc:HGNC:14456]	12:14927269-14930934	4245.46	4768.8	4772.64	4776.48	0.002	0.069	0.0325353	0.974045	0.994137	4464.34	4159.88	-0.187	0.069	-2.706	0.0068099	0.0585502	4022.75	3276.7	-0.514	0.069	-7.41819	1.18734e-13	1.15586e-11
ENSG00000140983	16	+	718085	724174	RHOT2	ras homolog family member T2 [Source:HGNC Symbol;Acc:HGNC:21169]	16:718085-724174	4245.23	4339.18	4240.87	4142.57	-0.063	0.069	-0.921	0.35705	0.735184	4287.3	4235.41	-0.032	0.069	-0.471156	0.637529	0.846167	4301.46	4263.75	-0.023	0.069	-0.341138	0.732999	0.874167
ENSG00000119396	9	-	123940414	123964147	RAB14	RAB14, member RAS oncogene family [Source:HGNC Symbol;Acc:HGNC:16524]	9:123940414-123964147	4240.08	4184.41	4146.1	4107.79	-0.025	0.04	-0.615062	0.538514	0.851143	4220.4	4256.4	0.026	0.04	0.636281	0.524593	0.781504	4298.05	4411.7	0.077	0.04	1.90248	0.0571086	0.193692
ENSG00000115762	2	+	131862419	131905370	PLEKHB2	pleckstrin homology domain containing B2 [Source:HGNC Symbol;Acc:HGNC:19236]	2:131862419-131905370	4235.43	3888.25	3988.07	4087.88	0.072	0.052	1.37672	0.168598	0.541583	4012.26	4136.28	0.089	0.052	1.7098	0.0873038	0.314941	4358.77	4829.29	0.306	0.052	5.90173	3.5972e-09	1.62973e-07
ENSG00000158106	8	+	144451056	144466390	RHPN1	rhophilin, Rho GTPase binding protein 1 [Source:HGNC Symbol;Acc:HGNC:19973]	8:144451056-144466390	4232.77	4470.58	4177.39	3884.2	-0.191	0.074	-2.5792	0.00990291	0.0999891	4224.36	3978.14	-0.158	0.074	-2.13748	0.0325587	0.169543	4534.36	4598.14	0.039	0.074	0.531432	0.595119	0.790508
ENSG00000130508	2	-	1635658	1748278	PXDN	peroxidasin [Source:HGNC Symbol;Acc:HGNC:14966]	2:1635658-1748278	4232.05	4354.32	4223.99	4093.65	-0.083	0.086	-0.962942	0.335577	0.718858	4167.04	3979.75	-0.121	0.086	-1.40077	0.161282	0.441603	4427.4	4500.47	0.043	0.086	0.497975	0.618501	0.805179
ENSG00000154380	1	-	225674536	225840844	ENAH	enabled homolog (Drosophila) [Source:HGNC Symbol;Acc:HGNC:18271]	1:225674536-225840844	4230.58	4054.05	4422.24	4790.43	0.234	0.052	4.50481	6.64314e-06	0.000279637	4140.29	4226.54	0.058	0.052	1.11404	0.265263	0.571301	3952.67	3851.3	-0.073	0.052	-1.39983	0.161564	0.38456
ENSG00000134294	12	-	46751971	46766650	SLC38A2	solute carrier family 38 member 2 [Source:HGNC Symbol;Acc:HGNC:13448]	12:46751971-46766650	4226.14	4975.44	4566.62	4157.8	-0.24	0.085	-2.83869	0.00452993	0.0569255	4274.65	3573.85	-0.442	0.085	-5.22077	1.7818e-07	8.93969e-06	4586.45	4197.45	-0.228	0.085	-2.69112	0.00712131	0.0424973
ENSG00000196700	20	-	62588054	62601218	ZNF512B	zinc finger protein 512B [Source:HGNC Symbol;Acc:HGNC:29212]	20:62588054-62601218	4220.78	4247.08	4053.79	3860.5	-0.133	0.054	-2.46313	0.0137731	0.125541	4279.66	4312.23	0.022	0.054	0.412569	0.679923	0.867951	4355.19	4463.3	0.07	0.054	1.30159	0.193058	0.430598
ENSG00000072518	11	+	63606399	63678491	MARK2	MAP/microtubule affinity-regulating kinase 2 [Source:HGNC Symbol;Acc:HGNC:3332]	11:63606399-63678491	4219.13	4110.12	4039.55	3968.98	-0.048	0.043	-1.11062	0.266733	0.660145	4167.17	4224.22	0.041	0.043	0.939951	0.347243	0.650016	4341.66	4573.19	0.153	0.043	3.52721	0.000419956	0.00455805
ENSG00000095319	9	+	131709977	131769375	NUP188	nucleoporin 188kDa [Source:HGNC Symbol;Acc:HGNC:17859]	9:131709977-131769375	4219	4408.75	4376.84	4344.94	-0.02	0.058	-0.353029	0.724066	0.925864	4401.91	4395.08	-0.004	0.058	-0.074717	0.94044	0.976099	4068	3727.24	-0.234	0.058	-4.03825	5.38522e-05	0.00081262
ENSG00000149792	11	+	64889654	64894828	MRPL49	mitochondrial ribosomal protein L49 [Source:HGNC Symbol;Acc:HGNC:1176]	11:64889654-64894828	4217.26	4477.35	4347.56	4217.77	-0.084	0.045	-1.87935	0.0601972	0.318944	4159.42	3841.49	-0.215	0.045	-4.80057	1.58214e-06	6.21544e-05	4404.88	4332.42	-0.046	0.045	-1.02344	0.3061	0.560283
ENSG00000130204	19	+	45393825	45394782	TOMM40	translocase of outer mitochondrial membrane 40 homolog (yeast) [Source:HGNC Symbol;Acc:HGNC:18001]	19:45393825-45394782	4216.38	4505.69	4457.77	4409.86	-0.028	0.079	-0.359623	0.719129	0.924483	4360.45	4215.22	-0.089	0.079	-1.1271	0.259702	0.565629	4120.21	3734.74	-0.252	0.079	-3.20204	0.0013646	0.0116742
ENSG00000178035	3	-	49061757	49062409	IMPDH2	IMP (inosine 5'-monophosphate) dehydrogenase 2 [Source:HGNC Symbol;Acc:HGNC:6053]	3:49061757-49062409	4214.34	4368.61	4311.36	4254.1	-0.037	0.044	-0.834467	0.404018	0.771496	4285.66	4202.72	-0.053	0.044	-1.21535	0.224232	0.523506	4200.27	4031.92	-0.112	0.044	-2.55765	0.0105382	0.0571401
ENSG00000219481	1	-	16888813	16939982	NBPF1	neuroblastoma breakpoint family member 1 [Source:HGNC Symbol;Acc:HGNC:26088]	1:16888813-16939982	4210.79	3719.78	4272.26	4824.75	0.354	0.074	4.78913	1.67503e-06	8.38899e-05	4405.24	5090.71	0.427	0.074	5.78089	7.43052e-09	5.2166e-07	3463.84	3207.91	-0.201	0.074	-2.70933	0.00674191	0.0407975
ENSG00000136810	9	-	113006090	113018746	TXN	thioredoxin [Source:HGNC Symbol;Acc:HGNC:12435]	9:113006090-113018746	4208.44	4353.5	4349.55	4345.59	-0.002	0.056	-0.0396457	0.968376	0.993433	4316.66	4279.81	-0.024	0.056	-0.423097	0.672224	0.864015	4104.18	3854.85	-0.169	0.056	-3.02931	0.00245116	0.018642
ENSG00000100650	14	+	70193616	70238721	SRSF5	serine/arginine-rich splicing factor 5 [Source:HGNC Symbol;Acc:HGNC:10787]	14:70193616-70238721	4206.86	3847.76	4402.86	4957.97	0.336	0.086	3.89735	9.72524e-05	0.00269427	3934.54	4021.32	0.058	0.086	0.675445	0.499393	0.766472	3924.08	4000.4	0.051	0.086	0.593244	0.553018	0.763931
ENSG00000136888	9	+	117350025	117360653	ATP6V1G1	ATPase, H+ transporting, lysosomal 13kDa, V1 subunit G1 [Source:HGNC Symbol;Acc:HGNC:864]	9:117350025-117360653	4205.11	4222.47	4274.77	4327.07	0.033	0.048	0.695881	0.486503	0.82353	4119.1	4015.74	-0.072	0.048	-1.50663	0.131905	0.39673	4238.82	4255.18	0.01	0.048	0.198962	0.842292	0.930039
ENSG00000198604	14	-	35221936	35344853	BAZ1A	bromodomain adjacent to zinc finger domain 1A [Source:HGNC Symbol;Acc:HGNC:960]	14:35221936-35344853	4199.43	4328.06	4265.86	4203.67	-0.041	0.065	-0.639636	0.522409	0.841248	4294.98	4261.9	-0.023	0.065	-0.350047	0.726304	0.891119	4166.07	4004.07	-0.109	0.065	-1.68016	0.0929267	0.269977
ENSG00000136813	9	-	114122971	114246637	KIAA0368	KIAA0368 [Source:HGNC Symbol;Acc:HGNC:29020]	9:114122971-114246637	4191.85	4185.87	4117.57	4049.28	-0.048	0.046	-1.03811	0.299217	0.689167	4183.35	4180.83	-0.003	0.046	-0.0583196	0.953494	0.981609	4268.65	4351.43	0.054	0.046	1.17872	0.238509	0.486996
ENSG00000122359	10	-	81910644	81965328	ANXA11	annexin A11 [Source:HGNC Symbol;Acc:HGNC:535]	10:81910644-81965328	4189.29	3990.19	4121.77	4253.35	0.092	0.046	1.9812	0.0475691	0.278013	4088.57	4186.94	0.069	0.046	1.50544	0.132212	0.397165	4158.42	4326.66	0.116	0.046	2.511	0.0120389	0.0629225
ENSG00000105514	19	-	11432721	11450344	RAB3D	RAB3D, member RAS oncogene family [Source:HGNC Symbol;Acc:HGNC:9779]	19:11432721-11450344	4182.7	3931.03	3897.77	3864.51	-0.023	0.081	-0.277995	0.781016	0.943339	4154.13	4377.23	0.145	0.081	1.78653	0.074014	0.28667	4244.53	4558.04	0.199	0.081	2.45875	0.0139423	0.0706354
ENSG00000177084	12	-	133200347	133202537	POLE	polymerase (DNA directed), epsilon, catalytic subunit [Source:HGNC Symbol;Acc:HGNC:9177]	12:133200347-133202537	4181.14	4398.51	4355.31	4312.12	-0.027	0.07	-0.39042	0.696226	0.917778	4162.27	3926.03	-0.156	0.07	-2.21039	0.0270783	0.150717	4243.21	4087.91	-0.101	0.07	-1.43047	0.152582	0.370227
ENSG00000224520	1	+	157043048	157044495	KRT8P45	keratin 8 pseudogene 45 [Source:HGNC Symbol;Acc:HGNC:39879]	1:157043048-157044495	4178.26	4379.43	4486.6	4593.76	0.064	0.08	0.80159	0.42279	0.783696	4214.81	4050.18	-0.105	0.08	-1.30377	0.192312	0.484941	4034.55	3689.67	-0.23	0.08	-2.86125	0.0042198	0.0284563
ENSG00000152795	4	-	83343716	83351019	HNRNPDL	heterogeneous nuclear ribonucleoprotein D like [Source:HGNC Symbol;Acc:HGNC:5037]	4:83343716-83351019	4171.67	4314.85	4363.95	4413.06	0.027	0.117	0.232212	0.816373	0.953623	4083.12	3851.39	-0.137	0.117	-1.17129	0.241483	0.544858	4211.11	4107.36	-0.06	0.117	-0.509163	0.610638	0.799761
ENSG00000235552	18	-	6462142	6463009	RPL6P27	ribosomal protein L6 pseudogene 27 [Source:HGNC Symbol;Acc:HGNC:36133]	18:6462142-6463009	4165.52	4209.74	4294.11	4378.48	0.055	0.043	1.29242	0.19621	0.576713	4133.2	4056.66	-0.053	0.043	-1.23715	0.216031	0.514493	4113.47	4017.2	-0.067	0.043	-1.55841	0.119136	0.318172
ENSG00000108344	17	+	38137049	38154213	PSMD3	proteasome 26S subunit, non-ATPase 3 [Source:HGNC Symbol;Acc:HGNC:9560]	17:38137049-38154213	4163.09	4191.33	4204.3	4217.27	0.01	0.047	0.206652	0.836281	0.960637	4101.87	4012.41	-0.06	0.047	-1.28124	0.20011	0.494499	4211.34	4231.34	0.015	0.047	0.312918	0.754343	0.884875
ENSG00000139641	12	+	56512033	56524883	ESYT1	extended synaptotagmin-like protein 1 [Source:HGNC Symbol;Acc:HGNC:29534]	12:56512033-56524883	4162.1	4200.19	4297.49	4394.79	0.062	0.069	0.89758	0.369409	0.745524	4281.38	4362.56	0.051	0.069	0.748681	0.454049	0.736413	3945.53	3690.87	-0.178	0.069	-2.59368	0.00949555	0.0527999
ENSG00000179115	19	-	13033292	13044851	FARSA	phenylalanyl-tRNA synthetase alpha subunit [Source:HGNC Symbol;Acc:HGNC:3592]	19:13033292-13044851	4161.3	4529.11	4379.49	4229.87	-0.094	0.064	-1.47889	0.139169	0.493766	4315.95	4102.79	-0.136	0.064	-2.13139	0.0330568	0.171013	4156.28	3783.44	-0.248	0.064	-3.89371	9.87223e-05	0.0013463
ENSG00000100941	14	+	39644386	39648450	PNN	pinin, desmosome associated protein [Source:HGNC Symbol;Acc:HGNC:9162]	14:39644386-39648450	4159.85	4256.24	4181.95	4107.66	-0.05	0.062	-0.79562	0.426253	0.785461	4289.81	4323.38	0.022	0.062	0.347051	0.728553	0.892771	4104.17	3952.11	-0.103	0.062	-1.64849	0.0992523	0.282146
ENSG00000253729	8	-	48685668	48872743	PRKDC	protein kinase, DNA-activated, catalytic polypeptide [Source:HGNC Symbol;Acc:HGNC:9413]	8:48685668-48872743	4158.65	4252.28	4279.33	4306.39	0.016	0.078	0.208887	0.834537	0.960389	4113.66	3975.04	-0.092	0.078	-1.17379	0.240477	0.543514	4176.58	4100.87	-0.05	0.078	-0.637203	0.523993	0.743807
ENSG00000074071	16	-	1821890	1823151	MRPS34	mitochondrial ribosomal protein S34 [Source:HGNC Symbol;Acc:HGNC:16618]	16:1821890-1823151	4153.69	4418.96	4343.7	4268.45	-0.047	0.055	-0.863295	0.387975	0.760518	4141.3	3863.63	-0.186	0.055	-3.40493	0.000661816	0.00959633	4241.33	4063.7	-0.116	0.055	-2.12014	0.0339942	0.133965
ENSG00000141510	17	-	7565096	7579912	TP53	tumor protein p53 [Source:HGNC Symbol;Acc:HGNC:11998]	17:7565096-7579912	4151.4	4286.03	4321.13	4356.22	0.023	0.049	0.467525	0.640124	0.894278	4160.95	4035.86	-0.084	0.049	-1.71012	0.0872429	0.314794	4106.76	3927.49	-0.123	0.049	-2.50868	0.0121182	0.0632848
ENSG00000100888	14	-	21853352	21905402	CHD8	chromodomain helicase DNA binding protein 8 [Source:HGNC Symbol;Acc:HGNC:20153]	14:21853352-21905402	4146.27	4359.07	4105.79	3852.5	-0.172	0.063	-2.74105	0.00612434	0.0711018	4220.74	4082.41	-0.092	0.063	-1.4703	0.141482	0.412206	4325.08	4291.08	-0.023	0.063	-0.369608	0.711675	0.863357
ENSG00000165502	14	-	50085236	50087403	RPL36AL	ribosomal protein L36a like [Source:HGNC Symbol;Acc:HGNC:10346]	14:50085236-50087403	4146.23	4298.36	4269.73	4241.09	-0.019	0.048	-0.397399	0.691073	0.915735	4134.03	3969.7	-0.112	0.049	-2.31844	0.0204257	0.125125	4187.07	4075.78	-0.075	0.048	-1.55262	0.120514	0.320634
ENSG00000161057	7	+	102984700	103002504	PSMC2	proteasome 26S subunit, ATPase 2 [Source:HGNC Symbol;Acc:HGNC:9548]	7:102984700-103002504	4145.56	4252.8	4190.33	4127.86	-0.041	0.061	-0.671574	0.501855	0.830112	4099.18	3945.55	-0.103	0.061	-1.70226	0.0887057	0.317315	4254.41	4256.02	0.002	0.061	0.028548	0.977225	0.990796
ENSG00000108588	17	-	61822609	61851135	CCDC47	coiled-coil domain containing 47 [Source:HGNC Symbol;Acc:HGNC:24856]	17:61822609-61851135	4145.41	4236.54	4292.92	4349.3	0.036	0.057	0.626096	0.531252	0.846767	4067.44	3898.35	-0.117	0.057	-2.05726	0.0396614	0.193518	4166.99	4097.45	-0.048	0.057	-0.836689	0.402768	0.647341
ENSG00000125691	17	-	37004117	37009975	RPL23	ribosomal protein L23 [Source:HGNC Symbol;Acc:HGNC:10316]	17:37004117-37009975	4141.39	4145.85	4229.87	4313.89	0.056	0.043	1.29717	0.194571	0.5744	4094.1	4042.36	-0.036	0.043	-0.837554	0.402281	0.695955	4104.66	4063.46	-0.028	0.043	-0.660063	0.509213	0.73347
ENSG00000102007	X	+	49028272	49030030	PLP2	proteolipid protein 2 (colonic epithelium-enriched) [Source:HGNC Symbol;Acc:HGNC:9087]	X:49028272-49030030	4139.12	4492.52	4292.38	4092.24	-0.13	0.061	-2.11572	0.0343683	0.228205	4382.25	4271.98	-0.07	0.061	-1.14325	0.252935	0.557799	4096.12	3699.73	-0.27	0.061	-4.39309	1.11752e-05	0.000211294
ENSG00000186193	9	-	139956580	139965040	SAPCD2	suppressor APC domain containing 2 [Source:HGNC Symbol;Acc:HGNC:28055]	9:139956580-139965040	4138.64	4181.4	4079.12	3976.85	-0.068	0.069	-0.979465	0.32735	0.71213	4298.62	4415.84	0.076	0.069	1.10944	0.267239	0.573806	4080.93	3980.46	-0.066	0.069	-0.960171	0.336969	0.590521
ENSG00000100906	14	-	35870716	35873952	NFKBIA	nuclear factor of kappa light polypeptide gene enhancer in B-cells inhibitor, alpha [Source:HGNC Symbol;Acc:HGNC:7797]	14:35870716-35873952	4135.81	3442.12	4218.94	4995.75	0.51	0.071	7.22968	4.84139e-13	7.72521e-11	3811.79	4181.45	0.266	0.071	3.77104	0.000162569	0.00310456	3683.03	3923.93	0.179	0.071	2.54	0.0110852	0.0592928
ENSG00000212802	6	+	12514341	12514956	RPL15P3	ribosomal protein L15 pseudogene 3 [Source:HGNC Symbol;Acc:HGNC:21538]	6:12514341-12514956	4129.42	4035.69	4129.89	4224.1	0.064	0.064	1.01072	0.312152	0.701168	4141.8	4247.9	0.072	0.064	1.13774	0.255227	0.561188	4022.84	4010	-0.007	0.064	-0.113334	0.909766	0.961074
ENSG00000169375	15	-	75661719	75744045	SIN3A	SIN3 transcription regulator family member A [Source:HGNC Symbol;Acc:HGNC:19353]	15:75661719-75744045	4124.52	4359.2	4259.3	4159.41	-0.067	0.038	-1.7533	0.0795504	0.370514	4064.02	3768.84	-0.207	0.038	-5.40278	6.56156e-08	3.75548e-06	4284.9	4210.61	-0.05	0.038	-1.31571	0.188272	0.423156
ENSG00000230207	9	-	7477044	7478320	RPL4P5	ribosomal protein L4 pseudogene 5 [Source:HGNC Symbol;Acc:HGNC:35699]	9:7477044-7478320	4122.94	4119.77	4215.28	4310.79	0.063	0.048	1.31545	0.18836	0.566379	4096.03	4072.29	-0.017	0.048	-0.355849	0.721954	0.888655	4054.35	3988.93	-0.046	0.048	-0.958622	0.337749	0.591139
ENSG00000142230	19	+	47616530	47673110	SAE1	SUMO1 activating enzyme subunit 1 [Source:HGNC Symbol;Acc:HGNC:30660]	19:47616530-47673110	4121.62	4142.96	4138.12	4133.29	-0.002	0.048	-0.0483961	0.961401	0.991599	4008.01	3873.07	-0.093	0.048	-1.96128	0.0498469	0.223441	4240.05	4337.15	0.066	0.048	1.38548	0.165905	0.390126
ENSG00000197386	4	+	3076407	3245676	HTT	huntingtin [Source:HGNC Symbol;Acc:HGNC:4851]	4:3076407-3245676	4119.52	4079.82	4156.76	4233.7	0.05	0.071	0.703915	0.481486	0.820424	4016.06	3952.29	-0.044	0.071	-0.621435	0.534313	0.786899	4146.03	4212.25	0.043	0.071	0.601481	0.54752	0.759763
ENSG00000186468	5	-	81569176	81574396	RPS23	ribosomal protein S23 [Source:HGNC Symbol;Acc:HGNC:10410]	5:81569176-81574396	4118.23	4175.22	4197.18	4219.14	0.015	0.049	0.298556	0.765279	0.938095	4171.57	4167.93	-0.002	0.049	-0.0459876	0.96332	0.985357	4042.92	3910.62	-0.092	0.049	-1.87762	0.0604325	0.201688
ENSG00000183044	16	+	8768421	8878432	ABAT	4-aminobutyrate aminotransferase [Source:HGNC Symbol;Acc:HGNC:23]	16:8768421-8878432	4117.85	4121.05	4072.73	4024.41	-0.034	0.056	-0.600573	0.548125	0.856454	4278.81	4436.57	0.103	0.056	1.82643	0.0677856	0.271585	4005.21	3889.38	-0.081	0.056	-1.44639	0.148067	0.3639
ENSG00000107281	9	-	139933921	139938544	NPDC1	neural proliferation, differentiation and control, 1 [Source:HGNC Symbol;Acc:HGNC:7899]	9:139933921-139938544	4115.35	4066.52	3952.34	3838.17	-0.078	0.073	-1.06336	0.287617	0.67968	4175.7	4284.88	0.072	0.073	0.979266	0.327448	0.631191	4169.18	4271.83	0.068	0.073	0.922804	0.356109	0.608134
ENSG00000009335	7	+	156931606	157062066	UBE3C	ubiquitin protein ligase E3C [Source:HGNC Symbol;Acc:HGNC:16803]	7:156931606-157062066	4113.95	4090.53	4192.28	4294.03	0.069	0.042	1.63147	0.102792	0.42166	4121.95	4153.37	0.022	0.042	0.52695	0.598228	0.824675	4004.2	3917.86	-0.06	0.042	-1.42711	0.153548	0.371771
ENSG00000105993	7	+	157128074	157175030	DNAJB6	DnaJ heat shock protein family (Hsp40) member B6 [Source:HGNC Symbol;Acc:HGNC:14888]	7:157128074-157175030	4106.64	4355.45	4455.26	4555.06	0.063	0.058	1.09253	0.2746	0.668263	4062.02	3768.59	-0.202	0.058	-3.50053	0.000464332	0.00723253	4051.44	3747.43	-0.209	0.058	-3.63217	0.000281045	0.00324716
ENSG00000101294	20	+	30102230	30157370	HM13	histocompatibility (minor) 13 [Source:HGNC Symbol;Acc:HGNC:16435]	20:30102230-30157370	4101.98	3991.24	4005.69	4020.13	0.008	0.043	0.195182	0.84525	0.9637	4043.94	4096.64	0.035	0.043	0.810879	0.417435	0.707212	4145.57	4299.89	0.104	0.043	2.3884	0.0169218	0.0813229
ENSG00000241468	7	-	99046097	99063788	ATP5J2	ATP synthase, H+ transporting, mitochondrial Fo complex subunit F2 [Source:HGNC Symbol;Acc:HGNC:848]	7:99046097-99063788	4101.57	4297.58	4117.76	3937.94	-0.122	0.059	-2.07326	0.0381482	0.243411	4177.35	4057.11	-0.08	0.059	-1.35983	0.173884	0.460318	4205.61	4113.63	-0.061	0.059	-1.03284	0.301681	0.555623
ENSG00000010292	12	+	6602521	6620358	NCAPD2	non-SMC condensin I complex subunit D2 [Source:HGNC Symbol;Acc:HGNC:24305]	12:6602521-6620358	4101.2	4381.54	4190.61	3999.69	-0.127	0.053	-2.40664	0.0161002	0.139834	4129.67	3877.8	-0.17	0.053	-3.22222	0.00127201	0.0163114	4263.65	4145.76	-0.077	0.053	-1.45287	0.146261	0.361003
ENSG00000121741	13	+	20532809	20665968	ZMYM2	zinc finger, MYM-type 2 [Source:HGNC Symbol;Acc:HGNC:12989]	13:20532809-20665968	4098.27	4001.93	4011.67	4021.41	0.005	0.049	0.100629	0.919845	0.982498	4044.53	4087.13	0.027	0.049	0.558576	0.576451	0.81194	4142.26	4282.59	0.093	0.048	1.92307	0.0544711	0.188176
ENSG00000004142	17	-	26673658	26684473	POLDIP2	polymerase (DNA-directed), delta interacting protein 2 [Source:HGNC Symbol;Acc:HGNC:23781]	17:26673658-26684473	4097.39	4090.68	4130.94	4171.2	0.028	0.061	0.451704	0.651483	0.899282	4138.08	4185.47	0.033	0.061	0.539096	0.589821	0.819495	4016.44	3942.2	-0.051	0.061	-0.826624	0.40845	0.652331
ENSG00000179918	16	-	30454951	30457502	SEPHS2	selenophosphate synthetase 2 [Source:HGNC Symbol;Acc:HGNC:19686]	16:30454951-30457502	4096.29	4212.73	4095.02	3977.31	-0.083	0.035	-2.37775	0.0174185	0.147791	3998.95	3785.18	-0.153	0.035	-4.39154	1.1255e-05	0.000340563	4311.34	4409.94	0.065	0.035	1.87469	0.0608349	0.202602
ENSG00000136628	1	-	220141942	220220000	EPRS	glutamyl-prolyl-tRNA synthetase [Source:HGNC Symbol;Acc:HGNC:3418]	1:220141942-220220000	4094.27	4267.73	4248.74	4229.74	-0.013	0.068	-0.186414	0.85212	0.965702	4116.07	3964.41	-0.102	0.068	-1.49778	0.134191	0.40047	4091.47	3915.2	-0.119	0.068	-1.748	0.0804638	0.245451
ENSG00000034063	19	+	4903091	4962165	NA	NA	19:4903091-4962165	4093.48	4448.5	4441.96	4435.41	-0.003	0.067	-0.0475725	0.962057	0.991664	4083.45	3718.41	-0.245	0.067	-3.63389	0.000279179	0.00486929	4110.04	3771.59	-0.226	0.067	-3.35113	0.000804815	0.00764655
ENSG00000198265	17	-	65066553	65241299	HELZ	helicase with zinc finger [Source:HGNC Symbol;Acc:HGNC:16878]	17:65066553-65241299	4092.56	4034.71	3932.23	3829.76	-0.074	0.055	-1.34939	0.177211	0.553019	4081.52	4128.33	0.03	0.055	0.55292	0.580318	0.813978	4206.07	4377.43	0.112	0.055	2.05336	0.0400373	0.150919
ENSG00000146834	7	+	100026412	100029202	MEPCE	methylphosphate capping enzyme [Source:HGNC Symbol;Acc:HGNC:20247]	7:100026412-100029202	4091.11	4213.22	4280.69	4348.17	0.045	0.05	0.901512	0.367316	0.743445	4184.53	4155.85	-0.018	0.05	-0.368784	0.712289	0.883943	3930.22	3647.23	-0.203	0.05	-4.0616	4.87376e-05	0.000747971
ENSG00000140829	16	+	72127460	72146811	DHX38	DEAH (Asp-Glu-Ala-His) box polypeptide 38 [Source:HGNC Symbol;Acc:HGNC:17211]	16:72127460-72146811	4090.87	4136.25	4098.46	4060.66	-0.027	0.044	-0.605518	0.544835	0.854585	4108.52	4080.78	-0.019	0.044	-0.435744	0.663022	0.859113	4111.02	4085.8	-0.018	0.044	-0.407074	0.683954	0.846519
ENSG00000119487	9	-	128199671	128469510	MAPKAP1	mitogen-activated protein kinase associated protein 1 [Source:HGNC Symbol;Acc:HGNC:18752]	9:128199671-128469510	4090.51	4172	4167.82	4163.64	-0.003	0.046	-0.0637181	0.949195	0.989327	4099.29	4026.58	-0.05	0.046	-1.07889	0.280636	0.588373	4085.92	3999.83	-0.06	0.046	-1.28969	0.197158	0.435699
ENSG00000165219	9	+	128024072	128104143	GAPVD1	GTPase activating protein and VPS9 domains 1 [Source:HGNC Symbol;Acc:HGNC:23375]	9:128024072-128104143	4088.42	4082.74	3958.31	3833.89	-0.089	0.052	-1.71773	0.0858463	0.385467	3958.8	3834.85	-0.089	0.052	-1.71562	0.0862313	0.312753	4342.48	4602.22	0.167	0.052	3.22489	0.00126021	0.0109837
ENSG00000198931	16	-	88875746	88878352	APRT	adenine phosphoribosyltransferase [Source:HGNC Symbol;Acc:HGNC:626]	16:88875746-88878352	4085.5	4120.87	4131.44	4142	0.008	0.08	0.103507	0.917561	0.982043	4157.28	4193.7	0.025	0.08	0.318142	0.750377	0.903535	4003.15	3885.42	-0.078	0.08	-0.975347	0.329388	0.584682
ENSG00000113360	5	-	31400603	31532168	DROSHA	drosha, ribonuclease type III [Source:HGNC Symbol;Acc:HGNC:17904]	5:31400603-31532168	4084.74	4368.68	4131.4	3894.13	-0.162	0.051	-3.18768	0.00143418	0.0232817	4134.9	3901.12	-0.16	0.051	-3.14356	0.00166904	0.020423	4271.86	4175.05	-0.064	0.051	-1.26797	0.20481	0.444917
ENSG00000131051	20	-	34291530	34330158	RBM39	RNA binding motif protein 39 [Source:HGNC Symbol;Acc:HGNC:15923]	20:34291530-34330158	4084.12	4025.5	4124.28	4223.06	0.067	0.046	1.4591	0.144539	0.504012	4029.22	4032.93	0.002	0.046	0.0365377	0.970854	0.989098	4040.25	4055.01	0.01	0.046	0.216809	0.828358	0.923137
ENSG00000159069	9	-	139834886	139837120	FBXW5	F-box and WD repeat domain containing 5 [Source:HGNC Symbol;Acc:HGNC:13613]	9:139834886-139837120	4081.69	4010.5	4023.22	4035.93	0.009	0.061	0.143316	0.88604	0.976039	4101.63	4192.75	0.062	0.061	1.01373	0.310712	0.615775	4049.04	4087.58	0.026	0.061	0.431983	0.665754	0.834743
ENSG00000041357	15	+	78832746	78841379	PSMA4	proteasome subunit alpha 4 [Source:HGNC Symbol;Acc:HGNC:9533]	15:78832746-78841379	4077.9	4127.72	4117.24	4106.77	-0.007	0.048	-0.154535	0.877188	0.973896	4051.09	3974.46	-0.053	0.048	-1.11818	0.263492	0.569415	4115.18	4102.63	-0.008	0.048	-0.178567	0.858278	0.938254
ENSG00000023734	12	+	16035324	16056376	STRAP	serine/threonine kinase receptor associated protein [Source:HGNC Symbol;Acc:HGNC:30796]	12:16035324-16056376	4073.81	4256.77	4246.72	4236.67	-0.007	0.058	-0.126858	0.899053	0.978388	4121.48	3986.2	-0.092	0.058	-1.5805	0.113992	0.367401	4036.18	3815.6	-0.153	0.058	-2.62371	0.00869784	0.0494789
ENSG00000140374	15	-	76507695	76603810	ETFA	electron-transfer-flavoprotein, alpha polypeptide [Source:HGNC Symbol;Acc:HGNC:3481]	15:76507695-76603810	4070.65	3633.52	3724.12	3814.72	0.07	0.052	1.34648	0.178148	0.554095	3835.95	4038.38	0.15	0.052	2.89832	0.00375169	0.037492	4214.75	4795.99	0.392	0.052	7.58942	3.21339e-14	3.40781e-12
ENSG00000101182	20	-	60711790	60714961	PSMA7	proteasome subunit alpha 7 [Source:HGNC Symbol;Acc:HGNC:9536]	20:60711790-60714961	4061.18	4151.96	4139.62	4127.29	-0.008	0.06	-0.128412	0.897823	0.978115	4077.14	4002.33	-0.05	0.06	-0.830926	0.406016	0.698537	4057.55	3963.14	-0.064	0.06	-1.06459	0.287063	0.541896
ENSG00000198911	22	+	42229108	42303312	SREBF2	sterol regulatory element binding transcription factor 2 [Source:HGNC Symbol;Acc:HGNC:11290]	22:42229108-42303312	4060.05	3722.98	4014.21	4305.45	0.2	0.066	3.04285	0.00234345	0.0347784	3923.81	4124.64	0.14	0.066	2.13839	0.0324849	0.16934	3905.06	4087.14	0.128	0.066	1.94652	0.0515925	0.1814
ENSG00000124225	20	-	56223447	56284958	PMEPA1	prostate transmembrane protein, androgen induced 1 [Source:HGNC Symbol;Acc:HGNC:14107]	20:56223447-56284958	4056.89	3782.65	3975.36	4168.08	0.119	0.113	1.05644	0.290767	0.681792	4010.9	4239.15	0.14	0.113	1.24213	0.21419	0.512795	3910.17	4037.7	0.08	0.113	0.710334	0.477497	0.708704
ENSG00000135862	1	+	182992594	183114727	LAMC1	laminin subunit gamma 1 [Source:HGNC Symbol;Acc:HGNC:6492]	1:182992594-183114727	4054.73	4013.22	4015.11	4017	0	0.088	0.00424368	0.996614	0.999127	3900.25	3787.29	-0.078	0.088	-0.879636	0.379056	0.676981	4207.32	4401.42	0.121	0.088	1.36963	0.170801	0.39744
ENSG00000131981	14	+	55590827	55605010	LGALS3	lectin, galactoside-binding, soluble, 3 [Source:HGNC Symbol;Acc:HGNC:6563]	14:55590827-55605010	4051.98	3837.32	3950.32	4063.32	0.079	0.067	1.17138	0.241448	0.632892	3992.19	4147.06	0.107	0.067	1.58467	0.113042	0.365878	3998.77	4160.21	0.111	0.067	1.6519	0.0985541	0.28074
ENSG00000196586	6	+	76458908	76629254	MYO6	myosin VI [Source:HGNC Symbol;Acc:HGNC:7605]	6:76458908-76629254	4047.88	3707.58	3839.85	3972.13	0.098	0.052	1.89007	0.0587485	0.314834	3886.72	4065.86	0.131	0.052	2.5211	0.0116987	0.0866175	4076.76	4445.94	0.256	0.052	4.94937	7.44552e-07	2.03364e-05
ENSG00000110400	11	-	119494119	119508910	PVRL1	poliovirus receptor-related 1 (herpesvirus entry mediator C) [Source:HGNC Symbol;Acc:HGNC:9706]	11:119494119-119508910	4041.56	4331.49	4344.67	4357.85	0.007	0.051	0.14473	0.884924	0.975664	4097.36	3863.22	-0.162	0.051	-3.14768	0.00164573	0.0201883	3972.58	3613.67	-0.256	0.051	-4.9772	6.45111e-07	1.79037e-05
ENSG00000245532	11	+	65190244	65192232	NEAT1	nuclear paraspeckle assembly transcript 1 (non-protein coding) [Source:HGNC Symbol;Acc:HGNC:30815]	11:65190244-65192232	4041.07	4289.95	4009.67	3729.39	-0.146	0.143	-1.02489	0.305413	0.695347	3979.32	3668.68	-0.163	0.143	-1.14477	0.252304	0.557228	4383.1	4476.24	0.045	0.143	0.312891	0.754363	0.884875
ENSG00000198952	1	-	156219014	156252616	SMG5	SMG5 nonsense mediated mRNA decay factor [Source:HGNC Symbol;Acc:HGNC:24644]	1:156219014-156252616	4040.66	3725.13	3884.02	4042.9	0.115	0.06	1.90678	0.0565488	0.307855	4063.78	4402.43	0.233	0.06	3.87076	0.000108496	0.00220574	3858.66	3992.2	0.098	0.06	1.61736	0.1058	0.294229
ENSG00000178950	4	-	843063	845461	GAK	cyclin G associated kinase [Source:HGNC Symbol;Acc:HGNC:4113]	4:843063-845461	4040.21	3941.33	3963.42	3985.51	0.015	0.04	0.378285	0.705219	0.920457	3982.33	4023.33	0.029	0.039	0.73701	0.461116	0.741135	4076	4210.68	0.093	0.039	2.36403	0.0180771	0.0851298
ENSG00000102054	X	-	16857405	16870188	RBBP7	retinoblastoma binding protein 7 [Source:HGNC Symbol;Acc:HGNC:9890]	X:16857405-16870188	4036.6	4152	4179.09	4206.17	0.02	0.046	0.428544	0.668255	0.90712	3995.99	3839.98	-0.108	0.046	-2.3579	0.0183785	0.117029	4050.13	3948.26	-0.069	0.046	-1.51083	0.130832	0.337123
ENSG00000175274	11	-	44907453	44972840	TP53I11	tumor protein p53 inducible protein 11 [Source:HGNC Symbol;Acc:HGNC:16842]	11:44907453-44972840	4034.93	4260.91	4193.42	4125.93	-0.044	0.039	-1.11006	0.266972	0.660419	3964.79	3668.67	-0.211	0.039	-5.35565	8.52515e-08	4.71347e-06	4172.55	4084.19	-0.058	0.039	-1.48307	0.138055	0.348239
ENSG00000142669	1	+	26605666	26608007	SH3BGRL3	SH3 domain binding glutamate-rich protein like 3 [Source:HGNC Symbol;Acc:HGNC:15568]	1:26605666-26608007	4031.16	4092.86	3997.04	3901.21	-0.068	0.053	-1.27552	0.202125	0.58558	4068.8	4044.73	-0.017	0.053	-0.319178	0.749591	0.903184	4089.36	4085.85	-0.003	0.053	-0.0543854	0.956628	0.982188
ENSG00000204569	6	-	30568176	30585021	PPP1R10	protein phosphatase 1 regulatory subunit 10 [Source:HGNC Symbol;Acc:HGNC:9284]	6:30568176-30585021	4029.71	3787.21	4467.46	5147.7	0.422	0.067	6.28549	3.26812e-10	3.48554e-08	3664.06	3540.91	-0.093	0.067	-1.37927	0.167812	0.451064	3715.11	3643	-0.054	0.067	-0.796337	0.425836	0.665759
ENSG00000145907	5	+	151150605	151170590	G3BP1	GTPase activating protein (SH3 domain) binding protein 1 [Source:HGNC Symbol;Acc:HGNC:30292]	5:151150605-151170590	4028.31	3865.3	3981.78	4098.27	0.082	0.046	1.76658	0.0772993	0.365718	3984.34	4103.37	0.085	0.046	1.82077	0.068642	0.273741	3955.81	4046.32	0.064	0.046	1.38285	0.166712	0.391767
ENSG00000253719	12	+	74931550	74935223	ATXN7L3B	ataxin 7-like 3B [Source:HGNC Symbol;Acc:HGNC:37931]	12:74931550-74935223	4020.55	4119.28	4011.75	3904.22	-0.076	0.039	-1.96639	0.0492534	0.284146	4144.01	4168.73	0.017	0.039	0.441873	0.658581	0.857245	4004.63	3889.99	-0.081	0.039	-2.09371	0.0362861	0.140776
ENSG00000104824	19	-	39327027	39340973	HNRNPL	heterogeneous nuclear ribonucleoprotein L [Source:HGNC Symbol;Acc:HGNC:5045]	19:39327027-39340973	4015.13	4036.99	4091.46	4145.92	0.038	0.049	0.770299	0.441122	0.796154	4086.57	4136.14	0.035	0.049	0.714247	0.475075	0.750347	3889.23	3741.46	-0.106	0.049	-2.16637	0.0302831	0.123105
ENSG00000105402	19	-	47990893	48018497	NAPA	NSF attachment protein alpha [Source:HGNC Symbol;Acc:HGNC:7641]	19:47990893-48018497	4005.05	3932.47	3924.13	3915.79	-0.006	0.052	-0.107557	0.914347	0.981863	3928.62	3924.77	-0.002	0.052	-0.0345307	0.972454	0.990005	4089.83	4247.19	0.109	0.052	2.07874	0.0376415	0.144346
ENSG00000097007	9	+	133589332	133761070	ABL1	ABL proto-oncogene 1, non-receptor tyrosine kinase [Source:HGNC Symbol;Acc:HGNC:76]	9:133589332-133761070	4002.26	4020.57	3912.42	3804.26	-0.078	0.048	-1.62817	0.103488	0.4235	4045.42	4070.27	0.018	0.048	0.376133	0.706818	0.881073	4067.25	4113.93	0.032	0.048	0.681754	0.495394	0.722686
ENSG00000171148	3	-	9821543	9834431	TADA3	transcriptional adaptor 3 [Source:HGNC Symbol;Acc:HGNC:19422]	3:9821543-9834431	3997.59	3813.18	4044.93	4276.68	0.161	0.054	2.98471	0.00283847	0.040122	3938.09	4062.99	0.09	0.054	1.66135	0.0966434	0.332685	3825.35	3837.53	0.009	0.054	0.168941	0.865843	0.941962
ENSG00000087586	20	-	54944444	54967351	AURKA	aurora kinase A [Source:HGNC Symbol;Acc:HGNC:11393]	20:54944444-54967351	3995.27	4336.4	4048.77	3761.14	-0.195	0.069	-2.81267	0.0049132	0.0605226	4230.81	4125.21	-0.068	0.069	-0.980071	0.327051	0.631048	4047.36	3758.33	-0.195	0.069	-2.82735	0.00469351	0.031001
ENSG00000113732	5	+	172410759	172462448	ATP6V0E1	ATPase, H+ transporting, lysosomal 9kDa, V0 subunit e1 [Source:HGNC Symbol;Acc:HGNC:863]	5:172410759-172462448	3993.84	4094.35	4071.63	4048.91	-0.017	0.047	-0.354426	0.72302	0.925563	3911.3	3728.25	-0.133	0.047	-2.83899	0.00452568	0.0432979	4099.1	4103.84	0.002	0.047	0.0516089	0.95884	0.983183
ENSG00000171223	19	+	12902309	12904124	JUNB	jun B proto-oncogene [Source:HGNC Symbol;Acc:HGNC:6205]	19:12902309-12904124	3986.56	3770.37	4033.67	4296.97	0.177	0.076	2.32815	0.0199043	0.162116	3647.05	3523.73	-0.092	0.076	-1.21273	0.225231	0.524603	4062.77	4355.18	0.195	0.076	2.56951	0.0101843	0.055666
ENSG00000107164	9	+	133454351	133457473	FUBP3	far upstream element (FUSE) binding protein 3 [Source:HGNC Symbol;Acc:HGNC:4005]	9:133454351-133457473	3985.94	4013.49	4104.23	4194.97	0.063	0.038	1.65929	0.0970569	0.410989	3904.49	3795.49	-0.08	0.038	-2.11399	0.0345164	0.176032	3976.65	3939.81	-0.027	0.038	-0.714688	0.474802	0.706614
ENSG00000137337	6	-	30667583	30685666	MDC1	mediator of DNA damage checkpoint 1 [Source:HGNC Symbol;Acc:HGNC:21163]	6:30667583-30685666	3984.31	4185.38	4132.14	4078.91	-0.037	0.055	-0.670261	0.502692	0.830453	4088.65	3991.92	-0.067	0.055	-1.22771	0.219558	0.518778	3933.2	3681.02	-0.18	0.055	-3.29799	0.000973793	0.00891297
ENSG00000077147	10	-	98277865	98346809	TM9SF3	transmembrane 9 superfamily member 3 [Source:HGNC Symbol;Acc:HGNC:21529]	10:98277865-98346809	3981.07	3887.33	3923.52	3959.7	0.024	0.058	0.417584	0.676252	0.910332	3822.82	3758.32	-0.049	0.058	-0.832687	0.405021	0.69799	4103.12	4318.91	0.145	0.058	2.48818	0.0128399	0.0663238
ENSG00000163683	4	-	39547949	39640710	SMIM14	small integral membrane protein 14 [Source:HGNC Symbol;Acc:HGNC:27321]	4:39547949-39640710	3976.6	3800.14	3909.46	4018.78	0.076	0.074	1.02663	0.304594	0.694402	3847.18	3894.23	0.032	0.074	0.438846	0.660773	0.858323	3996.69	4193.24	0.133	0.074	1.81043	0.0702287	0.223608
ENSG00000089356	19	+	35606731	35614107	FXYD3	FXYD domain containing ion transport regulator 3 [Source:HGNC Symbol;Acc:HGNC:4027]	19:35606731-35614107	3975.84	3725.22	3945.48	4165.74	0.15	0.08	1.88359	0.0596205	0.317623	3997.25	4269.28	0.183	0.08	2.29445	0.0217648	0.13028	3734.16	3743.1	0.006	0.08	0.0765951	0.938946	0.973776
ENSG00000100297	22	+	35796055	35821423	MCM5	minichromosome maintenance complex component 5 [Source:HGNC Symbol;Acc:HGNC:6948]	22:35796055-35821423	3975.07	4176.64	4143.42	4110.19	-0.021	0.064	-0.334266	0.738179	0.930241	3990.04	3803.43	-0.128	0.064	-2.0036	0.045113	0.21073	3993.32	3810	-0.126	0.064	-1.97279	0.0485196	0.173346
ENSG00000105576	19	-	12810007	12834810	TNPO2	transportin 2 [Source:HGNC Symbol;Acc:HGNC:19998]	19:12810007-12834810	3963.81	4194.23	4115.95	4037.67	-0.053	0.046	-1.16592	0.243646	0.634898	4045.05	3895.87	-0.104	0.046	-2.26643	0.023425	0.137087	3960.85	3727.48	-0.166	0.046	-3.62701	0.000286722	0.00330219
ENSG00000172809	17	+	72199720	72206019	RPL38	ribosomal protein L38 [Source:HGNC Symbol;Acc:HGNC:10349]	17:72199720-72206019	3962.04	4079.64	4089.6	4099.56	0.007	0.047	0.15115	0.879857	0.974699	4001.72	3923.8	-0.054	0.047	-1.15907	0.246428	0.550995	3912.39	3745.14	-0.12	0.047	-2.55623	0.0105814	0.0573177
ENSG00000185651	22	+	21903735	21976541	UBE2L3	ubiquitin conjugating enzyme E2L 3 [Source:HGNC Symbol;Acc:HGNC:12488]	22:21903735-21976541	3955.87	3914.18	3919.91	3925.64	0.005	0.04	0.117459	0.906496	0.979749	3899.8	3885.43	-0.01	0.04	-0.238329	0.811626	0.929934	4006.21	4098.24	0.066	0.04	1.65013	0.0989158	0.281601
ENSG00000161013	5	-	179224596	179228367	MGAT4B	mannosyl (alpha-1,3-)-glycoprotein beta-1,4-N-acetylglucosaminyltransferase, isozyme B [Source:HGNC Symbol;Acc:HGNC:7048]	5:179224596-179228367	3953.59	3892.26	3831.7	3771.15	-0.044	0.055	-0.786761	0.431422	0.788134	3905.88	3919.49	0.011	0.055	0.193872	0.846276	0.942574	4061.85	4231.44	0.118	0.055	2.12435	0.033641	0.13293
ENSG00000196923	5	-	176910394	176924562	PDLIM7	PDZ and LIM domain 7 [Source:HGNC Symbol;Acc:HGNC:22958]	5:176910394-176924562	3951.13	3241.09	4089.11	4937.13	0.555	0.09	6.20163	5.58813e-10	5.7513e-08	4155.33	5069.57	0.59	0.09	6.59608	4.2216e-11	5.02396e-09	2898.92	2556.74	-0.312	0.09	-3.47218	0.000516253	0.00541438
ENSG00000107862	10	+	104005288	104142656	GBF1	golgi brefeldin A resistant guanine nucleotide exchange factor 1 [Source:HGNC Symbol;Acc:HGNC:4181]	10:104005288-104142656	3948.9	3971.44	3845.52	3719.59	-0.093	0.041	-2.2676	0.0233537	0.180115	3984.26	3997.08	0.009	0.041	0.217202	0.828051	0.935115	4039.46	4107.49	0.047	0.041	1.16494	0.244044	0.493207
ENSG00000164104	4	-	174252845	174256276	HMGB2	high mobility group box 2 [Source:HGNC Symbol;Acc:HGNC:5000]	4:174252845-174256276	3947.68	4164.71	4106.37	4048.03	-0.039	0.055	-0.707618	0.479183	0.819227	3928.66	3692.61	-0.167	0.055	-3.05609	0.00224241	0.0252284	4025.03	3885.35	-0.096	0.055	-1.7581	0.078731	0.241759
ENSG00000008083	6	+	15246526	15522252	JARID2	jumonji and AT-rich interaction domain containing 2 [Source:HGNC Symbol;Acc:HGNC:6196]	6:15246526-15522252	3940.29	4358.93	4540.64	4722.35	0.109	0.069	1.5836	0.113286	0.445183	3959.17	3559.42	-0.279	0.069	-4.04692	5.1897e-05	0.00120294	3739.7	3120.47	-0.46	0.069	-6.65678	2.79893e-11	1.93208e-09
ENSG00000112658	6	+	43139036	43149243	SRF	serum response factor [Source:HGNC Symbol;Acc:HGNC:11291]	6:43139036-43149243	3935.06	2739.7	5028.73	7317.77	1.303	0.088	14.7958	1.55946e-49	8.02499e-46	2990.98	3242.26	0.223	0.088	2.52272	0.0116451	0.0863188	2590.1	2440.5	-0.152	0.088	-1.7219	0.0850881	0.254527
ENSG00000125968	20	+	30193085	30194318	ID1	inhibitor of DNA binding 1, dominant negative helix-loop-helix protein [Source:HGNC Symbol;Acc:HGNC:5360]	20:30193085-30194318	3928.07	4017.01	3470.06	2923.1	-0.34	0.139	-2.4514	0.0142303	0.128247	3919.52	3822.03	-0.054	0.139	-0.389274	0.697073	0.87614	4483.56	4950.12	0.227	0.139	1.63742	0.101542	0.286586
ENSG00000173020	11	+	67033880	67054027	ADRBK1	adrenergic, beta, receptor kinase 1 [Source:HGNC Symbol;Acc:HGNC:289]	11:67033880-67054027	3927.66	4018.87	3936.09	3853.32	-0.059	0.044	-1.33771	0.180991	0.557007	3957.82	3896.78	-0.043	0.044	-0.968309	0.33289	0.636225	3980.27	3941.67	-0.027	0.044	-0.608893	0.542595	0.757137
ENSG00000120705	5	-	137841783	137878918	ETF1	eukaryotic translation termination factor 1 [Source:HGNC Symbol;Acc:HGNC:3477]	5:137841783-137878918	3916.17	3947.89	4073.26	4198.62	0.086	0.045	1.90708	0.0565106	0.307782	3888.9	3829.91	-0.044	0.045	-0.974631	0.329743	0.633327	3818.07	3688.24	-0.097	0.045	-2.16083	0.0307086	0.124242
ENSG00000165629	10	+	7830091	7849778	ATP5C1	ATP synthase, H+ transporting, mitochondrial F1 complex, gamma polypeptide 1 [Source:HGNC Symbol;Acc:HGNC:833]	10:7830091-7849778	3908.9	4019.39	3969.89	3920.4	-0.033	0.049	-0.683592	0.494233	0.827126	3874.81	3730.24	-0.103	0.049	-2.11354	0.0345542	0.176117	3992.47	3965.56	-0.017	0.049	-0.348237	0.727662	0.871386
ENSG00000161970	17	-	8280837	8286511	RPL26	ribosomal protein L26 [Source:HGNC Symbol;Acc:HGNC:10327]	17:8280837-8286511	3908.01	4045.76	4051.77	4057.79	0.004	0.079	0.0524963	0.958133	0.990907	3853.67	3661.58	-0.134	0.079	-1.68973	0.0910798	0.321389	3956.33	3866.9	-0.061	0.079	-0.763159	0.445368	0.683241
ENSG00000101166	20	-	57608199	57617964	PRELID3B	PRELI domain containing 3B [Source:HGNC Symbol;Acc:HGNC:15892]	20:57608199-57617964	3907	3976.79	3978.48	3980.16	0.001	0.056	0.0202028	0.983882	0.996762	3889.61	3802.44	-0.062	0.056	-1.10707	0.268263	0.574582	3922.71	3868.62	-0.038	0.056	-0.678836	0.497242	0.72426
ENSG00000116251	1	-	6241328	6257817	RPL22	ribosomal protein L22 [Source:HGNC Symbol;Acc:HGNC:10315]	1:6241328-6257817	3903.55	3875.1	3992.37	4109.63	0.084	0.046	1.80729	0.0707166	0.348154	3822.64	3770.18	-0.038	0.046	-0.812852	0.416303	0.706739	3867.19	3859.29	-0.005	0.046	-0.0986846	0.921389	0.966231
ENSG00000144283	2	+	159313475	159537564	PKP4	plakophilin 4 [Source:HGNC Symbol;Acc:HGNC:9026]	2:159313475-159537564	3897.2	3841.15	3799.9	3758.66	-0.03	0.056	-0.543951	0.586475	0.873105	3911.32	3981.49	0.05	0.056	0.892846	0.37194	0.671211	3924.34	4007.53	0.059	0.056	1.06266	0.287937	0.542642
ENSG00000173894	17	+	77751930	77761782	CBX2	chromobox 2 [Source:HGNC Symbol;Acc:HGNC:1552]	17:77751930-77761782	3892.68	4054.98	4106.4	4157.82	0.035	0.05	0.702231	0.482535	0.821162	4043.25	4031.52	-0.008	0.05	-0.156201	0.875875	0.955104	3690.69	3326.41	-0.278	0.05	-5.5105	3.57814e-08	1.35038e-06
ENSG00000132471	17	-	73841779	73851501	WBP2	WW domain binding protein 2 [Source:HGNC Symbol;Acc:HGNC:12738]	17:73841779-73851501	3891.96	4216.05	4120.96	4025.87	-0.063	0.068	-0.924849	0.355044	0.733685	3847.97	3479.9	-0.264	0.069	-3.84728	0.000119437	0.00239573	4031.04	3846.03	-0.126	0.068	-1.84276	0.0653635	0.213085
ENSG00000100811	14	+	100704634	100705683	YY1	YY1 transcription factor [Source:HGNC Symbol;Acc:HGNC:12856]	14:100704634-100705683	3889.25	3948.44	3927.59	3906.74	-0.015	0.042	-0.356664	0.721343	0.925002	3803.63	3658.83	-0.107	0.042	-2.581	0.00985137	0.0765098	3995.71	4042.97	0.034	0.041	0.831092	0.405922	0.65
ENSG00000196591	6	-	114254191	114292449	HDAC2	histone deacetylase 2 [Source:HGNC Symbol;Acc:HGNC:4853]	6:114254191-114292449	3887.82	4025.22	4059.06	4092.9	0.023	0.053	0.441514	0.658841	0.902644	3807.62	3590.03	-0.16	0.053	-3.01213	0.00259419	0.0283432	3934.17	3843.13	-0.065	0.053	-1.21632	0.223865	0.468515
ENSG00000102882	16	-	30125425	30134615	MAPK3	mitogen-activated protein kinase 3 [Source:HGNC Symbol;Acc:HGNC:6877]	16:30125425-30134615	3887.51	4084.79	4061.45	4038.1	-0.016	0.052	-0.302272	0.762445	0.937322	3898.2	3711.6	-0.134	0.052	-2.56454	0.0103313	0.0793533	3900.17	3715.54	-0.133	0.052	-2.53856	0.011131	0.0594874
ENSG00000125970	20	+	32581451	32668077	RALY	RALY heterogeneous nuclear ribonucleoprotein [Source:HGNC Symbol;Acc:HGNC:15921]	20:32581451-32668077	3886.02	3851.6	3958.54	4065.48	0.077	0.048	1.60286	0.108965	0.436284	3882.13	3912.66	0.024	0.048	0.495434	0.620294	0.836993	3782.97	3714.34	-0.05	0.048	-1.03533	0.300514	0.554713
ENSG00000170275	3	+	33155470	33189265	CRTAP	cartilage associated protein [Source:HGNC Symbol;Acc:HGNC:2379]	3:33155470-33189265	3884.89	4064.08	3897.68	3731.27	-0.122	0.045	-2.71098	0.00670839	0.0753742	3875.04	3685.99	-0.14	0.045	-3.11275	0.00185354	0.0220852	4061.14	4058.2	-0.003	0.045	-0.0748091	0.940367	0.974452
ENSG00000116299	1	+	109656300	109704636	KIAA1324	KIAA1324 [Source:HGNC Symbol;Acc:HGNC:29618]	1:109656300-109704636	3884.48	4003.48	4241.87	4480.27	0.125	0.135	0.921301	0.356893	0.735156	3757.41	3511.34	-0.145	0.135	-1.07068	0.284315	0.591402	3773.16	3542.85	-0.135	0.135	-0.997814	0.31837	0.573235
ENSG00000138293	10	+	51565107	51590731	NA	NA	10:51565107-51590731	3881.32	3897.96	3775.86	3653.76	-0.09	0.064	-1.40561	0.159841	0.529136	3580.97	3263.97	-0.246	0.064	-3.85011	0.000118066	0.00237312	4303.77	4709.58	0.261	0.064	4.10566	4.0316e-05	0.000639364
ENSG00000187605	2	+	74229839	74275538	TET3	tet methylcytosine dioxygenase 3 [Source:HGNC Symbol;Acc:HGNC:28313]	2:74229839-74275538	3878.5	3529.03	3997.43	4465.82	0.316	0.081	3.9056	9.39906e-05	0.00261093	3740.6	3952.17	0.152	0.081	1.87408	0.0609199	0.254271	3548	3566.97	0.014	0.081	0.173009	0.862645	0.940258
ENSG00000146731	7	+	56119322	56131682	CCT6A	chaperonin containing TCP1, subunit 6A (zeta 1) [Source:HGNC Symbol;Acc:HGNC:1620]	7:56119322-56131682	3875.6	4033.58	4042.79	4052	0.007	0.054	0.127818	0.898293	0.978115	3881.48	3729.39	-0.109	0.054	-2.0397	0.0413801	0.199247	3860.51	3687.45	-0.125	0.054	-2.33411	0.0195902	0.0901091
ENSG00000110492	11	+	46402305	46405349	MDK	midkine (neurite growth-promoting factor 2) [Source:HGNC Symbol;Acc:HGNC:6972]	11:46402305-46405349	3869.33	3761.72	3866.37	3971.01	0.069	0.105	0.655644	0.512053	0.836074	3704.83	3647.93	-0.039	0.105	-0.369325	0.711885	0.883665	3929.18	4096.64	0.108	0.105	1.03384	0.301212	0.555487
ENSG00000099381	16	+	30968614	30996437	SETD1A	SET domain containing 1A [Source:HGNC Symbol;Acc:HGNC:29010]	16:30968614-30996437	3866.55	3973.58	3926.5	3879.42	-0.033	0.049	-0.671637	0.501815	0.830112	3859.63	3745.69	-0.082	0.049	-1.65888	0.0971404	0.333607	3920.55	3867.52	-0.037	0.049	-0.757459	0.448775	0.686193
ENSG00000131370	3	-	15296359	15374136	SH3BP5	SH3-domain binding protein 5 (BTK-associated) [Source:HGNC Symbol;Acc:HGNC:10827]	3:15296359-15374136	3866.49	3730.84	3707.4	3683.95	-0.019	0.052	-0.364247	0.715674	0.923942	3817.71	3904.58	0.063	0.052	1.21444	0.224579	0.523894	3938.71	4146.58	0.147	0.052	2.83511	0.00458102	0.0304061
ENSG00000116459	1	+	111991485	111998767	ATP5F1	ATP synthase, H+ transporting, mitochondrial Fo complex subunit B1 [Source:HGNC Symbol;Acc:HGNC:840]	1:111991485-111998767	3858.83	3900.03	3911.88	3923.72	0.01	0.047	0.206783	0.836179	0.960637	3796.09	3692.14	-0.076	0.047	-1.62318	0.10455	0.349641	3909.72	3919.42	0.008	0.047	0.181716	0.855805	0.937021
ENSG00000139218	12	-	46312913	46316883	SCAF11	SR-related CTD-associated factor 11 [Source:HGNC Symbol;Acc:HGNC:10784]	12:46312913-46316883	3845.99	4016.14	3892.2	3768.26	-0.091	0.05	-1.82423	0.0681167	0.340946	3813.97	3611.8	-0.151	0.05	-3.04234	0.00234747	0.0262253	4001.94	3987.74	-0.011	0.05	-0.22767	0.819903	0.919205
ENSG00000143412	1	+	150954492	150968110	ANXA9	annexin A9 [Source:HGNC Symbol;Acc:HGNC:547]	1:150954492-150968110	3845.92	2976.66	3185.86	3395.07	0.155	0.122	1.26879	0.204517	0.588553	3040.6	3104.54	0.049	0.122	0.404374	0.685938	0.871254	4442.03	5907.4	0.816	0.122	6.67485	2.47491e-11	1.72092e-09
ENSG00000127589	8	+	30209388	30211034	TUBBP1	tubulin beta pseudogene 1 [Source:HGNC Symbol;Acc:HGNC:12414]	8:30209388-30211034	3844.31	4123.81	3895.1	3666.39	-0.16	0.07	-2.27409	0.0229607	0.178076	3979.34	3834.87	-0.098	0.07	-1.39789	0.162146	0.443123	3937.99	3752.18	-0.128	0.07	-1.82225	0.0684166	0.219514
ENSG00000084623	1	+	32687528	32691896	EIF3I	eukaryotic translation initiation factor 3 subunit I [Source:HGNC Symbol;Acc:HGNC:3272]	1:32687528-32691896	3841.21	3966.03	3907.28	3848.53	-0.042	0.066	-0.627479	0.530345	0.845988	3848.91	3731.8	-0.084	0.066	-1.26364	0.206358	0.502557	3892.26	3818.49	-0.052	0.066	-0.787989	0.430703	0.670529
ENSG00000182979	14	+	105886158	105937066	MTA1	metastasis associated 1 [Source:HGNC Symbol;Acc:HGNC:7410]	14:105886158-105937066	3839.92	4114.87	3924.24	3733.61	-0.131	0.074	-1.7639	0.0777484	0.366449	3828.52	3542.17	-0.203	0.074	-2.72098	0.00650896	0.0565607	4041.96	3969.05	-0.048	0.074	-0.645232	0.518777	0.740328
ENSG00000185896	13	+	113951555	113977987	LAMP1	lysosomal-associated membrane protein 1 [Source:HGNC Symbol;Acc:HGNC:6499]	13:113951555-113977987	3829.21	3892.3	3848.95	3805.59	-0.032	0.049	-0.641265	0.52135	0.840761	3809.49	3726.68	-0.062	0.049	-1.24595	0.212783	0.511048	3892.28	3892.26	0	0.049	-0.00278081	0.997781	0.999453
ENSG00000105357	19	+	50691442	50813047	MYH14	myosin, heavy chain 14, non-muscle [Source:HGNC Symbol;Acc:HGNC:23212]	19:50691442-50813047	3829	3816.17	3765.03	3713.89	-0.038	0.072	-0.522175	0.601548	0.881231	3863.01	3909.84	0.032	0.072	0.445985	0.655608	0.855407	3846.14	3876.1	0.02	0.072	0.279703	0.779705	0.898618
ENSG00000160293	9	-	136627015	136857403	VAV2	vav guanine nucleotide exchange factor 2 [Source:HGNC Symbol;Acc:HGNC:12658]	9:136627015-136857403	3826.24	4050.95	3965.2	3879.45	-0.061	0.061	-0.991811	0.32129	0.707998	3775.58	3500.21	-0.204	0.061	-3.31874	0.000904241	0.0124124	3962.64	3874.33	-0.063	0.061	-1.03013	0.302948	0.557039
ENSG00000006327	16	+	3068445	3072087	TNFRSF12A	tumor necrosis factor receptor superfamily member 12A [Source:HGNC Symbol;Acc:HGNC:18152]	16:3068445-3072087	3823.91	3221.25	3833.6	4445.95	0.437	0.077	5.6625	1.49185e-08	1.20899e-06	3787.55	4353.85	0.408	0.077	5.29734	1.17499e-07	6.26564e-06	3247.92	3274.59	0.023	0.077	0.298137	0.765599	0.890252
ENSG00000214199	2	-	107313786	107315132	EEF1A1P12	eukaryotic translation elongation factor 1 alpha 1 pseudogene 12 [Source:HGNC Symbol;Acc:HGNC:3195]	2:107313786-107315132	3823.62	3657.44	3852.3	4047.17	0.143	0.044	3.23514	0.00121583	0.0205811	3761.01	3864.59	0.078	0.044	1.75622	0.0790506	0.297119	3691.36	3725.28	0.026	0.044	0.581394	0.560975	0.76938
ENSG00000071054	2	+	102313311	102440515	MAP4K4	mitogen-activated protein kinase kinase kinase kinase 4 [Source:HGNC Symbol;Acc:HGNC:6866]	2:102313311-102440515	3821.74	3709.55	3687.66	3665.76	-0.019	0.047	-0.410183	0.681672	0.912233	3806.16	3902.76	0.068	0.047	1.46016	0.144245	0.416517	3859.21	4008.86	0.106	0.047	2.27346	0.0229986	0.100921
ENSG00000138069	2	-	65297834	65357220	RAB1A	RAB1A, member RAS oncogene family [Source:HGNC Symbol;Acc:HGNC:9758]	2:65297834-65357220	3818.31	3777.11	3811.17	3845.23	0.026	0.054	0.481898	0.629879	0.891816	3699.49	3621.86	-0.058	0.054	-1.07436	0.282662	0.59016	3903.07	4029.03	0.092	0.054	1.70816	0.0876071	0.259041
ENSG00000198162	1	+	117910070	118071494	MAN1A2	mannosidase, alpha, class 1A, member 2 [Source:HGNC Symbol;Acc:HGNC:6822]	1:117910070-118071494	3813.53	3569.44	3698.38	3827.31	0.096	0.058	1.64078	0.100843	0.418162	3705.26	3841.08	0.1	0.058	1.71952	0.0855189	0.311336	3792.85	4016.27	0.162	0.058	2.79096	0.00525517	0.033851
ENSG00000138814	4	-	101944565	102268634	PPP3CA	protein phosphatase 3, catalytic subunit, alpha isozyme [Source:HGNC Symbol;Acc:HGNC:9314]	4:101944565-102268634	3813.44	3808.84	3787.61	3766.39	-0.015	0.081	-0.182062	0.855534	0.967045	3818.8	3828.76	0.008	0.081	0.0927441	0.926107	0.972079	3829.32	3849.8	0.015	0.081	0.179569	0.857491	0.937821
ENSG00000166908	12	+	57984956	57995709	PIP4K2C	phosphatidylinositol-5-phosphate 4-kinase, type II, gamma [Source:HGNC Symbol;Acc:HGNC:23786]	12:57984956-57995709	3813.16	3917.05	3926.07	3935.09	0.005	0.045	0.10867	0.913464	0.981863	3939.92	3962.79	0.014	0.045	0.320532	0.748565	0.902675	3677.38	3437.71	-0.186	0.045	-4.15358	3.27316e-05	0.000537402
ENSG00000116752	1	-	115110177	115124260	BCAS2	breast carcinoma amplified sequence 2 [Source:HGNC Symbol;Acc:HGNC:975]	1:115110177-115124260	3806.6	3834.18	3853.3	3872.43	0.014	0.044	0.309417	0.757004	0.93591	3871.77	3909.35	0.027	0.044	0.62339	0.533028	0.786153	3722.32	3610.45	-0.085	0.044	-1.92587	0.0541206	0.18734
ENSG00000244462	20	-	34236846	34252838	RBM12	RNA binding motif protein 12 [Source:HGNC Symbol;Acc:HGNC:9898]	20:34236846-34252838	3804.65	3702.73	3834.59	3966.46	0.095	0.049	1.92876	0.053761	0.299167	3971.06	4239.4	0.189	0.049	3.83602	0.000125046	0.00248779	3506.38	3310.02	-0.159	0.049	-3.22112	0.0012769	0.0110834
ENSG00000196961	19	+	50270224	50310369	AP2A1	adaptor related protein complex 2, alpha 1 subunit [Source:HGNC Symbol;Acc:HGNC:561]	19:50270224-50310369	3803.16	3944.9	3832.89	3720.88	-0.082	0.046	-1.7919	0.0731497	0.354691	3721.75	3498.6	-0.169	0.046	-3.68371	0.000229863	0.00416936	3996.58	4048.26	0.037	0.046	0.807827	0.41919	0.661044
ENSG00000056097	5	-	32354455	32444867	ZFR	zinc finger RNA binding protein [Source:HGNC Symbol;Acc:HGNC:17277]	5:32354455-32444867	3803.1	3648.29	3782.34	3916.38	0.1	0.05	2.02495	0.042872	0.260471	3904.73	4161.18	0.185	0.049	3.74493	0.000180447	0.00340269	3567.42	3486.55	-0.063	0.05	-1.27527	0.202212	0.441966
ENSG00000205250	16	+	67226071	67232821	E2F4	E2F transcription factor 4, p107/p130-binding [Source:HGNC Symbol;Acc:HGNC:3118]	16:67226071-67232821	3802.76	3969.48	3823.9	3678.31	-0.105	0.061	-1.72261	0.0849591	0.383424	3967.36	3965.24	0	0.061	-0.00344929	0.997248	0.998988	3783.75	3598.02	-0.135	0.061	-2.2218	0.0262968	0.111267
ENSG00000134243	1	-	109852191	109940573	SORT1	sortilin 1 [Source:HGNC Symbol;Acc:HGNC:11186]	1:109852191-109940573	3802.26	3937.39	3813.2	3689.01	-0.093	0.052	-1.80836	0.0705504	0.347708	3605.93	3274.47	-0.261	0.052	-5.0515	4.38358e-07	2.00832e-05	4122.79	4308.19	0.124	0.051	2.41311	0.0158172	0.0773262
ENSG00000123143	19	+	14543864	14557248	PKN1	protein kinase N1 [Source:HGNC Symbol;Acc:HGNC:9405]	19:14543864-14557248	3798.16	3604.77	3713.5	3822.23	0.083	0.058	1.43694	0.150736	0.514883	3618.41	3632.05	0.012	0.058	0.207938	0.835277	0.938082	3869.18	4133.59	0.192	0.057	3.34257	0.000830078	0.00781616
ENSG00000065526	1	+	16174358	16266955	SPEN	spen family transcriptional repressor [Source:HGNC Symbol;Acc:HGNC:17575]	1:16174358-16266955	3797.73	3643.27	3845.49	4047.71	0.142	0.079	1.78916	0.0735884	0.356075	3713.04	3782.82	0.05	0.079	0.635333	0.525211	0.782007	3680.19	3717.11	0.027	0.079	0.335188	0.737483	0.875875
ENSG00000140332	15	-	70340128	70390515	TLE3	transducin like enhancer of split 3 [Source:HGNC Symbol;Acc:HGNC:11839]	15:70340128-70390515	3795.45	3585.76	3782.95	3980.14	0.149	0.045	3.28674	0.00101356	0.0178523	3655.36	3724.96	0.055	0.045	1.21758	0.223382	0.523106	3738.36	3890.96	0.117	0.045	2.57898	0.00990912	0.0544758
ENSG00000169398	8	-	141667998	142011332	PTK2	protein tyrosine kinase 2 [Source:HGNC Symbol;Acc:HGNC:9611]	8:141667998-142011332	3794.46	3806.01	3815.63	3825.25	0.008	0.047	0.164627	0.869238	0.971431	3641.78	3477.54	-0.127	0.047	-2.70472	0.00683621	0.058673	3937.52	4069.03	0.095	0.047	2.0135	0.0440618	0.161816
ENSG00000111667	12	+	6961291	6975793	USP5	ubiquitin specific peptidase 5 (isopeptidase T) [Source:HGNC Symbol;Acc:HGNC:12628]	12:6961291-6975793	3791.9	3878.72	3840.41	3802.1	-0.028	0.05	-0.566214	0.571248	0.867043	3867.9	3857.09	-0.008	0.05	-0.150965	0.880003	0.956513	3754.2	3629.68	-0.094	0.05	-1.88531	0.0593884	0.199245
ENSG00000066084	12	+	50898767	51074065	DIP2B	disco interacting protein 2 homolog B [Source:HGNC Symbol;Acc:HGNC:29284]	12:50898767-51074065	3791.78	3542.95	3696.29	3849.64	0.115	0.059	1.9574	0.050301	0.28793	3805.91	4068.88	0.191	0.059	3.26795	0.00108328	0.014363	3624.3	3705.65	0.061	0.059	1.04305	0.296923	0.551027
ENSG00000102316	X	+	54834031	54842440	MAGED2	MAGE family member D2 [Source:HGNC Symbol;Acc:HGNC:16353]	X:54834031-54842440	3791.09	3468.68	3654.92	3841.17	0.13	0.102	1.27879	0.20097	0.583628	3553.13	3637.58	0.06	0.102	0.594302	0.55231	0.79765	3842.81	4216.93	0.249	0.102	2.45234	0.014193	0.0715816
ENSG00000124831	2	+	238536218	238688958	LRRFIP1	leucine rich repeat (in FLII) interacting protein 1 [Source:HGNC Symbol;Acc:HGNC:6702]	2:238536218-238688958	3784.58	3704.28	3999.27	4294.26	0.207	0.054	3.85208	0.000117118	0.00315433	3649.97	3595.66	-0.042	0.054	-0.786445	0.431607	0.719902	3624.2	3544.13	-0.062	0.054	-1.15939	0.246299	0.496515
ENSG00000170606	5	+	132387653	132442141	HSPA4	heat shock protein family A (Hsp70) member 4 [Source:HGNC Symbol;Acc:HGNC:5237]	5:132387653-132442141	3783.9	3857.26	3866.76	3876.26	0.006	0.047	0.122347	0.902624	0.979272	3711.08	3564.89	-0.112	0.047	-2.41514	0.0157294	0.105786	3847.23	3837.2	-0.009	0.047	-0.186112	0.852357	0.935764
ENSG00000005483	7	+	104654625	104754532	KMT2E	lysine (K)-specific methyltransferase 2E [Source:HGNC Symbol;Acc:HGNC:18541]	7:104654625-104754532	3780.76	3966.63	3722.02	3477.41	-0.182	0.065	-2.81655	0.0048543	0.0599716	3734.93	3503.23	-0.172	0.065	-2.66466	0.00770656	0.0642499	4071.21	4175.79	0.07	0.065	1.08917	0.27608	0.530508
ENSG00000156261	21	-	30428125	30433697	CCT8	chaperonin containing TCP1, subunit 8 (theta) [Source:HGNC Symbol;Acc:HGNC:1623]	21:30428125-30433697	3779.58	3949.99	3931.33	3912.67	-0.013	0.053	-0.24436	0.806952	0.951095	3839.34	3728.7	-0.08	0.053	-1.51992	0.128532	0.392475	3738.48	3526.96	-0.158	0.053	-2.99244	0.00276758	0.0204663
ENSG00000175662	17	-	17746827	17875724	TOM1L2	target of myb1 like 2 membrane trafficking protein [Source:HGNC Symbol;Acc:HGNC:11984]	17:17746827-17875724	3776.12	3292.2	3298.92	3305.64	0.006	0.083	0.0682276	0.945604	0.988267	3433.41	3574.63	0.11	0.083	1.33116	0.183136	0.472988	4112.1	4932.01	0.541	0.083	6.54626	5.89943e-11	3.90205e-09
ENSG00000124789	6	-	17615268	17706618	NUP153	nucleoporin 153kDa [Source:HGNC Symbol;Acc:HGNC:8062]	6:17615268-17706618	3774.08	3905.84	3939.45	3973.05	0.023	0.055	0.412064	0.680293	0.911968	3826.03	3746.22	-0.059	0.055	-1.0605	0.288918	0.595755	3688.52	3471.19	-0.166	0.056	-2.98446	0.00284082	0.0208778
ENSG00000106554	7	-	132469628	132766842	CHCHD3	coiled-coil-helix-coiled-coil-helix domain containing 3 [Source:HGNC Symbol;Acc:HGNC:21906]	7:132469628-132766842	3769.85	3947.75	3919.31	3890.86	-0.02	0.061	-0.325639	0.744697	0.931984	3748.82	3549.89	-0.147	0.061	-2.41371	0.0157912	0.106024	3819.32	3690.88	-0.093	0.061	-1.52786	0.126548	0.33048
ENSG00000008988	8	-	56979853	56987068	RPS20	ribosomal protein S20 [Source:HGNC Symbol;Acc:HGNC:10405]	8:56979853-56987068	3767.03	3752.37	3833.91	3915.45	0.06	0.055	1.08753	0.276802	0.670417	3778.69	3805.01	0.02	0.055	0.369223	0.711962	0.883704	3673.83	3595.3	-0.059	0.055	-1.0768	0.281569	0.536165
ENSG00000243566	7	+	76139744	76144773	UPK3B	uroplakin 3B [Source:HGNC Symbol;Acc:HGNC:21444]	7:76139744-76144773	3766.33	3651.06	3552.59	3454.12	-0.077	0.045	-1.71949	0.0855258	0.384801	3585.44	3519.82	-0.05	0.045	-1.12415	0.260951	0.567381	4045.7	4440.34	0.278	0.045	6.22447	4.83193e-10	2.682e-08
ENSG00000122565	7	+	26240781	26252976	CBX3	chromobox 3 [Source:HGNC Symbol;Acc:HGNC:1553]	7:26240781-26252976	3762.13	3891.14	3905.11	3919.08	0.01	0.042	0.247343	0.804643	0.950458	3682.49	3473.84	-0.16	0.042	-3.82627	0.000130099	0.00256704	3827.8	3764.47	-0.046	0.042	-1.10777	0.267962	0.522251
ENSG00000160216	21	+	45285066	45406417	AGPAT3	1-acylglycerol-3-phosphate O-acyltransferase 3 [Source:HGNC Symbol;Acc:HGNC:326]	21:45285066-45406417	3760.96	3731.1	3689.59	3648.08	-0.03	0.051	-0.589079	0.555808	0.860078	3613.5	3495.91	-0.09	0.051	-1.75467	0.0793153	0.297749	3949.93	4168.77	0.157	0.051	3.08471	0.00203751	0.0161495
ENSG00000179134	19	+	39833035	39860323	SAMD4B	sterile alpha motif domain containing 4B [Source:HGNC Symbol;Acc:HGNC:25492]	19:39833035-39860323	3759.88	3855.05	3889.32	3923.58	0.026	0.049	0.523718	0.600475	0.880856	3759.61	3664.16	-0.071	0.049	-1.44072	0.149665	0.42474	3725.89	3596.72	-0.097	0.049	-1.97714	0.0480256	0.172111
[truncated: 26,284 more rows]
