# Supplementary material for: A quantitative mass spectrometry-based approach to monitor the dynamics of endogenous chromatin-associated protein complexes
Source: Nat Commun. 2018 Jun 13;9:2311. doi: 10.1038/s41467-018-04619-5 (PMC5998130; doi:10.1038/s41467-018-04619-5)
Supplement: Supplementary file 10 — Supplementary Data Set 8 [file 41467_2018_4619_MOESM10_ESM.xlsx]

## Sheet: OHT_ESR1
																												2h					6h					24h
Uniprot Accession	Description	Gene Name	vehicle.rep01	tam.2h.rep01	tam.6h.rep01	tam.24h.rep01	vehicle.rep02	tam.2h.rep02	tam.6h.rep02	tam.24h.rep02	vehicle.rep03	tam.2h.rep03	tam.6h.rep03	tam.24h.rep03	vehicle.rep04	tam.2h.rep04	tam.6h.rep04	tam.24h.rep04	vehicle.rep05	tam.2h.rep05	tam.6h.rep05	tam.24h.rep05	vehicle.rep06	tam.2h.rep06	tam.6h.rep06	tam.24h.rep06	#Unique_Peptides	log2FC(2h/veh)	t	P.Value	adj.P.Val	B	log2FC(6h/veh)	t	P.Value	adj.P.Val	B	log2FC(24h/veh)	t	P.Value	adj.P.Val	B
A0AV96	RNA-binding protein 47 OS=Homo sapiens GN=RBM47 PE=1 SV=2	RBM47	0	-0.19	-0.04	0	0.06	0.2	-0.05	0.07	0.08	-0.07	0.09	-0.06	-0.1	-0.17	0.34	-0.18	-0.1	-0.16	-0.21	-0.18	0.2	-0.15	0.51	0.09	16	-0.11	-0.97	0.34	0.76	-6.38	0.08	0.71	0.48	0.51	-6.45	-0.07	-0.58	0.56	0.94	-6.35
A6NHR9	Structural maintenance of chromosomes flexible hinge domain-containing protein 1 OS=Homo sapiens GN=SMCHD1 PE=1 SV=2	SMCHD1	-0.14	-0.47	1.17	0.66	-0.47	-0.04	0.9	-0.02	-0.87	-0.58	0.71	-0.92	-0.54	0.16	1.13	-0.41	-0.22	-0.14	-0.42	-0.28	-0.04	-0.6	1.75	-0.31	7	0.1	0.38	0.71	0.89	-6.78	1.26	4.63	8.8e-05	0.00082	1.27	0.17	0.62	0.54	0.94	-6.33
O00267	Transcription elongation factor SPT5 OS=Homo sapiens GN=SUPT5H PE=1 SV=1	SUPT5H	0.16	-0.51	0.68	0.18	-0.24	0.13	0.82	0.01	-0.67	-0.44	0.47	-0.43	-0.55	-0.1	1	-0.04	-0.27	-0.25	-0.35	-0.26	0.12	-0.31	1.17	-0.33	10	0	-0.01	0.99	1	-6.86	0.87	4.46	0.00014	0.001	0.82	0.1	0.49	0.63	0.96	-6.4
O00505	Importin subunit alpha-4 OS=Homo sapiens GN=KPNA3 PE=1 SV=2	KPNA3	0.54	-0.21	0.26	0.1	-0.51	0.13	0.32	-0.39	0.08	0.34	-1.28	-0.32	0.22	0.46	0.45	0.32	-0.1	-0.34	-0.04	-0.33	0.07	-0.68	1.05	-0.11	4	-0.1	-0.35	0.73	0.89	-6.79	0.08	0.28	0.78	0.8	-6.67	-0.17	-0.62	0.54	0.94	-6.33
O00571	ATP-dependent RNA helicase DDX3X OS=Homo sapiens GN=DDX3X PE=1 SV=3	DDX3X	0.18	-0.35	0.44	0.14	0.04	0.18	0.71	0.08	-0.62	-0.65	0.56	-0.77	-0.3	-0.3	1.1	-0.19	-0.04	-0.21	-0.18	-0.45	-0.02	-0.41	1.33	-0.28	9	-0.17	-0.79	0.44	0.78	-6.54	0.79	3.76	0.00086	0.0028	-0.94	-0.12	-0.57	0.57	0.94	-6.35
O00712	Nuclear factor 1 B-type OS=Homo sapiens GN=NFIB PE=1 SV=2	NFIB	0.33	-0.37	0.49	0.31	-0.08	-0.27	0.03	-0.02	-0.08	-0.26	0.48	-0.02	-0.66	-0.18	0.33	-0.3	-0.11	0.13	-0.23	-0.16	0.25	-0.08	0.82	-0.31	2	-0.11	-0.58	0.57	0.83	-6.69	0.38	1.96	0.06	0.081	-4.87	-0.02	-0.12	0.91	0.99	-6.51
O14497	AT-rich interactive domain-containing protein 1A OS=Homo sapiens GN=ARID1A PE=1 SV=3	ARID1A	-0.43	-0.66	0.8	0.25	-0.68	-0.27	0.67	0.14	-0.31	-0.09	0.18	-0.15	-0.26	0.32	0.46	-0.02	-0.42	-0.03	-0.1	0.2	-0.14	-0.19	0.52	0.21	17	0.22	1.4	0.17	0.63	-5.89	0.79	5.01	3.2e-05	0.00044	2.25	0.48	3.01	0.0057	0.14	-2.58
O14545	TRAF-type zinc finger domain-containing protein 1 OS=Homo sapiens GN=TRAFD1 PE=1 SV=1	TRAFD1	-0.76	-0.07	0.58	0.18	-1.01	0.32	1.22	0.25	-0.41	-0.14	0.78	-0.74	-0.65	-0.4	1.24	-0.4	0.1	-1.12	-0.09	0.15	0.42	-0.99	1.28	0.25	1	-0.02	-0.05	0.96	0.98	-6.86	1.22	4.11	0.00035	0.0016	-0.08	0.33	1.13	0.27	0.8	-5.89
O14787	Transportin-2 OS=Homo sapiens GN=TNPO2 PE=1 SV=3	TNPO2	0	-0.53	0.69	0.05	-0.31	0.04	0.96	0.17	-0.81	-0.57	0.51	-0.5	-0.22	-0.39	1.01	-0.3	-0.23	-0.26	-0.09	-0.19	0.17	-0.47	1.28	-0.01	2	-0.13	-0.67	0.51	0.82	-6.63	0.96	5.02	3.2e-05	0.00044	2.25	0.11	0.55	0.59	0.94	-6.37
O14929	Histone acetyltransferase type B catalytic subunit OS=Homo sapiens GN=HAT1 PE=1 SV=1	HAT1	0.07	-0.46	0.41	0.54	0.06	0.41	0.75	0.41	-0.33	-0.65	0.73	-0.48	-0.43	-0.34	0.89	-0.67	-0.34	-0.64	-0.49	-0.25	0.13	-0.65	1.72	-0.39	4	-0.25	-0.93	0.36	0.76	-6.42	0.81	3.01	0.0057	0.011	-2.74	0	0	1	1	-6.52
O14979	Heterogeneous nuclear ribonucleoprotein D-like OS=Homo sapiens GN=HNRNPDL PE=1 SV=3	HNRNPDL	0.07	-0.01	-0.08	-0.23	0.09	0.47	0.11	-0.05	-0.32	-0.09	0.06	-0.28	-0.13	-0.1	0.62	-0.11	-0.2	-0.09	-0.14	-0.41	0.21	-0.14	0.89	-0.15	13	0.05	0.33	0.75	0.89	-6.8	0.29	1.82	0.08	0.1	-5.11	-0.16	-1	0.33	0.84	-6.03
O14980	Exportin-1 OS=Homo sapiens GN=XPO1 PE=1 SV=1	XPO1	0.23	-0.52	1	0.42	-0.36	-0.12	1.14	0.21	-0.47	-0.72	0.73	-0.47	-0.55	-0.2	1	-0.44	-0.49	-0.56	-0.49	-0.27	-0.01	-0.66	1.78	-0.2	18	-0.19	-0.76	0.45	0.78	-6.56	1.14	4.59	9.7e-05	0.00087	1.16	0.15	0.61	0.55	0.94	-6.33
O15014	Zinc finger protein 609 OS=Homo sapiens GN=ZNF609 PE=1 SV=2	ZNF609	-0.5	-0.35	0.65	0.21	-0.46	0.08	0.49	0.29	-0.06	0.01	0.08	0.04	-0.13	-0.1	0.18	-0.03	-0.55	-0.17	-0.09	0	-0.14	-0.04	0.35	0.25	7	0.21	1.5	0.15	0.61	-5.75	0.58	4.13	0.00032	0.0015	0	0.43	3.07	0.0049	0.13	-2.44
O15027	Protein transport protein Sec16A OS=Homo sapiens GN=SEC16A PE=1 SV=3	SEC16A	-0.01	-0.03	0.28	0.15	-0.16	-0.02	0.54	-0.02	-0.32	-0.34	0.24	-0.63	-0.28	-0.11	0.92	-0.21	0.04	0.12	-0.03	-0.22	0.06	-0.41	0.53	-0.08	13	-0.02	-0.15	0.89	0.94	-6.85	0.53	3.47	0.0018	0.0048	-1.66	-0.06	-0.36	0.72	0.99	-6.45
O15037	Protein KHNYN OS=Homo sapiens GN=KHNYN PE=1 SV=3	KHNYN	0.35	0.27	0.29	0.16	0.01	-0.03	0.07	-0.27	-0.29	-0.18	0.41	-0.7	-0.12	-0.24	0.87	-0.63	0.01	0.14	0.02	-0.15	-0.02	-0.37	0.95	-0.54	2	-0.06	-0.36	0.72	0.89	-6.79	0.44	2.57	0.016	0.026	-3.71	-0.35	-2.03	0.053	0.38	-4.59
O15156	Zinc finger and BTB domain-containing protein 7B OS=Homo sapiens GN=ZBTB7B PE=1 SV=2	ZBTB7B	-0.01	-0.24	0.62	0.43	-0.2	0.44	0.84	0.13	-0.67	-0.11	0.88	-0.48	-0.37	-0.12	0.71	-0.51	-0.62	-0.54	-0.48	-0.37	-0.05	-0.66	1.82	-0.44	2	0.12	0.44	0.67	0.86	-6.76	1.05	3.96	0.00052	0.0021	-0.46	0.11	0.42	0.68	0.99	-6.43
O15164	Transcription intermediary factor 1-alpha OS=Homo sapiens GN=TRIM24 PE=1 SV=3	TRIM24	0.37	0.45	-0.13	-0.09	0.1	-0.29	-0.17	-0.49	0.45	-0.3	-0.32	-0.06	0.55	-0.26	0.01	-0.09	0.42	-0.13	-0.16	0.17	0.24	-0.46	0.2	-0.02	17	-0.52	-3.37	0.0023	0.053	-2.01	-0.45	-2.93	0.007	0.013	-2.93	-0.45	-2.92	0.007	0.14	-2.78
O15294	UDP-N-acetylglucosamine--peptide N-acetylglucosaminyltransferase 110 kDa subunit OS=Homo sapiens GN=OGT PE=1 SV=3	OGT	0.11	-0.5	0.47	-0.09	-0.41	-0.08	0.39	0	-0.32	-0.21	0.13	-0.21	-0.1	0.33	0.55	-0.09	-0.28	-0.03	-0.11	-0.03	-0.05	-0.32	0.78	0.06	15	0.04	0.27	0.79	0.91	-6.82	0.54	3.81	0.00077	0.0028	-0.84	0.11	0.79	0.44	0.89	-6.21
O15372	Eukaryotic translation initiation factor 3 subunit H OS=Homo sapiens GN=EIF3H PE=1 SV=1	EIF3H	0.54	-0.73	0.96	0.43	-0.31	-1.18	1.27	0.36	-0.69	-1.1	0.88	-0.72	-0.22	-0.44	1.45	-0.23	-0.19	-0.36	-0.25	-0.2	0.06	-0.64	1.89	-0.57	3	-0.61	-2.27	0.032	0.33	-4.45	1.16	4.35	0.00019	0.0012	0.53	-0.02	-0.08	0.94	1	-6.52
O15417	Trinucleotide repeat-containing gene 18 protein OS=Homo sapiens GN=TNRC18 PE=1 SV=3	TNRC18	-0.34	-0.5	0.59	0.17	-0.28	-0.37	0.87	0.26	-0.29	-0.08	0.25	0.24	-0.34	-0.04	0.51	0.42	-0.25	-0.03	-0.19	-0.35	-0.37	-0.08	0.64	-0.44	6	0.13	0.76	0.45	0.78	-6.56	0.76	4.46	0.00014	0.001	0.82	0.36	2.13	0.042	0.35	-4.39
O15541	RING finger protein 113A OS=Homo sapiens GN=RNF113A PE=1 SV=1	RNF113A	0.39	-0.38	0.56	0.21	0.08	0.31	0.63	0.32	-0.61	-0.55	0.81	-0.43	-0.19	-0.28	0.65	-0.37	-0.41	-0.58	-0.39	-0.42	0.09	-0.62	1.67	-0.48	4	-0.24	-0.96	0.34	0.76	-6.39	0.76	3.01	0.0057	0.011	-2.73	-0.09	-0.34	0.74	0.99	-6.46
O43390	Heterogeneous nuclear ribonucleoprotein R OS=Homo sapiens GN=HNRNPR PE=1 SV=1	HNRNPR	0.08	0	0.32	-0.14	0.01	0.39	0.28	0	-0.49	-0.23	0.44	-0.37	-0.35	-0.14	0.8	-0.18	-0.17	-0.16	-0.2	-0.42	0.09	-0.18	0.92	-0.27	19	0.08	0.52	0.61	0.85	-6.72	0.56	3.47	0.0018	0.0048	-1.66	-0.09	-0.57	0.57	0.94	-6.36
O43670	BUB3-interacting and GLEBS motif-containing protein ZNF207 OS=Homo sapiens GN=ZNF207 PE=1 SV=1	ZNF207	0.21	0	0.62	0.08	-0.08	0.48	0.78	0.14	-0.81	-0.39	0.8	-0.58	-0.58	-0.3	1.03	-0.43	-0.71	-0.41	-0.46	-0.67	0.19	-0.37	1.89	-0.41	2	0.13	0.47	0.64	0.86	-6.74	1.07	3.81	0.00075	0.0028	-0.82	-0.02	-0.05	0.96	1	-6.52
O43719	HIV Tat-specific factor 1 OS=Homo sapiens GN=HTATSF1 PE=1 SV=1	HTATSF1	0.12	-0.58	0.83	0.33	0.06	-0.04	1.03	0.18	-0.82	-1	0.75	-0.81	-0.22	-0.19	1.24	-0.26	-0.24	-0.48	-0.33	-0.34	0.11	-0.69	1.66	-0.32	3	-0.33	-1.29	0.21	0.67	-6.03	1.03	3.98	0.00048	0.002	-0.39	-0.04	-0.14	0.89	0.99	-6.51
O43809	Cleavage and polyadenylation specificity factor subunit 5 OS=Homo sapiens GN=NUDT21 PE=1 SV=1	NUDT21	0.06	0.05	0.28	-0.15	-0.11	0.45	0.38	0.05	-0.43	-0.29	0.57	-0.49	-0.42	-0.17	0.87	-0.35	-0.44	-0.21	-0.22	-0.47	0.06	-0.16	1.34	-0.2	9	0.16	0.84	0.41	0.77	-6.5	0.75	3.97	0.00051	0.0021	-0.43	-0.05	-0.29	0.77	0.99	-6.48
O43823	A-kinase anchor protein 8 OS=Homo sapiens GN=AKAP8 PE=1 SV=1	AKAP8	-0.26	0.13	-0.1	-0.34	-0.19	0.71	0.25	0.16	-0.76	0.13	0.38	-0.11	-0.48	0.11	0.45	-0.16	-0.5	0.1	0.06	-0.43	0.06	0.31	0.72	-0.25	13	0.6	3.85	0.00068	0.024	-0.84	0.65	4.13	0.00033	0.0015	-0.02	0.17	1.07	0.3	0.83	-5.96
O43852	Calumenin OS=Homo sapiens GN=CALU PE=1 SV=2	CALU	-0.44	-0.7	0.61	0.69	-0.61	-0.74	0.62	0.3	-0.17	-0.07	-0.44	-0.35	0.17	0.55	0.21	0.18	0.11	0.01	-0.04	0.36	-0.17	-0.48	0.36	0.04	6	-0.05	-0.24	0.81	0.93	-6.83	0.4	1.82	0.08	0.1	-5.11	0.39	1.76	0.091	0.51	-5.04
O60341	Lysine-specific histone demethylase 1A OS=Homo sapiens GN=KDM1A PE=1 SV=2	KDM1A	-0.07	-0.57	0.86	0.27	-0.49	-0.15	0.57	-0.04	-0.26	-0.13	0.22	-0.17	-0.12	0.24	0.52	-0.33	-0.33	-0.17	-0.26	0.1	-0.19	-0.48	0.86	0.12	16	0.03	0.2	0.85	0.94	-6.84	0.71	4.17	0.0003	0.0014	0.07	0.24	1.39	0.18	0.7	-5.58
O60506	Heterogeneous nuclear ribonucleoprotein Q OS=Homo sapiens GN=SYNCRIP PE=1 SV=2	SYNCRIP	0.06	-0.27	0.42	-0.05	-0.14	0.26	0.51	-0.05	-0.61	-0.45	0.31	-0.55	-0.38	-0.21	1.01	-0.14	-0.15	-0.1	-0.08	-0.32	0.17	-0.12	0.99	-0.12	26	0.03	0.17	0.87	0.94	-6.84	0.7	4.18	0.00029	0.0014	0.11	-0.03	-0.18	0.86	0.99	-6.51
O60884	DnaJ homolog subfamily A member 2 OS=Homo sapiens GN=DNAJA2 PE=1 SV=1	DNAJA2	0.25	-0.32	0.42	0.25	-0.08	-0.23	0.58	0.07	-0.56	-0.8	0.38	-0.41	0.13	-0.29	0.74	-0.16	0.34	-0.48	-0.42	-0.21	0.45	-0.72	1.21	-0.16	5	-0.56	-2.68	0.013	0.19	-3.6	0.4	1.89	0.07	0.092	-5	-0.19	-0.92	0.37	0.88	-6.1
O60907	F-box-like/WD repeat-containing protein TBL1X OS=Homo sapiens GN=TBL1X PE=1 SV=3	TBL1X	0.25	-0.82	0.79	0.32	-0.71	-0.29	0.48	-0.02	0.02	-0.18	-0.31	-0.13	0.13	0.06	0.34	0.04	-0.08	-0.2	-0.05	0.24	-0.05	-0.47	0.32	0.3	2	-0.24	-1.38	0.18	0.63	-5.91	0.34	1.91	0.067	0.089	-4.96	0.2	1.13	0.27	0.8	-5.89
O75131	Copine-3 OS=Homo sapiens GN=CPNE3 PE=1 SV=1	CPNE3	0.28	-0.41	0.64	0.27	0.05	0.15	1.05	0.22	-0.74	-0.86	0.96	-0.72	-0.34	-0.49	1.13	-0.22	-0.28	-0.53	-0.41	-0.51	0.06	-0.6	1.81	-0.48	5	-0.29	-1.08	0.29	0.73	-6.27	1.03	3.79	0.0008	0.0028	-0.87	-0.08	-0.29	0.78	0.99	-6.48
O75150	E3 ubiquitin-protein ligase BRE1B OS=Homo sapiens GN=RNF40 PE=1 SV=4	RNF40	-0.28	-0.46	0.27	-0.07	-0.27	-0.11	0.78	0.81	0.06	-0.1	0.17	-0.29	-0.44	0.01	0.51	-0.21	-0.23	-0.49	-0.32	0.11	-0.06	-0.76	1.37	-0.02	7	-0.11	-0.52	0.61	0.85	-6.72	0.67	3.04	0.0053	0.01	-2.66	0.26	1.18	0.25	0.78	-5.83
O75340	Programmed cell death protein 6 OS=Homo sapiens GN=PDCD6 PE=1 SV=1	PDCD6	-0.11	-0.39	0.09	-0.08	0.18	0.09	0.33	0.11	-0.19	-0.22	0.24	-0.19	-0.01	0.09	0.53	-0.06	-0.43	-0.26	-0.28	-0.25	0.03	-0.32	1.2	-0.11	6	-0.08	-0.47	0.64	0.86	-6.74	0.44	2.59	0.015	0.025	-3.65	-0.01	-0.05	0.96	1	-6.52
O75362	Zinc finger protein 217 OS=Homo sapiens GN=ZNF217 PE=1 SV=1	ZNF217	0.08	-0.47	0.52	0.17	-0.07	-0.17	0.22	-0.09	-0.1	-0.22	-0.12	-0.01	0.09	0.04	0.27	-0.01	-0.02	-0.03	0.05	0	-0.03	-0.33	0.27	-0.04	23	-0.19	-1.65	0.11	0.57	-5.53	0.21	1.88	0.072	0.093	-5.02	0.01	0.12	0.91	0.99	-6.51
O75376	Nuclear receptor corepressor 1 OS=Homo sapiens GN=NCOR1 PE=1 SV=2	NCOR1	-0.11	-0.62	0.64	0.04	-0.47	-0.22	0.53	-0.07	-0.09	-0.14	-0.29	0.15	0.04	0.11	0.33	0.05	-0.21	0	-0.04	0.17	-0.05	-0.29	0.26	0.27	5	-0.04	-0.29	0.77	0.9	-6.81	0.39	2.63	0.014	0.023	-3.57	0.25	1.69	0.1	0.55	-5.14
O75494	Serine/arginine-rich splicing factor 10 OS=Homo sapiens GN=SRSF10 PE=1 SV=1	SRSF10	0.21	0.18	-0.09	-0.43	0.03	0.38	-0.01	-0.07	-0.3	-0.09	0.32	-0.3	-0.34	-0.18	0.78	-0.3	-0.2	-0.09	-0.11	-0.37	0.23	0.01	0.9	-0.16	6	0.1	0.59	0.56	0.83	-6.68	0.36	2.22	0.036	0.052	-4.41	-0.21	-1.27	0.22	0.75	-5.73
O75534	Cold shock domain-containing protein E1 OS=Homo sapiens GN=CSDE1 PE=1 SV=2	CSDE1	0.25	-0.34	0.07	0.11	0.22	0.25	0.26	-0.03	-0.54	-0.45	0.09	-0.77	0.07	-0.09	1.03	-0.22	0.12	0.06	-0.01	-0.34	0.04	-0.32	0.72	-0.17	26	-0.17	-0.93	0.36	0.76	-6.42	0.33	1.78	0.087	0.11	-5.18	-0.26	-1.41	0.17	0.69	-5.55
O94776	Metastasis-associated protein MTA2 OS=Homo sapiens GN=MTA2 PE=1 SV=1	MTA2	-0.38	-0.59	0.97	0.39	-0.56	-0.08	0.82	0.13	-0.62	-0.31	0.54	-0.41	-0.41	0.14	0.8	-0.37	-0.27	-0.23	-0.14	0.04	-0.17	-0.35	1.05	0.01	8	0.17	0.92	0.37	0.76	-6.43	1.07	5.99	2.5e-06	0.00019	4.75	0.37	2.04	0.051	0.38	-4.56
O94880	PHD finger protein 14 OS=Homo sapiens GN=PHF14 PE=1 SV=2	PHF14	-0.23	-0.38	1.07	0.3	-0.54	-0.49	0.83	0.08	-0.86	-0.34	0.52	-0.28	-0.82	0.17	0.97	-0.29	-0.03	0.04	-0.21	-0.22	-0.14	-0.03	1.09	-0.22	2	0.26	1.32	0.2	0.66	-6	1.15	5.71	5.1e-06	0.00023	4.04	0.33	1.65	0.11	0.57	-5.2
O94901	SUN domain-containing protein 1 OS=Homo sapiens GN=SUN1 PE=1 SV=3	SUN1	0.31	-0.07	0.54	0.17	-0.11	0.24	0.37	-0.09	-0.62	-0.47	0.9	-0.54	0.1	-0.55	1.34	-1.06	-0.15	-0.24	-0.14	-0.4	0.08	-0.68	1.36	-0.28	2	-0.23	-1	0.32	0.75	-6.35	0.79	3.43	0.002	0.0052	-1.76	-0.3	-1.3	0.2	0.75	-5.69
O95232	Luc7-like protein 3 OS=Homo sapiens GN=LUC7L3 PE=1 SV=2	LUC7L3	0.16	-0.14	0.6	-0.14	-0.25	0.42	0.74	0.08	-0.81	-0.45	0.67	-0.5	-0.58	-0.22	1.13	-0.32	-0.37	-0.35	-0.33	-0.42	0.1	-0.22	1.49	-0.3	8	0.13	0.59	0.56	0.83	-6.68	1.01	4.54	0.00011	0.00093	1.02	0.02	0.11	0.91	0.99	-6.52
O95238	SAM pointed domain-containing Ets transcription factor OS=Homo sapiens GN=SPDEF PE=1 SV=1	SPDEF	-0.31	-0.31	0.39	-0.22	0.38	0.23	0.2	-0.01	0.16	-0.39	0.48	-0.1	-0.11	-0.38	0.25	0.18	-0.21	-0.39	-0.29	-0.26	-0.03	-0.39	1.29	-0.17	4	-0.25	-1.38	0.18	0.63	-5.92	0.41	2.25	0.033	0.048	-4.34	-0.08	-0.42	0.68	0.99	-6.43
O95365	Zinc finger and BTB domain-containing protein 7A OS=Homo sapiens GN=ZBTB7A PE=1 SV=1	ZBTB7A	-0.26	-0.36	0.86	0.34	-0.26	0.02	0.58	-0.45	-0.45	-0.01	0.39	0.19	-0.16	0.09	0.49	-0.28	-0.26	-0.18	0.08	0.01	-0.03	-0.52	0.5	-0.3	2	0.08	0.53	0.6	0.85	-6.71	0.72	4.97	3.6e-05	0.00046	2.14	0.15	1.05	0.3	0.83	-5.97
O95429	BAG family molecular chaperone regulator 4 OS=Homo sapiens GN=BAG4 PE=1 SV=1	BAG4	-0.07	-0.09	0.03	0.19	0.26	0.57	0.25	-0.1	-0.38	-0.04	1.3	0.35	-1.18	-0.45	0.51	-1.01	-0.27	0.04	-0.24	-0.37	0.28	-0.02	0.57	-0.12	3	0.23	0.89	0.38	0.76	-6.46	0.63	2.45	0.021	0.032	-3.94	0.05	0.19	0.85	0.99	-6.5
O95453	Poly(A)-specific ribonuclease PARN OS=Homo sapiens GN=PARN PE=1 SV=1	PARN	0.45	0.59	-0.78	-0.12	0.89	0.44	-0.91	-0.18	0.04	-0.25	0.61	-0.63	0.17	-0.11	0.41	-0.56	0.27	0.2	-0.03	-0.71	0.18	-0.34	1.12	-0.75	33	-0.24	-0.92	0.36	0.76	-6.43	-0.26	-0.99	0.33	0.36	-6.21	-0.83	-3.12	0.0043	0.13	-2.33
O95785	Protein Wiz OS=Homo sapiens GN=WIZ PE=1 SV=2	WIZ	-0.49	-0.64	0.85	0.49	-0.7	-0.11	0.94	0.11	-0.73	-0.01	0.18	-0.31	-0.27	0.1	0.67	0.09	-0.18	-0.11	-0.25	0.02	0.06	-0.4	0.75	-0.05	5	0.19	0.97	0.34	0.76	-6.39	0.91	4.64	8.5e-05	0.00082	1.29	0.44	2.27	0.032	0.31	-4.14
O95817	BAG family molecular chaperone regulator 3 OS=Homo sapiens GN=BAG3 PE=1 SV=3	BAG3	0.32	-0.7	1.11	0.89	-0.74	-0.27	1.33	0.23	-0.71	-1.18	0.79	-1.07	-0.48	-0.59	1.56	-0.31	-0.2	-0.43	-0.31	-0.33	0.26	-0.59	1.68	-0.26	5	-0.37	-1.24	0.22	0.68	-6.09	1.28	4.33	0.00019	0.0012	0.5	0.12	0.4	0.69	0.99	-6.44
O95833	Chloride intracellular channel protein 3 OS=Homo sapiens GN=CLIC3 PE=1 SV=2	CLIC3	0.43	-0.17	0.59	0.39	-0.52	-0.22	0.36	0.12	0.2	-0.02	0.12	0.05	-0.07	-0.18	0.14	-0.65	-0.12	-0.39	-0.37	0.01	-0.05	-0.78	1.25	-0.13	5	-0.27	-1.19	0.25	0.69	-6.15	0.37	1.6	0.12	0.15	-5.47	-0.02	-0.07	0.94	1	-6.52
O95983	Methyl-CpG-binding domain protein 3 OS=Homo sapiens GN=MBD3 PE=1 SV=1	MBD3	-0.23	-0.32	0.72	0.54	-0.52	-0.16	0.26	0.16	0.12	0.04	-0.29	-0.15	-0.04	0.05	0.08	-0.23	-0.05	-0.51	-0.22	0.3	0.03	-0.36	0.67	0.12	4	-0.09	-0.52	0.6	0.85	-6.72	0.32	1.83	0.079	0.1	-5.1	0.24	1.37	0.18	0.7	-5.6
P03372	Estrogen receptor OS=Homo sapiens GN=ESR1 PE=1 SV=2	ESR1	0	0	0	0	0	0	0	0	0	0	0	0	0	0	0	0	0	0	0	0	0	0	0	0	26	0	0	1	1	-6.86	0	0	1	1	-6.71	0	0	1	1	-6.52
P04196	Histidine-rich glycoprotein OS=Homo sapiens GN=HRG PE=1 SV=1	HRG	0.5	0.1	0.07	0.09	-0.45	0.02	-0.03	-0.18	0.45	-0.14	0.11	-0.05	-0.43	-0.3	0.2	-0.11	-0.11	0	0.14	-0.43	0.14	-0.11	0.52	0	2	-0.09	-0.59	0.56	0.83	-6.68	0.15	1	0.33	0.36	-6.21	-0.13	-0.88	0.39	0.88	-6.14
P07199	Major centromere autoantigen B OS=Homo sapiens GN=CENPB PE=1 SV=2	CENPB	0.29	-0.06	-0.15	-0.13	-0.13	0.09	0.23	-0.14	-0.22	0.09	-0.35	0.03	0.34	0.28	0.11	0	0.11	-0.25	-0.14	-0.24	-0.03	-0.53	1.15	-0.34	7	-0.12	-0.61	0.55	0.83	-6.67	0.08	0.4	0.69	0.72	-6.63	-0.2	-0.97	0.34	0.84	-6.05
P07237	Protein disulfide-isomerase OS=Homo sapiens GN=P4HB PE=1 SV=3	P4HB	-0.21	-0.76	0.96	0.7	-0.72	-0.65	1.23	0.51	-0.72	-0.76	0.91	-1.02	-0.73	-0.09	1.29	-0.26	0.12	-0.09	-0.16	-0.17	-0.06	-0.67	1.53	-0.19	14	-0.11	-0.43	0.67	0.86	-6.76	1.35	5.09	2.6e-05	0.00041	2.45	0.32	1.19	0.24	0.78	-5.82
P07339	Cathepsin D OS=Homo sapiens GN=CTSD PE=1 SV=1	CTSD	0.59	-0.03	-0.02	0.04	0.05	0.46	0.31	-0.13	-0.71	0.03	0.59	-0.76	-0.33	0.09	0.59	-0.34	0.64	-0.49	-0.31	-0.39	0.12	-0.96	1.35	-0.38	3	-0.21	-0.77	0.45	0.78	-6.56	0.36	1.33	0.2	0.23	-5.84	-0.39	-1.43	0.16	0.69	-5.52
P07437	Tubulin beta chain OS=Homo sapiens GN=TUBB PE=1 SV=2	TUBB	-0.2	-0.82	0.79	0.71	-0.47	-0.51	1.38	0.74	-0.71	-0.87	0.81	-1.15	-0.5	-0.14	1.41	-0.07	-0.07	-0.4	-0.35	-0.34	-0.07	-0.77	1.88	-0.3	3	-0.25	-0.84	0.41	0.77	-6.5	1.32	4.45	0.00014	0.001	0.79	0.27	0.9	0.37	0.88	-6.11
P07737	Profilin-1 OS=Homo sapiens GN=PFN1 PE=1 SV=2	PFN1	0.27	-0.1	0.55	0.11	0.2	0.29	0.71	0.24	-0.65	-0.57	0.87	-0.64	-0.57	-0.49	0.85	-0.45	-0.33	-0.4	-0.41	-0.55	0.13	-0.45	1.74	-0.32	9	-0.13	-0.48	0.63	0.86	-6.74	0.88	3.3	0.0028	0.0064	-2.07	-0.11	-0.41	0.68	0.99	-6.43
P07900	Heat shock protein HSP 90-alpha OS=Homo sapiens GN=HSP90AA1 PE=1 SV=5	HSP90AA1	0.24	-0.1	0.22	0.28	0.23	-0.14	0.19	0.07	-0.24	-0.58	0.17	-0.49	0.42	-0.31	0.71	-0.23	0.37	-0.28	-0.38	-0.37	0.28	-0.82	1.01	-0.26	18	-0.59	-3.15	0.004	0.076	-2.54	0.1	0.55	0.58	0.62	-6.55	-0.38	-2.05	0.051	0.38	-4.55
P07910	Heterogeneous nuclear ribonucleoproteins C1/C2 OS=Homo sapiens GN=HNRNPC PE=1 SV=4	HNRNPC	0.04	-0.04	0.25	-0.2	-0.18	0.35	0.23	-0.05	-0.32	-0.13	0.05	-0.15	-0.28	-0.11	0.62	-0.12	-0.21	-0.1	-0.06	-0.27	0.14	-0.03	0.62	-0.06	8	0.13	0.93	0.36	0.76	-6.42	0.42	3.13	0.0043	0.0088	-2.46	-0.01	-0.04	0.97	1	-6.52
P08238	Heat shock protein HSP 90-beta OS=Homo sapiens GN=HSP90AB1 PE=1 SV=4	HSP90AB1	0.08	-0.23	0.16	0.19	0.19	-0.15	0.33	0.05	-0.36	-0.45	0.22	-0.47	0.19	-0.25	0.75	-0.21	0.29	-0.13	-0.17	-0.25	0.22	-0.63	0.78	-0.15	10	-0.41	-2.55	0.017	0.23	-3.88	0.24	1.52	0.14	0.17	-5.57	-0.24	-1.51	0.14	0.66	-5.41
P08621	U1 small nuclear ribonucleoprotein 70 kDa OS=Homo sapiens GN=SNRNP70 PE=1 SV=2	SNRNP70	0.32	0.04	0.05	-0.42	-0.14	0.34	0.26	-0.01	-0.53	-0.08	0.4	-0.3	-0.43	-0.1	0.81	-0.27	-0.3	-0.01	-0.12	-0.36	0.09	0.01	0.99	-0.24	16	0.2	1.15	0.26	0.71	-6.19	0.56	3.24	0.0032	0.0071	-2.2	-0.1	-0.58	0.56	0.94	-6.35
P08651	Nuclear factor 1 C-type OS=Homo sapiens GN=NFIC PE=1 SV=2	NFIC	-0.26	-0.68	0.28	-0.13	-0.08	-0.05	0.49	-0.06	-0.26	-0.3	0.46	-0.35	-0.1	-0.21	0.8	-0.11	-0.19	-0.11	0.02	0.1	0	-0.23	0.78	0.2	4	-0.11	-0.81	0.43	0.77	-6.53	0.62	4.48	0.00013	0.001	0.89	0.09	0.66	0.52	0.94	-6.3
P08865	40S ribosomal protein SA OS=Homo sapiens GN=RPSA PE=1 SV=4	RPSA	0.43	-0.47	0.6	0.12	0.34	0.06	0.69	0.06	-0.75	-1.16	0.42	-1.35	0.2	-0.71	1.24	0.45	0.24	-0.05	-0.16	-0.5	0.21	-0.7	1.5	-0.71	4	-0.61	-2.12	0.043	0.43	-4.73	0.6	2.09	0.047	0.065	-4.65	-0.43	-1.49	0.15	0.67	-5.44
P09012	U1 small nuclear ribonucleoprotein A OS=Homo sapiens GN=SNRPA PE=1 SV=3	SNRPA	0.1	-0.06	0.49	-0.21	-0.31	0.39	0.57	0.01	-0.63	-0.07	0.32	-0.35	-0.55	-0.06	1	-0.37	-0.48	-0.16	-0.3	-0.31	0.12	-0.19	1.22	-0.15	9	0.27	1.36	0.19	0.64	-5.94	0.84	4.31	0.00021	0.0012	0.42	0.06	0.31	0.76	0.99	-6.47
P09234	U1 small nuclear ribonucleoprotein C OS=Homo sapiens GN=SNRPC PE=1 SV=1	SNRPC	0.48	0.1	0.02	-0.46	-0.08	0.59	0.38	0.13	-0.51	-0.47	0.65	-0.31	-0.54	-0.19	0.79	-0.25	-0.43	-0.29	-0.28	-0.54	0.1	0.08	1.31	-0.26	2	0.13	0.57	0.58	0.84	-6.69	0.64	2.76	0.011	0.018	-3.31	-0.12	-0.52	0.61	0.94	-6.38
P09525	Annexin A4 OS=Homo sapiens GN=ANXA4 PE=1 SV=4	ANXA4	0.3	-0.24	1.18	-0.03	0.04	0.38	1.03	0.51	-0.86	-0.22	1.14	-0.25	-0.49	-0.34	0.8	0.2	-0.39	-1.01	-1.1	-1.05	0.3	-1.47	2.3	-0.75	2	-0.3	-0.76	0.45	0.78	-6.56	1.08	2.76	0.01	0.018	-3.29	-0.04	-0.11	0.91	0.99	-6.52
P09651	Heterogeneous nuclear ribonucleoprotein A1 OS=Homo sapiens GN=HNRNPA1 PE=1 SV=5	HNRNPA1	-0.03	0.01	-0.04	-0.25	0.17	0.44	0.13	-0.05	-0.47	-0.13	0.23	-0.27	-0.07	-0.12	0.6	-0.18	-0.18	-0.17	-0.11	-0.34	0.14	-0.04	0.85	-0.12	6	0.07	0.45	0.66	0.86	-6.75	0.35	2.25	0.033	0.049	-4.35	-0.13	-0.83	0.41	0.88	-6.18
P10276	Retinoic acid receptor alpha OS=Homo sapiens GN=RARA PE=1 SV=2	RARA	0.3	-0.42	0.47	0.15	-0.04	-0.17	0.03	-0.26	0.21	-0.19	-0.23	0.03	0.31	-0.22	0.15	0.05	-0.02	-0.07	-0.19	0.15	-0.04	-0.23	0.3	-0.05	4	-0.34	-2.74	0.011	0.18	-3.47	-0.03	-0.25	0.8	0.82	-6.68	-0.11	-0.86	0.4	0.88	-6.15
P10588	Nuclear receptor subfamily 2 group F member 6 OS=Homo sapiens GN=NR2F6 PE=1 SV=2	NR2F6	0.16	-0.64	0.26	0.02	0.09	-0.17	0.39	0.07	0.1	-0.42	-0.19	0.04	0.25	-0.13	0.16	0.12	0	-0.33	-0.27	0.26	0.08	-0.34	0.12	0.35	8	-0.45	-3.84	0.00069	0.024	-0.86	-0.04	-0.3	0.77	0.79	-6.66	0.03	0.25	0.81	0.99	-6.49
P10644	cAMP-dependent protein kinase type I-alpha regulatory subunit OS=Homo sapiens GN=PRKAR1A PE=1 SV=1	PRKAR1A	-0.82	-1.24	0.74	1.13	-1.4	-0.88	0.8	0.7	-0.38	0.31	-0.91	-0.21	-0.35	1.6	-0.06	-0.51	-0.14	0.08	0.11	0.32	-0.15	-0.66	1.2	0.71	13	0.4	1.03	0.31	0.75	-6.33	0.85	2.16	0.04	0.058	-4.52	0.9	2.28	0.031	0.31	-4.13
P11021	78 kDa glucose-regulated protein OS=Homo sapiens GN=HSPA5 PE=1 SV=2	HSPA5	-0.17	-0.74	0.73	0.56	-0.4	-0.27	1.06	0.38	-0.53	-0.59	0.58	-0.48	-0.34	-0.16	1.2	-0.41	-0.18	-0.4	-0.36	-0.37	0.01	-0.72	1.68	-0.09	20	-0.21	-0.85	0.4	0.77	-6.49	1.08	4.35	0.00018	0.0012	0.54	0.2	0.79	0.44	0.89	-6.21
P11142	Heat shock cognate 71 kDa protein OS=Homo sapiens GN=HSPA8 PE=1 SV=1	HSPA8	0.24	-0.55	0.9	0.61	-0.16	-0.28	1.05	0.27	-0.7	-0.93	0.83	-0.85	-0.2	-0.33	1.38	-0.49	-0.11	-0.56	-0.49	-0.4	0.18	-0.95	1.85	-0.32	22	-0.48	-1.72	0.098	0.56	-5.42	1.05	3.77	0.00084	0.0028	-0.92	-0.07	-0.26	0.8	0.99	-6.49
P11274	Breakpoint cluster region protein OS=Homo sapiens GN=BCR PE=1 SV=2	BCR	0.14	-0.74	0.48	0.29	-0.09	0.06	0.64	-0.01	-1.69	0.08	0.49	-0.5	0.03	-0.23	0.62	0.15	0.14	-0.23	-0.09	-0.45	0.55	-0.31	0.73	-0.05	2	-0.08	-0.3	0.77	0.9	-6.81	0.63	2.48	0.02	0.031	-3.89	0.06	0.23	0.82	0.99	-6.49
P11940	Polyadenylate-binding protein 1 OS=Homo sapiens GN=PABPC1 PE=1 SV=2	PABPC1	0.15	-0.43	0.58	-0.02	0	0.17	0.81	0.04	-1.34	-0.58	0.64	-0.68	-0.54	-0.75	1.29	-0.15	0.19	-0.07	-0.11	-0.41	0.47	-0.03	0.88	-0.1	4	-0.1	-0.42	0.67	0.87	-6.77	0.86	3.49	0.0017	0.0047	-1.62	-0.04	-0.16	0.87	0.99	-6.51
P14618	Pyruvate kinase PKM OS=Homo sapiens GN=PKM PE=1 SV=4	PKM	0.03	-0.19	0.27	0.2	0.03	-0.24	0.32	0.05	-0.08	-0.2	0	-0.27	0.02	-0.18	0.42	-0.11	0.19	-0.18	-0.18	-0.11	0.07	-0.46	0.61	-0.01	28	-0.28	-2.4	0.024	0.28	-4.19	0.2	1.69	0.1	0.13	-5.32	-0.08	-0.7	0.49	0.92	-6.27
P14866	Heterogeneous nuclear ribonucleoprotein L OS=Homo sapiens GN=HNRNPL PE=1 SV=2	HNRNPL	0.12	0.17	-0.17	-0.27	0.16	0.5	-0.08	-0.15	-0.26	-0.08	0.25	-0.29	-0.23	-0.09	0.55	-0.2	-0.13	-0.09	-0.12	-0.35	0.23	-0.02	0.76	-0.19	22	0.08	0.53	0.6	0.85	-6.72	0.22	1.36	0.19	0.22	-5.79	-0.22	-1.42	0.17	0.69	-5.54
P15559	NAD(P)H dehydrogenase [quinone] 1 OS=Homo sapiens GN=NQO1 PE=1 SV=1	NQO1	0.07	-0.41	0.45	0.36	0.01	0.06	0.75	0.21	-0.4	-1.13	0.61	-0.53	-0.26	-0.55	1.07	-0.29	-0.23	-0.4	-0.32	-0.3	0.47	-0.39	1.29	-0.16	5	-0.42	-1.88	0.072	0.47	-5.16	0.7	3.15	0.0041	0.0085	-2.42	-0.06	-0.29	0.77	0.99	-6.48
P15880	40S ribosomal protein S2 OS=Homo sapiens GN=RPS2 PE=1 SV=2	RPS2	0.54	-0.49	0.62	0.32	-0.05	-0.23	0.78	-0.09	-0.68	-0.95	0.45	-1.06	-0.17	-0.33	1.26	0.03	0.09	-0.07	-0.06	-0.44	0.02	-0.43	1.41	-0.49	12	-0.37	-1.54	0.14	0.61	-5.7	0.79	3.24	0.0033	0.0071	-2.21	-0.25	-1.01	0.32	0.84	-6.01
P17029	Zinc finger protein with KRAB and SCAN domains 1 OS=Homo sapiens GN=ZKSCAN1 PE=1 SV=3	ZKSCAN1	-0.61	0.02	0.65	0.17	0.5	0.47	-0.93	0.55	-0.11	-0.02	0.5	-0.6	-0.14	0.64	0.08	-0.28	-0.38	-0.33	-0.51	-0.47	0.22	-0.49	1.45	-0.37	2	0.13	0.43	0.67	0.86	-6.76	0.3	0.95	0.35	0.38	-6.25	-0.08	-0.26	0.8	0.99	-6.49
P17544	Cyclic AMP-dependent transcription factor ATF-7 OS=Homo sapiens GN=ATF7 PE=1 SV=2	ATF7	0.34	-0.55	0.8	0.41	-0.11	-0.53	0.53	0	-0.08	-0.59	0.5	-0.37	-0.34	-0.25	0.31	-0.35	-0.21	-0.03	-0.37	0.13	-0.01	-0.26	0.67	0.35	2	-0.3	-1.73	0.095	0.56	-5.4	0.47	2.72	0.011	0.02	-3.38	0.1	0.56	0.58	0.94	-6.37
P17676	CCAAT/enhancer-binding protein beta OS=Homo sapiens GN=CEBPB PE=1 SV=2	CEBPB	0.14	-0.24	0.09	-0.16	-0.07	-0.48	0.2	0.37	0.06	-0.09	0.1	-0.23	0.01	-0.08	0.55	-0.18	-0.26	-0.01	0.05	0.02	-0.03	-0.26	0.55	-0.08	3	-0.17	-1.28	0.21	0.67	-6.04	0.28	2.14	0.042	0.059	-4.55	-0.02	-0.12	0.91	0.99	-6.51
P17844	Probable ATP-dependent RNA helicase DDX5 OS=Homo sapiens GN=DDX5 PE=1 SV=1	DDX5	0.14	0.25	-0.18	-0.41	0.18	0.76	0	-0.01	-0.49	0.03	0.59	-0.33	-0.41	0	0.64	-0.3	-0.51	-0.15	-0.07	-0.7	0.07	0	1.32	-0.41	36	0.32	1.48	0.15	0.61	-5.77	0.55	2.59	0.016	0.025	-3.66	-0.19	-0.9	0.38	0.88	-6.12
P17931	Galectin-3 OS=Homo sapiens GN=LGALS3 PE=1 SV=5	LGALS3	0.16	-0.23	0.48	0.05	0.02	0.08	0.56	0.18	-0.5	-0.28	0.64	-0.25	-0.42	-0.35	0.5	-0.22	-0.15	-0.35	-0.33	-0.39	0.16	-0.44	1.26	-0.18	8	-0.14	-0.78	0.44	0.78	-6.55	0.64	3.5	0.0017	0.0047	-1.59	-0.01	-0.07	0.95	1	-6.52
P18887	DNA repair protein XRCC1 OS=Homo sapiens GN=XRCC1 PE=1 SV=2	XRCC1	0.16	0.09	0.48	0.25	-0.1	0.14	0.08	-0.09	-0.2	-0.21	0.49	-0.29	-0.1	0.01	0.43	-0.63	0.14	0.06	-0.21	-0.34	-0.12	-0.78	1.31	-0.55	9	-0.08	-0.4	0.7	0.88	-6.78	0.47	2.34	0.027	0.04	-4.16	-0.24	-1.19	0.25	0.78	-5.83
P19793	Retinoic acid receptor RXR-alpha OS=Homo sapiens GN=RXRA PE=1 SV=1	RXRA	0.45	-0.53	0.66	0.18	-0.03	-0.48	0.13	-0.24	0.01	-0.19	0.18	-0.1	0.16	-0.27	0.32	-0.24	0.04	-0.09	-0.04	0.18	-0.11	-0.36	0.36	0.02	7	-0.41	-2.92	0.007	0.12	-3.06	0.18	1.27	0.22	0.25	-5.91	-0.12	-0.86	0.4	0.88	-6.15
P20073	Annexin A7 OS=Homo sapiens GN=ANXA7 PE=1 SV=3	ANXA7	0.2	-0.14	0.21	-0.15	-0.06	0.38	0.57	0.27	-0.52	-0.42	0.64	-0.31	-0.49	-0.42	0.7	-0.18	-0.22	-0.29	-0.34	-0.43	0.16	-0.19	1.29	-0.26	10	-0.02	-0.11	0.91	0.95	-6.85	0.67	3.32	0.0026	0.0062	-2.01	-0.02	-0.11	0.92	0.99	-6.52
P20339	Ras-related protein Rab-5A OS=Homo sapiens GN=RAB5A PE=1 SV=2	RAB5A	0.27	-0.34	-0.12	0.36	-0.12	-0.41	1.22	0.57	-1.68	-0.46	0.89	-0.79	0.01	0.1	0.73	-0.26	0.45	0.14	-1.13	-0.17	0.47	-0.84	1.18	-0.09	1	-0.2	-0.55	0.58	0.84	-6.7	0.56	1.54	0.14	0.16	-5.55	0.04	0.1	0.92	0.99	-6.52
P21291	Cysteine and glycine-rich protein 1 OS=Homo sapiens GN=CSRP1 PE=1 SV=3	CSRP1	0.29	-0.39	0.58	0.4	0.01	0.1	0.91	0.23	-0.84	-0.81	0.91	-0.74	-0.46	-0.57	1.12	-0.46	-0.08	-0.43	-0.4	-0.47	0.19	-0.48	1.77	-0.38	3	-0.28	-1.02	0.32	0.75	-6.33	0.96	3.48	0.0018	0.0047	-1.62	-0.09	-0.33	0.75	0.99	-6.47
P22061	Protein-L-isoaspartate(D-aspartate) O-methyltransferase OS=Homo sapiens GN=PCMT1 PE=1 SV=4	PCMT1	0.16	-0.35	0.43	0.34	-0.23	-0.15	0.33	0.07	0.07	0.07	-0.05	0.08	0.04	0.01	0.34	-0.19	-0.18	-0.32	-0.21	-0.33	-0.16	-0.56	1.02	-0.24	5	-0.17	-0.96	0.35	0.76	-6.39	0.36	2.03	0.053	0.072	-4.75	0.01	0.03	0.98	1	-6.52
P22307	Non-specific lipid-transfer protein OS=Homo sapiens GN=SCP2 PE=1 SV=2	SCP2	-0.09	-0.63	0.39	0.19	-0.25	-0.32	0.77	0.17	0.03	-0.7	0.16	0.2	-0.19	0.02	0.41	-0.07	0.22	-0.19	-0.09	-0.02	0	-0.64	0.57	0.07	7	-0.36	-2.56	0.017	0.23	-3.87	0.42	2.94	0.0068	0.012	-2.89	0.14	0.96	0.34	0.85	-6.06
P22626	Heterogeneous nuclear ribonucleoproteins A2/B1 OS=Homo sapiens GN=HNRNPA2B1 PE=1 SV=2	HNRNPA2B1	0.06	0.06	0.06	-0.29	0.02	0.37	0.11	-0.04	-0.4	-0.12	0.28	-0.27	-0.27	-0.13	0.57	-0.18	-0.15	0.01	-0.06	-0.26	0.18	-0.05	0.63	-0.13	22	0.12	0.87	0.39	0.76	-6.47	0.36	2.67	0.013	0.021	-3.48	-0.1	-0.73	0.47	0.92	-6.26
P23246	Splicing factor, proline- and glutamine-rich OS=Homo sapiens GN=SFPQ PE=1 SV=2	SFPQ	0.11	0.32	-0.09	-0.28	0.1	0.75	0.11	0.13	-0.57	-0.03	0.85	-0.36	-0.58	-0.15	0.58	-0.39	-0.54	-0.17	-0.26	-0.72	0.15	-0.01	1.51	-0.47	33	0.34	1.43	0.16	0.61	-5.84	0.67	2.83	0.0088	0.016	-3.14	-0.12	-0.52	0.61	0.94	-6.39
P23771	Trans-acting T-cell-specific transcription factor GATA-3 OS=Homo sapiens GN=GATA3 PE=1 SV=1	GATA3	0.19	-0.12	0.34	-0.07	-0.2	0.01	0.1	-0.09	0.1	-0.03	0.32	-0.1	-0.1	-0.26	0.25	-0.13	-0.25	-0.06	0.09	-0.06	-0.02	-0.23	0.31	0.01	5	-0.07	-0.63	0.53	0.83	-6.65	0.28	2.65	0.014	0.022	-3.54	-0.03	-0.25	0.81	0.99	-6.49
P24468	COUP transcription factor 2 OS=Homo sapiens GN=NR2F2 PE=1 SV=1	NR2F2	0.43	-0.26	0.13	0.01	0.3	-0.26	-0.2	-0.2	0.37	-0.21	-0.38	-0.07	0.4	-0.23	0.04	0.14	0.23	-0.08	-0.17	0.09	0.08	-0.3	0.09	0.07	4	-0.52	-4.68	7.5e-05	0.0044	1.3	-0.38	-3.43	0.002	0.0052	-1.76	-0.3	-2.64	0.014	0.19	-3.38
P25685	DnaJ homolog subfamily B member 1 OS=Homo sapiens GN=DNAJB1 PE=1 SV=4	DNAJB1	0.09	-0.49	0.77	0.42	-0.13	-0.05	0.89	0.19	-0.55	-0.76	0.72	-0.35	-0.13	-0.31	0.77	-0.29	-0.14	-0.48	-0.38	-0.37	0.07	-0.71	1.44	-0.22	7	-0.33	-1.61	0.12	0.59	-5.58	0.83	4.02	0.00044	0.0019	-0.31	0.03	0.14	0.89	0.99	-6.51
P25786	Proteasome subunit alpha type-1 OS=Homo sapiens GN=PSMA1 PE=1 SV=1	PSMA1	0.26	-0.68	0.7	0.22	-0.06	-0.24	0.78	0.2	-0.52	-0.77	0.45	-0.6	-0.14	-0.21	0.96	0.11	0.23	-0.56	-0.47	-0.17	0.07	-0.63	1.3	-0.24	5	-0.49	-2.3	0.03	0.32	-4.39	0.65	3.06	0.0051	0.01	-2.62	-0.06	-0.26	0.8	0.99	-6.49
P25789	Proteasome subunit alpha type-4 OS=Homo sapiens GN=PSMA4 PE=1 SV=1	PSMA4	0.18	-0.08	0.18	0.3	0.08	-0.04	0.53	-0.03	-0.3	-0.54	0.36	-0.52	-0.02	-0.06	0.57	-0.22	-0.05	-0.41	-0.3	-0.43	0.02	-0.47	1.42	-0.16	4	-0.25	-1.28	0.21	0.67	-6.05	0.48	2.42	0.023	0.034	-4	-0.16	-0.83	0.41	0.88	-6.18
P26368	Splicing factor U2AF 65 kDa subunit OS=Homo sapiens GN=U2AF2 PE=1 SV=4	U2AF2	-0.01	0.04	0.32	-0.23	0.07	0.63	0.41	0.09	-0.75	-0.21	0.65	-0.49	-0.54	-0.21	0.94	-0.44	-0.42	-0.15	-0.25	-0.47	0.11	-0.15	1.38	-0.33	11	0.25	1.19	0.24	0.69	-6.15	0.83	3.96	0.00052	0.0021	-0.45	-0.05	-0.26	0.8	0.99	-6.49
P26599	Polypyrimidine tract-binding protein 1 OS=Homo sapiens GN=PTBP1 PE=1 SV=1	PTBP1	0	-0.02	0.37	-0.08	-0.04	0.38	0.51	0.09	-0.63	-0.32	0.65	-0.38	-0.4	-0.25	0.79	-0.23	-0.37	-0.3	-0.34	-0.49	0.15	-0.19	1.43	-0.3	17	0.1	0.46	0.65	0.86	-6.75	0.78	3.67	0.0011	0.0033	-1.17	-0.02	-0.07	0.94	1	-6.52
P27635	60S ribosomal protein L10 OS=Homo sapiens GN=RPL10 PE=1 SV=4	RPL10	0.29	-0.44	0.32	0.32	0.07	-0.19	0.61	0.13	-0.52	-0.63	0.43	-0.68	0.06	-0.21	0.78	0.08	-0.06	-0.07	0	-0.4	0.01	-0.54	1.31	-0.67	5	-0.32	-1.51	0.14	0.61	-5.74	0.6	2.83	0.0089	0.016	-3.15	-0.18	-0.84	0.41	0.88	-6.17
P27694	Replication protein A 70 kDa DNA-binding subunit OS=Homo sapiens GN=RPA1 PE=1 SV=2	RPA1	0.39	-0.28	0.63	0.18	-0.46	-0.04	0.71	0.12	-0.14	-0.09	0.35	-0.4	-0.01	-0.26	0.3	0.28	-0.42	-0.56	-0.57	-0.42	-0.04	-0.74	1.82	-0.37	10	-0.22	-0.82	0.42	0.77	-6.52	0.65	2.45	0.021	0.032	-3.94	0.01	0.04	0.96	1	-6.52
P27707	Deoxycytidine kinase OS=Homo sapiens GN=DCK PE=1 SV=1	DCK	0.17	0.07	-0.18	-0.03	0.19	-0.02	-0.04	-0.18	-0.13	0.17	-0.08	-0.2	0.15	-0.29	0.26	0.04	0.3	-0.04	-0.07	-0.23	0.24	-0.35	0.47	-0.2	6	-0.23	-1.81	0.081	0.51	-5.27	-0.09	-0.73	0.47	0.5	-6.43	-0.29	-2.25	0.033	0.31	-4.18
P27797	Calreticulin OS=Homo sapiens GN=CALR PE=1 SV=1	CALR	0.12	-0.33	0.42	0.2	-0.05	0.2	0.59	0.29	-0.07	-0.57	0.59	-0.77	-0.66	-0.3	1.08	-0.73	-0.11	-0.12	-0.18	-0.18	-0.07	-0.66	1.47	-0.16	4	-0.15	-0.65	0.52	0.83	-6.64	0.8	3.36	0.0024	0.0058	-1.91	-0.08	-0.35	0.73	0.99	-6.46
P28290	Sperm-specific antigen 2 OS=Homo sapiens GN=SSFA2 PE=1 SV=3	SSFA2	0.24	0.01	0.35	0.15	-0.34	-0.18	0.31	-0.29	-0.04	-0.05	0.1	-0.17	0.02	-0.36	0.59	-0.37	0.18	0.1	0	-0.12	-0.1	-0.46	0.62	-0.19	25	-0.15	-1.11	0.28	0.72	-6.23	0.34	2.53	0.018	0.028	-3.79	-0.16	-1.2	0.24	0.78	-5.81
P28702	Retinoic acid receptor RXR-beta OS=Homo sapiens GN=RXRB PE=1 SV=2	RXRB	0.33	-0.69	0.64	0.55	-0.33	-0.23	0.15	-0.3	-0.05	-0.01	0.1	-0.2	0.23	-0.11	0.14	-0.03	-0.14	-0.18	-0.08	0.06	0.05	-0.44	0.54	-0.01	1	-0.29	-1.88	0.072	0.47	-5.16	0.24	1.52	0.14	0.17	-5.58	0	-0.01	0.99	1	-6.52
P30101	Protein disulfide-isomerase A3 OS=Homo sapiens GN=PDIA3 PE=1 SV=4	PDIA3	0.18	-0.2	0.28	0.14	0.15	0.18	0.37	0.08	-0.41	-0.55	0.65	-0.8	-0.28	-0.09	0.89	-0.51	0.07	-0.32	-0.24	-0.23	0.11	-0.62	1.28	-0.13	8	-0.24	-1.12	0.27	0.72	-6.23	0.57	2.66	0.013	0.022	-3.5	-0.21	-0.99	0.33	0.84	-6.03
P31483	Nucleolysin TIA-1 isoform p40 OS=Homo sapiens GN=TIA1 PE=1 SV=3	TIA1	0.13	-0.06	0	-0.15	0.01	0.52	0.18	0.01	-0.19	0	0.21	-0.07	-0.27	-0.33	0.58	-0.24	-0.17	-0.19	-0.27	-0.41	0.12	-0.2	1.04	-0.24	6	0.02	0.11	0.92	0.95	-6.85	0.35	2.03	0.053	0.072	-4.76	-0.12	-0.71	0.48	0.92	-6.27
P31689	DnaJ homolog subfamily A member 1 OS=Homo sapiens GN=DNAJA1 PE=1 SV=2	DNAJA1	0.34	-0.54	0.31	0.34	0.25	-0.09	0.63	0.09	-0.45	-0.91	0.36	-0.44	0.4	-0.34	0.87	-0.15	0.22	-0.69	-0.53	-0.3	0.39	-0.92	1.34	-0.19	6	-0.77	-3.28	0.0029	0.061	-2.24	0.3	1.29	0.21	0.24	-5.88	-0.3	-1.28	0.21	0.75	-5.72
P31749	RAC-alpha serine/threonine-protein kinase OS=Homo sapiens GN=AKT1 PE=1 SV=2	AKT1	0.36	-0.19	0.75	0.31	-0.02	0.07	1.02	0.19	-0.55	-0.78	0.97	-0.9	-0.49	-0.4	1.09	-0.44	-0.1	-0.37	-0.33	-0.39	-0.01	-1.03	1.84	-0.61	1	-0.31	-1.19	0.25	0.69	-6.15	1.03	3.9	0.00061	0.0023	-0.61	-0.17	-0.65	0.52	0.94	-6.31
P31942	Heterogeneous nuclear ribonucleoprotein H3 OS=Homo sapiens GN=HNRNPH3 PE=1 SV=2	HNRNPH3	0.08	0.15	-0.07	-0.35	0.16	0.49	0	0.01	-0.35	0	0.32	-0.23	-0.31	-0.21	0.55	-0.2	-0.27	-0.11	-0.14	-0.43	0.22	0	0.9	-0.2	13	0.13	0.81	0.42	0.77	-6.52	0.34	2.11	0.045	0.063	-4.61	-0.15	-0.96	0.35	0.85	-6.06
P31943	Heterogeneous nuclear ribonucleoprotein H OS=Homo sapiens GN=HNRNPH1 PE=1 SV=4	HNRNPH1	0	-0.02	-0.11	-0.31	0.09	0.49	0.08	-0.02	-0.44	-0.02	0.25	-0.21	-0.26	-0.02	0.57	-0.1	-0.25	-0.06	-0.1	-0.36	0.15	0.06	0.76	-0.16	7	0.19	1.28	0.21	0.67	-6.04	0.36	2.44	0.022	0.033	-3.97	-0.08	-0.52	0.61	0.94	-6.38
P31948	Stress-induced-phosphoprotein 1 OS=Homo sapiens GN=STIP1 PE=1 SV=1	STIP1	-0.02	-0.32	0.38	0.24	-0.09	-0.29	0.56	0.33	-0.38	-0.68	0.31	-0.53	0.16	-0.15	1	-0.27	0.14	-0.41	-0.39	-0.29	0.25	-0.76	1.34	-0.13	17	-0.45	-2.1	0.046	0.43	-4.77	0.52	2.47	0.021	0.032	-3.92	-0.12	-0.56	0.58	0.94	-6.37
P33991	DNA replication licensing factor MCM4 OS=Homo sapiens GN=MCM4 PE=1 SV=5	MCM4	-0.35	-1.06	1.21	0.74	-0.61	-0.42	1.64	0.64	-1.16	-1.08	0.67	-1.17	-0.51	0.24	1.89	-0.28	-0.44	-0.43	-0.49	-0.26	0.16	-0.87	2.13	-0.21	8	-0.12	-0.33	0.74	0.89	-6.8	1.66	4.57	0.0001	0.00089	1.11	0.39	1.09	0.29	0.81	-5.94
P33992	DNA replication licensing factor MCM5 OS=Homo sapiens GN=MCM5 PE=1 SV=5	MCM5	-0.22	-0.85	1.05	0.39	-0.56	-0.36	1.39	0.42	-0.86	-0.8	0.8	-0.32	-0.69	0.03	1.26	-0.17	-0.19	-0.38	-0.47	-0.3	0.1	-0.69	1.74	-0.28	12	-0.1	-0.4	0.69	0.88	-6.78	1.37	5.22	1.9e-05	0.00034	2.77	0.36	1.38	0.18	0.7	-5.59
P35606	Coatomer subunit beta OS=Homo sapiens GN=COPB2 PE=1 SV=2	COPB2	-0.53	-1.03	0.84	0.76	-1.02	-1.01	1.53	0.64	-0.67	-0.64	0.55	-0.67	-0.39	-0.06	1.14	0.12	0.02	0	-0.03	-0.09	-0.03	-0.69	1.39	-0.16	23	-0.13	-0.51	0.61	0.85	-6.72	1.34	5.07	2.8e-05	0.00042	2.38	0.54	2.03	0.053	0.38	-4.58
P35637	RNA-binding protein FUS OS=Homo sapiens GN=FUS PE=1 SV=1	FUS	0.24	0.19	-0.29	-0.41	0.21	0.62	-0.2	-0.09	-0.33	-0.03	0.4	-0.24	-0.3	-0.09	0.58	-0.27	-0.16	-0.03	-0.08	-0.54	0.18	0.01	0.96	-0.34	11	0.14	0.7	0.49	0.81	-6.61	0.25	1.29	0.21	0.24	-5.88	-0.29	-1.48	0.15	0.67	-5.45
P38159	RNA-binding motif protein, X chromosome OS=Homo sapiens GN=RBMX PE=1 SV=3	RBMX	0.13	0.21	-0.31	-0.41	0.23	0.53	-0.19	-0.04	-0.31	-0.02	0.37	-0.27	-0.33	-0.2	0.59	-0.23	-0.17	0.03	-0.13	-0.47	0.34	0.02	0.86	-0.23	9	0.11	0.62	0.54	0.83	-6.66	0.22	1.19	0.24	0.28	-6	-0.26	-1.42	0.17	0.69	-5.53
P39880	Homeobox protein cut-like 1 OS=Homo sapiens GN=CUX1 PE=1 SV=3	CUX1	-0.34	-0.42	1.04	0.54	-0.63	-0.28	0.85	0	-0.57	-0.3	0.52	-0.18	-0.41	-0.03	0.7	-0.33	-0.01	0.01	-0.08	-0.12	-0.04	-0.52	0.66	-0.05	6	0.08	0.44	0.67	0.86	-6.76	0.95	5.44	1e-05	0.00027	3.34	0.31	1.79	0.085	0.5	-4.99
P40424	Pre-B-cell leukemia transcription factor 1 OS=Homo sapiens GN=PBX1 PE=1 SV=1	PBX1	0.15	-0.93	0.71	0.09	-0.13	-0.05	0.14	0.18	0.01	-0.21	-0.07	0.16	-0.07	-0.02	0.06	0.2	-0.34	-0.24	0	0	0.11	-0.24	0.35	0.15	2	-0.24	-1.48	0.15	0.61	-5.78	0.24	1.52	0.14	0.17	-5.58	0.17	1.09	0.29	0.81	-5.93
P43243	Matrin-3 OS=Homo sapiens GN=MATR3 PE=1 SV=2	MATR3	-0.14	0	0.11	-0.19	-0.21	0.37	0.26	0.01	-0.51	-0.07	0.11	-0.17	-0.17	-0.01	0.59	-0.13	-0.2	0	0	-0.26	0.14	-0.01	0.57	-0.1	37	0.23	1.88	0.072	0.47	-5.16	0.46	3.72	0.00095	0.003	-1.04	0.04	0.34	0.74	0.99	-6.46
P46937	Transcriptional coactivator YAP1 OS=Homo sapiens GN=YAP1 PE=1 SV=2	YAP1	-0.08	-0.36	0.42	-0.27	-0.18	-0.02	0.34	0.09	0	0.42	-0.12	-0.04	-0.3	-0.12	0.51	-0.34	-0.47	-0.24	-0.16	0.06	0.09	-0.42	0.89	0.32	3	0.03	0.19	0.85	0.94	-6.84	0.47	2.76	0.01	0.018	-3.3	0.13	0.75	0.46	0.92	-6.24
P48552	Nuclear receptor-interacting protein 1 OS=Homo sapiens GN=NRIP1 PE=1 SV=2	NRIP1	1.95	-0.47	-1.12	-0.33	1.75	-0.67	-1.61	-0.9	1.28	-0.78	-1.04	-0.29	1.42	-0.45	0.01	-0.02	1.44	0.07	-0.25	0.13	0.71	-1.01	0.24	-0.06	30	-1.98	-7.05	1.7e-07	2.3e-05	7.31	-2.05	-7.32	8.8e-08	3.6e-05	8.01	-1.67	-5.95	2.8e-06	0.0011	4.71
P49023	Paxillin OS=Homo sapiens GN=PXN PE=1 SV=3	PXN	0.19	-0.66	0.6	0.79	-0.6	-0.75	1.18	0.16	-0.42	-1.08	0.67	-0.77	-0.11	-0.26	1.34	-0.28	0.04	-0.38	-0.43	-0.26	0.09	-0.6	1.62	-0.06	4	-0.49	-1.82	0.08	0.51	-5.25	0.96	3.62	0.0013	0.0036	-1.3	0.07	0.24	0.81	0.99	-6.49
P49257	Protein ERGIC-53 OS=Homo sapiens GN=LMAN1 PE=1 SV=2	LMAN1	-0.24	-0.55	0.37	0.38	-0.35	-0.37	0.44	0.28	-0.06	-0.24	-0.35	-0.06	0.07	0.41	0.33	-0.18	0.21	0.12	0.02	0.16	-0.07	-0.62	0.28	0.04	13	-0.14	-0.82	0.42	0.77	-6.52	0.25	1.51	0.14	0.17	-5.59	0.18	1.05	0.3	0.83	-5.97
P49458	Signal recognition particle 9 kDa protein OS=Homo sapiens GN=SRP9 PE=1 SV=2	SRP9	0.61	0.24	0.37	0.41	0.34	0.2	0.6	0.23	-0.06	-0.84	0.99	-0.7	-0.12	-0.48	0.51	-0.6	-0.39	-0.49	-0.52	-0.66	-0.11	-0.93	2.08	-0.67	2	-0.43	-1.35	0.19	0.65	-5.96	0.63	1.98	0.058	0.078	-4.83	-0.37	-1.18	0.25	0.78	-5.83
P49736	DNA replication licensing factor MCM2 OS=Homo sapiens GN=MCM2 PE=1 SV=4	MCM2	-0.34	-0.91	0.98	0.75	-0.67	-0.41	1.32	0.58	-1.96	-0.55	0.56	-1.1	-0.38	0.9	1.38	-1.01	-0.15	-0.08	-0.16	0.04	-0.02	-0.54	1.74	0.07	18	0.32	0.88	0.39	0.76	-6.46	1.56	4.28	0.00022	0.0012	0.37	0.47	1.3	0.2	0.75	-5.69
P49750	YLP motif-containing protein 1 OS=Homo sapiens GN=YLPM1 PE=1 SV=3	YLPM1	0.14	0.14	-0.05	-0.25	0.09	0.57	0.06	-0.04	-0.35	-0.07	0.45	-0.43	-0.28	-0.16	0.68	-0.22	-0.3	-0.11	-0.22	-0.53	0.15	-0.15	1.14	-0.25	36	0.13	0.7	0.49	0.81	-6.61	0.44	2.36	0.026	0.039	-4.13	-0.19	-1.04	0.31	0.83	-5.98
P49756	RNA-binding protein 25 OS=Homo sapiens GN=RBM25 PE=1 SV=3	RBM25	-0.08	-0.54	0.77	0.02	-0.39	0.23	1.05	0.16	-1.02	-0.56	0.52	-0.63	-0.48	-0.18	1.38	-0.37	-0.44	-0.17	-0.21	-0.23	0.07	-0.21	1.39	-0.06	15	0.15	0.66	0.52	0.82	-6.64	1.21	5.27	1.6e-05	0.00032	2.89	0.2	0.89	0.38	0.88	-6.12
P50454	Serpin H1 OS=Homo sapiens GN=SERPINH1 PE=1 SV=2	SERPINH1	0.1	-0.45	0.43	0.31	-0.03	-0.06	0.75	0.04	-0.24	-0.43	0.66	-0.68	-0.43	-0.08	0.95	-0.61	-0.08	-0.3	-0.2	-0.09	-0.14	-0.72	1.25	0.06	12	-0.21	-1.05	0.3	0.74	-6.3	0.77	3.95	0.00053	0.0021	-0.47	-0.03	-0.14	0.89	0.99	-6.51
P51532	Transcription activator BRG1 OS=Homo sapiens GN=SMARCA4 PE=1 SV=2	SMARCA4	-0.42	-0.68	1.22	0.59	-0.84	-0.35	0.83	0.2	-0.71	-0.14	0.44	-0.18	-0.61	0.44	0.9	-0.25	-0.42	-0.21	-0.29	-0.24	0.01	-0.4	1.24	-0.11	12	0.28	1.23	0.23	0.69	-6.11	1.22	5.42	1.1e-05	0.00027	3.29	0.5	2.21	0.036	0.31	-4.25
P51570	Galactokinase OS=Homo sapiens GN=GALK1 PE=1 SV=1	GALK1	0.19	-0.09	0.76	0.18	0.15	-0.05	0.93	0.3	-1.87	0.22	1.08	-1.69	0.04	-0.57	1.02	0.04	-0.08	-0.13	-0.7	-0.47	0.42	-0.96	1.53	-0.24	4	-0.07	-0.19	0.85	0.94	-6.84	0.96	2.54	0.018	0.028	-3.77	-0.12	-0.32	0.75	0.99	-6.47
P51659	Peroxisomal multifunctional enzyme type 2 OS=Homo sapiens GN=HSD17B4 PE=1 SV=3	HSD17B4	-0.44	-1.01	0.55	0.59	-0.69	-0.69	0.88	0.4	-0.12	-0.22	-0.35	0.16	-0.1	0.79	0.08	0.01	0.23	0.03	-0.02	0.26	-0.19	-0.79	0.35	0.28	23	-0.1	-0.41	0.68	0.87	-6.77	0.47	1.95	0.062	0.082	-4.89	0.5	2.09	0.046	0.37	-4.47
P51991	Heterogeneous nuclear ribonucleoprotein A3 OS=Homo sapiens GN=HNRNPA3 PE=1 SV=2	HNRNPA3	0.04	0.08	0.01	-0.31	0.07	0.42	0	-0.04	-0.3	-0.1	0.22	-0.1	-0.33	-0.14	0.56	-0.2	-0.16	-0.03	-0.05	-0.36	0.2	0.05	0.64	-0.15	15	0.13	0.9	0.38	0.76	-6.45	0.31	2.2	0.037	0.053	-4.44	-0.11	-0.81	0.43	0.88	-6.19
P52272	Heterogeneous nuclear ribonucleoprotein M OS=Homo sapiens GN=HNRNPM PE=1 SV=3	HNRNPM	-0.05	0.05	0.01	-0.19	-0.13	0.41	0.17	0.02	-0.46	-0.03	0.26	-0.18	-0.16	-0.06	0.55	-0.15	-0.23	-0.04	-0.1	-0.33	0.14	-0.03	0.73	-0.19	45	0.2	1.49	0.15	0.61	-5.76	0.42	3.14	0.0041	0.0086	-2.44	-0.02	-0.18	0.86	0.99	-6.51
P52294	Importin subunit alpha-5 OS=Homo sapiens GN=KPNA1 PE=1 SV=3	KPNA1	0.34	-0.12	0.75	0.38	0.21	0.39	0.9	0.03	-0.49	-0.37	0.88	-0.45	-0.23	-0.11	1.01	-0.23	-0.65	-0.79	-0.81	-0.85	-0.03	-1.09	2.06	-0.74	6	-0.21	-0.62	0.54	0.83	-6.66	0.94	2.85	0.0084	0.015	-3.1	-0.17	-0.51	0.61	0.94	-6.39
P52597	Heterogeneous nuclear ribonucleoprotein F OS=Homo sapiens GN=HNRNPF PE=1 SV=3	HNRNPF	0.01	0.14	-0.06	-0.32	0.07	0.45	0.1	-0.04	-0.53	-0.02	0.46	-0.27	-0.4	-0.09	0.55	-0.19	-0.24	-0.01	-0.05	-0.42	0.15	0.09	0.78	-0.17	11	0.25	1.68	0.1	0.57	-5.48	0.45	3.05	0.0052	0.01	-2.64	-0.08	-0.53	0.6	0.94	-6.38
P52943	Cysteine-rich protein 2 OS=Homo sapiens GN=CRIP2 PE=1 SV=1	CRIP2	0.23	0.01	0.73	0.18	0.08	0.22	0.66	0	-0.52	-0.49	0.93	-0.56	-0.39	-0.47	0.89	-0.52	-0.29	-0.17	-0.35	-0.45	-0.05	-0.65	1.55	-0.57	5	-0.1	-0.44	0.66	0.86	-6.76	0.89	3.97	0.0005	0.0021	-0.42	-0.16	-0.71	0.48	0.92	-6.27
P54920	Alpha-soluble NSF attachment protein OS=Homo sapiens GN=NAPA PE=1 SV=3	NAPA	-0.04	-0.76	0.73	0.56	-0.1	-0.11	1.43	0.43	-1.02	-1.2	0.9	-0.94	-0.43	-0.04	1.2	-0.06	-0.49	-0.17	-0.18	-0.14	0.13	-0.67	1.83	-0.86	1	-0.17	-0.57	0.58	0.84	-6.69	1.31	4.42	0.00015	0.0011	0.71	0.16	0.53	0.6	0.94	-6.38
P55209	Nucleosome assembly protein 1-like 1 OS=Homo sapiens GN=NAP1L1 PE=1 SV=1	NAP1L1	0.19	-1.06	0.44	0.47	0.01	-0.1	0.94	-0.04	-0.57	-0.28	0.34	-0.42	-0.27	0.06	1.03	-0.19	-0.03	-0.44	-0.19	-0.37	-0.17	-0.68	1.48	-0.15	3	-0.27	-1.23	0.23	0.69	-6.1	0.81	3.64	0.0012	0.0034	-1.24	0.02	0.11	0.91	0.99	-6.52
P55317	Hepatocyte nuclear factor 3-alpha OS=Homo sapiens GN=FOXA1 PE=1 SV=2	FOXA1	-0.34	-0.59	0.7	0.25	-0.41	-0.01	0.55	0.35	0.02	-0.14	-0.11	0.2	-0.17	-0.09	0.23	0.03	-0.36	-0.21	-0.3	0	0.08	-0.31	0.34	0.3	3	-0.03	-0.17	0.87	0.94	-6.84	0.43	2.66	0.013	0.022	-3.52	0.39	2.38	0.025	0.3	-3.93
P55795	Heterogeneous nuclear ribonucleoprotein H2 OS=Homo sapiens GN=HNRNPH2 PE=1 SV=1	HNRNPH2	0.01	0.03	0.06	-0.3	-0.05	0.42	0.18	-0.06	-0.4	0.03	0.46	-0.17	-0.41	-0.06	0.49	-0.12	-0.29	0.02	-0.03	-0.34	0.05	-0.05	0.83	-0.29	6	0.24	1.72	0.097	0.56	-5.41	0.51	3.59	0.0013	0.0037	-1.37	-0.03	-0.24	0.81	0.99	-6.49
P55854	Small ubiquitin-related modifier 3 OS=Homo sapiens GN=SUMO3 PE=1 SV=2	SUMO3	0.65	-0.54	0.4	0.1	0.36	-0.23	0.06	-0.15	0.32	-0.47	0.13	-0.24	0.22	-0.27	0.41	-0.06	-0.09	-0.13	-0.25	-0.02	0	-0.63	0.58	-0.13	2	-0.62	-4.48	0.00013	0.0068	0.75	-0.02	-0.16	0.87	0.88	-6.69	-0.33	-2.37	0.025	0.3	-3.94
P56545	C-terminal-binding protein 2 OS=Homo sapiens GN=CTBP2 PE=1 SV=1	CTBP2	0.16	-0.54	0.58	0.25	-0.14	-0.32	0.23	-0.05	0.15	-0.31	-0.41	0.08	0.24	0	0.21	0.11	0.03	-0.14	-0.17	0.02	-0.01	-0.4	0.42	0	8	-0.36	-2.53	0.018	0.23	-3.93	0.07	0.51	0.61	0.64	-6.57	0	-0.02	0.99	1	-6.52
P57740	Nuclear pore complex protein Nup107 OS=Homo sapiens GN=NUP107 PE=1 SV=1	NUP107	0.13	-0.21	0.61	0.08	-0.18	-0.05	0.87	0.17	-0.42	-0.43	0.65	-0.64	-0.52	-0.08	1.21	-0.55	-0.03	-0.74	-0.66	-0.13	0.01	-0.65	1.4	0.19	6	-0.19	-0.75	0.46	0.79	-6.57	0.85	3.3	0.0028	0.0064	-2.07	0.02	0.09	0.93	1	-6.52
P60520	Gamma-aminobutyric acid receptor-associated protein-like 2 OS=Homo sapiens GN=GABARAPL2 PE=1 SV=1	GABARAPL2	0.29	-0.02	0.2	0.5	0.08	0.13	0.21	-0.16	-0.34	-0.31	-0.15	-1.16	0.97	-0.15	1.02	-1.14	-0.13	0.39	0.55	-0.08	-0.59	-0.71	0.9	-0.27	1	-0.16	-0.56	0.58	0.84	-6.7	0.41	1.46	0.16	0.19	-5.66	-0.43	-1.54	0.14	0.66	-5.37
P60842	Eukaryotic initiation factor 4A-I OS=Homo sapiens GN=EIF4A1 PE=1 SV=1	EIF4A1	0.34	-0.32	0.53	0.2	0.09	0.09	0.73	0.13	-0.72	-0.96	0.63	-1.04	-0.33	-0.35	1.26	-0.19	-0.02	-0.18	-0.1	-0.51	0.09	-0.39	1.3	-0.29	9	-0.26	-1.11	0.28	0.72	-6.24	0.82	3.49	0.0017	0.0047	-1.61	-0.19	-0.81	0.42	0.88	-6.19
P61026	Ras-related protein Rab-10 OS=Homo sapiens GN=RAB10 PE=1 SV=1	RAB10	0.22	-0.36	0.39	0.36	-0.1	-0.22	0.7	0.12	-0.21	-0.43	0.41	-0.48	-0.14	-0.19	0.79	-0.11	0.16	-0.24	-0.21	-0.45	-0.14	-0.8	1.38	-0.42	5	-0.34	-1.74	0.094	0.56	-5.39	0.61	3.12	0.0044	0.009	-2.49	-0.13	-0.66	0.52	0.94	-6.3
P61289	Proteasome activator complex subunit 3 OS=Homo sapiens GN=PSME3 PE=1 SV=1	PSME3	0.18	0.07	-0.24	-0.12	0.39	0.17	-0.21	-0.12	0.14	-0.2	-0.25	-0.28	0.16	0.11	0.38	-0.04	0.12	0.05	-0.03	-0.27	0.12	-0.33	0.36	-0.14	9	-0.2	-1.66	0.11	0.57	-5.51	-0.18	-1.49	0.15	0.18	-5.62	-0.35	-2.81	0.0092	0.16	-3.02
P61956	Small ubiquitin-related modifier 2 OS=Homo sapiens GN=SUMO2 PE=1 SV=3	SUMO2	0.55	-0.5	0.39	0.03	0.39	-0.2	0.06	-0.18	0.34	-0.5	0.18	-0.33	0.08	-0.44	0.51	-0.18	-0.11	-0.31	-0.17	-0.01	0.15	-0.58	0.82	0.02	2	-0.66	-3.81	0.00076	0.024	-0.95	0.06	0.36	0.72	0.75	-6.64	-0.34	-1.99	0.057	0.39	-4.66
P61962	DDB1- and CUL4-associated factor 7 OS=Homo sapiens GN=DCAF7 PE=1 SV=1	DCAF7	-0.2	-0.36	0.44	0.04	-0.16	0.1	0.4	0.18	-0.06	0	0.18	0.04	-0.09	-0.36	0.2	0.01	-0.41	-0.22	-0.14	-0.06	-0.02	-0.12	0.51	0.1	8	0	0	1	1	-6.86	0.42	3.39	0.0022	0.0056	-1.85	0.21	1.69	0.1	0.55	-5.15
P61964	WD repeat-containing protein 5 OS=Homo sapiens GN=WDR5 PE=1 SV=1	WDR5	0.12	-0.4	0.93	0.29	-0.62	0.02	0.77	0.35	-0.21	-0.25	0.41	-0.11	-0.43	-0.08	0.74	-0.23	-0.62	-0.61	-0.43	-0.45	-0.01	-0.55	1.56	-0.19	6	-0.02	-0.08	0.94	0.97	-6.85	0.96	4.21	0.00027	0.0013	0.18	0.24	1.05	0.31	0.83	-5.98
P61978	Heterogeneous nuclear ribonucleoprotein K OS=Homo sapiens GN=HNRNPK PE=1 SV=1	HNRNPK	0.08	0.07	0.07	-0.27	-0.02	0.41	0.16	-0.06	-0.44	-0.04	0.23	-0.18	-0.32	-0.05	0.55	-0.13	-0.27	-0.06	-0.13	-0.36	0.13	0.04	0.79	-0.18	28	0.2	1.44	0.16	0.61	-5.84	0.42	2.99	0.0059	0.011	-2.77	-0.06	-0.42	0.68	0.99	-6.43
P62158	Calmodulin OS=Homo sapiens GN=CALM1 PE=1 SV=2	CALM1	0.27	-0.3	0.8	0.31	-0.11	-0.25	0.9	0.14	-0.74	-0.56	0.61	-0.81	-0.41	-0.41	1.2	-0.4	0	-0.23	-0.2	-0.4	-0.02	-0.6	1.62	-0.41	4	-0.22	-0.97	0.34	0.76	-6.38	0.99	4.31	0.00021	0.0012	0.43	-0.09	-0.41	0.69	0.99	-6.44
P62304	Small nuclear ribonucleoprotein E OS=Homo sapiens GN=SNRPE PE=1 SV=1	SNRPE	0.41	0.06	0.36	-0.32	-0.17	0.38	0.36	-0.05	-0.52	-0.26	0.28	-0.49	-0.46	0.01	0.86	-0.25	-0.43	-0.19	-0.15	-0.36	0.19	-0.22	1.25	-0.3	3	0.13	0.6	0.55	0.83	-6.67	0.65	3.13	0.0043	0.0088	-2.46	-0.13	-0.63	0.54	0.94	-6.32
P62306	Small nuclear ribonucleoprotein F OS=Homo sapiens GN=SNRPF PE=1 SV=1	SNRPF	0.35	-0.03	0.5	-0.08	-0.07	0.29	0.35	-0.02	-0.52	-0.63	0.53	-0.71	-0.46	-0.29	0.94	-0.09	-0.22	-0.13	-0.2	-0.52	0.19	-0.14	1.29	-0.35	3	-0.03	-0.16	0.88	0.94	-6.84	0.69	3.38	0.0023	0.0058	-1.88	-0.17	-0.85	0.41	0.88	-6.16
P62314	Small nuclear ribonucleoprotein Sm D1 OS=Homo sapiens GN=SNRPD1 PE=1 SV=1	SNRPD1	0.25	0.06	0.33	-0.23	-0.02	0.19	0.41	0.24	-0.53	-0.25	0.52	-0.77	-0.38	-0.36	0.92	-0.04	-0.24	-0.17	-0.33	-0.44	0.16	-0.29	1.33	-0.35	3	-0.01	-0.06	0.95	0.98	-6.86	0.65	3.01	0.0057	0.011	-2.73	-0.14	-0.64	0.53	0.94	-6.31
P62316	Small nuclear ribonucleoprotein Sm D2 OS=Homo sapiens GN=SNRPD2 PE=1 SV=1	SNRPD2	0.2	-0.1	0.38	-0.21	-0.18	0.29	0.42	-0.05	-0.49	-0.35	0.47	-0.49	-0.48	-0.22	0.92	-0.2	-0.28	-0.13	-0.2	-0.37	0.18	-0.17	1.25	-0.21	6	0.06	0.34	0.74	0.89	-6.8	0.71	3.94	0.00054	0.0021	-0.5	-0.08	-0.42	0.68	0.99	-6.43
P62318	Small nuclear ribonucleoprotein Sm D3 OS=Homo sapiens GN=SNRPD3 PE=1 SV=1	SNRPD3	0.26	0.11	0.26	-0.29	0.01	0.36	0.17	-0.09	-0.45	-0.17	0.19	-0.46	-0.15	-0.21	0.63	-0.09	-0.2	-0.05	-0.15	-0.37	0.13	-0.17	0.96	-0.24	2	0.04	0.27	0.79	0.91	-6.82	0.41	2.46	0.021	0.032	-3.93	-0.19	-1.16	0.26	0.79	-5.86
P62993	Growth factor receptor-bound protein 2 OS=Homo sapiens GN=GRB2 PE=1 SV=1	GRB2	0.32	0.04	0.35	-0.01	0.17	0.41	0.44	0.16	-0.18	-0.23	0.67	-0.24	-0.32	-0.35	0.69	-0.15	-0.4	-0.44	-0.54	-0.61	0.01	-0.52	1.17	-0.43	10	-0.11	-0.54	0.6	0.85	-6.71	0.53	2.48	0.02	0.031	-3.89	-0.15	-0.69	0.5	0.93	-6.28
P62995	Transformer-2 protein homolog beta OS=Homo sapiens GN=TRA2B PE=1 SV=1	TRA2B	0.05	0.09	0.13	-0.32	0.03	0.31	0.15	-0.08	-0.44	-0.1	0.35	-0.35	-0.36	-0.2	0.83	-0.21	-0.18	-0.13	-0.11	-0.34	0.15	0.03	0.87	-0.17	7	0.13	0.78	0.44	0.78	-6.55	0.5	3.06	0.0051	0.01	-2.63	-0.12	-0.71	0.48	0.92	-6.27
P63165	Small ubiquitin-related modifier 1 OS=Homo sapiens GN=SUMO1 PE=1 SV=1	SUMO1	-0.05	-0.21	0.34	0.12	0.35	0.09	0.38	0.08	0.19	-0.56	0.58	-0.47	0.15	-0.49	0.55	-0.3	-0.32	-0.32	-0.4	-0.18	-0.05	-0.77	1.55	-0.26	4	-0.42	-1.97	0.06	0.47	-5.01	0.45	2.11	0.045	0.063	-4.62	-0.21	-1	0.33	0.84	-6.02
P63167	Dynein light chain 1, cytoplasmic OS=Homo sapiens GN=DYNLL1 PE=1 SV=1	DYNLL1	0.56	-0.18	0.71	0.24	-0.28	0	0.8	-0.05	-0.41	-0.44	0.67	-0.52	-0.5	-0.39	0.84	-0.39	-0.19	-0.38	-0.32	-0.4	-0.05	-0.57	1.62	-0.36	3	-0.18	-0.76	0.45	0.78	-6.56	0.87	3.67	0.0011	0.0033	-1.16	-0.1	-0.42	0.68	0.99	-6.43
P63244	Receptor of activated protein C kinase 1 OS=Homo sapiens GN=RACK1 PE=1 SV=3	RACK1	0.43	-0.49	0.51	0.24	-0.09	-0.08	0.74	-0.05	-0.52	-0.81	0.32	-0.8	-0.11	-0.34	1.16	0.01	0.03	-0.06	-0.03	-0.48	0	-0.44	1.15	-0.3	9	-0.33	-1.55	0.13	0.61	-5.68	0.69	3.25	0.0032	0.0071	-2.18	-0.19	-0.88	0.39	0.88	-6.13
P63279	SUMO-conjugating enzyme UBC9 OS=Homo sapiens GN=UBE2I PE=1 SV=1	UBE2I	0.76	-0.04	0.69	0.24	0.33	-0.15	0.32	0.18	0.13	-0.75	0.85	-0.67	-0.2	-0.31	0.56	-0.53	-0.55	-0.69	-0.59	-0.4	0.1	-0.87	1.89	-0.29	4	-0.56	-1.92	0.066	0.47	-5.09	0.53	1.79	0.084	0.11	-5.16	-0.34	-1.16	0.26	0.79	-5.85
P67809	Nuclease-sensitive element-binding protein 1 OS=Homo sapiens GN=YBX1 PE=1 SV=3	YBX1	0.2	-0.63	0.62	0.19	-0.24	0.02	0.89	0	-0.69	-0.78	0.25	-0.92	-0.3	-0.2	1.25	0.2	-0.08	-0.23	-0.15	-0.32	0.15	-0.33	1.27	-0.18	9	-0.2	-0.88	0.39	0.76	-6.47	0.85	3.75	0.00089	0.0029	-0.97	-0.01	-0.05	0.96	1	-6.52
P68371	Tubulin beta-4B chain OS=Homo sapiens GN=TUBB4B PE=1 SV=1	TUBB4B	-0.25	-0.86	0.85	0.76	-0.56	-0.54	1.51	0.81	-0.86	-1	0.92	-1.21	-0.31	-0.3	1.48	0.02	-0.15	-0.45	-0.33	-0.42	-0.04	-0.72	1.95	-0.3	1	-0.28	-0.91	0.37	0.76	-6.44	1.43	4.57	0.0001	0.00089	1.1	0.3	0.97	0.34	0.84	-6.05
P78318	Immunoglobulin-binding protein 1 OS=Homo sapiens GN=IGBP1 PE=1 SV=1	IGBP1	0.59	-0.53	0.78	0.45	-0.31	0.17	1.3	0.12	-0.66	-1.93	1.05	-0.78	-0.22	-0.87	1.16	-0.22	-1.1	0.14	-0.1	-0.76	0.9	-0.71	1.62	-0.11	1	-0.49	-1.42	0.17	0.62	-5.86	1.1	3.2	0.0036	0.0075	-2.29	-0.08	-0.24	0.81	0.99	-6.49
P78332	RNA-binding protein 6 OS=Homo sapiens GN=RBM6 PE=1 SV=5	RBM6	0.27	0.32	-0.24	-0.39	0.06	0.7	0.04	-0.21	0.28	-0.3	-0.19	-0.2	-0.01	0.23	0.27	0.05	-0.44	-0.31	-0.18	-0.54	-0.02	-0.3	1.39	-0.28	3	0.03	0.15	0.88	0.94	-6.85	0.16	0.72	0.48	0.51	-6.45	-0.29	-1.29	0.21	0.75	-5.7
P78411	Iroquois-class homeodomain protein IRX-5 OS=Homo sapiens GN=IRX5 PE=1 SV=3	IRX5	-0.15	-0.13	0.59	-0.12	-0.33	-0.02	0.31	0.08	-0.23	-0.19	0.54	-0.4	-0.08	-0.18	0.31	0.02	-0.67	0.13	0.16	0.04	-0.02	-0.09	0.46	-0.05	2	0.16	1.29	0.21	0.67	-6.03	0.64	5.01	3.2e-05	0.00044	2.25	0.17	1.36	0.18	0.7	-5.61
P84085	ADP-ribosylation factor 5 OS=Homo sapiens GN=ARF5 PE=1 SV=2	ARF5	0.09	-0.8	0.92	0.65	-0.51	-0.82	1.31	0.63	-0.55	-0.85	0.77	-0.95	-0.15	-0.23	1	0.01	0.04	-0.18	-0.21	-0.24	-0.39	-0.82	1.72	-0.44	3	-0.37	-1.39	0.18	0.63	-5.9	1.16	4.36	0.00018	0.0012	0.57	0.19	0.71	0.48	0.92	-6.27
P98175	RNA-binding protein 10 OS=Homo sapiens GN=RBM10 PE=1 SV=3	RBM10	0.22	-0.04	0.47	-0.2	-0.1	0.45	0.53	0.07	-0.6	-0.33	0.55	-0.46	-0.5	-0.28	0.85	-0.29	-0.45	-0.33	-0.33	-0.43	0.14	-0.17	1.41	-0.16	10	0.1	0.47	0.64	0.86	-6.74	0.8	3.79	0.00081	0.0028	-0.88	-0.03	-0.15	0.88	0.99	-6.51
P98179	RNA-binding protein 3 OS=Homo sapiens GN=RBM3 PE=1 SV=1	RBM3	0.01	-0.08	-0.19	-0.38	0.35	0.68	0.17	0.13	-0.6	-0.21	0.34	-0.45	-0.23	-0.1	0.85	-0.12	-0.07	-0.21	-0.1	-0.47	0.11	-0.14	1.11	-0.4	5	0.07	0.32	0.75	0.89	-6.8	0.44	2.15	0.041	0.058	-4.54	-0.21	-1.02	0.32	0.84	-6.01
Q00839	Heterogeneous nuclear ribonucleoprotein U OS=Homo sapiens GN=HNRNPU PE=1 SV=6	HNRNPU	0.07	0	0.31	-0.14	-0.05	0.3	0.27	-0.05	-0.44	-0.17	0.34	-0.29	-0.3	-0.15	0.76	-0.29	-0.29	-0.14	-0.16	-0.39	0.12	-0.18	1.09	-0.23	33	0.09	0.61	0.55	0.83	-6.67	0.59	3.76	0.00086	0.0028	-0.94	-0.08	-0.54	0.59	0.94	-6.37
Q01081	Splicing factor U2AF 35 kDa subunit OS=Homo sapiens GN=U2AF1 PE=1 SV=3	U2AF1	0.19	0.05	0.16	-0.23	0.03	0.63	0.36	0.11	-0.57	-0.26	0.6	-0.51	-0.43	-0.2	0.8	-0.36	-0.43	-0.23	-0.25	-0.47	0.12	-0.2	1.37	-0.28	4	0.14	0.68	0.5	0.82	-6.62	0.69	3.25	0.0032	0.0071	-2.19	-0.11	-0.53	0.6	0.94	-6.38
Q01085	Nucleolysin TIAR OS=Homo sapiens GN=TIAL1 PE=1 SV=1	TIAL1	0.18	0.03	-0.21	-0.2	-0.1	0.43	-0.08	-0.02	-0.01	-0.19	-0.05	-0.16	-0.11	0.09	0.39	-0.18	-0.17	-0.1	-0.06	-0.26	0.22	-0.08	0.67	-0.03	5	0.03	0.18	0.86	0.94	-6.84	0.11	0.71	0.48	0.51	-6.45	-0.14	-0.96	0.34	0.85	-6.06
Q01130	Serine/arginine-rich splicing factor 2 OS=Homo sapiens GN=SRSF2 PE=1 SV=4	SRSF2	-0.04	0.02	0.33	-0.33	0.1	0.44	0.37	0.09	-0.63	-0.28	0.55	-0.46	-0.21	-0.17	0.8	-0.24	-0.49	-0.18	-0.23	-0.36	0.01	-0.1	1.28	-0.27	2	0.17	0.9	0.38	0.76	-6.45	0.73	3.94	0.00055	0.0021	-0.51	-0.05	-0.28	0.78	0.99	-6.48
Q01196	Runt-related transcription factor 1 OS=Homo sapiens GN=RUNX1 PE=1 SV=3	RUNX1	-0.21	-0.47	0.52	0.44	0.38	-0.06	-0.31	0.06	0.06	-0.24	-0.11	0.07	0.29	0.23	0.47	0.03	-0.26	-0.1	-0.14	-0.45	0.07	-0.29	0.41	-0.38	4	-0.21	-1.2	0.24	0.69	-6.13	0.09	0.5	0.62	0.65	-6.58	-0.09	-0.54	0.59	0.94	-6.37
Q01664	Transcription factor AP-4 OS=Homo sapiens GN=TFAP4 PE=1 SV=2	TFAP4	0.02	-0.18	0.25	0.03	0.22	0.17	0.54	0.05	-0.71	-0.28	0.62	-0.58	-0.32	-0.27	0.63	-0.44	-0.17	-0.19	-0.16	-0.16	0.12	-0.28	1.12	-0.04	6	-0.03	-0.19	0.85	0.94	-6.84	0.64	3.61	0.0013	0.0036	-1.31	-0.05	-0.29	0.77	0.99	-6.48
Q01844	RNA-binding protein EWS OS=Homo sapiens GN=EWSR1 PE=1 SV=1	EWSR1	0.22	0.21	-0.16	-0.38	0.15	0.7	-0.02	-0.02	-0.5	-0.09	0.57	-0.31	-0.38	-0.16	0.56	-0.34	-0.32	-0.11	-0.11	-0.53	0.17	0.05	1.07	-0.28	7	0.21	1.07	0.3	0.73	-6.29	0.43	2.18	0.039	0.056	-4.48	-0.2	-1.02	0.32	0.84	-6.01
Q02790	Peptidyl-prolyl cis-trans isomerase FKBP4 OS=Homo sapiens GN=FKBP4 PE=1 SV=3	FKBP4	0.38	-0.24	0.46	0.57	-0.07	-0.29	0.36	0	-0.51	-0.79	0.49	-0.77	0.5	-0.53	1.02	-0.37	0.55	-0.4	-0.39	-0.28	0.44	-0.98	1.14	-0.3	16	-0.75	-3.2	0.0036	0.071	-2.43	0.3	1.27	0.22	0.25	-5.91	-0.4	-1.72	0.096	0.53	-5.09
Q04726	Transducin-like enhancer protein 3 OS=Homo sapiens GN=TLE3 PE=1 SV=2	TLE3	-0.29	-0.38	0.75	0.09	-0.7	0.1	0.55	0.11	-0.23	0.12	-0.14	0.1	-0.16	0.07	0.15	0	-0.55	-0.11	0.01	0.09	-0.16	0.04	0.21	0.32	8	0.32	2.11	0.045	0.43	-4.75	0.61	3.97	0.00049	0.0021	-0.41	0.47	3.06	0.0051	0.13	-2.47
Q05048	Cleavage stimulation factor subunit 1 OS=Homo sapiens GN=CSTF1 PE=1 SV=1	CSTF1	0.18	-0.42	0.23	-0.23	0.01	0.4	0.49	0.26	-0.64	-0.19	0.52	-0.5	-0.17	-0.14	0.78	0.13	-0.29	-0.22	-0.24	-0.4	0.01	-0.27	0.87	-0.16	7	0.01	0.06	0.95	0.98	-6.86	0.59	3.23	0.0033	0.0072	-2.23	0	0.01	0.99	1	-6.52
Q07666	KH domain-containing, RNA-binding, signal transduction-associated protein 1 OS=Homo sapiens GN=KHDRBS1 PE=1 SV=1	KHDRBS1	0.19	0.15	0.01	-0.32	0.05	0.51	-0.12	-0.1	-0.27	0.01	0.29	-0.28	-0.32	-0.22	0.57	-0.27	-0.15	-0.03	-0.09	-0.34	0.2	-0.04	0.8	-0.23	9	0.12	0.73	0.47	0.79	-6.58	0.3	1.88	0.071	0.093	-5.01	-0.21	-1.32	0.2	0.75	-5.67
Q07955	Serine/arginine-rich splicing factor 1 OS=Homo sapiens GN=SRSF1 PE=1 SV=2	SRSF1	0.12	0.11	0.08	-0.34	0.05	0.49	0.23	-0.03	-0.51	-0.13	0.48	-0.33	-0.39	-0.24	0.81	-0.32	-0.35	-0.16	-0.23	-0.47	0.18	-0.06	1.21	-0.21	13	0.15	0.81	0.43	0.77	-6.53	0.58	3.09	0.0047	0.0095	-2.54	-0.13	-0.71	0.48	0.92	-6.27
Q08117	Amino-terminal enhancer of split OS=Homo sapiens GN=AES PE=1 SV=4	AES	-0.31	-0.28	0.54	0.06	-0.46	0.14	0.37	0.13	-0.17	0.08	-0.16	0.14	-0.02	0.03	0.17	0.04	-0.29	-0.07	0.02	-0.16	-0.14	-0.12	0.35	0.12	4	0.2	1.46	0.16	0.61	-5.81	0.45	3.34	0.0025	0.006	-1.97	0.29	2.13	0.043	0.35	-4.4
Q08170	Serine/arginine-rich splicing factor 4 OS=Homo sapiens GN=SRSF4 PE=1 SV=2	SRSF4	0.01	0	0.68	-0.21	-0.12	0.33	0.55	0.1	-0.71	-0.21	0.7	-0.33	-0.5	-0.14	0.86	-0.36	-0.51	-0.17	-0.36	-0.52	0.09	-0.38	1.49	-0.29	3	0.2	0.94	0.36	0.76	-6.41	0.95	4.53	0.00012	0.00093	0.99	0.02	0.11	0.91	0.99	-6.52
Q08211	ATP-dependent RNA helicase A OS=Homo sapiens GN=DHX9 PE=1 SV=4	DHX9	0.57	0.32	-0.03	-0.07	0.33	0.49	-0.29	-0.05	-0.1	-0.24	0.5	-0.63	-0.14	-0.39	0.41	-0.62	-0.09	-0.2	-0.32	-0.49	0.19	-0.32	1.33	-0.17	60	-0.18	-0.76	0.45	0.78	-6.56	0.14	0.58	0.57	0.61	-6.54	-0.46	-1.93	0.064	0.43	-4.75
Q09472	Histone acetyltransferase p300 OS=Homo sapiens GN=EP300 PE=1 SV=2	EP300	0.27	-0.44	-0.02	0.02	0	-0.09	0.11	0.01	0.24	-0.37	-0.05	0.03	0.03	-0.14	0.12	0.01	0.22	-0.28	-0.27	0.12	0.35	-0.45	0.42	0.17	9	-0.48	-3.51	0.0016	0.048	-1.68	-0.13	-0.96	0.34	0.38	-6.24	-0.12	-0.9	0.38	0.88	-6.11
Q10567	AP-1 complex subunit beta-1 OS=Homo sapiens GN=AP1B1 PE=1 SV=2	AP1B1	-0.36	-0.04	-0.19	-0.52	-0.07	-0.61	0.53	1.33	-0.51	-1.07	0.45	-0.62	-0.21	0.57	1.12	-0.61	0.2	0.7	0.13	-0.08	-0.41	-0.37	1.2	-0.55	4	0.09	0.29	0.77	0.9	-6.81	0.77	2.46	0.021	0.032	-3.93	0.05	0.17	0.87	0.99	-6.51
Q10570	Cleavage and polyadenylation specificity factor subunit 1 OS=Homo sapiens GN=CPSF1 PE=1 SV=2	CPSF1	0.15	-0.34	0.42	0.05	-0.19	0.07	0.84	0.08	-0.63	-0.42	0.35	-0.48	-0.41	-0.11	1.2	-0.27	-0.18	-0.16	-0.24	-0.37	0.03	-0.34	0.99	-0.05	6	-0.01	-0.06	0.95	0.98	-6.86	0.8	4.28	0.00022	0.0012	0.37	0.03	0.17	0.87	0.99	-6.51
Q12789	General transcription factor 3C polypeptide 1 OS=Homo sapiens GN=GTF3C1 PE=1 SV=4	GTF3C1	-0.13	-0.44	0.6	0.26	-0.36	-0.04	0.7	0.05	-0.44	-0.18	0.3	-0.34	-0.18	0.03	0.71	-0.21	-0.2	-0.31	-0.2	-0.13	-0.03	-0.5	1.11	-0.07	17	-0.02	-0.1	0.92	0.95	-6.85	0.76	4.75	6.4e-05	0.0007	1.57	0.15	0.94	0.35	0.86	-6.08
Q12888	Tumor suppressor p53-binding protein 1 OS=Homo sapiens GN=TP53BP1 PE=1 SV=2	TP53BP1	0.21	0.04	0.2	0.05	0.06	0.19	-0.09	-0.28	-0.19	0.04	-0.21	-0.2	0.09	0.16	0.42	-0.27	0.08	0.04	-0.06	-0.19	0.06	-0.39	0.47	-0.22	14	-0.04	-0.3	0.77	0.9	-6.81	0.07	0.55	0.59	0.62	-6.56	-0.24	-1.91	0.067	0.44	-4.78
Q12899	Tripartite motif-containing protein 26 OS=Homo sapiens GN=TRIM26 PE=1 SV=1	TRIM26	0.53	-0.64	0.13	0.46	-0.11	-0.01	0.6	-0.32	-0.07	-0.33	-0.06	-0.14	0.15	0.18	0.38	-0.27	0.13	-0.52	-0.2	-0.01	-0.1	-0.73	0.98	-0.06	10	-0.43	-2.05	0.051	0.45	-4.86	0.22	1.04	0.31	0.34	-6.17	-0.15	-0.7	0.49	0.93	-6.28
Q12996	Cleavage stimulation factor subunit 3 OS=Homo sapiens GN=CSTF3 PE=1 SV=1	CSTF3	0.16	-0.54	0.64	0	-0.26	0.24	0.84	0.08	-0.65	-0.71	0.46	-0.55	-0.55	-0.19	1.26	-0.23	-0.35	-0.3	-0.33	-0.24	0.14	-0.13	1.22	0.01	7	-0.02	-0.08	0.94	0.97	-6.85	0.94	4.31	0.00021	0.0012	0.44	0.1	0.46	0.65	0.97	-6.42
Q13148	TAR DNA-binding protein 43 OS=Homo sapiens GN=TARDBP PE=1 SV=1	TARDBP	-0.02	-0.07	0.1	-0.28	-0.08	0.41	0.25	-0.02	-0.47	-0.09	0.23	-0.21	-0.31	-0.08	0.58	-0.12	-0.21	-0.05	-0.12	-0.3	0.14	-0.04	0.89	-0.12	11	0.17	1.14	0.26	0.72	-6.2	0.48	3.23	0.0033	0.0071	-2.22	-0.02	-0.13	0.89	0.99	-6.51
Q13151	Heterogeneous nuclear ribonucleoprotein A0 OS=Homo sapiens GN=HNRNPA0 PE=1 SV=1	HNRNPA0	0.05	0.09	-0.01	-0.24	0.13	0.56	0.15	0.03	-0.45	-0.13	0.45	-0.3	-0.27	-0.18	0.66	-0.31	-0.28	-0.13	-0.2	-0.46	0.17	-0.17	1.14	-0.3	12	0.12	0.64	0.53	0.83	-6.65	0.47	2.56	0.017	0.027	-3.72	-0.15	-0.83	0.41	0.88	-6.18
Q13207	T-box transcription factor TBX2 OS=Homo sapiens GN=TBX2 PE=1 SV=3	TBX2	-0.15	-0.6	0.57	0.16	-0.59	-0.09	0.48	0.22	-0.16	-0.05	0.02	0.07	-0.07	0.1	0.26	0.01	-0.27	-0.17	-0.21	0.06	-0.02	-0.27	0.48	0.21	8	0.03	0.21	0.84	0.93	-6.83	0.48	3.43	0.002	0.0052	-1.76	0.33	2.38	0.025	0.3	-3.93
Q13242	Serine/arginine-rich splicing factor 9 OS=Homo sapiens GN=SRSF9 PE=1 SV=1	SRSF9	0.13	0.17	-0.14	-0.39	0.09	0.44	-0.04	-0.06	-0.39	-0.01	0.32	-0.24	-0.26	-0.15	0.6	-0.23	-0.22	-0.04	-0.04	-0.47	0.2	0.02	0.95	-0.22	10	0.15	0.89	0.38	0.76	-6.46	0.35	2.12	0.044	0.062	-4.6	-0.2	-1.18	0.25	0.78	-5.83
Q13243	Serine/arginine-rich splicing factor 5 OS=Homo sapiens GN=SRSF5 PE=1 SV=1	SRSF5	0	-0.01	0.42	-0.29	0.11	0.69	0.62	0.13	-0.86	-0.34	0.72	-0.56	-0.56	-0.15	1.04	-0.39	-0.59	-0.18	-0.2	-0.52	0.04	-0.3	1.76	-0.59	5	0.26	1.08	0.29	0.73	-6.27	1.04	4.31	0.0002	0.0012	0.45	-0.06	-0.25	0.8	0.99	-6.49
Q13247	Serine/arginine-rich splicing factor 6 OS=Homo sapiens GN=SRSF6 PE=1 SV=2	SRSF6	-0.07	-0.09	0.38	-0.23	0	0.38	0.55	0.04	-0.83	-0.23	0.54	-0.48	-0.29	-0.13	0.99	-0.23	-0.44	-0.19	-0.1	-0.39	0.11	-0.17	1.14	-0.24	4	0.18	1.03	0.31	0.75	-6.33	0.84	4.67	7.9e-05	0.00081	1.37	0	0	1	1	-6.52
Q13263	Transcription intermediary factor 1-beta OS=Homo sapiens GN=TRIM28 PE=1 SV=5	TRIM28	-0.08	-0.47	0.73	0.31	-0.35	-0.1	0.81	-0.02	-0.65	-0.37	0.29	-0.34	-0.14	-0.02	0.87	-0.26	-0.04	-0.25	-0.27	-0.06	0	-0.52	1.11	-0.21	29	-0.08	-0.44	0.66	0.86	-6.76	0.8	4.41	0.00016	0.0011	0.7	0.11	0.62	0.54	0.94	-6.33
Q13283	Ras GTPase-activating protein-binding protein 1 OS=Homo sapiens GN=G3BP1 PE=1 SV=1	G3BP1	0.22	-0.33	0.58	0.21	0.03	0.28	0.63	0	-0.72	-0.68	0.49	-1.21	-0.41	-0.46	1.39	-0.33	0	-0.14	-0.13	-0.33	0.09	-0.31	1.31	-0.19	8	-0.14	-0.58	0.57	0.83	-6.69	0.84	3.47	0.0018	0.0048	-1.66	-0.18	-0.72	0.48	0.92	-6.26
Q13330	Metastasis-associated protein MTA1 OS=Homo sapiens GN=MTA1 PE=1 SV=2	MTA1	-0.18	-0.37	0.92	0.1	-0.43	0.17	0.52	0.11	-0.55	-0.26	0.33	-0.3	-0.12	0.18	0.64	-0.23	-0.41	-0.24	-0.19	-0.16	-0.13	-0.37	1.06	-0.09	4	0.16	0.92	0.37	0.76	-6.43	0.85	4.98	3.5e-05	0.00046	2.16	0.21	1.23	0.23	0.77	-5.77
Q13356	Peptidyl-prolyl cis-trans isomerase-like 2 OS=Homo sapiens GN=PPIL2 PE=1 SV=1	PPIL2	0.28	0.13	0.91	0.18	-0.35	0.15	1.02	0.18	-0.48	-0.37	0.84	-0.42	-0.26	-0.17	0.59	-0.26	-0.76	-0.77	-0.61	-0.49	-0.03	-0.83	2.02	-0.47	8	-0.04	-0.15	0.88	0.94	-6.85	1.06	3.77	0.00085	0.0028	-0.93	0.06	0.2	0.85	0.99	-6.5
Q13363	C-terminal-binding protein 1 OS=Homo sapiens GN=CTBP1 PE=1 SV=2	CTBP1	0.08	-0.48	0.5	0.24	0.06	-0.08	0.38	-0.03	0.14	-0.19	0.04	-0.11	0.28	-0.07	0.26	-0.07	-0.28	-0.39	-0.41	-0.07	-0.13	-0.71	1.19	-0.14	7	-0.34	-1.88	0.071	0.47	-5.15	0.3	1.67	0.11	0.13	-5.35	-0.05	-0.29	0.77	0.99	-6.48
Q13451	Peptidyl-prolyl cis-trans isomerase FKBP5 OS=Homo sapiens GN=FKBP5 PE=1 SV=2	FKBP5	0.54	-0.31	0.38	0.62	0.28	-0.44	0.32	-0.06	-0.38	-0.66	0.23	-0.37	0.84	-0.64	0.52	0.16	0.93	-0.71	-0.64	-0.5	0.7	-1.44	0.93	-0.32	5	-1.19	-4.83	5.3e-05	0.0036	1.66	-0.2	-0.81	0.43	0.46	-6.38	-0.56	-2.3	0.03	0.31	-4.08
Q13485	Mothers against decapentaplegic homolog 4 OS=Homo sapiens GN=SMAD4 PE=1 SV=1	SMAD4	0.32	-0.53	0.71	0.33	-0.42	-0.4	0.42	-0.13	0.08	-0.26	-0.17	-0.26	0.1	-0.08	0.17	0.2	-0.03	-0.5	-0.24	0.32	0.06	-0.32	0.42	0.21	2	-0.37	-2.06	0.049	0.45	-4.83	0.2	1.12	0.27	0.3	-6.08	0.09	0.52	0.61	0.94	-6.38
Q13501	Sequestosome-1 OS=Homo sapiens GN=SQSTM1 PE=1 SV=1	SQSTM1	0.22	-0.54	0.04	0.39	0.29	-0.15	0.07	-0.23	0.02	-0.1	-0.54	-0.1	0.46	0.28	0.17	-0.22	0.35	-0.08	0.1	-0.06	-0.06	-0.67	0.22	0.13	16	-0.43	-2.63	0.014	0.21	-3.7	-0.2	-1.25	0.22	0.25	-5.93	-0.23	-1.42	0.17	0.69	-5.54
Q13526	Peptidyl-prolyl cis-trans isomerase NIMA-interacting 1 OS=Homo sapiens GN=PIN1 PE=1 SV=1	PIN1	0.35	-0.29	0.48	0.15	0.07	-0.12	0.6	0.11	-0.47	-0.49	0.54	-0.46	-0.19	0.3	0.65	-0.32	-0.29	-0.49	-0.38	-0.28	-0.02	-0.66	1.49	-0.27	2	-0.2	-0.92	0.37	0.76	-6.43	0.65	3	0.0058	0.011	-2.76	-0.09	-0.4	0.69	0.99	-6.44
Q13547	Histone deacetylase 1 OS=Homo sapiens GN=HDAC1 PE=1 SV=1	HDAC1	-0.25	-0.7	1.11	0.48	-0.65	-0.22	0.84	0.22	-0.4	-0.32	0.19	-0.2	-0.46	-0.02	0.95	-0.1	-0.25	-0.38	-0.39	-0.23	0.11	-0.54	1.35	-0.14	5	-0.05	-0.21	0.83	0.93	-6.83	0.99	4.42	0.00015	0.0011	0.72	0.32	1.44	0.16	0.69	-5.51
Q13772	Nuclear receptor coactivator 4 OS=Homo sapiens GN=NCOA4 PE=1 SV=1	NCOA4	0.55	-0.09	-0.46	0.21	0.23	0.39	0.02	-0.18	-0.22	-0.28	-0.09	-0.88	0.6	0.77	0.42	-0.39	0.22	0.44	0.44	-0.18	-0.55	-0.79	0.24	-0.43	9	-0.07	-0.26	0.8	0.92	-6.82	-0.04	-0.17	0.86	0.87	-6.69	-0.45	-1.77	0.089	0.5	-5.03
Q14011	Cold-inducible RNA-binding protein OS=Homo sapiens GN=CIRBP PE=1 SV=1	CIRBP	0.21	0.13	0.16	-0.33	0.16	0.52	0.1	-0.04	-0.36	-0.27	0.47	-0.32	-0.3	-0.31	0.73	-0.34	-0.29	-0.17	-0.15	-0.52	0.13	-0.18	1.38	-0.4	6	0.03	0.16	0.88	0.94	-6.84	0.53	2.68	0.013	0.021	-3.48	-0.25	-1.27	0.22	0.75	-5.73
Q14103	Heterogeneous nuclear ribonucleoprotein D0 OS=Homo sapiens GN=HNRNPD PE=1 SV=1	HNRNPD	-0.07	-0.12	0.3	-0.15	0.05	0.45	0.42	0.02	-0.67	-0.27	0.43	-0.31	-0.33	-0.17	0.79	-0.24	-0.28	-0.15	-0.17	-0.43	0.13	-0.16	1.19	-0.28	12	0.12	0.7	0.49	0.81	-6.61	0.69	3.86	0.00066	0.0025	-0.69	-0.04	-0.21	0.84	0.99	-6.5
Q14145	Kelch-like ECH-associated protein 1 OS=Homo sapiens GN=KEAP1 PE=1 SV=2	KEAP1	0.27	-0.76	-0.03	0.46	-0.03	-0.06	0.45	-0.08	-0.03	-0.35	-0.67	-0.03	0.52	0.49	0.32	-0.04	0.13	-0.16	-0.07	-0.1	-0.1	-0.65	0.44	0.07	15	-0.37	-1.88	0.072	0.47	-5.16	-0.05	-0.26	0.8	0.81	-6.67	-0.08	-0.39	0.7	0.99	-6.45
Q14149	MORC family CW-type zinc finger protein 3 OS=Homo sapiens GN=MORC3 PE=1 SV=3	MORC3	0.37	-0.6	0.74	0.14	-0.06	-0.12	0.33	-0.04	-0.12	-0.11	0.32	-0.3	-0.17	-0.05	0.48	-0.16	-0.99	-0.12	0.06	-0.22	0.6	-0.94	1.04	-0.09	2	-0.26	-1.24	0.23	0.68	-6.09	0.56	2.65	0.013	0.022	-3.53	-0.05	-0.23	0.82	0.99	-6.49
Q14151	Scaffold attachment factor B2 OS=Homo sapiens GN=SAFB2 PE=1 SV=1	SAFB2	0.02	-0.17	0.09	-0.26	-0.16	0.26	0.19	-0.1	-0.53	-0.06	0.32	-0.3	-0.33	-0.15	0.87	-0.15	-0.26	-0.09	-0.04	-0.34	0.19	0.15	0.95	-0.1	18	0.17	1.11	0.28	0.72	-6.24	0.58	3.75	0.0009	0.0029	-0.99	-0.03	-0.18	0.86	0.99	-6.5
Q14257	Reticulocalbin-2 OS=Homo sapiens GN=RCN2 PE=1 SV=1	RCN2	0.07	-0.32	0.25	0.14	-0.06	-0.15	0.43	-0.24	0.14	0.06	0	-0.12	-0.15	-0.09	0.15	0.08	-0.12	-0.02	-0.01	-0.02	0.05	-0.62	0.59	-0.03	11	-0.18	-1.45	0.16	0.61	-5.82	0.24	1.97	0.059	0.079	-4.85	-0.02	-0.19	0.85	0.99	-6.5
Q14258	E3 ubiquitin/ISG15 ligase TRIM25 OS=Homo sapiens GN=TRIM25 PE=1 SV=2	TRIM25	0.31	-0.53	0.63	0.38	-0.15	-0.02	0.96	0.12	-0.79	-0.8	0.66	-0.75	-0.34	-0.28	1.32	-0.37	-0.06	-0.23	-0.25	-0.54	0.04	-0.61	1.65	-0.35	11	-0.25	-1.01	0.32	0.75	-6.34	0.99	4.09	0.00037	0.0016	-0.12	-0.09	-0.36	0.72	0.99	-6.46
Q14596	Next to BRCA1 gene 1 protein OS=Homo sapiens GN=NBR1 PE=1 SV=3	NBR1	0.36	-0.41	0.11	0.45	-0.11	-0.21	0.07	-0.13	0.13	-0.1	-0.72	-0.12	0.37	0.68	0.09	-0.48	0.33	0.29	0.33	0.05	-0.3	-0.81	0.2	-0.09	13	-0.22	-1.02	0.32	0.75	-6.34	-0.11	-0.52	0.61	0.64	-6.57	-0.18	-0.83	0.42	0.88	-6.18
Q14657	EKC/KEOPS complex subunit LAGE3 OS=Homo sapiens GN=LAGE3 PE=1 SV=2	LAGE3	1.27	-0.16	0.26	0.58	0.12	-0.71	0.29	0.77	-0.64	-0.83	1.42	-0.61	-0.44	-1	0.92	-0.91	-0.3	-0.46	-0.61	-0.67	0.33	0.06	2.06	-0.73	1	-0.57	-1.49	0.15	0.61	-5.76	0.67	1.73	0.096	0.12	-5.26	-0.32	-0.83	0.42	0.88	-6.18
Q14671	Pumilio homolog 1 OS=Homo sapiens GN=PUM1 PE=1 SV=3	PUM1	0	-0.15	0.09	0.04	-0.07	0.28	0.23	0.22	-0.32	0.08	-0.1	-0.39	-0.27	-0.36	0.84	-0.22	0.28	-0.02	-0.06	-0.51	0.1	-0.34	0.78	-0.1	2	-0.04	-0.21	0.83	0.93	-6.83	0.34	1.97	0.059	0.079	-4.85	-0.11	-0.65	0.52	0.94	-6.31
Q14683	Structural maintenance of chromosomes protein 1A OS=Homo sapiens GN=SMC1A PE=1 SV=2	SMC1A	-0.06	-0.58	0.99	0.31	-0.48	-0.28	1	0.04	-0.66	-0.42	0.45	-0.44	-0.41	0.04	1.05	-0.23	-0.38	-0.24	-0.27	-0.12	-0.06	-0.45	1.42	-0.23	18	0.02	0.1	0.92	0.95	-6.85	1.11	5.59	7.1e-06	0.00023	3.71	0.23	1.15	0.26	0.8	-5.87
Q14687	Genetic suppressor element 1 OS=Homo sapiens GN=GSE1 PE=1 SV=3	GSE1	-0.43	-0.54	0.68	0.25	-0.53	0.02	0.5	0.27	-0.21	-0.03	0.09	0.07	-0.17	-0.03	0.25	0.03	-0.57	-0.13	-0.1	0.05	-0.07	0.06	0.36	0.16	18	0.22	1.59	0.12	0.59	-5.61	0.63	4.52	0.00012	0.00093	0.98	0.47	3.38	0.0023	0.094	-1.72
Q14839	Chromodomain-helicase-DNA-binding protein 4 OS=Homo sapiens GN=CHD4 PE=1 SV=2	CHD4	-0.46	-0.73	1.2	0.48	-0.78	-0.21	1.12	0.09	-0.83	-0.27	0.47	-0.34	-0.5	0.29	0.98	-0.43	-0.54	-0.14	-0.09	0.02	-0.22	-0.32	1.26	-0.03	26	0.32	1.45	0.16	0.61	-5.82	1.38	6.18	1.5e-06	0.00016	5.24	0.52	2.33	0.028	0.31	-4.01
Q14980	Nuclear mitotic apparatus protein 1 OS=Homo sapiens GN=NUMA1 PE=1 SV=2	NUMA1	0.01	-0.37	0.83	0.3	-0.35	-0.13	0.67	-0.09	-0.63	-0.57	0.44	-0.58	-0.41	-0.04	1.09	-0.51	0.03	0.05	-0.05	0	0.07	-0.47	0.85	-0.15	58	-0.05	-0.25	0.81	0.93	-6.83	0.85	4.64	8.7e-05	0.00082	1.28	0.04	0.22	0.83	0.99	-6.5
Q15056	Eukaryotic translation initiation factor 4H OS=Homo sapiens GN=EIF4H PE=1 SV=5	EIF4H	0.23	-0.18	0.58	0.11	0.33	0.44	0.78	0.22	-0.74	-0.67	0.91	-0.91	-0.43	-0.42	1.15	-0.36	-0.39	-0.53	-0.52	-0.5	0.07	-0.53	1.8	-0.42	5	-0.16	-0.58	0.57	0.83	-6.69	0.94	3.37	0.0023	0.0058	-1.89	-0.16	-0.56	0.58	0.94	-6.36
Q15067	Peroxisomal acyl-coenzyme A oxidase 1 OS=Homo sapiens GN=ACOX1 PE=1 SV=3	ACOX1	-0.33	-0.77	0.45	0.43	-0.5	-0.56	0.87	0.46	-0.42	0.04	0.27	0.09	-0.38	-0.05	0.32	-0.15	0.19	-0.25	-0.14	0	0.07	-0.54	0.64	0.24	7	-0.13	-0.76	0.45	0.78	-6.56	0.63	3.66	0.0011	0.0033	-1.19	0.4	2.35	0.026	0.3	-3.97
Q15084	Protein disulfide-isomerase A6 OS=Homo sapiens GN=PDIA6 PE=1 SV=1	PDIA6	0.15	-0.41	0.62	0.45	-0.24	-0.14	0.92	0.28	-0.58	-0.77	0.75	-0.91	-0.29	-0.43	1.05	-0.3	-0.21	-0.25	-0.24	-0.33	0.14	-0.56	1.45	-0.14	7	-0.26	-1.14	0.26	0.72	-6.2	0.93	4.13	0.00033	0.0015	-0.02	0.01	0.07	0.95	1	-6.52
Q15154	Pericentriolar material 1 protein OS=Homo sapiens GN=PCM1 PE=1 SV=4	PCM1	0.53	1.19	-1.16	-0.29	0.82	0.54	-1.39	-0.43	0.4	0.24	0.33	-0.68	0.22	-0.3	0.42	-0.87	0.37	0.35	-0.02	-0.75	0.27	-0.19	0.84	-0.45	37	-0.13	-0.44	0.67	0.86	-6.76	-0.6	-2.02	0.054	0.073	-4.77	-1.01	-3.41	0.0021	0.094	-1.65
Q15233	Non-POU domain-containing octamer-binding protein OS=Homo sapiens GN=NONO PE=1 SV=4	NONO	0.05	0.31	-0.11	-0.26	0.17	0.74	0.1	0.15	-0.58	-0.02	0.84	-0.37	-0.5	-0.11	0.58	-0.4	-0.52	-0.15	-0.29	-0.71	0.12	-0.05	1.48	-0.45	29	0.33	1.41	0.17	0.62	-5.88	0.65	2.76	0.01	0.018	-3.3	-0.13	-0.54	0.59	0.94	-6.37
Q15365	Poly(rC)-binding protein 1 OS=Homo sapiens GN=PCBP1 PE=1 SV=2	PCBP1	0.11	0.16	0.28	-0.07	0.13	0.46	0.55	0.02	-0.65	-0.51	0.95	-0.66	-0.69	-0.44	0.63	-0.44	-0.22	-0.2	-0.29	-0.34	0.18	-0.17	1.38	-0.18	7	0.07	0.31	0.76	0.9	-6.81	0.77	3.36	0.0024	0.0058	-1.92	-0.09	-0.4	0.7	0.99	-6.44
Q15424	Scaffold attachment factor B1 OS=Homo sapiens GN=SAFB PE=1 SV=4	SAFB	0.07	-0.15	0.13	-0.32	-0.18	0.31	0.16	-0.09	-0.54	-0.17	0.49	-0.36	-0.43	-0.17	0.97	-0.25	-0.3	0.17	-0.04	-0.34	0.25	0.06	0.88	-0.13	16	0.2	1.22	0.23	0.69	-6.12	0.62	3.82	0.00075	0.0028	-0.81	-0.06	-0.36	0.72	0.99	-6.46
Q15427	Splicing factor 3B subunit 4 OS=Homo sapiens GN=SF3B4 PE=1 SV=1	SF3B4	0.13	-0.29	0.41	0.02	0.01	0.3	0.6	0.06	-0.61	-0.3	0.57	-0.56	-0.35	-0.4	0.9	-0.18	-0.49	-0.37	-0.3	-0.4	0.27	-0.27	1.39	-0.13	2	-0.05	-0.23	0.82	0.93	-6.83	0.77	3.67	0.0011	0.0033	-1.17	-0.03	-0.12	0.9	0.99	-6.51
Q15637	Splicing factor 1 OS=Homo sapiens GN=SF1 PE=1 SV=4	SF1	0.03	-0.11	0.23	-0.25	0.06	0.46	0.4	0.05	-0.43	-0.22	0.45	-0.27	-0.36	-0.17	0.78	-0.24	-0.39	-0.24	-0.22	-0.41	0.08	-0.21	1.16	-0.18	10	0.09	0.49	0.63	0.86	-6.73	0.64	3.61	0.0013	0.0036	-1.31	-0.05	-0.27	0.79	0.99	-6.49
Q15654	Thyroid receptor-interacting protein 6 OS=Homo sapiens GN=TRIP6 PE=1 SV=3	TRIP6	0.29	-0.28	0.41	0.14	0.11	0.12	0.69	-0.04	-0.61	-0.6	0.69	-0.66	-0.49	-0.49	1.08	-0.29	-0.03	-0.29	-0.14	-0.42	0.2	-0.38	1.21	-0.23	7	-0.23	-1.06	0.3	0.74	-6.29	0.74	3.41	0.0021	0.0054	-1.8	-0.16	-0.74	0.47	0.92	-6.25
Q15717	ELAV-like protein 1 OS=Homo sapiens GN=ELAVL1 PE=1 SV=2	ELAVL1	0.11	0.08	0.13	-0.22	0.08	0.41	0.07	-0.09	-0.17	-0.07	0.21	-0.19	-0.26	-0.17	0.59	-0.14	-0.18	-0.13	-0.21	-0.34	0.11	-0.14	0.75	-0.22	12	0.05	0.34	0.74	0.89	-6.8	0.31	2.16	0.04	0.058	-4.52	-0.15	-1.01	0.32	0.84	-6.01
Q15773	Myeloid leukemia factor 2 OS=Homo sapiens GN=MLF2 PE=1 SV=1	MLF2	0.1	0.1	0.04	-0.08	0.12	0.27	0.18	0.05	0.19	-0.4	0.37	-0.33	-0.19	-0.31	0.64	-0.26	-0.2	-0.23	-0.23	-0.31	0.08	-0.35	0.86	-0.12	6	-0.17	-1.07	0.3	0.73	-6.28	0.29	1.84	0.077	0.099	-5.08	-0.19	-1.2	0.24	0.78	-5.81
Q15843	NEDD8 OS=Homo sapiens GN=NEDD8 PE=1 SV=1	NEDD8	0.12	-0.26	0.97	0.58	-0.25	0.24	0.52	0.26	-0.11	-1	0.6	-0.78	-0.04	-0.19	1.05	-0.37	-0.2	-0.58	-0.61	-0.4	0.04	-0.88	1.72	-0.42	1	-0.37	-1.3	0.2	0.67	-6.01	0.78	2.75	0.011	0.018	-3.33	-0.11	-0.4	0.7	0.99	-6.44
Q15911	Zinc finger homeobox protein 3 OS=Homo sapiens GN=ZFHX3 PE=1 SV=2	ZFHX3	-0.35	-0.35	0.58	0.17	-0.5	-0.12	0.6	-0.11	-0.27	0.04	-0.1	0.05	-0.06	0.11	0.23	0.08	-0.17	-0.01	-0.03	0.2	-0.11	-0.2	0.37	-0.03	9	0.15	1.08	0.29	0.73	-6.27	0.52	3.62	0.0012	0.0036	-1.29	0.3	2.12	0.044	0.35	-4.42
Q16531	DNA damage-binding protein 1 OS=Homo sapiens GN=DDB1 PE=1 SV=1	DDB1	0.64	-0.31	1	0.55	-0.8	0.11	0.92	0.04	-0.72	-0.87	0.93	-0.67	-0.63	-0.01	1	-0.27	-0.23	-0.55	-0.47	-0.62	0.12	-0.59	1.87	-0.45	11	-0.1	-0.33	0.74	0.89	-6.8	1.14	3.72	0.00097	0.003	-1.06	0.03	0.1	0.92	0.99	-6.52
Q16543	Hsp90 co-chaperone Cdc37 OS=Homo sapiens GN=CDC37 PE=1 SV=1	CDC37	0.27	-0.51	0.46	0.43	-0.04	-0.15	0.56	0.09	-0.23	-0.38	0.08	-0.33	0.06	0.16	0.8	-0.23	-0.18	-0.48	-0.35	-0.5	-0.05	-0.73	1.49	-0.23	11	-0.32	-1.48	0.15	0.61	-5.78	0.54	2.47	0.02	0.032	-3.91	-0.1	-0.46	0.65	0.97	-6.41
Q16576	Histone-binding protein RBBP7 OS=Homo sapiens GN=RBBP7 PE=1 SV=1	RBBP7	-0.17	-0.56	0.96	0.32	-0.41	-0.13	0.83	0.12	-0.73	-0.32	0.47	-0.45	-0.29	0.02	0.77	-0.24	-0.43	-0.25	-0.17	-0.06	0.03	-0.39	1.18	-0.08	3	0.06	0.34	0.73	0.89	-6.8	1.01	5.68	5.6e-06	0.00023	3.94	0.27	1.51	0.14	0.66	-5.41
Q16629	Serine/arginine-rich splicing factor 7 OS=Homo sapiens GN=SRSF7 PE=1 SV=1	SRSF7	0.18	0.09	0.2	-0.38	-0.08	0.41	0.25	-0.05	-0.61	-0.25	0.49	-0.3	-0.29	-0.19	0.81	-0.38	-0.33	-0.12	-0.07	-0.39	0.14	-0.02	1.04	-0.16	7	0.15	0.91	0.37	0.76	-6.44	0.62	3.66	0.0011	0.0033	-1.2	-0.11	-0.65	0.52	0.94	-6.31
Q16630	Cleavage and polyadenylation specificity factor subunit 6 OS=Homo sapiens GN=CPSF6 PE=1 SV=2	CPSF6	0.08	-0.1	0.44	-0.15	-0.06	0.57	0.58	0.18	-0.74	-0.4	0.67	-0.52	-0.58	-0.3	1.07	-0.41	-0.53	-0.3	-0.33	-0.54	0.2	-0.16	1.51	-0.2	12	0.15	0.63	0.53	0.83	-6.66	0.93	3.79	0.00081	0.0028	-0.89	0	-0.01	0.99	1	-6.52
Q16637	Survival motor neuron protein OS=Homo sapiens GN=SMN1 PE=1 SV=1	SMN1	0.17	0.05	-0.47	0.09	0.56	0.28	-0.4	-0.24	0	-0.02	-0.15	-0.2	0.06	0.02	0.38	-0.28	0.42	0.07	0.02	-0.53	0.16	-0.28	0.44	-0.16	5	-0.21	-1.33	0.19	0.65	-5.97	-0.26	-1.66	0.11	0.14	-5.37	-0.45	-2.87	0.008	0.15	-2.89
Q1KMD3	Heterogeneous nuclear ribonucleoprotein U-like protein 2 OS=Homo sapiens GN=HNRNPUL2 PE=1 SV=1	HNRNPUL2	-0.03	-0.17	0.51	-0.1	-0.35	0.27	0.45	0.02	-0.5	-0.17	0.25	-0.27	-0.4	-0.11	0.85	-0.22	-0.33	-0.08	-0.11	-0.29	0.1	-0.12	0.93	-0.12	27	0.19	1.26	0.22	0.68	-6.07	0.73	4.87	4.6e-05	0.00056	1.88	0.09	0.58	0.56	0.94	-6.35
Q4ZG55	Protein GREB1 OS=Homo sapiens GN=GREB1 PE=2 SV=1	GREB1	1.84	0.38	-0.25	-0.42	1.55	-0.36	-1.47	-1.26	0.84	-0.46	-0.3	-0.17	1.07	-0.66	0.48	-0.38	1.53	0.05	0.14	-0.42	0.61	-1.74	0.32	-0.9	29	-1.71	-5.09	2.6e-05	0.0027	2.34	-1.42	-4.24	0.00025	0.0013	0.26	-1.83	-5.47	9.7e-06	0.002	3.49
Q5BKZ1	DBIRD complex subunit ZNF326 OS=Homo sapiens GN=ZNF326 PE=1 SV=2	ZNF326	0.03	0.04	-0.06	-0.29	-0.13	0.51	0.16	0	-0.56	0.16	0.48	-0.18	-0.27	0.03	0.51	-0.24	-0.52	-0.17	-0.14	-0.44	0.05	0.08	1.21	-0.26	13	0.34	1.95	0.062	0.47	-5.04	0.59	3.37	0.0024	0.0058	-1.9	0	0.01	0.99	1	-6.52
Q5M775	Cytospin-B OS=Homo sapiens GN=SPECC1 PE=1 SV=1	SPECC1	-0.01	-0.37	0.81	0.21	-0.23	0.12	1.04	0.01	-0.74	-0.82	0.08	-1.37	-0.42	0.16	0.82	1.13	-0.22	-0.16	-0.26	-0.43	0.15	-0.38	1.37	-0.51	7	0	0.02	0.99	1	-6.86	0.89	2.95	0.0066	0.012	-2.87	0.09	0.28	0.78	0.99	-6.48
Q5T5X7	BEN domain-containing protein 3 OS=Homo sapiens GN=BEND3 PE=1 SV=1	BEND3	-0.13	-0.53	0.36	-0.21	-0.24	0.2	0.52	-0.21	-0.57	0.03	0.06	0.06	-0.2	0.3	0.43	-0.07	-0.24	0.07	0.09	0.08	-0.17	-0.08	0.43	0.03	12	0.26	1.9	0.069	0.47	-5.13	0.57	4.21	0.00027	0.0013	0.19	0.21	1.51	0.14	0.66	-5.41
Q5TGY3	AT-hook DNA-binding motif-containing protein 1 OS=Homo sapiens GN=AHDC1 PE=1 SV=1	AHDC1	0.34	-0.13	0.19	-0.03	-0.43	0.43	0.23	0.04	0.09	-0.1	0.19	-0.03	-0.03	-0.02	0.2	-0.1	-0.38	-0.29	-0.31	-0.24	0.03	-0.48	1.04	-0.22	11	-0.03	-0.19	0.85	0.94	-6.84	0.32	1.8	0.083	0.11	-5.14	-0.03	-0.19	0.85	0.99	-6.5
Q5VUA4	Zinc finger protein 318 OS=Homo sapiens GN=ZNF318 PE=1 SV=2	ZNF318	0.05	0.03	0.11	-0.17	0.01	0.44	0.19	-0.14	0.02	-0.26	-0.28	-0.12	0.28	-0.36	0.66	-0.39	-0.2	-0.33	-0.02	0.08	0.13	-0.31	0.85	-0.25	3	-0.18	-1.09	0.29	0.73	-6.26	0.2	1.23	0.23	0.26	-5.95	-0.21	-1.28	0.21	0.75	-5.72
Q658Y4	Protein FAM91A1 OS=Homo sapiens GN=FAM91A1 PE=1 SV=3	FAM91A1	0.31	-2.15	0.84	0.78	0.13	0.14	1.92	0.58	-0.32	-0.43	0.87	-0.71	-1.82	-1.37	1.67	-0.12	0.34	-0.42	-0.27	-0.19	0.22	-1.48	2.02	-0.54	1	-0.76	-1.85	0.075	0.49	-5.2	1.36	3.31	0.0027	0.0064	-2.04	0.15	0.38	0.71	0.99	-6.45
Q6ISB3	Grainyhead-like protein 2 homolog OS=Homo sapiens GN=GRHL2 PE=1 SV=1	GRHL2	-0.01	-0.45	0.55	0.14	-0.32	-0.11	0.37	-0.11	0.03	-0.1	-0.18	0.18	-0.05	-0.01	0.17	0	-0.13	-0.08	-0.08	0.14	-0.04	-0.22	0.2	0.12	24	-0.07	-0.64	0.53	0.83	-6.65	0.26	2.19	0.037	0.054	-4.45	0.17	1.41	0.17	0.69	-5.55
Q6N021	Methylcytosine dioxygenase TET2 OS=Homo sapiens GN=TET2 PE=1 SV=3	TET2	0.81	0.3	0.25	-0.34	0.22	0.15	-0.09	-1.2	-0.03	0.1	-0.23	-0.02	0.12	0.02	0.41	-0.35	0.04	0.27	0.2	-0.34	-0.21	-0.45	0.78	-0.41	6	-0.09	-0.47	0.64	0.86	-6.74	0.06	0.31	0.76	0.78	-6.66	-0.6	-3.06	0.0051	0.13	-2.47
Q6NXG1	Epithelial splicing regulatory protein 1 OS=Homo sapiens GN=ESRP1 PE=1 SV=2	ESRP1	0.11	-0.12	0.13	-0.01	-0.06	0.26	0.2	0.05	-0.17	-0.18	0.07	-0.15	-0.01	-0.11	0.49	-0.22	-0.24	-0.21	-0.29	-0.27	0.12	-0.2	0.79	0.01	11	-0.05	-0.35	0.73	0.89	-6.8	0.27	1.86	0.074	0.096	-5.04	-0.06	-0.38	0.71	0.99	-6.45
Q6PJG2	ELM2 and SANT domain-containing protein 1 OS=Homo sapiens GN=ELMSAN1 PE=1 SV=2	ELMSAN1	-0.09	-0.58	0.99	0.37	-0.48	-0.06	0.81	0.1	-0.73	-0.26	0.49	-0.16	-0.4	0.08	0.82	-0.12	-0.49	-0.53	-0.43	-0.38	0.07	-0.31	1.52	-0.23	6	0.08	0.37	0.71	0.89	-6.79	1.06	4.81	5.5e-05	0.00063	1.72	0.29	1.3	0.2	0.75	-5.69
Q6UN15	Pre-mRNA 3-end-processing factor FIP1 OS=Homo sapiens GN=FIP1L1 PE=1 SV=1	FIP1L1	0.27	-0.06	0.34	-0.09	-0.59	0.18	0.56	-0.03	-0.23	-0.11	0.47	-0.21	-0.52	-0.21	0.8	-0.16	-0.37	-0.01	-0.22	-0.49	-0.06	-0.24	1.27	-0.29	5	0.17	0.95	0.35	0.76	-6.4	0.79	4.32	0.0002	0.0012	0.46	0.04	0.19	0.85	0.99	-6.5
Q6UXN9	WD repeat-containing protein 82 OS=Homo sapiens GN=WDR82 PE=1 SV=1	WDR82	0.03	-0.56	0.39	0.07	-0.01	0.15	0.66	0.17	-0.63	-0.27	0.55	-0.11	-0.24	-0.15	0.68	-0.2	-0.44	-0.35	-0.37	-0.38	0.11	-0.34	1.44	-0.21	6	-0.06	-0.28	0.78	0.91	-6.82	0.75	3.78	0.00081	0.0028	-0.89	0.09	0.43	0.67	0.99	-6.43
Q6W2J9	BCL-6 corepressor OS=Homo sapiens GN=BCOR PE=1 SV=1	BCOR	-0.13	-0.39	0.51	0	-0.57	-0.25	0.76	0.22	-0.38	-0.11	0.06	0.2	-0.06	-0.08	0.41	0.15	-0.17	-0.02	-0.32	0.05	-0.05	-0.17	0.41	-0.07	4	0.06	0.43	0.67	0.86	-6.76	0.53	3.79	0.0008	0.0028	-0.88	0.32	2.29	0.031	0.31	-4.11
Q6ZRV2	Protein FAM83H OS=Homo sapiens GN=FAM83H PE=1 SV=3	FAM83H	0.25	-0.34	0.75	0.29	-0.21	0.26	0.71	0.11	-0.8	-0.83	0.61	-1.11	-0.46	-0.31	1.4	-0.6	-0.13	-0.09	-0.19	-0.32	0.15	-0.44	1.4	-0.12	27	-0.09	-0.34	0.73	0.89	-6.8	0.98	3.78	0.00082	0.0028	-0.9	-0.09	-0.35	0.73	0.99	-6.46
Q7LBC6	Lysine-specific demethylase 3B OS=Homo sapiens GN=KDM3B PE=1 SV=2	KDM3B	0.3	-0.38	0.73	0.2	-0.29	0.09	0.97	-0.15	-0.9	-0.98	0.43	0.04	0.26	-0.73	0.86	-0.52	-0.06	-0.62	-0.36	-0.25	0.24	-0.27	1.46	-0.09	2	-0.41	-1.65	0.11	0.57	-5.52	0.76	3.09	0.0047	0.0095	-2.56	-0.05	-0.22	0.83	0.99	-6.5
Q7LFL8	CXXC-type zinc finger protein 5 OS=Homo sapiens GN=CXXC5 PE=1 SV=1	CXXC5	-0.04	-0.49	0.41	0.35	0.07	0.07	0.23	0.26	-0.2	-0.08	0.24	-0.06	-0.03	-0.09	0.14	-0.25	-0.22	-0.45	-0.55	0.01	0.22	-0.45	0.9	0	4	-0.22	-1.27	0.21	0.67	-6.05	0.26	1.53	0.14	0.17	-5.56	0.08	0.49	0.63	0.96	-6.4
Q7Z3K3	Pogo transposable element with ZNF domain OS=Homo sapiens GN=POGZ PE=1 SV=2	POGZ	-0.14	0.19	1	0.25	-0.57	0.02	0.65	-0.2	-0.45	-0.1	0.4	-0.58	-0.03	-0.74	0.42	-0.46	-0.33	0.11	-0.07	0.09	-0.24	-0.15	0.99	-0.08	2	0.18	1	0.33	0.75	-6.35	0.86	4.71	7.2e-05	0.00076	1.45	0.13	0.72	0.48	0.92	-6.26
Q7Z4H3	HD domain-containing protein 2 OS=Homo sapiens GN=HDDC2 PE=1 SV=1	HDDC2	0.23	-0.01	0.11	-0.05	0.35	-0.09	0.04	-0.1	-0.19	-0.29	0.16	-0.24	0.07	-0.23	0.32	-0.19	0.3	-0.02	-0.01	-0.2	0.05	-0.35	0.47	-0.15	10	-0.3	-2.29	0.03	0.32	-4.41	0.05	0.36	0.72	0.75	-6.64	-0.29	-2.22	0.035	0.31	-4.23
Q7Z5J4	Retinoic acid-induced protein 1 OS=Homo sapiens GN=RAI1 PE=1 SV=2	RAI1	-0.02	-0.42	0.36	-0.09	-0.15	0.08	0.35	-0.01	-0.01	-0.23	0.38	-0.15	-0.07	-0.22	0.41	-0.08	-0.24	-0.1	-0.2	-0.1	-0.03	-0.4	0.84	0.12	4	-0.13	-1	0.33	0.75	-6.36	0.44	3.48	0.0018	0.0048	-1.64	0.04	0.28	0.78	0.99	-6.48
Q86U70	LIM domain-binding protein 1 OS=Homo sapiens GN=LDB1 PE=1 SV=2	LDB1	0.19	-0.32	0.69	0.26	0.17	0.12	0.7	0.11	0.21	-0.05	0.53	0.07	0.03	0.2	0.46	0.23	-1.24	-0.89	-0.94	-0.69	0.14	-1.33	2	-0.68	3	-0.3	-0.86	0.4	0.77	-6.49	0.66	1.89	0.069	0.092	-4.99	-0.03	-0.1	0.92	0.99	-6.52
Q86UE8	Serine/threonine-protein kinase tousled-like 2 OS=Homo sapiens GN=TLK2 PE=1 SV=2	TLK2	0.05	-0.9	0.76	0.22	-0.3	-0.08	0.4	-0.04	-0.35	-0.06	0.42	-0.16	0.07	-0.19	0.47	0.09	-0.48	-0.29	-0.36	0	0.08	-0.4	1.28	-0.23	3	-0.16	-0.86	0.4	0.77	-6.49	0.65	3.41	0.0021	0.0054	-1.81	0.14	0.71	0.49	0.92	-6.27
Q86UU0	B-cell CLL/lymphoma 9-like protein OS=Homo sapiens GN=BCL9L PE=1 SV=1	BCL9L	0.2	-0.98	0.77	0.35	-0.33	-0.3	0.58	0.33	-0.11	-0.43	0.4	-0.21	-0.11	-0.22	0.68	0.07	-0.4	-0.6	-0.47	-0.18	0.15	-0.47	1.23	0.06	9	-0.4	-1.96	0.061	0.47	-5.01	0.63	3.08	0.0049	0.0098	-2.59	0.17	0.84	0.41	0.88	-6.17
Q86VP1	Tax1-binding protein 1 OS=Homo sapiens GN=TAX1BP1 PE=1 SV=2	TAX1BP1	0.57	-0.19	-0.21	0.2	0.06	0.3	0.13	-0.31	-0.08	-0.01	-0.29	-0.56	0.21	0.64	0.37	-0.57	0.33	0.63	0.7	0	-0.65	-0.89	0.28	-0.66	28	0.01	0.04	0.97	0.99	-6.86	0.09	0.38	0.71	0.74	-6.63	-0.39	-1.6	0.12	0.6	-5.28
Q86X55	Histone-arginine methyltransferase CARM1 OS=Homo sapiens GN=CARM1 PE=1 SV=3	CARM1	0.22	-0.52	0.3	-0.15	-0.15	0.13	0.66	0.15	-0.32	-0.56	0.31	-0.34	-0.2	-0.45	0.77	-0.07	-0.1	-0.12	0.04	-0.39	0.15	-0.5	1.11	0.02	4	-0.27	-1.66	0.11	0.57	-5.51	0.6	3.69	0.001	0.0032	-1.13	-0.06	-0.4	0.7	0.99	-6.44
Q86Y56	Dynein assembly factor 5, axonemal OS=Homo sapiens GN=DNAAF5 PE=1 SV=4	DNAAF5	0.07	-0.27	0.64	0.19	-0.24	0.12	0.82	0.03	-0.36	-0.77	0.93	-0.84	-0.64	0.16	1.01	-0.15	-0.3	-0.37	-0.44	-0.25	-0.02	-0.59	1.49	-0.21	8	-0.04	-0.17	0.87	0.94	-6.84	0.99	4.24	0.00025	0.0013	0.25	0.04	0.18	0.86	0.99	-6.5
Q86YT6	E3 ubiquitin-protein ligase MIB1 OS=Homo sapiens GN=MIB1 PE=1 SV=1	MIB1	0.7	1.04	-1	-0.3	0.57	0.47	-1.18	-0.47	0.45	0.24	0.24	-0.64	0.21	-0.37	0.47	-0.62	0.3	0.06	-0.18	-0.73	0.26	-0.15	0.97	-0.35	14	-0.2	-0.72	0.48	0.8	-6.6	-0.53	-1.88	0.071	0.093	-5.01	-0.93	-3.33	0.0026	0.097	-1.84
Q8IU81	Interferon regulatory factor 2-binding protein 1 OS=Homo sapiens GN=IRF2BP1 PE=1 SV=1	IRF2BP1	-0.13	-0.32	0.65	-0.07	-0.58	-0.03	0.61	0.33	-0.35	-0.29	0.1	-0.22	-0.05	0.24	0.53	-0.24	-0.5	-0.19	-0.19	0.02	-0.05	-0.35	0.89	0.18	7	0.12	0.72	0.48	0.8	-6.6	0.71	4.27	0.00023	0.0012	0.33	0.28	1.68	0.11	0.56	-5.16
Q8IUH3	RNA-binding protein 45 OS=Homo sapiens GN=RBM45 PE=1 SV=1	RBM45	-0.07	0.11	-0.05	-0.38	0.03	0.45	-0.12	0.06	-0.21	-0.07	0.06	-0.16	-0.14	-0.02	0.57	-0.12	-0.15	-0.08	-0.08	-0.34	0.13	0.01	0.8	-0.23	5	0.14	0.95	0.35	0.76	-6.4	0.27	1.85	0.076	0.098	-5.07	-0.13	-0.88	0.38	0.88	-6.13
Q8IVH2	Forkhead box protein P4 OS=Homo sapiens GN=FOXP4 PE=1 SV=1	FOXP4	-0.31	-0.94	1.05	0.76	-1.07	-0.45	0.7	0.43	-0.47	0.42	0.07	-0.17	0.18	0.13	-0.1	-0.01	-0.67	-0.38	-0.31	0.34	-0.12	-0.24	0.87	0.31	4	0.17	0.66	0.51	0.82	-6.64	0.79	3.13	0.0043	0.0088	-2.47	0.69	2.72	0.011	0.18	-3.21
Q8IVM0	Coiled-coil domain-containing protein 50 OS=Homo sapiens GN=CCDC50 PE=1 SV=1	CCDC50	0.41	-0.17	0.62	0.43	-0.09	-0.29	0.42	-0.13	-0.19	-0.68	0.61	-0.73	-0.27	-0.1	0.66	0.02	-0.06	-0.09	-0.16	-0.6	0.14	-0.79	1.66	-0.61	1	-0.34	-1.44	0.16	0.61	-5.83	0.64	2.7	0.012	0.02	-3.43	-0.26	-1.1	0.28	0.81	-5.92
Q8IWX8	Calcium homeostasis endoplasmic reticulum protein OS=Homo sapiens GN=CHERP PE=1 SV=3	CHERP	-0.09	-0.43	0.59	-0.08	-0.36	0.4	0.74	0.08	-0.64	-0.3	0.4	-0.35	-0.43	-0.15	1.04	-0.32	-0.41	-0.18	-0.06	-0.15	-0.04	-0.14	0.9	-0.02	9	0.2	1.19	0.25	0.69	-6.15	0.93	5.64	6.1e-06	0.00023	3.86	0.19	1.14	0.27	0.8	-5.88
Q8IX01	SURP and G-patch domain-containing protein 2 OS=Homo sapiens GN=SUGP2 PE=1 SV=2	SUGP2	-0.11	0.27	0.19	-0.06	-0.32	0.2	0.08	0.25	-0.36	-0.11	0.39	-0.27	-0.14	0.02	0.57	-0.44	-0.36	-0.08	-0.06	-0.39	0.08	-0.08	0.94	-0.2	10	0.24	1.55	0.13	0.61	-5.68	0.55	3.6	0.0013	0.0037	-1.34	0.02	0.12	0.91	0.99	-6.51
Q8IX07	Zinc finger protein ZFPM1 OS=Homo sapiens GN=ZFPM1 PE=1 SV=2	ZFPM1	-0.04	-0.49	0.57	-0.07	-0.4	-0.19	0.78	-0.15	-0.05	-0.08	-0.17	0.15	-0.32	-0.11	0.44	0.13	-0.27	-0.04	-0.01	0.21	-0.17	-0.1	0.29	0.06	7	0.04	0.28	0.78	0.91	-6.82	0.52	3.76	0.00087	0.0028	-0.95	0.26	1.89	0.069	0.44	-4.82
Q8IX12	Cell division cycle and apoptosis regulator protein 1 OS=Homo sapiens GN=CCAR1 PE=1 SV=2	CCAR1	-0.06	-0.41	0.55	-0.01	-0.35	0.18	0.78	0.03	-0.64	-0.42	0.23	-0.43	-0.22	-0.12	0.97	-0.19	-0.23	0.05	-0.21	-0.1	-0.01	-0.26	0.92	-0.04	10	0.09	0.51	0.61	0.85	-6.72	0.79	4.59	9.7e-05	0.00087	1.16	0.13	0.73	0.47	0.92	-6.25
Q8IXT5	RNA-binding protein 12B OS=Homo sapiens GN=RBM12B PE=1 SV=2	RBM12B	0.16	0.38	-0.32	-0.44	0.12	0.53	-0.13	-0.09	-0.45	0.08	0.68	-0.27	-0.4	-0.13	0.64	-0.32	-0.3	0	-0.08	-0.58	0.2	0.07	1.09	-0.43	26	0.26	1.34	0.19	0.65	-5.97	0.43	2.15	0.041	0.058	-4.53	-0.24	-1.23	0.23	0.77	-5.77
Q8IY67	Ribonucleoprotein PTB-binding 1 OS=Homo sapiens GN=RAVER1 PE=1 SV=1	RAVER1	0.09	-0.13	0.25	-0.08	0.03	0.37	0.39	0.09	-0.4	-0.14	0.39	-0.17	-0.13	-0.17	0.72	-0.09	-0.43	-0.25	-0.37	-0.44	0.1	-0.31	1.03	-0.34	9	0.02	0.11	0.91	0.95	-6.85	0.53	2.98	0.0061	0.011	-2.8	-0.05	-0.28	0.78	0.99	-6.48
Q8N1F7	Nuclear pore complex protein Nup93 OS=Homo sapiens GN=NUP93 PE=1 SV=2	NUP93	0.43	-0.26	0.54	0.22	-0.26	-0.32	0.75	0	-0.68	-0.91	0.78	-0.9	-0.47	-0.5	1.27	-0.57	0.37	-0.21	-0.2	-0.02	0.29	-0.4	0.98	0.06	5	-0.38	-1.56	0.13	0.61	-5.66	0.74	3.02	0.0056	0.011	-2.71	-0.15	-0.62	0.54	0.94	-6.33
Q8N1G0	Zinc finger protein 687 OS=Homo sapiens GN=ZNF687 PE=1 SV=1	ZNF687	-0.72	-0.06	0.96	0.23	-0.72	0.02	0.8	0.16	-1.05	-0.1	0.23	0.03	-0.52	0.32	0.71	-0.15	-0.17	-0.04	0.03	-0.23	-0.05	0.09	0.43	-0.19	5	0.58	3.34	0.0025	0.055	-2.1	1.07	6.16	1.6e-06	0.00016	5.18	0.51	2.96	0.0065	0.14	-2.7
Q8N2W9	E3 SUMO-protein ligase PIAS4 OS=Homo sapiens GN=PIAS4 PE=1 SV=1	PIAS4	0.13	-0.22	0.35	0.03	-0.32	-0.06	0.35	0.01	-0.27	-0.35	-0.44	-1.13	0.09	0.92	0.74	-0.12	-0.2	-0.22	-0.19	0.27	-0.11	-0.43	0.89	0.27	3	0.05	0.21	0.84	0.93	-6.84	0.39	1.62	0.12	0.14	-5.43	0	0.01	0.99	1	-6.52
Q8N684	Cleavage and polyadenylation specificity factor subunit 7 OS=Homo sapiens GN=CPSF7 PE=1 SV=1	CPSF7	0.09	0.01	0.09	-0.19	-0.02	0.45	0.23	-0.02	-0.33	-0.12	0.38	-0.25	-0.34	-0.08	0.71	-0.36	-0.39	-0.17	-0.28	-0.32	0.15	-0.16	1.09	-0.17	12	0.13	0.74	0.46	0.79	-6.58	0.51	2.92	0.0072	0.013	-2.95	-0.08	-0.44	0.66	0.99	-6.42
Q8N9R8	Protein SCAI OS=Homo sapiens GN=SCAI PE=1 SV=2	SCAI	0.11	-0.24	0.99	0.21	-0.6	-0.12	1.05	0.12	-0.11	-0.1	0.62	-0.54	-1.42	0.01	0.45	-0.08	-0.57	-0.23	-0.09	-0.02	-0.2	-0.24	0.89	0.1	3	0.31	1.5	0.15	0.61	-5.75	1.11	5.35	1.3e-05	0.00029	3.11	0.43	2.05	0.05	0.38	-4.54
Q8NEY8	Periphilin-1 OS=Homo sapiens GN=PPHLN1 PE=1 SV=2	PPHLN1	-0.12	0	0.01	-0.29	0.18	0.53	0.27	-0.08	-0.52	0.09	0.6	-0.33	-0.47	-0.27	0.92	-0.21	-0.39	-0.29	-0.15	-0.41	0.25	-0.14	1.19	-0.36	4	0.17	0.86	0.4	0.77	-6.48	0.65	3.34	0.0025	0.006	-1.97	-0.1	-0.53	0.6	0.94	-6.38
Q8NFD5	AT-rich interactive domain-containing protein 1B OS=Homo sapiens GN=ARID1B PE=1 SV=2	ARID1B	-0.44	-0.87	0.91	-0.1	-0.27	0.03	0.73	0.17	-0.43	0.04	0.14	0.17	-0.37	0.03	0.2	0.12	-0.41	0.03	-0.09	0.2	-0.41	-0.02	0.57	0.09	6	0.26	1.52	0.14	0.61	-5.72	0.8	4.66	8e-05	0.00081	1.34	0.5	2.9	0.0074	0.14	-2.82
Q8TAA9	Vang-like protein 1 OS=Homo sapiens GN=VANGL1 PE=1 SV=1	VANGL1	-0.09	-0.37	0.36	0.4	-0.39	-0.3	0.42	0.04	0.07	-0.11	-0.3	0.02	0.05	0.13	0.16	-0.1	0.11	-0.1	-0.06	0.09	0	-0.47	0.3	0.16	15	-0.16	-1.16	0.25	0.7	-6.18	0.19	1.35	0.19	0.22	-5.81	0.14	1.01	0.32	0.84	-6.02
Q8TAQ2	SWI/SNF complex subunit SMARCC2 OS=Homo sapiens GN=SMARCC2 PE=1 SV=1	SMARCC2	-0.22	-0.68	1.14	0.19	-0.78	-0.2	0.91	0.12	-0.76	-0.33	0.57	-0.56	-0.55	0.51	0.86	-0.56	-0.54	-0.11	-0.24	0.39	-0.36	-0.1	0.99	0.31	12	0.38	1.74	0.094	0.56	-5.39	1.24	5.65	6e-06	0.00023	3.88	0.52	2.36	0.026	0.3	-3.97
Q8WVV4	Protein POF1B OS=Homo sapiens GN=POF1B PE=1 SV=3	POF1B	0.43	0.12	-0.22	-0.07	0.59	0.32	0.18	0.05	-0.18	-0.57	0.93	-0.53	-0.25	-0.72	0.72	-0.29	0.27	-0.47	-0.49	-0.63	0.28	-0.53	1.43	-0.36	12	-0.5	-1.9	0.068	0.47	-5.11	0.24	0.9	0.37	0.41	-6.3	-0.49	-1.88	0.071	0.44	-4.83
Q8WWM7	Ataxin-2-like protein OS=Homo sapiens GN=ATXN2L PE=1 SV=2	ATXN2L	0.11	-0.61	0.86	0.28	-0.17	-0.12	0.87	0.12	-1.04	-1.01	0.57	-0.95	-0.69	-0.35	1.53	-0.42	0.06	-0.03	-0.15	-0.24	0.33	-0.12	1.05	0.1	10	-0.14	-0.53	0.6	0.85	-6.71	1.02	3.91	0.00059	0.0022	-0.58	0.05	0.18	0.86	0.99	-6.51
Q8WXA9	Splicing regulatory glutamine/lysine-rich protein 1 OS=Homo sapiens GN=SREK1 PE=1 SV=1	SREK1	-0.23	-0.31	0.56	-0.13	-0.22	0.41	0.6	0.04	-0.77	-0.25	0.37	-0.23	-0.26	-0.18	0.85	-0.04	-0.37	-0.17	-0.36	-0.2	0.17	-0.14	1.15	-0.31	3	0.17	0.9	0.38	0.76	-6.45	0.8	4.25	0.00024	0.0013	0.27	0.13	0.7	0.49	0.92	-6.27
Q8WXF1	Paraspeckle component 1 OS=Homo sapiens GN=PSPC1 PE=1 SV=1	PSPC1	0.02	0.27	-0.04	-0.36	0.07	0.82	0.19	0.15	-0.63	-0.09	0.76	-0.39	-0.57	-0.06	0.67	-0.37	-0.53	-0.11	-0.15	-0.67	0.09	-0.06	1.45	-0.48	26	0.39	1.71	0.099	0.56	-5.43	0.74	3.25	0.0032	0.0071	-2.18	-0.09	-0.42	0.68	0.99	-6.43
Q92613	Protein Jade-3 OS=Homo sapiens GN=JADE3 PE=1 SV=1	JADE3	0.4	-0.63	-0.35	0.49	-0.17	0.07	0.2	-0.03	0.3	0.07	-0.94	-0.06	0.62	0.23	0.77	-0.88	0.25	0.03	0.01	-0.24	-0.34	-0.93	1.25	-0.13	4	-0.37	-1.29	0.21	0.67	-6.03	-0.02	-0.07	0.94	0.95	-6.71	-0.32	-1.11	0.28	0.81	-5.91
Q92754	Transcription factor AP-2 gamma OS=Homo sapiens GN=TFAP2C PE=1 SV=1	TFAP2C	0.44	-0.11	0.61	-0.09	-0.22	-0.04	-0.03	-0.39	0.08	-0.04	0.13	-0.37	-0.13	0.09	0.54	-0.39	-0.23	0.07	0.08	-0.04	-0.11	-0.44	0.55	0.02	5	-0.05	-0.3	0.77	0.9	-6.81	0.34	2.11	0.045	0.063	-4.61	-0.18	-1.13	0.27	0.8	-5.89
Q92769	Histone deacetylase 2 OS=Homo sapiens GN=HDAC2 PE=1 SV=2	HDAC2	-0.12	-0.65	1.21	0.53	-0.54	-0.15	0.96	0.18	-0.45	-0.27	0.41	-0.23	-0.3	0.21	0.93	-0.23	-0.84	-0.8	-0.58	-0.3	-0.01	-0.59	1.74	-0.11	5	0	0.01	0.99	1	-6.86	1.15	4.43	0.00015	0.0011	0.74	0.35	1.34	0.19	0.73	-5.65
Q92785	Zinc finger protein ubi-d4 OS=Homo sapiens GN=DPF2 PE=1 SV=2	DPF2	-0.26	-0.56	1.04	0.56	-0.45	-0.1	0.31	0.3	-0.42	-0.13	0.1	0.13	-0.19	0.27	0.32	0.08	-0.5	0.26	0.09	-0.4	-0.21	-0.12	0.46	-0.57	3	0.28	1.45	0.16	0.61	-5.83	0.73	3.76	0.00086	0.0028	-0.94	0.36	1.84	0.078	0.47	-4.91
Q92793	CREB-binding protein OS=Homo sapiens GN=CREBBP PE=1 SV=3	CREBBP	0.42	-0.82	0.56	0.22	0.21	-0.48	-0.02	-0.03	0.23	-0.53	-0.47	-0.18	0.58	-0.08	0.38	0.01	0.2	-0.21	-0.17	0.17	0.15	-0.65	0.3	0.22	4	-0.76	-4.93	4e-05	0.0033	1.94	-0.2	-1.32	0.2	0.23	-5.85	-0.23	-1.51	0.14	0.66	-5.41
Q92804	TATA-binding protein-associated factor 2N OS=Homo sapiens GN=TAF15 PE=1 SV=1	TAF15	0.35	0.3	-0.29	-0.46	0.12	0.61	-0.21	-0.12	-0.43	0.01	0.33	-0.12	-0.31	-0.14	0.53	-0.2	-0.17	-0.06	-0.14	-0.65	0.31	0.1	0.99	-0.35	8	0.16	0.81	0.42	0.77	-6.52	0.22	1.13	0.27	0.3	-6.06	-0.29	-1.49	0.15	0.67	-5.44
Q92805	Golgin subfamily A member 1 OS=Homo sapiens GN=GOLGA1 PE=1 SV=3	GOLGA1	0.25	-0.03	-0.15	-0.13	0.03	0.14	0.13	-0.18	-0.02	-0.31	-0.08	-0.11	0.36	-0.12	0.29	0.04	0.4	0.18	-0.09	-0.01	0.08	-0.54	0.05	-0.19	7	-0.3	-2.21	0.036	0.36	-4.57	-0.16	-1.17	0.25	0.28	-6.03	-0.28	-2.07	0.049	0.38	-4.51
Q92817	Envoplakin OS=Homo sapiens GN=EVPL PE=1 SV=3	EVPL	0.22	-0.37	0.79	0.58	-0.61	-0.47	0.75	-0.03	-0.68	-0.56	0.8	-0.68	-0.8	-0.32	1.37	-0.78	0.4	-0.13	-0.27	-0.03	0.11	-0.3	1.24	-0.22	8	-0.13	-0.51	0.61	0.85	-6.72	1.01	3.99	0.00048	0.002	-0.37	0.04	0.14	0.89	0.99	-6.51
Q92841	Probable ATP-dependent RNA helicase DDX17 OS=Homo sapiens GN=DDX17 PE=1 SV=2	DDX17	0.12	0.42	-0.08	-0.33	0.1	0.62	-0.06	0.02	-0.47	0.04	0.72	-0.32	-0.53	-0.16	0.41	-0.36	-0.41	-0.1	-0.18	-0.6	0.19	0.04	1.27	-0.35	26	0.31	1.46	0.16	0.61	-5.8	0.51	2.42	0.023	0.034	-4.02	-0.16	-0.75	0.46	0.92	-6.24
Q92879	CUGBP Elav-like family member 1 OS=Homo sapiens GN=CELF1 PE=1 SV=2	CELF1	0	-0.07	0.21	-0.03	-0.03	0.34	0.33	-0.14	-0.25	0.07	0.25	-0.19	-0.26	-0.18	0.72	-0.16	-0.19	-0.35	-0.34	-0.46	0.04	-0.27	1.02	-0.06	7	0.04	0.22	0.83	0.93	-6.83	0.48	2.96	0.0065	0.012	-2.85	-0.06	-0.38	0.71	0.99	-6.45
Q92882	Osteoclast-stimulating factor 1 OS=Homo sapiens GN=OSTF1 PE=1 SV=2	OSTF1	0.38	-0.23	0.81	0.14	0.35	0.1	0.63	-0.28	-0.96	0.39	0.99	-0.63	-1.02	-0.93	0.76	-0.79	0.01	-0.22	-0.3	-0.18	0.13	-0.39	1.34	-0.11	4	-0.03	-0.1	0.92	0.95	-6.85	0.89	3.28	0.003	0.0068	-2.12	-0.12	-0.46	0.65	0.97	-6.42
Q92900	Regulator of nonsense transcripts 1 OS=Homo sapiens GN=UPF1 PE=1 SV=2	UPF1	0.2	-0.3	0.2	0.1	0.03	0.17	0.39	0.02	-0.45	-0.41	0.16	-0.71	-0.13	-0.23	0.91	-0.12	0.03	-0.02	-0.09	-0.36	0.13	-0.31	0.83	-0.04	26	-0.15	-0.89	0.38	0.76	-6.45	0.43	2.52	0.018	0.029	-3.81	-0.16	-0.91	0.37	0.88	-6.11
Q92925	SWI/SNF-related matrix-associated actin-dependent regulator of chromatin subfamily D member 2 OS=Homo sapiens GN=SMARCD2 PE=1 SV=3	SMARCD2	-0.28	-0.57	0.93	0.24	-0.52	-0.11	0.77	0.07	-0.55	-0.11	0.19	-0.02	-0.43	0.28	0.46	-0.14	-0.48	-0.16	-0.16	-0.01	-0.06	-0.21	0.8	0.08	14	0.24	1.48	0.15	0.61	-5.78	0.89	5.43	1.1e-05	0.00027	3.3	0.43	2.62	0.015	0.2	-3.44
Q92945	Far upstream element-binding protein 2 OS=Homo sapiens GN=KHSRP PE=1 SV=4	KHSRP	0.05	-0.11	0.09	-0.3	-0.02	0.51	0.25	0.08	-0.46	-0.15	0.21	-0.25	-0.3	-0.11	0.74	-0.17	-0.29	-0.1	-0.17	-0.33	0.17	-0.09	0.91	-0.19	31	0.13	0.83	0.41	0.77	-6.51	0.48	2.98	0.0062	0.012	-2.81	-0.05	-0.32	0.75	0.99	-6.47
Q92973	Transportin-1 OS=Homo sapiens GN=TNPO1 PE=1 SV=2	TNPO1	0.19	-0.42	0.66	0.21	-0.32	0.08	0.85	0.13	-0.73	-0.42	0.76	-0.58	-0.52	-0.29	0.95	-0.47	-0.13	-0.37	-0.23	-0.09	0.08	-0.43	1.18	-0.09	7	-0.07	-0.37	0.72	0.89	-6.79	0.93	4.8	5.7e-05	0.00063	1.69	0.09	0.46	0.65	0.97	-6.41
Q969G3	SWI/SNF-related matrix-associated actin-dependent regulator of chromatin subfamily E member 1 OS=Homo sapiens GN=SMARCE1 PE=1 SV=2	SMARCE1	-0.73	-0.74	1.26	0.55	-1.08	-0.35	0.86	0.25	-0.8	-0.05	0.14	-0.05	-0.52	0.5	0.63	-0.11	-0.46	0.09	0.02	0.14	-0.06	-0.03	0.5	0.03	5	0.51	2.33	0.028	0.32	-4.33	1.18	5.36	1.3e-05	0.00029	3.14	0.74	3.38	0.0023	0.094	-1.72
Q96AE4	Far upstream element-binding protein 1 OS=Homo sapiens GN=FUBP1 PE=1 SV=3	FUBP1	0.13	-0.09	0.06	-0.33	-0.01	0.51	0.16	-0.01	-0.4	-0.1	0.23	-0.24	-0.32	-0.07	0.68	-0.22	-0.31	-0.07	-0.11	-0.3	0.15	-0.06	0.86	-0.16	19	0.15	0.95	0.35	0.76	-6.4	0.44	2.84	0.0086	0.015	-3.11	-0.08	-0.53	0.6	0.94	-6.38
Q96B96	Promethin OS=Homo sapiens GN=TMEM159 PE=1 SV=2	TMEM159	0.41	-0.02	-0.04	-0.05	0.26	-0.15	-0.08	-0.2	-0.07	0.01	-0.22	-0.15	0.4	0.19	0.19	-0.27	0.37	0.06	0.09	-0.15	-0.11	-0.64	0.3	-0.12	4	-0.3	-2.29	0.031	0.32	-4.41	-0.17	-1.27	0.22	0.25	-5.91	-0.37	-2.75	0.011	0.18	-3.14
Q96CW1	AP-2 complex subunit mu OS=Homo sapiens GN=AP2M1 PE=1 SV=2	AP2M1	0.11	-0.46	0.63	0.44	-0.35	-0.37	1.1	0.21	-1.04	-0.56	0.74	-0.9	-0.25	-0.25	1.07	0.06	0.05	-0.09	-0.12	-0.41	0.02	-0.51	1.34	-0.48	5	-0.13	-0.55	0.59	0.84	-6.7	1.04	4.36	0.00018	0.0012	0.57	0.07	0.27	0.79	0.99	-6.48
Q96D46	60S ribosomal export protein NMD3 OS=Homo sapiens GN=NMD3 PE=1 SV=1	NMD3	0.52	-0.15	0.46	0.19	0	0.06	0.55	-0.05	-0.45	-0.49	0.7	-0.57	-0.11	-0.33	0.83	-0.37	-0.21	-0.35	-0.29	-0.49	0.03	-0.64	1.59	-0.44	13	-0.28	-1.21	0.24	0.69	-6.12	0.67	2.89	0.0076	0.014	-3	-0.25	-1.08	0.29	0.81	-5.94
Q96DH6	RNA-binding protein Musashi homolog 2 OS=Homo sapiens GN=MSI2 PE=1 SV=1	MSI2	0.24	-0.08	0.24	-0.12	0.01	0.23	0.11	-0.03	-0.32	0.07	0.1	-0.27	-0.08	-0.17	0.42	-0.14	-0.05	-0.07	-0.1	-0.5	0.02	-0.32	0.81	0	6	-0.03	-0.19	0.85	0.94	-6.84	0.29	2.03	0.053	0.072	-4.76	-0.15	-1.01	0.32	0.84	-6.01
Q96E39	RNA binding motif protein, X-linked-like-1 OS=Homo sapiens GN=RBMXL1 PE=1 SV=1	RBMXL1	0.21	0.12	0.24	-0.56	0.01	0.39	-0.11	-0.08	-0.41	-0.05	0.6	-0.07	-0.98	-0.02	0.6	-0.28	-0.09	0.14	-0.01	-0.47	0.25	0.04	0.81	-0.27	2	0.27	1.49	0.15	0.61	-5.76	0.52	2.86	0.0082	0.015	-3.07	-0.12	-0.66	0.52	0.94	-6.31
Q96EB6	NAD-dependent protein deacetylase sirtuin-1 OS=Homo sapiens GN=SIRT1 PE=1 SV=2	SIRT1	-0.32	-0.64	1.01	0.11	-1.09	0	1.06	0.38	-0.89	-0.21	0.57	0.09	-1.11	0.06	0.43	0.22	-0.18	-0.36	-0.18	0	0.33	-0.02	0.68	0.06	5	0.35	1.59	0.12	0.59	-5.62	1.14	5.22	1.9e-05	0.00034	2.76	0.69	3.14	0.0041	0.13	-2.28
Q96EI5	Transcription elongation factor A protein-like 4 OS=Homo sapiens GN=TCEAL4 PE=1 SV=2	TCEAL4	0.25	-0.11	0.62	0.37	-0.1	0.08	0.69	0.23	-0.43	-0.51	0.79	-0.37	-0.28	-0.43	0.78	-0.37	-0.6	-0.54	-0.48	-0.57	0.26	-0.57	1.78	-0.47	3	-0.2	-0.76	0.46	0.78	-6.57	0.85	3.24	0.0033	0.0071	-2.21	-0.05	-0.17	0.86	0.99	-6.51
Q96EP5	DAZ-associated protein 1 OS=Homo sapiens GN=DAZAP1 PE=1 SV=1	DAZAP1	0.08	0.15	0.01	-0.21	0	0.42	-0.04	-0.02	-0.17	-0.11	0.12	-0.22	-0.14	-0.16	0.59	-0.28	-0.07	0.01	-0.1	-0.29	0.07	-0.05	0.55	-0.14	6	0.08	0.63	0.54	0.83	-6.66	0.23	1.71	0.1	0.12	-5.3	-0.16	-1.17	0.25	0.78	-5.84
Q96FJ2	Dynein light chain 2, cytoplasmic OS=Homo sapiens GN=DYNLL2 PE=1 SV=1	DYNLL2	0.58	-0.21	0.51	0.22	-0.22	0.09	0.64	-0.16	-0.1	-0.4	0.55	-0.53	-0.41	-0.5	0.79	-0.23	-0.25	-0.29	-0.35	-0.4	0	-0.47	1.34	-0.17	2	-0.23	-1.08	0.29	0.73	-6.27	0.65	3.09	0.0047	0.0095	-2.56	-0.14	-0.68	0.5	0.93	-6.29
Q96FZ2	Embryonic stem cell-specific 5-hydroxymethylcytosine-binding protein OS=Homo sapiens GN=HMCES PE=1 SV=1	HMCES	0.11	-0.25	0.45	0.09	0.08	0.39	0.6	0.15	-0.61	-0.4	0.7	-0.35	-0.22	-0.23	0.79	-0.28	-0.35	-0.45	-0.47	-0.49	0.08	-0.53	1.64	-0.46	8	-0.09	-0.41	0.69	0.88	-6.77	0.77	3.3	0.0028	0.0064	-2.07	-0.07	-0.3	0.76	0.99	-6.48
Q96GM5	SWI/SNF-related matrix-associated actin-dependent regulator of chromatin subfamily D member 1 OS=Homo sapiens GN=SMARCD1 PE=1 SV=2	SMARCD1	-0.08	-0.59	0.91	0.18	-1.23	-0.28	1.19	-0.2	-0.04	-0.48	-0.42	0.38	-0.57	0.06	0.53	0.2	-0.29	-0.4	-0.14	-0.04	0.32	-0.41	1.3	0.11	2	-0.03	-0.13	0.9	0.95	-6.85	0.88	3.4	0.0022	0.0055	-1.82	0.42	1.63	0.11	0.58	-5.23
Q96HA7	Tonsoku-like protein OS=Homo sapiens GN=TONSL PE=1 SV=2	TONSL	0.15	-0.33	0.16	0.01	0.02	0.03	0.34	-0.13	-0.12	-0.07	0.01	-0.13	0.06	0.02	0.27	-0.05	-0.14	-0.32	-0.41	0.04	0.06	-0.37	0.87	0.04	6	-0.18	-1.24	0.23	0.68	-6.1	0.2	1.38	0.18	0.21	-5.77	-0.04	-0.29	0.77	0.99	-6.48
Q96I24	Far upstream element-binding protein 3 OS=Homo sapiens GN=FUBP3 PE=1 SV=2	FUBP3	0.12	-0.07	0.07	-0.16	0.06	0.41	0.15	-0.01	-0.35	-0.29	0.41	-0.36	-0.22	-0.22	0.59	-0.31	-0.15	-0.11	-0.09	-0.25	0.17	-0.13	0.78	-0.06	19	0	-0.02	0.98	1	-6.86	0.38	2.65	0.014	0.022	-3.53	-0.13	-0.88	0.39	0.88	-6.14
Q96KR1	Zinc finger RNA-binding protein OS=Homo sapiens GN=ZFR PE=1 SV=2	ZFR	0.23	-0.02	0.5	0.07	-0.1	0.41	0.55	0.11	-0.66	-0.14	0.89	-0.6	-0.58	-0.23	0.89	-0.58	-0.55	-0.3	-0.36	-0.52	0.05	-0.43	1.75	-0.39	19	0.15	0.61	0.55	0.83	-6.67	0.98	3.92	0.00057	0.0022	-0.55	-0.05	-0.19	0.85	0.99	-6.5
Q96PK6	RNA-binding protein 14 OS=Homo sapiens GN=RBM14 PE=1 SV=2	RBM14	0.04	0.43	-0.31	-0.34	0.1	0.76	-0.04	0.09	-0.52	0.12	0.82	-0.34	-0.59	-0.04	0.5	-0.35	-0.54	-0.09	-0.15	-0.7	0.15	0.11	1.34	-0.46	28	0.44	1.93	0.064	0.47	-5.06	0.59	2.58	0.016	0.026	-3.69	-0.13	-0.55	0.59	0.94	-6.37
Q96PU8	Protein quaking OS=Homo sapiens GN=QKI PE=1 SV=1	QKI	0.15	-0.48	0.35	-0.31	0.29	0.36	-0.15	0.24	-0.77	-0.45	0.25	-0.35	0.13	-0.07	0.82	-0.1	-0.04	-0.12	-0.13	-0.32	0.29	-0.11	0.79	-0.27	3	-0.15	-0.78	0.44	0.78	-6.55	0.31	1.62	0.12	0.14	-5.44	-0.19	-0.99	0.33	0.84	-6.03
Q96RE7	Nucleus accumbens-associated protein 1 OS=Homo sapiens GN=NACC1 PE=1 SV=1	NACC1	-0.03	-0.35	0.65	0.32	-0.67	0.04	0.66	-0.06	-0.24	-0.14	-0.05	0.01	-0.11	0.08	0.33	-0.1	-0.29	-0.31	-0.17	0.01	-0.01	-0.29	0.64	0.05	7	0.06	0.43	0.67	0.86	-6.76	0.57	3.81	0.00077	0.0028	-0.83	0.26	1.77	0.088	0.5	-5.02
Q96RL1	BRCA1-A complex subunit RAP80 OS=Homo sapiens GN=UIMC1 PE=1 SV=2	UIMC1	0.36	-0.51	1.01	0.34	0.11	0.26	0.94	0.41	-0.6	-0.99	0.93	-0.53	-0.37	-0.17	1.38	-0.56	-0.79	-0.51	-0.72	-0.62	0.11	-0.97	2.2	-0.74	1	-0.28	-0.83	0.42	0.77	-6.51	1.16	3.37	0.0023	0.0058	-1.89	-0.09	-0.26	0.8	0.99	-6.49
Q96SI9	Spermatid perinuclear RNA-binding protein OS=Homo sapiens GN=STRBP PE=1 SV=1	STRBP	0.19	0.07	0.42	0.05	-0.16	0.27	0.44	0.05	0.03	0.06	0.23	-0.1	-0.26	0.18	0.3	0.02	-0.71	-0.5	-0.53	-0.67	-0.16	-0.58	1.85	-0.51	9	0.1	0.37	0.71	0.89	-6.79	0.63	2.45	0.021	0.032	-3.95	-0.02	-0.06	0.95	1	-6.52
Q96T60	Bifunctional polynucleotide phosphatase/kinase OS=Homo sapiens GN=PNKP PE=1 SV=1	PNKP	0.1	0.18	0.19	0.08	0.11	0.05	-0.05	-0.28	-0.04	0.02	0.1	-0.24	0	-0.06	0.19	-0.29	0.24	0.03	-0.14	-0.17	-0.09	-0.42	0.74	-0.26	24	-0.09	-0.68	0.51	0.82	-6.63	0.12	0.9	0.38	0.41	-6.3	-0.25	-1.9	0.069	0.44	-4.81
Q99426	Tubulin-folding cofactor B OS=Homo sapiens GN=TBCB PE=1 SV=2	TBCB	0.53	0	0.42	0.24	0.2	-0.14	0.79	0.4	-0.56	-1.21	0.78	-0.85	-0.55	-0.63	1.06	-0.16	0.49	-0.45	-0.69	-0.41	0.15	-0.34	1.47	-0.54	2	-0.51	-1.73	0.095	0.56	-5.4	0.6	2.04	0.052	0.071	-4.74	-0.26	-0.9	0.38	0.88	-6.12
Q99550	M-phase phosphoprotein 9 OS=Homo sapiens GN=MPHOSPH9 PE=1 SV=4	MPHOSPH9	0.33	0.17	0.06	0.12	0.06	0.14	-0.22	-0.17	-0.04	0.23	0.06	-0.28	0.5	-0.31	-0.19	-0.4	0.01	-0.14	-0.43	-0.08	-0.08	-0.4	1.18	-0.15	5	-0.18	-0.93	0.36	0.76	-6.42	-0.06	-0.28	0.78	0.8	-6.67	-0.29	-1.48	0.15	0.67	-5.45
Q99729	Heterogeneous nuclear ribonucleoprotein A/B OS=Homo sapiens GN=HNRNPAB PE=1 SV=2	HNRNPAB	0.05	-0.06	0.26	-0.2	0.02	0.4	0.24	-0.07	-0.45	-0.17	0.33	-0.32	-0.26	-0.17	0.75	-0.19	-0.3	-0.19	-0.21	-0.4	0.11	-0.11	1.13	-0.19	12	0.09	0.53	0.6	0.85	-6.72	0.56	3.35	0.0025	0.0059	-1.95	-0.09	-0.55	0.59	0.94	-6.37
Q99733	Nucleosome assembly protein 1-like 4 OS=Homo sapiens GN=NAP1L4 PE=1 SV=1	NAP1L4	0.28	0.09	-0.18	0	0.43	0.09	0.01	-0.19	0.09	-0.04	-0.01	-0.07	0.1	-0.11	0.38	-0.17	0.12	-0.07	-0.13	-0.23	-0.01	-0.39	0.31	-0.29	6	-0.24	-1.87	0.072	0.47	-5.17	-0.1	-0.82	0.42	0.46	-6.37	-0.33	-2.56	0.017	0.22	-3.57
Q99832	T-complex protein 1 subunit eta OS=Homo sapiens GN=CCT7 PE=1 SV=2	CCT7	0.64	-0.67	0.47	0.47	0.37	0.33	1.23	0.16	-0.9	-1.28	0.92	-1.46	-0.69	-0.28	1.54	-0.04	-0.12	-0.47	-0.5	-0.57	0.12	-0.64	1.89	-0.52	6	-0.41	-1.13	0.27	0.72	-6.22	1.02	2.85	0.0085	0.015	-3.11	-0.23	-0.64	0.53	0.94	-6.31
Q99873	Protein arginine N-methyltransferase 1 OS=Homo sapiens GN=PRMT1 PE=1 SV=2	PRMT1	0.23	-0.38	0.61	0.06	-0.15	0.24	0.72	-0.04	-0.61	-0.44	0.54	-0.39	-0.24	-0.1	0.82	-0.23	-0.24	-0.34	-0.21	-0.33	-0.1	-0.46	1.35	-0.3	7	-0.06	-0.34	0.74	0.89	-6.8	0.82	4.44	0.00014	0.001	0.78	-0.02	-0.11	0.91	0.99	-6.52
Q9BQE3	Tubulin alpha-1C chain OS=Homo sapiens GN=TUBA1C PE=1 SV=1	TUBA1C	-0.05	-1.49	1.25	1.04	0.01	-0.68	1.83	1.08	-0.54	-0.71	1.24	-0.97	-0.01	-1.02	1.9	-0.65	-2.11	-0.84	0.52	0	0.23	-1.27	2.35	-1.12	2	-0.59	-1.51	0.14	0.61	-5.73	1.93	4.95	3.8e-05	0.00047	2.09	0.31	0.79	0.44	0.89	-6.21
Q9BR76	Coronin-1B OS=Homo sapiens GN=CORO1B PE=1 SV=1	CORO1B	0.53	0.13	0.3	0.31	0.35	-0.08	0.16	0.03	-0.68	-0.93	0.9	-1.47	0.02	-0.73	1.11	-0.52	0.37	0.13	-0.03	-0.37	0.23	-0.45	1.06	-0.38	5	-0.46	-1.62	0.12	0.59	-5.57	0.45	1.59	0.12	0.15	-5.48	-0.54	-1.9	0.068	0.44	-4.8
Q9BRJ7	Protein syndesmos OS=Homo sapiens GN=NUDT16L1 PE=1 SV=1	NUDT16L1	-0.07	0.01	0.2	0.14	0.16	0.23	0.25	-0.03	-0.34	-0.03	0.39	-0.41	0.03	-0.22	0.38	-0.41	-0.4	-0.18	-0.18	-0.36	-0.06	-0.29	1.43	-0.21	8	0.03	0.18	0.86	0.94	-6.84	0.53	2.82	0.009	0.016	-3.15	-0.1	-0.54	0.59	0.94	-6.37
Q9BRX2	Protein pelota homolog OS=Homo sapiens GN=PELO PE=1 SV=2	PELO	0.33	-0.67	0.54	0.62	0.49	0.47	1.09	0.27	0.27	-2.97	1.02	-0.55	-0.17	0.03	1.13	-0.44	-0.64	-0.44	-0.53	-0.74	0.15	-1.03	2.17	-0.4	2	-0.84	-1.96	0.061	0.47	-5.03	0.83	1.94	0.063	0.084	-4.91	-0.28	-0.65	0.52	0.94	-6.31
Q9BTC0	Death-inducer obliterator 1 OS=Homo sapiens GN=DIDO1 PE=1 SV=5	DIDO1	0.15	0.06	0.16	-0.05	-0.02	0.35	0.53	0.14	-0.6	-0.45	0.62	-0.72	-0.4	-0.09	0.93	-0.52	-0.4	-0.21	-0.37	-0.35	0.17	-0.26	1.38	-0.04	5	0.09	0.38	0.71	0.89	-6.78	0.73	3.25	0.0031	0.0071	-2.17	-0.08	-0.34	0.74	0.99	-6.46
Q9BTE3	Mini-chromosome maintenance complex-binding protein OS=Homo sapiens GN=MCMBP PE=1 SV=2	MCMBP	0.19	-0.58	0.9	0.18	-0.02	0.16	0.71	0.21	-0.68	-1.1	0.39	-0.72	0.09	-0.09	1.4	-0.24	-0.49	-0.61	-0.73	-0.12	-0.01	-0.18	1.68	-0.33	2	-0.25	-0.86	0.4	0.77	-6.48	0.88	3.04	0.0054	0.01	-2.68	-0.02	-0.06	0.95	1	-6.52
Q9BTZ2	Dehydrogenase/reductase SDR family member 4 OS=Homo sapiens GN=DHRS4 PE=1 SV=3	DHRS4	0.11	-0.21	-0.07	-0.16	0.06	-0.11	0.24	-0.03	0.29	-0.07	-0.32	0.38	0.04	0.01	-0.04	0.02	0.28	-0.03	-0.06	-0.06	0.06	-0.62	0.21	0.07	5	-0.31	-2.5	0.019	0.24	-3.98	-0.15	-1.17	0.25	0.28	-6.03	-0.1	-0.81	0.43	0.88	-6.19
Q9BUJ2	Heterogeneous nuclear ribonucleoprotein U-like protein 1 OS=Homo sapiens GN=HNRNPUL1 PE=1 SV=2	HNRNPUL1	0.11	-0.02	0.1	-0.19	-0.07	0.46	0.18	0.04	-0.38	-0.09	0.44	-0.34	-0.34	-0.06	0.63	-0.27	-0.34	-0.17	-0.17	-0.4	0.1	-0.15	1.13	-0.21	18	0.15	0.82	0.42	0.77	-6.52	0.54	2.98	0.0062	0.012	-2.81	-0.07	-0.39	0.7	0.99	-6.44
Q9BWF3	RNA-binding protein 4 OS=Homo sapiens GN=RBM4 PE=1 SV=1	RBM4	-0.04	0.22	-0.14	-0.18	0.03	0.75	0.12	0.23	-0.72	-0.06	0.8	-0.38	-0.59	0.02	0.56	-0.36	-0.41	-0.06	-0.14	-0.55	0.19	0.03	1.19	-0.51	3	0.4	1.88	0.071	0.47	-5.15	0.65	3.04	0.0053	0.01	-2.67	-0.04	-0.17	0.87	0.99	-6.51
Q9BXP5	Serrate RNA effector molecule homolog OS=Homo sapiens GN=SRRT PE=1 SV=1	SRRT	-0.06	-0.5	0.91	0.08	-0.42	0.29	1.01	0.15	-0.91	-0.64	0.6	-0.74	-0.71	-0.03	1.28	-0.13	-0.43	-0.28	-0.28	-0.29	0.16	-0.35	1.55	-0.25	13	0.14	0.6	0.56	0.83	-6.68	1.24	5.17	2.1e-05	0.00035	2.64	0.2	0.83	0.41	0.88	-6.18
Q9BXS5	AP-1 complex subunit mu-1 OS=Homo sapiens GN=AP1M1 PE=1 SV=3	AP1M1	0.21	-0.04	0.6	0.16	0	-0.13	0.68	-0.07	-0.84	0.01	0.08	0.26	0.62	0.01	0.5	-0.17	-0.16	-0.39	-0.43	-0.69	-0.1	-0.87	1.4	-0.66	9	-0.19	-0.73	0.47	0.79	-6.58	0.52	1.99	0.057	0.078	-4.83	-0.15	-0.58	0.57	0.94	-6.35
Q9C091	GREB1-like protein OS=Homo sapiens GN=GREB1L PE=2 SV=2	GREB1L	1	-0.73	0.04	0.22	0.7	-0.47	-0.42	-0.32	0.86	-1.01	-0.84	-0.07	1.01	-0.43	-0.03	0.67	0.92	-0.58	-0.51	-0.07	0.68	-1.14	0.73	-0.2	11	-1.59	-7.48	5.9e-08	1.2e-05	8.35	-1.03	-4.86	4.9e-05	0.00057	1.84	-0.82	-3.87	0.00065	0.067	-0.53
Q9C0J8	pre-mRNA 3 end processing protein WDR33 OS=Homo sapiens GN=WDR33 PE=1 SV=2	WDR33	0.17	-0.08	-0.07	-0.38	-0.06	0.53	0.14	0.11	-0.49	-0.12	0.25	-0.25	-0.28	-0.04	0.84	-0.21	-0.27	-0.06	-0.12	-0.39	0.2	-0.06	0.84	-0.21	18	0.15	0.89	0.38	0.76	-6.46	0.43	2.53	0.018	0.028	-3.78	-0.1	-0.6	0.55	0.94	-6.34
Q9H000	Probable E3 ubiquitin-protein ligase makorin-2 OS=Homo sapiens GN=MKRN2 PE=1 SV=2	MKRN2	0.07	-0.49	-0.14	0.06	0.31	0.2	0.51	0.21	-0.06	0	-0.05	0.19	0.18	-0.04	0.05	0.17	-0.11	-0.41	-0.55	-0.57	-0.06	-0.75	1.53	-0.25	2	-0.3	-1.26	0.22	0.67	-6.06	0.17	0.7	0.49	0.52	-6.46	-0.09	-0.36	0.72	0.99	-6.46
Q9H2P0	Activity-dependent neuroprotector homeobox protein OS=Homo sapiens GN=ADNP PE=1 SV=1	ADNP	-0.31	-0.27	0.68	0.12	-0.31	-0.06	0.68	0.02	-0.41	-0.07	0.18	-0.11	-0.26	0.09	0.56	-0.24	-0.28	-0.03	0	-0.02	-0.3	-0.24	0.72	-0.16	22	0.22	1.59	0.12	0.59	-5.61	0.78	5.78	4.1e-06	0.00023	4.24	0.25	1.82	0.08	0.48	-4.94
Q9H3U1	Protein unc-45 homolog A OS=Homo sapiens GN=UNC45A PE=1 SV=1	UNC45A	-0.1	-0.7	1.03	0.5	-0.58	-0.19	0.97	0.11	-0.58	-0.63	0.52	-0.63	-0.47	-0.07	1.39	-0.38	-0.04	-0.29	-0.18	-0.29	-0.18	-0.52	1.43	-0.13	18	-0.08	-0.35	0.73	0.89	-6.8	1.18	5.33	1.4e-05	0.00029	3.05	0.18	0.83	0.42	0.88	-6.18
Q9H6T0	Epithelial splicing regulatory protein 2 OS=Homo sapiens GN=ESRP2 PE=1 SV=1	ESRP2	0.01	-0.11	0.1	-0.19	-0.03	0.31	0.26	0.1	-0.31	0.05	0.19	-0.2	-0.2	-0.07	0.65	-0.14	-0.37	-0.24	-0.35	-0.19	0.23	-0.19	0.71	-0.02	15	0.07	0.48	0.64	0.86	-6.74	0.37	2.47	0.02	0.031	-3.9	0.01	0.06	0.95	1	-6.52
Q9H773	dCTP pyrophosphatase 1 OS=Homo sapiens GN=DCTPP1 PE=1 SV=1	DCTPP1	0.29	-0.56	0.99	0.5	-0.3	-0.09	0.93	0.6	-0.87	-1.22	0.68	-0.72	-0.31	-0.13	1.3	-0.97	-0.18	-0.46	-0.51	-0.15	-0.19	-0.26	1.83	-0.2	1	-0.19	-0.63	0.53	0.83	-6.65	1.13	3.69	0.001	0.0032	-1.13	0.1	0.34	0.74	0.99	-6.46
Q9H7S9	Zinc finger protein 703 OS=Homo sapiens GN=ZNF703 PE=1 SV=1	ZNF703	0.16	-0.2	0.31	-0.08	-0.02	0.2	-0.01	-0.02	-0.16	-0.03	0.17	-0.26	-0.05	0	0.4	-0.17	-0.31	0.06	-0.22	-0.19	0.07	-0.24	0.59	0	4	0.02	0.15	0.88	0.94	-6.85	0.26	2.06	0.05	0.069	-4.7	-0.07	-0.53	0.6	0.94	-6.38
Q9HAH7	Probable fibrosin-1 OS=Homo sapiens GN=FBRS PE=1 SV=3	FBRS	-0.26	-0.37	0.6	0.16	-0.43	0.08	0.4	0.29	0.02	-0.01	0.25	-0.02	-0.22	-0.25	0.16	-0.05	-0.56	-0.25	-0.16	0.01	-0.05	-0.06	0.51	0.21	6	0.11	0.82	0.42	0.77	-6.51	0.54	4.15	0.00031	0.0015	0.04	0.35	2.69	0.012	0.18	-3.29
Q9HB71	Calcyclin-binding protein OS=Homo sapiens GN=CACYBP PE=1 SV=2	CACYBP	0.36	-0.46	0.4	0.33	0.14	-0.18	0.48	0.03	-0.54	-0.78	0.41	-0.78	0.32	-0.43	1.03	-0.19	0.54	-0.36	-0.45	-0.22	0.35	-0.97	1.17	-0.21	5	-0.72	-3.13	0.0043	0.077	-2.6	0.31	1.35	0.19	0.22	-5.81	-0.37	-1.59	0.12	0.61	-5.3
Q9HCC0	Methylcrotonoyl-CoA carboxylase beta chain, mitochondrial OS=Homo sapiens GN=MCCC2 PE=1 SV=1	MCCC2	0.06	-0.11	0.32	0.1	0.16	-0.16	0.05	-0.03	0.01	-0.01	0.01	-0.43	0.13	0.23	0.26	-0.24	0.08	0.11	-0.07	-0.17	-0.24	-0.73	0.85	-0.17	9	-0.15	-0.95	0.35	0.76	-6.4	0.2	1.33	0.2	0.23	-5.84	-0.19	-1.23	0.23	0.77	-5.77
Q9HCU4	Cadherin EGF LAG seven-pass G-type receptor 2 OS=Homo sapiens GN=CELSR2 PE=1 SV=1	CELSR2	-0.21	-0.74	0.55	0.57	-1.29	-0.58	0.93	-0.07	-0.26	0.09	-0.71	0.22	-0.38	0.55	0.72	0	0.05	0.01	-0.14	0.06	0.19	-0.34	0.57	0.23	2	0.15	0.57	0.57	0.84	-6.69	0.64	2.46	0.021	0.032	-3.93	0.49	1.87	0.072	0.44	-4.85
Q9HD26	Golgi-associated PDZ and coiled-coil motif-containing protein OS=Homo sapiens GN=GOPC PE=1 SV=1	GOPC	0.27	-0.68	0.27	0.65	-0.65	-0.21	0.78	-0.68	-0.26	0.01	-0.31	0.2	0.01	0.62	0.19	-0.64	0.65	-0.21	-0.03	0.33	-0.33	-0.81	0.67	0.15	18	-0.16	-0.61	0.55	0.83	-6.67	0.31	1.18	0.25	0.28	-6.01	0.05	0.2	0.84	0.99	-6.5
Q9NP78	ATP-binding cassette sub-family B member 9 OS=Homo sapiens GN=ABCB9 PE=1 SV=1	ABCB9	0.25	0.01	0.03	-0.06	-0.13	-0.05	0.1	-0.11	0.25	0.05	-0.38	0.04	-0.08	0.11	0.07	-0.13	0.17	-0.02	0.02	-0.1	-0.01	-0.5	0.59	-0.11	9	-0.14	-1.02	0.32	0.75	-6.33	0	-0.03	0.97	0.98	-6.71	-0.15	-1.11	0.28	0.81	-5.91
Q9NQP4	Prefoldin subunit 4 OS=Homo sapiens GN=PFDN4 PE=1 SV=1	PFDN4	0.5	-0.58	1.03	0.31	0.15	0.23	1.29	0.5	-1.29	-2.12	1.52	-1.65	-0.76	-0.4	1.2	0.06	-0.2	-0.35	-0.41	-0.48	0.36	-0.48	1.95	-0.39	2	-0.41	-1.01	0.32	0.75	-6.34	1.3	3.21	0.0035	0.0074	-2.28	-0.07	-0.17	0.87	0.99	-6.51
Q9NQX4	Unconventional myosin-Vc OS=Homo sapiens GN=MYO5C PE=1 SV=2	MYO5C	-0.35	-0.77	0.89	0.55	-0.91	-0.65	1.1	0.05	-0.75	-0.41	-0.37	-0.36	-0.57	1.2	1.19	-0.28	-0.02	-0.05	-0.02	0.09	0.07	-0.65	1.06	-0.03	13	0.2	0.67	0.51	0.82	-6.63	1.06	3.53	0.0016	0.0044	-1.52	0.43	1.41	0.17	0.69	-5.55
Q9NR19	Acetyl-coenzyme A synthetase, cytoplasmic OS=Homo sapiens GN=ACSS2 PE=1 SV=1	ACSS2	0.56	0.19	0.45	-0.24	-0.25	0.31	0.27	-0.25	-0.02	-0.38	0.61	0.08	-0.37	-0.76	0.34	-0.46	0.17	0.09	-0.5	-0.43	-0.05	-0.37	1.12	-0.09	3	-0.16	-0.69	0.49	0.81	-6.61	0.37	1.63	0.11	0.14	-5.41	-0.24	-1.04	0.31	0.83	-5.98
Q9NR31	GTP-binding protein SAR1a OS=Homo sapiens GN=SAR1A PE=1 SV=1	SAR1A	0.8	-0.33	1.34	0.37	0.23	0.3	1.24	0.05	-2.66	-1.88	1.48	-1.91	-1.1	-1.09	1.79	-1.24	0.4	0.15	0.23	-0.36	0.42	0.29	1.73	-0.25	1	-0.11	-0.22	0.83	0.93	-6.83	1.62	3.34	0.0025	0.006	-1.97	-0.24	-0.49	0.63	0.96	-6.4
Q9NRR4	Ribonuclease 3 OS=Homo sapiens GN=DROSHA PE=1 SV=2	DROSHA	0.44	0.07	-0.11	-0.02	0.47	0.59	0.09	0.04	-0.25	-0.37	0.48	-0.2	0	0.04	0.96	-0.41	-0.41	-0.57	-0.65	-0.85	0.16	-0.57	1.79	-0.72	5	-0.2	-0.67	0.51	0.82	-6.63	0.36	1.19	0.25	0.28	-6.01	-0.43	-1.42	0.17	0.69	-5.53
Q9NRX4	14 kDa phosphohistidine phosphatase OS=Homo sapiens GN=PHPT1 PE=1 SV=1	PHPT1	0.4	-0.27	0.33	0.1	-0.15	0.03	0.7	0.25	-0.26	-0.66	0.78	-0.42	-0.56	-0.52	0.74	-0.14	-0.27	-0.46	-0.39	-0.38	0.28	-0.4	1.68	-0.38	2	-0.29	-1.19	0.24	0.69	-6.15	0.73	3.05	0.0052	0.01	-2.65	-0.07	-0.28	0.78	0.99	-6.48
Q9NTZ6	RNA-binding protein 12 OS=Homo sapiens GN=RBM12 PE=1 SV=1	RBM12	0.18	-0.13	0.28	0	-0.18	0.35	0.36	0.09	-0.41	0.05	0.51	-0.33	-0.35	-0.1	0.52	-0.17	-0.46	-0.48	-0.34	-0.57	0.08	-0.29	1.55	-0.17	9	0.09	0.44	0.66	0.86	-6.76	0.67	3.23	0.0034	0.0072	-2.24	0	0.01	1	1	-6.52
Q9NW64	Pre-mRNA-splicing factor RBM22 OS=Homo sapiens GN=RBM22 PE=1 SV=1	RBM22	-0.03	-0.4	0.5	0	-0.24	0.42	0.78	0.12	-0.89	-0.68	0.34	0.11	0.03	0.13	0.61	-0.3	-0.32	-0.17	-0.25	-0.37	0.03	-0.31	1.06	-0.17	6	0.07	0.33	0.74	0.89	-6.8	0.74	3.68	0.0011	0.0033	-1.15	0.13	0.65	0.52	0.94	-6.31
Q9NWF9	E3 ubiquitin-protein ligase RNF216 OS=Homo sapiens GN=RNF216 PE=1 SV=3	RNF216	0.72	-0.6	-0.09	-0.04	-0.05	-0.5	-0.08	0.12	0.55	-0.48	-0.46	-0.11	0.58	0.19	0.27	-0.11	0.04	-0.38	-0.06	0.31	-0.03	-0.37	0.36	0.23	2	-0.66	-3.47	0.0018	0.049	-1.78	-0.31	-1.64	0.11	0.14	-5.4	-0.23	-1.23	0.23	0.77	-5.77
Q9NWZ8	Gem-associated protein 8 OS=Homo sapiens GN=GEMIN8 PE=1 SV=1	GEMIN8	0.29	0.19	-0.38	0.13	0.38	0.16	-0.37	-0.02	0.05	-0.02	-0.28	-0.47	0.18	0.06	0.5	-0.51	0.34	0.01	-0.06	-0.3	0.1	-0.37	0.56	-0.16	3	-0.22	-1.31	0.2	0.66	-6	-0.23	-1.39	0.18	0.21	-5.76	-0.45	-2.71	0.012	0.18	-3.25
Q9NXH9	tRNA (guanine(26)-N(2))-dimethyltransferase OS=Homo sapiens GN=TRMT1 PE=1 SV=1	TRMT1	0.51	0.06	1.1	0.55	0.1	0.7	1.45	0.32	-0.77	-0.9	1.36	-0.79	-0.27	-0.44	1.23	-0.45	-1.33	-1.17	-1.01	-0.99	0.06	-1.14	2.66	-0.83	6	-0.2	-0.46	0.65	0.86	-6.75	1.41	3.23	0.0034	0.0072	-2.24	-0.08	-0.19	0.85	0.99	-6.5
Q9NZB2	Constitutive coactivator of PPAR-gamma-like protein 1 OS=Homo sapiens GN=FAM120A PE=1 SV=2	FAM120A	0.09	-0.29	0.42	0.2	-0.28	0.09	0.59	0.08	-0.28	-0.57	-0.05	-0.58	-0.23	-0.23	1.16	-0.22	0	-0.15	-0.04	-0.27	0.07	-0.26	0.76	-0.01	16	-0.13	-0.73	0.47	0.79	-6.59	0.58	3.27	0.003	0.0068	-2.14	-0.03	-0.17	0.87	0.99	-6.51
Q9P0W2	SWI/SNF-related matrix-associated actin-dependent regulator of chromatin subfamily E member 1-related OS=Homo sapiens GN=HMG20B PE=1 SV=1	HMG20B	-0.15	-0.4	0.58	0.13	-0.69	-0.12	0.55	0.17	-0.08	0	0.15	0.11	-0.15	0.01	0.21	-0.01	-0.62	-0.2	-0.19	0.05	-0.05	-0.06	0.59	0.18	12	0.16	1.11	0.28	0.72	-6.24	0.61	4.17	0.0003	0.0014	0.08	0.4	2.72	0.011	0.18	-3.22
Q9P2K5	Myelin expression factor 2 OS=Homo sapiens GN=MYEF2 PE=1 SV=3	MYEF2	-0.06	0.12	0.26	-0.15	-0.24	0.31	0.25	-0.02	-0.43	-0.07	0.32	-0.11	-0.25	-0.19	0.58	-0.28	-0.22	0	-0.07	-0.3	0.11	-0.05	0.63	-0.13	20	0.2	1.68	0.11	0.57	-5.49	0.51	4.18	0.00028	0.0014	0.12	0.02	0.16	0.87	0.99	-6.51
Q9P2R6	Arginine-glutamic acid dipeptide repeats protein OS=Homo sapiens GN=RERE PE=1 SV=2	RERE	-0.37	-0.37	0.41	0.05	-0.51	-0.12	0.61	0.29	0.13	-0.92	0.37	0.34	-0.15	-0.14	0.37	-0.06	-0.22	0.23	-0.06	0.1	-0.11	-0.03	0.24	-0.07	3	-0.02	-0.12	0.91	0.95	-6.85	0.53	3.36	0.0024	0.0058	-1.92	0.32	2.01	0.054	0.38	-4.61
Q9UBS4	DnaJ homolog subfamily B member 11 OS=Homo sapiens GN=DNAJB11 PE=1 SV=1	DNAJB11	0.2	-0.06	-0.16	-0.12	0.22	-0.11	0.27	-0.16	0.02	-0.19	-0.18	0.18	0.25	-0.41	0.24	-0.19	0.08	0.02	0.03	-0.19	0.15	-0.34	0.41	0.04	5	-0.33	-2.69	0.012	0.19	-3.58	-0.05	-0.42	0.68	0.71	-6.62	-0.22	-1.81	0.082	0.48	-4.95
Q9UBW7	Zinc finger MYM-type protein 2 OS=Homo sapiens GN=ZMYM2 PE=1 SV=1	ZMYM2	0.31	-0.49	0.3	0.13	0.23	-0.19	0.12	-0.19	0.29	-0.3	-0.16	-0.17	0.23	-0.09	0.35	0.07	-0.02	-0.2	-0.1	0	-0.09	-0.47	0.59	-0.16	12	-0.45	-3.45	0.0019	0.05	-1.84	0.02	0.18	0.86	0.87	-6.69	-0.21	-1.63	0.11	0.58	-5.24
Q9UDV7	Zinc finger protein 282 OS=Homo sapiens GN=ZNF282 PE=1 SV=3	ZNF282	-0.07	-0.64	0.25	0.25	0.05	0.05	0.26	0.25	-0.1	-0.41	-0.13	-0.14	0.14	-0.16	0.28	-0.05	0.02	-0.13	-0.21	-0.05	0.21	-0.35	0.42	0.26	2	-0.32	-2.44	0.022	0.27	-4.11	0.1	0.79	0.44	0.47	-6.4	0.04	0.33	0.74	0.99	-6.47
Q9UGR2	Zinc finger CCCH domain-containing protein 7B OS=Homo sapiens GN=ZC3H7B PE=1 SV=1	ZC3H7B	0.12	0.21	-0.23	0.25	0.19	0	-0.13	-0.07	0.12	-0.22	0.15	-0.22	0.09	-0.13	0.26	-0.32	0.35	0.13	0.02	-0.3	0.07	-0.4	0.21	-0.18	8	-0.23	-1.7	0.1	0.56	-5.44	-0.11	-0.83	0.41	0.45	-6.36	-0.3	-2.26	0.032	0.31	-4.16
Q9UHF7	Zinc finger transcription factor Trps1 OS=Homo sapiens GN=TRPS1 PE=1 SV=2	TRPS1	-0.07	-0.41	0.52	0.17	-0.35	-0.04	0.4	-0.07	-0.2	-0.13	-0.2	0.01	0.19	0.08	0.23	0.01	-0.07	-0.08	-0.02	0.12	-0.13	-0.25	0.29	0.01	34	-0.03	-0.28	0.78	0.91	-6.82	0.31	2.48	0.02	0.031	-3.88	0.15	1.18	0.25	0.78	-5.83
Q9UHI6	Probable ATP-dependent RNA helicase DDX20 OS=Homo sapiens GN=DDX20 PE=1 SV=2	DDX20	0.2	-0.24	0.09	0.21	0.07	0.1	0.46	0.05	-0.3	-0.35	0.23	-0.56	0.04	-0.11	0.68	-0.18	-0.04	-0.29	-0.14	-0.42	0.07	-0.6	1.19	-0.15	5	-0.25	-1.38	0.18	0.63	-5.91	0.41	2.24	0.033	0.049	-4.35	-0.18	-0.99	0.33	0.84	-6.04
Q9UKL0	REST corepressor 1 OS=Homo sapiens GN=RCOR1 PE=1 SV=1	RCOR1	-0.24	-0.7	1.03	0.47	-0.62	-0.46	0.72	0.25	-0.32	-0.17	0.11	-0.2	-0.09	-0.05	0.65	-0.36	-0.31	-0.07	-0.23	0.16	-0.17	-0.31	0.63	0.28	6	0	-0.01	0.99	1	-6.86	0.78	4.31	0.0002	0.0012	0.45	0.39	2.18	0.038	0.33	-4.3
Q9UKM9	RNA-binding protein Raly OS=Homo sapiens GN=RALY PE=1 SV=1	RALY	0.04	-0.12	0.27	-0.16	-0.07	0.32	0.34	-0.04	-0.49	-0.19	0.2	-0.27	-0.3	-0.12	0.77	-0.15	-0.2	-0.07	-0.09	-0.3	0.16	-0.13	0.81	-0.19	14	0.09	0.66	0.52	0.82	-6.64	0.53	3.74	0.0009	0.0029	-0.99	-0.04	-0.29	0.77	0.99	-6.48
Q9UKN8	General transcription factor 3C polypeptide 4 OS=Homo sapiens GN=GTF3C4 PE=1 SV=2	GTF3C4	0.25	-0.66	0.8	0.42	-0.61	0.18	1.29	-0.81	-1.72	0.17	0.28	-0.02	-0.5	-0.03	0.76	-0.08	-0.12	-0.18	-0.29	-0.17	0.28	-0.14	1.33	-0.44	5	0.29	1.01	0.32	0.75	-6.34	1.1	3.78	0.00082	0.0028	-0.89	0.22	0.75	0.46	0.92	-6.24
Q9ULC4	Malignant T-cell-amplified sequence 1 OS=Homo sapiens GN=MCTS1 PE=1 SV=1	MCTS1	0.44	-0.29	0.73	0.36	-0.02	0.18	1.16	0.05	-0.41	-0.71	1.15	-0.96	-1.61	-0.62	1.22	-0.19	-0.34	-0.4	-0.34	-0.63	0.1	-0.34	1.94	-0.47	4	-0.05	-0.17	0.87	0.94	-6.84	1.29	4.1	0.00036	0.0016	-0.11	0	0.01	0.99	1	-6.52
Q9ULJ6	Zinc finger MIZ domain-containing protein 1 OS=Homo sapiens GN=ZMIZ1 PE=1 SV=3	ZMIZ1	0.27	-0.55	0.41	0.02	0.21	0.06	0.44	0.05	-0.47	-0.37	0.44	-0.16	-0.13	-0.55	0.27	0.02	0.05	-0.27	-0.38	0.03	0.45	-0.43	0.52	0.08	3	-0.41	-2.56	0.017	0.23	-3.86	0.22	1.38	0.18	0.21	-5.77	-0.06	-0.36	0.72	0.99	-6.46
Q9ULU4	Protein kinase C-binding protein 1 OS=Homo sapiens GN=ZMYND8 PE=1 SV=2	ZMYND8	-1.83	-0.19	1.31	0.44	-1.66	0.19	1.35	0.25	-0.58	0.05	0.16	-0.09	-0.28	0.34	0.76	-0.16	-0.54	-0.02	-0.11	0.25	-0.57	-0.15	0.96	0.1	8	0.95	3.41	0.0021	0.052	-1.93	1.65	5.94	2.8e-06	0.00019	4.62	1.04	3.75	0.00088	0.072	-0.82
Q9ULX6	A-kinase anchor protein 8-like OS=Homo sapiens GN=AKAP8L PE=1 SV=3	AKAP8L	-0.14	-0.08	0.06	-0.25	-0.13	0.36	0.3	0.08	-0.34	0.06	0.27	-0.08	-0.31	-0.1	0.5	-0.16	-0.42	-0.03	-0.03	-0.24	0.01	0.03	0.79	-0.14	12	0.26	1.98	0.058	0.47	-4.98	0.54	4.07	0.00038	0.0017	-0.17	0.09	0.68	0.5	0.93	-6.29
Q9UN79	Transcription factor SOX-13 OS=Homo sapiens GN=SOX13 PE=1 SV=3	SOX13	0.26	-0.63	0.2	0.32	-0.26	0.29	0.35	0.63	-0.35	-0.51	0.79	-0.51	-0.67	-0.41	0.38	-0.58	-0.3	0.03	-0.22	0.02	0.33	-0.08	0.67	0.25	4	-0.05	-0.24	0.81	0.93	-6.83	0.53	2.43	0.022	0.033	-3.99	0.19	0.87	0.39	0.88	-6.14
Q9UPN4	Centrosomal protein of 131 kDa OS=Homo sapiens GN=CEP131 PE=1 SV=3	CEP131	0.53	1.17	-1.32	-0.38	0.89	0.55	-1.4	-0.43	0.35	0.26	0.35	-0.65	0.26	-0.18	0.41	-0.73	0.44	0.31	-0.06	-0.78	0.27	-0.2	0.9	-0.58	46	-0.13	-0.44	0.66	0.86	-6.76	-0.64	-2.09	0.046	0.064	-4.64	-1.04	-3.41	0.0021	0.094	-1.65
Q9UPN9	E3 ubiquitin-protein ligase TRIM33 OS=Homo sapiens GN=TRIM33 PE=1 SV=3	TRIM33	0.21	-0.15	0.19	0.06	0.02	0.01	0.11	-0.26	0.16	-0.08	-0.22	-0.06	0.16	-0.09	0.24	-0.07	0.04	-0.1	-0.07	-0.03	-0.02	-0.38	0.34	-0.02	22	-0.23	-2	0.056	0.47	-4.95	0	0.03	0.97	0.98	-6.71	-0.16	-1.4	0.17	0.69	-5.56
Q9UPP1	Histone lysine demethylase PHF8 OS=Homo sapiens GN=PHF8 PE=1 SV=3	PHF8	0.13	-0.77	0.81	1.07	0	0.52	1.17	0.9	-0.89	-0.37	1.38	-0.67	-0.9	-0.51	0.67	-0.3	-0.7	-0.71	-0.78	-0.92	0.2	-0.87	2.26	-0.72	5	-0.09	-0.23	0.82	0.93	-6.83	1.28	3.2	0.0036	0.0076	-2.31	0.26	0.64	0.53	0.94	-6.32
Q9UPT8	Zinc finger CCCH domain-containing protein 4 OS=Homo sapiens GN=ZC3H4 PE=1 SV=3	ZC3H4	0.05	-0.32	0.78	0.08	-0.46	0.41	0.93	0.14	-0.91	-0.41	0.66	-0.42	-0.81	-0.02	1.17	-0.5	-0.44	-0.35	-0.33	-0.43	0.05	-0.26	1.6	-0.24	6	0.26	1.12	0.27	0.72	-6.23	1.22	5.2	2e-05	0.00034	2.72	0.19	0.83	0.42	0.88	-6.18
Q9UQE7	Structural maintenance of chromosomes protein 3 OS=Homo sapiens GN=SMC3 PE=1 SV=2	SMC3	-0.11	-0.62	1.1	0.47	-0.62	-0.15	1.1	0.21	-0.57	-0.6	0.71	-0.75	-0.59	-0.06	1	-0.19	-0.43	-0.32	-0.21	-0.05	-0.09	-0.49	1.48	-0.22	24	0.03	0.12	0.91	0.95	-6.85	1.27	5.58	7.3e-06	0.00023	3.69	0.31	1.38	0.18	0.7	-5.59
Q9Y265	RuvB-like 1 OS=Homo sapiens GN=RUVBL1 PE=1 SV=1	RUVBL1	0.08	-0.68	1.15	0.62	-0.42	-0.25	1.24	0.25	-1.09	-0.97	0.93	-1.15	-0.42	-0.21	1.3	0.02	-0.19	-0.43	-0.44	-0.36	0.09	-0.51	1.79	-0.33	8	-0.18	-0.6	0.55	0.83	-6.67	1.32	4.34	0.00019	0.0012	0.52	0.17	0.55	0.59	0.94	-6.37
Q9Y295	Developmentally-regulated GTP-binding protein 1 OS=Homo sapiens GN=DRG1 PE=1 SV=1	DRG1	0.2	-0.42	0.04	0.02	0.05	-0.23	0.07	-0.21	-0.06	-0.01	-0.02	-0.27	-0.02	0	0.55	0.03	0.23	0.05	-0.01	-0.15	-0.03	-0.28	0.51	-0.06	8	-0.21	-1.54	0.14	0.61	-5.7	0.13	0.95	0.35	0.38	-6.25	-0.17	-1.23	0.23	0.77	-5.78
Q9Y2G9	Protein strawberry notch homolog 2 OS=Homo sapiens GN=SBNO2 PE=2 SV=3	SBNO2	0.52	-0.78	0.12	-0.03	0.41	-0.26	-0.12	0.09	0.22	0.22	-0.44	0.06	0.43	-0.36	0.2	-0.02	-0.07	-0.34	-0.05	-0.01	0.17	-0.52	0.45	0.11	8	-0.62	-4.1	0.00035	0.015	-0.2	-0.25	-1.68	0.11	0.13	-5.34	-0.25	-1.64	0.11	0.58	-5.23
Q9Y2K1	Zinc finger and BTB domain-containing protein 1 OS=Homo sapiens GN=ZBTB1 PE=1 SV=3	ZBTB1	0.2	0.44	-0.69	-0.18	0.47	0.31	-0.76	-0.34	0.14	0.11	-0.08	-0.27	0.36	0.06	0.23	-0.17	0.41	0.4	0.19	-0.31	0.07	-0.17	0.03	-0.44	13	-0.08	-0.51	0.61	0.85	-6.72	-0.45	-2.85	0.0083	0.015	-3.09	-0.56	-3.51	0.0016	0.094	-1.41
Q9Y2Q3	Glutathione S-transferase kappa 1 OS=Homo sapiens GN=GSTK1 PE=1 SV=3	GSTK1	-0.16	-0.78	0.56	0.33	-0.15	-0.36	0.72	0.46	-0.5	-0.61	0.72	-0.58	-0.25	-0.35	0.69	-0.25	0.23	-0.08	-0.07	-0.05	-0.07	-0.49	0.91	0.11	4	-0.29	-1.64	0.11	0.58	-5.55	0.74	4.1	0.00036	0.0016	-0.11	0.15	0.85	0.4	0.88	-6.16
Q9Y383	Putative RNA-binding protein Luc7-like 2 OS=Homo sapiens GN=LUC7L2 PE=1 SV=2	LUC7L2	0.29	-0.1	0.67	-0.06	-0.2	0.47	0.77	0.17	-0.68	-0.51	0.79	-0.54	-0.56	-0.31	1.08	-0.49	-0.54	-0.41	-0.4	-0.47	0	-0.35	1.72	-0.35	7	0.08	0.33	0.74	0.89	-6.8	1.05	4.32	0.0002	0.0012	0.47	-0.01	-0.04	0.97	1	-6.52
Q9Y3F4	Serine-threonine kinase receptor-associated protein OS=Homo sapiens GN=STRAP PE=1 SV=1	STRAP	-0.02	-0.35	0.4	0.21	0.09	0.12	0.45	0.11	-0.87	-0.46	0.72	-0.81	-0.14	-0.08	0.6	-0.11	0	-0.09	-0.06	-0.26	0	-0.25	1	-0.21	6	-0.03	-0.16	0.87	0.94	-6.84	0.67	3.62	0.0012	0.0036	-1.29	-0.02	-0.12	0.9	0.99	-6.51
Q9Y508	E3 ubiquitin-protein ligase RNF114 OS=Homo sapiens GN=RNF114 PE=1 SV=1	RNF114	0.11	-0.07	0.21	0.16	0.21	0.23	0.68	-0.11	-0.21	-0.15	0.78	-0.21	-1.4	0.08	0.45	0	-0.19	-0.12	-0.69	-0.31	0.28	-0.49	1.42	-0.68	3	0.11	0.42	0.68	0.87	-6.77	0.68	2.51	0.019	0.029	-3.83	0.01	0.03	0.97	1	-6.52
Q9Y5Q9	General transcription factor 3C polypeptide 3 OS=Homo sapiens GN=GTF3C3 PE=1 SV=1	GTF3C3	-0.07	-0.64	1.06	0.34	-0.43	0.11	0.99	0.03	-0.57	-0.52	0.61	-0.26	-0.44	-0.09	0.97	-0.32	-0.35	-0.36	-0.32	-0.14	-0.08	-0.57	1.27	-0.21	7	-0.02	-0.11	0.91	0.95	-6.85	1.09	5.43	1.1e-05	0.00027	3.32	0.23	1.14	0.26	0.8	-5.87
Q9Y5V3	Melanoma-associated antigen D1 OS=Homo sapiens GN=MAGED1 PE=1 SV=3	MAGED1	0.18	-0.13	0.13	0.19	-0.03	-0.03	0.19	-0.06	-0.12	-0.13	0.21	-0.22	0.11	-0.1	0.6	-0.19	-0.13	-0.18	-0.37	-0.52	0.03	-0.45	1.29	-0.27	5	-0.17	-0.95	0.35	0.76	-6.4	0.34	1.85	0.076	0.098	-5.06	-0.19	-1.01	0.32	0.84	-6.01
Q9Y618	Nuclear receptor corepressor 2 OS=Homo sapiens GN=NCOR2 PE=1 SV=2	NCOR2	-0.18	-0.62	0.44	-0.06	-0.32	-0.04	0.47	0.05	-0.25	-0.07	0.24	-0.03	-0.21	0.12	0.39	-0.01	-0.35	0.01	0.01	0.09	-0.1	-0.13	0.35	0.21	40	0.11	0.93	0.36	0.76	-6.42	0.55	4.52	0.00012	0.00093	0.97	0.28	2.26	0.032	0.31	-4.15
Q9Y6D9	Mitotic spindle assembly checkpoint protein MAD1 OS=Homo sapiens GN=MAD1L1 PE=1 SV=2	MAD1L1	0.32	-0.03	0.05	0.11	-0.02	0.1	-0.02	-0.29	-0.15	-0.08	-0.11	-0.35	0.27	0	0.43	-0.25	0.18	0.15	-0.02	-0.12	0.01	-0.43	0.43	-0.19	28	-0.15	-1.17	0.25	0.7	-6.17	0.02	0.18	0.86	0.87	-6.69	-0.29	-2.23	0.034	0.31	-4.21
Q9Y6Q9	Nuclear receptor coactivator 3 OS=Homo sapiens GN=NCOA3 PE=1 SV=1	NCOA3	1.34	-0.68	-0.22	0.02	0.95	-0.65	-0.7	-0.36	0.94	-0.83	-0.49	-0.14	1.07	-0.6	0.06	0.08	0.7	-0.42	-0.43	0.15	0.64	-0.99	0.44	0.14	24	-1.64	-8.65	3.6e-09	1.5e-06	11.1	-1.16	-6.16	1.6e-06	0.00016	5.19	-0.96	-5.06	2.8e-05	0.0038	2.48
Q9Y6X2	E3 SUMO-protein ligase PIAS3 OS=Homo sapiens GN=PIAS3 PE=1 SV=2	PIAS3	0.6	-0.31	0.05	0	0.3	-0.12	-0.14	-0.34	0.31	-0.26	-0.06	-0.23	0.35	-0.25	0.27	0.02	-0.03	-0.25	-0.27	-0.02	0.19	-0.4	0.54	0.06	3	-0.55	-4.33	0.00019	0.0088	0.39	-0.22	-1.75	0.093	0.12	-5.23	-0.37	-2.93	0.007	0.14	-2.77
