# Supplementary material for: A quantitative mass spectrometry-based approach to monitor the dynamics of endogenous chromatin-associated protein complexes
Source: Nat Commun. 2018 Jun 13;9:2311. doi: 10.1038/s41467-018-04619-5 (PMC5998130; doi:10.1038/s41467-018-04619-5)
Supplement: Supplementary file 11 — Supplementary Data Set 9 [file 41467_2018_4619_MOESM11_ESM.xlsx]

## Sheet: OHT_TP
																					2h					6h					24h
Uniprot Accession	Description	Gene Name	vehicle.rep01	tam.2h.rep01	tam.6h.rep01	tam.24h.rep01	vehicle.rep02	tam.2h.rep02	tam.6h.rep02	tam.24h.rep02	vehicle.rep03	tam.2h.rep03	tam.6h.rep03	tam.24h.rep03	vehicle.rep04	tam.2h.rep04	tam.6h.rep04	tam.24h.rep04	#Unique_Peptides	AvgIntensity	log2FC(2h/veh)	t	P.Value	adj.P.Val	B	log2FC(6h/veh)	t	P.Value	adj.P.Val	B	log2FC(24h/veh)	t	P.Value	adj.P.Val	B
Q09666	Neuroblast differentiation-associated protein AHNAK OS=Homo sapiens GN=AHNAK PE=1 SV=2	AHNAK	17.28	17.32	17.31	17.26	17.03	17.04	17.08	17.08	17.7	17.73	17.79	17.7	17.64	17.68	17.67	17.57	270	17.43	0.03	0.83	0.42	0.77	-5.65	0.05	1.53	0.14	0.64	-4.99	-0.01	-0.34	0.74	0.89	-6.82
P05787	Keratin, type II cytoskeletal 8 OS=Homo sapiens GN=KRT8 PE=1 SV=7	KRT8	16.91	17.08	16.95	16.95	16.86	16.84	16.93	16.92	17.16	17.17	17.18	17.15	17.2	17.27	17.17	17.18	45	17.06	0.06	1.62	0.12	0.54	-4.77	0.03	0.79	0.44	0.85	-5.78	0.02	0.52	0.61	0.82	-6.74
Q15149	Plectin OS=Homo sapiens GN=PLEC PE=1 SV=3	PLEC	16.67	16.7	16.68	16.61	16.49	16.49	16.52	16.52	17.26	17.29	17.29	17.23	17.13	17.25	17.15	17.14	272	16.9	0.04	1.68	0.11	0.53	-4.69	0.02	0.8	0.43	0.85	-5.77	-0.02	-0.65	0.53	0.76	-6.66
P21333	Filamin-A OS=Homo sapiens GN=FLNA PE=1 SV=4	FLNA	16.58	16.5	16.62	16.63	16.38	16.38	16.41	16.48	17.12	16.99	17	17.13	17.28	17.12	17.27	17.25	137	16.82	-0.1	-1.28	0.22	0.63	-5.21	-0.02	-0.23	0.82	0.97	-6.06	0.03	0.41	0.69	0.86	-6.79
P05783	Keratin, type I cytoskeletal 18 OS=Homo sapiens GN=KRT18 PE=1 SV=2	KRT18	16.45	16.65	16.51	16.47	16.5	16.44	16.52	16.5	16.76	16.72	16.71	16.67	16.74	16.76	16.67	16.72	43	16.61	0.03	0.91	0.38	0.75	-5.59	-0.01	-0.17	0.87	0.98	-6.08	-0.02	-0.58	0.57	0.79	-6.71
P49327	Fatty acid synthase OS=Homo sapiens GN=FASN PE=1 SV=3	FASN	15.96	16.01	16.03	16.05	15.88	15.92	15.89	15.96	16.6	16.71	16.58	16.65	16.64	16.6	16.64	16.64	114	16.3	0.05	1.53	0.14	0.56	-4.9	0.02	0.62	0.54	0.89	-5.9	0.06	1.93	0.071	0.25	-5.12
P10809	60 kDa heat shock protein, mitochondrial OS=Homo sapiens GN=HSPD1 PE=1 SV=2	HSPD1	16.08	16.19	16.07	16.09	16.14	16.15	16.15	16.12	16.36	16.31	16.37	16.31	16.4	16.45	16.39	16.35	38	16.24	0.03	1.3	0.21	0.62	-5.19	0	0.07	0.94	0.99	-6.09	-0.03	-1.12	0.28	0.56	-6.25
Q14204	Cytoplasmic dynein 1 heavy chain 1 OS=Homo sapiens GN=DYNC1H1 PE=1 SV=5	DYNC1H1	15.97	15.91	15.97	15.99	15.76	15.75	15.75	15.82	16.3	16.32	16.25	16.32	16.27	16.19	16.24	16.26	222	16.07	-0.03	-1.01	0.32	0.71	-5.49	-0.02	-0.63	0.54	0.89	-5.89	0.02	0.76	0.46	0.72	-6.58
O75369	Filamin-B OS=Homo sapiens GN=FLNB PE=1 SV=2	FLNB	16.08	16.1	16.15	16	15.62	15.75	15.75	15.67	16.22	16.38	16.34	16.23	16.15	16.2	16.29	16.15	130	16.07	0.09	1.48	0.16	0.57	-4.96	0.12	1.89	0.082	0.56	-4.49	0	-0.07	0.95	0.98	-6.88
P35579	Myosin-9 OS=Homo sapiens GN=MYH9 PE=1 SV=4	MYH9	15.7	15.59	15.78	15.76	15.6	15.53	15.6	15.66	16.18	16.07	16.14	16.23	16.29	16.16	16.3	16.26	99	15.93	-0.1	-2.37	0.031	0.38	-3.62	0.02	0.35	0.73	0.95	-6.03	0.04	0.85	0.41	0.68	-6.51
P58107	Epiplakin OS=Homo sapiens GN=EPPK1 PE=1 SV=2	EPPK1	15.59	15.56	15.74	15.56	15.61	15.61	15.8	15.67	16.09	16.01	16.23	16.12	16.06	16.16	16.19	16.09	127	15.88	0	0.02	0.98	1	-5.98	0.16	5.44	4.3e-05	0.02	2.25	0.02	0.75	0.46	0.72	-6.59
P13639	Elongation factor 2 OS=Homo sapiens GN=EEF2 PE=1 SV=4	EEF2	15.51	15.47	15.5	15.43	15.49	15.52	15.47	15.44	16.26	16.26	16.14	16.18	16.39	16.27	16.32	16.26	52	15.87	-0.03	-1.14	0.27	0.67	-5.37	-0.05	-1.79	0.091	0.57	-4.62	-0.09	-2.86	0.011	0.077	-3.39
P04406	Glyceraldehyde-3-phosphate dehydrogenase OS=Homo sapiens GN=GAPDH PE=1 SV=3	GAPDH	15.71	15.77	15.68	15.73	15.57	15.57	15.53	15.59	16.12	16.19	16	16.15	16.14	16.02	16.07	16.13	25	15.87	0	0.04	0.97	0.99	-5.98	-0.07	-1.84	0.084	0.56	-4.55	0.01	0.34	0.74	0.89	-6.82
P15924	Desmoplakin OS=Homo sapiens GN=DSP PE=1 SV=3	DSP	15.82	15.74	15.78	15.51	15.53	15.51	15.53	15.39	16	15.93	15.93	15.77	16.03	15.96	15.99	15.84	185	15.77	-0.06	-1.12	0.28	0.68	-5.39	-0.04	-0.67	0.51	0.88	-5.86	-0.22	-3.92	0.0016	0.021	-1.45
P08727	Keratin, type I cytoskeletal 19 OS=Homo sapiens GN=KRT19 PE=1 SV=4	KRT19	15.53	15.75	15.58	15.61	15.37	15.41	15.44	15.45	15.81	15.86	15.86	15.81	15.76	15.87	15.78	15.8	26	15.67	0.1	2.49	0.025	0.36	-3.42	0.05	1.1	0.29	0.77	-5.51	0.05	1.16	0.26	0.54	-6.19
P14618	Pyruvate kinase PKM OS=Homo sapiens GN=PKM PE=1 SV=4	PKM	15.54	15.58	15.53	15.56	15.34	15.33	15.3	15.39	15.91	15.95	15.82	15.94	15.93	15.82	15.88	15.91	36	15.67	-0.01	-0.28	0.78	0.94	-5.95	-0.05	-1.12	0.28	0.77	-5.48	0.02	0.39	0.7	0.87	-6.8
P78527	DNA-dependent protein kinase catalytic subunit OS=Homo sapiens GN=PRKDC PE=1 SV=3	PRKDC	15.51	15.53	15.51	15.53	15.47	15.52	15.53	15.51	15.77	15.8	15.81	15.74	15.79	15.81	15.79	15.76	166	15.65	0.03	1.57	0.13	0.54	-4.84	0.02	1.24	0.23	0.73	-5.35	0	0.01	0.99	0.99	-6.88
P11142	Heat shock cognate 71 kDa protein OS=Homo sapiens GN=HSPA8 PE=1 SV=1	HSPA8	15.42	15.4	15.41	15.3	15.33	15.32	15.3	15.24	15.96	15.89	15.85	15.84	16	15.89	15.95	15.84	33	15.62	-0.05	-1.81	0.087	0.5	-4.5	-0.05	-1.61	0.13	0.63	-4.89	-0.12	-4.16	0.00065	0.011	-0.65
Q00610	Clathrin heavy chain 1 OS=Homo sapiens GN=CLTC PE=1 SV=5	CLTC	15.33	15.31	15.33	15.35	15.26	15.27	15.26	15.29	15.8	15.8	15.77	15.84	15.83	15.78	15.78	15.8	73	15.55	-0.01	-0.64	0.53	0.83	-5.78	-0.02	-0.78	0.44	0.86	-5.79	0.02	0.78	0.45	0.71	-6.57
P38646	Stress-70 protein, mitochondrial OS=Homo sapiens GN=HSPA9 PE=1 SV=2	HSPA9	15.22	15.29	15.2	15.25	15.26	15.28	15.28	15.26	15.76	15.73	15.79	15.74	15.76	15.82	15.76	15.72	41	15.51	0.03	1.44	0.17	0.58	-5.02	0.01	0.48	0.64	0.92	-5.98	-0.01	-0.24	0.81	0.92	-6.85
P42704	Leucine-rich PPR motif-containing protein, mitochondrial OS=Homo sapiens GN=LRPPRC PE=1 SV=3	LRPPRC	15.16	15.22	15.15	15.15	15.15	15.21	15.22	15.13	15.83	15.82	15.87	15.77	15.84	15.92	15.84	15.79	81	15.5	0.04	2.01	0.061	0.46	-4.2	0.02	1.09	0.29	0.78	-5.52	-0.04	-1.59	0.13	0.36	-5.64
Q13813	Spectrin alpha chain, non-erythrocytic 1 OS=Homo sapiens GN=SPTAN1 PE=1 SV=3	SPTAN1	15.22	15.24	15.16	15.23	15.2	15.2	15.19	15.22	15.63	15.57	15.62	15.61	15.68	15.66	15.65	15.65	162	15.42	-0.01	-0.59	0.57	0.85	-5.82	-0.03	-1.34	0.2	0.7	-5.24	-0.01	-0.37	0.72	0.88	-6.81
P07237	Protein disulfide-isomerase OS=Homo sapiens GN=P4HB PE=1 SV=3	P4HB	15.24	15.37	15.21	15.31	15.16	15.2	15.21	15.21	15.56	15.55	15.6	15.56	15.59	15.63	15.57	15.54	39	15.41	0.05	1.45	0.17	0.58	-5.01	0.01	0.25	0.8	0.96	-6.06	0.02	0.5	0.62	0.82	-6.75
O43707	Alpha-actinin-4 OS=Homo sapiens GN=ACTN4 PE=1 SV=2	ACTN4	15.09	15.15	15.11	15.14	14.98	15.02	15.02	15.03	15.6	15.61	15.63	15.65	15.64	15.66	15.66	15.62	40	15.35	0.03	0.96	0.35	0.73	-5.54	0.03	0.86	0.4	0.83	-5.73	0.03	0.97	0.35	0.63	-6.4
Q9P2E9	Ribosome-binding protein 1 OS=Homo sapiens GN=RRBP1 PE=1 SV=4	RRBP1	15.08	15.16	15.09	15.18	15.05	15.07	15.09	15.15	15.53	15.52	15.57	15.61	15.5	15.53	15.52	15.54	90	15.32	0.03	1.37	0.19	0.59	-5.1	0.03	1.27	0.22	0.73	-5.32	0.08	3.72	0.0017	0.021	-1.59
P04792	Heat shock protein beta-1 OS=Homo sapiens GN=HSPB1 PE=1 SV=2	HSPB1	15.34	15.63	15.4	15.32	14.91	14.95	14.96	14.9	15.33	15.55	15.43	15.43	15.36	15.37	15.42	15.3	18	15.29	0.14	1.45	0.17	0.58	-5.01	0.07	0.72	0.49	0.87	-5.83	0.01	0.07	0.95	0.98	-6.88
P19338	Nucleolin OS=Homo sapiens GN=NCL PE=1 SV=3	NCL	14.95	15.05	14.92	14.91	14.98	15.03	15.04	14.95	15.36	15.38	15.41	15.3	15.42	15.44	15.42	15.29	47	15.18	0.05	1.96	0.066	0.47	-4.27	0.02	0.88	0.39	0.83	-5.71	-0.06	-2.63	0.017	0.11	-3.84
P46013	Antigen KI-67 OS=Homo sapiens GN=MKI67 PE=1 SV=2	MKI67	14.99	14.98	14.93	14.87	15.24	15.28	15.27	15.16	15.19	15.07	15.08	15.01	15.34	15.35	15.29	15.23	169	15.14	-0.02	-0.69	0.5	0.82	-5.75	-0.05	-1.67	0.11	0.61	-4.8	-0.12	-4.38	0.0004	0.0081	-0.18
P06733	Alpha-enolase OS=Homo sapiens GN=ENO1 PE=1 SV=2	ENO1	15.01	15.07	14.98	15.05	14.88	14.85	14.81	14.89	15.34	15.36	15.21	15.32	15.38	15.25	15.3	15.31	22	15.12	-0.02	-0.54	0.6	0.86	-5.84	-0.08	-1.87	0.081	0.56	-4.51	-0.01	-0.31	0.76	0.9	-6.83
P11021	78 kDa glucose-regulated protein OS=Homo sapiens GN=HSPA5 PE=1 SV=2	HSPA5	14.88	14.96	14.87	14.92	14.87	14.9	14.92	14.9	15.33	15.31	15.39	15.31	15.34	15.39	15.35	15.29	43	15.12	0.04	1.43	0.17	0.58	-5.03	0.03	1.04	0.31	0.79	-5.56	0	-0.12	0.91	0.96	-6.87
P02545	Prelamin-A/C OS=Homo sapiens GN=LMNA PE=1 SV=1	LMNA	14.84	14.91	14.82	14.82	14.66	14.63	14.66	14.71	15.51	15.49	15.5	15.49	15.48	15.54	15.47	15.47	48	15.12	0.02	0.47	0.64	0.88	-5.87	-0.01	-0.28	0.79	0.96	-6.05	0	0.01	0.99	0.99	-6.88
Q9NZM1	Myoferlin OS=Homo sapiens GN=MYOF PE=1 SV=1	MYOF	15.13	15.14	15.11	14.9	15.01	15.07	15.04	14.8	15.18	15.2	15.24	14.95	15.28	15.33	15.29	15.03	110	15.11	0.04	0.96	0.35	0.73	-5.54	0.02	0.47	0.65	0.92	-5.98	-0.23	-6.19	1.2e-05	0.00068	3.38
P46940	Ras GTPase-activating-like protein IQGAP1 OS=Homo sapiens GN=IQGAP1 PE=1 SV=1	IQGAP1	14.87	14.82	14.87	14.9	14.69	14.67	14.68	14.79	15.44	15.43	15.4	15.46	15.36	15.29	15.33	15.38	78	15.09	-0.03	-1.47	0.16	0.57	-4.98	-0.01	-0.58	0.57	0.9	-5.92	0.05	2.1	0.051	0.21	-4.82
Q92616	eIF-2-alpha kinase activator GCN1 OS=Homo sapiens GN=GCN1 PE=1 SV=6	GCN1	14.8	14.72	14.8	14.82	14.73	14.71	14.71	14.78	15.36	15.38	15.29	15.36	15.39	15.3	15.36	15.38	109	15.06	-0.04	-1.63	0.12	0.54	-4.77	-0.03	-1.2	0.25	0.74	-5.4	0.02	0.63	0.54	0.77	-6.67
P31948	Stress-induced-phosphoprotein 1 OS=Homo sapiens GN=STIP1 PE=1 SV=1	STIP1	14.78	14.74	14.74	14.76	14.64	14.64	14.62	14.64	15.34	15.38	15.28	15.35	15.4	15.28	15.36	15.32	43	15.02	-0.03	-0.86	0.4	0.76	-5.62	-0.04	-1.34	0.2	0.71	-5.24	-0.02	-0.66	0.52	0.76	-6.65
P13667	Protein disulfide-isomerase A4 OS=Homo sapiens GN=PDIA4 PE=1 SV=2	PDIA4	14.73	14.78	14.72	14.75	14.62	14.63	14.65	14.62	15.27	15.26	15.3	15.25	15.23	15.25	15.21	15.19	41	14.97	0.02	0.78	0.45	0.79	-5.69	0.01	0.36	0.73	0.95	-6.03	-0.01	-0.38	0.71	0.87	-6.8
P55072	Transitional endoplasmic reticulum ATPase OS=Homo sapiens GN=VCP PE=1 SV=4	VCP	14.53	14.55	14.54	14.6	14.47	14.48	14.5	14.55	15.41	15.42	15.42	15.46	15.37	15.36	15.38	15.38	45	14.96	0.01	0.39	0.7	0.9	-5.91	0.01	0.73	0.47	0.87	-5.83	0.05	2.86	0.011	0.077	-3.38
Q02790	Peptidyl-prolyl cis-trans isomerase FKBP4 OS=Homo sapiens GN=FKBP4 PE=1 SV=3	FKBP4	15.01	14.97	14.95	14.79	14.64	14.68	14.66	14.57	15.17	15.24	15.13	15.13	15.15	15.09	15.12	15.04	37	14.96	0	0.09	0.93	0.99	-5.98	-0.02	-0.48	0.64	0.92	-5.98	-0.11	-2.13	0.051	0.21	-4.79
Q14980	Nuclear mitotic apparatus protein 1 OS=Homo sapiens GN=NUMA1 PE=1 SV=2	NUMA1	14.67	14.79	14.67	14.74	14.7	14.71	14.72	14.79	15.14	15.2	15.21	15.2	14.98	15.09	15	15.04	114	14.92	0.07	1.85	0.084	0.49	-4.46	0.03	0.67	0.51	0.88	-5.87	0.07	1.77	0.096	0.3	-5.38
O75643	U5 small nuclear ribonucleoprotein 200 kDa helicase OS=Homo sapiens GN=SNRNP200 PE=1 SV=2	SNRNP200	14.59	14.64	14.59	14.61	14.66	14.71	14.72	14.66	15.1	15.12	15.17	15.11	15.11	15.15	15.13	15.09	97	14.89	0.04	1.56	0.14	0.55	-4.86	0.04	1.48	0.16	0.66	-5.06	0	0.1	0.92	0.97	-6.87
P52272	Heterogeneous nuclear ribonucleoprotein M OS=Homo sapiens GN=HNRNPM PE=1 SV=3	HNRNPM	14.6	14.63	14.6	14.65	14.68	14.69	14.72	14.73	15.11	15.12	15.13	15.13	15.07	15.13	15.09	15.07	44	14.88	0.03	0.9	0.38	0.75	-5.6	0.02	0.56	0.58	0.9	-5.94	0.03	0.98	0.34	0.62	-6.39
Q00839	Heterogeneous nuclear ribonucleoprotein U OS=Homo sapiens GN=HNRNPU PE=1 SV=6	HNRNPU	14.46	14.64	14.45	14.51	14.51	14.55	14.53	14.52	15.22	15.2	15.22	15.18	15.18	15.22	15.18	15.14	36	14.86	0.06	2.19	0.042	0.41	-3.9	0	0.16	0.88	0.98	-6.08	0	-0.14	0.89	0.95	-6.87
P49588	Alanine--tRNA ligase, cytoplasmic OS=Homo sapiens GN=AARS PE=1 SV=2	AARS	14.69	14.64	14.68	14.65	14.55	14.58	14.52	14.55	15.13	15.22	15.06	15.09	15.11	15.03	15.07	15.05	54	14.85	0	-0.01	0.99	1	-5.98	-0.04	-1.27	0.22	0.73	-5.32	-0.04	-1.22	0.24	0.51	-6.14
Q08211	ATP-dependent RNA helicase A OS=Homo sapiens GN=DHX9 PE=1 SV=4	DHX9	14.52	14.57	14.49	14.52	14.61	14.64	14.63	14.61	15.08	15.07	15.11	15.06	15.1	15.15	15.1	15.09	50	14.84	0.03	1.21	0.24	0.64	-5.29	0.01	0.24	0.81	0.97	-6.06	-0.01	-0.32	0.75	0.9	-6.82
P07814	Bifunctional glutamate/proline--tRNA ligase OS=Homo sapiens GN=EPRS PE=1 SV=5	EPRS	14.72	14.65	14.71	14.72	14.64	14.66	14.64	14.67	15	15.02	14.95	14.99	14.99	14.89	14.95	14.94	72	14.82	-0.03	-1.41	0.18	0.58	-5.05	-0.03	-1.13	0.27	0.76	-5.47	-0.01	-0.3	0.77	0.9	-6.83
P29401	Transketolase OS=Homo sapiens GN=TKT PE=1 SV=3	TKT	14.53	14.49	14.52	14.57	14.38	14.4	14.34	14.43	15.13	15.19	15.12	15.2	15.23	15.14	15.19	15.19	31	14.81	-0.01	-0.31	0.76	0.93	-5.94	-0.02	-0.62	0.54	0.89	-5.9	0.03	0.79	0.44	0.71	-6.56
P48643	T-complex protein 1 subunit epsilon OS=Homo sapiens GN=CCT5 PE=1 SV=1	CCT5	14.54	14.41	14.48	14.41	14.53	14.49	14.49	14.46	15.19	15.14	15.03	15.08	15.19	15.06	15.13	15.09	34	14.79	-0.08	-3.27	0.0045	0.24	-1.93	-0.08	-3.04	0.0073	0.28	-2.41	-0.1	-3.99	0.00093	0.014	-1
P00558	Phosphoglycerate kinase 1 OS=Homo sapiens GN=PGK1 PE=1 SV=3	PGK1	14.5	14.46	14.5	14.5	14.22	14.2	14.19	14.27	15.26	15.28	15.11	15.25	15.29	15.17	15.24	15.24	29	14.79	-0.04	-0.63	0.54	0.84	-5.79	-0.06	-0.98	0.34	0.81	-5.62	0	-0.07	0.94	0.97	-6.87
P11586	C-1-tetrahydrofolate synthase, cytoplasmic OS=Homo sapiens GN=MTHFD1 PE=1 SV=3	MTHFD1	14.5	14.4	14.49	14.45	14.38	14.38	14.34	14.37	15.17	15.19	15.06	15.12	15.16	15.06	15.11	15.1	46	14.77	-0.04	-1.53	0.14	0.56	-4.9	-0.05	-1.86	0.08	0.56	-4.51	-0.04	-1.49	0.16	0.4	-5.79
P12270	Nucleoprotein TPR OS=Homo sapiens GN=TPR PE=1 SV=3	TPR	14.52	14.58	14.51	14.54	14.55	14.55	14.53	14.57	15.01	15	15.03	15	14.96	15.01	14.96	14.98	113	14.77	0.03	1.26	0.22	0.63	-5.23	0	0.02	0.98	1	-6.09	0.01	0.61	0.55	0.78	-6.69
P50990	T-complex protein 1 subunit theta OS=Homo sapiens GN=CCT8 PE=1 SV=4	CCT8	14.63	14.51	14.56	14.53	14.54	14.52	14.5	14.51	15.05	15.03	14.91	14.97	15.05	14.93	14.98	14.95	36	14.76	-0.07	-2.72	0.014	0.32	-2.96	-0.08	-3.22	0.005	0.24	-2.08	-0.08	-3.01	0.0079	0.063	-3.08
P07900	Heat shock protein HSP 90-alpha OS=Homo sapiens GN=HSP90AA1 PE=1 SV=5	HSP90AA1	14.68	14.66	14.64	14.66	14.54	14.51	14.48	14.51	14.96	14.94	14.84	14.94	15.03	14.86	14.95	14.98	24	14.76	-0.06	-1.44	0.17	0.58	-5.02	-0.08	-1.8	0.091	0.58	-4.61	-0.03	-0.73	0.48	0.73	-6.6
P27816	Microtubule-associated protein 4 OS=Homo sapiens GN=MAP4 PE=1 SV=3	MAP4	14.61	14.52	14.58	14.64	14.48	14.47	14.46	14.49	14.93	14.92	14.88	14.9	14.93	14.85	14.9	14.84	59	14.71	-0.05	-1.73	0.1	0.52	-4.62	-0.04	-1.26	0.23	0.73	-5.34	-0.02	-0.87	0.4	0.67	-6.49
P63104	14-3-3 protein zeta/delta OS=Homo sapiens GN=YWHAZ PE=1 SV=1	YWHAZ	14.52	14.61	14.53	14.57	14.38	14.35	14.35	14.43	14.98	15.01	14.9	15.01	15	14.87	14.93	14.97	13	14.71	-0.01	-0.29	0.77	0.93	-5.94	-0.05	-1.2	0.25	0.74	-5.4	0.02	0.58	0.57	0.79	-6.7
Q6P2Q9	Pre-mRNA-processing-splicing factor 8 OS=Homo sapiens GN=PRPF8 PE=1 SV=2	PRPF8	14.44	14.49	14.44	14.45	14.48	14.51	14.52	14.48	14.91	14.92	14.98	14.92	14.94	14.96	14.96	14.91	95	14.71	0.03	1.4	0.18	0.59	-5.07	0.03	1.61	0.13	0.63	-4.88	0	-0.1	0.92	0.96	-6.87
P04075	Fructose-bisphosphate aldolase A OS=Homo sapiens GN=ALDOA PE=1 SV=2	ALDOA	14.33	14.35	14.32	14.36	14.17	14.18	14.14	14.22	15.12	15.13	14.98	15.14	15.2	15.1	15.16	15.19	20	14.69	-0.02	-0.32	0.75	0.93	-5.93	-0.05	-1.04	0.31	0.79	-5.56	0.02	0.42	0.68	0.85	-6.78
P25705	ATP synthase subunit alpha, mitochondrial OS=Homo sapiens GN=ATP5A1 PE=1 SV=1	ATP5A1	14.41	14.52	14.39	14.44	14.39	14.4	14.42	14.42	14.92	14.94	14.96	14.9	14.91	15.01	14.9	14.9	27	14.68	0.06	2.23	0.04	0.4	-3.84	0.01	0.44	0.67	0.93	-6	0.01	0.28	0.78	0.91	-6.84
Q13263	Transcription intermediary factor 1-beta OS=Homo sapiens GN=TRIM28 PE=1 SV=5	TRIM28	14.36	14.39	14.37	14.36	14.34	14.39	14.42	14.4	15.01	14.99	15.01	14.99	14.88	14.88	14.88	14.84	33	14.66	0.02	0.49	0.63	0.88	-5.86	0.02	0.68	0.51	0.88	-5.86	0	-0.01	0.99	1	-6.88
P11413	Glucose-6-phosphate 1-dehydrogenase OS=Homo sapiens GN=G6PD PE=1 SV=4	G6PD	14.46	14.41	14.45	14.51	14.15	14.13	14.1	14.19	15.05	15.07	14.91	15.03	15.05	14.95	14.99	15.01	34	14.65	-0.03	-0.5	0.62	0.87	-5.86	-0.06	-0.95	0.36	0.81	-5.65	0.01	0.14	0.89	0.95	-6.87
P26641	Elongation factor 1-gamma OS=Homo sapiens GN=EEF1G PE=1 SV=3	EEF1G	14.14	14.15	14.18	14.14	14.2	14.24	14.23	14.15	15.12	15.11	15.07	15.06	15.17	15.11	15.14	15.05	28	14.64	0	-0.08	0.93	0.99	-5.98	0	0.01	0.99	1	-6.09	-0.05	-2.42	0.027	0.14	-4.24
Q01082	Spectrin beta chain, non-erythrocytic 1 OS=Homo sapiens GN=SPTBN1 PE=1 SV=2	SPTBN1	14.56	14.54	14.52	14.56	14.58	14.54	14.56	14.59	14.72	14.64	14.71	14.72	14.75	14.72	14.7	14.77	121	14.64	-0.04	-2.02	0.059	0.45	-4.18	-0.03	-1.5	0.15	0.65	-5.03	0.01	0.39	0.7	0.87	-6.8
Q92598	Heat shock protein 105 kDa OS=Homo sapiens GN=HSPH1 PE=1 SV=1	HSPH1	14.55	14.44	14.51	14.44	14.45	14.43	14.39	14.39	14.82	14.76	14.7	14.76	14.93	14.78	14.89	14.84	48	14.63	-0.09	-2.22	0.042	0.41	-3.87	-0.06	-1.59	0.13	0.63	-4.92	-0.08	-2.01	0.061	0.23	-4.98
P34932	Heat shock 70 kDa protein 4 OS=Homo sapiens GN=HSPA4 PE=1 SV=4	HSPA4	14.35	14.28	14.35	14.35	14.26	14.29	14.25	14.3	14.92	14.95	14.86	14.93	14.88	14.79	14.86	14.84	50	14.59	-0.02	-0.92	0.37	0.74	-5.57	-0.02	-0.99	0.34	0.8	-5.62	0	0.1	0.92	0.97	-6.87
P61978	Heterogeneous nuclear ribonucleoprotein K OS=Homo sapiens GN=HNRNPK PE=1 SV=1	HNRNPK	14.15	14.22	14.16	14.18	14.17	14.19	14.21	14.23	15.01	14.98	15.02	15	14.95	14.95	14.93	14.9	23	14.58	0.01	0.46	0.65	0.89	-5.88	0.01	0.28	0.78	0.96	-6.05	0.01	0.23	0.82	0.93	-6.85
Q00341	Vigilin OS=Homo sapiens GN=HDLBP PE=1 SV=2	HDLBP	14.38	14.33	14.34	14.32	14.3	14.31	14.31	14.35	14.79	14.79	14.77	14.77	14.78	14.7	14.72	14.71	63	14.54	-0.03	-1.33	0.2	0.61	-5.15	-0.02	-1.14	0.27	0.76	-5.46	-0.02	-1.13	0.27	0.55	-6.23
O14745	Na(+)/H(+) exchange regulatory cofactor NHE-RF1 OS=Homo sapiens GN=SLC9A3R1 PE=1 SV=4	SLC9A3R1	14.33	14.29	14.32	14.39	14.09	14.15	14.13	14.07	14.85	15.02	14.9	14.95	14.8	14.79	14.81	14.73	23	14.54	0.05	1.36	0.19	0.6	-5.11	0.02	0.6	0.56	0.9	-5.91	0.02	0.56	0.58	0.8	-6.71
O60506	Heterogeneous nuclear ribonucleoprotein Q OS=Homo sapiens GN=SYNCRIP PE=1 SV=2	SYNCRIP	14.23	14.27	14.23	14.25	14.3	14.33	14.32	14.31	14.8	14.79	14.81	14.79	14.82	14.81	14.83	14.75	24	14.54	0.01	0.63	0.54	0.84	-5.79	0.01	0.43	0.67	0.93	-6	-0.01	-0.48	0.64	0.83	-6.76
Q9Y490	Talin-1 OS=Homo sapiens GN=TLN1 PE=1 SV=3	TLN1	14.3	14.27	14.33	14.42	14.23	14.21	14.17	14.34	14.76	14.77	14.71	14.83	14.75	14.67	14.73	14.79	104	14.52	-0.03	-1.26	0.22	0.63	-5.23	-0.03	-1.1	0.29	0.77	-5.5	0.08	3.13	0.006	0.052	-2.83
P22314	Ubiquitin-like modifier-activating enzyme 1 OS=Homo sapiens GN=UBA1 PE=1 SV=3	UBA1	14.22	14.15	14.23	14.29	14.06	14.02	14	14.14	14.84	14.85	14.74	14.88	14.79	14.7	14.77	14.81	48	14.47	-0.05	-1.47	0.16	0.57	-4.98	-0.04	-1.27	0.22	0.72	-5.31	0.05	1.63	0.12	0.35	-5.58
P20700	Lamin-B1 OS=Homo sapiens GN=LMNB1 PE=1 SV=2	LMNB1	14.07	14.15	14.04	14.1	14.08	14.11	14.1	14.13	14.87	14.86	14.86	14.85	14.8	14.85	14.79	14.81	37	14.47	0.04	1.59	0.13	0.54	-4.82	-0.01	-0.22	0.83	0.97	-6.07	0.02	0.91	0.38	0.65	-6.46
P12956	X-ray repair cross-complementing protein 6 OS=Homo sapiens GN=XRCC6 PE=1 SV=2	XRCC6	14.21	14.19	14.21	14.22	14.18	14.2	14.2	14.2	14.76	14.82	14.79	14.77	14.73	14.68	14.71	14.69	32	14.47	0	0.17	0.87	0.97	-5.97	0.01	0.3	0.76	0.96	-6.05	0	-0.07	0.95	0.98	-6.88
Q04637	Eukaryotic translation initiation factor 4 gamma 1 OS=Homo sapiens GN=EIF4G1 PE=1 SV=4	EIF4G1	14.1	14.05	14.11	14.08	14.13	14.14	14.16	14.17	14.81	14.81	14.77	14.79	14.83	14.81	14.8	14.77	51	14.46	-0.02	-0.81	0.43	0.78	-5.66	-0.01	-0.32	0.76	0.95	-6.04	-0.02	-0.91	0.38	0.65	-6.45
P14625	Endoplasmin OS=Homo sapiens GN=HSP90B1 PE=1 SV=1	HSP90B1	14.26	14.31	14.25	14.24	14.17	14.18	14.21	14.16	14.69	14.64	14.69	14.64	14.67	14.66	14.63	14.61	31	14.44	0	0.1	0.92	0.98	-5.98	0	-0.13	0.9	0.98	-6.08	-0.04	-1.53	0.14	0.38	-5.72
P49368	T-complex protein 1 subunit gamma OS=Homo sapiens GN=CCT3 PE=1 SV=4	CCT3	14.12	14.03	14.11	14.04	14.06	14.06	14.03	14.03	14.84	14.8	14.73	14.77	14.86	14.76	14.82	14.78	35	14.43	-0.06	-2.43	0.026	0.37	-3.49	-0.05	-1.99	0.063	0.52	-4.31	-0.06	-2.62	0.018	0.11	-3.87
O60701	UDP-glucose 6-dehydrogenase OS=Homo sapiens GN=UGDH PE=1 SV=1	UGDH	14.18	14.12	14.18	14.2	14	14.01	14	14.06	14.76	14.83	14.72	14.79	14.73	14.68	14.75	14.7	27	14.42	-0.01	-0.33	0.75	0.92	-5.93	0	-0.13	0.9	0.98	-6.08	0.02	0.68	0.5	0.75	-6.64
P78371	T-complex protein 1 subunit beta OS=Homo sapiens GN=CCT2 PE=1 SV=4	CCT2	14.02	13.92	13.99	13.93	14.04	14	14.01	14.01	14.88	14.85	14.76	14.81	14.89	14.78	14.81	14.8	28	14.41	-0.07	-2.78	0.013	0.31	-2.86	-0.06	-2.55	0.021	0.4	-3.35	-0.07	-2.88	0.01	0.074	-3.33
P18206	Vinculin OS=Homo sapiens GN=VCL PE=1 SV=4	VCL	14.19	14.08	14.32	14.18	14.07	14	14.1	14.11	14.63	14.59	14.64	14.67	14.76	14.65	14.87	14.77	61	14.41	-0.08	-1.44	0.17	0.58	-5.02	0.07	1.25	0.23	0.73	-5.34	0.02	0.39	0.7	0.87	-6.8
P40926	Malate dehydrogenase, mitochondrial OS=Homo sapiens GN=MDH2 PE=1 SV=3	MDH2	14.14	14.29	14.14	14.2	14.09	14.13	14.14	14.14	14.63	14.64	14.67	14.64	14.63	14.68	14.62	14.63	21	14.4	0.06	2.2	0.042	0.41	-3.89	0.02	0.68	0.51	0.88	-5.86	0.03	1.04	0.31	0.59	-6.33
Q14247	Src substrate cortactin OS=Homo sapiens GN=CTTN PE=1 SV=2	CTTN	14.2	14.19	14.17	14.25	14.02	13.99	14	14.01	14.69	14.72	14.63	14.73	14.75	14.66	14.69	14.69	30	14.4	-0.03	-0.6	0.56	0.84	-5.81	-0.04	-1	0.33	0.8	-5.6	0	0.07	0.94	0.97	-6.87
P53621	Coatomer subunit alpha OS=Homo sapiens GN=COPA PE=1 SV=2	COPA	14.22	14.21	14.24	14.31	14.09	14.09	14.1	14.19	14.59	14.64	14.61	14.67	14.54	14.47	14.51	14.59	62	14.38	-0.01	-0.5	0.62	0.87	-5.86	0	0.18	0.86	0.98	-6.08	0.08	3.9	0.0011	0.016	-1.2
P12814	Alpha-actinin-1 OS=Homo sapiens GN=ACTN1 PE=1 SV=2	ACTN1	14.05	14.07	14.11	14.06	13.94	13.93	13.97	13.97	14.7	14.64	14.71	14.74	14.82	14.77	14.8	14.79	32	14.38	-0.03	-0.58	0.57	0.85	-5.82	0.02	0.44	0.67	0.93	-6	0.01	0.23	0.82	0.92	-6.85
Q8WUM4	Programmed cell death 6-interacting protein OS=Homo sapiens GN=PDCD6IP PE=1 SV=1	PDCD6IP	14.15	14.05	14.13	14.13	14.02	13.99	13.95	14.02	14.75	14.79	14.64	14.74	14.71	14.6	14.67	14.71	49	14.38	-0.05	-1.55	0.14	0.55	-4.88	-0.06	-1.97	0.065	0.53	-4.34	-0.01	-0.25	0.81	0.92	-6.85
Q86VP6	Cullin-associated NEDD8-dissociated protein 1 OS=Homo sapiens GN=CAND1 PE=1 SV=2	CAND1	14.17	14.1	14.18	14.11	14.04	14.06	14.03	14.02	14.71	14.75	14.63	14.62	14.67	14.6	14.62	14.56	45	14.37	-0.02	-0.76	0.46	0.8	-5.7	-0.03	-1.24	0.23	0.73	-5.36	-0.07	-2.54	0.021	0.12	-4.02
P19367	Hexokinase-1 OS=Homo sapiens GN=HK1 PE=1 SV=3	HK1	14.04	14.14	14.05	14.06	13.97	14.01	14.03	14.01	14.72	14.74	14.77	14.73	14.65	14.74	14.68	14.63	39	14.37	0.06	2.82	0.012	0.3	-2.78	0.04	1.66	0.11	0.61	-4.81	0.01	0.54	0.6	0.81	-6.73
P31939	Bifunctional purine biosynthesis protein PURH OS=Homo sapiens GN=ATIC PE=1 SV=3	ATIC	14.16	14.05	14.13	14.13	14	13.99	13.94	13.99	14.75	14.75	14.59	14.68	14.73	14.58	14.64	14.65	36	14.36	-0.07	-1.98	0.064	0.46	-4.25	-0.08	-2.47	0.024	0.42	-3.49	-0.05	-1.33	0.2	0.46	-5.99
P49411	Elongation factor Tu, mitochondrial OS=Homo sapiens GN=TUFM PE=1 SV=2	TUFM	14	14.06	14.01	14.03	14.06	14.06	14.06	14.06	14.66	14.62	14.67	14.64	14.67	14.7	14.65	14.63	26	14.35	0.02	0.7	0.49	0.81	-5.74	0	-0.01	0.99	1	-6.09	0	-0.2	0.84	0.93	-6.86
P06748	Nucleophosmin OS=Homo sapiens GN=NPM1 PE=1 SV=2	NPM1	14.15	14.41	14.15	14.19	14.22	14.29	14.29	14.21	14.4	14.41	14.44	14.33	14.46	14.49	14.46	14.39	21	14.33	0.09	2.58	0.02	0.34	-3.24	0.03	0.75	0.46	0.86	-5.81	-0.03	-0.84	0.41	0.68	-6.52
P06576	ATP synthase subunit beta, mitochondrial OS=Homo sapiens GN=ATP5B PE=1 SV=3	ATP5B	13.91	14	13.96	13.98	13.94	13.96	13.98	13.98	14.68	14.67	14.72	14.69	14.66	14.72	14.65	14.67	27	14.32	0.04	1.79	0.092	0.5	-4.54	0.03	1.2	0.25	0.74	-5.4	0.03	1.33	0.2	0.46	-5.99
P22626	Heterogeneous nuclear ribonucleoproteins A2/B1 OS=Homo sapiens GN=HNRNPA2B1 PE=1 SV=2	HNRNPA2B1	14	14.27	13.99	14.11	14.08	14.12	14.12	14.15	14.54	14.54	14.58	14.56	14.51	14.53	14.48	14.49	20	14.32	0.08	1.95	0.07	0.47	-4.3	0.01	0.22	0.83	0.97	-6.07	0.04	1.03	0.32	0.6	-6.34
P40939	Trifunctional enzyme subunit alpha, mitochondrial OS=Homo sapiens GN=HADHA PE=1 SV=2	HADHA	14.03	14.14	14.06	14.13	14	14.03	14.04	14.08	14.54	14.56	14.59	14.56	14.43	14.5	14.46	14.48	37	14.29	0.06	2.44	0.026	0.37	-3.48	0.03	1.5	0.15	0.66	-5.04	0.06	2.63	0.017	0.11	-3.84
P11387	DNA topoisomerase 1 OS=Homo sapiens GN=TOP1 PE=1 SV=2	TOP1	13.9	13.93	13.88	13.87	13.96	13.97	13.97	13.95	14.65	14.57	14.63	14.6	14.7	14.72	14.69	14.65	43	14.29	-0.01	-0.3	0.76	0.93	-5.94	-0.01	-0.52	0.61	0.91	-5.96	-0.03	-1.62	0.12	0.35	-5.59
P41252	Isoleucine--tRNA ligase, cytoplasmic OS=Homo sapiens GN=IARS PE=1 SV=2	IARS	13.97	13.89	13.97	13.94	13.89	13.91	13.89	13.89	14.69	14.72	14.64	14.68	14.69	14.58	14.64	14.62	50	14.29	-0.03	-1.43	0.17	0.58	-5.02	-0.02	-0.94	0.36	0.81	-5.66	-0.02	-1	0.33	0.61	-6.37
Q9UQ80	Proliferation-associated protein 2G4 OS=Homo sapiens GN=PA2G4 PE=1 SV=3	PA2G4	14.01	13.94	13.96	13.95	13.96	13.98	14	13.97	14.63	14.63	14.57	14.56	14.65	14.56	14.6	14.54	21	14.28	-0.03	-1.45	0.17	0.58	-5.01	-0.03	-1.38	0.19	0.69	-5.19	-0.06	-2.63	0.017	0.11	-3.84
Q14789	Golgin subfamily B member 1 OS=Homo sapiens GN=GOLGB1 PE=1 SV=2	GOLGB1	14.17	14.25	14.18	14.24	14.17	14.18	14.19	14.26	14.29	14.33	14.35	14.35	14.3	14.38	14.28	14.39	172	14.27	0.05	2.21	0.041	0.41	-3.88	0.02	0.72	0.48	0.87	-5.83	0.07	3.35	0.0038	0.037	-2.38
P00338	L-lactate dehydrogenase A chain OS=Homo sapiens GN=LDHA PE=1 SV=2	LDHA	13.99	13.96	13.95	13.91	13.78	13.76	13.73	13.76	14.67	14.68	14.53	14.62	14.82	14.69	14.76	14.71	19	14.27	-0.04	-0.62	0.55	0.84	-5.79	-0.07	-1.05	0.31	0.79	-5.55	-0.07	-0.96	0.36	0.64	-6.4
P53396	ATP-citrate synthase OS=Homo sapiens GN=ACLY PE=1 SV=3	ACLY	14.1	14.03	14.12	14.06	13.92	13.95	13.92	13.95	14.54	14.61	14.51	14.51	14.53	14.47	14.53	14.48	53	14.26	-0.01	-0.34	0.74	0.92	-5.93	0	-0.01	0.99	1	-6.09	-0.02	-0.72	0.48	0.73	-6.61
P09874	Poly [ADP-ribose] polymerase 1 OS=Homo sapiens GN=PARP1 PE=1 SV=4	PARP1	14.03	14.03	14.02	14.01	14.02	14.05	14.07	14.05	14.5	14.51	14.55	14.51	14.48	14.44	14.47	14.43	53	14.26	0	-0.03	0.98	0.99	-5.98	0.02	0.69	0.5	0.88	-5.85	-0.01	-0.45	0.66	0.84	-6.77
P60174	Triosephosphate isomerase OS=Homo sapiens GN=TPI1 PE=1 SV=3	TPI1	13.91	13.87	13.91	13.93	13.8	13.76	13.72	13.81	14.7	14.75	14.58	14.72	14.73	14.64	14.65	14.69	18	14.26	-0.03	-0.94	0.36	0.74	-5.56	-0.07	-2.11	0.05	0.51	-4.11	0	0.01	0.99	1	-6.88
P08238	Heat shock protein HSP 90-beta OS=Homo sapiens GN=HSP90AB1 PE=1 SV=4	HSP90AB1	13.97	14.15	13.97	13.97	13.92	13.9	13.87	13.87	14.59	14.56	14.48	14.53	14.62	14.5	14.54	14.54	17	14.25	0	0.05	0.96	0.99	-5.98	-0.06	-1.47	0.16	0.67	-5.07	-0.05	-1.14	0.27	0.55	-6.22
P27797	Calreticulin OS=Homo sapiens GN=CALR PE=1 SV=1	CALR	13.82	14.06	13.82	13.91	13.7	13.75	13.76	13.72	14.68	14.69	14.73	14.69	14.66	14.69	14.63	14.64	25	14.25	0.08	2.03	0.06	0.46	-4.18	0.02	0.46	0.65	0.92	-5.98	0.03	0.64	0.53	0.77	-6.67
O75533	Splicing factor 3B subunit 1 OS=Homo sapiens GN=SF3B1 PE=1 SV=3	SF3B1	13.89	13.95	13.88	13.91	13.99	14.05	14.03	13.99	14.53	14.55	14.57	14.52	14.51	14.56	14.52	14.48	55	14.25	0.05	1.57	0.14	0.54	-4.85	0.02	0.7	0.49	0.87	-5.85	-0.01	-0.2	0.85	0.93	-6.86
P62258	14-3-3 protein epsilon OS=Homo sapiens GN=YWHAE PE=1 SV=1	YWHAE	13.96	13.91	13.92	13.93	13.81	13.78	13.79	13.85	14.62	14.68	14.59	14.67	14.62	14.51	14.55	14.61	19	14.24	-0.03	-1.19	0.25	0.65	-5.31	-0.04	-1.56	0.14	0.64	-4.95	0.01	0.41	0.69	0.86	-6.79
Q7KZF4	Staphylococcal nuclease domain-containing protein 1 OS=Homo sapiens GN=SND1 PE=1 SV=1	SND1	14.16	14.18	14.16	14.15	14.08	14.11	14.12	14.13	14.37	14.38	14.36	14.35	14.31	14.31	14.31	14.28	44	14.24	0.02	0.86	0.4	0.76	-5.63	0.01	0.42	0.68	0.93	-6	0	-0.21	0.84	0.93	-6.86
Q9UPN3	Microtubule-actin cross-linking factor 1, isoforms 1/2/3/5 OS=Homo sapiens GN=MACF1 PE=1 SV=4	MACF1	14.56	14.54	14.53	14.18	14.14	14.23	14.2	13.94	14.23	14.34	14.29	14.03	14.15	14.2	14.18	13.98	214	14.23	0.06	1.13	0.28	0.67	-5.37	0.03	0.6	0.56	0.9	-5.91	-0.24	-4.68	0.00033	0.0072	0.12
Q99832	T-complex protein 1 subunit eta OS=Homo sapiens GN=CCT7 PE=1 SV=2	CCT7	14.03	13.93	13.96	13.93	14.04	14.02	14	14	14.49	14.47	14.36	14.42	14.54	14.41	14.45	14.41	34	14.22	-0.07	-2.83	0.011	0.3	-2.76	-0.08	-3.36	0.0037	0.22	-1.8	-0.08	-3.43	0.0032	0.033	-2.2
Q14152	Eukaryotic translation initiation factor 3 subunit A OS=Homo sapiens GN=EIF3A PE=1 SV=1	EIF3A	13.98	13.95	13.99	13.93	13.99	14.01	14.01	13.97	14.45	14.45	14.43	14.39	14.49	14.47	14.47	14.4	61	14.21	-0.01	-0.49	0.63	0.88	-5.87	0	-0.02	0.98	1	-6.09	-0.06	-2.98	0.0084	0.066	-3.15
P07339	Cathepsin D OS=Homo sapiens GN=CTSD PE=1 SV=1	CTSD	13.77	14	13.78	13.77	13.77	13.78	13.82	13.69	14.69	14.64	14.71	14.62	14.59	14.63	14.59	14.49	17	14.21	0.06	1.52	0.15	0.56	-4.92	0.02	0.46	0.65	0.92	-5.99	-0.06	-1.68	0.11	0.33	-5.51
P78347	General transcription factor II-I OS=Homo sapiens GN=GTF2I PE=1 SV=2	GTF2I	13.91	13.98	13.96	13.96	14.03	14.02	14.04	14.05	14.47	14.47	14.5	14.45	14.38	14.41	14.38	14.37	46	14.21	0.02	0.66	0.52	0.83	-5.77	0.02	0.54	0.6	0.91	-5.95	0.01	0.29	0.78	0.91	-6.84
Q9NR30	Nucleolar RNA helicase 2 OS=Homo sapiens GN=DDX21 PE=1 SV=5	DDX21	13.81	13.84	13.77	13.64	14	14.04	14.02	13.82	14.48	14.41	14.49	14.3	14.64	14.69	14.64	14.45	40	14.19	0.01	0.42	0.68	0.9	-5.9	-0.01	-0.22	0.83	0.97	-6.07	-0.18	-7.45	9.2e-07	0.0001	5.9
O75534	Cold shock domain-containing protein E1 OS=Homo sapiens GN=CSDE1 PE=1 SV=2	CSDE1	13.69	13.61	13.66	13.59	13.87	13.9	13.93	13.82	14.68	14.62	14.6	14.52	14.69	14.58	14.59	14.52	45	14.18	-0.06	-1.11	0.29	0.69	-5.4	-0.04	-0.78	0.45	0.86	-5.79	-0.12	-2.34	0.035	0.16	-4.44
P05023	Sodium/potassium-transporting ATPase subunit alpha-1 OS=Homo sapiens GN=ATP1A1 PE=1 SV=1	ATP1A1	13.97	14.01	13.99	14.07	14.06	14.05	14.06	14.17	14.24	14.16	14.26	14.29	14.31	14.33	14.3	14.37	29	14.17	-0.01	-0.41	0.69	0.9	-5.9	0.01	0.29	0.78	0.96	-6.05	0.08	3.47	0.0029	0.031	-2.12
Q01518	Adenylyl cyclase-associated protein 1 OS=Homo sapiens GN=CAP1 PE=1 SV=5	CAP1	14.01	13.94	14	14.03	13.86	13.82	13.82	13.92	14.44	14.46	14.37	14.51	14.43	14.32	14.35	14.43	24	14.17	-0.05	-1.98	0.065	0.46	-4.25	-0.05	-1.99	0.063	0.52	-4.31	0.04	1.33	0.2	0.46	-5.99
P23528	Cofilin-1 OS=Homo sapiens GN=CFL1 PE=1 SV=3	CFL1	14.08	14.17	14.05	14.13	13.96	13.94	13.91	14	14.31	14.35	14.22	14.34	14.37	14.2	14.29	14.35	13	14.17	-0.02	-0.38	0.71	0.91	-5.91	-0.06	-1.49	0.16	0.66	-5.04	0.03	0.62	0.54	0.77	-6.68
P62158	Calmodulin OS=Homo sapiens GN=CALM1 PE=1 SV=2	CALM1	14.05	14.1	14.02	14.1	13.86	13.89	13.92	13.92	14.36	14.4	14.3	14.35	14.42	14.33	14.34	14.35	9	14.17	0.01	0.21	0.84	0.95	-5.96	-0.03	-0.6	0.55	0.89	-5.91	0.01	0.25	0.81	0.92	-6.85
Q12906	Interleukin enhancer-binding factor 3 OS=Homo sapiens GN=ILF3 PE=1 SV=3	ILF3	13.89	13.98	13.92	13.93	13.98	14.02	14.01	13.98	14.38	14.4	14.45	14.39	14.32	14.37	14.35	14.3	33	14.17	0.05	1.53	0.14	0.56	-4.9	0.04	1.28	0.22	0.72	-5.31	0.01	0.19	0.85	0.94	-6.86
P53618	Coatomer subunit beta OS=Homo sapiens GN=COPB1 PE=1 SV=3	COPB1	13.84	13.79	13.86	13.9	13.76	13.75	13.75	13.84	14.55	14.55	14.52	14.58	14.49	14.42	14.47	14.51	41	14.16	-0.03	-1.43	0.17	0.58	-5.03	-0.01	-0.41	0.69	0.93	-6.01	0.05	2.37	0.03	0.15	-4.34
Q1KMD3	Heterogeneous nuclear ribonucleoprotein U-like protein 2 OS=Homo sapiens GN=HNRNPUL2 PE=1 SV=1	HNRNPUL2	13.89	13.95	13.87	13.94	13.89	13.93	13.92	13.95	14.42	14.42	14.46	14.43	14.36	14.42	14.38	14.38	34	14.16	0.04	1.72	0.1	0.52	-4.63	0.02	0.82	0.42	0.84	-5.76	0.04	1.66	0.12	0.34	-5.54
P62805	Histone H4 OS=Homo sapiens GN=HIST1H4A PE=1 SV=2	HIST1H4A	13.99	14.28	13.87	14.05	14.01	14.07	13.99	13.96	14.27	14.33	14.33	14.29	14.27	14.31	14.24	14.28	8	14.16	0.11	2.41	0.029	0.37	-3.56	-0.03	-0.56	0.58	0.9	-5.93	0.01	0.21	0.83	0.93	-6.85
Q15393	Splicing factor 3B subunit 3 OS=Homo sapiens GN=SF3B3 PE=1 SV=4	SF3B3	13.91	13.9	13.86	13.84	13.94	13.98	13.95	13.91	14.41	14.41	14.38	14.35	14.41	14.41	14.38	14.33	47	14.15	0.01	0.33	0.75	0.92	-5.93	-0.02	-1.04	0.31	0.79	-5.56	-0.06	-2.73	0.014	0.094	-3.65
P61247	40S ribosomal protein S3a OS=Homo sapiens GN=RPS3A PE=1 SV=2	RPS3A	13.82	13.89	13.82	13.77	13.85	13.87	13.88	13.81	14.4	14.46	14.45	14.39	14.47	14.45	14.47	14.38	22	14.14	0.03	1.54	0.14	0.55	-4.89	0.02	0.98	0.34	0.81	-5.63	-0.05	-2.29	0.035	0.16	-4.49
Q7Z6Z7	E3 ubiquitin-protein ligase HUWE1 OS=Homo sapiens GN=HUWE1 PE=1 SV=3	HUWE1	14.07	14.01	14.05	14.06	13.89	13.88	13.86	13.92	14.33	14.37	14.31	14.36	14.32	14.25	14.31	14.31	131	14.14	-0.02	-0.8	0.44	0.78	-5.68	-0.02	-0.76	0.46	0.86	-5.81	0.01	0.31	0.76	0.9	-6.83
Q14683	Structural maintenance of chromosomes protein 1A OS=Homo sapiens GN=SMC1A PE=1 SV=2	SMC1A	13.88	13.95	13.85	13.89	13.92	13.95	13.94	13.93	14.39	14.39	14.42	14.37	14.35	14.4	14.36	14.33	73	14.14	0.04	1.48	0.16	0.57	-4.97	0	0.18	0.86	0.98	-6.08	-0.01	-0.23	0.82	0.93	-6.85
P04843	Dolichyl-diphosphooligosaccharide--protein glycosyltransferase subunit 1 OS=Homo sapiens GN=RPN1 PE=1 SV=1	RPN1	13.94	13.98	13.91	13.94	13.91	13.93	13.92	13.92	14.35	14.3	14.34	14.32	14.36	14.38	14.32	14.34	32	14.13	0.01	0.36	0.72	0.92	-5.92	-0.02	-0.77	0.45	0.86	-5.8	-0.01	-0.33	0.75	0.89	-6.82
Q86UP2	Kinectin OS=Homo sapiens GN=KTN1 PE=1 SV=1	KTN1	13.79	13.84	13.79	13.92	13.94	13.9	13.93	14.03	14.26	14.22	14.32	14.37	14.38	14.41	14.38	14.43	86	14.12	0	0.02	0.98	1	-5.98	0.01	0.46	0.65	0.92	-5.99	0.1	3.95	0.001	0.015	-1.09
P35606	Coatomer subunit beta OS=Homo sapiens GN=COPB2 PE=1 SV=2	COPB2	13.89	13.85	13.88	13.93	13.76	13.72	13.72	13.84	14.44	14.44	14.42	14.52	14.37	14.29	14.33	14.43	43	14.12	-0.04	-1.81	0.088	0.5	-4.51	-0.02	-1.21	0.24	0.74	-5.38	0.07	3.36	0.0037	0.037	-2.36
P30101	Protein disulfide-isomerase A3 OS=Homo sapiens GN=PDIA3 PE=1 SV=4	PDIA3	14.04	14.12	14.05	14.09	13.95	13.99	14	13.99	14.21	14.21	14.25	14.2	14.18	14.23	14.18	14.17	28	14.12	0.04	1.61	0.13	0.54	-4.79	0.03	1.06	0.3	0.79	-5.54	0.01	0.57	0.57	0.79	-6.71
P0DMV9	Heat shock 70 kDa protein 1B OS=Homo sapiens GN=HSPA1B PE=1 SV=1	HSPA1B	14.08	14.05	14.09	14.07	13.9	13.86	13.85	13.91	14.27	14.24	14.19	14.27	14.33	14.23	14.26	14.24	19	14.12	-0.05	-1.08	0.3	0.69	-5.43	-0.05	-1.05	0.31	0.79	-5.55	-0.02	-0.5	0.62	0.82	-6.75
P05455	Lupus La protein OS=Homo sapiens GN=SSB PE=1 SV=2	SSB	13.81	13.74	13.82	13.76	13.67	13.7	13.71	13.69	14.53	14.58	14.54	14.48	14.47	14.44	14.48	14.4	34	14.11	-0.01	-0.27	0.79	0.94	-5.95	0.02	0.71	0.49	0.87	-5.84	-0.04	-1.76	0.097	0.31	-5.39
P37837	Transaldolase OS=Homo sapiens GN=TALDO1 PE=1 SV=2	TALDO1	13.87	13.79	13.86	13.9	13.63	13.63	13.6	13.71	14.5	14.55	14.43	14.5	14.46	14.37	14.42	14.43	20	14.1	-0.03	-0.82	0.42	0.77	-5.66	-0.03	-0.97	0.35	0.81	-5.63	0.02	0.63	0.54	0.77	-6.67
P23396	40S ribosomal protein S3 OS=Homo sapiens GN=RPS3 PE=1 SV=2	RPS3	13.47	13.48	13.46	13.38	13.48	13.5	13.52	13.47	14.73	14.76	14.73	14.67	14.76	14.69	14.71	14.63	19	14.09	0	0.04	0.97	0.99	-5.98	0	-0.08	0.94	0.99	-6.09	-0.07	-2.89	0.01	0.074	-3.32
P50991	T-complex protein 1 subunit delta OS=Homo sapiens GN=CCT4 PE=1 SV=4	CCT4	13.89	13.8	13.84	13.82	13.88	13.86	13.84	13.87	14.38	14.36	14.25	14.31	14.39	14.28	14.32	14.3	30	14.09	-0.06	-2.37	0.03	0.38	-3.6	-0.07	-2.86	0.011	0.32	-2.76	-0.06	-2.31	0.034	0.16	-4.45
Q9Y4L1	Hypoxia up-regulated protein 1 OS=Homo sapiens GN=HYOU1 PE=1 SV=1	HYOU1	13.72	13.77	13.71	13.74	13.72	13.75	13.75	13.73	14.47	14.42	14.47	14.43	14.46	14.5	14.45	14.43	49	14.09	0.02	0.73	0.48	0.81	-5.72	0	-0.08	0.94	0.99	-6.09	-0.01	-0.5	0.62	0.82	-6.75
Q15075	Early endosome antigen 1 OS=Homo sapiens GN=EEA1 PE=1 SV=2	EEA1	13.95	13.99	13.95	14	13.88	13.93	13.93	13.97	14.21	14.22	14.26	14.22	14.16	14.2	14.18	14.17	83	14.08	0.03	1.67	0.11	0.53	-4.71	0.03	1.36	0.19	0.7	-5.21	0.04	1.87	0.078	0.27	-5.21
Q14697	Neutral alpha-glucosidase AB OS=Homo sapiens GN=GANAB PE=1 SV=3	GANAB	13.75	13.88	13.77	13.83	13.72	13.76	13.77	13.78	14.36	14.39	14.42	14.41	14.37	14.43	14.35	14.37	39	14.08	0.06	2.48	0.024	0.35	-3.4	0.02	1.02	0.32	0.8	-5.59	0.04	1.74	0.1	0.31	-5.42
Q14839	Chromodomain-helicase-DNA-binding protein 4 OS=Homo sapiens GN=CHD4 PE=1 SV=2	CHD4	13.84	13.9	13.88	13.84	13.93	13.97	13.96	13.91	14.27	14.28	14.33	14.24	14.24	14.28	14.25	14.18	58	14.08	0.04	1.45	0.16	0.57	-5	0.03	1.26	0.22	0.73	-5.33	-0.03	-0.95	0.36	0.64	-6.42
Q6NUK1	Calcium-binding mitochondrial carrier protein SCaMC-1 OS=Homo sapiens GN=SLC25A24 PE=1 SV=2	SLC25A24	13.94	13.96	13.95	13.83	13.57	13.8	13.85	13.71	14.23	14.27	14.25	14.16	14.41	14.47	14.34	14.35	30	14.07	0.09	1.03	0.32	0.71	-5.47	0.06	0.7	0.5	0.88	-5.84	-0.03	-0.3	0.77	0.9	-6.83
P13010	X-ray repair cross-complementing protein 5 OS=Homo sapiens GN=XRCC5 PE=1 SV=3	XRCC5	13.67	13.68	13.67	13.69	13.68	13.69	13.67	13.68	14.51	14.52	14.52	14.5	14.45	14.39	14.42	14.4	37	14.07	0	-0.18	0.86	0.96	-5.97	-0.01	-0.21	0.83	0.97	-6.07	-0.01	-0.27	0.79	0.91	-6.84
P06744	Glucose-6-phosphate isomerase OS=Homo sapiens GN=GPI PE=1 SV=4	GPI	13.9	13.8	13.89	13.9	13.7	13.7	13.66	13.73	14.36	14.4	14.25	14.39	14.41	14.29	14.35	14.38	28	14.07	-0.05	-1.03	0.32	0.71	-5.47	-0.06	-1.25	0.23	0.73	-5.34	0.01	0.12	0.9	0.96	-6.87
P14866	Heterogeneous nuclear ribonucleoprotein L OS=Homo sapiens GN=HNRNPL PE=1 SV=2	HNRNPL	13.7	13.76	13.69	13.75	13.77	13.83	13.79	13.78	14.34	14.32	14.33	14.34	14.34	14.36	14.34	14.31	26	14.05	0.03	1.36	0.19	0.6	-5.12	0	0.13	0.9	0.98	-6.08	0.01	0.41	0.69	0.86	-6.79
Q8TCU6	Phosphatidylinositol 3,4,5-trisphosphate-dependent Rac exchanger 1 protein OS=Homo sapiens GN=PREX1 PE=1 SV=3	PREX1	13.64	13.57	13.61	13.84	13.74	13.66	13.61	13.83	14.49	14.5	14.38	14.55	14.34	14.22	14.22	14.42	72	14.04	-0.07	-1.3	0.21	0.62	-5.18	-0.1	-1.87	0.082	0.56	-4.51	0.11	2.14	0.05	0.2	-4.78
Q15046	Lysine--tRNA ligase OS=Homo sapiens GN=KARS PE=1 SV=3	KARS	13.96	13.88	13.93	13.9	13.91	13.91	13.89	13.89	14.18	14.19	14.12	14.17	14.23	14.16	14.18	14.19	30	14.04	-0.03	-1.57	0.13	0.54	-4.84	-0.04	-1.74	0.1	0.59	-4.7	-0.03	-1.45	0.16	0.41	-5.83
P55060	Exportin-2 OS=Homo sapiens GN=CSE1L PE=1 SV=3	CSE1L	13.61	13.52	13.6	13.54	13.52	13.51	13.51	13.54	14.54	14.57	14.52	14.56	14.55	14.49	14.51	14.52	41	14.04	-0.03	-1.45	0.16	0.57	-5	-0.02	-0.95	0.35	0.81	-5.65	-0.02	-0.77	0.45	0.71	-6.57
P06396	Gelsolin OS=Homo sapiens GN=GSN PE=1 SV=1	GSN	13.93	13.88	13.98	13.99	13.59	13.54	13.52	13.67	14.25	14.32	14.17	14.33	14.38	14.26	14.37	14.41	28	14.04	-0.04	-0.39	0.7	0.91	-5.91	-0.03	-0.31	0.76	0.96	-6.04	0.06	0.6	0.56	0.78	-6.68
P55884	Eukaryotic translation initiation factor 3 subunit B OS=Homo sapiens GN=EIF3B PE=1 SV=3	EIF3B	13.82	13.74	13.81	13.72	13.86	13.86	13.84	13.79	14.29	14.26	14.2	14.19	14.35	14.25	14.29	14.21	33	14.03	-0.05	-2.22	0.04	0.4	-3.85	-0.05	-2	0.062	0.52	-4.3	-0.1	-4.48	0.00032	0.0072	0.04
P18124	60S ribosomal protein L7 OS=Homo sapiens GN=RPL7 PE=1 SV=1	RPL7	13.79	13.73	13.74	13.69	13.75	13.78	13.79	13.73	14.3	14.34	14.3	14.24	14.36	14.27	14.37	14.23	15	14.03	-0.01	-0.59	0.56	0.85	-5.82	0	0.13	0.9	0.98	-6.08	-0.07	-3	0.008	0.064	-3.1
P07737	Profilin-1 OS=Homo sapiens GN=PFN1 PE=1 SV=2	PFN1	13.72	13.65	13.66	13.71	13.58	13.53	13.5	13.6	14.5	14.51	14.34	14.49	14.51	14.34	14.42	14.45	10	14.03	-0.07	-1.99	0.064	0.46	-4.24	-0.1	-2.9	0.0099	0.31	-2.69	-0.02	-0.52	0.61	0.82	-6.74
Q02880	DNA topoisomerase 2-beta OS=Homo sapiens GN=TOP2B PE=1 SV=3	TOP2B	13.74	13.83	13.76	13.84	13.76	13.77	13.74	13.81	14.28	14.29	14.35	14.34	14.19	14.24	14.21	14.23	65	14.02	0.04	1.65	0.12	0.54	-4.73	0.02	0.97	0.35	0.81	-5.64	0.07	2.56	0.02	0.12	-3.98
P39023	60S ribosomal protein L3 OS=Homo sapiens GN=RPL3 PE=1 SV=2	RPL3	13.66	13.63	13.64	13.61	13.68	13.72	13.69	13.63	14.34	14.39	14.41	14.35	14.46	14.41	14.44	14.35	22	14.02	0	0.01	1	1	-5.98	0.01	0.44	0.66	0.93	-5.99	-0.05	-2.36	0.031	0.15	-4.36
P33991	DNA replication licensing factor MCM4 OS=Homo sapiens GN=MCM4 PE=1 SV=5	MCM4	13.54	13.52	13.52	13.48	13.67	13.72	13.69	13.63	14.45	14.46	14.43	14.38	14.49	14.46	14.46	14.37	39	14.02	0	-0.01	0.99	1	-5.98	-0.01	-0.43	0.68	0.93	-6	-0.07	-2.21	0.041	0.18	-4.63
Q9UQE7	Structural maintenance of chromosomes protein 3 OS=Homo sapiens GN=SMC3 PE=1 SV=2	SMC3	13.79	13.84	13.76	13.79	13.79	13.84	13.83	13.8	14.25	14.27	14.28	14.23	14.21	14.26	14.22	14.21	67	14.02	0.04	1.93	0.07	0.47	-4.32	0.01	0.55	0.59	0.9	-5.94	0	-0.11	0.91	0.96	-6.87
P15880	40S ribosomal protein S2 OS=Homo sapiens GN=RPS2 PE=1 SV=2	RPS2	13.73	13.78	13.73	13.69	13.73	13.75	13.76	13.69	14.28	14.33	14.31	14.26	14.36	14.29	14.31	14.23	17	14.01	0.01	0.57	0.58	0.85	-5.82	0	0.09	0.93	0.99	-6.09	-0.06	-2.57	0.02	0.12	-3.96
P55265	Double-stranded RNA-specific adenosine deaminase OS=Homo sapiens GN=ADAR PE=1 SV=4	ADAR	13.89	13.95	13.88	13.89	13.95	13.96	13.97	13.95	14.12	14.1	14.14	14.08	14.07	14.12	14.09	14.05	51	14.01	0.03	1.01	0.33	0.71	-5.49	0.01	0.46	0.65	0.92	-5.99	-0.01	-0.54	0.6	0.81	-6.73
Q8NC51	Plasminogen activator inhibitor 1 RNA-binding protein OS=Homo sapiens GN=SERBP1 PE=1 SV=2	SERBP1	13.81	13.76	13.8	13.77	13.77	13.79	13.8	13.74	14.25	14.25	14.25	14.19	14.27	14.21	14.22	14.17	22	14	-0.02	-1.17	0.26	0.66	-5.33	-0.01	-0.58	0.57	0.9	-5.93	-0.06	-2.96	0.0087	0.067	-3.18
Q13200	26S proteasome non-ATPase regulatory subunit 2 OS=Homo sapiens GN=PSMD2 PE=1 SV=3	PSMD2	13.71	13.61	13.65	13.65	13.7	13.7	13.67	13.67	14.38	14.35	14.29	14.33	14.36	14.29	14.32	14.29	38	14	-0.05	-2.14	0.047	0.42	-3.98	-0.05	-2.35	0.031	0.45	-3.7	-0.05	-2.41	0.028	0.14	-4.27
Q5JRX3	Presequence protease, mitochondrial OS=Homo sapiens GN=PITRM1 PE=1 SV=3	PITRM1	13.82	13.89	13.82	13.87	13.82	13.85	13.84	13.86	14.14	14.11	14.17	14.14	14.14	14.22	14.15	14.15	45	14	0.04	1.55	0.14	0.55	-4.87	0.01	0.64	0.53	0.89	-5.89	0.02	0.97	0.35	0.63	-6.4
P46777	60S ribosomal protein L5 OS=Homo sapiens GN=RPL5 PE=1 SV=3	RPL5	13.8	13.74	13.8	13.76	13.78	13.83	13.82	13.74	14.18	14.21	14.21	14.16	14.25	14.19	14.25	14.17	13	13.99	-0.01	-0.44	0.67	0.89	-5.89	0.02	0.84	0.41	0.84	-5.75	-0.04	-2.07	0.054	0.21	-4.88
Q16891	MICOS complex subunit MIC60 OS=Homo sapiens GN=IMMT PE=1 SV=1	IMMT	13.62	13.65	13.61	13.63	13.66	13.66	13.7	13.71	14.29	14.29	14.33	14.32	14.3	14.38	14.31	14.32	39	13.99	0.02	1.09	0.29	0.69	-5.41	0.02	0.86	0.4	0.83	-5.73	0.03	1.18	0.25	0.53	-6.17
O14980	Exportin-1 OS=Homo sapiens GN=XPO1 PE=1 SV=1	XPO1	13.67	13.65	13.71	13.71	13.62	13.65	13.65	13.68	14.36	14.39	14.31	14.36	14.27	14.24	14.26	14.26	32	13.99	0	0.06	0.95	0.99	-5.98	0	0.09	0.93	0.99	-6.09	0.02	0.78	0.45	0.71	-6.56
Q15233	Non-POU domain-containing octamer-binding protein OS=Homo sapiens GN=NONO PE=1 SV=4	NONO	13.78	13.83	13.76	13.77	13.82	13.86	13.87	13.84	14.14	14.14	14.18	14.1	14.14	14.2	14.13	14.08	22	13.98	0.04	1.55	0.14	0.55	-4.87	0.01	0.48	0.64	0.92	-5.98	-0.02	-0.85	0.41	0.68	-6.51
P17987	T-complex protein 1 subunit alpha OS=Homo sapiens GN=TCP1 PE=1 SV=1	TCP1	13.64	13.59	13.56	13.56	13.56	13.55	13.52	13.55	14.42	14.43	14.33	14.37	14.44	14.32	14.37	14.35	34	13.97	-0.04	-1.81	0.087	0.5	-4.5	-0.07	-2.98	0.0083	0.3	-2.53	-0.06	-2.5	0.023	0.13	-4.1
Q92896	Golgi apparatus protein 1 OS=Homo sapiens GN=GLG1 PE=1 SV=2	GLG1	13.77	13.82	13.74	13.86	13.74	13.76	13.79	13.85	14.14	14.07	14.12	14.19	14.13	14.15	14.1	14.19	48	13.96	0.01	0.24	0.81	0.95	-5.96	-0.01	-0.39	0.7	0.94	-6.02	0.08	3.28	0.0044	0.04	-2.51
P17844	Probable ATP-dependent RNA helicase DDX5 OS=Homo sapiens GN=DDX5 PE=1 SV=1	DDX5	13.54	13.64	13.56	13.36	13.68	13.75	13.81	13.56	14.25	14.31	14.42	14.08	14.31	14.41	14.35	14.13	28	13.95	0.08	2.23	0.04	0.4	-3.84	0.09	2.33	0.033	0.46	-3.74	-0.17	-4.46	0.00037	0.0077	-0.07
P35221	Catenin alpha-1 OS=Homo sapiens GN=CTNNA1 PE=1 SV=1	CTNNA1	13.73	13.77	13.75	13.76	13.68	13.76	13.75	13.76	14.1	14.13	14.21	14.14	14.11	14.17	14.17	14.11	36	13.94	0.05	2.61	0.018	0.34	-3.18	0.07	3.16	0.0056	0.26	-2.18	0.04	1.75	0.099	0.31	-5.41
P25205	DNA replication licensing factor MCM3 OS=Homo sapiens GN=MCM3 PE=1 SV=3	MCM3	13.76	13.73	13.74	13.71	13.87	13.9	13.87	13.84	14.09	14.13	14.11	14.06	14.07	14.06	14.06	14.03	44	13.94	0.01	0.22	0.83	0.95	-5.96	0	-0.07	0.94	0.99	-6.09	-0.04	-1.09	0.29	0.57	-6.27
Q14008	Cytoskeleton-associated protein 5 OS=Homo sapiens GN=CKAP5 PE=1 SV=3	CKAP5	13.91	13.84	13.9	13.89	13.88	13.85	13.85	13.86	14.02	13.96	13.93	13.98	14.07	13.98	14.06	14.03	84	13.94	-0.06	-2.46	0.025	0.36	-3.45	-0.03	-1.31	0.21	0.71	-5.27	-0.03	-1.09	0.29	0.57	-6.28
Q93009	Ubiquitin carboxyl-terminal hydrolase 7 OS=Homo sapiens GN=USP7 PE=1 SV=2	USP7	13.61	13.61	13.62	13.6	13.66	13.67	13.68	13.68	14.29	14.29	14.29	14.28	14.21	14.19	14.22	14.18	50	13.94	0	-0.04	0.97	0.99	-5.98	0.01	0.36	0.72	0.94	-6.03	-0.01	-0.19	0.85	0.94	-6.86
O60437	Periplakin OS=Homo sapiens GN=PPL PE=1 SV=4	PPL	13.69	13.72	13.74	13.94	13.68	13.62	13.65	13.85	14.06	14.04	14.12	14.22	14.14	14.09	14.13	14.24	101	13.93	-0.02	-0.73	0.47	0.81	-5.72	0.02	0.73	0.48	0.87	-5.83	0.17	5.85	1.9e-05	0.00096	2.87
P23246	Splicing factor, proline- and glutamine-rich OS=Homo sapiens GN=SFPQ PE=1 SV=2	SFPQ	13.78	13.83	13.79	13.79	13.85	13.87	13.88	13.86	14.04	13.99	14.02	14	14.02	14.07	14.05	14	29	13.93	0.01	0.65	0.52	0.83	-5.78	0.01	0.58	0.57	0.9	-5.93	-0.01	-0.48	0.64	0.83	-6.76
Q07065	Cytoskeleton-associated protein 4 OS=Homo sapiens GN=CKAP4 PE=1 SV=2	CKAP4	13.45	13.5	13.44	13.52	13.52	13.49	13.5	13.57	14.33	14.29	14.34	14.36	14.34	14.39	14.33	14.34	31	13.92	0.01	0.29	0.77	0.93	-5.94	-0.01	-0.46	0.65	0.92	-5.99	0.04	1.72	0.1	0.32	-5.45
P17980	26S protease regulatory subunit 6A OS=Homo sapiens GN=PSMC3 PE=1 SV=3	PSMC3	13.7	13.61	13.67	13.65	13.66	13.64	13.65	13.64	14.2	14.18	14.13	14.18	14.2	14.12	14.14	14.14	28	13.91	-0.05	-2.6	0.019	0.34	-3.2	-0.04	-2.03	0.059	0.52	-4.25	-0.04	-1.86	0.08	0.27	-5.23
O75083	WD repeat-containing protein 1 OS=Homo sapiens GN=WDR1 PE=1 SV=4	WDR1	13.65	13.53	13.66	13.64	13.53	13.5	13.51	13.54	14.32	14.28	14.19	14.35	14.3	14.13	14.23	14.27	30	13.91	-0.09	-2.99	0.0082	0.29	-2.47	-0.05	-1.83	0.085	0.56	-4.57	0	-0.02	0.98	0.99	-6.88
Q92900	Regulator of nonsense transcripts 1 OS=Homo sapiens GN=UPF1 PE=1 SV=2	UPF1	13.68	13.63	13.69	13.81	13.71	13.72	13.71	13.83	14.02	13.98	13.96	14.11	14.09	14.01	14.06	14.19	47	13.89	-0.04	-1.68	0.11	0.53	-4.7	-0.02	-0.79	0.44	0.85	-5.78	0.11	5.27	6.1e-05	0.0022	1.7
Q9UM54	Unconventional myosin-VI OS=Homo sapiens GN=MYO6 PE=1 SV=4	MYO6	13.7	13.69	13.7	13.8	13.54	13.5	13.51	13.64	14.16	14.13	14.12	14.2	14.13	14.09	14.1	14.17	59	13.89	-0.03	-0.89	0.39	0.75	-5.6	-0.02	-0.78	0.44	0.86	-5.79	0.07	2.38	0.029	0.15	-4.33
Q06830	Peroxiredoxin-1 OS=Homo sapiens GN=PRDX1 PE=1 SV=1	PRDX1	13.9	13.92	13.87	13.87	13.67	13.66	13.63	13.65	14.12	14.15	13.97	14.04	14.05	13.92	13.97	13.9	10	13.89	-0.02	-0.54	0.59	0.86	-5.84	-0.07	-1.99	0.063	0.53	-4.31	-0.07	-1.87	0.08	0.27	-5.22
O60610	Protein diaphanous homolog 1 OS=Homo sapiens GN=DIAPH1 PE=1 SV=2	DIAPH1	13.62	13.54	13.6	13.61	13.62	13.59	13.54	13.58	14.18	14.13	14.08	14.16	14.27	14.15	14.22	14.22	51	13.88	-0.07	-2.38	0.029	0.37	-3.57	-0.06	-2.15	0.046	0.5	-4.05	-0.03	-0.92	0.37	0.65	-6.45
P26639	Threonine--tRNA ligase, cytoplasmic OS=Homo sapiens GN=TARS PE=1 SV=3	TARS	13.53	13.42	13.5	13.54	13.49	13.51	13.49	13.53	14.27	14.32	14.2	14.31	14.28	14.18	14.23	14.26	31	13.88	-0.03	-1.19	0.25	0.65	-5.31	-0.04	-1.34	0.2	0.7	-5.23	0.02	0.63	0.54	0.77	-6.67
P43243	Matrin-3 OS=Homo sapiens GN=MATR3 PE=1 SV=2	MATR3	13.6	13.68	13.61	13.6	13.74	13.75	13.73	13.72	14.08	14.07	14.12	14.08	14.06	14.1	14.06	14.04	38	13.88	0.03	0.9	0.38	0.75	-5.59	0.01	0.27	0.79	0.96	-6.06	-0.01	-0.38	0.71	0.87	-6.8
P51572	B-cell receptor-associated protein 31 OS=Homo sapiens GN=BCAP31 PE=1 SV=3	BCAP31	13.81	13.88	13.8	13.82	13.78	13.79	13.81	13.83	13.97	13.9	13.94	13.93	13.93	13.99	13.94	13.93	18	13.88	0.02	0.66	0.52	0.82	-5.77	0	-0.1	0.92	0.99	-6.09	0	0.11	0.91	0.96	-6.87
P23526	Adenosylhomocysteinase OS=Homo sapiens GN=AHCY PE=1 SV=4	AHCY	13.59	13.51	13.54	13.53	13.46	13.46	13.43	13.46	14.25	14.26	14.15	14.27	14.31	14.16	14.25	14.25	22	13.87	-0.05	-1.65	0.12	0.54	-4.74	-0.06	-1.76	0.096	0.59	-4.67	-0.02	-0.68	0.51	0.75	-6.64
Q12931	Heat shock protein 75 kDa, mitochondrial OS=Homo sapiens GN=TRAP1 PE=1 SV=3	TRAP1	13.65	13.69	13.61	13.6	13.66	13.69	13.7	13.61	14.05	14.02	14.06	13.99	14.11	14.18	14.09	14.04	31	13.86	0.02	1.02	0.32	0.71	-5.48	0	-0.21	0.84	0.97	-6.07	-0.06	-2.45	0.025	0.13	-4.18
Q7Z406	Myosin-14 OS=Homo sapiens GN=MYH14 PE=1 SV=2	MYH14	13.82	13.79	13.85	13.9	13.64	13.56	13.56	13.72	14.02	14.02	13.94	14.07	14	13.91	13.96	14.02	74	13.86	-0.05	-1.28	0.22	0.63	-5.21	-0.05	-1.14	0.27	0.76	-5.46	0.06	1.4	0.18	0.43	-5.9
O95994	Anterior gradient protein 2 homolog OS=Homo sapiens GN=AGR2 PE=1 SV=1	AGR2	13.98	14.09	14.02	14.07	13.83	13.86	13.89	13.92	13.8	13.85	13.89	13.91	13.58	13.64	13.63	13.66	7	13.85	0.06	2.65	0.017	0.33	-3.1	0.06	2.64	0.017	0.37	-3.18	0.09	4.03	0.00086	0.013	-0.92
P48735	Isocitrate dehydrogenase [NADP], mitochondrial OS=Homo sapiens GN=IDH2 PE=1 SV=2	IDH2	13.37	13.45	13.43	13.44	13.28	13.28	13.3	13.34	14.3	14.33	14.39	14.35	14.31	14.41	14.33	14.3	20	13.85	0.05	1.69	0.11	0.53	-4.67	0.05	1.53	0.15	0.64	-5	0.04	1.4	0.18	0.43	-5.91
Q9NYU2	UDP-glucose:glycoprotein glucosyltransferase 1 OS=Homo sapiens GN=UGGT1 PE=1 SV=3	UGGT1	13.64	13.72	13.62	13.67	13.57	13.61	13.6	13.59	14.07	14.08	14.14	14.07	14.05	14.1	14.06	14.05	62	13.85	0.04	1.91	0.074	0.48	-4.36	0.02	1	0.33	0.8	-5.61	0.01	0.58	0.57	0.79	-6.71
P54136	Arginine--tRNA ligase, cytoplasmic OS=Homo sapiens GN=RARS PE=1 SV=2	RARS	13.65	13.57	13.65	13.66	13.55	13.56	13.54	13.6	14.16	14.18	14.07	14.14	14.11	14.01	14.08	14.09	33	13.85	-0.04	-1.53	0.15	0.56	-4.9	-0.04	-1.32	0.21	0.71	-5.27	0	0.13	0.9	0.96	-6.87
P27708	CAD protein OS=Homo sapiens GN=CAD PE=1 SV=3	CAD	13.58	13.5	13.55	13.53	13.49	13.47	13.44	13.48	14.22	14.23	14.13	14.19	14.22	14.13	14.2	14.17	75	13.84	-0.04	-1.67	0.11	0.53	-4.71	-0.05	-1.88	0.078	0.56	-4.49	-0.04	-1.43	0.17	0.42	-5.87
Q14974	Importin subunit beta-1 OS=Homo sapiens GN=KPNB1 PE=1 SV=2	KPNB1	13.45	13.41	13.45	13.42	13.47	13.48	13.45	13.46	14.27	14.26	14.13	14.2	14.2	14.13	14.14	14.43	30	13.83	-0.03	-0.6	0.55	0.84	-5.8	-0.06	-1.22	0.24	0.74	-5.38	0.03	0.65	0.52	0.76	-6.66
Q13435	Splicing factor 3B subunit 2 OS=Homo sapiens GN=SF3B2 PE=1 SV=2	SF3B2	13.61	13.65	13.59	13.65	13.73	13.78	13.77	13.74	13.96	13.96	14.01	13.98	13.96	13.98	13.99	13.91	36	13.83	0.03	0.8	0.44	0.78	-5.67	0.02	0.67	0.51	0.88	-5.87	0.01	0.16	0.87	0.95	-6.86
O60841	Eukaryotic translation initiation factor 5B OS=Homo sapiens GN=EIF5B PE=1 SV=4	EIF5B	13.68	13.61	13.64	13.63	13.62	13.65	13.62	13.59	14.02	14.03	13.96	13.96	14.06	14	14.04	13.99	52	13.82	-0.02	-1.06	0.3	0.7	-5.44	-0.03	-1.17	0.26	0.75	-5.44	-0.05	-2.24	0.039	0.18	-4.58
P08133	Annexin A6 OS=Homo sapiens GN=ANXA6 PE=1 SV=3	ANXA6	13.92	13.84	13.9	13.84	13.35	13.32	13.29	13.42	14.06	14.18	14.09	14.13	13.96	13.8	13.88	13.97	36	13.81	-0.04	-0.52	0.61	0.87	-5.85	-0.03	-0.42	0.68	0.93	-6	0.02	0.22	0.83	0.93	-6.85
P33176	Kinesin-1 heavy chain OS=Homo sapiens GN=KIF5B PE=1 SV=1	KIF5B	13.68	13.6	13.68	13.77	13.63	13.57	13.55	13.67	13.97	13.97	13.89	14.02	13.94	13.83	13.89	13.92	49	13.79	-0.06	-2.43	0.026	0.37	-3.49	-0.05	-2.1	0.051	0.51	-4.13	0.04	1.59	0.13	0.36	-5.65
P50395	Rab GDP dissociation inhibitor beta OS=Homo sapiens GN=GDI2 PE=1 SV=2	GDI2	13.62	13.54	13.62	13.63	13.52	13.5	13.45	13.52	14.09	14.09	13.94	14.09	14.07	13.91	13.99	14.04	20	13.79	-0.06	-2.07	0.054	0.44	-4.1	-0.08	-2.48	0.024	0.42	-3.47	-0.01	-0.27	0.79	0.91	-6.84
Q14690	Protein RRP5 homolog OS=Homo sapiens GN=PDCD11 PE=1 SV=3	PDCD11	13.56	13.6	13.51	13.5	13.71	13.75	13.72	13.63	13.95	13.85	13.92	13.85	14	14.02	14.01	13.88	66	13.78	0	-0.03	0.98	1	-5.98	-0.02	-0.65	0.52	0.88	-5.88	-0.09	-3.26	0.0045	0.042	-2.55
O95347	Structural maintenance of chromosomes protein 2 OS=Homo sapiens GN=SMC2 PE=1 SV=2	SMC2	13.62	13.6	13.61	13.56	13.63	13.65	13.65	13.63	13.99	13.99	13.94	13.92	13.96	13.9	13.92	13.9	65	13.78	-0.01	-0.6	0.56	0.84	-5.81	-0.02	-0.86	0.4	0.83	-5.73	-0.05	-1.92	0.072	0.26	-5.14
P30041	Peroxiredoxin-6 OS=Homo sapiens GN=PRDX6 PE=1 SV=3	PRDX6	13.57	13.56	13.56	13.59	13.33	13.34	13.31	13.36	14.16	14.2	14.04	14.17	14.14	14.03	14.06	14.1	17	13.78	-0.02	-0.39	0.7	0.9	-5.91	-0.06	-1.36	0.19	0.7	-5.21	0	0.07	0.95	0.98	-6.88
P35241	Radixin OS=Homo sapiens GN=RDX PE=1 SV=1	RDX	13.61	13.53	13.65	13.82	13.53	13.47	13.51	13.74	13.91	13.88	13.89	14.11	13.95	13.8	13.91	14.08	25	13.77	-0.08	-3.03	0.0075	0.27	-2.39	-0.01	-0.39	0.7	0.94	-6.02	0.19	7.45	9.1e-07	0.0001	5.91
Q13428	Treacle protein OS=Homo sapiens GN=TCOF1 PE=1 SV=3	TCOF1	13.54	13.6	13.51	13.51	13.69	13.74	13.72	13.65	13.9	13.87	13.89	13.82	13.93	13.99	13.95	13.8	57	13.76	0.03	1	0.33	0.72	-5.5	0	-0.04	0.97	0.99	-6.09	-0.07	-2.35	0.031	0.15	-4.38
P49321	Nuclear autoantigenic sperm protein OS=Homo sapiens GN=NASP PE=1 SV=2	NASP	13.46	13.42	13.41	13.43	13.4	13.42	13.41	13.38	14.08	14.19	14.15	14.1	14.09	14.09	14.06	14.01	43	13.76	0.03	1.04	0.31	0.7	-5.46	0	0.04	0.97	1	-6.09	-0.03	-1.07	0.3	0.58	-6.29
P02786	Transferrin receptor protein 1 OS=Homo sapiens GN=TFRC PE=1 SV=2	TFRC	13.49	13.52	13.48	13.24	13.54	13.7	13.69	13.4	13.98	13.97	13.97	13.8	14.14	14.14	14.08	13.95	37	13.75	0.05	1.53	0.15	0.56	-4.9	0.01	0.49	0.63	0.92	-5.97	-0.19	-6.45	5.8e-06	0.0004	4.06
P36578	60S ribosomal protein L4 OS=Homo sapiens GN=RPL4 PE=1 SV=5	RPL4	13.37	13.39	13.37	13.32	13.35	13.39	13.41	13.32	14.12	14.16	14.13	14.08	14.18	14.16	14.16	14.06	19	13.75	0.02	0.93	0.36	0.74	-5.56	0.01	0.46	0.65	0.92	-5.98	-0.06	-2.99	0.0082	0.064	-3.12
P07384	Calpain-1 catalytic subunit OS=Homo sapiens GN=CAPN1 PE=1 SV=1	CAPN1	13.63	13.57	13.63	13.68	13.44	13.44	13.39	13.51	13.97	14.06	13.91	14.06	13.94	13.85	13.91	13.98	33	13.75	-0.02	-0.5	0.63	0.87	-5.86	-0.04	-1.14	0.27	0.76	-5.46	0.06	1.81	0.088	0.29	-5.31
P27824	Calnexin OS=Homo sapiens GN=CANX PE=1 SV=2	CANX	13.38	13.47	13.4	13.4	13.41	13.41	13.44	13.42	14.15	14.08	14.12	14.09	14.07	14.14	14.07	14.04	22	13.75	0.02	0.92	0.37	0.74	-5.57	0.01	0.28	0.79	0.96	-6.05	-0.01	-0.52	0.61	0.81	-6.74
P18621	60S ribosomal protein L17 OS=Homo sapiens GN=RPL17 PE=1 SV=3	RPL17	13.5	13.48	13.52	13.47	13.53	13.56	13.56	13.51	13.97	13.97	13.98	13.93	14.03	13.96	14.02	13.91	8	13.74	-0.01	-0.67	0.51	0.82	-5.76	0.01	0.56	0.59	0.9	-5.94	-0.05	-2.48	0.024	0.13	-4.14
P49915	GMP synthase [glutamine-hydrolyzing] OS=Homo sapiens GN=GMPS PE=1 SV=1	GMPS	13.53	13.44	13.5	13.47	13.49	13.51	13.47	13.45	14.03	14.07	14.01	14	14.01	13.94	13.97	13.93	35	13.74	-0.02	-0.91	0.37	0.75	-5.58	-0.03	-1.09	0.29	0.78	-5.52	-0.05	-2.18	0.043	0.19	-4.68
P23284	Peptidyl-prolyl cis-trans isomerase B OS=Homo sapiens GN=PPIB PE=1 SV=2	PPIB	13.1	13.24	13.08	13.1	13.07	13.08	13.09	13.05	14.42	14.41	14.44	14.37	14.36	14.39	14.33	14.28	12	13.74	0.04	1.62	0.12	0.54	-4.77	0	-0.17	0.87	0.98	-6.08	-0.04	-1.44	0.17	0.42	-5.85
Q99460	26S proteasome non-ATPase regulatory subunit 1 OS=Homo sapiens GN=PSMD1 PE=1 SV=2	PSMD1	13.47	13.43	13.47	13.49	13.44	13.44	13.44	13.47	14.05	14.06	14.02	14.07	14.01	13.95	14	13.98	41	13.74	-0.02	-0.98	0.34	0.72	-5.52	-0.01	-0.47	0.64	0.92	-5.98	0.01	0.57	0.58	0.79	-6.71
Q16531	DNA damage-binding protein 1 OS=Homo sapiens GN=DDB1 PE=1 SV=1	DDB1	13.47	13.46	13.48	13.45	13.43	13.47	13.47	13.44	14.05	14.1	14.03	14	13.96	13.95	13.93	13.91	46	13.73	0.02	0.72	0.48	0.81	-5.73	0	0.03	0.98	1	-6.09	-0.03	-1.05	0.31	0.59	-6.32
Q9Y5B9	FACT complex subunit SPT16 OS=Homo sapiens GN=SUPT16H PE=1 SV=1	SUPT16H	13.34	13.35	13.3	13.31	13.43	13.46	13.44	13.41	14.11	14.12	14.13	14.09	14.06	14.06	14.06	14	40	13.73	0.02	0.46	0.65	0.89	-5.88	0	-0.02	0.98	1	-6.09	-0.03	-0.84	0.41	0.68	-6.52
O75390	Citrate synthase, mitochondrial OS=Homo sapiens GN=CS PE=1 SV=2	CS	13.35	13.41	13.35	13.38	13.34	13.38	13.36	13.35	14.13	14.11	14.12	14.07	14.1	14.15	14.1	14.05	19	13.73	0.04	1.71	0.1	0.52	-4.65	0	0.17	0.87	0.98	-6.08	-0.01	-0.7	0.5	0.74	-6.63
Q92945	Far upstream element-binding protein 2 OS=Homo sapiens GN=KHSRP PE=1 SV=4	KHSRP	13.45	13.51	13.43	13.47	13.54	13.6	13.59	13.57	13.94	13.99	14.02	13.95	13.93	13.97	13.92	13.84	31	13.73	0.05	1.28	0.22	0.62	-5.2	0.02	0.66	0.52	0.88	-5.88	-0.01	-0.29	0.78	0.91	-6.84
P51858	Hepatoma-derived growth factor OS=Homo sapiens GN=HDGF PE=1 SV=1	HDGF	13.53	13.49	13.54	13.54	13.34	13.38	13.36	13.41	14	14.13	14.06	14.05	13.96	13.93	13.96	13.91	15	13.72	0.03	1.03	0.32	0.71	-5.48	0.03	0.98	0.34	0.81	-5.63	0.02	0.92	0.37	0.65	-6.45
Q9BSJ8	Extended synaptotagmin-1 OS=Homo sapiens GN=ESYT1 PE=1 SV=1	ESYT1	13.55	13.59	13.54	13.56	13.42	13.44	13.45	13.42	13.91	13.91	13.99	13.9	13.95	14.04	13.95	13.93	42	13.72	0.03	0.93	0.36	0.74	-5.56	0.02	0.66	0.52	0.88	-5.88	-0.01	-0.15	0.88	0.95	-6.87
Q99798	Aconitate hydratase, mitochondrial OS=Homo sapiens GN=ACO2 PE=1 SV=2	ACO2	13.35	13.42	13.36	13.43	13.29	13.27	13.29	13.35	14.06	14.04	14.12	14.11	14.07	14.11	14.06	14.1	37	13.71	0.02	0.62	0.55	0.84	-5.8	0.01	0.43	0.67	0.93	-6	0.06	2.06	0.055	0.22	-4.89
P48444	Coatomer subunit delta OS=Homo sapiens GN=ARCN1 PE=1 SV=1	ARCN1	13.45	13.4	13.46	13.49	13.36	13.35	13.35	13.44	14.04	14.07	14.02	14.1	14.01	13.91	13.98	14	30	13.71	-0.03	-1.54	0.14	0.56	-4.89	-0.01	-0.63	0.54	0.89	-5.9	0.04	1.93	0.07	0.25	-5.11
Q9Y230	RuvB-like 2 OS=Homo sapiens GN=RUVBL2 PE=1 SV=3	RUVBL2	13.68	13.61	13.65	13.58	13.65	13.63	13.66	13.59	13.78	13.78	13.75	13.73	13.8	13.74	13.77	13.73	27	13.7	-0.04	-2.08	0.053	0.44	-4.08	-0.02	-1.14	0.27	0.76	-5.47	-0.07	-3.92	0.0011	0.016	-1.16
Q9Y266	Nuclear migration protein nudC OS=Homo sapiens GN=NUDC PE=1 SV=1	NUDC	13.43	13.29	13.39	13.29	13.37	13.31	13.31	13.3	14.11	14.07	13.96	14.01	14.16	14.04	14.09	14.05	22	13.7	-0.09	-3.06	0.0071	0.27	-2.34	-0.08	-2.79	0.013	0.34	-2.91	-0.11	-3.56	0.0024	0.027	-1.92
Q9UHX1	Poly(U)-binding-splicing factor PUF60 OS=Homo sapiens GN=PUF60 PE=1 SV=1	PUF60	13.46	13.44	13.43	13.35	13.52	13.55	13.54	13.46	13.95	13.95	13.94	13.86	13.96	13.9	13.93	13.85	29	13.69	-0.02	-0.56	0.58	0.85	-5.83	-0.01	-0.51	0.62	0.92	-5.96	-0.1	-3.52	0.0026	0.029	-2.02
P09622	Dihydrolipoyl dehydrogenase, mitochondrial OS=Homo sapiens GN=DLD PE=1 SV=2	DLD	13.41	13.48	13.4	13.47	13.45	13.47	13.47	13.49	13.92	13.91	13.98	13.95	13.91	13.96	13.9	13.91	19	13.69	0.03	1.32	0.2	0.61	-5.16	0.02	0.68	0.5	0.88	-5.86	0.03	1.28	0.22	0.49	-6.06
O43143	Pre-mRNA-splicing factor ATP-dependent RNA helicase DHX15 OS=Homo sapiens GN=DHX15 PE=1 SV=2	DHX15	13.26	13.26	13.24	13.28	13.34	13.36	13.36	13.36	14.03	14.06	14.07	14.07	14.08	14.06	14.06	14.06	37	13.69	0.01	0.38	0.71	0.91	-5.91	0	0.18	0.86	0.98	-6.08	0.02	0.7	0.49	0.74	-6.62
P15311	Ezrin OS=Homo sapiens GN=EZR PE=1 SV=4	EZR	13.44	13.4	13.45	13.57	13.33	13.32	13.32	13.49	13.94	13.98	13.93	14.05	13.91	13.8	13.89	14	23	13.68	-0.03	-1.25	0.23	0.63	-5.25	-0.01	-0.45	0.66	0.93	-5.99	0.12	5.1	8.7e-05	0.0029	1.35
P54577	Tyrosine--tRNA ligase, cytoplasmic OS=Homo sapiens GN=YARS PE=1 SV=4	YARS	13.26	13.17	13.23	13.2	13.21	13.23	13.21	13.2	14.18	14.22	14.08	14.15	14.17	14.06	14.14	14.1	32	13.68	-0.03	-1.21	0.24	0.64	-5.29	-0.04	-1.41	0.18	0.68	-5.15	-0.04	-1.46	0.16	0.41	-5.82
Q9Y3I0	tRNA-splicing ligase RtcB homolog OS=Homo sapiens GN=RTCB PE=1 SV=1	RTCB	13.4	13.4	13.4	13.44	13.33	13.34	13.35	13.39	14.02	14.01	14	14.02	13.97	13.92	13.95	13.93	24	13.68	-0.01	-0.66	0.52	0.82	-5.77	0	-0.17	0.87	0.98	-6.08	0.02	0.86	0.4	0.67	-6.5
Q8WXH0	Nesprin-2 OS=Homo sapiens GN=SYNE2 PE=1 SV=3	SYNE2	13.75	13.83	13.76	13.75	13.69	13.69	13.69	13.69	13.62	13.65	13.68	13.62	13.59	13.65	13.58	13.63	216	13.68	0.04	1.75	0.098	0.51	-4.59	0.02	0.67	0.51	0.88	-5.87	0.01	0.41	0.69	0.86	-6.79
Q9H3U1	Protein unc-45 homolog A OS=Homo sapiens GN=UNC45A PE=1 SV=1	UNC45A	13.32	13.28	13.34	13.32	13.25	13.21	13.24	13.29	14.11	14.09	14.06	14.1	14.08	14.02	14.06	14.08	43	13.68	-0.04	-2	0.062	0.46	-4.22	-0.01	-0.7	0.49	0.87	-5.85	0.01	0.37	0.72	0.87	-6.81
P62937	Peptidyl-prolyl cis-trans isomerase A OS=Homo sapiens GN=PPIA PE=1 SV=2	PPIA	13.4	13.47	13.37	13.4	13.19	13.16	13.17	13.23	14.1	14.15	13.99	14.08	14.08	14	14.01	14.05	9	13.68	0	0.06	0.95	0.99	-5.98	-0.06	-1.34	0.2	0.7	-5.23	0	-0.02	0.99	0.99	-6.88
Q9NTJ3	Structural maintenance of chromosomes protein 4 OS=Homo sapiens GN=SMC4 PE=1 SV=2	SMC4	13.51	13.45	13.46	13.42	13.53	13.55	13.54	13.54	13.88	13.89	13.82	13.82	13.85	13.8	13.81	13.81	58	13.67	-0.02	-0.64	0.53	0.83	-5.78	-0.03	-1.1	0.29	0.77	-5.51	-0.04	-1.52	0.15	0.39	-5.75
P50454	Serpin H1 OS=Homo sapiens GN=SERPINH1 PE=1 SV=2	SERPINH1	13.34	13.34	13.29	13.36	13.32	13.28	13.28	13.34	14.06	13.95	13.99	14.05	14.06	14	14	14.05	21	13.67	-0.05	-2.43	0.027	0.37	-3.5	-0.05	-2.51	0.022	0.42	-3.42	0	0.2	0.84	0.93	-6.86
P16435	NADPH--cytochrome P450 reductase OS=Homo sapiens GN=POR PE=1 SV=2	POR	13.41	13.46	13.44	13.48	13.42	13.43	13.43	13.46	13.9	13.84	13.88	13.92	13.82	13.85	13.86	13.91	35	13.66	0.01	0.39	0.7	0.91	-5.91	0.01	0.7	0.49	0.87	-5.85	0.06	2.81	0.012	0.083	-3.49
P49736	DNA replication licensing factor MCM2 OS=Homo sapiens GN=MCM2 PE=1 SV=4	MCM2	13.3	13.28	13.28	13.21	13.45	13.49	13.45	13.38	14	14	13.98	13.89	14.01	13.99	13.95	13.88	41	13.66	0	-0.05	0.96	0.99	-5.98	-0.03	-0.73	0.47	0.87	-5.83	-0.1	-2.73	0.015	0.096	-3.66
Q8NBS9	Thioredoxin domain-containing protein 5 OS=Homo sapiens GN=TXNDC5 PE=1 SV=2	TXNDC5	13.47	13.53	13.42	13.41	13.32	13.38	13.36	13.29	13.87	13.87	13.93	13.85	13.93	13.98	13.92	13.85	21	13.65	0.04	1.16	0.26	0.66	-5.35	0.01	0.27	0.79	0.96	-6.06	-0.05	-1.26	0.22	0.49	-6.08
Q7L014	Probable ATP-dependent RNA helicase DDX46 OS=Homo sapiens GN=DDX46 PE=1 SV=2	DDX46	13.58	13.59	13.55	13.54	13.6	13.64	13.64	13.61	13.72	13.79	13.75	13.69	13.67	13.69	13.68	13.62	52	13.65	0.04	1.25	0.23	0.63	-5.24	0.01	0.39	0.7	0.93	-6.01	-0.03	-0.85	0.41	0.68	-6.51
P49792	E3 SUMO-protein ligase RanBP2 OS=Homo sapiens GN=RANBP2 PE=1 SV=2	RANBP2	13.51	13.55	13.49	13.52	13.61	13.65	13.63	13.6	13.74	13.71	13.75	13.7	13.73	13.76	13.73	13.68	95	13.65	0.02	0.71	0.49	0.81	-5.74	0	0.15	0.89	0.98	-6.08	-0.02	-0.81	0.43	0.69	-6.54
P52209	6-phosphogluconate dehydrogenase, decarboxylating OS=Homo sapiens GN=PGD PE=1 SV=3	PGD	13.2	13.12	13.2	13.22	13.05	13.04	13.01	13.12	14.2	14.23	14.09	14.2	14.2	14.09	14.17	14.19	24	13.65	-0.04	-1.24	0.23	0.64	-5.26	-0.05	-1.34	0.2	0.7	-5.24	0.02	0.56	0.58	0.8	-6.71
P08195	4F2 cell-surface antigen heavy chain OS=Homo sapiens GN=SLC3A2 PE=1 SV=3	SLC3A2	13.53	13.47	13.42	13.5	13.37	13.44	13.42	13.54	13.72	13.7	13.73	13.8	13.82	13.86	13.82	13.93	25	13.63	0.01	0.21	0.83	0.95	-5.96	-0.01	-0.28	0.78	0.96	-6.05	0.08	2.17	0.045	0.19	-4.7
P40227	T-complex protein 1 subunit zeta OS=Homo sapiens GN=CCT6A PE=1 SV=3	CCT6A	13.4	13.31	13.34	13.34	13.32	13.32	13.31	13.33	13.95	13.95	13.88	13.91	13.99	13.89	13.94	13.92	24	13.63	-0.05	-2.16	0.045	0.42	-3.95	-0.05	-2.06	0.055	0.51	-4.2	-0.04	-1.72	0.1	0.32	-5.44
O43390	Heterogeneous nuclear ribonucleoprotein R OS=Homo sapiens GN=HNRNPR PE=1 SV=1	HNRNPR	13.3	13.37	13.31	13.33	13.37	13.4	13.38	13.38	13.89	13.88	13.93	13.9	13.91	13.94	13.9	13.88	23	13.63	0.03	1.24	0.23	0.63	-5.25	0.01	0.51	0.62	0.92	-5.96	0	0.19	0.85	0.94	-6.86
Q9H0A0	RNA cytidine acetyltransferase OS=Homo sapiens GN=NAT10 PE=1 SV=2	NAT10	13.2	13.24	13.16	13.12	13.37	13.43	13.4	13.31	13.96	13.93	13.97	13.86	14.03	14.06	14.04	13.92	42	13.62	0.02	0.81	0.43	0.78	-5.67	0	0.09	0.93	0.99	-6.09	-0.09	-3.05	0.0072	0.059	-3
P29692	Elongation factor 1-delta OS=Homo sapiens GN=EEF1D PE=1 SV=5	EEF1D	13.32	13.22	13.33	13.26	13.26	13.28	13.3	13.26	13.96	13.95	13.93	13.94	14.01	13.94	13.98	13.95	16	13.62	-0.04	-1.8	0.09	0.5	-4.53	-0.01	-0.28	0.79	0.96	-6.05	-0.04	-1.67	0.11	0.34	-5.53
Q9Y3F4	Serine-threonine kinase receptor-associated protein OS=Homo sapiens GN=STRAP PE=1 SV=1	STRAP	13.42	13.35	13.41	13.4	13.41	13.43	13.44	13.42	13.84	13.85	13.81	13.84	13.85	13.75	13.81	13.81	19	13.62	-0.04	-1.44	0.17	0.58	-5.02	-0.02	-0.67	0.51	0.88	-5.87	-0.02	-0.67	0.51	0.75	-6.65
P60981	Destrin OS=Homo sapiens GN=DSTN PE=1 SV=3	DSTN	13.28	13.11	13.23	13.26	13.14	13.08	13.05	13.18	14.15	14.16	14.02	14.17	14.09	13.94	14	14.1	12	13.62	-0.09	-2.92	0.0094	0.3	-2.59	-0.09	-2.95	0.009	0.3	-2.6	0.01	0.47	0.65	0.84	-6.76
Q9NY33	Dipeptidyl peptidase 3 OS=Homo sapiens GN=DPP3 PE=1 SV=2	DPP3	13.36	13.24	13.35	13.34	13.15	13.1	13.1	13.2	14.07	14.08	13.92	14.08	14	13.89	13.96	14.02	34	13.62	-0.07	-1.84	0.084	0.49	-4.46	-0.06	-1.7	0.11	0.61	-4.76	0.02	0.43	0.68	0.85	-6.78
Q9Y520	Protein PRRC2C OS=Homo sapiens GN=PRRC2C PE=1 SV=4	PRRC2C	13.53	13.51	13.53	13.6	13.61	13.63	13.66	13.66	13.61	13.57	13.59	13.62	13.68	13.67	13.68	13.66	80	13.61	-0.01	-0.56	0.58	0.85	-5.83	0.01	0.42	0.68	0.93	-6	0.03	1.43	0.17	0.42	-5.87
Q9UHD8	Septin-9 OS=Homo sapiens GN=SEPT9 PE=1 SV=2	SEPT9_	13.42	13.37	13.47	13.37	13.31	13.31	13.32	13.29	13.91	13.93	13.87	13.86	13.86	13.78	13.8	13.74	36	13.6	-0.03	-1.17	0.26	0.65	-5.33	-0.01	-0.4	0.7	0.93	-6.01	-0.06	-2.51	0.022	0.12	-4.07
Q13045	Protein flightless-1 homolog OS=Homo sapiens GN=FLII PE=1 SV=2	FLII	13.55	13.46	13.51	13.46	13.38	13.36	13.36	13.38	13.81	13.77	13.71	13.73	13.81	13.72	13.79	13.73	51	13.6	-0.06	-1.84	0.083	0.49	-4.45	-0.04	-1.33	0.2	0.71	-5.25	-0.06	-1.93	0.071	0.25	-5.12
Q9P2J5	Leucine--tRNA ligase, cytoplasmic OS=Homo sapiens GN=LARS PE=1 SV=2	LARS	13.53	13.48	13.52	13.54	13.43	13.44	13.42	13.44	13.68	13.75	13.64	13.68	13.74	13.65	13.7	13.76	51	13.59	-0.01	-0.47	0.64	0.88	-5.88	-0.02	-0.75	0.46	0.86	-5.82	0.01	0.34	0.74	0.89	-6.82
P09382	Galectin-1 OS=Homo sapiens GN=LGALS1 PE=1 SV=2	LGALS1	13.61	13.79	13.61	13.7	13.29	13.29	13.28	13.32	13.69	13.69	13.68	13.71	13.71	13.72	13.71	13.68	9	13.59	0.05	0.54	0.6	0.86	-5.84	0	-0.05	0.96	0.99	-6.09	0.03	0.31	0.76	0.9	-6.83
P62191	26S protease regulatory subunit 4 OS=Homo sapiens GN=PSMC1 PE=1 SV=1	PSMC1	13.25	13.15	13.22	13.19	13.24	13.23	13.22	13.22	14	13.98	13.93	13.95	14	13.91	13.95	13.89	27	13.58	-0.05	-2.15	0.046	0.42	-3.97	-0.04	-1.67	0.11	0.61	-4.79	-0.06	-2.38	0.029	0.15	-4.32
Q5T4S7	E3 ubiquitin-protein ligase UBR4 OS=Homo sapiens GN=UBR4 PE=1 SV=1	UBR4	13.44	13.38	13.44	13.5	13.34	13.36	13.33	13.4	13.78	13.83	13.75	13.83	13.75	13.67	13.74	13.78	129	13.58	-0.02	-0.8	0.44	0.78	-5.67	-0.01	-0.45	0.66	0.93	-5.99	0.05	2.11	0.049	0.2	-4.8
P21796	Voltage-dependent anion-selective channel protein 1 OS=Homo sapiens GN=VDAC1 PE=1 SV=2	VDAC1	13.33	13.42	13.29	13.33	13.3	13.29	13.3	13.31	13.82	13.8	13.84	13.81	13.83	13.89	13.81	13.85	16	13.58	0.03	1.15	0.27	0.66	-5.35	-0.01	-0.25	0.81	0.97	-6.06	0.01	0.25	0.8	0.92	-6.84
P63244	Receptor of activated protein C kinase 1 OS=Homo sapiens GN=RACK1 PE=1 SV=3	RACK1	13.24	13.24	13.29	13.18	13.26	13.29	13.32	13.25	13.94	13.94	13.89	13.88	13.9	13.85	13.87	13.82	18	13.57	-0.01	-0.24	0.81	0.95	-5.96	0	0.1	0.92	0.99	-6.09	-0.05	-1.98	0.064	0.24	-5.03
P16615	Sarcoplasmic/endoplasmic reticulum calcium ATPase 2 OS=Homo sapiens GN=ATP2A2 PE=1 SV=1	ATP2A2	13.31	13.34	13.33	13.31	13.33	13.33	13.37	13.33	13.85	13.79	13.84	13.79	13.8	13.85	13.79	13.77	25	13.57	0	0.19	0.85	0.96	-5.97	0.01	0.42	0.68	0.93	-6	-0.02	-0.96	0.35	0.63	-6.41
P37802	Transgelin-2 OS=Homo sapiens GN=TAGLN2 PE=1 SV=3	TAGLN2	13.66	13.49	13.63	13.6	13.47	13.38	13.38	13.48	13.7	13.64	13.49	13.65	13.74	13.58	13.63	13.65	15	13.57	-0.12	-2.39	0.031	0.38	-3.59	-0.11	-2.23	0.042	0.49	-3.94	-0.04	-0.9	0.38	0.66	-6.46
P61011	Signal recognition particle 54 kDa protein OS=Homo sapiens GN=SRP54 PE=1 SV=1	SRP54	13.23	13.19	13.22	13.26	13.23	13.23	13.23	13.26	13.96	13.93	13.91	13.95	13.91	13.86	13.9	13.9	24	13.57	-0.03	-1.38	0.19	0.59	-5.09	-0.01	-0.67	0.51	0.88	-5.87	0.01	0.56	0.58	0.8	-6.72
Q15084	Protein disulfide-isomerase A6 OS=Homo sapiens GN=PDIA6 PE=1 SV=1	PDIA6	13.25	13.3	13.25	13.28	13.22	13.21	13.26	13.23	13.89	13.87	13.91	13.9	13.89	13.93	13.88	13.89	19	13.57	0.02	0.68	0.51	0.82	-5.76	0.01	0.49	0.63	0.92	-5.97	0.01	0.48	0.63	0.83	-6.76
O76021	Ribosomal L1 domain-containing protein 1 OS=Homo sapiens GN=RSL1D1 PE=1 SV=3	RSL1D1	12.94	13.01	12.9	12.89	13.08	13.11	13.1	13.01	14.13	14.08	14.11	14.01	14.15	14.22	14.17	14.05	24	13.56	0.03	1	0.33	0.72	-5.5	-0.01	-0.32	0.75	0.95	-6.04	-0.08	-3.09	0.0065	0.055	-2.91
Q14566	DNA replication licensing factor MCM6 OS=Homo sapiens GN=MCM6 PE=1 SV=1	MCM6	13.22	13.18	13.17	13.11	13.31	13.36	13.35	13.27	13.89	13.9	13.89	13.82	13.91	13.88	13.88	13.84	41	13.56	-0.01	-0.17	0.87	0.97	-5.97	-0.01	-0.43	0.67	0.93	-6	-0.07	-2.36	0.03	0.15	-4.36
P22102	Trifunctional purine biosynthetic protein adenosine-3 OS=Homo sapiens GN=GART PE=1 SV=1	GART	13.21	13.11	13.16	13.11	13.16	13.17	13.1	13.09	13.98	14.01	13.89	13.91	14.05	13.95	14	13.94	41	13.55	-0.04	-1.6	0.13	0.54	-4.8	-0.06	-2.39	0.029	0.44	-3.64	-0.09	-3.3	0.0042	0.04	-2.47
Q15029	116 kDa U5 small nuclear ribonucleoprotein component OS=Homo sapiens GN=EFTUD2 PE=1 SV=1	EFTUD2	13.16	13.22	13.16	13.21	13.22	13.26	13.25	13.24	13.87	13.88	13.91	13.87	13.89	13.92	13.9	13.85	44	13.55	0.03	1.52	0.15	0.56	-4.91	0.02	0.87	0.4	0.83	-5.72	0.01	0.26	0.8	0.92	-6.84
P62750	60S ribosomal protein L23a OS=Homo sapiens GN=RPL23A PE=1 SV=1	RPL23A	13.45	13.44	13.44	13.39	13.43	13.49	13.46	13.41	13.67	13.69	13.67	13.6	13.65	13.61	13.63	13.55	12	13.54	0.01	0.39	0.7	0.91	-5.91	0	0.18	0.86	0.98	-6.08	-0.06	-2.59	0.019	0.11	-3.91
Q92499	ATP-dependent RNA helicase DDX1 OS=Homo sapiens GN=DDX1 PE=1 SV=2	DDX1	13.35	13.35	13.35	13.4	13.29	13.3	13.32	13.36	13.76	13.75	13.74	13.77	13.73	13.7	13.7	13.72	35	13.54	-0.01	-0.32	0.75	0.93	-5.93	0	-0.2	0.85	0.98	-6.07	0.03	1.61	0.12	0.35	-5.61
Q9C0C2	182 kDa tankyrase-1-binding protein OS=Homo sapiens GN=TNKS1BP1 PE=1 SV=4	TNKS1BP1	13.36	13.29	13.35	13.36	13.33	13.28	13.32	13.32	13.76	13.77	13.76	13.76	13.79	13.69	13.74	13.72	72	13.54	-0.05	-2.62	0.018	0.34	-3.16	-0.02	-1.13	0.27	0.76	-5.47	-0.02	-1.01	0.33	0.61	-6.36
P12004	Proliferating cell nuclear antigen OS=Homo sapiens GN=PCNA PE=1 SV=1	PCNA	13.4	13.4	13.4	13.42	13.39	13.42	13.41	13.42	13.69	13.72	13.65	13.64	13.68	13.66	13.64	13.62	14	13.54	0.01	0.38	0.71	0.91	-5.91	-0.02	-0.85	0.41	0.84	-5.74	-0.02	-0.89	0.38	0.66	-6.47
Q9UKV3	Apoptotic chromatin condensation inducer in the nucleus OS=Homo sapiens GN=ACIN1 PE=1 SV=2	ACIN1	13.4	13.5	13.43	13.47	13.53	13.56	13.57	13.56	13.57	13.56	13.63	13.56	13.54	13.64	13.56	13.53	44	13.54	0.05	1.68	0.11	0.53	-4.7	0.04	1.15	0.26	0.76	-5.45	0.02	0.65	0.52	0.76	-6.66
Q06323	Proteasome activator complex subunit 1 OS=Homo sapiens GN=PSME1 PE=1 SV=1	PSME1	13.19	13.12	13.18	13.25	13.01	12.97	12.95	13.05	14.02	14.08	13.94	14.04	14.01	13.92	13.95	13.95	18	13.54	-0.03	-0.95	0.36	0.74	-5.55	-0.05	-1.4	0.18	0.68	-5.16	0.02	0.45	0.66	0.84	-6.77
P11388	DNA topoisomerase 2-alpha OS=Homo sapiens GN=TOP2A PE=1 SV=3	TOP2A	13.32	13.34	13.24	13.06	13.51	13.57	13.49	13.23	13.66	13.62	13.63	13.41	13.91	13.92	13.85	13.69	51	13.53	0.01	0.43	0.68	0.9	-5.89	-0.05	-1.87	0.078	0.56	-4.5	-0.25	-10.47	7.4e-09	2.5e-06	10.66
Q15181	Inorganic pyrophosphatase OS=Homo sapiens GN=PPA1 PE=1 SV=2	PPA1	13.35	13.2	13.33	13.3	13.28	13.26	13.22	13.27	13.83	13.81	13.69	13.81	13.84	13.73	13.79	13.79	21	13.53	-0.08	-2.48	0.024	0.35	-3.4	-0.07	-2.23	0.04	0.48	-3.92	-0.03	-1.02	0.32	0.6	-6.35
P45974	Ubiquitin carboxyl-terminal hydrolase 5 OS=Homo sapiens GN=USP5 PE=1 SV=2	USP5	13.34	13.24	13.32	13.34	13.21	13.17	13.14	13.23	13.85	13.86	13.8	13.89	13.82	13.7	13.77	13.81	37	13.53	-0.06	-2.53	0.021	0.35	-3.31	-0.05	-1.91	0.073	0.55	-4.43	0.01	0.58	0.57	0.79	-6.7
P18031	Tyrosine-protein phosphatase non-receptor type 1 OS=Homo sapiens GN=PTPN1 PE=1 SV=1	PTPN1	13.07	13.09	13.04	13.05	13.09	13.07	13.11	13.09	14.05	13.99	14.03	14.01	13.95	13.99	13.94	13.96	27	13.53	0	-0.1	0.92	0.98	-5.98	-0.01	-0.31	0.76	0.95	-6.04	-0.01	-0.48	0.64	0.83	-6.76
P26640	Valine--tRNA ligase OS=Homo sapiens GN=VARS PE=1 SV=4	VARS	13.32	13.28	13.32	13.3	13.27	13.31	13.3	13.33	13.79	13.81	13.75	13.77	13.79	13.73	13.75	13.73	44	13.53	-0.01	-0.53	0.61	0.86	-5.85	-0.01	-0.41	0.69	0.93	-6.01	-0.01	-0.42	0.68	0.85	-6.78
P54578	Ubiquitin carboxyl-terminal hydrolase 14 OS=Homo sapiens GN=USP14 PE=1 SV=3	USP14	13.23	13.11	13.23	13.25	13.18	13.16	13.14	13.21	13.91	13.92	13.82	13.91	13.88	13.8	13.86	13.84	29	13.53	-0.05	-1.81	0.088	0.5	-4.51	-0.04	-1.33	0.2	0.71	-5.25	0	0.08	0.94	0.97	-6.87
O43795	Unconventional myosin-Ib OS=Homo sapiens GN=MYO1B PE=1 SV=3	MYO1B	12.82	12.77	12.87	13.26	13.31	13.17	13.21	13.51	13.91	13.67	13.75	14.08	14.02	13.88	13.96	14.14	45	13.52	-0.14	-2.31	0.038	0.39	-3.75	-0.06	-1.08	0.3	0.79	-5.53	0.23	3.91	0.0018	0.022	-1.51
P23921	Ribonucleoside-diphosphate reductase large subunit OS=Homo sapiens GN=RRM1 PE=1 SV=1	RRM1	13.26	13.18	13.21	13.23	13.22	13.26	13.19	13.19	13.86	13.93	13.79	13.83	13.84	13.74	13.79	13.8	41	13.52	-0.02	-0.63	0.54	0.84	-5.79	-0.05	-1.71	0.11	0.6	-4.74	-0.03	-1.13	0.28	0.55	-6.24
P14314	Glucosidase 2 subunit beta OS=Homo sapiens GN=PRKCSH PE=1 SV=2	PRKCSH	13.22	13.29	13.22	13.29	13.22	13.24	13.27	13.26	13.77	13.74	13.82	13.77	13.81	13.85	13.81	13.8	19	13.52	0.02	0.91	0.38	0.75	-5.58	0.02	0.96	0.35	0.81	-5.64	0.02	0.9	0.38	0.66	-6.47
P07602	Prosaposin OS=Homo sapiens GN=PSAP PE=1 SV=2	PSAP	13.31	13.41	13.3	13.5	13.29	13.38	13.37	13.44	13.67	13.66	13.73	13.73	13.56	13.73	13.56	13.55	24	13.51	0.09	2.07	0.055	0.44	-4.11	0.03	0.74	0.47	0.87	-5.82	0.1	2.25	0.04	0.18	-4.58
P51659	Peroxisomal multifunctional enzyme type 2 OS=Homo sapiens GN=HSD17B4 PE=1 SV=3	HSD17B4	12.99	13.06	13	13.06	12.96	12.94	12.96	13	14.1	14.11	14.1	14.09	13.93	13.99	13.92	13.94	32	13.51	0.04	1.34	0.2	0.6	-5.14	0	0.16	0.87	0.98	-6.08	0.03	1.21	0.24	0.52	-6.14
P62906	60S ribosomal protein L10a OS=Homo sapiens GN=RPL10A PE=1 SV=2	RPL10A	13.16	13.19	13.2	13.16	13.15	13.23	13.2	13.19	13.79	13.81	13.81	13.75	13.86	13.82	13.85	13.75	11	13.5	0.02	0.83	0.42	0.77	-5.65	0.02	0.96	0.35	0.81	-5.64	-0.03	-1.33	0.2	0.46	-5.99
P00505	Aspartate aminotransferase, mitochondrial OS=Homo sapiens GN=GOT2 PE=1 SV=3	GOT2	13.23	13.33	13.24	13.31	13.25	13.28	13.28	13.28	13.74	13.75	13.78	13.73	13.69	13.75	13.7	13.69	21	13.5	0.05	2.06	0.055	0.44	-4.12	0.02	0.96	0.35	0.81	-5.64	0.03	1.11	0.28	0.56	-6.26
P45880	Voltage-dependent anion-selective channel protein 2 OS=Homo sapiens GN=VDAC2 PE=1 SV=2	VDAC2	13.27	13.3	13.23	13.26	13.27	13.31	13.3	13.29	13.7	13.69	13.74	13.7	13.74	13.8	13.72	13.75	13	13.5	0.03	1.43	0.17	0.58	-5.03	0.01	0.24	0.81	0.97	-6.06	0.01	0.25	0.81	0.92	-6.85
Q86UE4	Protein LYRIC OS=Homo sapiens GN=MTDH PE=1 SV=2	MTDH	13.51	13.55	13.48	13.52	13.51	13.54	13.54	13.52	13.47	13.45	13.53	13.47	13.48	13.56	13.5	13.46	32	13.5	0.03	1.43	0.17	0.58	-5.04	0.02	1.01	0.33	0.8	-5.6	0	0.14	0.89	0.95	-6.87
P11216	Glycogen phosphorylase, brain form OS=Homo sapiens GN=PYGB PE=1 SV=5	PYGB	13.29	13.22	13.31	13.28	13.1	13.08	13.07	13.13	13.81	13.86	13.76	13.85	13.81	13.71	13.78	13.8	31	13.49	-0.03	-1.02	0.32	0.71	-5.49	-0.02	-0.64	0.53	0.88	-5.89	0.02	0.45	0.66	0.84	-6.77
P04844	Dolichyl-diphosphooligosaccharide--protein glycosyltransferase subunit 2 OS=Homo sapiens GN=RPN2 PE=1 SV=3	RPN2	13.03	13.05	13.04	13.04	13.08	13.05	13.09	13.08	13.96	13.91	13.97	13.99	13.91	13.92	13.87	13.9	26	13.49	-0.01	-0.45	0.66	0.89	-5.88	0	-0.08	0.94	0.99	-6.09	0.01	0.31	0.76	0.9	-6.83
P16401	Histone H1.5 OS=Homo sapiens GN=HIST1H1B PE=1 SV=3	HIST1H1B	13.09	13.39	13.12	13.18	13.21	13.29	13.27	13.26	13.78	13.82	13.81	13.71	13.72	13.82	13.71	13.65	11	13.49	0.13	3.02	0.0084	0.29	-2.47	0.02	0.57	0.58	0.9	-5.93	0	-0.05	0.96	0.98	-6.88
O15355	Protein phosphatase 1G OS=Homo sapiens GN=PPM1G PE=1 SV=1	PPM1G	13.16	13.09	13.16	13.13	13.12	13.14	13.12	13.1	13.85	13.89	13.84	13.82	13.86	13.79	13.84	13.73	23	13.48	-0.02	-0.74	0.47	0.8	-5.71	-0.01	-0.36	0.72	0.94	-6.03	-0.05	-2	0.061	0.23	-4.99
P30048	Thioredoxin-dependent peroxide reductase, mitochondrial OS=Homo sapiens GN=PRDX3 PE=1 SV=3	PRDX3	13.19	13.29	13.21	13.25	13.1	13.13	13.14	13.16	13.78	13.84	13.85	13.8	13.71	13.82	13.72	13.72	10	13.48	0.07	3.24	0.0047	0.25	-1.98	0.04	1.59	0.13	0.63	-4.92	0.04	1.6	0.13	0.36	-5.63
P14868	Aspartate--tRNA ligase, cytoplasmic OS=Homo sapiens GN=DARS PE=1 SV=2	DARS	13.47	13.4	13.43	13.44	13.34	13.34	13.34	13.38	13.59	13.62	13.54	13.57	13.6	13.49	13.56	13.56	28	13.48	-0.04	-1.45	0.16	0.57	-5	-0.03	-1.27	0.22	0.73	-5.32	-0.01	-0.44	0.66	0.84	-6.78
P51149	Ras-related protein Rab-7a OS=Homo sapiens GN=RAB7A PE=1 SV=1	RAB7A	13.21	13.26	13.18	13.22	13.15	13.16	13.15	13.18	13.78	13.77	13.77	13.74	13.77	13.77	13.76	13.74	16	13.48	0.01	0.35	0.73	0.92	-5.92	-0.02	-0.73	0.47	0.87	-5.83	-0.01	-0.39	0.7	0.87	-6.8
Q01813	ATP-dependent 6-phosphofructokinase, platelet type OS=Homo sapiens GN=PFKP PE=1 SV=2	PFKP	13.44	13.33	13.41	13.38	13.2	13.2	13.18	13.19	13.58	13.61	13.52	13.59	13.77	13.65	13.72	13.7	27	13.47	-0.04	-0.63	0.54	0.84	-5.79	-0.04	-0.54	0.6	0.91	-5.94	-0.03	-0.46	0.66	0.84	-6.77
Q9UBC2	Epidermal growth factor receptor substrate 15-like 1 OS=Homo sapiens GN=EPS15L1 PE=1 SV=1	EPS15L1	13.32	13.27	13.27	13.12	13.22	13.23	13.17	13.02	13.78	13.81	13.74	13.58	13.82	13.76	13.75	13.53	43	13.46	-0.02	-0.85	0.41	0.77	-5.63	-0.05	-2.22	0.04	0.48	-3.92	-0.23	-9.17	5.2e-08	1.1e-05	8.76
P35232	Prohibitin OS=Homo sapiens GN=PHB PE=1 SV=1	PHB	13.24	13.29	13.22	13.22	13.28	13.3	13.34	13.29	13.6	13.65	13.64	13.63	13.65	13.77	13.63	13.62	17	13.46	0.06	2.47	0.024	0.36	-3.41	0.02	0.65	0.52	0.88	-5.88	0	-0.11	0.91	0.96	-6.87
O43852	Calumenin OS=Homo sapiens GN=CALU PE=1 SV=2	CALU	13.31	13.37	13.29	13.41	13.29	13.28	13.33	13.3	13.51	13.5	13.55	13.56	13.64	13.64	13.6	13.61	18	13.45	0.01	0.24	0.81	0.95	-5.96	0.01	0.15	0.88	0.98	-6.08	0.03	0.9	0.38	0.65	-6.46
O75874	Isocitrate dehydrogenase [NADP] cytoplasmic OS=Homo sapiens GN=IDH1 PE=1 SV=2	IDH1	13.19	13.09	13.24	13.45	13.08	13.08	13.07	13.35	13.73	13.79	13.64	13.91	13.6	13.46	13.56	13.8	24	13.44	-0.05	-1.21	0.24	0.64	-5.29	-0.02	-0.63	0.54	0.89	-5.9	0.23	6.12	1.3e-05	0.00072	3.26
P26358	DNA (cytosine-5)-methyltransferase 1 OS=Homo sapiens GN=DNMT1 PE=1 SV=2	DNMT1	13.27	13.28	13.23	13.22	13.32	13.41	13.38	13.33	13.53	13.52	13.53	13.48	13.66	13.62	13.65	13.61	67	13.44	0.01	0.43	0.67	0.89	-5.89	0.01	0.23	0.82	0.97	-6.07	-0.04	-1.76	0.096	0.31	-5.39
P52597	Heterogeneous nuclear ribonucleoprotein F OS=Homo sapiens GN=HNRNPF PE=1 SV=3	HNRNPF	13.39	13.43	13.45	13.36	13.43	13.43	13.45	13.43	13.49	13.46	13.53	13.46	13.46	13.48	13.45	13.39	12	13.44	0.01	0.46	0.65	0.88	-5.88	0.03	1.31	0.21	0.71	-5.27	-0.03	-1.19	0.25	0.52	-6.16
Q9H2P0	Activity-dependent neuroprotector homeobox protein OS=Homo sapiens GN=ADNP PE=1 SV=1	ADNP	13.22	13.32	13.24	13.23	13.28	13.35	13.35	13.29	13.59	13.64	13.69	13.61	13.55	13.63	13.57	13.51	42	13.44	0.08	2.48	0.024	0.35	-3.4	0.06	1.77	0.095	0.58	-4.65	0	0.04	0.97	0.98	-6.88
Q14203	Dynactin subunit 1 OS=Homo sapiens GN=DCTN1 PE=1 SV=3	DCTN1	13.25	13.22	13.29	13.3	13.15	13.12	13.1	13.21	13.7	13.7	13.68	13.74	13.63	13.54	13.59	13.66	56	13.43	-0.04	-1.65	0.12	0.54	-4.73	-0.02	-0.69	0.5	0.88	-5.85	0.05	2.21	0.041	0.18	-4.64
P30153	Serine/threonine-protein phosphatase 2A 65 kDa regulatory subunit A alpha isoform OS=Homo sapiens GN=PPP2R1A PE=1 SV=4	PPP2R1A	13.24	13.16	13.22	13.24	13.12	13.12	13.11	13.17	13.72	13.73	13.63	13.74	13.71	13.62	13.67	13.69	24	13.43	-0.04	-1.72	0.1	0.52	-4.64	-0.04	-1.67	0.11	0.61	-4.79	0.01	0.39	0.7	0.87	-6.8
Q96AE4	Far upstream element-binding protein 1 OS=Homo sapiens GN=FUBP1 PE=1 SV=3	FUBP1	13.03	13.09	13.05	13.08	13.06	13.15	13.14	13.09	13.79	13.86	13.85	13.77	13.75	13.75	13.75	13.68	24	13.43	0.06	1.87	0.079	0.49	-4.42	0.04	1.31	0.21	0.71	-5.27	0	-0.1	0.92	0.97	-6.87
P55084	Trifunctional enzyme subunit beta, mitochondrial OS=Homo sapiens GN=HADHB PE=1 SV=3	HADHB	13.17	13.27	13.21	13.29	13.1	13.13	13.14	13.18	13.62	13.66	13.71	13.71	13.57	13.65	13.6	13.63	19	13.42	0.06	2.72	0.014	0.32	-2.97	0.05	2.3	0.034	0.46	-3.79	0.09	4.04	0.00084	0.013	-0.9
Q99729	Heterogeneous nuclear ribonucleoprotein A/B OS=Homo sapiens GN=HNRNPAB PE=1 SV=2	HNRNPAB	12.85	12.95	12.84	12.83	12.98	13.04	13.02	12.9	13.91	13.89	13.94	13.83	13.95	13.99	13.99	13.86	12	13.42	0.04	1.6	0.13	0.54	-4.8	0.02	0.88	0.39	0.83	-5.71	-0.07	-2.7	0.015	0.097	-3.7
P35998	26S protease regulatory subunit 7 OS=Homo sapiens GN=PSMC2 PE=1 SV=3	PSMC2	13.15	13.06	13.13	13.1	13.14	13.11	13.14	13.13	13.8	13.74	13.67	13.71	13.76	13.68	13.71	13.69	24	13.42	-0.06	-2.62	0.018	0.34	-3.16	-0.05	-2.08	0.053	0.51	-4.16	-0.05	-2.25	0.038	0.17	-4.56
P30084	Enoyl-CoA hydratase, mitochondrial OS=Homo sapiens GN=ECHS1 PE=1 SV=4	ECHS1	13.02	13.11	13.02	13.06	13.03	13.05	13.05	13.06	13.81	13.8	13.84	13.84	13.74	13.79	13.74	13.75	18	13.42	0.04	1.78	0.094	0.51	-4.56	0.01	0.52	0.61	0.91	-5.96	0.03	1.27	0.22	0.49	-6.07
Q6PKG0	La-related protein 1 OS=Homo sapiens GN=LARP1 PE=1 SV=2	LARP1	13.31	13.25	13.32	13.17	13.25	13.25	13.26	13.18	13.63	13.62	13.57	13.54	13.59	13.55	13.57	13.45	41	13.41	-0.03	-1.4	0.18	0.59	-5.07	-0.02	-0.73	0.48	0.87	-5.83	-0.11	-5.16	7.7e-05	0.0026	1.47
P46459	Vesicle-fusing ATPase OS=Homo sapiens GN=NSF PE=1 SV=3	NSF	13.2	13.26	13.2	13.3	13.2	13.22	13.22	13.28	13.61	13.58	13.6	13.63	13.55	13.59	13.56	13.58	34	13.41	0.02	1.02	0.32	0.71	-5.49	0.01	0.27	0.79	0.96	-6.06	0.06	2.71	0.015	0.097	-3.69
Q9UQ35	Serine/arginine repetitive matrix protein 2 OS=Homo sapiens GN=SRRM2 PE=1 SV=2	SRRM2	13.08	13.16	13.13	13.06	13.16	13.24	13.21	13.15	13.75	13.71	13.73	13.63	13.63	13.7	13.67	13.52	64	13.41	0.05	1.33	0.2	0.61	-5.15	0.03	0.84	0.41	0.84	-5.75	-0.06	-1.74	0.1	0.31	-5.43
P62495	Eukaryotic peptide chain release factor subunit 1 OS=Homo sapiens GN=ETF1 PE=1 SV=3	ETF1	13.09	12.98	13.08	13.02	13.05	13.02	13.01	13.01	13.86	13.86	13.74	13.83	13.81	13.7	13.76	13.77	25	13.41	-0.06	-2.3	0.034	0.39	-3.71	-0.06	-2.05	0.056	0.51	-4.21	-0.05	-1.69	0.11	0.33	-5.5
P47756	F-actin-capping protein subunit beta OS=Homo sapiens GN=CAPZB PE=1 SV=4	CAPZB	13.37	13.32	13.35	13.39	13.18	13.18	13.17	13.23	13.53	13.61	13.52	13.6	13.52	13.49	13.52	13.52	15	13.41	0	0.12	0.9	0.98	-5.98	-0.01	-0.34	0.74	0.95	-6.04	0.03	1.14	0.27	0.55	-6.22
P54886	Delta-1-pyrroline-5-carboxylate synthase OS=Homo sapiens GN=ALDH18A1 PE=1 SV=2	ALDH18A1	13.05	13.12	13.05	13.08	13.06	13.11	13.1	13.11	13.72	13.71	13.74	13.72	13.7	13.78	13.72	13.71	37	13.41	0.05	2.35	0.031	0.38	-3.64	0.02	0.92	0.37	0.82	-5.68	0.02	1.08	0.29	0.57	-6.28
Q14978	Nucleolar and coiled-body phosphoprotein 1 OS=Homo sapiens GN=NOLC1 PE=1 SV=2	NOLC1	13.1	13.12	13.04	12.97	13.34	13.38	13.37	13.14	13.57	13.54	13.59	13.42	13.78	13.8	13.76	13.51	23	13.4	0.02	0.53	0.6	0.86	-5.85	-0.01	-0.2	0.84	0.98	-6.07	-0.18	-6.32	7.4e-06	0.00048	3.82
Q14157	Ubiquitin-associated protein 2-like OS=Homo sapiens GN=UBAP2L PE=1 SV=2	UBAP2L	13.1	13.01	13.07	13.07	13.11	13.14	13.13	13.06	13.72	13.71	13.69	13.68	13.78	13.7	13.76	13.64	26	13.4	-0.04	-1.48	0.16	0.57	-4.97	-0.01	-0.53	0.61	0.91	-5.95	-0.06	-2.53	0.021	0.12	-4.03
Q92841	Probable ATP-dependent RNA helicase DDX17 OS=Homo sapiens GN=DDX17 PE=1 SV=2	DDX17	13.02	13.09	13.03	13.06	13.02	13.02	13.01	13.07	13.73	13.74	13.78	13.76	13.75	13.78	13.75	13.76	28	13.4	0.03	1.29	0.22	0.62	-5.2	0.01	0.54	0.59	0.9	-5.94	0.03	1.53	0.15	0.38	-5.74
P30040	Endoplasmic reticulum resident protein 29 OS=Homo sapiens GN=ERP29 PE=1 SV=4	ERP29	13.14	13.16	13.15	13.18	13.06	13.07	13.1	13.1	13.69	13.67	13.72	13.69	13.66	13.67	13.63	13.65	12	13.4	0.01	0.34	0.74	0.92	-5.93	0.01	0.6	0.56	0.9	-5.91	0.02	0.92	0.37	0.65	-6.45
P61981	14-3-3 protein gamma OS=Homo sapiens GN=YWHAG PE=1 SV=2	YWHAG	13.28	13.18	13.26	13.24	13.13	13.11	13.1	13.15	13.63	13.65	13.59	13.64	13.65	13.55	13.62	13.61	12	13.4	-0.05	-1.76	0.096	0.51	-4.58	-0.03	-1.1	0.28	0.77	-5.5	-0.02	-0.54	0.59	0.81	-6.72
P43490	Nicotinamide phosphoribosyltransferase OS=Homo sapiens GN=NAMPT PE=1 SV=1	NAMPT	13.14	13	13.13	13.17	13.01	12.96	12.94	13.03	13.79	13.78	13.68	13.81	13.79	13.65	13.75	13.77	28	13.4	-0.08	-2.42	0.027	0.37	-3.51	-0.05	-1.54	0.14	0.64	-4.99	0.02	0.52	0.61	0.82	-6.74
O43175	D-3-phosphoglycerate dehydrogenase OS=Homo sapiens GN=PHGDH PE=1 SV=4	PHGDH	13.18	13.12	13.19	13.19	12.99	12.99	12.96	13.06	13.6	13.67	13.57	13.64	13.82	13.77	13.8	13.83	23	13.4	-0.01	-0.14	0.89	0.97	-5.98	-0.02	-0.22	0.83	0.97	-6.07	0.03	0.43	0.68	0.85	-6.78
P07954	Fumarate hydratase, mitochondrial OS=Homo sapiens GN=FH PE=1 SV=3	FH	13.21	13.23	13.21	13.25	13.19	13.2	13.21	13.22	13.61	13.61	13.62	13.57	13.56	13.6	13.57	13.53	22	13.4	0.02	0.93	0.36	0.74	-5.56	0.01	0.53	0.6	0.91	-5.95	0	0.03	0.98	0.99	-6.88
P60842	Eukaryotic initiation factor 4A-I OS=Homo sapiens GN=EIF4A1 PE=1 SV=1	EIF4A1	12.93	12.91	12.94	12.83	12.97	12.99	13.01	12.92	13.88	13.86	13.85	13.82	13.9	13.83	13.88	13.78	14	13.39	-0.02	-0.83	0.42	0.77	-5.65	0	0	1	1	-6.09	-0.08	-3.48	0.0028	0.03	-2.1
P80723	Brain acid soluble protein 1 OS=Homo sapiens GN=BASP1 PE=1 SV=2	BASP1	12.85	12.81	12.86	13.13	12.98	12.88	12.93	13.16	13.97	13.82	13.89	14.13	13.73	13.65	13.67	13.84	20	13.39	-0.09	-1.43	0.18	0.58	-5.03	-0.04	-0.64	0.53	0.88	-5.88	0.18	2.86	0.014	0.09	-3.52
O43242	26S proteasome non-ATPase regulatory subunit 3 OS=Homo sapiens GN=PSMD3 PE=1 SV=2	PSMD3	12.82	12.78	12.81	12.86	12.8	12.79	12.8	12.83	13.95	14.02	13.98	14.04	13.94	13.9	13.92	13.92	29	13.39	0	-0.16	0.87	0.97	-5.97	0	0.12	0.9	0.99	-6.08	0.04	1.49	0.15	0.39	-5.78
P18583	Protein SON OS=Homo sapiens GN=SON PE=1 SV=4	SON	13.09	13.12	13.08	13.11	13.24	13.25	13.23	13.23	13.62	13.56	13.61	13.57	13.64	13.68	13.66	13.61	60	13.39	0	0.15	0.88	0.97	-5.97	0	-0.1	0.92	0.99	-6.09	-0.02	-0.79	0.44	0.71	-6.56
Q9Y678	Coatomer subunit gamma-1 OS=Homo sapiens GN=COPG1 PE=1 SV=1	COPG1	13.05	13.04	13.06	13.15	13.02	13.02	13	13.11	13.71	13.74	13.68	13.79	13.7	13.62	13.63	13.73	38	13.38	-0.02	-0.85	0.41	0.77	-5.63	-0.03	-1.37	0.19	0.69	-5.2	0.07	3.62	0.0021	0.025	-1.79
O15027	Protein transport protein Sec16A OS=Homo sapiens GN=SEC16A PE=1 SV=3	SEC16A	13.26	13.25	13.29	13.31	13.22	13.22	13.22	13.26	13.49	13.47	13.46	13.51	13.55	13.5	13.52	13.55	62	13.38	-0.02	-0.74	0.47	0.8	-5.72	-0.01	-0.22	0.83	0.97	-6.07	0.03	1.25	0.23	0.5	-6.1
Q96PK6	RNA-binding protein 14 OS=Homo sapiens GN=RBM14 PE=1 SV=2	RBM14	13.11	13.16	13.15	13.04	13.2	13.22	13.23	13.13	13.6	13.57	13.61	13.52	13.61	13.62	13.65	13.54	24	13.37	0.01	0.56	0.58	0.85	-5.83	0.03	1.32	0.21	0.71	-5.26	-0.07	-3.45	0.003	0.032	-2.17
Q9NSE4	Isoleucine--tRNA ligase, mitochondrial OS=Homo sapiens GN=IARS2 PE=1 SV=2	IARS2	13.11	13.2	13.13	13.17	13.07	13.13	13.13	13.11	13.63	13.64	13.69	13.6	13.55	13.64	13.58	13.57	36	13.37	0.06	2.77	0.013	0.31	-2.87	0.04	1.9	0.074	0.55	-4.45	0.02	0.96	0.35	0.63	-6.41
Q8IY81	pre-rRNA processing protein FTSJ3 OS=Homo sapiens GN=FTSJ3 PE=1 SV=2	FTSJ3	12.86	12.88	12.8	12.8	13.01	13	13	12.96	13.84	13.75	13.77	13.74	13.85	13.88	13.84	13.76	30	13.36	-0.01	-0.52	0.61	0.86	-5.85	-0.04	-1.5	0.15	0.66	-5.04	-0.08	-2.79	0.012	0.085	-3.52
P38919	Eukaryotic initiation factor 4A-III OS=Homo sapiens GN=EIF4A3 PE=1 SV=4	EIF4A3	13.04	13.05	13.01	13	13.13	13.12	13.11	13.09	13.67	13.64	13.66	13.61	13.7	13.68	13.68	13.63	19	13.36	-0.01	-0.54	0.59	0.86	-5.84	-0.02	-0.97	0.35	0.81	-5.63	-0.05	-2.59	0.019	0.11	-3.91
Q15643	Thyroid receptor-interacting protein 11 OS=Homo sapiens GN=TRIP11 PE=1 SV=3	TRIP11	13.22	13.27	13.22	13.27	13.29	13.29	13.28	13.31	13.45	13.42	13.49	13.51	13.42	13.42	13.4	13.45	100	13.36	0.01	0.29	0.78	0.93	-5.94	0	0.12	0.91	0.99	-6.09	0.04	1.52	0.15	0.38	-5.74
P22234	Multifunctional protein ADE2 OS=Homo sapiens GN=PAICS PE=1 SV=3	PAICS	13.07	12.96	13.02	13.01	12.93	12.94	12.91	12.9	13.75	13.77	13.67	13.73	13.85	13.75	13.79	13.76	23	13.36	-0.05	-1.3	0.21	0.62	-5.19	-0.05	-1.48	0.16	0.66	-5.06	-0.05	-1.44	0.17	0.41	-5.85
O95817	BAG family molecular chaperone regulator 3 OS=Homo sapiens GN=BAG3 PE=1 SV=3	BAG3	13.11	13.01	13.1	13.09	12.87	12.81	12.81	12.88	13.79	13.78	13.74	13.76	13.85	13.7	13.76	13.77	28	13.36	-0.08	-1.63	0.12	0.54	-4.76	-0.05	-1.07	0.3	0.79	-5.53	-0.03	-0.61	0.55	0.78	-6.69
P17480	Nucleolar transcription factor 1 OS=Homo sapiens GN=UBTF PE=1 SV=1	UBTF	13.13	13.16	13.16	13.19	13.3	13.32	13.31	13.33	13.49	13.45	13.49	13.5	13.47	13.48	13.5	13.44	42	13.36	0	0.12	0.9	0.98	-5.98	0.01	0.41	0.69	0.93	-6.01	0.02	0.48	0.64	0.83	-6.76
O00231	26S proteasome non-ATPase regulatory subunit 11 OS=Homo sapiens GN=PSMD11 PE=1 SV=3	PSMD11	13.29	13.23	13.3	13.28	13.28	13.3	13.29	13.32	13.47	13.46	13.41	13.48	13.47	13.37	13.39	13.41	27	13.36	-0.04	-1.5	0.15	0.57	-4.94	-0.03	-1.16	0.26	0.76	-5.44	0	-0.09	0.93	0.97	-6.87
P23588	Eukaryotic translation initiation factor 4B OS=Homo sapiens GN=EIF4B PE=1 SV=2	EIF4B	12.99	12.97	12.95	12.94	12.99	12.99	13.03	12.96	13.74	13.73	13.69	13.64	13.82	13.77	13.76	13.64	25	13.35	-0.02	-0.78	0.45	0.79	-5.69	-0.03	-1.18	0.25	0.75	-5.42	-0.09	-3.88	0.0012	0.017	-1.25
P62195	26S protease regulatory subunit 8 OS=Homo sapiens GN=PSMC5 PE=1 SV=1	PSMC5	13.13	13.05	13.11	13.09	13.1	13.08	13.11	13.1	13.69	13.65	13.59	13.65	13.62	13.56	13.56	13.58	23	13.35	-0.05	-1.98	0.064	0.46	-4.24	-0.04	-1.54	0.14	0.64	-4.98	-0.03	-1.13	0.28	0.55	-6.24
P14735	Insulin-degrading enzyme OS=Homo sapiens GN=IDE PE=1 SV=4	IDE	13.23	13.14	13.2	13.23	13.19	13.2	13.16	13.22	13.5	13.53	13.43	13.54	13.51	13.46	13.48	13.52	38	13.35	-0.02	-1	0.33	0.72	-5.51	-0.04	-1.7	0.11	0.6	-4.76	0.02	0.92	0.37	0.65	-6.44
Q15459	Splicing factor 3A subunit 1 OS=Homo sapiens GN=SF3A1 PE=1 SV=1	SF3A1	13.17	13.24	13.17	13.22	13.22	13.25	13.26	13.25	13.5	13.5	13.54	13.45	13.46	13.53	13.48	13.42	30	13.35	0.04	1.61	0.12	0.54	-4.79	0.03	0.98	0.34	0.81	-5.63	0	-0.13	0.9	0.96	-6.87
P26599	Polypyrimidine tract-binding protein 1 OS=Homo sapiens GN=PTBP1 PE=1 SV=1	PTBP1	13.05	13.09	13.08	13.1	13.14	13.17	13.16	13.15	13.55	13.53	13.62	13.59	13.55	13.57	13.55	13.53	16	13.34	0.02	0.78	0.45	0.79	-5.69	0.03	1.14	0.27	0.76	-5.46	0.02	0.64	0.53	0.77	-6.67
P45973	Chromobox protein homolog 5 OS=Homo sapiens GN=CBX5 PE=1 SV=1	CBX5	12.94	13	12.92	12.98	13.01	13.04	13.02	13.04	13.67	13.66	13.69	13.71	13.71	13.74	13.69	13.67	14	13.34	0.02	0.95	0.36	0.73	-5.55	-0.01	-0.25	0.8	0.96	-6.06	0.01	0.62	0.54	0.77	-6.68
O00410	Importin-5 OS=Homo sapiens GN=IPO5 PE=1 SV=4	IPO5	13.03	12.99	13.03	13.05	13.06	13.08	13.04	13.06	13.64	13.64	13.58	13.62	13.67	13.63	13.67	13.65	34	13.34	-0.02	-0.9	0.38	0.75	-5.59	-0.02	-1.03	0.32	0.79	-5.57	-0.01	-0.54	0.59	0.81	-6.72
O14974	Protein phosphatase 1 regulatory subunit 12A OS=Homo sapiens GN=PPP1R12A PE=1 SV=1	PPP1R12A	13.16	13.13	13.18	13.21	13.07	13.06	13.08	13.11	13.56	13.53	13.53	13.55	13.52	13.47	13.51	13.51	36	13.33	-0.03	-1.24	0.23	0.63	-5.26	0	0.07	0.95	0.99	-6.09	0.02	0.89	0.38	0.66	-6.47
O60264	SWI/SNF-related matrix-associated actin-dependent regulator of chromatin subfamily A member 5 OS=Homo sapiens GN=SMARCA5 PE=1 SV=1	SMARCA5	13.18	13.24	13.15	13.18	13.27	13.3	13.29	13.26	13.43	13.4	13.45	13.42	13.41	13.45	13.41	13.39	35	13.33	0.03	0.98	0.34	0.73	-5.52	0	0.14	0.89	0.98	-6.08	-0.01	-0.34	0.74	0.89	-6.82
P51610	Host cell factor 1 OS=Homo sapiens GN=HCFC1 PE=1 SV=2	HCFC1	12.98	13.01	12.99	13	13.04	13.08	13.07	13.05	13.66	13.65	13.69	13.66	13.59	13.6	13.62	13.56	44	13.33	0.01	0.45	0.66	0.89	-5.88	0.02	0.77	0.45	0.86	-5.8	0	-0.11	0.92	0.96	-6.87
O95433	Activator of 90 kDa heat shock protein ATPase homolog 1 OS=Homo sapiens GN=AHSA1 PE=1 SV=1	AHSA1	13.22	13.08	13.14	13.05	13.14	13.11	13.07	13.05	13.59	13.58	13.42	13.46	13.63	13.49	13.54	13.51	19	13.32	-0.08	-2.61	0.018	0.34	-3.17	-0.11	-3.52	0.0026	0.19	-1.48	-0.13	-4.3	0.00048	0.009	-0.34
Q13439	Golgin subfamily A member 4 OS=Homo sapiens GN=GOLGA4 PE=1 SV=1	GOLGA4	13.43	13.49	13.43	13.39	13.38	13.38	13.37	13.31	13.27	13.24	13.27	13.19	13.28	13.26	13.28	13.2	107	13.32	0	0.07	0.95	0.99	-5.98	0	-0.07	0.95	0.99	-6.09	-0.07	-2.79	0.013	0.086	-3.53
P08865	40S ribosomal protein SA OS=Homo sapiens GN=RPSA PE=1 SV=4	RPSA	13.05	13	13.07	12.94	13.05	13.09	13.07	13	13.67	13.65	13.64	13.62	13.62	13.52	13.58	13.54	13	13.32	-0.03	-0.99	0.34	0.72	-5.51	-0.01	-0.2	0.84	0.98	-6.07	-0.07	-2.22	0.04	0.18	-4.62
P35580	Myosin-10 OS=Homo sapiens GN=MYH10 PE=1 SV=3	MYH10	13.14	13.11	13.17	13.22	12.98	12.97	12.97	13.06	13.54	13.61	13.55	13.6	13.56	13.48	13.52	13.56	64	13.32	-0.01	-0.45	0.66	0.89	-5.89	-0.01	-0.17	0.86	0.98	-6.08	0.05	1.76	0.097	0.31	-5.39
O75367	Core histone macro-H2A.1 OS=Homo sapiens GN=H2AFY PE=1 SV=4	H2AFY	12.87	12.98	12.89	12.93	12.91	12.92	12.93	12.93	13.7	13.7	13.76	13.74	13.73	13.79	13.72	13.71	20	13.32	0.05	1.93	0.07	0.47	-4.32	0.02	0.97	0.35	0.81	-5.63	0.03	1.09	0.29	0.57	-6.27
P42224	Signal transducer and activator of transcription 1-alpha/beta OS=Homo sapiens GN=STAT1 PE=1 SV=2	STAT1	13.14	13.06	13.12	13.16	13.05	13.01	13.01	13.1	13.61	13.58	13.5	13.63	13.57	13.47	13.49	13.57	34	13.32	-0.06	-2.92	0.0096	0.3	-2.6	-0.06	-2.89	0.01	0.32	-2.72	0.02	0.99	0.33	0.62	-6.38
Q9H0D6	5-3 exoribonuclease 2 OS=Homo sapiens GN=XRN2 PE=1 SV=1	XRN2	12.88	12.94	12.88	12.9	13.04	13.12	13.1	13.07	13.65	13.69	13.71	13.64	13.57	13.69	13.6	13.56	36	13.32	0.07	1.45	0.17	0.58	-5.01	0.04	0.79	0.44	0.86	-5.78	0.01	0.16	0.87	0.95	-6.86
P30622	CAP-Gly domain-containing linker protein 1 OS=Homo sapiens GN=CLIP1 PE=1 SV=2	CLIP1	13.23	13.14	13.31	13.44	13.34	13.32	13.32	13.5	13.15	13.18	13.18	13.32	13.37	13.27	13.38	13.49	71	13.31	-0.04	-1.46	0.16	0.57	-4.99	0.02	0.81	0.43	0.85	-5.77	0.16	5.36	5.1e-05	0.0019	1.88
P62081	40S ribosomal protein S7 OS=Homo sapiens GN=RPS7 PE=1 SV=1	RPS7	13.08	13.08	13.07	13	13.09	13.12	13.11	13.05	13.55	13.58	13.57	13.48	13.59	13.53	13.57	13.47	10	13.31	0	0.05	0.96	0.99	-5.98	0	0.16	0.87	0.98	-6.08	-0.07	-3.55	0.0024	0.028	-1.94
P12268	Inosine-5-monophosphate dehydrogenase 2 OS=Homo sapiens GN=IMPDH2 PE=1 SV=2	IMPDH2	13.24	13.12	13.22	13.14	13.19	13.2	13.16	13.12	13.49	13.46	13.39	13.42	13.54	13.4	13.51	13.41	22	13.31	-0.07	-2.59	0.019	0.34	-3.21	-0.05	-1.71	0.1	0.6	-4.74	-0.09	-3.41	0.0033	0.034	-2.25
P40925	Malate dehydrogenase, cytoplasmic OS=Homo sapiens GN=MDH1 PE=1 SV=4	MDH1	13.03	12.92	12.99	13	12.79	12.76	12.73	12.8	13.8	13.86	13.66	13.81	13.77	13.63	13.67	13.74	17	13.31	-0.06	-1.43	0.17	0.58	-5.03	-0.09	-2.12	0.05	0.51	-4.11	-0.01	-0.22	0.83	0.93	-6.85
P62333	26S protease regulatory subunit 10B OS=Homo sapiens GN=PSMC6 PE=1 SV=1	PSMC6	12.9	12.84	12.87	12.89	12.87	12.88	12.89	12.91	13.79	13.81	13.71	13.78	13.74	13.71	13.7	13.7	19	13.31	-0.01	-0.55	0.59	0.86	-5.83	-0.03	-1.22	0.24	0.74	-5.38	0	-0.16	0.88	0.95	-6.86
Q92621	Nuclear pore complex protein Nup205 OS=Homo sapiens GN=NUP205 PE=1 SV=3	NUP205	12.94	12.95	12.91	12.91	13.03	13.06	13.04	12.99	13.63	13.62	13.64	13.59	13.63	13.67	13.64	13.6	52	13.3	0.02	0.91	0.38	0.75	-5.59	0	0	1	1	-6.09	-0.03	-1.36	0.19	0.45	-5.96
Q7L1Q6	Basic leucine zipper and W2 domain-containing protein 1 OS=Homo sapiens GN=BZW1 PE=1 SV=1	BZW1	13.21	13.15	13.25	13.24	13.18	13.24	13.25	13.23	13.36	13.42	13.31	13.38	13.42	13.37	13.39	13.38	20	13.3	0	0.07	0.95	0.99	-5.98	0.01	0.29	0.77	0.96	-6.05	0.02	0.63	0.54	0.77	-6.67
P22695	Cytochrome b-c1 complex subunit 2, mitochondrial OS=Homo sapiens GN=UQCRC2 PE=1 SV=3	UQCRC2	12.95	13.05	12.97	13.02	12.95	12.98	12.99	13	13.55	13.58	13.64	13.6	13.54	13.62	13.55	13.58	22	13.29	0.06	2.6	0.018	0.34	-3.18	0.04	1.67	0.11	0.61	-4.8	0.05	2.26	0.037	0.17	-4.53
P51991	Heterogeneous nuclear ribonucleoprotein A3 OS=Homo sapiens GN=HNRNPA3 PE=1 SV=2	HNRNPA3	12.95	13.07	12.92	13.03	13	13.06	13.04	13.04	13.52	13.5	13.56	13.61	13.59	13.61	13.55	13.59	15	13.29	0.04	1.64	0.12	0.54	-4.75	0	0.17	0.87	0.98	-6.08	0.06	2.06	0.055	0.22	-4.89
Q03252	Lamin-B2 OS=Homo sapiens GN=LMNB2 PE=1 SV=4	LMNB2	12.99	13.05	12.97	13.01	13.04	13.08	13.08	13.1	13.56	13.56	13.57	13.57	13.48	13.58	13.51	13.53	30	13.29	0.05	1.77	0.095	0.51	-4.57	0.01	0.5	0.63	0.92	-5.97	0.03	1.17	0.26	0.54	-6.19
P41250	Glycine--tRNA ligase OS=Homo sapiens GN=GARS PE=1 SV=3	GARS	12.94	12.87	12.95	12.91	12.88	12.91	12.88	12.88	13.68	13.75	13.62	13.69	13.7	13.62	13.67	13.64	34	13.29	-0.01	-0.39	0.7	0.91	-5.91	-0.02	-0.75	0.47	0.86	-5.82	-0.02	-0.78	0.45	0.71	-6.57
P34897	Serine hydroxymethyltransferase, mitochondrial OS=Homo sapiens GN=SHMT2 PE=1 SV=3	SHMT2	12.76	12.85	12.76	12.8	12.74	12.8	12.8	12.77	13.75	13.73	13.79	13.72	13.83	13.88	13.82	13.81	22	13.29	0.05	1.56	0.14	0.55	-4.86	0.02	0.84	0.41	0.84	-5.74	0	0.13	0.89	0.96	-6.87
Q9UG63	ATP-binding cassette sub-family F member 2 OS=Homo sapiens GN=ABCF2 PE=1 SV=2	ABCF2	12.95	12.84	12.91	12.79	13.01	13.02	13.03	12.88	13.66	13.6	13.57	13.47	13.77	13.68	13.7	13.59	26	13.28	-0.06	-2.87	0.011	0.3	-2.69	-0.05	-2.15	0.046	0.5	-4.05	-0.17	-7.47	8.8e-07	0.0001	5.94
Q14847	LIM and SH3 domain protein 1 OS=Homo sapiens GN=LASP1 PE=1 SV=2	LASP1	13	12.93	12.97	13.18	12.73	12.83	12.86	13.02	13.64	13.71	13.6	13.76	13.57	13.48	13.51	13.69	16	13.28	0	0.04	0.97	0.99	-5.98	0	-0.13	0.9	0.98	-6.08	0.18	5.32	5.6e-05	0.002	1.79
P33992	DNA replication licensing factor MCM5 OS=Homo sapiens GN=MCM5 PE=1 SV=5	MCM5	12.92	12.91	12.92	12.9	13.03	13.06	13.04	13.02	13.62	13.64	13.63	13.56	13.59	13.58	13.58	13.51	31	13.28	0.01	0.19	0.86	0.96	-5.97	0	0.12	0.91	0.99	-6.09	-0.04	-1.14	0.27	0.55	-6.22
Q07955	Serine/arginine-rich splicing factor 1 OS=Homo sapiens GN=SRSF1 PE=1 SV=2	SRSF1	12.99	13.03	12.94	13	12.99	13.06	13.06	13.01	13.5	13.51	13.55	13.47	13.61	13.66	13.64	13.52	13	13.28	0.04	1.46	0.16	0.57	-4.99	0.02	0.82	0.43	0.85	-5.76	-0.03	-0.94	0.36	0.64	-6.42
Q9NVP1	ATP-dependent RNA helicase DDX18 OS=Homo sapiens GN=DDX18 PE=1 SV=2	DDX18	12.94	12.96	12.92	12.84	13.1	13.11	13.1	13.01	13.57	13.47	13.54	13.47	13.59	13.61	13.61	13.53	31	13.27	-0.01	-0.4	0.7	0.9	-5.91	-0.01	-0.2	0.84	0.98	-6.07	-0.09	-3.1	0.0064	0.055	-2.89
P31942	Heterogeneous nuclear ribonucleoprotein H3 OS=Homo sapiens GN=HNRNPH3 PE=1 SV=2	HNRNPH3	13.08	13.09	13.05	13.04	13.16	13.19	13.16	13.14	13.44	13.39	13.42	13.42	13.44	13.47	13.44	13.42	15	13.27	0	0.1	0.92	0.98	-5.98	-0.02	-0.65	0.53	0.88	-5.88	-0.03	-1.19	0.25	0.53	-6.17
O60313	Dynamin-like 120 kDa protein, mitochondrial OS=Homo sapiens GN=OPA1 PE=1 SV=3	OPA1	13	13.05	12.98	13.03	12.94	12.97	12.97	12.96	13.5	13.54	13.59	13.52	13.52	13.61	13.54	13.55	45	13.27	0.05	2.09	0.052	0.44	-4.07	0.03	1.15	0.27	0.76	-5.46	0.03	1.08	0.29	0.57	-6.29
Q14160	Protein scribble homolog OS=Homo sapiens GN=SCRIB PE=1 SV=4	SCRIB	13.03	13.09	13.05	13.09	13.06	13.05	13.06	13.11	13.49	13.46	13.5	13.49	13.45	13.48	13.46	13.43	64	13.27	0.01	0.56	0.58	0.86	-5.83	0	0.19	0.85	0.98	-6.07	0.02	0.82	0.42	0.69	-6.53
P39019	40S ribosomal protein S19 OS=Homo sapiens GN=RPS19 PE=1 SV=2	RPS19	13.05	13.02	13.06	12.97	13.04	13.06	13.09	13.02	13.5	13.53	13.49	13.42	13.53	13.5	13.51	13.37	11	13.26	0	-0.02	0.98	1	-5.98	0.01	0.39	0.7	0.94	-6.02	-0.08	-3.44	0.0031	0.032	-2.17
Q9Y262	Eukaryotic translation initiation factor 3 subunit L OS=Homo sapiens GN=EIF3L PE=1 SV=1	EIF3L	12.83	12.81	12.86	12.8	12.87	12.88	12.9	12.85	13.69	13.69	13.65	13.65	13.72	13.67	13.69	13.63	23	13.26	-0.01	-0.59	0.56	0.85	-5.81	0	-0.04	0.97	1	-6.09	-0.05	-2.15	0.046	0.19	-4.73
P08758	Annexin A5 OS=Homo sapiens GN=ANXA5 PE=1 SV=2	ANXA5	12.85	12.74	12.82	12.88	12.62	12.57	12.55	12.7	13.86	13.91	13.69	13.87	13.84	13.69	13.75	13.84	22	13.26	-0.06	-1.34	0.2	0.61	-5.14	-0.09	-1.92	0.074	0.55	-4.43	0.03	0.7	0.49	0.74	-6.62
Q15008	26S proteasome non-ATPase regulatory subunit 6 OS=Homo sapiens GN=PSMD6 PE=1 SV=1	PSMD6	13.13	13	13.07	13.02	13.15	13.13	13.12	13.08	13.47	13.41	13.37	13.37	13.48	13.4	13.45	13.4	26	13.25	-0.07	-3.31	0.0042	0.24	-1.87	-0.06	-2.51	0.023	0.42	-3.43	-0.09	-4.06	0.0008	0.013	-0.86
P33993	DNA replication licensing factor MCM7 OS=Homo sapiens GN=MCM7 PE=1 SV=4	MCM7	13.04	13.01	13.04	12.98	13.19	13.23	13.22	13.15	13.4	13.41	13.42	13.3	13.43	13.38	13.42	13.33	34	13.25	-0.01	-0.21	0.84	0.95	-5.96	0.01	0.32	0.75	0.95	-6.04	-0.08	-2.13	0.048	0.2	-4.77
Q9NZB2	Constitutive coactivator of PPAR-gamma-like protein 1 OS=Homo sapiens GN=FAM120A PE=1 SV=2	FAM120A	13.13	13.1	13.1	13.15	13.11	13.1	13.09	13.18	13.4	13.4	13.38	13.44	13.4	13.34	13.37	13.38	34	13.25	-0.02	-1.07	0.3	0.69	-5.44	-0.02	-1.1	0.29	0.77	-5.51	0.03	1.38	0.18	0.44	-5.93
Q9Y2W1	Thyroid hormone receptor-associated protein 3 OS=Homo sapiens GN=THRAP3 PE=1 SV=2	THRAP3	13.08	13.18	13.09	13.15	13.17	13.21	13.19	13.2	13.32	13.37	13.42	13.34	13.31	13.36	13.33	13.31	33	13.25	0.06	2.21	0.041	0.41	-3.87	0.04	1.38	0.19	0.69	-5.19	0.03	1.08	0.3	0.57	-6.29
Q9BXP5	Serrate RNA effector molecule homolog OS=Homo sapiens GN=SRRT PE=1 SV=1	SRRT	12.73	12.76	12.72	12.73	12.79	12.81	12.82	12.82	13.77	13.73	13.76	13.76	13.67	13.71	13.71	13.7	36	13.25	0.01	0.44	0.66	0.89	-5.89	0.01	0.36	0.72	0.94	-6.03	0.01	0.39	0.7	0.87	-6.8
Q14258	E3 ubiquitin/ISG15 ligase TRIM25 OS=Homo sapiens GN=TRIM25 PE=1 SV=2	TRIM25	13.12	13.1	13.14	13.23	13.08	13.1	13.09	13.22	13.35	13.38	13.33	13.44	13.35	13.29	13.33	13.35	26	13.24	-0.01	-0.44	0.66	0.89	-5.89	0	-0.18	0.86	0.98	-6.08	0.08	3.52	0.0026	0.029	-2.02
O94979	Protein transport protein Sec31A OS=Homo sapiens GN=SEC31A PE=1 SV=3	SEC31A	13.04	12.99	13.07	13.13	12.96	12.93	12.94	13.05	13.5	13.54	13.49	13.58	13.42	13.34	13.41	13.46	36	13.24	-0.03	-1.27	0.22	0.63	-5.22	0	-0.07	0.95	0.99	-6.09	0.08	3.38	0.0035	0.035	-2.31
P52701	DNA mismatch repair protein Msh6 OS=Homo sapiens GN=MSH6 PE=1 SV=2	MSH6	12.92	12.88	12.88	12.84	12.93	12.97	12.94	12.9	13.62	13.69	13.61	13.54	13.56	13.54	13.52	13.47	48	13.24	0.01	0.45	0.66	0.89	-5.88	-0.02	-0.7	0.49	0.87	-5.85	-0.07	-2.13	0.048	0.2	-4.77
Q05639	Elongation factor 1-alpha 2 OS=Homo sapiens GN=EEF1A2 PE=1 SV=1	EEF1A2	12.83	12.89	12.84	12.81	12.73	12.73	12.68	12.69	13.75	13.75	13.65	13.71	13.76	13.64	13.73	13.67	14	13.24	-0.01	-0.4	0.69	0.9	-5.9	-0.04	-1.22	0.24	0.74	-5.38	-0.05	-1.41	0.18	0.43	-5.89
O15144	Actin-related protein 2/3 complex subunit 2 OS=Homo sapiens GN=ARPC2 PE=1 SV=1	ARPC2	12.99	12.92	12.96	13	12.94	12.88	12.84	12.93	13.56	13.6	13.48	13.66	13.55	13.44	13.5	13.56	17	13.24	-0.05	-1.8	0.089	0.5	-4.52	-0.06	-2.43	0.026	0.42	-3.56	0.03	1.01	0.33	0.61	-6.36
Q96KP4	Cytosolic non-specific dipeptidase OS=Homo sapiens GN=CNDP2 PE=1 SV=2	CNDP2	13.06	12.92	13.04	13.09	12.9	12.86	12.84	12.94	13.55	13.57	13.43	13.6	13.59	13.42	13.51	13.58	24	13.24	-0.08	-2.11	0.05	0.43	-4.03	-0.07	-1.79	0.093	0.58	-4.63	0.03	0.77	0.45	0.71	-6.57
O94906	Pre-mRNA-processing factor 6 OS=Homo sapiens GN=PRPF6 PE=1 SV=1	PRPF6	12.83	12.85	12.81	12.84	12.88	12.91	12.94	12.91	13.6	13.57	13.67	13.61	13.61	13.63	13.63	13.62	46	13.24	0.01	0.43	0.67	0.89	-5.89	0.03	1.3	0.21	0.72	-5.28	0.02	0.65	0.52	0.76	-6.66
Q5VYK3	Proteasome-associated protein ECM29 homolog OS=Homo sapiens GN=ECM29 PE=1 SV=2	ECM29	13.1	13.02	13.11	13.12	13.04	13.06	13.01	13.08	13.41	13.41	13.32	13.42	13.43	13.35	13.39	13.41	57	13.23	-0.03	-1.34	0.2	0.6	-5.13	-0.04	-1.42	0.17	0.68	-5.14	0.01	0.51	0.62	0.82	-6.74
P62826	GTP-binding nuclear protein Ran OS=Homo sapiens GN=RAN PE=1 SV=3	RAN	12.73	12.71	12.66	12.64	12.63	12.63	12.6	12.6	13.84	13.86	13.72	13.81	13.84	13.73	13.76	13.75	9	13.22	-0.03	-1.16	0.26	0.66	-5.34	-0.07	-2.89	0.01	0.32	-2.71	-0.06	-2.39	0.029	0.15	-4.31
O94826	Mitochondrial import receptor subunit TOM70 OS=Homo sapiens GN=TOMM70 PE=1 SV=1	TOMM70	13.23	13.21	13.2	13.2	13.24	13.23	13.25	13.22	13.21	13.16	13.19	13.17	13.26	13.26	13.25	13.25	30	13.22	-0.02	-1	0.33	0.72	-5.5	-0.01	-0.67	0.51	0.88	-5.87	-0.02	-1.26	0.22	0.49	-6.08
O15020	Spectrin beta chain, non-erythrocytic 2 OS=Homo sapiens GN=SPTBN2 PE=1 SV=3	SPTBN2	13.03	13.12	13.06	12.99	13.02	13.04	13.04	13.04	13.41	13.39	13.42	13.36	13.39	13.42	13.38	13.37	92	13.22	0.03	1.33	0.2	0.61	-5.15	0.01	0.53	0.61	0.91	-5.95	-0.02	-1.07	0.3	0.58	-6.3
Q8NE71	ATP-binding cassette sub-family F member 1 OS=Homo sapiens GN=ABCF1 PE=1 SV=2	ABCF1	13.1	13.03	13.08	13.1	13.11	13.1	13.11	13.11	13.38	13.38	13.36	13.35	13.36	13.27	13.32	13.3	30	13.22	-0.04	-1.82	0.087	0.5	-4.49	-0.02	-0.98	0.34	0.81	-5.63	-0.02	-0.87	0.4	0.67	-6.49
Q8N163	Cell cycle and apoptosis regulator protein 2 OS=Homo sapiens GN=CCAR2 PE=1 SV=2	CCAR2	12.84	12.9	12.86	12.87	12.9	12.92	12.93	12.92	13.59	13.59	13.58	13.59	13.49	13.55	13.52	13.53	39	13.22	0.03	1.26	0.22	0.63	-5.23	0.02	0.72	0.48	0.87	-5.84	0.02	0.82	0.43	0.69	-6.54
Q9NTK5	Obg-like ATPase 1 OS=Homo sapiens GN=OLA1 PE=1 SV=2	OLA1	13.02	12.89	12.99	12.99	12.93	12.91	12.87	12.92	13.56	13.54	13.4	13.54	13.56	13.43	13.51	13.52	26	13.22	-0.07	-2.36	0.03	0.38	-3.61	-0.08	-2.4	0.028	0.43	-3.61	-0.03	-0.82	0.42	0.69	-6.53
O00567	Nucleolar protein 56 OS=Homo sapiens GN=NOP56 PE=1 SV=4	NOP56	13.03	13.09	13.01	12.98	13.12	13.16	13.14	13.08	13.34	13.27	13.33	13.25	13.38	13.44	13.39	13.31	29	13.21	0.02	0.9	0.38	0.75	-5.59	0	0.11	0.91	0.99	-6.09	-0.07	-2.91	0.0098	0.073	-3.29
P43304	Glycerol-3-phosphate dehydrogenase, mitochondrial OS=Homo sapiens GN=GPD2 PE=1 SV=3	GPD2	13.04	13.08	12.99	13.12	13.03	13.05	13.05	13.12	13.35	13.35	13.42	13.42	13.32	13.37	13.32	13.37	39	13.21	0.03	1.08	0.29	0.69	-5.42	0.01	0.29	0.77	0.96	-6.05	0.07	2.88	0.01	0.075	-3.35
Q12905	Interleukin enhancer-binding factor 2 OS=Homo sapiens GN=ILF2 PE=1 SV=2	ILF2	12.87	12.94	12.91	12.9	12.99	13.01	13	12.98	13.48	13.47	13.5	13.47	13.49	13.48	13.45	13.4	18	13.21	0.02	0.83	0.42	0.77	-5.65	0.01	0.3	0.77	0.96	-6.05	-0.02	-0.6	0.56	0.78	-6.69
Q32MZ4	Leucine-rich repeat flightless-interacting protein 1 OS=Homo sapiens GN=LRRFIP1 PE=1 SV=2	LRRFIP1	13.28	13.22	13.3	13.27	13.09	13.11	13.13	13.12	13.2	13.25	13.24	13.2	13.27	13.21	13.26	13.17	38	13.21	-0.01	-0.32	0.75	0.92	-5.93	0.02	0.56	0.58	0.9	-5.94	-0.02	-0.55	0.59	0.8	-6.72
Q9Y265	RuvB-like 1 OS=Homo sapiens GN=RUVBL1 PE=1 SV=1	RUVBL1	12.96	12.91	12.95	12.9	12.95	12.94	12.94	12.88	13.49	13.48	13.46	13.46	13.53	13.45	13.51	13.45	20	13.2	-0.04	-1.93	0.07	0.47	-4.32	-0.02	-0.93	0.37	0.82	-5.67	-0.06	-3.13	0.0061	0.052	-2.84
P05198	Eukaryotic translation initiation factor 2 subunit 1 OS=Homo sapiens GN=EIF2S1 PE=1 SV=3	EIF2S1	13.1	13.01	13.04	13.03	13.05	13.05	13.04	13.01	13.37	13.36	13.32	13.33	13.43	13.34	13.39	13.33	20	13.2	-0.04	-2.06	0.055	0.44	-4.12	-0.04	-1.76	0.097	0.59	-4.67	-0.06	-2.84	0.011	0.078	-3.42
O75947	ATP synthase subunit d, mitochondrial OS=Homo sapiens GN=ATP5H PE=1 SV=3	ATP5H	12.82	12.87	12.84	12.9	12.81	12.85	12.86	12.86	13.53	13.53	13.58	13.52	13.5	13.6	13.53	13.51	11	13.2	0.05	2.06	0.055	0.44	-4.11	0.03	1.48	0.16	0.66	-5.07	0.03	1.29	0.21	0.48	-6.04
Q8N1F7	Nuclear pore complex protein Nup93 OS=Homo sapiens GN=NUP93 PE=1 SV=2	NUP93	12.96	12.96	12.92	12.93	13	12.99	13.01	12.98	13.46	13.44	13.46	13.42	13.43	13.47	13.42	13.43	43	13.2	0	0.05	0.96	0.99	-5.98	-0.01	-0.61	0.55	0.89	-5.91	-0.03	-1.26	0.22	0.49	-6.08
Q08J23	tRNA (cytosine(34)-C(5))-methyltransferase OS=Homo sapiens GN=NSUN2 PE=1 SV=2	NSUN2	13.12	13.05	13.13	13.09	13.05	13.07	13.08	13.04	13.31	13.36	13.37	13.31	13.31	13.27	13.33	13.26	43	13.2	-0.01	-0.34	0.74	0.92	-5.93	0.03	1.45	0.17	0.67	-5.1	-0.02	-1.15	0.27	0.54	-6.21
P28331	NADH-ubiquinone oxidoreductase 75 kDa subunit, mitochondrial OS=Homo sapiens GN=NDUFS1 PE=1 SV=3	NDUFS1	12.96	13	12.95	12.98	12.93	12.94	12.97	12.98	13.43	13.39	13.42	13.42	13.46	13.49	13.43	13.46	33	13.2	0.01	0.37	0.72	0.91	-5.92	-0.01	-0.24	0.82	0.97	-6.06	0.02	0.68	0.51	0.75	-6.64
P09467	Fructose-1,6-bisphosphatase 1 OS=Homo sapiens GN=FBP1 PE=1 SV=5	FBP1	12.51	12.46	12.52	12.66	12.41	12.37	12.33	12.54	13.9	14.03	13.89	14.05	13.87	13.77	13.81	13.9	20	13.19	-0.01	-0.45	0.66	0.89	-5.89	-0.04	-1.13	0.28	0.76	-5.48	0.11	3.66	0.0019	0.023	-1.72
Q9H4A4	Aminopeptidase B OS=Homo sapiens GN=RNPEP PE=1 SV=2	RNPEP	12.94	12.86	12.94	12.98	12.74	12.72	12.68	12.8	13.57	13.64	13.48	13.63	13.52	13.42	13.46	13.56	24	13.19	-0.03	-1	0.33	0.72	-5.51	-0.05	-1.54	0.14	0.64	-4.98	0.05	1.43	0.17	0.42	-5.86
Q9P0L0	Vesicle-associated membrane protein-associated protein A OS=Homo sapiens GN=VAPA PE=1 SV=3	VAPA	12.97	13.03	12.97	13.01	12.98	12.99	13	13	13.37	13.33	13.4	13.39	13.37	13.43	13.38	13.36	11	13.19	0.02	0.92	0.37	0.74	-5.58	0.02	0.75	0.46	0.86	-5.81	0.02	0.8	0.44	0.7	-6.55
O60664	Perilipin-3 OS=Homo sapiens GN=PLIN3 PE=1 SV=3	PLIN3	12.82	12.79	12.8	12.84	12.56	12.57	12.53	12.6	13.69	13.82	13.68	13.73	13.67	13.62	13.65	13.62	22	13.19	0.01	0.37	0.72	0.91	-5.92	-0.02	-0.54	0.6	0.91	-5.95	0.01	0.38	0.71	0.87	-6.8
P56192	Methionine--tRNA ligase, cytoplasmic OS=Homo sapiens GN=MARS PE=1 SV=2	MARS	13.08	13.01	13.07	13.08	13.04	13.07	13.06	13.08	13.34	13.36	13.31	13.34	13.35	13.25	13.31	13.3	32	13.19	-0.03	-1.25	0.23	0.63	-5.25	-0.01	-0.48	0.63	0.92	-5.98	0	-0.05	0.96	0.98	-6.88
P31040	Succinate dehydrogenase [ubiquinone] flavoprotein subunit, mitochondrial OS=Homo sapiens GN=SDHA PE=1 SV=2	SDHA	13.08	13.16	13.05	13.11	12.98	13.05	13.02	13.01	13.35	13.34	13.36	13.3	13.29	13.36	13.28	13.28	29	13.19	0.05	1.97	0.065	0.46	-4.26	0	0.02	0.98	1	-6.09	0	0.04	0.97	0.99	-6.88
Q99623	Prohibitin-2 OS=Homo sapiens GN=PHB2 PE=1 SV=2	PHB2	12.59	12.61	12.5	12.54	12.62	12.65	12.65	12.61	13.72	13.74	13.78	13.7	13.75	13.86	13.77	13.75	22	13.18	0.05	1.85	0.082	0.49	-4.45	0.01	0.31	0.76	0.96	-6.04	-0.02	-0.91	0.38	0.65	-6.46
Q8TEM1	Nuclear pore membrane glycoprotein 210 OS=Homo sapiens GN=NUP210 PE=1 SV=3	NUP210	12.89	12.98	12.89	12.91	12.86	12.89	12.88	12.86	13.43	13.43	13.46	13.38	13.49	13.57	13.5	13.48	44	13.18	0.05	1.65	0.12	0.54	-4.74	0.01	0.39	0.7	0.94	-6.02	-0.01	-0.35	0.73	0.88	-6.81
P09960	Leukotriene A-4 hydrolase OS=Homo sapiens GN=LTA4H PE=1 SV=2	LTA4H	13.12	13.03	13.13	13.15	12.99	12.96	12.9	13.01	13.38	13.41	13.23	13.38	13.37	13.22	13.29	13.33	25	13.18	-0.06	-1.69	0.11	0.53	-4.68	-0.08	-2.17	0.045	0.5	-4.02	0	0.1	0.92	0.97	-6.87
O60716	Catenin delta-1 OS=Homo sapiens GN=CTNND1 PE=1 SV=1	CTNND1	12.93	12.99	12.95	13.08	13	13.03	13.03	13.11	13.3	13.35	13.39	13.43	13.25	13.32	13.3	13.34	43	13.17	0.05	1.92	0.072	0.48	-4.34	0.05	1.63	0.12	0.62	-4.86	0.12	4.28	0.0005	0.0094	-0.39
Q9P2M7	Cingulin OS=Homo sapiens GN=CGN PE=1 SV=2	CGN	12.71	12.77	12.79	13.14	13.12	13.08	13.08	13.39	13.34	13.33	13.34	13.55	13.22	13.21	13.19	13.44	57	13.17	0	-0.01	0.99	1	-5.98	0	0.03	0.98	1	-6.09	0.28	2.93	0.013	0.089	-3.44
P62829	60S ribosomal protein L23 OS=Homo sapiens GN=RPL23 PE=1 SV=1	RPL23	12.92	12.92	12.91	12.84	12.95	12.95	12.94	12.9	13.4	13.43	13.44	13.38	13.45	13.4	13.47	13.39	9	13.17	-0.01	-0.31	0.76	0.93	-5.94	0.01	0.48	0.63	0.92	-5.98	-0.05	-2.62	0.018	0.11	-3.87
P18669	Phosphoglycerate mutase 1 OS=Homo sapiens GN=PGAM1 PE=1 SV=2	PGAM1	12.85	12.87	12.87	12.88	12.73	12.71	12.67	12.71	13.56	13.58	13.46	13.64	13.58	13.45	13.55	13.59	8	13.17	-0.03	-0.69	0.5	0.82	-5.75	-0.04	-1.06	0.31	0.79	-5.55	0.03	0.72	0.48	0.73	-6.61
Q96AG4	Leucine-rich repeat-containing protein 59 OS=Homo sapiens GN=LRRC59 PE=1 SV=1	LRRC59	12.99	13.09	12.99	13	13.03	13.08	13.09	13.06	13.31	13.26	13.29	13.26	13.3	13.37	13.31	13.26	17	13.17	0.04	1.7	0.11	0.53	-4.66	0.01	0.59	0.56	0.9	-5.92	-0.01	-0.4	0.7	0.86	-6.8
Q9H583	HEAT repeat-containing protein 1 OS=Homo sapiens GN=HEATR1 PE=1 SV=3	HEATR1	13.04	13.08	13	12.99	13.23	13.25	13.23	13.15	13.22	13.17	13.19	13.11	13.23	13.28	13.24	13.17	53	13.16	0.01	0.42	0.68	0.9	-5.9	-0.01	-0.5	0.63	0.92	-5.97	-0.07	-2.48	0.024	0.13	-4.13
P62424	60S ribosomal protein L7a OS=Homo sapiens GN=RPL7A PE=1 SV=2	RPL7A	13.28	13.34	13.25	13.22	13.27	13.32	13.3	13.24	12.98	13.06	13.04	12.98	13.14	13.1	13.1	13.01	15	13.16	0.04	1.46	0.16	0.57	-4.99	0	0.17	0.87	0.98	-6.08	-0.05	-2.05	0.056	0.22	-4.92
Q9H307	Pinin OS=Homo sapiens GN=PNN PE=1 SV=4	PNN	12.92	12.96	12.9	12.92	13.04	13.08	13.05	13	13.29	13.29	13.33	13.25	13.38	13.44	13.39	13.32	29	13.16	0.04	1.67	0.11	0.53	-4.71	0.01	0.66	0.52	0.88	-5.87	-0.03	-1.44	0.17	0.42	-5.85
Q27J81	Inverted formin-2 OS=Homo sapiens GN=INF2 PE=1 SV=2	INF2	12.93	12.95	12.93	12.94	12.93	12.86	12.89	12.91	13.42	13.33	13.4	13.38	13.45	13.46	13.4	13.44	36	13.16	-0.03	-1.15	0.27	0.66	-5.36	-0.03	-1.06	0.3	0.79	-5.55	-0.01	-0.49	0.63	0.83	-6.76
P28838	Cytosol aminopeptidase OS=Homo sapiens GN=LAP3 PE=1 SV=3	LAP3	12.89	12.78	12.85	12.83	12.75	12.73	12.73	12.75	13.57	13.56	13.44	13.54	13.53	13.45	13.5	13.49	28	13.15	-0.05	-1.92	0.071	0.47	-4.33	-0.05	-1.8	0.09	0.57	-4.61	-0.03	-1.18	0.25	0.53	-6.18
P31150	Rab GDP dissociation inhibitor alpha OS=Homo sapiens GN=GDI1 PE=1 SV=2	GDI1	13.22	13.06	13.21	13.17	12.87	12.83	12.81	12.85	13.39	13.33	13.21	13.32	13.38	13.22	13.3	13.31	16	13.15	-0.1	-1.44	0.17	0.58	-5.01	-0.08	-1.19	0.26	0.75	-5.41	-0.05	-0.74	0.48	0.73	-6.59
Q96A33	Coiled-coil domain-containing protein 47 OS=Homo sapiens GN=CCDC47 PE=1 SV=1	CCDC47	12.88	12.93	12.88	12.87	12.99	13.03	13.02	13	13.33	13.31	13.38	13.35	13.35	13.4	13.36	13.33	19	13.15	0.03	1.18	0.25	0.65	-5.32	0.03	0.91	0.37	0.82	-5.68	0	0.01	0.99	1	-6.88
O95831	Apoptosis-inducing factor 1, mitochondrial OS=Homo sapiens GN=AIFM1 PE=1 SV=1	AIFM1	12.9	12.94	12.89	12.96	12.86	12.88	12.87	12.92	13.35	13.38	13.43	13.4	13.31	13.39	13.34	13.36	21	13.14	0.04	1.87	0.078	0.49	-4.41	0.03	1.28	0.22	0.72	-5.31	0.05	2.48	0.024	0.13	-4.13
P55011	Solute carrier family 12 member 2 OS=Homo sapiens GN=SLC12A2 PE=1 SV=1	SLC12A2	12.73	12.71	12.7	12.97	13.15	13.08	13.07	13.24	13.31	13.14	13.23	13.4	13.39	13.31	13.28	13.5	30	13.14	-0.09	-1.56	0.14	0.55	-4.87	-0.08	-1.37	0.19	0.7	-5.2	0.13	2.38	0.032	0.16	-4.36
Q92878	DNA repair protein RAD50 OS=Homo sapiens GN=RAD50 PE=1 SV=1	RAD50	13.1	13.14	13.11	13.11	13.04	13.11	13.09	13.08	13.18	13.2	13.22	13.16	13.13	13.18	13.15	13.17	67	13.14	0.05	2.49	0.023	0.35	-3.38	0.03	1.67	0.11	0.61	-4.8	0.02	0.9	0.38	0.66	-6.47
Q99714	3-hydroxyacyl-CoA dehydrogenase type-2 OS=Homo sapiens GN=HSD17B10 PE=1 SV=3	HSD17B10	12.76	12.82	12.78	12.82	12.8	12.8	12.82	12.82	13.53	13.48	13.54	13.52	13.44	13.51	13.43	13.42	14	13.14	0.02	0.6	0.56	0.84	-5.81	0.01	0.34	0.74	0.95	-6.03	0.01	0.47	0.65	0.83	-6.76
Q9BQG0	Myb-binding protein 1A OS=Homo sapiens GN=MYBBP1A PE=1 SV=2	MYBBP1A	12.94	12.98	12.89	12.89	13.11	13.14	13.12	13.06	13.22	13.15	13.2	13.15	13.31	13.36	13.31	13.23	44	13.13	0.01	0.52	0.61	0.86	-5.85	-0.01	-0.53	0.6	0.91	-5.95	-0.06	-2.35	0.031	0.15	-4.37
P62753	40S ribosomal protein S6 OS=Homo sapiens GN=RPS6 PE=1 SV=1	RPS6	12.83	12.88	12.83	12.79	12.85	12.89	12.89	12.83	13.36	13.42	13.42	13.36	13.46	13.42	13.43	13.36	13	13.13	0.03	1.21	0.24	0.64	-5.29	0.02	0.81	0.43	0.85	-5.77	-0.04	-2.02	0.059	0.23	-4.96
Q12789	General transcription factor 3C polypeptide 1 OS=Homo sapiens GN=GTF3C1 PE=1 SV=4	GTF3C1	13.03	13.06	13.02	13.09	13.14	13.18	13.16	13.19	13.11	13.07	13.17	13.16	13.15	13.22	13.16	13.18	81	13.13	0.02	0.79	0.44	0.79	-5.68	0.02	0.58	0.57	0.9	-5.93	0.05	1.76	0.097	0.31	-5.39
P23381	Tryptophan--tRNA ligase, cytoplasmic OS=Homo sapiens GN=WARS PE=1 SV=2	WARS	12.67	12.53	12.61	12.6	12.57	12.52	12.5	12.53	13.74	13.76	13.6	13.7	13.75	13.59	13.67	13.67	18	13.13	-0.08	-2.56	0.02	0.35	-3.27	-0.09	-2.71	0.015	0.36	-3.05	-0.05	-1.69	0.11	0.33	-5.5
Q96TA1	Niban-like protein 1 OS=Homo sapiens GN=FAM129B PE=1 SV=3	FAM129B	12.73	12.72	12.78	12.83	12.75	12.75	12.71	12.82	13.54	13.54	13.44	13.57	13.53	13.44	13.49	13.5	32	13.13	-0.03	-0.99	0.34	0.72	-5.52	-0.03	-1.18	0.25	0.75	-5.42	0.04	1.63	0.12	0.35	-5.59
Q9H2U2	Inorganic pyrophosphatase 2, mitochondrial OS=Homo sapiens GN=PPA2 PE=1 SV=2	PPA2	13.18	13.23	13.19	13.24	13.09	13.1	13.1	13.11	13.1	13.11	13.16	13.13	13.09	13.12	13.09	13.08	20	13.13	0.03	1.06	0.3	0.7	-5.44	0.02	0.95	0.36	0.81	-5.65	0.03	1.09	0.29	0.57	-6.28
Q16543	Hsp90 co-chaperone Cdc37 OS=Homo sapiens GN=CDC37 PE=1 SV=1	CDC37	12.86	12.78	12.87	12.86	12.76	12.75	12.74	12.77	13.51	13.52	13.41	13.46	13.51	13.43	13.48	13.42	12	13.13	-0.04	-1.26	0.22	0.63	-5.23	-0.03	-1.12	0.28	0.76	-5.48	-0.03	-0.98	0.34	0.62	-6.39
Q9UBT2	SUMO-activating enzyme subunit 2 OS=Homo sapiens GN=UBA2 PE=1 SV=2	UBA2	12.7	12.61	12.69	12.68	12.63	12.65	12.62	12.65	13.62	13.67	13.61	13.61	13.6	13.53	13.61	13.54	28	13.13	-0.02	-0.69	0.5	0.82	-5.75	-0.01	-0.21	0.84	0.98	-6.07	-0.01	-0.57	0.57	0.79	-6.71
Q07021	Complement component 1 Q subcomponent-binding protein, mitochondrial OS=Homo sapiens GN=C1QBP PE=1 SV=1	C1QBP	12.67	12.75	12.67	12.74	12.8	12.83	12.83	12.77	13.41	13.41	13.52	13.42	13.59	13.62	13.54	13.5	10	13.13	0.04	1.19	0.25	0.65	-5.31	0.02	0.79	0.44	0.85	-5.78	-0.01	-0.38	0.71	0.87	-6.8
P61604	10 kDa heat shock protein, mitochondrial OS=Homo sapiens GN=HSPE1 PE=1 SV=2	HSPE1	12.65	13	12.58	12.73	12.63	12.66	12.71	12.67	13.53	13.54	13.56	13.52	13.56	13.63	13.54	13.51	10	13.13	0.11	1.92	0.076	0.48	-4.35	0	0.08	0.94	0.99	-6.09	0.01	0.22	0.83	0.93	-6.85
Q14444	Caprin-1 OS=Homo sapiens GN=CAPRIN1 PE=1 SV=2	CAPRIN1	13.01	12.97	12.96	12.97	13.02	13.01	13.02	12.98	13.2	13.2	13.2	13.18	13.37	13.29	13.32	13.21	17	13.12	-0.03	-1.25	0.23	0.63	-5.24	-0.03	-1.11	0.28	0.77	-5.49	-0.07	-2.53	0.022	0.12	-4.04
O95202	LETM1 and EF-hand domain-containing protein 1, mitochondrial OS=Homo sapiens GN=LETM1 PE=1 SV=1	LETM1	12.85	12.93	12.87	12.92	12.98	13	12.99	13	13.3	13.28	13.34	13.28	13.29	13.37	13.32	13.28	30	13.12	0.04	1.35	0.2	0.6	-5.13	0.02	0.81	0.43	0.85	-5.77	0.01	0.55	0.59	0.8	-6.72
Q8TEQ6	Gem-associated protein 5 OS=Homo sapiens GN=GEMIN5 PE=1 SV=3	GEMIN5	13.01	12.95	12.96	12.82	13.09	13.09	13.08	12.95	13.28	13.22	13.18	13.09	13.32	13.27	13.28	13.12	56	13.11	-0.04	-1.82	0.087	0.5	-4.49	-0.05	-2.34	0.032	0.46	-3.73	-0.18	-8.05	3.2e-07	5e-05	6.94
Q6KB66	Keratin, type II cytoskeletal 80 OS=Homo sapiens GN=KRT80 PE=1 SV=2	KRT80	12.76	12.76	13.13	13.16	12.72	12.67	12.86	12.95	13.25	13.27	13.49	13.4	13.17	13.35	13.51	13.29	32	13.11	0.04	0.57	0.58	0.85	-5.82	0.27	4.44	0.00065	0.093	-0.12	0.22	3.64	0.0029	0.031	-2.02
Q96I99	Succinyl-CoA ligase [GDP-forming] subunit beta, mitochondrial OS=Homo sapiens GN=SUCLG2 PE=1 SV=2	SUCLG2	12.98	13.07	13	13.07	12.89	12.9	12.92	12.95	13.23	13.24	13.31	13.27	13.22	13.29	13.24	13.23	20	13.11	0.05	1.74	0.1	0.52	-4.61	0.04	1.41	0.18	0.68	-5.15	0.05	1.85	0.082	0.28	-5.25
P00918	Carbonic anhydrase 2 OS=Homo sapiens GN=CA2 PE=1 SV=2	CA2	13.03	12.95	12.99	12.95	12.71	12.69	12.64	12.65	13.53	13.67	13.45	13.49	13.3	13.25	13.28	13.22	13	13.11	0	0.03	0.97	0.99	-5.98	-0.05	-1.51	0.15	0.65	-5.02	-0.06	-1.82	0.086	0.29	-5.29
P15559	NAD(P)H dehydrogenase [quinone] 1 OS=Homo sapiens GN=NQO1 PE=1 SV=1	NQO1	12.72	12.52	12.6	12.86	12.7	12.7	12.67	12.81	13.62	13.58	13.46	13.62	13.55	13.37	13.41	13.55	13	13.11	-0.11	-2.3	0.036	0.39	-3.74	-0.11	-2.5	0.025	0.42	-3.48	0.06	1.36	0.19	0.45	-5.96
P27348	14-3-3 protein theta OS=Homo sapiens GN=YWHAQ PE=1 SV=1	YWHAQ	13.02	12.93	13.01	13.07	12.89	12.92	12.88	12.98	13.29	13.31	13.23	13.28	13.28	13.21	13.19	13.26	10	13.11	-0.03	-0.97	0.35	0.73	-5.53	-0.04	-1.47	0.16	0.67	-5.08	0.03	0.98	0.34	0.62	-6.39
O00299	Chloride intracellular channel protein 1 OS=Homo sapiens GN=CLIC1 PE=1 SV=4	CLIC1	12.9	12.82	12.91	12.92	12.71	12.64	12.63	12.76	13.51	13.52	13.39	13.5	13.45	13.34	13.37	13.46	12	13.11	-0.06	-1.77	0.095	0.51	-4.57	-0.07	-1.89	0.076	0.55	-4.47	0.02	0.52	0.61	0.81	-6.74
P49748	Very long-chain specific acyl-CoA dehydrogenase, mitochondrial OS=Homo sapiens GN=ACADVL PE=1 SV=1	ACADVL	13.08	13.19	13.1	13.13	12.9	12.93	12.94	12.93	13.11	13.13	13.21	13.13	13.24	13.33	13.26	13.22	29	13.11	0.06	0.94	0.36	0.74	-5.55	0.04	0.64	0.53	0.88	-5.88	0.02	0.29	0.78	0.91	-6.83
Q06210	Glutamine--fructose-6-phosphate aminotransferase [isomerizing] 1 OS=Homo sapiens GN=GFPT1 PE=1 SV=3	GFPT1	13.16	13.06	13.12	13.14	12.87	12.88	12.85	12.92	13.27	13.34	13.21	13.29	13.23	13.09	13.15	13.21	29	13.11	-0.04	-1.01	0.33	0.71	-5.49	-0.05	-1.32	0.21	0.71	-5.26	0.01	0.24	0.81	0.92	-6.85
Q5UIP0	Telomere-associated protein RIF1 OS=Homo sapiens GN=RIF1 PE=1 SV=2	RIF1	12.96	13.02	12.92	12.77	13.18	13.24	13.2	12.98	13.16	13.11	13.15	12.92	13.26	13.33	13.24	13.08	80	13.1	0.03	1.26	0.23	0.63	-5.24	-0.01	-0.52	0.61	0.91	-5.96	-0.2	-7.34	1.1e-06	0.00012	5.71
P13804	Electron transfer flavoprotein subunit alpha, mitochondrial OS=Homo sapiens GN=ETFA PE=1 SV=1	ETFA	12.63	12.7	12.65	12.76	12.7	12.66	12.72	12.8	13.46	13.42	13.52	13.55	13.47	13.52	13.49	13.53	18	13.1	0.01	0.48	0.64	0.88	-5.87	0.03	1.21	0.24	0.74	-5.38	0.1	3.76	0.0015	0.02	-1.5
O95782	AP-2 complex subunit alpha-1 OS=Homo sapiens GN=AP2A1 PE=1 SV=3	AP2A1	12.98	13.03	12.98	13.03	12.94	12.92	12.92	12.96	13.24	13.27	13.27	13.26	13.19	13.24	13.21	13.23	32	13.1	0.03	1.44	0.17	0.58	-5.02	0.01	0.51	0.62	0.91	-5.96	0.03	1.64	0.12	0.34	-5.57
P42285	Superkiller viralicidic activity 2-like 2 OS=Homo sapiens GN=SKIV2L2 PE=1 SV=3	SKIV2L2	12.86	12.9	12.83	12.85	12.99	13.05	13.02	12.97	13.25	13.26	13.32	13.25	13.27	13.29	13.29	13.25	44	13.1	0.03	0.93	0.36	0.74	-5.56	0.02	0.7	0.49	0.87	-5.85	-0.02	-0.49	0.63	0.83	-6.75
Q9BUQ8	Probable ATP-dependent RNA helicase DDX23 OS=Homo sapiens GN=DDX23 PE=1 SV=3	DDX23	12.69	12.76	12.68	12.75	12.74	12.78	12.8	12.76	13.47	13.44	13.48	13.43	13.45	13.47	13.46	13.39	36	13.1	0.03	1.02	0.32	0.71	-5.49	0.02	0.72	0.48	0.87	-5.84	0	-0.05	0.96	0.98	-6.88
Q9UIG0	Tyrosine-protein kinase BAZ1B OS=Homo sapiens GN=BAZ1B PE=1 SV=2	BAZ1B	12.71	12.78	12.72	12.68	12.86	12.92	12.9	12.82	13.38	13.35	13.39	13.29	13.41	13.46	13.43	13.35	56	13.09	0.03	1.34	0.2	0.61	-5.14	0.02	0.69	0.5	0.88	-5.85	-0.05	-2.1	0.051	0.21	-4.83
P10599	Thioredoxin OS=Homo sapiens GN=TXN PE=1 SV=3	TXN	12.84	12.86	12.76	12.8	12.58	12.5	12.55	12.62	13.54	13.55	13.37	13.49	13.58	13.42	13.47	13.48	6	13.09	-0.05	-0.87	0.4	0.76	-5.61	-0.1	-1.65	0.12	0.62	-4.84	-0.04	-0.62	0.54	0.77	-6.67
Q96G03	Phosphoglucomutase-2 OS=Homo sapiens GN=PGM2 PE=1 SV=4	PGM2	12.92	12.79	12.88	12.93	12.79	12.74	12.7	12.83	13.37	13.34	13.24	13.42	13.42	13.26	13.37	13.4	31	13.09	-0.09	-2.53	0.022	0.35	-3.33	-0.08	-2.14	0.047	0.5	-4.07	0.02	0.59	0.56	0.78	-6.7
P17931	Galectin-3 OS=Homo sapiens GN=LGALS3 PE=1 SV=5	LGALS3	12.9	12.86	12.89	12.93	12.67	12.63	12.65	12.73	13.39	13.4	13.31	13.42	13.46	13.39	13.39	13.43	9	13.09	-0.03	-0.61	0.55	0.84	-5.8	-0.05	-0.87	0.4	0.83	-5.72	0.02	0.47	0.65	0.84	-6.76
O43719	HIV Tat-specific factor 1 OS=Homo sapiens GN=HTATSF1 PE=1 SV=1	HTATSF1	12.74	12.75	12.71	12.71	12.74	12.74	12.74	12.75	13.48	13.46	13.5	13.48	13.41	13.41	13.39	13.38	36	13.09	0	-0.09	0.93	0.99	-5.98	-0.01	-0.3	0.77	0.96	-6.05	-0.01	-0.4	0.69	0.86	-6.79
Q99996	A-kinase anchor protein 9 OS=Homo sapiens GN=AKAP9 PE=1 SV=3	AKAP9	13.23	13.2	13.26	13.23	13.15	13.13	13.11	13.16	13	13.01	12.99	13	13.02	12.94	12.98	13.02	152	13.09	-0.03	-1.2	0.25	0.65	-5.3	-0.02	-0.71	0.49	0.87	-5.84	0	0.18	0.86	0.94	-6.86
P24928	DNA-directed RNA polymerase II subunit RPB1 OS=Homo sapiens GN=POLR2A PE=1 SV=2	POLR2A	13.01	13.05	12.99	13.01	13.04	13.09	13.06	13.06	13.17	13.15	13.17	13.15	13.12	13.16	13.16	13.1	64	13.09	0.03	1.17	0.26	0.66	-5.34	0.01	0.38	0.71	0.94	-6.02	0	-0.13	0.9	0.96	-6.87
O00232	26S proteasome non-ATPase regulatory subunit 12 OS=Homo sapiens GN=PSMD12 PE=1 SV=3	PSMD12	12.88	12.81	12.87	12.85	12.85	12.85	12.88	12.89	13.35	13.35	13.29	13.37	13.34	13.25	13.3	13.29	22	13.09	-0.04	-1.45	0.16	0.57	-5	-0.02	-0.76	0.46	0.86	-5.81	0	-0.07	0.94	0.97	-6.87
Q5JRA6	Melanoma inhibitory activity protein 3 OS=Homo sapiens GN=MIA3 PE=1 SV=1	MIA3	12.87	12.97	12.92	13.04	12.9	12.88	12.89	12.99	13.18	13.19	13.27	13.3	13.15	13.19	13.19	13.26	70	13.08	0.03	1.43	0.17	0.58	-5.03	0.04	1.84	0.083	0.56	-4.55	0.12	5.34	5.3e-05	0.0019	1.85
Q9BXJ9	N-alpha-acetyltransferase 15, NatA auxiliary subunit OS=Homo sapiens GN=NAA15 PE=1 SV=1	NAA15	12.87	12.77	12.85	12.76	12.8	12.85	12.82	12.76	13.39	13.41	13.32	13.3	13.4	13.3	13.35	13.27	42	13.08	-0.03	-1.28	0.22	0.63	-5.22	-0.03	-1.14	0.27	0.76	-5.47	-0.09	-3.43	0.0032	0.033	-2.21
P24534	Elongation factor 1-beta OS=Homo sapiens GN=EEF1B2 PE=1 SV=3	EEF1B2	12.64	12.72	12.6	12.63	12.65	12.68	12.68	12.59	13.44	13.49	13.46	13.45	13.61	13.57	13.58	13.46	9	13.08	0.03	0.83	0.42	0.77	-5.65	-0.01	-0.22	0.83	0.97	-6.07	-0.06	-1.81	0.089	0.29	-5.32
O94874	E3 UFM1-protein ligase 1 OS=Homo sapiens GN=UFL1 PE=1 SV=2	UFL1	13.01	13.07	13.02	13.07	13.05	13.04	13.07	13.12	13.09	13.05	13.12	13.11	13.04	13.08	13.04	13.07	38	13.07	0.01	0.55	0.59	0.86	-5.84	0.01	0.59	0.56	0.9	-5.92	0.05	1.9	0.075	0.26	-5.17
A5YKK6	CCR4-NOT transcription complex subunit 1 OS=Homo sapiens GN=CNOT1 PE=1 SV=2	CNOT1	13.08	13.05	13.08	13.1	13.01	13.04	13.03	13.07	13.08	13.12	13.07	13.11	13.06	13.02	13.05	13.09	71	13.07	0	-0.11	0.91	0.98	-5.98	0	0.02	0.98	1	-6.09	0.03	1.69	0.11	0.33	-5.5
P00441	Superoxide dismutase [Cu-Zn] OS=Homo sapiens GN=SOD1 PE=1 SV=2	SOD1	12.76	12.67	12.74	12.79	12.55	12.51	12.57	12.65	13.52	13.51	13.39	13.56	13.5	13.4	13.47	13.54	10	13.07	-0.06	-1.55	0.14	0.55	-4.87	-0.04	-1.1	0.29	0.77	-5.51	0.05	1.41	0.18	0.43	-5.9
Q13177	Serine/threonine-protein kinase PAK 2 OS=Homo sapiens GN=PAK2 PE=1 SV=3	PAK2	12.65	12.52	12.65	12.7	12.59	12.51	12.49	12.61	13.63	13.58	13.47	13.64	13.54	13.41	13.51	13.58	17	13.07	-0.1	-3.29	0.0043	0.24	-1.9	-0.07	-2.53	0.021	0.41	-3.38	0.03	1.05	0.31	0.59	-6.32
P31946	14-3-3 protein beta/alpha OS=Homo sapiens GN=YWHAB PE=1 SV=3	YWHAB	12.92	12.9	12.91	12.92	12.78	12.76	12.76	12.84	13.3	13.31	13.25	13.33	13.29	13.15	13.22	13.28	10	13.06	-0.04	-1.63	0.12	0.54	-4.76	-0.04	-1.38	0.19	0.69	-5.19	0.02	0.71	0.49	0.74	-6.62
Q04917	14-3-3 protein eta OS=Homo sapiens GN=YWHAH PE=1 SV=4	YWHAH	13.03	12.93	13.01	12.96	12.88	12.86	12.87	12.93	13.25	13.25	13.17	13.25	13.21	13.08	13.17	13.19	13	13.06	-0.06	-2.34	0.031	0.38	-3.64	-0.04	-1.54	0.14	0.64	-4.98	-0.02	-0.58	0.57	0.79	-6.7
P55786	Puromycin-sensitive aminopeptidase OS=Homo sapiens GN=NPEPPS PE=1 SV=2	NPEPPS	12.93	12.81	12.92	12.92	12.79	12.76	12.71	12.83	13.34	13.36	13.22	13.33	13.3	13.18	13.25	13.25	25	13.06	-0.06	-1.79	0.092	0.5	-4.54	-0.06	-1.84	0.084	0.56	-4.55	0	-0.07	0.95	0.98	-6.88
Q9NW13	RNA-binding protein 28 OS=Homo sapiens GN=RBM28 PE=1 SV=3	RBM28	12.86	12.9	12.8	12.77	13.01	13.03	13.01	12.9	13.21	13.14	13.22	13.11	13.23	13.26	13.28	13.14	35	13.05	0	0.15	0.88	0.97	-5.97	0	-0.07	0.95	0.99	-6.09	-0.1	-3.28	0.0044	0.041	-2.53
Q07157	Tight junction protein ZO-1 OS=Homo sapiens GN=TJP1 PE=1 SV=3	TJP1	13.04	13.07	13.04	12.97	13.06	13.08	13.09	13.01	13.1	13.11	13.15	13.04	13.03	13.08	13.05	12.94	55	13.05	0.03	1	0.33	0.72	-5.5	0.03	0.97	0.34	0.81	-5.63	-0.07	-2.67	0.016	0.1	-3.77
Q9H993	Protein-glutamate O-methyltransferase OS=Homo sapiens GN=ARMT1 PE=1 SV=1	ARMT1	12.83	12.71	12.83	12.77	12.61	12.57	12.55	12.55	13.48	13.49	13.35	13.41	13.53	13.37	13.43	13.39	18	13.05	-0.08	-1.49	0.16	0.57	-4.95	-0.07	-1.43	0.17	0.68	-5.13	-0.08	-1.6	0.13	0.36	-5.63
P07910	Heterogeneous nuclear ribonucleoproteins C1/C2 OS=Homo sapiens GN=HNRNPC PE=1 SV=4	HNRNPC	12.94	13.2	12.96	13.06	13.05	13.06	13.07	13.08	13.03	13.02	13.07	13.05	13.05	13.07	13.04	13.03	13	13.05	0.07	1.87	0.079	0.49	-4.41	0.02	0.43	0.67	0.93	-6	0.03	0.92	0.37	0.65	-6.45
Q99497	Protein deglycase DJ-1 OS=Homo sapiens GN=PARK7 PE=1 SV=2	PARK7	12.86	12.79	12.83	12.86	12.69	12.67	12.65	12.7	13.37	13.41	13.26	13.39	13.39	13.26	13.31	13.33	11	13.05	-0.04	-1.28	0.22	0.62	-5.21	-0.07	-1.91	0.074	0.55	-4.44	-0.01	-0.23	0.82	0.92	-6.85
P60228	Eukaryotic translation initiation factor 3 subunit E OS=Homo sapiens GN=EIF3E PE=1 SV=1	EIF3E	12.8	12.74	12.79	12.68	12.82	12.8	12.83	12.75	13.35	13.32	13.28	13.25	13.37	13.31	13.35	13.29	20	13.04	-0.04	-2.16	0.045	0.42	-3.95	-0.03	-1.33	0.2	0.71	-5.25	-0.09	-4.67	0.00022	0.0054	0.45
P50851	Lipopolysaccharide-responsive and beige-like anchor protein OS=Homo sapiens GN=LRBA PE=1 SV=4	LRBA	12.99	12.98	13.05	13.06	12.81	12.82	12.81	12.89	13.16	13.25	13.2	13.25	13.09	13.09	13.11	13.15	75	13.04	0.02	0.73	0.48	0.81	-5.73	0.03	1.12	0.28	0.76	-5.48	0.07	2.83	0.012	0.08	-3.45
Q14573	Inositol 1,4,5-trisphosphate receptor type 3 OS=Homo sapiens GN=ITPR3 PE=1 SV=2	ITPR3	12.94	12.98	12.96	12.93	12.95	12.99	12.99	12.97	13.1	13.13	13.18	13.12	13.05	13.17	13.12	13.08	78	13.04	0.06	2.51	0.022	0.35	-3.35	0.05	2.32	0.033	0.46	-3.75	0.01	0.67	0.51	0.75	-6.64
Q9BZE4	Nucleolar GTP-binding protein 1 OS=Homo sapiens GN=GTPBP4 PE=1 SV=3	GTPBP4	12.64	12.67	12.57	12.51	12.8	12.82	12.78	12.63	13.36	13.33	13.39	13.21	13.47	13.5	13.49	13.29	30	13.03	0.01	0.54	0.59	0.86	-5.84	-0.01	-0.38	0.71	0.94	-6.02	-0.16	-6.17	9.9e-06	0.0006	3.52
Q02818	Nucleobindin-1 OS=Homo sapiens GN=NUCB1 PE=1 SV=4	NUCB1	12.47	12.54	12.48	12.62	12.65	12.61	12.65	12.74	13.46	13.42	13.49	13.51	13.44	13.5	13.4	13.43	26	13.03	0.02	0.37	0.72	0.91	-5.92	0	0.06	0.95	0.99	-6.09	0.07	1.81	0.089	0.29	-5.31
Q12830	Nucleosome-remodeling factor subunit BPTF OS=Homo sapiens GN=BPTF PE=1 SV=3	BPTF	13.01	13.09	13.05	13	13.08	13.13	13.14	13.09	12.97	12.97	13.05	12.97	12.89	13	12.98	13.01	81	13.03	0.06	1.97	0.066	0.46	-4.27	0.07	2.3	0.035	0.46	-3.8	0.03	0.96	0.35	0.63	-6.41
Q92817	Envoplakin OS=Homo sapiens GN=EVPL PE=1 SV=3	EVPL	13.08	13.09	13.09	13.04	12.94	12.88	12.91	12.95	13.11	13.05	13.06	13.06	13.08	13.05	13.05	13.05	78	13.03	-0.03	-1.04	0.31	0.71	-5.47	-0.02	-0.69	0.5	0.88	-5.85	-0.03	-0.84	0.41	0.68	-6.51
Q9Y4W6	AFG3-like protein 2 OS=Homo sapiens GN=AFG3L2 PE=1 SV=2	AFG3L2	12.81	12.87	12.8	12.85	12.9	12.9	12.91	12.92	13.18	13.15	13.19	13.18	13.21	13.25	13.21	13.21	42	13.03	0.02	0.86	0.4	0.76	-5.62	0.01	0.28	0.78	0.96	-6.05	0.02	0.82	0.42	0.69	-6.53
O75475	PC4 and SFRS1-interacting protein OS=Homo sapiens GN=PSIP1 PE=1 SV=1	PSIP1	12.48	12.55	12.45	12.5	12.54	12.59	12.56	12.55	13.5	13.56	13.6	13.52	13.48	13.58	13.52	13.48	28	13.03	0.07	2.4	0.028	0.37	-3.54	0.03	1.12	0.28	0.76	-5.48	0.01	0.39	0.7	0.87	-6.8
Q02878	60S ribosomal protein L6 OS=Homo sapiens GN=RPL6 PE=1 SV=3	RPL6	12.63	12.63	12.63	12.56	12.63	12.68	12.7	12.59	13.42	13.42	13.42	13.33	13.49	13.45	13.45	13.33	14	13.02	0	0.11	0.91	0.98	-5.98	0.01	0.5	0.62	0.92	-5.97	-0.09	-4.32	0.00046	0.0089	-0.3
O75146	Huntingtin-interacting protein 1-related protein OS=Homo sapiens GN=HIP1R PE=1 SV=2	HIP1R	12.94	12.92	13.01	12.96	12.84	12.84	12.86	12.92	13.14	13.15	13.13	13.19	13.1	13.08	13.14	13.16	53	13.02	-0.01	-0.26	0.8	0.94	-5.95	0.03	1.25	0.23	0.73	-5.34	0.05	2.17	0.045	0.19	-4.71
O43290	U4/U6.U5 tri-snRNP-associated protein 1 OS=Homo sapiens GN=SART1 PE=1 SV=1	SART1	12.86	12.85	12.84	12.92	12.96	12.98	12.99	12.99	13.07	13.08	13.15	13.09	13.14	13.17	13.14	13.12	39	13.02	0.02	0.58	0.57	0.85	-5.82	0.02	0.94	0.36	0.81	-5.66	0.02	0.95	0.35	0.63	-6.41
P30086	Phosphatidylethanolamine-binding protein 1 OS=Homo sapiens GN=PEBP1 PE=1 SV=3	PEBP1	12.76	12.67	12.68	12.77	12.5	12.46	12.42	12.55	13.45	13.47	13.3	13.48	13.51	13.34	13.41	13.48	11	13.02	-0.07	-1.3	0.22	0.62	-5.19	-0.1	-1.85	0.086	0.56	-4.55	0.02	0.29	0.78	0.91	-6.83
Q9Y3P9	Rab GTPase-activating protein 1 OS=Homo sapiens GN=RABGAP1 PE=1 SV=3	RABGAP1	12.98	12.93	12.96	12.95	12.77	12.78	12.75	12.79	13.17	13.23	13.16	13.14	13.19	13.12	13.18	13.19	37	13.02	-0.01	-0.36	0.73	0.92	-5.92	-0.02	-0.41	0.69	0.93	-6.01	-0.01	-0.21	0.84	0.93	-6.86
P48147	Prolyl endopeptidase OS=Homo sapiens GN=PREP PE=1 SV=2	PREP	12.9	12.79	12.89	12.88	12.73	12.71	12.65	12.73	13.28	13.35	13.18	13.34	13.27	13.13	13.19	13.25	35	13.02	-0.05	-1.37	0.19	0.6	-5.1	-0.07	-1.88	0.078	0.56	-4.49	0.01	0.17	0.87	0.95	-6.86
Q9NR45	Sialic acid synthase OS=Homo sapiens GN=NANS PE=1 SV=2	NANS	12.76	12.69	12.8	12.9	12.69	12.77	12.73	12.82	13.23	13.31	13.22	13.35	13.25	13.16	13.21	13.26	14	13.01	0	0	1	1	-5.98	0.01	0.2	0.84	0.98	-6.07	0.1	3.23	0.0049	0.045	-2.63
O43592	Exportin-T OS=Homo sapiens GN=XPOT PE=1 SV=2	XPOT	12.8	12.7	12.76	12.73	12.71	12.71	12.67	12.68	13.35	13.37	13.27	13.28	13.34	13.27	13.3	13.26	31	13.01	-0.04	-1.53	0.14	0.56	-4.9	-0.05	-1.95	0.068	0.54	-4.38	-0.06	-2.59	0.019	0.11	-3.93
P55010	Eukaryotic translation initiation factor 5 OS=Homo sapiens GN=EIF5 PE=1 SV=2	EIF5	12.64	12.53	12.54	12.58	12.57	12.63	12.59	12.59	13.41	13.39	13.3	13.36	13.58	13.45	13.48	13.5	23	13.01	-0.05	-1.53	0.14	0.56	-4.9	-0.07	-2.2	0.042	0.49	-3.97	-0.04	-1.29	0.21	0.48	-6.04
O95292	Vesicle-associated membrane protein-associated protein B/C OS=Homo sapiens GN=VAPB PE=1 SV=3	VAPB	12.7	12.73	12.71	12.79	12.72	12.73	12.75	12.77	13.25	13.2	13.27	13.27	13.31	13.37	13.3	13.29	13	13.01	0.01	0.43	0.67	0.89	-5.89	0.01	0.48	0.64	0.92	-5.98	0.03	1.21	0.24	0.51	-6.14
O76094	Signal recognition particle subunit SRP72 OS=Homo sapiens GN=SRP72 PE=1 SV=3	SRP72	12.79	12.8	12.83	12.84	12.78	12.79	12.79	12.84	13.27	13.28	13.26	13.27	13.18	13.14	13.17	13.18	28	13.01	0	-0.03	0.97	0.99	-5.98	0.01	0.33	0.75	0.95	-6.04	0.03	1.15	0.27	0.54	-6.21
P49750	YLP motif-containing protein 1 OS=Homo sapiens GN=YLPM1 PE=1 SV=3	YLPM1	12.78	12.89	12.84	12.84	12.9	12.93	12.93	12.92	13.14	13.15	13.19	13.14	13.08	13.16	13.1	13.11	62	13.01	0.06	1.84	0.084	0.49	-4.47	0.04	1.32	0.21	0.71	-5.27	0.02	0.78	0.45	0.71	-6.56
P61221	ATP-binding cassette sub-family E member 1 OS=Homo sapiens GN=ABCE1 PE=1 SV=1	ABCE1	12.55	12.42	12.46	12.42	12.51	12.52	12.51	12.45	13.56	13.53	13.45	13.48	13.61	13.52	13.58	13.5	24	13	-0.06	-2.42	0.027	0.37	-3.51	-0.06	-2.34	0.032	0.46	-3.73	-0.1	-3.85	0.0013	0.017	-1.3
P14923	Junction plakoglobin OS=Homo sapiens GN=JUP PE=1 SV=3	JUP	12.85	12.92	12.93	12.9	12.81	12.85	12.89	12.9	13.1	13.18	13.21	13.15	12.97	13.12	13.13	13.06	25	13	0.08	3.6	0.0022	0.21	-1.3	0.11	4.53	0.00029	0.067	0.51	0.07	3.05	0.0072	0.059	-3
O75131	Copine-3 OS=Homo sapiens GN=CPNE3 PE=1 SV=1	CPNE3	12.63	12.51	12.55	12.59	12.58	12.53	12.49	12.55	13.55	13.55	13.42	13.53	13.45	13.32	13.38	13.39	22	13	-0.08	-2.54	0.021	0.35	-3.3	-0.09	-3.05	0.0072	0.28	-2.41	-0.03	-1.16	0.26	0.54	-6.2
Q13442	28 kDa heat- and acid-stable phosphoprotein OS=Homo sapiens GN=PDAP1 PE=1 SV=1	PDAP1	12.36	12.3	12.33	12.35	12.28	12.27	12.3	12.29	13.71	13.73	13.66	13.71	13.71	13.66	13.72	13.64	10	13	-0.03	-1.14	0.27	0.66	-5.36	-0.01	-0.59	0.56	0.9	-5.92	-0.02	-0.78	0.44	0.71	-6.56
Q8WWM7	Ataxin-2-like protein OS=Homo sapiens GN=ATXN2L PE=1 SV=2	ATXN2L	12.95	12.89	12.98	12.88	12.98	13	13.02	12.95	13.03	13.04	13.04	12.99	13.05	12.96	13.05	12.97	35	12.99	-0.03	-1.19	0.25	0.65	-5.31	0.02	0.75	0.46	0.86	-5.81	-0.06	-2.22	0.04	0.18	-4.62
Q9Y2X3	Nucleolar protein 58 OS=Homo sapiens GN=NOP58 PE=1 SV=1	NOP58	12.58	12.6	12.58	12.56	12.68	12.71	12.72	12.61	13.3	13.28	13.35	13.26	13.37	13.42	13.41	13.32	23	12.99	0.02	1.02	0.32	0.71	-5.48	0.03	1.56	0.14	0.64	-4.96	-0.04	-2.01	0.06	0.23	-4.97
Q9Y2A7	Nck-associated protein 1 OS=Homo sapiens GN=NCKAP1 PE=1 SV=1	NCKAP1	13.03	12.99	13.01	13.06	12.96	12.96	12.93	13.01	13.02	13.04	13.01	13.06	12.97	12.88	12.96	13	43	12.99	-0.03	-1.3	0.21	0.62	-5.18	-0.02	-0.83	0.42	0.84	-5.75	0.03	1.58	0.13	0.37	-5.65
P08621	U1 small nuclear ribonucleoprotein 70 kDa OS=Homo sapiens GN=SNRNP70 PE=1 SV=2	SNRNP70	12.42	12.47	12.4	12.4	12.45	12.49	12.47	12.45	13.58	13.58	13.61	13.55	13.52	13.54	13.51	13.44	17	12.99	0.03	0.88	0.39	0.76	-5.61	0	0.1	0.92	0.99	-6.09	-0.04	-1.22	0.24	0.51	-6.14
O43776	Asparagine--tRNA ligase, cytoplasmic OS=Homo sapiens GN=NARS PE=1 SV=1	NARS	12.88	12.78	12.85	12.87	12.78	12.77	12.75	12.79	13.18	13.2	13.11	13.17	13.21	13.11	13.16	13.17	20	12.99	-0.05	-1.75	0.098	0.51	-4.59	-0.04	-1.65	0.12	0.62	-4.82	-0.01	-0.39	0.7	0.87	-6.8
Q29RF7	Sister chromatid cohesion protein PDS5 homolog A OS=Homo sapiens GN=PDS5A PE=1 SV=1	PDS5A	12.61	12.63	12.62	12.63	12.68	12.68	12.67	12.69	13.34	13.32	13.33	13.32	13.34	13.33	13.33	13.31	40	12.99	0	-0.11	0.91	0.98	-5.98	-0.01	-0.29	0.78	0.96	-6.05	0	-0.2	0.84	0.93	-6.86
A0AVT1	Ubiquitin-like modifier-activating enzyme 6 OS=Homo sapiens GN=UBA6 PE=1 SV=1	UBA6	12.85	12.75	12.82	12.84	12.66	12.65	12.57	12.66	13.29	13.35	13.19	13.3	13.28	13.17	13.22	13.27	39	12.99	-0.04	-1.03	0.32	0.71	-5.48	-0.07	-1.77	0.096	0.58	-4.66	0	0.02	0.98	0.99	-6.88
Q12888	Tumor suppressor p53-binding protein 1 OS=Homo sapiens GN=TP53BP1 PE=1 SV=2	TP53BP1	12.86	12.93	12.86	12.98	12.92	12.94	12.89	12.98	13.04	13.04	13.09	13.09	12.99	13.02	12.99	13.01	66	12.98	0.03	1.12	0.28	0.67	-5.39	0	0.15	0.88	0.98	-6.08	0.06	2.27	0.037	0.17	-4.53
P26196	Probable ATP-dependent RNA helicase DDX6 OS=Homo sapiens GN=DDX6 PE=1 SV=2	DDX6	12.75	12.7	12.74	12.71	12.8	12.82	12.8	12.78	13.19	13.22	13.16	13.14	13.24	13.18	13.23	13.17	22	12.98	-0.01	-0.54	0.59	0.86	-5.84	-0.01	-0.45	0.66	0.93	-5.99	-0.04	-1.89	0.075	0.26	-5.18
P36542	ATP synthase subunit gamma, mitochondrial OS=Homo sapiens GN=ATP5C1 PE=1 SV=1	ATP5C1	12.65	12.67	12.6	12.61	12.62	12.61	12.65	12.63	13.38	13.36	13.36	13.35	13.31	13.37	13.29	13.3	13	12.98	0.01	0.47	0.64	0.88	-5.87	-0.02	-0.7	0.5	0.87	-5.85	-0.01	-0.64	0.53	0.76	-6.66
Q96QK1	Vacuolar protein sorting-associated protein 35 OS=Homo sapiens GN=VPS35 PE=1 SV=2	VPS35	12.6	12.57	12.61	12.6	12.48	12.52	12.49	12.52	13.43	13.48	13.47	13.42	13.4	13.39	13.38	13.36	28	12.98	0.02	0.71	0.49	0.81	-5.74	0.01	0.6	0.56	0.9	-5.91	0	-0.08	0.94	0.97	-6.87
O75363	Breast carcinoma-amplified sequence 1 OS=Homo sapiens GN=BCAS1 PE=1 SV=2	BCAS1	12.98	13.1	13.18	13.56	13.06	13.12	13.15	13.44	12.55	12.85	12.85	12.87	12.59	12.69	12.74	12.81	31	12.97	0.14	2.45	0.029	0.37	-3.52	0.19	3.18	0.0069	0.28	-2.3	0.37	6.4	2e-05	0.00098	3.01
Q9P258	Protein RCC2 OS=Homo sapiens GN=RCC2 PE=1 SV=2	RCC2	12.52	12.47	12.52	12.5	12.56	12.58	12.55	12.53	13.43	13.47	13.4	13.38	13.44	13.37	13.41	13.33	23	12.97	-0.02	-0.61	0.55	0.84	-5.8	-0.02	-0.64	0.53	0.88	-5.89	-0.05	-1.96	0.067	0.25	-5.07
Q9UNF1	Melanoma-associated antigen D2 OS=Homo sapiens GN=MAGED2 PE=1 SV=2	MAGED2	12.91	12.92	12.95	12.99	12.61	12.61	12.59	12.69	13.23	13.37	13.27	13.27	13.02	13.02	13.02	13.01	22	12.97	0.04	1.26	0.22	0.63	-5.23	0.01	0.44	0.66	0.93	-5.99	0.05	1.62	0.12	0.35	-5.61
Q9Y446	Plakophilin-3 OS=Homo sapiens GN=PKP3 PE=1 SV=1	PKP3	12.79	12.76	12.76	12.67	12.61	12.68	12.67	12.66	13.21	13.21	13.2	13.19	13.28	13.27	13.28	13.28	33	12.97	0.01	0.22	0.83	0.95	-5.96	0	0.08	0.94	0.99	-6.09	-0.02	-0.55	0.59	0.8	-6.72
P83731	60S ribosomal protein L24 OS=Homo sapiens GN=RPL24 PE=1 SV=1	RPL24	12.47	12.4	12.45	12.36	12.4	12.43	12.46	12.4	13.54	13.54	13.5	13.44	13.55	13.5	13.54	13.42	9	12.96	-0.02	-0.98	0.34	0.73	-5.52	0	-0.1	0.92	0.99	-6.09	-0.08	-3.66	0.0019	0.023	-1.71
Q6UB35	Monofunctional C1-tetrahydrofolate synthase, mitochondrial OS=Homo sapiens GN=MTHFD1L PE=1 SV=1	MTHFD1L	12.6	12.63	12.56	12.53	12.8	12.85	12.85	12.74	13.26	13.19	13.21	13.13	13.25	13.27	13.25	13.17	37	12.96	0.01	0.26	0.8	0.94	-5.95	-0.01	-0.16	0.88	0.98	-6.08	-0.08	-1.98	0.065	0.24	-5.03
Q9BUJ2	Heterogeneous nuclear ribonucleoprotein U-like protein 1 OS=Homo sapiens GN=HNRNPUL1 PE=1 SV=2	HNRNPUL1	12.6	12.69	12.62	12.7	12.66	12.72	12.69	12.69	13.25	13.29	13.35	13.3	13.15	13.18	13.23	13.19	24	12.96	0.05	1.57	0.13	0.54	-4.85	0.06	1.69	0.11	0.61	-4.77	0.05	1.57	0.14	0.37	-5.68
Q9UHB9	Signal recognition particle subunit SRP68 OS=Homo sapiens GN=SRP68 PE=1 SV=2	SRP68	12.72	12.68	12.71	12.75	12.68	12.68	12.7	12.74	13.24	13.26	13.21	13.26	13.19	13.14	13.19	13.19	31	12.96	-0.02	-0.72	0.48	0.81	-5.73	-0.01	-0.34	0.74	0.95	-6.03	0.03	1.22	0.24	0.51	-6.13
Q13283	Ras GTPase-activating protein-binding protein 1 OS=Homo sapiens GN=G3BP1 PE=1 SV=1	G3BP1	12.39	12.44	12.44	12.43	12.41	12.45	12.46	12.41	13.48	13.43	13.46	13.46	13.53	13.48	13.54	13.47	16	12.96	-0.01	-0.32	0.75	0.92	-5.93	0.02	0.83	0.42	0.84	-5.75	-0.01	-0.52	0.61	0.82	-6.74
P39748	Flap endonuclease 1 OS=Homo sapiens GN=FEN1 PE=1 SV=1	FEN1	12.35	12.33	12.38	12.39	12.45	12.47	12.46	12.48	13.56	13.57	13.51	13.54	13.49	13.44	13.46	13.46	17	12.96	-0.01	-0.22	0.83	0.95	-5.96	-0.01	-0.16	0.87	0.98	-6.08	0.01	0.16	0.88	0.95	-6.86
Q15758	Neutral amino acid transporter B(0) OS=Homo sapiens GN=SLC1A5 PE=1 SV=2	SLC1A5	12.55	12.57	12.51	12.38	12.62	12.67	12.7	12.55	13.33	13.29	13.35	13.18	13.37	13.43	13.38	13.28	11	12.95	0.02	0.91	0.38	0.75	-5.58	0.02	0.71	0.49	0.87	-5.84	-0.12	-4.49	0.00032	0.0071	0.07
P19174	1-phosphatidylinositol 4,5-bisphosphate phosphodiesterase gamma-1 OS=Homo sapiens GN=PLCG1 PE=1 SV=1	PLCG1	12.85	12.78	12.82	12.75	12.7	12.67	12.62	12.64	13.26	13.25	13.15	13.17	13.2	13.12	13.17	13.13	54	12.95	-0.05	-1.74	0.1	0.52	-4.61	-0.07	-2.34	0.032	0.46	-3.73	-0.08	-3	0.008	0.063	-3.09
Q96RP9	Elongation factor G, mitochondrial OS=Homo sapiens GN=GFM1 PE=1 SV=2	GFM1	12.82	12.86	12.8	12.83	12.84	12.87	12.89	12.84	13.08	13.06	13.09	13.08	13.04	13.1	13.05	13.02	28	12.95	0.03	1.21	0.24	0.64	-5.28	0.01	0.51	0.62	0.91	-5.96	0	-0.14	0.89	0.95	-6.87
O00159	Unconventional myosin-Ic OS=Homo sapiens GN=MYO1C PE=1 SV=4	MYO1C	12.63	12.66	12.67	12.7	12.6	12.61	12.62	12.69	13.25	13.27	13.3	13.33	13.17	13.13	13.18	13.21	45	12.94	0.01	0.26	0.8	0.94	-5.95	0.03	1.21	0.24	0.74	-5.39	0.07	2.92	0.0096	0.072	-3.27
Q16851	UTP--glucose-1-phosphate uridylyltransferase OS=Homo sapiens GN=UGP2 PE=1 SV=5	UGP2	12.92	12.84	12.9	12.98	12.78	12.74	12.73	12.86	13.05	13.08	12.97	13.11	13.04	12.92	12.98	13.04	27	12.94	-0.05	-1.73	0.1	0.52	-4.62	-0.05	-1.82	0.086	0.56	-4.57	0.05	1.79	0.091	0.29	-5.34
Q99873	Protein arginine N-methyltransferase 1 OS=Homo sapiens GN=PRMT1 PE=1 SV=2	PRMT1	12.51	12.49	12.52	12.45	12.54	12.6	12.56	12.51	13.43	13.44	13.41	13.38	13.34	13.31	13.32	13.24	17	12.94	0	0.12	0.9	0.98	-5.98	0	0.02	0.99	1	-6.09	-0.06	-1.63	0.12	0.35	-5.58
P08243	Asparagine synthetase [glutamine-hydrolyzing] OS=Homo sapiens GN=ASNS PE=1 SV=4	ASNS	12.72	12.59	12.68	12.64	12.66	12.67	12.65	12.65	13.18	13.22	13.11	13.18	13.31	13.19	13.27	13.26	21	12.94	-0.05	-1.63	0.12	0.54	-4.77	-0.04	-1.37	0.19	0.69	-5.2	-0.04	-1.15	0.27	0.54	-6.21
O60884	DnaJ homolog subfamily A member 2 OS=Homo sapiens GN=DNAJA2 PE=1 SV=1	DNAJA2	12.84	12.79	12.88	12.9	12.87	12.86	12.84	12.92	13.03	13.01	12.96	13.05	13.06	12.98	13.01	13.04	20	12.94	-0.04	-1.76	0.097	0.51	-4.59	-0.03	-1.34	0.2	0.71	-5.24	0.03	1.13	0.28	0.55	-6.24
P78344	Eukaryotic translation initiation factor 4 gamma 2 OS=Homo sapiens GN=EIF4G2 PE=1 SV=1	EIF4G2	12.87	12.79	12.84	12.78	12.81	12.83	12.83	12.79	13.07	13.01	13.01	12.97	13.11	13.09	13.12	13.02	40	12.93	-0.04	-1.47	0.16	0.57	-4.97	-0.01	-0.51	0.61	0.91	-5.96	-0.07	-2.88	0.01	0.075	-3.34
Q7Z2K6	Endoplasmic reticulum metallopeptidase 1 OS=Homo sapiens GN=ERMP1 PE=1 SV=2	ERMP1	12.81	12.84	12.8	13.01	12.7	12.67	12.68	12.82	12.99	12.95	13.02	13.13	13.11	13.08	13.08	13.23	23	12.93	-0.02	-0.34	0.74	0.92	-5.93	-0.01	-0.14	0.89	0.98	-6.08	0.14	2.81	0.014	0.09	-3.55
P15170	Eukaryotic peptide chain release factor GTP-binding subunit ERF3A OS=Homo sapiens GN=GSPT1 PE=1 SV=1	GSPT1	12.78	12.71	12.76	12.73	12.74	12.72	12.71	12.73	13.14	13.14	13.03	13.09	13.16	13.11	13.15	13.15	10	12.93	-0.04	-1.47	0.16	0.57	-4.98	-0.04	-1.68	0.11	0.61	-4.79	-0.03	-1.1	0.29	0.57	-6.27
P43686	26S protease regulatory subunit 6B OS=Homo sapiens GN=PSMC4 PE=1 SV=2	PSMC4	12.62	12.59	12.63	12.65	12.64	12.64	12.63	12.68	13.25	13.25	13.23	13.26	13.24	13.18	13.23	13.22	24	12.93	-0.03	-1.19	0.25	0.65	-5.31	-0.01	-0.53	0.61	0.91	-5.95	0.01	0.51	0.61	0.82	-6.74
P22087	rRNA 2-O-methyltransferase fibrillarin OS=Homo sapiens GN=FBL PE=1 SV=2	FBL	12.75	12.81	12.74	12.7	12.87	12.94	12.91	12.79	13.05	13	13.05	12.91	13.1	13.14	13.08	12.94	12	12.92	0.03	1.08	0.3	0.69	-5.43	0.01	0.24	0.82	0.97	-6.06	-0.1	-3.85	0.0013	0.017	-1.3
Q5T1M5	FK506-binding protein 15 OS=Homo sapiens GN=FKBP15 PE=1 SV=2	FKBP15	12.72	12.68	12.73	12.76	12.67	12.69	12.68	12.76	13.2	13.16	13.15	13.21	13.1	13.02	13.06	13.14	42	12.92	-0.03	-1.37	0.19	0.59	-5.1	-0.01	-0.56	0.58	0.9	-5.94	0.05	1.97	0.066	0.24	-5.06
Q6DD88	Atlastin-3 OS=Homo sapiens GN=ATL3 PE=1 SV=1	ATL3	12.58	12.63	12.59	12.62	12.57	12.59	12.58	12.56	13.29	13.3	13.33	13.26	13.22	13.27	13.22	13.18	21	12.92	0.03	1.53	0.15	0.56	-4.9	0.02	0.71	0.49	0.87	-5.85	-0.01	-0.52	0.61	0.81	-6.73
P13073	Cytochrome c oxidase subunit 4 isoform 1, mitochondrial OS=Homo sapiens GN=COX4I1 PE=1 SV=1	COX4I1	12.35	12.4	12.32	12.33	12.27	12.3	12.33	12.29	13.47	13.53	13.54	13.47	13.5	13.59	13.53	13.49	9	12.92	0.06	2.24	0.039	0.4	-3.82	0.03	1.25	0.23	0.73	-5.35	0	0.02	0.98	0.99	-6.88
Q9NQC3	Reticulon-4 OS=Homo sapiens GN=RTN4 PE=1 SV=2	RTN4	12.73	12.8	12.74	12.77	12.72	12.75	12.75	12.72	13.08	13.07	13.14	13.08	13.08	13.14	13.1	13.04	22	12.92	0.04	1.7	0.11	0.53	-4.67	0.03	1.36	0.19	0.7	-5.21	0	0	1	1	-6.88
P61158	Actin-related protein 3 OS=Homo sapiens GN=ACTR3 PE=1 SV=3	ACTR3	12.52	12.46	12.51	12.58	12.46	12.4	12.4	12.47	13.36	13.37	13.3	13.44	13.34	13.25	13.35	13.38	18	12.91	-0.05	-1.93	0.071	0.47	-4.33	-0.03	-1.26	0.23	0.73	-5.33	0.05	1.91	0.073	0.26	-5.15
P21291	Cysteine and glycine-rich protein 1 OS=Homo sapiens GN=CSRP1 PE=1 SV=3	CSRP1	12.33	12.14	12.35	12.38	12.12	12.15	12.2	12.28	13.59	13.48	13.48	13.72	13.68	13.42	13.57	13.67	11	12.91	-0.13	-2.86	0.012	0.3	-2.76	-0.03	-0.63	0.54	0.89	-5.89	0.08	1.84	0.086	0.28	-5.27
Q9BY44	Eukaryotic translation initiation factor 2A OS=Homo sapiens GN=EIF2A PE=1 SV=3	EIF2A	12.64	12.61	12.69	12.63	12.64	12.67	12.7	12.63	13.19	13.23	13.22	13.17	13.18	13.11	13.19	13.09	27	12.91	-0.01	-0.25	0.8	0.95	-5.95	0.04	1.42	0.17	0.68	-5.13	-0.03	-1.21	0.24	0.52	-6.14
Q9Y4E8	Ubiquitin carboxyl-terminal hydrolase 15 OS=Homo sapiens GN=USP15 PE=1 SV=3	USP15	12.85	12.76	12.83	12.83	12.82	12.82	12.79	12.81	13.09	13.08	12.95	13.02	13.02	12.89	12.95	13.04	43	12.91	-0.06	-1.83	0.085	0.49	-4.48	-0.06	-2.02	0.059	0.52	-4.26	-0.02	-0.63	0.53	0.77	-6.67
P13693	Translationally-controlled tumor protein OS=Homo sapiens GN=TPT1 PE=1 SV=1	TPT1	12.6	12.51	12.57	12.51	12.54	12.57	12.53	12.44	13.23	13.23	13.18	13.15	13.46	13.28	13.41	13.24	6	12.9	-0.06	-1.33	0.2	0.61	-5.15	-0.03	-0.74	0.47	0.87	-5.82	-0.12	-2.7	0.016	0.1	-3.73
Q9HB71	Calcyclin-binding protein OS=Homo sapiens GN=CACYBP PE=1 SV=2	CACYBP	12.74	12.6	12.64	12.65	12.66	12.61	12.56	12.59	13.21	13.18	13.06	13.17	13.24	13.08	13.18	13.18	14	12.9	-0.1	-3.18	0.0054	0.25	-2.1	-0.1	-3.41	0.0033	0.21	-1.7	-0.07	-2.2	0.042	0.18	-4.65
P46778	60S ribosomal protein L21 OS=Homo sapiens GN=RPL21 PE=1 SV=2	RPL21	12.74	12.69	12.75	12.71	12.76	12.77	12.77	12.73	13.02	13.06	13.07	13	13.1	13.07	13.12	13.02	9	12.9	0	-0.24	0.81	0.95	-5.96	0.02	1.17	0.26	0.75	-5.43	-0.04	-1.9	0.075	0.26	-5.17
Q14C86	GTPase-activating protein and VPS9 domain-containing protein 1 OS=Homo sapiens GN=GAPVD1 PE=1 SV=2	GAPVD1	12.55	12.48	12.56	12.58	12.51	12.48	12.44	12.55	13.31	13.36	13.23	13.37	13.27	13.22	13.23	13.31	43	12.9	-0.02	-0.98	0.34	0.73	-5.52	-0.05	-1.78	0.093	0.58	-4.64	0.04	1.71	0.11	0.32	-5.47
P17858	ATP-dependent 6-phosphofructokinase, liver type OS=Homo sapiens GN=PFKL PE=1 SV=6	PFKL	13	12.94	12.98	12.99	12.76	12.73	12.72	12.78	12.9	12.96	12.9	13.01	12.93	12.86	12.91	12.95	22	12.9	-0.03	-0.62	0.55	0.84	-5.8	-0.02	-0.44	0.67	0.93	-6	0.04	0.85	0.41	0.68	-6.5
Q9UNM6	26S proteasome non-ATPase regulatory subunit 13 OS=Homo sapiens GN=PSMD13 PE=1 SV=2	PSMD13	12.51	12.47	12.53	12.51	12.51	12.47	12.49	12.55	13.37	13.37	13.28	13.36	13.28	13.24	13.22	13.28	23	12.9	-0.03	-1.15	0.27	0.66	-5.35	-0.04	-1.42	0.17	0.68	-5.14	0	0.18	0.86	0.94	-6.86
Q05655	Protein kinase C delta type OS=Homo sapiens GN=PRKCD PE=1 SV=2	PRKCD	12.62	12.67	12.66	12.85	12.76	12.9	12.77	12.87	12.94	13.06	12.92	13.04	12.99	13.03	13.05	13.06	27	12.89	0.08	2.52	0.022	0.35	-3.34	0.02	0.65	0.53	0.88	-5.89	0.13	3.8	0.0014	0.019	-1.42
Q13423	NAD(P) transhydrogenase, mitochondrial OS=Homo sapiens GN=NNT PE=1 SV=3	NNT	12.82	12.87	12.85	12.89	12.71	12.71	12.71	12.8	12.95	12.99	13.02	13.02	12.94	12.98	12.96	13.03	33	12.89	0.04	1.33	0.2	0.61	-5.15	0.03	1.18	0.25	0.75	-5.42	0.08	2.99	0.0082	0.064	-3.12
Q9NSD9	Phenylalanine--tRNA ligase beta subunit OS=Homo sapiens GN=FARSB PE=1 SV=3	FARSB	12.81	12.72	12.78	12.74	12.69	12.68	12.7	12.68	13.1	13.11	13.06	13.03	13.09	13.01	13.05	13.02	28	12.89	-0.04	-1.9	0.075	0.48	-4.37	-0.03	-1.14	0.27	0.76	-5.46	-0.06	-2.36	0.03	0.15	-4.35
Q9Y3A5	Ribosome maturation protein SBDS OS=Homo sapiens GN=SBDS PE=1 SV=4	SBDS	12.62	12.43	12.56	12.52	12.55	12.48	12.46	12.5	13.29	13.25	13.17	13.27	13.34	13.19	13.28	13.25	17	12.89	-0.11	-3.71	0.0017	0.18	-1.08	-0.08	-2.75	0.014	0.35	-2.98	-0.07	-2.19	0.043	0.19	-4.67
Q02543	60S ribosomal protein L18a OS=Homo sapiens GN=RPL18A PE=1 SV=2	RPL18A	12.51	12.5	12.42	12.41	12.5	12.57	12.52	12.47	13.19	13.32	13.27	13.23	13.39	13.33	13.35	13.22	9	12.89	0.03	1.1	0.29	0.69	-5.41	-0.01	-0.23	0.82	0.97	-6.06	-0.06	-2.11	0.049	0.2	-4.8
P80303	Nucleobindin-2 OS=Homo sapiens GN=NUCB2 PE=1 SV=2	NUCB2	12.83	12.91	12.84	12.94	12.65	12.64	12.7	12.73	12.94	12.97	13.05	13.03	12.99	13.01	12.94	13.02	21	12.89	0.03	0.7	0.49	0.82	-5.74	0.03	0.71	0.49	0.87	-5.84	0.08	1.82	0.088	0.29	-5.3
Q9NQX4	Unconventional myosin-Vc OS=Homo sapiens GN=MYO5C PE=1 SV=2	MYO5C	13.09	13.11	13.06	13.06	13.12	13.07	13.07	13.06	12.71	12.59	12.66	12.66	12.75	12.73	12.73	12.74	62	12.89	-0.04	-1.58	0.13	0.54	-4.83	-0.04	-1.56	0.14	0.64	-4.95	-0.04	-1.48	0.16	0.4	-5.8
P47897	Glutamine--tRNA ligase OS=Homo sapiens GN=QARS PE=1 SV=1	QARS	12.71	12.67	12.78	12.77	12.66	12.68	12.68	12.72	13.09	13.14	13.07	13.09	13.06	13.02	13.05	13.06	34	12.89	0	-0.06	0.96	0.99	-5.98	0.02	0.84	0.41	0.84	-5.75	0.03	1.4	0.18	0.43	-5.91
Q96A49	Synapse-associated protein 1 OS=Homo sapiens GN=SYAP1 PE=1 SV=1	SYAP1	12.66	12.56	12.65	12.61	12.59	12.59	12.54	12.55	13.19	13.27	13.17	13.22	13.2	13.14	13.2	13.13	21	12.89	-0.02	-0.69	0.5	0.82	-5.75	-0.02	-0.64	0.53	0.89	-5.89	-0.03	-1.18	0.26	0.53	-6.18
Q00325	Phosphate carrier protein, mitochondrial OS=Homo sapiens GN=SLC25A3 PE=1 SV=2	SLC25A3	12.68	12.73	12.68	12.64	12.72	12.72	12.72	12.72	13.05	13.04	13.11	13.04	13.08	13.16	13.06	13.04	14	12.89	0.03	1.33	0.2	0.61	-5.16	0.01	0.49	0.63	0.92	-5.97	-0.02	-0.83	0.42	0.69	-6.53
P05556	Integrin beta-1 OS=Homo sapiens GN=ITGB1 PE=1 SV=2	ITGB1	12.88	12.88	12.84	12.92	12.78	12.81	12.83	12.86	12.91	12.79	12.86	12.91	12.97	12.98	13.01	12.97	26	12.89	-0.02	-0.6	0.56	0.84	-5.81	0	-0.04	0.97	1	-6.09	0.03	0.76	0.46	0.72	-6.58
Q9HCC0	Methylcrotonoyl-CoA carboxylase beta chain, mitochondrial OS=Homo sapiens GN=MCCC2 PE=1 SV=1	MCCC2	12.3	12.36	12.33	12.38	12.43	12.44	12.43	12.45	13.41	13.37	13.44	13.41	13.36	13.39	13.38	13.36	21	12.89	0.01	0.38	0.71	0.91	-5.91	0.01	0.48	0.64	0.92	-5.98	0.02	0.71	0.49	0.74	-6.62
P61106	Ras-related protein Rab-14 OS=Homo sapiens GN=RAB14 PE=1 SV=4	RAB14	12.61	12.61	12.58	12.62	12.59	12.58	12.58	12.63	13.21	13.16	13.18	13.2	13.2	13.18	13.16	13.2	14	12.89	-0.02	-1.13	0.28	0.67	-5.38	-0.03	-1.63	0.12	0.62	-4.85	0.01	0.53	0.6	0.81	-6.73
P27695	DNA-(apurinic or apyrimidinic site) lyase OS=Homo sapiens GN=APEX1 PE=1 SV=2	APEX1	12.64	12.61	12.65	12.68	12.53	12.56	12.53	12.57	13.15	13.19	13.2	13.19	13.17	13.12	13.15	13.11	16	12.88	0	-0.07	0.95	0.99	-5.98	0.01	0.39	0.7	0.93	-6.02	0.02	0.65	0.52	0.76	-6.66
P35637	RNA-binding protein FUS OS=Homo sapiens GN=FUS PE=1 SV=1	FUS	12.68	12.75	12.77	12.71	12.69	12.85	12.87	12.77	13.04	13.06	13.1	12.97	12.94	12.99	12.98	12.85	10	12.88	0.07	1.84	0.084	0.49	-4.46	0.09	2.26	0.038	0.47	-3.87	-0.02	-0.38	0.71	0.87	-6.8
Q9NYF8	Bcl-2-associated transcription factor 1 OS=Homo sapiens GN=BCLAF1 PE=1 SV=2	BCLAF1	12.58	12.66	12.65	12.64	12.73	12.79	12.8	12.74	13.07	13.06	13.13	13.01	13.05	13.11	13.08	13.01	27	12.88	0.05	1.47	0.16	0.57	-4.98	0.06	1.75	0.097	0.59	-4.68	-0.01	-0.27	0.79	0.91	-6.84
P12081	Histidine--tRNA ligase, cytoplasmic OS=Homo sapiens GN=HARS PE=1 SV=2	HARS	12.6	12.48	12.54	12.53	12.52	12.49	12.45	12.53	13.29	13.26	13.11	13.22	13.28	13.15	13.21	13.21	20	12.87	-0.08	-2.75	0.014	0.32	-2.92	-0.1	-3.34	0.0038	0.22	-1.84	-0.05	-1.78	0.093	0.3	-5.36
P62277	40S ribosomal protein S13 OS=Homo sapiens GN=RPS13 PE=1 SV=2	RPS13	12.47	12.47	12.49	12.43	12.48	12.51	12.54	12.47	13.24	13.26	13.3	13.23	13.3	13.25	13.28	13.21	10	12.87	0	-0.02	0.98	1	-5.98	0.03	1.42	0.17	0.68	-5.13	-0.03	-1.67	0.11	0.34	-5.52
Q9UKM9	RNA-binding protein Raly OS=Homo sapiens GN=RALY PE=1 SV=1	RALY	12.75	12.84	12.72	12.76	12.82	12.86	12.85	12.82	12.97	12.96	13.01	12.95	12.92	12.96	12.91	12.88	18	12.87	0.04	1.23	0.24	0.64	-5.27	0.01	0.33	0.75	0.95	-6.04	-0.01	-0.4	0.7	0.86	-6.8
O75400	Pre-mRNA-processing factor 40 homolog A OS=Homo sapiens GN=PRPF40A PE=1 SV=2	PRPF40A	12.54	12.6	12.5	12.57	12.63	12.68	12.67	12.65	13.13	13.14	13.13	13.12	13.13	13.21	13.1	13.09	27	12.87	0.05	1.71	0.11	0.52	-4.66	0	-0.11	0.91	0.99	-6.09	0	0.04	0.96	0.98	-6.88
P38117	Electron transfer flavoprotein subunit beta OS=Homo sapiens GN=ETFB PE=1 SV=3	ETFB	12.48	12.56	12.5	12.57	12.47	12.47	12.49	12.56	13.16	13.17	13.19	13.22	13.22	13.27	13.21	13.21	16	12.86	0.04	1.31	0.21	0.61	-5.17	0.01	0.53	0.6	0.91	-5.95	0.06	2.15	0.046	0.19	-4.74
P00492	Hypoxanthine-guanine phosphoribosyltransferase OS=Homo sapiens GN=HPRT1 PE=1 SV=2	HPRT1	12.83	12.67	12.78	12.77	12.66	12.62	12.63	12.61	13.04	13.07	12.93	12.99	13.12	13.01	13.07	13.03	10	12.86	-0.07	-1.54	0.14	0.56	-4.89	-0.06	-1.36	0.19	0.7	-5.21	-0.06	-1.36	0.19	0.45	-5.96
P60900	Proteasome subunit alpha type-6 OS=Homo sapiens GN=PSMA6 PE=1 SV=1	PSMA6	12.66	12.59	12.63	12.61	12.53	12.52	12.55	12.55	13.21	13.22	13.16	13.19	13.14	13.04	13.09	13.11	13	12.86	-0.05	-2	0.061	0.46	-4.21	-0.03	-1.3	0.21	0.72	-5.29	-0.02	-0.96	0.35	0.63	-6.41
P18754	Regulator of chromosome condensation OS=Homo sapiens GN=RCC1 PE=1 SV=1	RCC1	12.46	12.54	12.48	12.61	12.65	12.72	12.71	12.78	13.06	13.04	13.12	13.14	13.04	13.1	13.09	13.1	16	12.85	0.05	1.1	0.29	0.69	-5.41	0.05	1.14	0.27	0.76	-5.46	0.11	2.44	0.027	0.14	-4.23
O43395	U4/U6 small nuclear ribonucleoprotein Prp3 OS=Homo sapiens GN=PRPF3 PE=1 SV=2	PRPF3	12.39	12.39	12.32	12.36	12.55	12.59	12.56	12.5	13.23	13.26	13.28	13.18	13.26	13.29	13.29	13.16	30	12.85	0.02	0.63	0.54	0.84	-5.79	0.01	0.14	0.89	0.98	-6.08	-0.06	-1.47	0.16	0.4	-5.81
P55735	Protein SEC13 homolog OS=Homo sapiens GN=SEC13 PE=1 SV=3	SEC13	12.57	12.5	12.56	12.57	12.51	12.47	12.48	12.55	13.22	13.2	13.15	13.25	13.19	13.11	13.1	13.22	14	12.85	-0.05	-2.38	0.029	0.37	-3.58	-0.05	-2.41	0.028	0.43	-3.6	0.03	1.19	0.25	0.53	-6.17
Q13185	Chromobox protein homolog 3 OS=Homo sapiens GN=CBX3 PE=1 SV=4	CBX3	12.38	12.37	12.35	12.38	12.42	12.45	12.47	12.43	13.31	13.3	13.32	13.26	13.3	13.34	13.29	13.23	11	12.85	0.01	0.44	0.67	0.89	-5.89	0	0.16	0.87	0.98	-6.08	-0.03	-1.09	0.29	0.57	-6.28
Q16643	Drebrin OS=Homo sapiens GN=DBN1 PE=1 SV=4	DBN1	12.65	12.68	12.63	12.72	12.63	12.57	12.55	12.64	13.09	12.98	13.04	13.09	13.12	13.1	13.07	13.07	25	12.85	-0.04	-1.29	0.21	0.62	-5.2	-0.05	-1.59	0.13	0.63	-4.91	0.01	0.28	0.79	0.91	-6.84
Q9BT78	COP9 signalosome complex subunit 4 OS=Homo sapiens GN=COPS4 PE=1 SV=1	COPS4	12.67	12.61	12.66	12.64	12.58	12.58	12.57	12.61	13.13	13.11	13.05	13.15	13.08	13	13.04	13.08	24	12.85	-0.04	-1.6	0.13	0.54	-4.81	-0.03	-1.47	0.16	0.67	-5.08	0.01	0.23	0.82	0.92	-6.85
O00429	Dynamin-1-like protein OS=Homo sapiens GN=DNM1L PE=1 SV=2	DNM1L	12.62	12.52	12.61	12.64	12.55	12.52	12.51	12.59	13.18	13.12	13.04	13.13	13.17	13.06	13.14	13.15	39	12.85	-0.07	-2.55	0.021	0.35	-3.28	-0.06	-1.98	0.064	0.53	-4.32	0	-0.06	0.95	0.98	-6.88
O43399	Tumor protein D54 OS=Homo sapiens GN=TPD52L2 PE=1 SV=2	TPD52L2	12.7	12.61	12.65	12.71	12.59	12.61	12.62	12.63	13.02	13.08	13.05	13.04	13.11	13.02	13.08	13.05	15	12.85	-0.02	-0.87	0.4	0.76	-5.62	-0.01	-0.28	0.78	0.96	-6.05	0	0.06	0.96	0.98	-6.88
Q9HAV4	Exportin-5 OS=Homo sapiens GN=XPO5 PE=1 SV=1	XPO5	12.79	12.71	12.79	12.7	12.78	12.78	12.8	12.74	12.94	12.92	12.92	12.86	12.97	12.88	12.92	12.85	39	12.84	-0.05	-2.23	0.04	0.4	-3.84	-0.01	-0.58	0.57	0.9	-5.92	-0.08	-3.97	0.00098	0.015	-1.06
P46087	Probable 28S rRNA (cytosine(4447)-C(5))-methyltransferase OS=Homo sapiens GN=NOP2 PE=1 SV=2	NOP2	12.58	12.66	12.56	12.53	12.77	12.79	12.77	12.69	13.02	13	13.05	12.95	13.02	13.11	13.06	12.94	31	12.84	0.04	1.18	0.25	0.65	-5.32	0.01	0.35	0.73	0.95	-6.03	-0.07	-2.09	0.052	0.21	-4.84
Q9HAV7	GrpE protein homolog 1, mitochondrial OS=Homo sapiens GN=GRPEL1 PE=1 SV=2	GRPEL1	12.51	12.55	12.51	12.48	12.53	12.58	12.6	12.5	13.16	13.09	13.15	13.08	13.18	13.22	13.16	13.11	13	12.84	0.02	0.71	0.49	0.81	-5.74	0.01	0.57	0.58	0.9	-5.93	-0.05	-2.05	0.056	0.22	-4.92
Q14966	Zinc finger protein 638 OS=Homo sapiens GN=ZNF638 PE=1 SV=2	ZNF638	12.7	12.76	12.69	12.8	12.77	12.78	12.74	12.8	12.91	12.85	12.91	12.92	12.93	12.96	12.91	12.96	67	12.84	0.01	0.35	0.73	0.92	-5.92	-0.02	-0.77	0.45	0.86	-5.8	0.04	1.56	0.14	0.37	-5.69
O76003	Glutaredoxin-3 OS=Homo sapiens GN=GLRX3 PE=1 SV=2	GLRX3	12.53	12.39	12.5	12.49	12.44	12.43	12.41	12.43	13.3	13.26	13.12	13.22	13.28	13.15	13.23	13.21	14	12.84	-0.08	-2.37	0.03	0.38	-3.6	-0.07	-2.28	0.035	0.46	-3.82	-0.05	-1.53	0.14	0.38	-5.73
O95757	Heat shock 70 kDa protein 4L OS=Homo sapiens GN=HSPA4L PE=1 SV=3	HSPA4L	12.8	12.73	12.73	12.73	12.61	12.63	12.57	12.6	13.03	13.07	12.97	13.01	13.02	12.93	12.98	13	41	12.84	-0.03	-0.95	0.35	0.73	-5.55	-0.06	-1.81	0.087	0.57	-4.59	-0.03	-1	0.33	0.61	-6.37
P84103	Serine/arginine-rich splicing factor 3 OS=Homo sapiens GN=SRSF3 PE=1 SV=1	SRSF3	12.33	12.39	12.32	12.33	12.37	12.41	12.45	12.39	13.26	13.32	13.36	13.25	13.31	13.39	13.35	13.24	6	12.84	0.06	2.37	0.03	0.38	-3.59	0.05	2.12	0.049	0.51	-4.1	-0.01	-0.58	0.57	0.79	-6.7
O43747	AP-1 complex subunit gamma-1 OS=Homo sapiens GN=AP1G1 PE=1 SV=5	AP1G1	12.51	12.46	12.47	12.48	12.39	12.37	12.38	12.41	13.26	13.28	13.22	13.29	13.27	13.21	13.22	13.24	25	12.84	-0.03	-1.15	0.26	0.66	-5.35	-0.03	-1.51	0.15	0.65	-5.01	0	-0.05	0.96	0.98	-6.88
Q9UDY2	Tight junction protein ZO-2 OS=Homo sapiens GN=TJP2 PE=1 SV=2	TJP2	12.68	12.66	12.68	12.84	12.82	12.78	12.76	12.94	12.91	12.84	12.83	13	12.89	12.83	12.84	13.01	48	12.83	-0.05	-1.75	0.097	0.51	-4.59	-0.05	-1.75	0.099	0.59	-4.69	0.12	4.45	0.00035	0.0074	-0.02
P32969	60S ribosomal protein L9 OS=Homo sapiens GN=RPL9 PE=1 SV=1	RPL9	12.54	12.52	12.52	12.45	12.57	12.58	12.58	12.51	13.1	13.14	13.14	13.11	13.21	13.11	13.17	13.11	11	12.83	-0.02	-0.8	0.43	0.78	-5.67	0	-0.12	0.9	0.99	-6.08	-0.06	-2.53	0.021	0.12	-4.03
Q10567	AP-1 complex subunit beta-1 OS=Homo sapiens GN=AP1B1 PE=1 SV=2	AP1B1	12.73	12.74	12.76	12.74	12.6	12.63	12.58	12.57	13	13.03	12.99	12.96	12.98	12.97	12.98	12.93	25	12.83	0.02	0.62	0.54	0.84	-5.8	0	0.02	0.98	1	-6.09	-0.02	-0.87	0.4	0.67	-6.49
Q08378	Golgin subfamily A member 3 OS=Homo sapiens GN=GOLGA3 PE=1 SV=2	GOLGA3	12.71	12.65	12.71	12.73	12.69	12.66	12.66	12.69	13.02	12.98	12.99	13.03	12.96	12.92	12.94	12.96	73	12.83	-0.04	-2.2	0.042	0.41	-3.89	-0.02	-1	0.33	0.8	-5.61	0.01	0.53	0.6	0.81	-6.73
Q5H9R7	Serine/threonine-protein phosphatase 6 regulatory subunit 3 OS=Homo sapiens GN=PPP6R3 PE=1 SV=2	PPP6R3	12.66	12.61	12.65	12.68	12.61	12.63	12.61	12.66	13.01	13.03	12.95	13.01	13.06	13.01	13	13.01	36	12.83	-0.02	-0.71	0.48	0.81	-5.74	-0.03	-1.49	0.15	0.66	-5.04	0	0.12	0.91	0.96	-6.87
P31689	DnaJ homolog subfamily A member 1 OS=Homo sapiens GN=DNAJA1 PE=1 SV=2	DNAJA1	12.69	12.57	12.68	12.62	12.76	12.72	12.68	12.67	12.96	12.8	12.78	12.84	13.16	12.98	13.14	13	18	12.82	-0.12	-2.93	0.01	0.3	-2.62	-0.07	-1.76	0.099	0.59	-4.68	-0.11	-2.61	0.019	0.11	-3.92
P46782	40S ribosomal protein S5 OS=Homo sapiens GN=RPS5 PE=1 SV=4	RPS5	12.48	12.49	12.48	12.44	12.46	12.5	12.52	12.46	13.18	13.18	13.18	13.1	13.2	13.13	13.18	13.1	8	12.82	0	-0.18	0.86	0.96	-5.97	0.01	0.46	0.65	0.92	-5.99	-0.06	-2.6	0.018	0.11	-3.89
Q13347	Eukaryotic translation initiation factor 3 subunit I OS=Homo sapiens GN=EIF3I PE=1 SV=1	EIF3I	12.53	12.47	12.5	12.45	12.5	12.5	12.49	12.48	13.23	13.18	13.13	13.18	13.18	13.09	13.12	13.11	18	12.82	-0.05	-2.17	0.044	0.41	-3.93	-0.05	-2.24	0.038	0.47	-3.89	-0.06	-2.33	0.033	0.16	-4.42
O95071	E3 ubiquitin-protein ligase UBR5 OS=Homo sapiens GN=UBR5 PE=1 SV=2	UBR5	12.68	12.69	12.58	12.61	12.69	12.79	12.75	12.66	12.97	13.01	12.97	12.92	12.96	12.99	12.96	12.91	80	12.82	0.05	1.67	0.11	0.53	-4.71	-0.01	-0.32	0.76	0.95	-6.04	-0.05	-1.75	0.097	0.31	-5.4
P62847	40S ribosomal protein S24 OS=Homo sapiens GN=RPS24 PE=1 SV=1	RPS24	12.48	12.46	12.48	12.4	12.5	12.55	12.53	12.45	13.17	13.23	13.2	13.17	13.19	13.07	13.15	13.11	7	12.82	-0.01	-0.23	0.82	0.95	-5.96	0	0.11	0.91	0.99	-6.09	-0.05	-1.64	0.12	0.35	-5.57
P12830	Cadherin-1 OS=Homo sapiens GN=CDH1 PE=1 SV=3	CDH1	12.49	12.59	12.46	12.46	12.42	12.53	12.5	12.45	13.09	13.17	13.24	13.13	13.08	13.21	13.16	13.11	23	12.82	0.11	4.18	0.00062	0.1	-0.16	0.07	2.79	0.013	0.34	-2.91	0.02	0.63	0.54	0.77	-6.67
Q9UL46	Proteasome activator complex subunit 2 OS=Homo sapiens GN=PSME2 PE=1 SV=4	PSME2	12.76	12.7	12.77	12.8	12.64	12.64	12.6	12.68	13.02	13.01	12.89	12.99	12.95	12.83	12.87	12.94	12	12.82	-0.04	-1.58	0.13	0.54	-4.83	-0.06	-2.07	0.054	0.51	-4.19	0.01	0.41	0.68	0.86	-6.79
Q9ULV4	Coronin-1C OS=Homo sapiens GN=CORO1C PE=1 SV=1	CORO1C	12.75	12.74	12.77	12.69	12.68	12.68	12.71	12.67	12.93	12.88	12.9	12.86	12.93	12.91	12.93	12.88	20	12.81	-0.02	-0.82	0.42	0.77	-5.66	0.01	0.31	0.76	0.95	-6.04	-0.04	-1.93	0.07	0.25	-5.11
O94776	Metastasis-associated protein MTA2 OS=Homo sapiens GN=MTA2 PE=1 SV=1	MTA2	12.23	12.28	12.23	12.16	12.35	12.37	12.37	12.3	13.38	13.34	13.39	13.32	13.31	13.33	13.34	13.25	28	12.81	0.01	0.38	0.71	0.91	-5.91	0.02	0.48	0.64	0.92	-5.98	-0.05	-1.47	0.16	0.4	-5.81
Q13561	Dynactin subunit 2 OS=Homo sapiens GN=DCTN2 PE=1 SV=4	DCTN2	12.67	12.61	12.67	12.73	12.54	12.55	12.54	12.6	13.03	13.08	12.98	13.04	13.01	12.96	12.93	12.97	17	12.81	-0.01	-0.52	0.61	0.86	-5.85	-0.03	-1.15	0.27	0.76	-5.45	0.02	0.75	0.46	0.72	-6.59
Q15738	Sterol-4-alpha-carboxylate 3-dehydrogenase, decarboxylating OS=Homo sapiens GN=NSDHL PE=1 SV=2	NSDHL	12.68	12.76	12.64	12.68	12.6	12.65	12.62	12.63	12.95	12.92	12.98	12.97	12.91	13.01	12.95	12.93	20	12.81	0.05	2.03	0.058	0.45	-4.17	0.01	0.43	0.67	0.93	-6	0.02	0.76	0.46	0.72	-6.58
P54727	UV excision repair protein RAD23 homolog B OS=Homo sapiens GN=RAD23B PE=1 SV=1	RAD23B	12.73	12.65	12.69	12.72	12.62	12.61	12.63	12.66	12.98	12.99	12.88	12.94	13	12.94	12.93	12.95	12	12.81	-0.03	-1.29	0.21	0.62	-5.2	-0.05	-1.86	0.079	0.56	-4.51	-0.02	-0.6	0.56	0.78	-6.69
Q07866	Kinesin light chain 1 OS=Homo sapiens GN=KLC1 PE=1 SV=2	KLC1	12.61	12.5	12.55	12.64	12.49	12.46	12.43	12.52	13.15	13.12	13.03	13.16	13.1	13	13.07	13.05	25	12.81	-0.07	-2.62	0.018	0.34	-3.16	-0.07	-2.63	0.017	0.38	-3.2	0	0.14	0.89	0.96	-6.87
P31153	S-adenosylmethionine synthase isoform type-2 OS=Homo sapiens GN=MAT2A PE=1 SV=1	MAT2A	12.51	12.43	12.52	12.35	12.52	12.51	12.53	12.34	13.15	13.16	13.12	13	13.24	13.13	13.21	13.01	15	12.8	-0.05	-1.95	0.067	0.47	-4.29	-0.01	-0.34	0.73	0.95	-6.03	-0.18	-7.54	7.8e-07	9.5e-05	6.07
Q9Y224	UPF0568 protein C14orf166 OS=Homo sapiens GN=C14orf166 PE=1 SV=1	C14orf166	12.61	12.56	12.61	12.6	12.55	12.55	12.54	12.57	13.04	13.05	13.04	13.03	13.04	13	13.02	12.98	15	12.8	-0.02	-0.96	0.35	0.73	-5.54	-0.01	-0.44	0.66	0.93	-5.99	-0.01	-0.66	0.52	0.76	-6.65
P25685	DnaJ homolog subfamily B member 1 OS=Homo sapiens GN=DNAJB1 PE=1 SV=4	DNAJB1	12.66	12.59	12.66	12.64	12.6	12.62	12.61	12.61	12.94	12.98	12.91	12.94	13.02	12.95	13.05	12.97	23	12.8	-0.02	-0.74	0.47	0.8	-5.72	0	0.06	0.95	0.99	-6.09	-0.02	-0.51	0.62	0.82	-6.74
P31943	Heterogeneous nuclear ribonucleoprotein H OS=Homo sapiens GN=HNRNPH1 PE=1 SV=4	HNRNPH1	12.66	12.7	12.65	12.7	12.82	12.85	12.84	12.84	12.85	12.77	12.83	12.82	12.86	12.9	12.84	12.82	8	12.8	0.01	0.34	0.74	0.92	-5.93	-0.01	-0.24	0.81	0.97	-6.06	0	-0.1	0.92	0.97	-6.87
Q13085	Acetyl-CoA carboxylase 1 OS=Homo sapiens GN=ACACA PE=1 SV=2	ACACA	12.61	12.65	12.71	12.75	12.59	12.63	12.58	12.71	12.88	13.02	12.92	12.98	12.86	12.88	12.9	12.96	74	12.79	0.06	2.28	0.036	0.39	-3.75	0.04	1.66	0.12	0.62	-4.82	0.11	4.45	0.00035	0.0074	-0.03
Q92538	Golgi-specific brefeldin A-resistance guanine nucleotide exchange factor 1 OS=Homo sapiens GN=GBF1 PE=1 SV=2	GBF1	12.69	12.65	12.68	12.76	12.65	12.67	12.67	12.73	12.92	12.9	12.89	12.94	12.88	12.85	12.86	12.94	54	12.79	-0.02	-1.16	0.26	0.66	-5.34	-0.01	-0.47	0.65	0.92	-5.98	0.06	2.89	0.01	0.074	-3.32
Q00688	Peptidyl-prolyl cis-trans isomerase FKBP3 OS=Homo sapiens GN=FKBP3 PE=1 SV=1	FKBP3	12.55	12.47	12.55	12.63	12.35	12.37	12.39	12.46	13.13	13.19	13.15	13.2	13.08	13.01	13.07	13.1	13	12.79	-0.02	-0.78	0.44	0.79	-5.69	0.01	0.43	0.67	0.93	-6	0.07	2.6	0.019	0.11	-3.91
Q7L0Y3	Mitochondrial ribonuclease P protein 1 OS=Homo sapiens GN=TRMT10C PE=1 SV=2	TRMT10C	12.75	12.82	12.78	12.77	12.84	12.88	12.88	12.8	12.77	12.74	12.83	12.7	12.75	12.83	12.78	12.68	24	12.79	0.04	1.47	0.16	0.57	-4.97	0.04	1.35	0.19	0.7	-5.22	-0.04	-1.49	0.16	0.4	-5.79
Q9BS26	Endoplasmic reticulum resident protein 44 OS=Homo sapiens GN=ERP44 PE=1 SV=1	ERP44	12.46	12.48	12.45	12.49	12.43	12.4	12.41	12.43	13.17	13.12	13.17	13.21	13.08	13.1	13.07	13.12	20	12.79	-0.01	-0.46	0.65	0.88	-5.88	-0.01	-0.38	0.71	0.94	-6.02	0.03	1.48	0.16	0.4	-5.8
P48163	NADP-dependent malic enzyme OS=Homo sapiens GN=ME1 PE=1 SV=1	ME1	12.63	12.54	12.63	12.69	12.44	12.39	12.37	12.49	13.14	13.08	12.96	13.16	13.05	12.92	12.99	13.07	24	12.79	-0.08	-2.38	0.029	0.37	-3.58	-0.08	-2.26	0.037	0.47	-3.87	0.04	1.19	0.25	0.53	-6.16
P35658	Nuclear pore complex protein Nup214 OS=Homo sapiens GN=NUP214 PE=1 SV=2	NUP214	12.78	12.78	12.78	12.78	12.87	12.85	12.83	12.85	12.78	12.77	12.75	12.77	12.78	12.76	12.76	12.75	47	12.79	-0.01	-0.47	0.64	0.88	-5.88	-0.02	-1.01	0.33	0.8	-5.6	-0.01	-0.68	0.51	0.75	-6.64
A0MZ66	Shootin-1 OS=Homo sapiens GN=SHTN1 PE=1 SV=4	SHTN1	12.8	12.75	12.86	12.87	12.64	12.59	12.57	12.73	12.85	12.88	12.79	12.92	12.82	12.7	12.78	12.85	35	12.78	-0.05	-1.35	0.19	0.6	-5.13	-0.03	-0.83	0.42	0.84	-5.75	0.06	1.8	0.09	0.29	-5.33
P52788	Spermine synthase OS=Homo sapiens GN=SMS PE=1 SV=2	SMS	12.46	12.35	12.43	12.33	12.13	12.17	12.14	12.08	13.32	13.42	13.26	13.26	13.33	13.24	13.31	13.22	20	12.78	-0.01	-0.22	0.83	0.95	-5.96	-0.02	-0.45	0.66	0.93	-5.99	-0.08	-1.59	0.13	0.37	-5.65
P80404	4-aminobutyrate aminotransferase, mitochondrial OS=Homo sapiens GN=ABAT PE=1 SV=3	ABAT	12.72	12.75	12.7	12.73	12.55	12.49	12.53	12.51	12.98	12.85	12.95	12.91	12.97	12.97	12.93	12.91	26	12.78	-0.04	-0.88	0.39	0.76	-5.6	-0.03	-0.6	0.56	0.9	-5.91	-0.04	-0.83	0.42	0.69	-6.52
Q9HCH5	Synaptotagmin-like protein 2 OS=Homo sapiens GN=SYTL2 PE=1 SV=3	SYTL2	12.37	12.42	12.49	12.73	12.66	12.54	12.61	12.83	12.91	12.74	12.96	13.07	12.98	12.87	12.96	13.11	49	12.77	-0.09	-2.36	0.031	0.38	-3.62	0.03	0.72	0.48	0.87	-5.83	0.21	5.61	3.3e-05	0.0014	2.32
P62888	60S ribosomal protein L30 OS=Homo sapiens GN=RPL30 PE=1 SV=2	RPL30	12.61	12.58	12.61	12.49	12.62	12.65	12.63	12.53	12.88	12.97	12.97	12.88	13.03	12.96	13.01	12.87	8	12.77	0.01	0.42	0.68	0.9	-5.9	0.02	0.93	0.37	0.82	-5.67	-0.09	-3.68	0.0018	0.022	-1.67
O75396	Vesicle-trafficking protein SEC22b OS=Homo sapiens GN=SEC22B PE=1 SV=4	SEC22B	12.54	12.61	12.52	12.62	12.45	12.45	12.48	12.54	13	13.01	13.02	13.03	12.97	13.04	12.97	13	8	12.77	0.04	1.48	0.16	0.57	-4.97	0.01	0.32	0.75	0.95	-6.04	0.06	2.19	0.043	0.19	-4.67
P51114	Fragile X mental retardation syndrome-related protein 1 OS=Homo sapiens GN=FXR1 PE=1 SV=3	FXR1	12.5	12.46	12.43	12.43	12.42	12.45	12.41	12.42	13.12	13.11	13.09	13.07	13.15	13.09	13.12	13.09	27	12.77	-0.02	-0.86	0.4	0.76	-5.62	-0.03	-1.61	0.13	0.63	-4.89	-0.05	-2.13	0.048	0.2	-4.77
Q16890	Tumor protein D53 OS=Homo sapiens GN=TPD52L1 PE=1 SV=1	TPD52L1	13.06	12.94	12.94	12.86	12.64	12.72	12.7	12.55	12.73	12.85	12.76	12.62	12.8	12.72	12.77	12.64	12	12.77	0	-0.02	0.98	1	-5.98	-0.01	-0.22	0.83	0.97	-6.07	-0.14	-2.14	0.052	0.21	-4.8
O14979	Heterogeneous nuclear ribonucleoprotein D-like OS=Homo sapiens GN=HNRNPDL PE=1 SV=3	HNRNPDL	12.44	12.55	12.4	12.43	12.59	12.66	12.66	12.58	13	13.04	13.07	12.94	13.01	13.09	13	12.92	14	12.77	0.08	1.89	0.078	0.48	-4.39	0.02	0.57	0.58	0.9	-5.93	-0.04	-1.04	0.32	0.59	-6.33
P20042	Eukaryotic translation initiation factor 2 subunit 2 OS=Homo sapiens GN=EIF2S2 PE=1 SV=2	EIF2S2	12.43	12.39	12.41	12.42	12.38	12.38	12.43	12.4	13.12	13.16	13.15	13.12	13.17	13.12	13.15	13.09	20	12.77	-0.01	-0.41	0.68	0.9	-5.9	0.01	0.48	0.64	0.92	-5.98	-0.01	-0.63	0.54	0.77	-6.67
P46977	Dolichyl-diphosphooligosaccharide--protein glycosyltransferase subunit STT3A OS=Homo sapiens GN=STT3A PE=1 SV=2	STT3A	12.42	12.45	12.44	12.43	12.46	12.44	12.45	12.44	13.16	13.11	13.11	13.12	13.08	13.09	13.04	13.07	19	12.77	-0.01	-0.24	0.81	0.95	-5.95	-0.02	-0.82	0.42	0.85	-5.76	-0.01	-0.46	0.65	0.84	-6.77
Q6PL18	ATPase family AAA domain-containing protein 2 OS=Homo sapiens GN=ATAD2 PE=1 SV=1	ATAD2	12.89	12.88	12.82	12.75	13	12.97	12.96	12.8	12.71	12.54	12.53	12.44	12.76	12.79	12.74	12.64	50	12.76	-0.05	-1.46	0.16	0.57	-4.99	-0.08	-2.48	0.024	0.42	-3.47	-0.18	-5.85	1.9e-05	0.00096	2.88
Q14126	Desmoglein-2 OS=Homo sapiens GN=DSG2 PE=1 SV=2	DSG2	12.27	12.31	12.28	12.37	12.42	12.42	12.4	12.49	13.13	13.13	13.17	13.22	13.09	13.16	13.14	13.16	43	12.76	0.03	0.94	0.36	0.74	-5.56	0.02	0.73	0.48	0.87	-5.83	0.08	2.56	0.02	0.12	-3.97
Q9Y263	Phospholipase A-2-activating protein OS=Homo sapiens GN=PLAA PE=1 SV=2	PLAA	12.57	12.52	12.58	12.53	12.5	12.51	12.52	12.51	13.02	13.04	13.01	13.02	13.01	12.96	12.98	12.96	36	12.76	-0.02	-0.8	0.43	0.78	-5.67	0	-0.17	0.87	0.98	-6.08	-0.02	-0.84	0.41	0.68	-6.51
P49755	Transmembrane emp24 domain-containing protein 10 OS=Homo sapiens GN=TMED10 PE=1 SV=2	TMED10	12.61	12.68	12.61	12.63	12.6	12.62	12.62	12.61	12.86	12.86	12.89	12.87	12.92	13	12.9	12.88	8	12.76	0.04	1.66	0.12	0.53	-4.72	0.01	0.32	0.75	0.95	-6.04	0	-0.03	0.97	0.99	-6.88
Q8TEX9	Importin-4 OS=Homo sapiens GN=IPO4 PE=1 SV=2	IPO4	12.54	12.42	12.52	12.44	12.54	12.57	12.56	12.5	13.04	13.02	12.92	12.92	13.03	12.98	13	12.95	28	12.75	-0.04	-1.45	0.16	0.57	-5	-0.04	-1.43	0.17	0.68	-5.12	-0.08	-2.98	0.0084	0.065	-3.14
O60763	General vesicular transport factor p115 OS=Homo sapiens GN=USO1 PE=1 SV=2	USO1	12.79	12.75	12.79	12.81	12.63	12.65	12.67	12.71	12.77	12.77	12.8	12.82	12.74	12.71	12.74	12.77	34	12.75	-0.01	-0.49	0.63	0.88	-5.87	0.02	0.71	0.49	0.87	-5.84	0.05	2.12	0.049	0.2	-4.79
Q8TAQ2	SWI/SNF complex subunit SMARCC2 OS=Homo sapiens GN=SMARCC2 PE=1 SV=1	SMARCC2	12.56	12.67	12.56	12.59	12.56	12.59	12.58	12.59	12.9	12.94	12.97	12.93	12.88	12.92	12.89	12.91	37	12.75	0.06	2.63	0.017	0.33	-3.13	0.03	1.25	0.23	0.73	-5.34	0.03	1.55	0.14	0.37	-5.7
Q9NYL9	Tropomodulin-3 OS=Homo sapiens GN=TMOD3 PE=1 SV=1	TMOD3	12.45	12.38	12.45	12.43	12.38	12.35	12.34	12.36	13.12	13.1	13.04	13.09	13.16	13.07	13.13	13.11	21	12.75	-0.06	-2.04	0.057	0.45	-4.14	-0.04	-1.39	0.18	0.69	-5.17	-0.03	-1.18	0.25	0.53	-6.17
Q99459	Cell division cycle 5-like protein OS=Homo sapiens GN=CDC5L PE=1 SV=2	CDC5L	12.54	12.59	12.55	12.56	12.67	12.7	12.69	12.64	12.88	12.84	12.91	12.83	12.9	12.93	12.92	12.84	29	12.75	0.02	0.76	0.46	0.79	-5.7	0.02	0.78	0.44	0.86	-5.79	-0.03	-1.13	0.27	0.55	-6.24
O14617	AP-3 complex subunit delta-1 OS=Homo sapiens GN=AP3D1 PE=1 SV=1	AP3D1	12.48	12.42	12.48	12.51	12.4	12.35	12.37	12.42	13.07	13.1	13.04	13.13	13.08	12.97	13.07	13.07	35	12.75	-0.05	-1.92	0.072	0.48	-4.34	-0.02	-0.66	0.52	0.88	-5.87	0.02	0.87	0.39	0.67	-6.49
Q5JTH9	RRP12-like protein OS=Homo sapiens GN=RRP12 PE=1 SV=2	RRP12	12.44	12.42	12.43	12.37	12.65	12.62	12.63	12.57	13	12.84	12.93	12.91	13.06	13.02	13.04	12.96	42	12.74	-0.06	-2.2	0.042	0.41	-3.89	-0.03	-0.99	0.34	0.8	-5.61	-0.09	-2.97	0.0085	0.066	-3.16
Q8WU90	Zinc finger CCCH domain-containing protein 15 OS=Homo sapiens GN=ZC3H15 PE=1 SV=1	ZC3H15	12.4	12.29	12.37	12.41	12.4	12.4	12.4	12.37	13.09	13.07	13.1	13.05	13.18	13.07	13.14	13.11	21	12.74	-0.06	-2.52	0.022	0.35	-3.34	-0.02	-0.67	0.51	0.88	-5.87	-0.04	-1.46	0.16	0.41	-5.83
Q5JTV8	Torsin-1A-interacting protein 1 OS=Homo sapiens GN=TOR1AIP1 PE=1 SV=2	TOR1AIP1	12.63	12.72	12.62	12.7	12.61	12.65	12.65	12.66	12.8	12.81	12.84	12.8	12.79	12.86	12.82	12.81	26	12.74	0.05	2.12	0.049	0.43	-4.02	0.02	1.06	0.31	0.79	-5.55	0.03	1.41	0.18	0.43	-5.9
O75821	Eukaryotic translation initiation factor 3 subunit G OS=Homo sapiens GN=EIF3G PE=1 SV=2	EIF3G	12.63	12.56	12.6	12.58	12.52	12.6	12.6	12.6	12.94	12.94	12.88	12.89	12.92	12.88	12.9	12.86	17	12.74	-0.01	-0.26	0.8	0.94	-5.95	-0.01	-0.34	0.74	0.95	-6.03	-0.02	-0.79	0.44	0.71	-6.56
Q8WUM0	Nuclear pore complex protein Nup133 OS=Homo sapiens GN=NUP133 PE=1 SV=2	NUP133	12.6	12.62	12.61	12.62	12.72	12.72	12.69	12.69	12.84	12.81	12.86	12.85	12.82	12.82	12.79	12.82	39	12.74	0	-0.03	0.98	1	-5.98	-0.01	-0.25	0.8	0.96	-6.06	0	0.08	0.94	0.97	-6.87
P30050	60S ribosomal protein L12 OS=Homo sapiens GN=RPL12 PE=1 SV=1	RPL12	12.4	12.51	12.44	12.36	12.5	12.53	12.49	12.41	13	13.04	13.03	12.93	13.05	13.03	13.03	12.93	10	12.73	0.04	1.73	0.1	0.52	-4.62	0.01	0.5	0.63	0.92	-5.97	-0.08	-3.55	0.0024	0.028	-1.95
Q5T0W9	Protein FAM83B OS=Homo sapiens GN=FAM83B PE=1 SV=1	FAM83B	12.39	12.45	12.37	12.46	12.42	12.41	12.43	12.47	13	13.04	13.06	13.11	12.99	13.05	13.01	13.07	44	12.73	0.04	1.58	0.13	0.54	-4.83	0.01	0.57	0.58	0.9	-5.93	0.08	3.4	0.0033	0.034	-2.26
Q03701	CCAAT/enhancer-binding protein zeta OS=Homo sapiens GN=CEBPZ PE=1 SV=3	CEBPZ	12.32	12.37	12.31	12.29	12.49	12.5	12.47	12.42	13.09	13.02	13.1	13.02	13.1	13.12	13.11	13.01	37	12.73	0	0.07	0.94	0.99	-5.98	0	-0.07	0.94	0.99	-6.09	-0.07	-2.14	0.047	0.2	-4.76
P28066	Proteasome subunit alpha type-5 OS=Homo sapiens GN=PSMA5 PE=1 SV=3	PSMA5	12.91	12.82	12.88	12.88	12.85	12.86	12.85	12.85	12.62	12.61	12.57	12.61	12.67	12.58	12.58	12.56	11	12.73	-0.05	-2.01	0.06	0.46	-4.19	-0.04	-1.87	0.079	0.56	-4.5	-0.04	-1.65	0.12	0.34	-5.56
Q16822	Phosphoenolpyruvate carboxykinase [GTP], mitochondrial OS=Homo sapiens GN=PCK2 PE=1 SV=3	PCK2	12.45	12.54	12.41	12.47	12.3	12.4	12.37	12.32	12.91	12.99	13.05	12.97	13.1	13.16	13.1	13.11	25	12.73	0.08	1.5	0.15	0.57	-4.94	0.04	0.77	0.46	0.86	-5.8	0.03	0.53	0.61	0.81	-6.73
O95340	Bifunctional 3-phosphoadenosine 5-phosphosulfate synthase 2 OS=Homo sapiens GN=PAPSS2 PE=1 SV=2	PAPSS2	12.54	12.31	12.44	12.57	12.5	12.37	12.35	12.53	12.93	12.76	12.75	12.99	13.23	13.02	13.14	13.24	27	12.73	-0.19	-2.66	0.02	0.35	-3.18	-0.13	-1.88	0.083	0.56	-4.5	0.03	0.45	0.66	0.84	-6.77
Q13618	Cullin-3 OS=Homo sapiens GN=CUL3 PE=1 SV=2	CUL3	12.54	12.45	12.48	12.52	12.41	12.38	12.38	12.46	13.03	13.03	12.99	13.04	13.05	12.94	13.01	13	34	12.73	-0.06	-2.32	0.033	0.38	-3.69	-0.04	-1.7	0.11	0.6	-4.76	0	-0.17	0.86	0.94	-6.86
Q9NX63	MICOS complex subunit MIC19 OS=Homo sapiens GN=CHCHD3 PE=1 SV=1	CHCHD3	12.39	12.43	12.37	12.39	12.42	12.41	12.44	12.42	13.05	13.03	13.07	13.03	13.04	13.07	13.08	13.08	13	12.73	0.01	0.48	0.64	0.88	-5.87	0.01	0.69	0.5	0.88	-5.86	0	0.17	0.87	0.95	-6.86
Q15424	Scaffold attachment factor B1 OS=Homo sapiens GN=SAFB PE=1 SV=4	SAFB	12.41	12.46	12.42	12.44	12.51	12.54	12.56	12.53	12.98	12.94	13	12.96	12.97	13.03	12.97	12.95	25	12.73	0.03	0.94	0.36	0.74	-5.55	0.02	0.67	0.51	0.88	-5.87	0	0.12	0.91	0.96	-6.87
P36776	Lon protease homolog, mitochondrial OS=Homo sapiens GN=LONP1 PE=1 SV=2	LONP1	12.34	12.39	12.35	12.37	12.28	12.29	12.34	12.3	13.08	13.09	13.15	13.06	13.12	13.2	13.13	13.11	28	12.73	0.04	1.24	0.23	0.63	-5.25	0.03	1.11	0.28	0.77	-5.5	0	0.1	0.92	0.97	-6.87
P52948	Nuclear pore complex protein Nup98-Nup96 OS=Homo sapiens GN=NUP98 PE=1 SV=4	NUP98	12.88	12.91	12.86	12.88	12.97	13	12.97	12.96	12.55	12.52	12.56	12.54	12.52	12.55	12.53	12.52	49	12.73	0.02	0.66	0.52	0.82	-5.77	0	-0.06	0.95	0.99	-6.09	0	-0.07	0.94	0.97	-6.87
Q86XP3	ATP-dependent RNA helicase DDX42 OS=Homo sapiens GN=DDX42 PE=1 SV=1	DDX42	12.5	12.54	12.52	12.41	12.57	12.6	12.59	12.49	12.93	12.93	12.97	12.84	12.93	12.93	12.92	12.8	41	12.72	0.02	0.83	0.42	0.77	-5.65	0.02	0.83	0.42	0.84	-5.75	-0.1	-3.82	0.0014	0.018	-1.38
P28290	Sperm-specific antigen 2 OS=Homo sapiens GN=SSFA2 PE=1 SV=3	SSFA2	12.96	12.96	12.96	12.9	12.7	12.61	12.63	12.65	12.77	12.68	12.75	12.74	12.58	12.57	12.6	12.54	47	12.72	-0.05	-1.43	0.17	0.58	-5.04	-0.02	-0.5	0.62	0.92	-5.97	-0.04	-1.3	0.21	0.48	-6.03
P61160	Actin-related protein 2 OS=Homo sapiens GN=ACTR2 PE=1 SV=1	ACTR2	12.7	12.6	12.67	12.72	12.64	12.6	12.56	12.66	12.79	12.81	12.72	12.87	12.82	12.71	12.78	12.82	13	12.72	-0.06	-2.25	0.038	0.4	-3.8	-0.05	-2.02	0.059	0.52	-4.26	0.03	1.09	0.29	0.57	-6.28
Q14257	Reticulocalbin-2 OS=Homo sapiens GN=RCN2 PE=1 SV=1	RCN2	12.54	12.59	12.5	12.58	12.57	12.59	12.58	12.54	12.84	12.86	12.91	12.84	12.89	12.95	12.88	12.84	18	12.72	0.04	1.51	0.15	0.56	-4.92	0.01	0.36	0.72	0.94	-6.03	-0.01	-0.42	0.68	0.86	-6.79
Q9UIJ7	GTP:AMP phosphotransferase AK3, mitochondrial OS=Homo sapiens GN=AK3 PE=1 SV=4	AK3	12.71	12.84	12.74	12.75	12.64	12.71	12.71	12.69	12.69	12.74	12.79	12.68	12.67	12.8	12.68	12.63	16	12.72	0.09	3.35	0.0038	0.24	-1.79	0.05	1.83	0.085	0.56	-4.56	0.01	0.21	0.84	0.93	-6.86
Q6P996	Pyridoxal-dependent decarboxylase domain-containing protein 1 OS=Homo sapiens GN=PDXDC1 PE=1 SV=2	PDXDC1	12.63	12.6	12.68	12.75	12.49	12.52	12.54	12.65	12.82	12.83	12.89	12.94	12.78	12.69	12.75	12.84	24	12.71	-0.02	-0.83	0.42	0.77	-5.65	0.04	1.66	0.12	0.62	-4.81	0.12	5.43	4.4e-05	0.0017	2.03
Q13740	CD166 antigen OS=Homo sapiens GN=ALCAM PE=1 SV=2	ALCAM	12.32	12.36	12.35	12.63	12.36	12.27	12.28	12.63	13.13	13.02	13.11	13.31	12.87	12.82	12.85	13.06	20	12.71	-0.05	-1.03	0.32	0.71	-5.47	-0.02	-0.52	0.61	0.91	-5.96	0.24	4.92	0.00019	0.005	0.67
Q16181	Septin-7 OS=Homo sapiens GN=SEPT7 PE=1 SV=2	SEPT7_	12.58	12.53	12.59	12.61	12.41	12.42	12.43	12.49	12.95	13	12.93	12.99	12.89	12.83	12.83	12.92	22	12.71	-0.01	-0.44	0.67	0.89	-5.89	-0.01	-0.42	0.68	0.93	-6	0.05	2.01	0.06	0.23	-4.98
Q9UNE7	E3 ubiquitin-protein ligase CHIP OS=Homo sapiens GN=STUB1 PE=1 SV=2	STUB1	12.56	12.47	12.52	12.48	12.44	12.41	12.4	12.42	13.03	13.02	12.96	12.99	12.93	12.87	12.94	12.9	21	12.71	-0.05	-2.02	0.059	0.45	-4.18	-0.03	-1.52	0.15	0.64	-5	-0.04	-1.77	0.094	0.3	-5.37
P62913	60S ribosomal protein L11 OS=Homo sapiens GN=RPL11 PE=1 SV=2	RPL11	12.39	12.52	12.43	12.41	12.42	12.45	12.49	12.4	12.98	12.99	12.99	12.92	13.02	12.98	13	12.93	8	12.71	0.03	1.38	0.19	0.59	-5.1	0.03	1.04	0.31	0.79	-5.57	-0.04	-1.6	0.13	0.36	-5.63
P62841	40S ribosomal protein S15 OS=Homo sapiens GN=RPS15 PE=1 SV=2	RPS15	12.31	12.35	12.37	12.31	12.36	12.37	12.39	12.3	13.05	13.11	13.11	13.05	13.11	12.99	13.13	13.01	5	12.71	0	0.02	0.98	1	-5.98	0.04	1.69	0.11	0.61	-4.77	-0.04	-1.54	0.14	0.38	-5.72
Q92688	Acidic leucine-rich nuclear phosphoprotein 32 family member B OS=Homo sapiens GN=ANP32B PE=1 SV=1	ANP32B	12.34	12.32	12.29	12.32	12.3	12.32	12.3	12.3	13.13	13.24	13.16	13.12	13.12	13.07	13.07	13.01	6	12.71	0.01	0.45	0.66	0.89	-5.89	-0.02	-0.73	0.48	0.87	-5.83	-0.04	-1.36	0.19	0.45	-5.96
P49189	4-trimethylaminobutyraldehyde dehydrogenase OS=Homo sapiens GN=ALDH9A1 PE=1 SV=3	ALDH9A1	12.42	12.34	12.34	12.42	12.21	12.2	12.2	12.28	13.17	13.22	13.13	13.22	13.09	12.99	13.04	13.09	21	12.71	-0.03	-1.31	0.21	0.61	-5.17	-0.04	-1.75	0.098	0.59	-4.68	0.03	1.25	0.23	0.5	-6.1
O00203	AP-3 complex subunit beta-1 OS=Homo sapiens GN=AP3B1 PE=1 SV=3	AP3B1	12.45	12.39	12.45	12.46	12.3	12.3	12.29	12.35	13.08	13.1	13.01	13.11	13.03	12.95	13.02	13.02	31	12.71	-0.03	-1.18	0.26	0.65	-5.33	-0.03	-0.96	0.35	0.81	-5.64	0.02	0.66	0.52	0.76	-6.65
Q15020	Squamous cell carcinoma antigen recognized by T-cells 3 OS=Homo sapiens GN=SART3 PE=1 SV=1	SART3	12.63	12.65	12.61	12.64	12.64	12.66	12.65	12.64	12.8	12.79	12.83	12.79	12.76	12.79	12.77	12.74	38	12.71	0.01	0.69	0.5	0.82	-5.75	0.01	0.4	0.69	0.93	-6.01	0	-0.23	0.82	0.92	-6.85
P49902	Cytosolic purine 5-nucleotidase OS=Homo sapiens GN=NT5C2 PE=1 SV=1	NT5C2	12.62	12.51	12.57	12.59	12.52	12.48	12.47	12.46	12.95	13	12.87	12.94	12.88	12.72	12.82	12.78	21	12.7	-0.07	-2.18	0.044	0.41	-3.93	-0.06	-2.12	0.048	0.51	-4.09	-0.05	-1.68	0.11	0.33	-5.51
P43246	DNA mismatch repair protein Msh2 OS=Homo sapiens GN=MSH2 PE=1 SV=1	MSH2	12.59	12.55	12.57	12.54	12.56	12.59	12.59	12.58	12.86	12.94	12.85	12.8	12.76	12.74	12.72	12.77	37	12.69	0.01	0.33	0.75	0.92	-5.93	-0.01	-0.31	0.76	0.96	-6.04	-0.02	-0.59	0.56	0.78	-6.7
Q08945	FACT complex subunit SSRP1 OS=Homo sapiens GN=SSRP1 PE=1 SV=1	SSRP1	12.56	12.6	12.54	12.55	12.67	12.69	12.69	12.67	12.79	12.78	12.83	12.79	12.75	12.75	12.74	12.69	23	12.69	0.02	0.43	0.67	0.9	-5.89	0.01	0.3	0.77	0.96	-6.05	-0.01	-0.4	0.7	0.86	-6.8
O95232	Luc7-like protein 3 OS=Homo sapiens GN=LUC7L3 PE=1 SV=2	LUC7L3	12.5	12.52	12.47	12.52	12.52	12.59	12.57	12.54	12.8	12.83	12.9	12.81	12.88	12.89	12.88	12.79	19	12.69	0.03	1.31	0.21	0.61	-5.17	0.03	1.26	0.22	0.73	-5.33	-0.01	-0.38	0.71	0.87	-6.8
Q9UPN9	E3 ubiquitin-protein ligase TRIM33 OS=Homo sapiens GN=TRIM33 PE=1 SV=3	TRIM33	12.4	12.42	12.41	12.4	12.39	12.43	12.42	12.43	13	12.94	12.99	12.97	12.95	12.96	12.98	12.92	32	12.69	0	-0.04	0.97	0.99	-5.98	0.01	0.56	0.58	0.9	-5.93	-0.01	-0.32	0.75	0.9	-6.82
Q9H4M9	EH domain-containing protein 1 OS=Homo sapiens GN=EHD1 PE=1 SV=2	EHD1	12.69	12.63	12.75	12.65	12.58	12.62	12.59	12.63	12.73	12.83	12.76	12.77	12.68	12.67	12.76	12.66	22	12.69	0.02	0.59	0.56	0.85	-5.82	0.05	1.66	0.12	0.62	-4.82	0.01	0.24	0.81	0.92	-6.85
P25789	Proteasome subunit alpha type-4 OS=Homo sapiens GN=PSMA4 PE=1 SV=1	PSMA4	12.75	12.64	12.72	12.71	12.61	12.61	12.6	12.6	12.76	12.78	12.68	12.7	12.74	12.64	12.67	12.87	13	12.69	-0.05	-1.14	0.27	0.66	-5.36	-0.05	-1.25	0.23	0.73	-5.34	0	0.07	0.95	0.98	-6.88
Q10713	Mitochondrial-processing peptidase subunit alpha OS=Homo sapiens GN=PMPCA PE=1 SV=2	PMPCA	12.3	12.31	12.27	12.28	12.36	12.38	12.39	12.37	13.08	13.04	13.09	13.06	12.99	13.05	13.02	13	21	12.69	0.02	0.51	0.62	0.87	-5.86	0.01	0.46	0.65	0.92	-5.99	0	-0.03	0.98	0.99	-6.88
Q01581	Hydroxymethylglutaryl-CoA synthase, cytoplasmic OS=Homo sapiens GN=HMGCS1 PE=1 SV=2	HMGCS1	12.43	12.4	12.51	12.3	12.34	12.34	12.32	12.26	13.01	13.06	12.99	12.81	13.02	13.07	13.15	12.93	21	12.68	0.02	0.39	0.7	0.9	-5.91	0.04	0.93	0.37	0.82	-5.67	-0.13	-3	0.0087	0.067	-3.15
P06493	Cyclin-dependent kinase 1 OS=Homo sapiens GN=CDK1 PE=1 SV=3	CDK1	12.52	12.41	12.5	12.4	12.51	12.5	12.48	12.46	12.9	12.9	12.77	12.83	12.95	12.88	12.91	12.9	12	12.68	-0.05	-1.62	0.12	0.54	-4.78	-0.05	-1.87	0.078	0.56	-4.49	-0.07	-2.53	0.021	0.12	-4.03
O75165	DnaJ homolog subfamily C member 13 OS=Homo sapiens GN=DNAJC13 PE=1 SV=5	DNAJC13	12.76	12.76	12.76	12.79	12.7	12.71	12.69	12.74	12.6	12.59	12.62	12.66	12.61	12.61	12.63	12.68	72	12.68	0	0.14	0.89	0.97	-5.97	0.01	0.46	0.65	0.92	-5.99	0.05	2.4	0.028	0.14	-4.28
Q02218	2-oxoglutarate dehydrogenase, mitochondrial OS=Homo sapiens GN=OGDH PE=1 SV=3	OGDH	12.58	12.64	12.62	12.65	12.55	12.55	12.55	12.59	12.72	12.73	12.79	12.77	12.77	12.8	12.72	12.78	35	12.68	0.02	0.86	0.4	0.76	-5.62	0.01	0.56	0.58	0.9	-5.94	0.04	1.67	0.11	0.34	-5.53
P46781	40S ribosomal protein S9 OS=Homo sapiens GN=RPS9 PE=1 SV=3	RPS9	12.23	12.43	12.2	12.2	12.23	12.24	12.25	12.19	13.1	13.18	13.16	13.09	13.14	13.1	13.12	13.07	11	12.68	0.06	1.91	0.073	0.48	-4.36	0.01	0.26	0.8	0.96	-6.06	-0.04	-1.08	0.3	0.57	-6.29
Q9UBE0	SUMO-activating enzyme subunit 1 OS=Homo sapiens GN=SAE1 PE=1 SV=1	SAE1	12.43	12.32	12.38	12.38	12.33	12.3	12.29	12.35	13.06	13.08	12.98	13.05	13.03	12.97	12.97	13.02	16	12.68	-0.05	-1.96	0.067	0.47	-4.28	-0.06	-2.36	0.03	0.45	-3.69	-0.02	-0.71	0.49	0.74	-6.62
Q07960	Rho GTPase-activating protein 1 OS=Homo sapiens GN=ARHGAP1 PE=1 SV=1	ARHGAP1	12.29	12.19	12.26	12.32	12.26	12.21	12.18	12.29	13.21	13.14	13.05	13.19	13.12	12.95	13.03	13.14	18	12.68	-0.1	-3.49	0.0028	0.21	-1.51	-0.09	-3.24	0.0048	0.24	-2.04	0.01	0.48	0.64	0.83	-6.76
Q96KR1	Zinc finger RNA-binding protein OS=Homo sapiens GN=ZFR PE=1 SV=2	ZFR	12.5	12.55	12.57	12.51	12.57	12.62	12.64	12.56	12.79	12.72	12.84	12.77	12.77	12.8	12.87	12.76	35	12.68	0.01	0.61	0.55	0.84	-5.8	0.07	3.04	0.0074	0.28	-2.43	-0.01	-0.4	0.7	0.86	-6.8
P49591	Serine--tRNA ligase, cytoplasmic OS=Homo sapiens GN=SARS PE=1 SV=3	SARS	12.66	12.58	12.73	12.56	12.66	12.6	12.61	12.65	12.68	12.72	12.64	12.77	12.82	12.66	12.75	12.81	23	12.68	-0.07	-1.67	0.11	0.53	-4.71	-0.02	-0.57	0.58	0.9	-5.93	-0.01	-0.19	0.85	0.94	-6.86
P18858	DNA ligase 1 OS=Homo sapiens GN=LIG1 PE=1 SV=1	LIG1	12.3	12.25	12.3	12.2	12.42	12.43	12.44	12.35	13	13	12.96	12.88	13.09	13.06	13.06	13.03	39	12.67	-0.02	-0.96	0.35	0.73	-5.54	-0.01	-0.64	0.53	0.88	-5.89	-0.09	-3.82	0.0014	0.018	-1.37
P31930	Cytochrome b-c1 complex subunit 1, mitochondrial OS=Homo sapiens GN=UQCRC1 PE=1 SV=3	UQCRC1	12.58	12.64	12.63	12.63	12.54	12.57	12.57	12.59	12.71	12.74	12.78	12.77	12.73	12.79	12.74	12.77	17	12.67	0.05	2.13	0.048	0.43	-4.01	0.04	1.87	0.079	0.56	-4.5	0.05	2.35	0.031	0.15	-4.38
P05141	ADP/ATP translocase 2 OS=Homo sapiens GN=SLC25A5 PE=1 SV=7	SLC25A5	12.53	12.54	12.46	12.44	12.51	12.49	12.5	12.48	12.83	12.85	12.87	12.83	12.86	12.88	12.85	12.84	6	12.67	0.01	0.31	0.76	0.93	-5.94	-0.01	-0.57	0.58	0.9	-5.93	-0.04	-1.68	0.11	0.33	-5.51
Q16698	2,4-dienoyl-CoA reductase, mitochondrial OS=Homo sapiens GN=DECR1 PE=1 SV=1	DECR1	12.4	12.49	12.42	12.48	12.34	12.35	12.36	12.4	12.98	12.99	13.03	12.99	12.84	12.91	12.85	12.84	14	12.67	0.04	1.69	0.11	0.53	-4.68	0.02	0.96	0.35	0.81	-5.65	0.03	1.35	0.2	0.46	-5.98
Q9NTI5	Sister chromatid cohesion protein PDS5 homolog B OS=Homo sapiens GN=PDS5B PE=1 SV=1	PDS5B	12.47	12.55	12.48	12.54	12.54	12.57	12.55	12.59	12.8	12.79	12.83	12.8	12.79	12.81	12.75	12.8	38	12.67	0.03	1.22	0.24	0.64	-5.28	0	0.11	0.91	0.99	-6.09	0.03	1.34	0.2	0.46	-5.98
P52292	Importin subunit alpha-1 OS=Homo sapiens GN=KPNA2 PE=1 SV=1	KPNA2	12.33	12.16	12.32	12.02	12.4	12.43	12.46	12.24	12.97	12.87	12.87	12.71	13.27	13.19	13.27	13.03	21	12.66	-0.08	-2.03	0.059	0.45	-4.17	-0.01	-0.35	0.73	0.95	-6.03	-0.24	-6.18	1.2e-05	0.00069	3.33
P49419	Alpha-aminoadipic semialdehyde dehydrogenase OS=Homo sapiens GN=ALDH7A1 PE=1 SV=5	ALDH7A1	12.51	12.52	12.55	12.62	12.43	12.42	12.39	12.5	12.89	12.92	12.88	12.96	12.74	12.72	12.75	12.79	25	12.66	0	0.06	0.95	0.99	-5.98	0	0.05	0.96	0.99	-6.09	0.08	3.45	0.003	0.032	-2.15
Q9BTC0	Death-inducer obliterator 1 OS=Homo sapiens GN=DIDO1 PE=1 SV=5	DIDO1	12.58	12.66	12.63	12.69	12.69	12.75	12.74	12.8	12.62	12.61	12.68	12.65	12.62	12.66	12.62	12.63	70	12.66	0.04	1.46	0.16	0.57	-4.99	0.04	1.38	0.19	0.69	-5.19	0.07	2.19	0.043	0.19	-4.66
Q9Y6Y8	SEC23-interacting protein OS=Homo sapiens GN=SEC23IP PE=1 SV=1	SEC23IP	12.51	12.44	12.51	12.53	12.48	12.47	12.47	12.55	12.85	12.88	12.84	12.89	12.8	12.75	12.8	12.85	30	12.66	-0.03	-1.18	0.25	0.65	-5.32	-0.01	-0.29	0.78	0.96	-6.05	0.05	1.92	0.072	0.26	-5.13
Q15021	Condensin complex subunit 1 OS=Homo sapiens GN=NCAPD2 PE=1 SV=3	NCAPD2	12.47	12.4	12.47	12.42	12.55	12.54	12.52	12.53	12.88	12.86	12.78	12.82	12.86	12.79	12.82	12.79	47	12.66	-0.04	-1.33	0.2	0.61	-5.16	-0.04	-1.43	0.17	0.68	-5.12	-0.05	-1.62	0.12	0.35	-5.6
Q8IX12	Cell division cycle and apoptosis regulator protein 1 OS=Homo sapiens GN=CCAR1 PE=1 SV=2	CCAR1	12.72	12.8	12.74	12.79	12.79	12.84	12.87	12.87	12.52	12.5	12.57	12.55	12.49	12.53	12.52	12.49	30	12.66	0.04	1.22	0.24	0.64	-5.28	0.05	1.55	0.14	0.64	-4.96	0.05	1.6	0.13	0.36	-5.63
O75223	Gamma-glutamylcyclotransferase OS=Homo sapiens GN=GGCT PE=1 SV=1	GGCT	12.53	12.39	12.46	12.48	12.33	12.27	12.23	12.29	13.03	13	12.82	12.94	13.05	12.84	12.95	12.97	10	12.66	-0.11	-2.3	0.037	0.39	-3.75	-0.12	-2.55	0.022	0.42	-3.39	-0.07	-1.39	0.18	0.44	-5.91
Q09161	Nuclear cap-binding protein subunit 1 OS=Homo sapiens GN=NCBP1 PE=1 SV=1	NCBP1	12.6	12.57	12.57	12.58	12.64	12.67	12.66	12.64	12.73	12.69	12.7	12.73	12.74	12.7	12.72	12.7	25	12.66	-0.02	-0.93	0.37	0.74	-5.57	-0.02	-0.67	0.51	0.88	-5.87	-0.02	-0.77	0.45	0.71	-6.57
Q06124	Tyrosine-protein phosphatase non-receptor type 11 OS=Homo sapiens GN=PTPN11 PE=1 SV=2	PTPN11	12.37	12.26	12.34	12.35	12.26	12.23	12.17	12.26	13.09	13.08	12.97	13.07	13.08	12.96	13.04	13.07	34	12.66	-0.07	-2.18	0.043	0.41	-3.92	-0.07	-2.34	0.032	0.46	-3.72	-0.01	-0.41	0.69	0.86	-6.79
Q96ST3	Paired amphipathic helix protein Sin3a OS=Homo sapiens GN=SIN3A PE=1 SV=2	SIN3A	12.78	12.89	12.78	12.81	12.85	12.91	12.86	12.85	12.5	12.51	12.55	12.49	12.44	12.49	12.44	12.47	45	12.66	0.06	1.89	0.077	0.48	-4.39	0.01	0.47	0.65	0.92	-5.98	0.01	0.36	0.72	0.88	-6.81
P78417	Glutathione S-transferase omega-1 OS=Homo sapiens GN=GSTO1 PE=1 SV=2	GSTO1	12.29	12.15	12.25	12.26	12.04	12.03	12.04	12.09	13.26	13.31	13.11	13.22	13.17	13.05	13.09	13.15	13	12.66	-0.05	-1.45	0.16	0.57	-5	-0.07	-1.81	0.089	0.57	-4.6	-0.01	-0.32	0.76	0.9	-6.83
P11766	Alcohol dehydrogenase class-3 OS=Homo sapiens GN=ADH5 PE=1 SV=4	ADH5	12.56	12.41	12.5	12.5	12.27	12.29	12.23	12.34	13.03	13.05	12.88	13.01	12.93	12.79	12.86	12.9	12	12.66	-0.06	-1.68	0.11	0.53	-4.7	-0.08	-2.12	0.049	0.51	-4.1	-0.01	-0.25	0.8	0.92	-6.84
P25786	Proteasome subunit alpha type-1 OS=Homo sapiens GN=PSMA1 PE=1 SV=1	PSMA1	12.45	12.38	12.43	12.43	12.35	12.35	12.34	12.37	12.94	12.99	12.94	12.99	12.95	12.87	12.92	12.89	16	12.66	-0.02	-0.94	0.36	0.74	-5.56	-0.01	-0.59	0.56	0.9	-5.92	0	-0.21	0.84	0.93	-6.85
P13674	Prolyl 4-hydroxylase subunit alpha-1 OS=Homo sapiens GN=P4HA1 PE=1 SV=2	P4HA1	12.47	12.48	12.43	12.47	12.28	12.3	12.29	12.27	12.85	12.81	12.88	12.88	13.08	13.07	13.03	13.03	23	12.66	0	-0.06	0.95	0.99	-5.98	-0.01	-0.14	0.89	0.98	-6.08	-0.01	-0.11	0.91	0.96	-6.87
O14744	Protein arginine N-methyltransferase 5 OS=Homo sapiens GN=PRMT5 PE=1 SV=4	PRMT5	12.54	12.43	12.5	12.48	12.48	12.49	12.46	12.42	12.89	12.89	12.83	12.84	12.86	12.74	12.8	12.75	26	12.65	-0.05	-2.12	0.049	0.43	-4.02	-0.04	-1.75	0.099	0.59	-4.69	-0.07	-2.7	0.015	0.098	-3.71
Q9Y5S2	Serine/threonine-protein kinase MRCK beta OS=Homo sapiens GN=CDC42BPB PE=1 SV=2	CDC42BPB	12.26	12.22	12.27	12.32	12.16	12.11	12.1	12.21	13.13	13.14	13.09	13.17	13.04	12.98	13.03	13.09	54	12.65	-0.04	-1.69	0.11	0.53	-4.69	-0.03	-1.23	0.24	0.73	-5.36	0.05	2.21	0.041	0.18	-4.63
Q12907	Vesicular integral-membrane protein VIP36 OS=Homo sapiens GN=LMAN2 PE=1 SV=1	LMAN2	12.51	12.51	12.52	12.53	12.43	12.41	12.43	12.45	12.86	12.81	12.85	12.89	12.78	12.78	12.77	12.8	15	12.65	-0.02	-0.94	0.36	0.74	-5.56	0	-0.07	0.94	0.99	-6.09	0.02	1.1	0.29	0.57	-6.26
P62633	Cellular nucleic acid-binding protein OS=Homo sapiens GN=CNBP PE=1 SV=1	CNBP	12	11.97	12.01	12	11.49	12.07	12.09	11.99	13.36	13.39	13.32	13.32	13.36	13.32	13.35	13.28	8	12.65	0.14	1.44	0.18	0.58	-5.02	0.14	1.49	0.16	0.67	-5.06	0.1	1.02	0.33	0.61	-6.35
P16422	Epithelial cell adhesion molecule OS=Homo sapiens GN=EPCAM PE=1 SV=2	EPCAM	12.24	12.3	12.27	12.3	12.5	12.62	12.58	12.53	12.88	12.89	12.92	12.93	12.84	12.91	12.84	12.85	15	12.65	0.06	0.94	0.37	0.74	-5.56	0.03	0.51	0.62	0.92	-5.96	0.04	0.51	0.62	0.82	-6.74
P26583	High mobility group protein B2 OS=Homo sapiens GN=HMGB2 PE=1 SV=2	HMGB2	12.47	12.42	12.47	12.51	12.33	12.38	12.35	12.36	12.91	12.97	12.95	12.97	12.87	12.79	12.85	12.76	10	12.65	0	-0.15	0.89	0.97	-5.97	0.01	0.29	0.77	0.96	-6.05	0.01	0.19	0.85	0.94	-6.86
Q8N3C0	Activating signal cointegrator 1 complex subunit 3 OS=Homo sapiens GN=ASCC3 PE=1 SV=3	ASCC3	12.56	12.52	12.52	12.54	12.56	12.56	12.55	12.59	12.77	12.74	12.73	12.78	12.76	12.71	12.73	12.75	71	12.65	-0.03	-1.38	0.18	0.59	-5.09	-0.03	-1.54	0.14	0.64	-4.99	0	0.03	0.97	0.99	-6.88
Q9HCE1	Putative helicase MOV-10 OS=Homo sapiens GN=MOV10 PE=1 SV=2	MOV10	12.16	12.19	12.21	12.29	12.09	12.1	12.08	12.19	13.18	13.23	13.18	13.21	13.06	12.99	13.03	13.1	38	12.64	0.01	0.22	0.83	0.95	-5.96	0	0.09	0.93	0.99	-6.09	0.07	2.88	0.01	0.075	-3.35
O60568	Procollagen-lysine,2-oxoglutarate 5-dioxygenase 3 OS=Homo sapiens GN=PLOD3 PE=1 SV=1	PLOD3	12.44	12.46	12.39	12.37	12.39	12.39	12.36	12.33	12.9	12.77	12.8	12.81	12.98	12.95	12.92	12.95	28	12.64	-0.04	-0.91	0.38	0.75	-5.58	-0.06	-1.59	0.13	0.63	-4.92	-0.06	-1.61	0.13	0.36	-5.62
O75116	Rho-associated protein kinase 2 OS=Homo sapiens GN=ROCK2 PE=1 SV=4	ROCK2	12.52	12.48	12.52	12.55	12.46	12.43	12.41	12.5	12.84	12.84	12.79	12.84	12.78	12.7	12.73	12.82	60	12.64	-0.04	-1.88	0.078	0.48	-4.4	-0.04	-1.7	0.11	0.6	-4.75	0.03	1.41	0.18	0.43	-5.89
P21283	V-type proton ATPase subunit C 1 OS=Homo sapiens GN=ATP6V1C1 PE=1 SV=4	ATP6V1C1	12.46	12.38	12.41	12.44	12.37	12.32	12.29	12.35	12.96	13	12.9	12.98	12.9	12.81	12.87	12.9	24	12.64	-0.05	-1.92	0.072	0.48	-4.34	-0.06	-2.42	0.027	0.42	-3.58	-0.01	-0.29	0.78	0.91	-6.84
Q6UXG2	UPF0577 protein KIAA1324 OS=Homo sapiens GN=KIAA1324 PE=2 SV=2	KIAA1324	12.69	12.86	12.74	12.61	12.25	12.37	12.39	12.3	12.69	12.9	12.94	12.72	12.61	12.8	12.71	12.64	31	12.64	0.17	2.76	0.016	0.33	-3	0.13	2.17	0.048	0.51	-4.05	0.01	0.1	0.92	0.96	-6.87
P32119	Peroxiredoxin-2 OS=Homo sapiens GN=PRDX2 PE=1 SV=5	PRDX2	12.39	12.28	12.38	12.39	12.19	12.13	12.12	12.25	13.09	13.11	12.93	13.08	13.05	12.94	12.97	12.99	11	12.64	-0.06	-1.6	0.13	0.54	-4.81	-0.08	-1.97	0.066	0.53	-4.35	0	-0.05	0.96	0.98	-6.88
Q14498	RNA-binding protein 39 OS=Homo sapiens GN=RBM39 PE=1 SV=2	RBM39	12.19	12.18	12.16	12.12	12.19	12.25	12.21	12.14	13.1	13.1	13.1	13.01	13.1	13.13	13.14	13.02	15	12.63	0.02	1.03	0.32	0.71	-5.47	0.01	0.43	0.67	0.93	-6	-0.07	-3.68	0.0018	0.022	-1.67
Q6P1M3	Lethal(2) giant larvae protein homolog 2 OS=Homo sapiens GN=LLGL2 PE=1 SV=2	LLGL2	12.51	12.57	12.51	12.52	12.25	12.34	12.36	12.36	12.83	12.87	12.88	12.89	12.78	12.82	12.79	12.82	33	12.63	0.06	1.76	0.097	0.51	-4.58	0.04	1.39	0.18	0.69	-5.17	0.06	1.77	0.094	0.3	-5.37
O14776	Transcription elongation regulator 1 OS=Homo sapiens GN=TCERG1 PE=1 SV=2	TCERG1	12.2	12.23	12.2	12.17	12.23	12.3	12.28	12.24	13.04	13.05	13.06	12.99	13.02	13.05	13.06	12.98	33	12.63	0.03	1.43	0.17	0.58	-5.03	0.02	1.06	0.3	0.79	-5.55	-0.03	-1.2	0.25	0.52	-6.15
P12429	Annexin A3 OS=Homo sapiens GN=ANXA3 PE=1 SV=3	ANXA3	12.23	12	12.24	12.32	12.05	11.92	11.94	12.16	13.25	13.02	12.92	13.3	13.25	12.98	13.14	13.29	18	12.63	-0.22	-3.46	0.0041	0.24	-1.78	-0.14	-2.22	0.045	0.5	-3.97	0.07	1.06	0.31	0.59	-6.3
Q6P2E9	Enhancer of mRNA-decapping protein 4 OS=Homo sapiens GN=EDC4 PE=1 SV=1	EDC4	12.52	12.5	12.53	12.53	12.5	12.51	12.49	12.55	12.77	12.79	12.75	12.79	12.73	12.67	12.73	12.73	45	12.63	-0.01	-0.58	0.57	0.85	-5.82	-0.01	-0.26	0.8	0.96	-6.06	0.02	0.91	0.37	0.65	-6.45
P26368	Splicing factor U2AF 65 kDa subunit OS=Homo sapiens GN=U2AF2 PE=1 SV=4	U2AF2	12.46	12.47	12.47	12.46	12.54	12.59	12.57	12.55	12.78	12.75	12.78	12.78	12.74	12.71	12.71	12.67	18	12.63	0	0.01	0.99	1	-5.98	0	0.11	0.92	0.99	-6.09	-0.01	-0.4	0.69	0.86	-6.79
P49721	Proteasome subunit beta type-2 OS=Homo sapiens GN=PSMB2 PE=1 SV=1	PSMB2	12.47	12.43	12.46	12.45	12.36	12.39	12.37	12.38	12.92	12.9	12.86	12.92	12.84	12.77	12.82	12.8	11	12.63	-0.02	-1.05	0.31	0.7	-5.46	-0.02	-0.89	0.38	0.83	-5.7	-0.01	-0.39	0.7	0.87	-6.8
Q9UBS4	DnaJ homolog subfamily B member 11 OS=Homo sapiens GN=DNAJB11 PE=1 SV=1	DNAJB11	12.59	12.63	12.57	12.59	12.55	12.57	12.58	12.56	12.69	12.67	12.72	12.7	12.64	12.7	12.65	12.66	15	12.63	0.02	1.15	0.27	0.66	-5.36	0.01	0.48	0.64	0.92	-5.98	0.01	0.36	0.72	0.88	-6.81
Q14103	Heterogeneous nuclear ribonucleoprotein D0 OS=Homo sapiens GN=HNRNPD PE=1 SV=1	HNRNPD	12.27	12.39	12.27	12.33	12.33	12.38	12.39	12.34	12.93	12.94	12.99	12.9	12.92	12.94	12.91	12.84	11	12.63	0.05	1.76	0.097	0.51	-4.58	0.03	0.98	0.34	0.81	-5.62	-0.01	-0.3	0.77	0.9	-6.83
P62993	Growth factor receptor-bound protein 2 OS=Homo sapiens GN=GRB2 PE=1 SV=1	GRB2	12.36	12.23	12.33	12.31	12.29	12.25	12.23	12.27	13.01	12.93	12.85	12.92	13.09	12.93	12.99	12.99	14	12.62	-0.11	-3.14	0.006	0.26	-2.19	-0.09	-2.67	0.016	0.37	-3.13	-0.07	-2.02	0.059	0.23	-4.96
P52815	39S ribosomal protein L12, mitochondrial OS=Homo sapiens GN=MRPL12 PE=1 SV=2	MRPL12	12.32	12.39	12.29	12.37	12.37	12.44	12.44	12.35	12.8	12.85	12.93	12.79	12.91	13.01	12.93	12.78	8	12.62	0.07	2.13	0.048	0.43	-4.01	0.05	1.37	0.19	0.69	-5.2	-0.03	-0.81	0.43	0.7	-6.54
Q9Y2Z0	Protein SGT1 homolog OS=Homo sapiens GN=SUGT1 PE=1 SV=3	SUGT1	12.54	12.48	12.53	12.53	12.49	12.47	12.43	12.5	12.8	12.79	12.69	12.79	12.78	12.66	12.7	12.75	21	12.62	-0.06	-2.36	0.03	0.38	-3.61	-0.07	-2.72	0.015	0.36	-3.04	-0.01	-0.53	0.6	0.81	-6.73
Q9UJZ1	Stomatin-like protein 2, mitochondrial OS=Homo sapiens GN=STOML2 PE=1 SV=1	STOML2	12.39	12.42	12.39	12.39	12.41	12.44	12.45	12.41	12.82	12.82	12.86	12.81	12.8	12.89	12.84	12.81	14	12.62	0.04	2	0.061	0.46	-4.21	0.03	1.46	0.16	0.67	-5.09	0	0.17	0.87	0.94	-6.86
O00267	Transcription elongation factor SPT5 OS=Homo sapiens GN=SUPT5H PE=1 SV=1	SUPT5H	12.42	12.42	12.39	12.44	12.55	12.56	12.54	12.54	12.78	12.71	12.75	12.78	12.76	12.71	12.76	12.75	44	12.62	-0.03	-0.98	0.34	0.73	-5.52	-0.02	-0.66	0.52	0.88	-5.88	0	-0.03	0.97	0.99	-6.88
O15372	Eukaryotic translation initiation factor 3 subunit H OS=Homo sapiens GN=EIF3H PE=1 SV=1	EIF3H	12.42	12.38	12.44	12.34	12.45	12.43	12.45	12.4	12.82	12.79	12.79	12.74	12.86	12.83	12.83	12.75	21	12.61	-0.03	-1.56	0.14	0.55	-4.86	-0.01	-0.42	0.68	0.93	-6	-0.08	-4.03	0.00087	0.013	-0.93
Q9UHG3	Prenylcysteine oxidase 1 OS=Homo sapiens GN=PCYOX1 PE=1 SV=3	PCYOX1	12.46	12.59	12.45	12.53	12.39	12.39	12.38	12.47	12.76	12.77	12.8	12.91	12.69	12.69	12.68	12.82	16	12.61	0.03	1.27	0.22	0.63	-5.22	0	0.06	0.95	0.99	-6.09	0.11	3.98	0.00096	0.014	-1.03
Q8TAT6	Nuclear protein localization protein 4 homolog OS=Homo sapiens GN=NPLOC4 PE=1 SV=3	NPLOC4	12.13	12.15	12.17	12.19	12.08	12.12	12.14	12.17	13.11	13.1	13.12	13.16	13.02	12.99	13.05	13.07	25	12.61	0.01	0.33	0.75	0.92	-5.93	0.04	1.69	0.11	0.61	-4.77	0.06	2.97	0.0085	0.066	-3.15
P46060	Ran GTPase-activating protein 1 OS=Homo sapiens GN=RANGAP1 PE=1 SV=1	RANGAP1	12.44	12.4	12.41	12.41	12.51	12.5	12.48	12.49	12.81	12.78	12.74	12.72	12.78	12.78	12.76	12.72	24	12.61	-0.02	-0.7	0.49	0.81	-5.74	-0.04	-1.53	0.14	0.64	-4.99	-0.05	-2.05	0.056	0.22	-4.91
O95793	Double-stranded RNA-binding protein Staufen homolog 1 OS=Homo sapiens GN=STAU1 PE=1 SV=2	STAU1	12.19	12.16	12.19	12.2	12.2	12.18	12.17	12.2	13.06	13.03	13.05	13.01	13.07	12.99	13.05	13	23	12.61	-0.04	-1.81	0.088	0.5	-4.5	-0.01	-0.65	0.52	0.88	-5.88	-0.03	-1.33	0.2	0.47	-6
Q9GZZ1	N-alpha-acetyltransferase 50 OS=Homo sapiens GN=NAA50 PE=1 SV=1	NAA50	12.32	12.17	12.28	12.19	12.34	12.31	12.27	12.2	12.99	12.96	12.87	12.85	13.06	12.91	12.98	12.86	10	12.6	-0.09	-3.19	0.0053	0.25	-2.09	-0.07	-2.67	0.016	0.37	-3.12	-0.15	-5.43	4.4e-05	0.0017	2.03
Q9ULT8	E3 ubiquitin-protein ligase HECTD1 OS=Homo sapiens GN=HECTD1 PE=1 SV=3	HECTD1	12.52	12.34	12.43	12.35	12.57	12.52	12.49	12.46	12.84	12.68	12.59	12.66	12.87	12.71	12.79	12.77	67	12.6	-0.13	-4.45	0.00034	0.081	0.35	-0.12	-4.11	0.00072	0.098	-0.3	-0.14	-4.49	0.00032	0.0072	0.05
P52907	F-actin-capping protein subunit alpha-1 OS=Homo sapiens GN=CAPZA1 PE=1 SV=3	CAPZA1	12.44	12.39	12.44	12.5	12.28	12.29	12.27	12.31	12.83	12.88	12.83	12.91	12.83	12.76	12.83	12.85	11	12.6	-0.02	-0.55	0.59	0.86	-5.84	0	0.02	0.99	1	-6.09	0.05	1.65	0.12	0.34	-5.55
Q9H910	Hematological and neurological expressed 1-like protein OS=Homo sapiens GN=HN1L PE=1 SV=1	HN1L	12.46	12.33	12.42	12.47	12.36	12.31	12.31	12.33	12.83	12.87	12.74	12.81	12.93	12.78	12.84	12.78	10	12.6	-0.07	-1.91	0.073	0.48	-4.35	-0.07	-1.79	0.091	0.58	-4.62	-0.05	-1.26	0.22	0.49	-6.08
Q13409	Cytoplasmic dynein 1 intermediate chain 2 OS=Homo sapiens GN=DYNC1I2 PE=1 SV=3	DYNC1I2	12.36	12.31	12.36	12.4	12.11	12.12	12.09	12.21	13.01	13.01	12.96	12.99	12.94	12.85	12.95	12.93	19	12.6	-0.03	-0.82	0.43	0.78	-5.66	-0.02	-0.42	0.68	0.93	-6	0.03	0.7	0.49	0.74	-6.62
Q9Y5M8	Signal recognition particle receptor subunit beta OS=Homo sapiens GN=SRPRB PE=1 SV=3	SRPRB	12.29	12.29	12.21	12.28	12.4	12.4	12.39	12.4	12.82	12.71	12.78	12.79	12.96	12.94	12.9	12.89	11	12.59	-0.03	-1.35	0.2	0.6	-5.13	-0.05	-1.96	0.066	0.53	-4.35	-0.03	-1.17	0.26	0.53	-6.19
Q9P2R7	Succinyl-CoA ligase [ADP-forming] subunit beta, mitochondrial OS=Homo sapiens GN=SUCLA2 PE=1 SV=3	SUCLA2	12.47	12.54	12.45	12.5	12.45	12.47	12.47	12.51	12.69	12.69	12.7	12.7	12.69	12.72	12.65	12.67	22	12.59	0.04	1.71	0.11	0.52	-4.65	0	-0.12	0.91	0.99	-6.09	0.03	1.16	0.26	0.54	-6.2
Q8N766	ER membrane protein complex subunit 1 OS=Homo sapiens GN=EMC1 PE=1 SV=1	EMC1	12.23	12.27	12.23	12.21	12.25	12.25	12.24	12.22	13.01	12.95	12.99	12.96	12.91	12.94	12.9	12.94	33	12.59	0	0.21	0.84	0.95	-5.96	-0.01	-0.43	0.67	0.93	-6	-0.01	-0.56	0.58	0.8	-6.72
P21266	Glutathione S-transferase Mu 3 OS=Homo sapiens GN=GSTM3 PE=1 SV=3	GSTM3	12.52	12.47	12.61	12.62	12.18	12.2	12.16	12.25	12.97	13.11	12.9	12.93	12.65	12.62	12.69	12.61	16	12.59	0.02	0.46	0.65	0.89	-5.88	0.01	0.21	0.84	0.97	-6.07	0.02	0.52	0.61	0.82	-6.74
Q6AI08	HEAT repeat-containing protein 6 OS=Homo sapiens GN=HEATR6 PE=1 SV=1	HEATR6	12.47	12.4	12.53	12.46	12.42	12.37	12.4	12.43	12.76	12.73	12.65	12.73	12.8	12.68	12.77	12.77	33	12.59	-0.06	-2.04	0.057	0.45	-4.15	-0.02	-0.7	0.49	0.87	-5.85	-0.01	-0.46	0.65	0.84	-6.77
P13798	Acylamino-acid-releasing enzyme OS=Homo sapiens GN=APEH PE=1 SV=4	APEH	12.49	12.39	12.48	12.5	12.36	12.32	12.32	12.38	12.8	12.8	12.69	12.83	12.8	12.69	12.76	12.79	25	12.59	-0.06	-2.01	0.061	0.46	-4.2	-0.05	-1.56	0.14	0.64	-4.95	0.01	0.35	0.73	0.88	-6.81
P50402	Emerin OS=Homo sapiens GN=EMD PE=1 SV=1	EMD	12.17	12.23	12.15	12.25	12.21	12.22	12.25	12.21	12.98	12.97	12.99	12.94	12.97	13	12.97	12.89	13	12.59	0.03	0.95	0.36	0.74	-5.55	0.01	0.33	0.75	0.95	-6.04	-0.01	-0.36	0.72	0.88	-6.81
P29966	Myristoylated alanine-rich C-kinase substrate OS=Homo sapiens GN=MARCKS PE=1 SV=4	MARCKS	12.02	12.06	12.09	12.3	11.96	12.01	12.06	12.24	13.06	13.12	13.14	13.23	12.92	13	12.96	13.06	10	12.58	0.06	1.76	0.097	0.51	-4.58	0.07	2.26	0.037	0.47	-3.87	0.22	6.81	3e-06	0.00024	4.74
P56182	Ribosomal RNA processing protein 1 homolog A OS=Homo sapiens GN=RRP1 PE=1 SV=1	RRP1	12.15	12.2	12.1	12.05	12.36	12.37	12.36	12.24	12.94	12.89	12.93	12.82	12.97	13.07	13	12.88	22	12.58	0.03	0.87	0.4	0.76	-5.62	-0.01	-0.22	0.83	0.97	-6.07	-0.11	-3.48	0.0028	0.03	-2.09
O15394	Neural cell adhesion molecule 2 OS=Homo sapiens GN=NCAM2 PE=1 SV=2	NCAM2	12.2	12.21	12.16	12.33	12.25	12.2	12.2	12.31	12.97	13	12.98	13.01	12.87	12.87	12.82	12.91	36	12.58	0	-0.12	0.9	0.98	-5.98	-0.04	-1.06	0.31	0.79	-5.55	0.06	1.85	0.082	0.28	-5.25
P05387	60S acidic ribosomal protein P2 OS=Homo sapiens GN=RPLP2 PE=1 SV=1	RPLP2	11.97	12.05	11.99	12.01	11.97	11.98	12.03	11.95	13.12	13.17	13.13	13.05	13.25	13.27	13.21	13.07	6	12.58	0.04	1.21	0.24	0.64	-5.29	0.02	0.47	0.65	0.92	-5.98	-0.06	-1.67	0.11	0.34	-5.53
P39656	Dolichyl-diphosphooligosaccharide--protein glycosyltransferase 48 kDa subunit OS=Homo sapiens GN=DDOST PE=1 SV=4	DDOST	12.38	12.38	12.41	12.36	12.4	12.38	12.41	12.39	12.86	12.82	12.81	12.81	12.74	12.76	12.68	12.74	16	12.58	-0.01	-0.4	0.7	0.9	-5.91	-0.02	-0.59	0.56	0.9	-5.92	-0.02	-0.68	0.51	0.75	-6.64
Q9Y6G9	Cytoplasmic dynein 1 light intermediate chain 1 OS=Homo sapiens GN=DYNC1LI1 PE=1 SV=3	DYNC1LI1	12.52	12.45	12.53	12.55	12.43	12.41	12.38	12.48	12.76	12.67	12.66	12.77	12.71	12.59	12.71	12.69	26	12.58	-0.07	-2.78	0.013	0.31	-2.86	-0.04	-1.37	0.19	0.7	-5.2	0.02	0.67	0.51	0.75	-6.65
P13489	Ribonuclease inhibitor OS=Homo sapiens GN=RNH1 PE=1 SV=2	RNH1	12.28	12.16	12.24	12.24	12.04	12.05	12.03	12.12	13.11	13.08	12.95	13.1	13.02	12.91	12.98	13.02	20	12.58	-0.06	-1.74	0.1	0.52	-4.61	-0.06	-1.86	0.08	0.56	-4.51	0.01	0.3	0.76	0.9	-6.83
Q9Y4A5	Transformation/transcription domain-associated protein OS=Homo sapiens GN=TRRAP PE=1 SV=3	TRRAP	12.63	12.66	12.61	12.62	12.76	12.8	12.76	12.77	12.48	12.44	12.51	12.45	12.47	12.46	12.41	12.47	89	12.58	0	0.02	0.99	1	-5.98	-0.02	-0.42	0.68	0.93	-6	-0.01	-0.29	0.78	0.91	-6.83
P10768	S-formylglutathione hydrolase OS=Homo sapiens GN=ESD PE=1 SV=2	ESD	12.36	12.24	12.36	12.37	12.18	12.16	12.1	12.15	12.98	13.04	12.86	12.97	12.94	12.8	12.88	12.93	11	12.58	-0.05	-1.35	0.2	0.6	-5.13	-0.06	-1.61	0.13	0.63	-4.88	-0.01	-0.2	0.85	0.93	-6.86
P22061	Protein-L-isoaspartate(D-aspartate) O-methyltransferase OS=Homo sapiens GN=PCMT1 PE=1 SV=4	PCMT1	12.42	12.32	12.4	12.4	12.27	12.22	12.19	12.32	12.89	12.91	12.77	12.89	12.83	12.73	12.81	12.84	10	12.58	-0.06	-1.79	0.091	0.5	-4.53	-0.06	-1.93	0.07	0.54	-4.41	0.01	0.2	0.84	0.93	-6.86
Q6ZRV2	Protein FAM83H OS=Homo sapiens GN=FAM83H PE=1 SV=3	FAM83H	12.27	12.25	12.3	12.24	12.45	12.38	12.41	12.43	12.83	12.78	12.83	12.78	12.82	12.78	12.79	12.81	52	12.57	-0.04	-1.25	0.23	0.63	-5.24	-0.01	-0.22	0.83	0.97	-6.07	-0.03	-0.75	0.46	0.72	-6.59
P27694	Replication protein A 70 kDa DNA-binding subunit OS=Homo sapiens GN=RPA1 PE=1 SV=2	RPA1	12.32	12.3	12.31	12.28	12.33	12.34	12.3	12.34	12.87	12.9	12.85	12.85	12.82	12.77	12.78	12.78	26	12.57	-0.01	-0.25	0.81	0.95	-5.95	-0.02	-0.8	0.43	0.85	-5.77	-0.02	-0.62	0.54	0.77	-6.68
Q13148	TAR DNA-binding protein 43 OS=Homo sapiens GN=TARDBP PE=1 SV=1	TARDBP	12.1	12.13	12.07	12.1	12.16	12.19	12.16	12.17	13.05	13.02	13.03	13.01	12.98	12.99	12.97	12.94	13	12.57	0.01	0.31	0.76	0.93	-5.94	-0.02	-0.52	0.61	0.91	-5.96	-0.02	-0.58	0.57	0.79	-6.71
P60953	Cell division control protein 42 homolog OS=Homo sapiens GN=CDC42 PE=1 SV=2	CDC42	12.14	12.2	12.13	12.16	12.07	12.09	12.08	12.1	13.03	13.04	13.01	13.06	13.02	12.98	13	12.97	6	12.57	0.01	0.58	0.57	0.85	-5.82	-0.01	-0.5	0.63	0.92	-5.97	0.01	0.34	0.73	0.89	-6.82
P11717	Cation-independent mannose-6-phosphate receptor OS=Homo sapiens GN=IGF2R PE=1 SV=3	IGF2R	12.91	12.85	12.85	12.92	12.76	12.67	12.72	12.79	12.34	12.1	12.21	12.37	12.47	12.35	12.37	12.48	69	12.57	-0.13	-1.91	0.079	0.49	-4.38	-0.08	-1.25	0.23	0.73	-5.34	0.02	0.29	0.78	0.91	-6.83
Q6YN16	Hydroxysteroid dehydrogenase-like protein 2 OS=Homo sapiens GN=HSDL2 PE=1 SV=1	HSDL2	12.25	12.34	12.26	12.32	12.38	12.4	12.38	12.39	12.79	12.8	12.84	12.78	12.79	12.84	12.8	12.75	20	12.57	0.04	1.44	0.17	0.58	-5.02	0.01	0.49	0.63	0.92	-5.97	0	0.13	0.9	0.96	-6.87
P26373	60S ribosomal protein L13 OS=Homo sapiens GN=RPL13 PE=1 SV=4	RPL13	11.81	11.8	11.78	11.74	11.83	11.84	11.84	11.76	13.27	13.35	13.32	13.23	13.41	13.38	13.37	13.26	12	12.56	0.01	0.53	0.61	0.86	-5.85	0	-0.15	0.88	0.98	-6.08	-0.08	-3.74	0.0016	0.021	-1.54
O15371	Eukaryotic translation initiation factor 3 subunit D OS=Homo sapiens GN=EIF3D PE=1 SV=1	EIF3D	12.45	12.39	12.41	12.35	12.44	12.48	12.46	12.41	12.72	12.69	12.67	12.66	12.76	12.72	12.74	12.66	17	12.56	-0.03	-1.2	0.25	0.65	-5.3	-0.03	-1.32	0.21	0.71	-5.26	-0.07	-3.47	0.0029	0.031	-2.11
P00367	Glutamate dehydrogenase 1, mitochondrial OS=Homo sapiens GN=GLUD1 PE=1 SV=2	GLUD1	12.25	12.33	12.26	12.33	12.15	12.24	12.19	12.24	12.87	12.89	12.93	12.88	12.79	12.85	12.83	12.87	10	12.56	0.06	2.85	0.011	0.3	-2.73	0.04	1.75	0.097	0.59	-4.68	0.07	3.02	0.0077	0.062	-3.07
P62269	40S ribosomal protein S18 OS=Homo sapiens GN=RPS18 PE=1 SV=3	RPS18	12.39	12.35	12.39	12.28	12.38	12.38	12.41	12.32	12.74	12.79	12.79	12.74	12.78	12.73	12.76	12.73	8	12.56	-0.01	-0.58	0.57	0.85	-5.82	0.01	0.58	0.57	0.9	-5.92	-0.06	-2.48	0.024	0.13	-4.13
Q8TCS8	Polyribonucleotide nucleotidyltransferase 1, mitochondrial OS=Homo sapiens GN=PNPT1 PE=1 SV=2	PNPT1	12.34	12.38	12.32	12.31	12.44	12.45	12.43	12.35	12.72	12.68	12.75	12.67	12.79	12.85	12.78	12.74	31	12.56	0.02	0.75	0.46	0.8	-5.71	0	-0.19	0.85	0.98	-6.07	-0.05	-2.3	0.035	0.16	-4.48
Q96GQ7	Probable ATP-dependent RNA helicase DDX27 OS=Homo sapiens GN=DDX27 PE=1 SV=2	DDX27	12.52	12.55	12.45	12.47	12.67	12.67	12.65	12.62	12.57	12.48	12.5	12.47	12.56	12.6	12.59	12.51	27	12.56	0	-0.07	0.94	0.99	-5.98	-0.03	-1.14	0.27	0.76	-5.46	-0.06	-2.07	0.054	0.21	-4.87
Q5SSJ5	Heterochromatin protein 1-binding protein 3 OS=Homo sapiens GN=HP1BP3 PE=1 SV=1	HP1BP3	12.25	12.35	12.25	12.32	12.26	12.27	12.27	12.33	12.82	12.84	12.89	12.85	12.76	12.86	12.81	12.77	18	12.56	0.05	2	0.062	0.46	-4.21	0.03	1.1	0.29	0.77	-5.5	0.04	1.53	0.15	0.38	-5.74
O15327	Type II inositol 3,4-bisphosphate 4-phosphatase OS=Homo sapiens GN=INPP4B PE=2 SV=4	INPP4B	12.34	12.23	12.32	12.38	12.34	12.25	12.21	12.26	12.89	12.8	12.71	12.85	12.94	12.75	12.88	12.82	37	12.56	-0.12	-3.47	0.0029	0.21	-1.55	-0.1	-2.85	0.011	0.32	-2.79	-0.05	-1.43	0.17	0.42	-5.86
P63010	AP-2 complex subunit beta OS=Homo sapiens GN=AP2B1 PE=1 SV=1	AP2B1	12.26	12.32	12.28	12.3	12.16	12.21	12.21	12.2	12.83	12.88	12.9	12.9	12.87	12.87	12.86	12.85	22	12.56	0.04	1.71	0.1	0.52	-4.65	0.04	1.46	0.16	0.67	-5.08	0.03	1.39	0.18	0.44	-5.92
Q9Y2B0	Protein canopy homolog 2 OS=Homo sapiens GN=CNPY2 PE=1 SV=1	CNPY2	12.44	12.52	12.41	12.51	12.36	12.41	12.42	12.42	12.58	12.6	12.71	12.66	12.73	12.76	12.69	12.74	12	12.56	0.04	1.09	0.29	0.69	-5.41	0.03	0.77	0.45	0.86	-5.8	0.06	1.38	0.19	0.44	-5.93
Q96T23	Remodeling and spacing factor 1 OS=Homo sapiens GN=RSF1 PE=1 SV=2	RSF1	12.42	12.5	12.43	12.46	12.53	12.58	12.52	12.53	12.58	12.62	12.67	12.61	12.57	12.65	12.62	12.6	41	12.56	0.06	2.17	0.044	0.42	-3.94	0.04	1.29	0.21	0.72	-5.3	0.03	0.91	0.37	0.65	-6.45
Q6PJT7	Zinc finger CCCH domain-containing protein 14 OS=Homo sapiens GN=ZC3H14 PE=1 SV=1	ZC3H14	12.27	12.29	12.24	12.31	12.33	12.35	12.36	12.37	12.8	12.73	12.78	12.78	12.85	12.85	12.82	12.86	27	12.56	-0.01	-0.38	0.71	0.91	-5.92	-0.01	-0.51	0.61	0.91	-5.96	0.02	0.85	0.41	0.68	-6.5
P67936	Tropomyosin alpha-4 chain OS=Homo sapiens GN=TPM4 PE=1 SV=3	TPM4	12.16	12.09	12.16	12.21	12.13	12.09	12.15	12.15	13	12.96	12.93	12.98	13.06	12.96	12.97	12.93	7	12.56	-0.06	-2.39	0.028	0.37	-3.56	-0.04	-1.32	0.2	0.71	-5.26	-0.02	-0.82	0.42	0.69	-6.53
Q13242	Serine/arginine-rich splicing factor 9 OS=Homo sapiens GN=SRSF9 PE=1 SV=1	SRSF9	12.41	12.48	12.4	12.45	12.49	12.52	12.53	12.48	12.63	12.68	12.69	12.6	12.66	12.7	12.65	12.6	12	12.56	0.05	1.86	0.08	0.49	-4.43	0.02	0.72	0.48	0.87	-5.83	-0.02	-0.58	0.57	0.79	-6.7
Q9H845	Acyl-CoA dehydrogenase family member 9, mitochondrial OS=Homo sapiens GN=ACAD9 PE=1 SV=1	ACAD9	12.64	12.73	12.63	12.67	12.56	12.59	12.59	12.6	12.45	12.44	12.49	12.44	12.52	12.58	12.48	12.52	27	12.56	0.04	1.07	0.3	0.69	-5.44	0.01	0.14	0.89	0.98	-6.08	0.01	0.35	0.73	0.88	-6.81
P20810	Calpastatin OS=Homo sapiens GN=CAST PE=1 SV=4	CAST	12.61	12.53	12.61	12.84	12.68	12.62	12.65	12.81	12.35	12.31	12.34	12.49	12.49	12.4	12.45	12.56	38	12.55	-0.07	-2.59	0.019	0.34	-3.2	-0.02	-0.75	0.47	0.86	-5.82	0.14	5.56	3.4e-05	0.0014	2.29
P00390	Glutathione reductase, mitochondrial OS=Homo sapiens GN=GSR PE=1 SV=2	GSR	12.33	12.25	12.27	12.37	12.17	12.18	12.16	12.24	12.83	12.88	12.78	12.95	12.9	12.79	12.84	12.93	20	12.55	-0.03	-1.04	0.31	0.7	-5.47	-0.04	-1.37	0.19	0.69	-5.2	0.07	2.04	0.057	0.22	-4.92
Q00765	Receptor expression-enhancing protein 5 OS=Homo sapiens GN=REEP5 PE=1 SV=3	REEP5	12.24	12.3	12.34	12.46	12.3	12.31	12.33	12.42	12.8	12.68	12.66	12.72	12.8	12.85	12.82	12.85	7	12.55	0	0.07	0.95	0.99	-5.98	0	0.03	0.98	1	-6.09	0.08	1.92	0.072	0.26	-5.13
Q8WYP5	Protein ELYS OS=Homo sapiens GN=AHCTF1 PE=1 SV=3	AHCTF1	12.58	12.61	12.57	12.55	12.7	12.72	12.68	12.64	12.46	12.41	12.47	12.41	12.47	12.54	12.49	12.45	73	12.55	0.02	0.79	0.44	0.79	-5.68	0	0.06	0.96	0.99	-6.09	-0.04	-1.73	0.1	0.31	-5.43
Q8WXF1	Paraspeckle component 1 OS=Homo sapiens GN=PSPC1 PE=1 SV=1	PSPC1	12.13	12.2	12.2	12.06	12.27	12.33	12.38	12.23	12.9	12.98	13.05	12.85	12.77	12.92	12.83	12.73	24	12.55	0.09	1.49	0.16	0.57	-4.96	0.1	1.58	0.14	0.64	-4.93	-0.05	-0.84	0.42	0.69	-6.51
Q96D46	60S ribosomal export protein NMD3 OS=Homo sapiens GN=NMD3 PE=1 SV=1	NMD3	12.44	12.22	12.29	12.13	12.44	12.26	12.2	12.08	13.02	12.85	12.84	12.72	12.98	12.76	12.84	12.63	20	12.54	-0.19	-7.94	3.9e-07	0.0031	6.13	-0.18	-7.21	1.4e-06	0.0016	5.26	-0.33	-13.59	1.4e-10	1.1e-07	14.49
P56159	GDNF family receptor alpha-1 OS=Homo sapiens GN=GFRA1 PE=2 SV=2	GFRA1	12.26	12.25	12.16	12.07	12	12.1	12.08	11.8	13.09	13.09	13.11	12.94	12.98	13.06	12.98	12.72	15	12.54	0.04	1.32	0.21	0.61	-5.17	0	-0.03	0.97	1	-6.09	-0.2	-6.02	1.3e-05	0.00072	3.22
P11498	Pyruvate carboxylase, mitochondrial OS=Homo sapiens GN=PC PE=1 SV=2	PC	12.6	12.64	12.58	12.69	12.61	12.62	12.59	12.68	12.5	12.48	12.53	12.56	12.39	12.41	12.35	12.45	43	12.54	0.01	0.48	0.64	0.88	-5.87	-0.01	-0.45	0.66	0.93	-5.99	0.07	2.4	0.028	0.14	-4.28
O14976	Cyclin-G-associated kinase OS=Homo sapiens GN=GAK PE=1 SV=2	GAK	12.35	12.26	12.36	12.39	12.27	12.24	12.22	12.33	12.79	12.8	12.74	12.82	12.81	12.73	12.79	12.79	32	12.54	-0.05	-1.73	0.1	0.52	-4.62	-0.03	-1.09	0.29	0.78	-5.52	0.03	0.99	0.34	0.62	-6.38
Q9GZR7	ATP-dependent RNA helicase DDX24 OS=Homo sapiens GN=DDX24 PE=1 SV=1	DDX24	12.23	12.2	12.1	11.99	12.37	12.36	12.28	12.09	12.87	12.73	12.78	12.59	13.05	13.07	13.01	12.81	32	12.53	-0.04	-1.31	0.21	0.62	-5.18	-0.09	-2.9	0.0098	0.31	-2.68	-0.26	-8.5	1.5e-07	3e-05	7.7
Q9Y2W2	WW domain-binding protein 11 OS=Homo sapiens GN=WBP11 PE=1 SV=1	WBP11	12.59	12.57	12.49	12.39	12.54	12.63	12.58	12.43	12.57	12.61	12.62	12.45	12.55	12.58	12.53	12.38	19	12.53	0.03	1.16	0.26	0.66	-5.34	-0.01	-0.26	0.8	0.96	-6.06	-0.15	-5.49	3.9e-05	0.0016	2.15
Q15397	Pumilio homolog 3 OS=Homo sapiens GN=PUM3 PE=1 SV=3	PUM3	12.37	12.43	12.34	12.26	12.53	12.55	12.54	12.4	12.61	12.56	12.63	12.48	12.71	12.75	12.73	12.58	25	12.53	0.02	0.65	0.52	0.83	-5.78	0	0.17	0.87	0.98	-6.08	-0.13	-5.29	5.9e-05	0.0021	1.75
O60341	Lysine-specific histone demethylase 1A OS=Homo sapiens GN=KDM1A PE=1 SV=2	KDM1A	12.43	12.48	12.44	12.42	12.42	12.45	12.45	12.38	12.63	12.64	12.69	12.62	12.61	12.65	12.6	12.54	34	12.53	0.03	1.54	0.14	0.56	-4.89	0.02	1.08	0.29	0.78	-5.52	-0.03	-1.56	0.14	0.37	-5.69
P00491	Purine nucleoside phosphorylase OS=Homo sapiens GN=PNP PE=1 SV=2	PNP	12.48	12.38	12.39	12.37	12.31	12.33	12.25	12.26	12.7	12.74	12.61	12.68	12.85	12.69	12.75	12.75	11	12.53	-0.05	-1.13	0.28	0.67	-5.37	-0.09	-1.88	0.079	0.56	-4.49	-0.07	-1.52	0.15	0.39	-5.74
Q6KC79	Nipped-B-like protein OS=Homo sapiens GN=NIPBL PE=1 SV=2	NIPBL	12.4	12.46	12.38	12.43	12.47	12.49	12.46	12.49	12.61	12.62	12.65	12.65	12.56	12.63	12.59	12.6	70	12.53	0.04	1.65	0.12	0.54	-4.74	0.01	0.38	0.71	0.94	-6.02	0.03	1.2	0.25	0.52	-6.15
Q13573	SNW domain-containing protein 1 OS=Homo sapiens GN=SNW1 PE=1 SV=1	SNW1	12.09	12.06	12.02	12.06	12.13	12.14	12.15	12.1	12.95	12.95	12.96	12.95	12.98	13.01	13	12.94	22	12.53	0	0.13	0.9	0.97	-5.98	0	-0.2	0.84	0.98	-6.07	-0.02	-0.98	0.34	0.62	-6.39
P17174	Aspartate aminotransferase, cytoplasmic OS=Homo sapiens GN=GOT1 PE=1 SV=3	GOT1	12.44	12.33	12.39	12.4	12.26	12.24	12.2	12.31	12.79	12.82	12.64	12.83	12.76	12.62	12.68	12.78	19	12.53	-0.06	-1.75	0.099	0.51	-4.6	-0.09	-2.5	0.023	0.42	-3.44	0.01	0.44	0.67	0.85	-6.78
P38606	V-type proton ATPase catalytic subunit A OS=Homo sapiens GN=ATP6V1A PE=1 SV=2	ATP6V1A	12.4	12.29	12.31	12.38	12.21	12.17	12.14	12.25	12.85	12.79	12.68	12.84	12.84	12.69	12.75	12.83	28	12.53	-0.09	-2.63	0.017	0.33	-3.13	-0.1	-2.99	0.0082	0.3	-2.52	0	-0.02	0.98	0.99	-6.88
P52735	Guanine nucleotide exchange factor VAV2 OS=Homo sapiens GN=VAV2 PE=1 SV=2	VAV2	12.47	12.38	12.44	12.43	12.21	12.19	12.12	12.23	12.8	12.81	12.66	12.82	12.75	12.68	12.72	12.73	36	12.53	-0.04	-0.92	0.37	0.74	-5.57	-0.07	-1.54	0.14	0.64	-4.98	0	-0.04	0.97	0.99	-6.88
P62241	40S ribosomal protein S8 OS=Homo sapiens GN=RPS8 PE=1 SV=2	RPS8	12.03	12.01	11.98	11.96	11.96	12.02	12.02	11.98	13.02	13.08	13.07	12.99	13.1	13.04	13.06	12.98	10	12.52	0.01	0.38	0.71	0.91	-5.91	0	0.12	0.91	0.99	-6.09	-0.05	-2.18	0.044	0.19	-4.69
Q9Y5L0	Transportin-3 OS=Homo sapiens GN=TNPO3 PE=1 SV=3	TNPO3	12.14	12.08	12.17	12.16	12.15	12.16	12.14	12.17	12.93	12.95	12.89	12.92	12.9	12.84	12.87	12.86	29	12.52	-0.02	-0.85	0.41	0.77	-5.63	-0.01	-0.49	0.63	0.92	-5.97	0	-0.11	0.92	0.96	-6.87
P46939	Utrophin OS=Homo sapiens GN=UTRN PE=1 SV=2	UTRN	12.6	12.61	12.6	12.86	12.65	12.59	12.56	12.81	12.31	12.23	12.28	12.48	12.36	12.35	12.35	12.52	106	12.51	-0.03	-1.28	0.22	0.62	-5.21	-0.03	-1.28	0.22	0.72	-5.31	0.19	6.95	2.3e-06	0.0002	5
O75153	Clustered mitochondria protein homolog OS=Homo sapiens GN=CLUH PE=1 SV=2	CLUH	12.21	12.13	12.17	12.08	12.22	12.25	12.19	12.16	12.87	12.83	12.78	12.77	12.94	12.82	12.9	12.82	47	12.51	-0.05	-2.06	0.055	0.44	-4.12	-0.05	-1.91	0.073	0.55	-4.44	-0.1	-4.18	0.00062	0.011	-0.61
Q7Z417	Nuclear fragile X mental retardation-interacting protein 2 OS=Homo sapiens GN=NUFIP2 PE=1 SV=1	NUFIP2	12.49	12.48	12.55	12.41	12.54	12.63	12.6	12.48	12.45	12.45	12.46	12.37	12.58	12.57	12.61	12.43	24	12.51	0.02	0.79	0.44	0.79	-5.68	0.04	1.63	0.12	0.62	-4.85	-0.09	-3.94	0.0011	0.015	-1.13
Q9NX58	Cell growth-regulating nucleolar protein OS=Homo sapiens GN=LYAR PE=1 SV=2	LYAR	12.2	12.2	12.18	12.12	12.37	12.4	12.4	12.26	12.73	12.67	12.79	12.67	12.81	12.85	12.81	12.69	16	12.51	0	0.1	0.92	0.98	-5.98	0.02	0.58	0.57	0.9	-5.93	-0.09	-2.99	0.0082	0.065	-3.13
Q9BYT8	Neurolysin, mitochondrial OS=Homo sapiens GN=NLN PE=1 SV=1	NLN	12.55	12.52	12.54	12.45	12.44	12.45	12.42	12.39	12.63	12.61	12.55	12.54	12.49	12.49	12.5	12.5	28	12.51	-0.01	-0.5	0.62	0.87	-5.86	-0.03	-1.16	0.26	0.76	-5.44	-0.06	-2.56	0.02	0.12	-3.97
P62316	Small nuclear ribonucleoprotein Sm D2 OS=Homo sapiens GN=SNRPD2 PE=1 SV=1	SNRPD2	12.08	12.09	12.03	12.01	12.05	12.09	12.1	12.06	13	12.95	12.98	12.93	12.96	12.97	12.97	12.88	8	12.51	0	0.04	0.97	0.99	-5.98	0	-0.16	0.87	0.98	-6.08	-0.05	-2.3	0.034	0.16	-4.46
Q16204	Coiled-coil domain-containing protein 6 OS=Homo sapiens GN=CCDC6 PE=1 SV=2	CCDC6	12.3	12.17	12.23	12.32	12.26	12.18	12.17	12.28	12.77	12.75	12.7	12.83	12.86	12.71	12.79	12.85	24	12.51	-0.1	-3.73	0.0017	0.18	-1.05	-0.07	-2.85	0.011	0.32	-2.79	0.02	0.91	0.38	0.65	-6.46
Q5SZK8	FRAS1-related extracellular matrix protein 2 OS=Homo sapiens GN=FREM2 PE=1 SV=2	FREM2	12.73	12.64	12.53	12.32	12.4	12.49	12.46	12.21	12.64	12.64	12.65	12.44	12.5	12.53	12.48	12.33	75	12.5	0	0.14	0.89	0.97	-5.97	-0.04	-1.14	0.27	0.76	-5.46	-0.24	-7.03	2e-06	0.00018	5.13
Q9BQ52	Zinc phosphodiesterase ELAC protein 2 OS=Homo sapiens GN=ELAC2 PE=1 SV=2	ELAC2	12.16	12.11	12.1	12.08	12.24	12.24	12.25	12.19	12.85	12.81	12.81	12.77	12.87	12.86	12.85	12.81	28	12.5	-0.02	-0.96	0.35	0.73	-5.54	-0.03	-1.19	0.25	0.75	-5.41	-0.07	-2.81	0.012	0.083	-3.49
Q9UMS4	Pre-mRNA-processing factor 19 OS=Homo sapiens GN=PRPF19 PE=1 SV=1	PRPF19	12.11	12.09	12.06	12	12.23	12.24	12.23	12.17	12.9	12.83	12.87	12.81	12.91	12.91	12.83	12.83	16	12.5	-0.02	-0.69	0.5	0.82	-5.75	-0.04	-1.33	0.2	0.71	-5.25	-0.08	-2.67	0.016	0.1	-3.76
Q99615	DnaJ homolog subfamily C member 7 OS=Homo sapiens GN=DNAJC7 PE=1 SV=2	DNAJC7	12.57	12.5	12.56	12.5	12.6	12.61	12.59	12.58	12.45	12.46	12.41	12.4	12.48	12.39	12.47	12.47	30	12.5	-0.03	-1.3	0.21	0.62	-5.19	-0.02	-0.66	0.52	0.88	-5.88	-0.03	-1.38	0.19	0.44	-5.94
P30044	Peroxiredoxin-5, mitochondrial OS=Homo sapiens GN=PRDX5 PE=1 SV=4	PRDX5	12.46	12.44	12.48	12.53	12.22	12.19	12.22	12.31	12.64	12.69	12.59	12.67	12.64	12.6	12.62	12.64	8	12.5	-0.01	-0.23	0.82	0.95	-5.96	-0.01	-0.26	0.8	0.96	-6.06	0.05	0.99	0.34	0.62	-6.37
O14964	Hepatocyte growth factor-regulated tyrosine kinase substrate OS=Homo sapiens GN=HGS PE=1 SV=1	HGS	12.37	12.33	12.33	12.41	12.26	12.26	12.25	12.3	12.71	12.72	12.66	12.7	12.7	12.64	12.66	12.69	25	12.5	-0.02	-0.81	0.43	0.78	-5.67	-0.03	-1.32	0.2	0.71	-5.26	0.02	0.71	0.49	0.74	-6.62
P31947	14-3-3 protein sigma OS=Homo sapiens GN=SFN PE=1 SV=1	SFN	12.53	12.49	12.59	12.53	12.36	12.35	12.28	12.37	12.58	12.64	12.5	12.57	12.62	12.48	12.57	12.53	11	12.5	-0.03	-0.64	0.53	0.83	-5.78	-0.04	-0.8	0.44	0.85	-5.77	-0.02	-0.5	0.63	0.82	-6.75
P09525	Annexin A4 OS=Homo sapiens GN=ANXA4 PE=1 SV=4	ANXA4	12.53	12.39	12.47	12.5	12.23	12.17	12.14	12.27	12.74	12.75	12.6	12.72	12.69	12.53	12.61	12.69	20	12.5	-0.09	-1.85	0.084	0.49	-4.46	-0.09	-1.92	0.075	0.55	-4.44	0	-0.01	0.99	1	-6.88
O96008	Mitochondrial import receptor subunit TOM40 homolog OS=Homo sapiens GN=TOMM40 PE=1 SV=1	TOMM40	12.21	12.22	12.21	12.14	12.4	12.36	12.38	12.32	12.8	12.71	12.73	12.73	12.7	12.69	12.65	12.59	9	12.49	-0.03	-0.65	0.53	0.83	-5.78	-0.03	-0.67	0.51	0.88	-5.87	-0.08	-1.6	0.13	0.36	-5.63
P36957	Dihydrolipoyllysine-residue succinyltransferase component of 2-oxoglutarate dehydrogenase complex, mitochondrial OS=Homo sapiens GN=DLST PE=1 SV=4	DLST	12.13	12.26	12.16	12.23	12.17	12.19	12.19	12.22	12.73	12.77	12.84	12.78	12.79	12.84	12.78	12.74	16	12.49	0.06	2.09	0.051	0.43	-4.06	0.04	1.35	0.19	0.7	-5.22	0.04	1.36	0.19	0.45	-5.96
O75694	Nuclear pore complex protein Nup155 OS=Homo sapiens GN=NUP155 PE=1 SV=1	NUP155	12.52	12.51	12.48	12.49	12.57	12.62	12.59	12.55	12.47	12.42	12.44	12.44	12.46	12.48	12.44	12.43	35	12.49	0	0.09	0.93	0.99	-5.98	-0.02	-0.76	0.46	0.86	-5.8	-0.03	-1.13	0.28	0.55	-6.24
Q9BZZ5	Apoptosis inhibitor 5 OS=Homo sapiens GN=API5 PE=1 SV=3	API5	12.32	12.3	12.31	12.37	12.3	12.32	12.31	12.36	12.65	12.64	12.66	12.66	12.67	12.63	12.65	12.62	20	12.49	-0.01	-0.56	0.58	0.85	-5.83	0	0.07	0.94	0.99	-6.09	0.02	0.88	0.39	0.67	-6.48
Q9HD20	Manganese-transporting ATPase 13A1 OS=Homo sapiens GN=ATP13A1 PE=1 SV=2	ATP13A1	12.4	12.43	12.42	12.41	12.38	12.39	12.43	12.4	12.56	12.54	12.63	12.57	12.53	12.65	12.6	12.55	34	12.49	0.03	1.27	0.22	0.63	-5.22	0.05	2.12	0.049	0.51	-4.1	0.01	0.58	0.57	0.79	-6.7
P07437	Tubulin beta chain OS=Homo sapiens GN=TUBB PE=1 SV=2	TUBB	12.19	12.15	12.2	12.19	12.09	12.14	12.1	12.12	12.8	12.87	12.75	12.84	12.88	12.79	12.82	12.87	4	12.49	0	-0.08	0.94	0.99	-5.98	-0.02	-0.76	0.46	0.86	-5.8	0.02	0.54	0.6	0.81	-6.73
P50213	Isocitrate dehydrogenase [NAD] subunit alpha, mitochondrial OS=Homo sapiens GN=IDH3A PE=1 SV=1	IDH3A	12.1	12.14	12.08	12.08	12.1	12.09	12.12	12.11	12.87	12.85	12.86	12.82	12.89	12.95	12.88	12.91	15	12.49	0.02	0.74	0.47	0.8	-5.72	-0.01	-0.3	0.77	0.96	-6.05	-0.01	-0.53	0.61	0.81	-6.73
Q9HCU4	Cadherin EGF LAG seven-pass G-type receptor 2 OS=Homo sapiens GN=CELSR2 PE=1 SV=1	CELSR2	12.67	12.78	12.64	12.44	12.25	12.45	12.4	12.31	12.36	12.53	12.56	12.45	12.39	12.57	12.54	12.49	67	12.49	0.16	2.17	0.05	0.43	-3.98	0.12	1.56	0.14	0.64	-4.95	0.01	0.07	0.94	0.97	-6.87
P42166	Lamina-associated polypeptide 2, isoform alpha OS=Homo sapiens GN=TMPO PE=1 SV=2	TMPO	12.24	12.25	12.26	12.15	12.34	12.36	12.39	12.25	12.74	12.73	12.81	12.67	12.62	12.64	12.66	12.53	24	12.48	0.01	0.23	0.82	0.95	-5.96	0.04	0.96	0.35	0.81	-5.64	-0.08	-1.82	0.089	0.29	-5.31
Q9HDC9	Adipocyte plasma membrane-associated protein OS=Homo sapiens GN=APMAP PE=1 SV=2	APMAP	12.09	12.14	12.06	12.14	12.02	12.01	12.04	12.09	12.87	12.83	12.88	12.9	12.86	12.89	12.85	12.9	15	12.48	0.01	0.3	0.77	0.93	-5.94	-0.01	-0.2	0.85	0.98	-6.07	0.05	1.77	0.094	0.3	-5.37
Q7Z2W4	Zinc finger CCCH-type antiviral protein 1 OS=Homo sapiens GN=ZC3HAV1 PE=1 SV=3	ZC3HAV1	12.36	12.35	12.38	12.36	12.37	12.41	12.42	12.4	12.57	12.59	12.59	12.54	12.55	12.5	12.55	12.67	40	12.48	0	0.17	0.87	0.97	-5.97	0.03	0.93	0.36	0.81	-5.67	0.03	1.12	0.28	0.55	-6.24
P30519	Heme oxygenase 2 OS=Homo sapiens GN=HMOX2 PE=1 SV=2	HMOX2	12.07	12.11	12.06	12.08	12.09	12.1	12.13	12.07	12.82	12.8	12.83	12.81	12.91	12.95	12.9	12.87	18	12.48	0.02	0.8	0.44	0.78	-5.67	0.01	0.33	0.75	0.95	-6.04	-0.02	-0.67	0.51	0.75	-6.64
P62249	40S ribosomal protein S16 OS=Homo sapiens GN=RPS16 PE=1 SV=2	RPS16	12.36	12.34	12.28	12.24	12.3	12.35	12.33	12.27	12.6	12.65	12.62	12.58	12.69	12.63	12.67	12.53	13	12.47	0	0.1	0.92	0.98	-5.98	-0.01	-0.45	0.66	0.93	-5.99	-0.08	-3.16	0.0056	0.049	-2.76
P61289	Proteasome activator complex subunit 3 OS=Homo sapiens GN=PSME3 PE=1 SV=1	PSME3	12.11	12.07	12.16	12.06	12.17	12.2	12.21	12.13	12.85	12.85	12.86	12.79	12.8	12.79	12.8	12.72	13	12.47	-0.01	-0.3	0.77	0.93	-5.94	0.02	0.7	0.5	0.87	-5.85	-0.06	-2	0.061	0.23	-4.99
Q96CN7	Isochorismatase domain-containing protein 1 OS=Homo sapiens GN=ISOC1 PE=1 SV=3	ISOC1	12.09	12.05	12.09	12	11.74	11.75	11.72	11.73	13.04	13.21	13.05	13.04	12.99	12.99	13	12.97	12	12.47	0.03	0.61	0.55	0.84	-5.8	0	-0.02	0.99	1	-6.09	-0.03	-0.64	0.53	0.77	-6.67
Q13616	Cullin-1 OS=Homo sapiens GN=CUL1 PE=1 SV=2	CUL1	12.34	12.28	12.33	12.32	12.31	12.31	12.3	12.36	12.69	12.7	12.64	12.68	12.61	12.54	12.59	12.58	37	12.47	-0.03	-1.08	0.3	0.69	-5.43	-0.02	-0.76	0.46	0.86	-5.81	0	-0.16	0.88	0.95	-6.87
O15143	Actin-related protein 2/3 complex subunit 1B OS=Homo sapiens GN=ARPC1B PE=1 SV=3	ARPC1B	12.28	12.22	12.28	12.37	12.28	12.26	12.25	12.35	12.62	12.64	12.59	12.75	12.67	12.56	12.59	12.65	13	12.46	-0.04	-1.68	0.11	0.53	-4.69	-0.04	-1.4	0.18	0.68	-5.16	0.07	2.75	0.014	0.09	-3.6
O00186	Syntaxin-binding protein 3 OS=Homo sapiens GN=STXBP3 PE=1 SV=2	STXBP3	12.39	12.44	12.38	12.44	12.42	12.4	12.41	12.46	12.54	12.54	12.61	12.6	12.4	12.45	12.45	12.46	25	12.46	0.02	0.59	0.56	0.85	-5.81	0.02	0.77	0.45	0.86	-5.8	0.05	1.59	0.13	0.36	-5.64
Q9Y295	Developmentally-regulated GTP-binding protein 1 OS=Homo sapiens GN=DRG1 PE=1 SV=1	DRG1	12.03	11.97	12.01	12	12.04	12.05	12.05	12.04	12.94	12.93	12.9	12.9	12.94	12.86	12.9	12.88	15	12.46	-0.03	-1.42	0.17	0.58	-5.04	-0.02	-1.07	0.3	0.79	-5.54	-0.03	-1.42	0.17	0.42	-5.88
P07686	Beta-hexosaminidase subunit beta OS=Homo sapiens GN=HEXB PE=1 SV=3	HEXB	12.25	12.29	12.26	12.33	12.18	12.16	12.17	12.24	12.65	12.57	12.65	12.68	12.71	12.71	12.69	12.73	18	12.46	-0.01	-0.35	0.73	0.92	-5.92	0	-0.07	0.94	0.99	-6.09	0.05	1.37	0.19	0.45	-5.95
P07108	Acyl-CoA-binding protein OS=Homo sapiens GN=DBI PE=1 SV=2	DBI	12.37	12.24	12.39	12.46	12.29	12.27	12.24	12.34	12.65	12.73	12.53	12.71	12.63	12.46	12.56	12.55	3	12.46	-0.06	-1.48	0.16	0.57	-4.97	-0.06	-1.3	0.21	0.72	-5.28	0.03	0.74	0.47	0.72	-6.59
P00966	Argininosuccinate synthase OS=Homo sapiens GN=ASS1 PE=1 SV=2	ASS1	12.66	12.56	12.61	12.52	12.02	11.98	11.98	11.95	12.66	12.69	12.57	12.57	12.71	12.59	12.65	12.61	20	12.46	-0.05	-0.4	0.7	0.9	-5.9	-0.06	-0.43	0.68	0.93	-6	-0.1	-0.73	0.48	0.73	-6.6
P29144	Tripeptidyl-peptidase 2 OS=Homo sapiens GN=TPP2 PE=1 SV=4	TPP2	12.28	12.26	12.26	12.29	12.22	12.26	12.21	12.25	12.68	12.67	12.66	12.69	12.66	12.63	12.64	12.65	43	12.46	0	-0.13	0.89	0.97	-5.98	-0.01	-0.75	0.46	0.86	-5.81	0.01	0.63	0.54	0.77	-6.67
Q13011	Delta(3,5)-Delta(2,4)-dienoyl-CoA isomerase, mitochondrial OS=Homo sapiens GN=ECH1 PE=1 SV=2	ECH1	12.21	12.29	12.22	12.37	12.3	12.27	12.29	12.43	12.62	12.59	12.63	12.7	12.56	12.57	12.54	12.66	13	12.45	0.01	0.35	0.73	0.92	-5.93	0	-0.05	0.96	0.99	-6.09	0.12	4.23	0.00056	0.01	-0.49
A0FGR8	Extended synaptotagmin-2 OS=Homo sapiens GN=ESYT2 PE=1 SV=1	ESYT2	12.27	12.31	12.32	12.4	12.31	12.32	12.36	12.4	12.55	12.5	12.6	12.63	12.5	12.54	12.51	12.57	33	12.45	0.01	0.31	0.76	0.93	-5.94	0.04	1.54	0.14	0.64	-4.98	0.09	3.79	0.0015	0.019	-1.44
Q9H6T3	RNA polymerase II-associated protein 3 OS=Homo sapiens GN=RPAP3 PE=1 SV=2	RPAP3	12.67	12.59	12.6	12.58	12.64	12.63	12.58	12.58	12.3	12.27	12.2	12.23	12.39	12.31	12.36	12.29	35	12.45	-0.05	-1.94	0.069	0.47	-4.31	-0.06	-2.44	0.026	0.42	-3.54	-0.08	-2.98	0.0083	0.065	-3.13
Q9HC35	Echinoderm microtubule-associated protein-like 4 OS=Homo sapiens GN=EML4 PE=1 SV=3	EML4	12.26	12.2	12.28	12.33	12.22	12.25	12.2	12.32	12.66	12.65	12.59	12.7	12.69	12.56	12.62	12.7	40	12.45	-0.04	-1.55	0.14	0.55	-4.88	-0.03	-1.33	0.2	0.71	-5.25	0.05	2.13	0.048	0.2	-4.78
P15531	Nucleoside diphosphate kinase A OS=Homo sapiens GN=NME1 PE=1 SV=1	NME1	12.53	12.39	12.48	12.42	12.42	12.38	12.39	12.39	12.51	12.52	12.39	12.48	12.55	12.39	12.48	12.47	6	12.45	-0.08	-2.64	0.017	0.33	-3.11	-0.07	-2.15	0.046	0.5	-4.05	-0.06	-2.01	0.061	0.23	-4.99
Q86TU7	Histone-lysine N-methyltransferase setd3 OS=Homo sapiens GN=SETD3 PE=1 SV=1	SETD3	12.44	12.41	12.46	12.39	12.4	12.44	12.4	12.41	12.53	12.56	12.52	12.44	12.5	12.44	12.51	12.43	32	12.45	-0.01	-0.25	0.8	0.95	-5.95	0	0.2	0.84	0.98	-6.07	-0.05	-2.03	0.059	0.23	-4.95
O95163	Elongator complex protein 1 OS=Homo sapiens GN=IKBKAP PE=1 SV=3	IKBKAP	12.43	12.32	12.37	12.36	12.44	12.42	12.39	12.41	12.53	12.51	12.42	12.52	12.58	12.47	12.49	12.51	44	12.45	-0.07	-2.89	0.01	0.3	-2.66	-0.08	-3.34	0.0038	0.22	-1.83	-0.05	-1.98	0.064	0.24	-5.03
P61081	NEDD8-conjugating enzyme Ubc12 OS=Homo sapiens GN=UBE2M PE=1 SV=1	UBE2M	12.13	12.06	12.13	12.09	12.04	12.05	12.03	12.05	12.88	12.89	12.77	12.84	12.87	12.73	12.81	12.79	10	12.45	-0.05	-1.77	0.094	0.51	-4.56	-0.05	-1.72	0.1	0.6	-4.73	-0.03	-1.23	0.23	0.51	-6.12
P05114	Non-histone chromosomal protein HMG-14 OS=Homo sapiens GN=HMGN1 PE=1 SV=3	HMGN1	12.12	12.18	12.12	12.2	12.15	12.19	12.22	12.2	12.79	12.81	12.79	12.78	12.66	12.73	12.7	12.63	6	12.45	0.05	1.29	0.21	0.62	-5.2	0.03	0.73	0.47	0.87	-5.83	0.02	0.63	0.53	0.77	-6.67
Q8N1G4	Leucine-rich repeat-containing protein 47 OS=Homo sapiens GN=LRRC47 PE=1 SV=1	LRRC47	12.46	12.39	12.46	12.46	12.39	12.39	12.38	12.43	12.52	12.54	12.46	12.49	12.5	12.39	12.43	12.44	21	12.45	-0.04	-1.6	0.13	0.54	-4.81	-0.04	-1.48	0.16	0.66	-5.05	-0.01	-0.51	0.62	0.82	-6.74
Q9UN81	LINE-1 retrotransposable element ORF1 protein OS=Homo sapiens GN=L1RE1 PE=1 SV=1	L1RE1	12.23	12.16	12.24	12.13	12.27	12.2	12.22	12.21	12.75	12.71	12.69	12.7	12.66	12.62	12.62	12.59	16	12.44	-0.05	-1.71	0.11	0.52	-4.65	-0.03	-1.06	0.3	0.79	-5.54	-0.07	-2.26	0.037	0.17	-4.54
O95671	N-acetylserotonin O-methyltransferase-like protein OS=Homo sapiens GN=ASMTL PE=1 SV=3	ASMTL	11.94	11.88	11.98	11.88	11.74	11.77	11.76	11.71	13.07	13.17	13.05	13.04	13.03	12.99	13.04	12.95	25	12.44	0.01	0.25	0.8	0.95	-5.95	0.01	0.33	0.75	0.95	-6.04	-0.05	-1.68	0.11	0.33	-5.51
P42858	Huntingtin OS=Homo sapiens GN=HTT PE=1 SV=2	HTT	12.47	12.43	12.48	12.49	12.38	12.39	12.35	12.41	12.49	12.52	12.48	12.49	12.41	12.38	12.41	12.43	70	12.44	-0.01	-0.39	0.7	0.9	-5.91	-0.01	-0.49	0.63	0.92	-5.97	0.02	0.85	0.41	0.68	-6.51
Q92797	Symplekin OS=Homo sapiens GN=SYMPK PE=1 SV=2	SYMPK	12.1	12.13	12.08	12.14	12.23	12.27	12.23	12.24	12.73	12.71	12.74	12.71	12.64	12.73	12.66	12.67	40	12.44	0.04	0.92	0.37	0.74	-5.58	0	0.09	0.93	0.99	-6.09	0.02	0.43	0.67	0.85	-6.78
O43615	Mitochondrial import inner membrane translocase subunit TIM44 OS=Homo sapiens GN=TIMM44 PE=1 SV=2	TIMM44	12.25	12.32	12.19	12.26	12.3	12.32	12.32	12.33	12.59	12.59	12.61	12.57	12.59	12.65	12.58	12.56	23	12.44	0.04	1.51	0.15	0.56	-4.93	-0.01	-0.38	0.71	0.94	-6.02	0	-0.17	0.87	0.94	-6.86
P49790	Nuclear pore complex protein Nup153 OS=Homo sapiens GN=NUP153 PE=1 SV=2	NUP153	12.52	12.57	12.49	12.5	12.59	12.64	12.63	12.58	12.31	12.26	12.33	12.24	12.29	12.38	12.34	12.25	42	12.43	0.03	1.3	0.21	0.62	-5.19	0.02	0.78	0.45	0.86	-5.8	-0.03	-1.3	0.21	0.48	-6.04
O15305	Phosphomannomutase 2 OS=Homo sapiens GN=PMM2 PE=1 SV=1	PMM2	11.92	11.81	11.9	11.91	11.87	11.86	11.85	11.9	13.07	13.05	12.93	13.01	13.02	12.89	12.97	12.98	11	12.43	-0.07	-2.4	0.028	0.37	-3.54	-0.06	-2.09	0.052	0.51	-4.16	-0.02	-0.81	0.43	0.7	-6.54
P50995	Annexin A11 OS=Homo sapiens GN=ANXA11 PE=1 SV=1	ANXA11	12.38	12.36	12.4	12.4	12.21	12.24	12.2	12.26	12.59	12.66	12.53	12.59	12.54	12.48	12.51	12.54	15	12.43	0	0.13	0.9	0.98	-5.98	-0.02	-0.72	0.48	0.87	-5.84	0.02	0.58	0.57	0.79	-6.7
Q9H0H5	Rac GTPase-activating protein 1 OS=Homo sapiens GN=RACGAP1 PE=1 SV=1	RACGAP1	12.2	12.18	12.14	12.15	12.4	12.47	12.39	12.42	12.52	12.49	12.48	12.52	12.63	12.64	12.58	12.6	28	12.43	0.01	0.24	0.81	0.95	-5.96	-0.04	-1.2	0.24	0.74	-5.39	-0.02	-0.5	0.63	0.82	-6.75
Q5TFE4	5-nucleotidase domain-containing protein 1 OS=Homo sapiens GN=NT5DC1 PE=1 SV=1	NT5DC1	12.3	12.18	12.3	12.27	12.12	12.11	12.08	12.13	12.75	12.75	12.67	12.75	12.68	12.56	12.64	12.65	21	12.43	-0.06	-2.1	0.051	0.43	-4.06	-0.04	-1.45	0.17	0.67	-5.1	-0.01	-0.45	0.66	0.84	-6.77
O60832	H/ACA ribonucleoprotein complex subunit 4 OS=Homo sapiens GN=DKC1 PE=1 SV=3	DKC1	12.12	12.18	12.06	12.07	12.19	12.24	12.21	12.12	12.65	12.65	12.72	12.59	12.73	12.77	12.76	12.66	23	12.42	0.04	1.51	0.15	0.56	-4.93	0.01	0.5	0.62	0.92	-5.97	-0.06	-2.59	0.019	0.11	-3.92
Q16401	26S proteasome non-ATPase regulatory subunit 5 OS=Homo sapiens GN=PSMD5 PE=1 SV=3	PSMD5	12.08	11.98	12.05	12.11	12.02	11.98	11.97	12.08	12.86	12.86	12.75	12.89	12.83	12.69	12.78	12.85	22	12.42	-0.07	-2.51	0.022	0.35	-3.34	-0.06	-2.27	0.037	0.47	-3.85	0.04	1.38	0.19	0.44	-5.93
Q02241	Kinesin-like protein KIF23 OS=Homo sapiens GN=KIF23 PE=1 SV=3	KIF23	12.13	12.09	12.05	12.13	12.34	12.43	12.36	12.35	12.5	12.48	12.5	12.61	12.69	12.64	12.63	12.68	39	12.42	-0.01	-0.23	0.82	0.95	-5.96	-0.03	-0.84	0.41	0.84	-5.74	0.03	0.76	0.46	0.72	-6.58
Q6PI48	Aspartate--tRNA ligase, mitochondrial OS=Homo sapiens GN=DARS2 PE=1 SV=1	DARS2	12.34	12.42	12.34	12.32	12.25	12.32	12.3	12.25	12.47	12.52	12.55	12.49	12.5	12.61	12.51	12.48	26	12.42	0.08	2.84	0.011	0.3	-2.75	0.04	1.35	0.2	0.7	-5.23	0	-0.15	0.88	0.95	-6.87
P30038	Delta-1-pyrroline-5-carboxylate dehydrogenase, mitochondrial OS=Homo sapiens GN=ALDH4A1 PE=1 SV=3	ALDH4A1	12.11	12.18	12.15	12.27	12.07	12.06	12.05	12.13	12.7	12.68	12.78	12.77	12.65	12.66	12.68	12.69	27	12.41	0.01	0.42	0.68	0.9	-5.9	0.03	1.13	0.27	0.76	-5.47	0.08	3.28	0.0044	0.04	-2.51
Q08379	Golgin subfamily A member 2 OS=Homo sapiens GN=GOLGA2 PE=1 SV=3	GOLGA2	12.23	12.3	12.21	12.32	12.28	12.28	12.24	12.32	12.48	12.49	12.52	12.58	12.57	12.58	12.53	12.58	38	12.41	0.02	1.01	0.33	0.71	-5.49	-0.01	-0.63	0.54	0.89	-5.9	0.06	2.62	0.018	0.11	-3.86
P21964	Catechol O-methyltransferase OS=Homo sapiens GN=COMT PE=1 SV=2	COMT	11.99	11.87	12.02	12.14	12.08	12.05	12.02	12.21	12.82	12.84	12.73	12.96	12.77	12.6	12.68	12.85	11	12.41	-0.07	-1.52	0.15	0.56	-4.91	-0.05	-1.11	0.28	0.77	-5.49	0.13	2.56	0.022	0.12	-4.02
Q12792	Twinfilin-1 OS=Homo sapiens GN=TWF1 PE=1 SV=3	TWF1	12.39	12.3	12.35	12.42	12.28	12.27	12.24	12.33	12.49	12.54	12.45	12.6	12.5	12.42	12.46	12.54	16	12.41	-0.03	-1.27	0.22	0.63	-5.22	-0.04	-1.55	0.14	0.64	-4.97	0.06	2.44	0.026	0.14	-4.2
P25398	40S ribosomal protein S12 OS=Homo sapiens GN=RPS12 PE=1 SV=3	RPS12	11.77	11.78	11.79	11.73	11.76	11.84	11.84	11.78	13.02	13.04	13.06	13	13.09	13.05	13.08	12.96	6	12.41	0.02	0.81	0.43	0.78	-5.66	0.04	1.54	0.14	0.64	-4.98	-0.04	-1.9	0.075	0.26	-5.17
Q86Y56	Dynein assembly factor 5, axonemal OS=Homo sapiens GN=DNAAF5 PE=1 SV=4	DNAAF5	12.31	12.22	12.29	12.26	12.27	12.26	12.27	12.25	12.59	12.55	12.48	12.54	12.63	12.54	12.57	12.57	31	12.41	-0.06	-2.4	0.028	0.37	-3.54	-0.05	-1.96	0.066	0.53	-4.36	-0.05	-1.89	0.075	0.26	-5.18
Q13838	Spliceosome RNA helicase DDX39B OS=Homo sapiens GN=DDX39B PE=1 SV=1	DDX39B	11.95	12.03	11.98	12	11.96	11.99	12	12.01	12.84	12.85	12.9	12.85	12.77	12.84	12.82	12.77	8	12.41	0.04	1.89	0.076	0.48	-4.39	0.04	1.77	0.094	0.58	-4.65	0.03	1.16	0.26	0.54	-6.2
Q12904	Aminoacyl tRNA synthase complex-interacting multifunctional protein 1 OS=Homo sapiens GN=AIMP1 PE=1 SV=2	AIMP1	12.52	12.47	12.5	12.56	12.44	12.46	12.43	12.49	12.33	12.36	12.34	12.36	12.35	12.26	12.3	12.33	17	12.41	-0.02	-1.03	0.32	0.71	-5.48	-0.02	-0.75	0.46	0.86	-5.81	0.02	1.07	0.3	0.58	-6.29
Q8TCT9	Minor histocompatibility antigen H13 OS=Homo sapiens GN=HM13 PE=1 SV=1	HM13	12.09	12.12	12.09	12.1	12.12	12.07	12.14	12.15	12.75	12.72	12.71	12.74	12.65	12.71	12.66	12.7	11	12.41	0	0.17	0.87	0.97	-5.97	0	-0.01	1	1	-6.09	0.02	0.94	0.36	0.64	-6.43
P25788	Proteasome subunit alpha type-3 OS=Homo sapiens GN=PSMA3 PE=1 SV=2	PSMA3	12.17	12.12	12.13	12.12	12.02	12.02	12.02	12.04	12.8	12.82	12.74	12.79	12.73	12.64	12.68	12.7	16	12.41	-0.03	-1.27	0.22	0.63	-5.22	-0.04	-1.63	0.12	0.62	-4.85	-0.02	-0.92	0.37	0.65	-6.45
P62280	40S ribosomal protein S11 OS=Homo sapiens GN=RPS11 PE=1 SV=3	RPS11	12.19	12.35	12.17	12.16	12.15	12.18	12.24	12.17	12.57	12.65	12.63	12.58	12.66	12.65	12.68	12.56	9	12.41	0.06	1.92	0.072	0.48	-4.34	0.04	1.08	0.29	0.78	-5.52	-0.03	-0.82	0.43	0.69	-6.54
P43897	Elongation factor Ts, mitochondrial OS=Homo sapiens GN=TSFM PE=1 SV=2	TSFM	12.25	12.3	12.22	12.26	12.28	12.31	12.3	12.27	12.57	12.57	12.59	12.52	12.51	12.59	12.55	12.47	14	12.41	0.04	1.73	0.1	0.52	-4.62	0.02	0.68	0.5	0.88	-5.86	-0.02	-0.8	0.44	0.7	-6.55
P41240	Tyrosine-protein kinase CSK OS=Homo sapiens GN=CSK PE=1 SV=1	CSK	12.3	12.19	12.24	12.26	12.13	12.14	12.08	12.17	12.69	12.71	12.56	12.67	12.65	12.49	12.58	12.63	20	12.41	-0.06	-1.77	0.095	0.51	-4.56	-0.07	-2.32	0.033	0.46	-3.76	-0.01	-0.27	0.79	0.91	-6.84
Q04837	Single-stranded DNA-binding protein, mitochondrial OS=Homo sapiens GN=SSBP1 PE=1 SV=1	SSBP1	12.05	12.09	11.97	12.04	12.08	12.1	12.14	12.06	12.6	12.7	12.77	12.7	12.81	12.86	12.79	12.77	11	12.41	0.05	1.54	0.14	0.56	-4.89	0.03	1.03	0.32	0.79	-5.57	0.01	0.18	0.86	0.94	-6.86
P51532	Transcription activator BRG1 OS=Homo sapiens GN=SMARCA4 PE=1 SV=2	SMARCA4	12.25	12.31	12.21	12.17	12.36	12.42	12.39	12.29	12.57	12.52	12.54	12.44	12.51	12.55	12.51	12.4	29	12.4	0.03	0.74	0.47	0.8	-5.72	-0.01	-0.31	0.76	0.96	-6.04	-0.1	-2.76	0.013	0.09	-3.6
O43172	U4/U6 small nuclear ribonucleoprotein Prp4 OS=Homo sapiens GN=PRPF4 PE=1 SV=2	PRPF4	12.39	12.42	12.38	12.34	12.52	12.58	12.55	12.46	12.38	12.35	12.36	12.27	12.38	12.38	12.34	12.25	20	12.4	0.02	0.48	0.64	0.88	-5.87	-0.01	-0.3	0.77	0.96	-6.05	-0.09	-2.75	0.014	0.091	-3.61
O75368	SH3 domain-binding glutamic acid-rich-like protein OS=Homo sapiens GN=SH3BGRL PE=1 SV=1	SH3BGRL	11.89	11.76	11.89	12.03	11.8	11.7	11.71	11.91	12.92	12.97	12.84	13.03	13.05	12.84	12.96	13.07	8	12.4	-0.1	-2.18	0.045	0.42	-3.93	-0.07	-1.52	0.15	0.65	-5.01	0.1	2.16	0.047	0.2	-4.73
P62701	40S ribosomal protein S4, X isoform OS=Homo sapiens GN=RPS4X PE=1 SV=2	RPS4X	11.87	11.86	11.91	11.76	11.9	11.89	11.94	11.88	12.92	12.98	12.95	12.91	12.97	12.9	12.92	12.87	6	12.4	-0.01	-0.35	0.73	0.92	-5.92	0.02	0.58	0.57	0.9	-5.93	-0.06	-2.13	0.048	0.2	-4.78
P46379	Large proline-rich protein BAG6 OS=Homo sapiens GN=BAG6 PE=1 SV=2	BAG6	12.23	12.19	12.27	12.27	12.16	12.18	12.16	12.22	12.66	12.68	12.64	12.67	12.5	12.46	12.51	12.59	26	12.4	-0.01	-0.39	0.7	0.91	-5.91	0.01	0.34	0.74	0.95	-6.04	0.05	1.76	0.096	0.3	-5.39
O14818	Proteasome subunit alpha type-7 OS=Homo sapiens GN=PSMA7 PE=1 SV=1	PSMA7	12.02	11.93	11.96	11.93	11.88	11.87	11.86	11.89	12.93	12.98	12.84	12.9	12.92	12.86	12.85	12.85	10	12.4	-0.03	-1.15	0.27	0.66	-5.36	-0.06	-2.26	0.037	0.47	-3.87	-0.04	-1.71	0.1	0.32	-5.46
Q14677	Clathrin interactor 1 OS=Homo sapiens GN=CLINT1 PE=1 SV=1	CLINT1	12.4	12.42	12.37	12.46	12.38	12.4	12.39	12.41	12.34	12.38	12.39	12.41	12.4	12.4	12.41	12.38	21	12.4	0.02	0.91	0.37	0.75	-5.58	0.01	0.55	0.59	0.9	-5.94	0.03	1.59	0.13	0.36	-5.64
P78406	mRNA export factor OS=Homo sapiens GN=RAE1 PE=1 SV=1	RAE1	11.94	11.92	11.93	11.95	12.04	12.05	12.06	12.02	12.85	12.82	12.84	12.81	12.82	12.81	12.83	12.77	16	12.4	-0.01	-0.42	0.68	0.9	-5.9	0	0.07	0.95	0.99	-6.09	-0.02	-0.76	0.46	0.72	-6.58
Q6P1N0	Coiled-coil and C2 domain-containing protein 1A OS=Homo sapiens GN=CC2D1A PE=1 SV=1	CC2D1A	12.31	12.34	12.35	12.25	12.19	12.23	12.19	12.23	12.56	12.61	12.51	12.55	12.53	12.51	12.56	12.53	42	12.4	0.03	0.9	0.38	0.75	-5.59	0.01	0.23	0.82	0.97	-6.07	-0.01	-0.33	0.75	0.89	-6.82
Q13523	Serine/threonine-protein kinase PRP4 homolog OS=Homo sapiens GN=PRPF4B PE=1 SV=3	PRPF4B	12.09	12.16	12.07	12.11	12.19	12.21	12.2	12.21	12.62	12.63	12.67	12.62	12.64	12.67	12.64	12.6	29	12.4	0.04	1.42	0.17	0.58	-5.04	0.02	0.58	0.57	0.9	-5.93	0.01	0.19	0.85	0.94	-6.86
P46779	60S ribosomal protein L28 OS=Homo sapiens GN=RPL28 PE=1 SV=3	RPL28	12.02	12.02	12	11.94	12.01	12.02	12	11.95	12.8	12.83	12.77	12.74	12.86	12.79	12.79	12.67	10	12.39	-0.01	-0.53	0.6	0.86	-5.84	-0.03	-1.51	0.15	0.65	-5.02	-0.1	-4.45	0.00035	0.0074	-0.03
P53999	Activated RNA polymerase II transcriptional coactivator p15 OS=Homo sapiens GN=SUB1 PE=1 SV=3	SUB1	12.16	12.16	12.1	12.17	12.11	12.09	12.06	12.11	12.65	12.72	12.67	12.73	12.67	12.59	12.61	12.63	8	12.39	-0.01	-0.39	0.7	0.9	-5.91	-0.04	-1.61	0.13	0.63	-4.88	0.01	0.49	0.63	0.82	-6.75
P24539	ATP synthase F(0) complex subunit B1, mitochondrial OS=Homo sapiens GN=ATP5F1 PE=1 SV=2	ATP5F1	12.11	12.16	12.13	12.1	12.12	12.13	12.14	12.14	12.63	12.67	12.7	12.68	12.63	12.7	12.63	12.61	10	12.39	0.05	2.01	0.061	0.46	-4.2	0.03	1.26	0.23	0.73	-5.33	0.01	0.47	0.65	0.84	-6.76
P30876	DNA-directed RNA polymerase II subunit RPB2 OS=Homo sapiens GN=POLR2B PE=1 SV=1	POLR2B	12.4	12.42	12.33	12.39	12.46	12.48	12.47	12.45	12.36	12.38	12.37	12.37	12.35	12.38	12.34	12.35	46	12.39	0.02	0.76	0.46	0.79	-5.7	-0.02	-0.63	0.54	0.89	-5.9	-0.01	-0.28	0.78	0.91	-6.84
Q12955	Ankyrin-3 OS=Homo sapiens GN=ANK3 PE=1 SV=3	ANK3	12.18	12.2	12.26	12.63	12.34	12.26	12.28	12.62	12.38	12.39	12.41	12.62	12.32	12.26	12.32	12.53	47	12.38	-0.03	-0.64	0.53	0.84	-5.79	0.01	0.3	0.77	0.96	-6.05	0.29	7.07	2.8e-06	0.00023	4.85
Q9UHB6	LIM domain and actin-binding protein 1 OS=Homo sapiens GN=LIMA1 PE=1 SV=1	LIMA1	11.87	11.91	11.95	12.42	12.18	12.2	12.25	12.53	12.47	12.4	12.52	12.71	12.62	12.59	12.59	12.83	35	12.38	-0.01	-0.23	0.82	0.95	-5.96	0.04	0.9	0.38	0.83	-5.7	0.34	7.18	3e-06	0.00024	4.82
Q9ULU4	Protein kinase C-binding protein 1 OS=Homo sapiens GN=ZMYND8 PE=1 SV=2	ZMYND8	12.38	12.51	12.47	12.62	12.49	12.61	12.59	12.73	12.2	12.24	12.27	12.27	12.11	12.19	12.12	12.27	43	12.38	0.09	2.1	0.053	0.44	-4.07	0.06	1.52	0.15	0.65	-5.01	0.17	4.13	0.00081	0.013	-0.83
Q12849	G-rich sequence factor 1 OS=Homo sapiens GN=GRSF1 PE=1 SV=3	GRSF1	12.33	12.37	12.32	12.28	12.38	12.41	12.4	12.3	12.42	12.36	12.44	12.36	12.42	12.46	12.39	12.35	21	12.38	0.01	0.57	0.58	0.85	-5.83	0	0.1	0.92	0.99	-6.09	-0.06	-2.61	0.018	0.11	-3.87
Q8TBA6	Golgin subfamily A member 5 OS=Homo sapiens GN=GOLGA5 PE=1 SV=3	GOLGA5	12.21	12.26	12.19	12.24	12.13	12.15	12.14	12.2	12.51	12.53	12.62	12.61	12.56	12.6	12.57	12.61	37	12.38	0.03	1.1	0.29	0.68	-5.41	0.03	0.95	0.36	0.81	-5.65	0.07	2.34	0.031	0.15	-4.39
P24752	Acetyl-CoA acetyltransferase, mitochondrial OS=Homo sapiens GN=ACAT1 PE=1 SV=1	ACAT1	12.18	12.27	12.19	12.25	12.14	12.15	12.16	12.18	12.62	12.62	12.69	12.67	12.46	12.53	12.51	12.52	19	12.38	0.04	1.67	0.11	0.53	-4.7	0.04	1.49	0.16	0.66	-5.05	0.06	2.27	0.037	0.17	-4.53
Q16881	Thioredoxin reductase 1, cytoplasmic OS=Homo sapiens GN=TXNRD1 PE=1 SV=3	TXNRD1	11.89	11.73	11.85	11.96	11.92	11.87	11.87	11.99	12.9	12.76	12.72	12.93	12.98	12.74	12.9	13.04	23	12.38	-0.14	-4.62	0.00024	0.081	0.68	-0.08	-2.75	0.014	0.35	-2.97	0.06	1.91	0.074	0.26	-5.15
P08708	40S ribosomal protein S17 OS=Homo sapiens GN=RPS17 PE=1 SV=2	RPS17	12.05	12.11	12.05	11.98	12.05	12.09	12.1	12.05	12.66	12.76	12.75	12.66	12.75	12.71	12.72	12.66	7	12.38	0.04	1.71	0.11	0.52	-4.66	0.03	1.1	0.29	0.77	-5.51	-0.04	-1.69	0.11	0.33	-5.49
Q14669	E3 ubiquitin-protein ligase TRIP12 OS=Homo sapiens GN=TRIP12 PE=1 SV=1	TRIP12	12.04	12.04	12.05	12.08	12.13	12.11	12.12	12.19	12.68	12.59	12.67	12.68	12.67	12.66	12.64	12.71	50	12.38	-0.03	-1.25	0.23	0.63	-5.25	-0.01	-0.42	0.68	0.93	-6	0.03	1.46	0.16	0.41	-5.82
P49756	RNA-binding protein 25 OS=Homo sapiens GN=RBM25 PE=1 SV=3	RBM25	12	12.02	11.96	11.98	12.13	12.16	12.13	12.1	12.71	12.68	12.7	12.68	12.7	12.78	12.72	12.69	27	12.38	0.02	0.85	0.41	0.77	-5.63	-0.01	-0.37	0.71	0.94	-6.02	-0.02	-0.84	0.41	0.68	-6.52
Q9H4G0	Band 4.1-like protein 1 OS=Homo sapiens GN=EPB41L1 PE=1 SV=2	EPB41L1	11.97	12.06	11.98	12.3	12.24	12.43	12.37	12.46	12.36	12.48	12.5	12.58	12.45	12.57	12.51	12.67	30	12.37	0.13	2.41	0.03	0.38	-3.57	0.08	1.55	0.14	0.64	-4.97	0.25	4.59	0.0004	0.008	-0.06
Q9UNF0	Protein kinase C and casein kinase substrate in neurons protein 2 OS=Homo sapiens GN=PACSIN2 PE=1 SV=2	PACSIN2	12.16	12.1	12.21	12.28	12.1	12.07	12.05	12.19	12.61	12.59	12.58	12.69	12.57	12.51	12.58	12.67	16	12.37	-0.04	-1.68	0.11	0.53	-4.69	-0.01	-0.24	0.82	0.97	-6.06	0.1	4.04	0.00084	0.013	-0.9
Q9NRL2	Bromodomain adjacent to zinc finger domain protein 1A OS=Homo sapiens GN=BAZ1A PE=1 SV=2	BAZ1A	12.34	12.39	12.3	12.27	12.46	12.52	12.5	12.41	12.31	12.27	12.34	12.22	12.38	12.45	12.43	12.36	53	12.37	0.03	1.42	0.17	0.58	-5.04	0.02	0.83	0.42	0.84	-5.75	-0.06	-2.38	0.029	0.15	-4.33
O75362	Zinc finger protein 217 OS=Homo sapiens GN=ZNF217 PE=1 SV=1	ZNF217	12.29	12.36	12.37	12.35	12.31	12.38	12.49	12.38	12.27	12.39	12.6	12.33	12.28	12.39	12.44	12.26	33	12.37	0.09	2.49	0.024	0.35	-3.39	0.19	4.96	0.00013	0.04	1.28	0.04	1.07	0.3	0.58	-6.29
P63208	S-phase kinase-associated protein 1 OS=Homo sapiens GN=SKP1 PE=1 SV=2	SKP1	12.25	12.19	12.22	12.24	12.2	12.16	12.16	12.21	12.51	12.48	12.45	12.51	12.64	12.55	12.58	12.53	9	12.37	-0.06	-1.78	0.093	0.51	-4.55	-0.05	-1.62	0.12	0.62	-4.87	-0.03	-0.91	0.38	0.65	-6.45
P52732	Kinesin-like protein KIF11 OS=Homo sapiens GN=KIF11 PE=1 SV=2	KIF11	12.16	12.05	12.13	11.99	12.24	12.22	12.24	12.11	12.61	12.5	12.45	12.4	12.73	12.61	12.66	12.61	51	12.36	-0.09	-3.16	0.0056	0.26	-2.14	-0.06	-2.36	0.03	0.45	-3.69	-0.16	-5.67	2.7e-05	0.0013	2.52
O94832	Unconventional myosin-Id OS=Homo sapiens GN=MYO1D PE=1 SV=2	MYO1D	12.44	12.45	12.43	12.5	12.31	12.32	12.34	12.44	12.37	12.37	12.37	12.4	12.24	12.26	12.25	12.34	35	12.36	0.01	0.57	0.57	0.85	-5.82	0.01	0.4	0.7	0.93	-6.01	0.08	4.03	0.00087	0.013	-0.93
Q13451	Peptidyl-prolyl cis-trans isomerase FKBP5 OS=Homo sapiens GN=FKBP5 PE=1 SV=2	FKBP5	12.12	12.09	12.09	12.01	12.03	12.03	12.04	12	12.71	12.69	12.69	12.67	12.72	12.65	12.7	12.58	29	12.36	-0.03	-1.35	0.19	0.6	-5.13	-0.02	-0.71	0.49	0.87	-5.84	-0.08	-3.54	0.0025	0.028	-1.98
Q96PZ0	Pseudouridylate synthase 7 homolog OS=Homo sapiens GN=PUS7 PE=1 SV=2	PUS7	12.15	12.08	12.11	12.05	12.11	12.18	12.14	12.07	12.58	12.62	12.63	12.55	12.64	12.61	12.64	12.52	28	12.36	0	0.05	0.96	0.99	-5.98	0.01	0.33	0.74	0.95	-6.04	-0.07	-3.21	0.0052	0.046	-2.68
P62266	40S ribosomal protein S23 OS=Homo sapiens GN=RPS23 PE=1 SV=3	RPS23	12.37	12.34	12.34	12.25	12.36	12.39	12.38	12.3	12.34	12.42	12.41	12.34	12.43	12.37	12.38	12.31	6	12.36	0.01	0.36	0.72	0.91	-5.92	0.01	0.22	0.83	0.97	-6.07	-0.07	-3.05	0.0071	0.059	-2.99
P13797	Plastin-3 OS=Homo sapiens GN=PLS3 PE=1 SV=4	PLS3	12.24	12.16	12.28	12.33	12.23	12.13	12.13	12.27	12.51	12.5	12.43	12.6	12.54	12.39	12.49	12.6	25	12.36	-0.08	-2.94	0.0091	0.3	-2.56	-0.05	-1.61	0.13	0.63	-4.89	0.07	2.4	0.028	0.14	-4.27
O15347	High mobility group protein B3 OS=Homo sapiens GN=HMGB3 PE=1 SV=4	HMGB3	12.22	12.15	12.21	12.26	12.21	12.2	12.14	12.2	12.59	12.6	12.57	12.57	12.47	12.42	12.49	12.39	6	12.36	-0.03	-0.92	0.37	0.74	-5.57	-0.02	-0.68	0.51	0.88	-5.86	-0.02	-0.61	0.55	0.78	-6.69
Q3LXA3	Triokinase/FMN cyclase OS=Homo sapiens GN=TKFC PE=1 SV=2	TKFC	11.99	11.91	12	12	11.79	11.74	11.74	11.86	12.89	12.92	12.8	12.89	12.83	12.74	12.76	12.83	19	12.36	-0.05	-1.5	0.15	0.57	-4.94	-0.05	-1.55	0.14	0.64	-4.97	0.02	0.47	0.64	0.83	-6.76
P50416	Carnitine O-palmitoyltransferase 1, liver isoform OS=Homo sapiens GN=CPT1A PE=1 SV=2	CPT1A	12.04	12.11	11.98	12.11	12.1	12.08	12.08	12.17	12.53	12.52	12.54	12.6	12.67	12.7	12.6	12.72	22	12.35	0.02	0.67	0.51	0.82	-5.77	-0.03	-1.19	0.25	0.74	-5.41	0.07	2.46	0.025	0.13	-4.17
Q92522	Histone H1x OS=Homo sapiens GN=H1FX PE=1 SV=1	H1FX	12.26	12.37	12.29	12.22	12.15	12.2	12.18	12.11	12.49	12.55	12.59	12.43	12.44	12.5	12.46	12.36	11	12.35	0.07	2.84	0.011	0.3	-2.75	0.04	1.8	0.09	0.57	-4.61	-0.06	-2.5	0.023	0.13	-4.1
Q08752	Peptidyl-prolyl cis-trans isomerase D OS=Homo sapiens GN=PPID PE=1 SV=3	PPID	12.39	12.22	12.32	12.31	12.28	12.23	12.22	12.26	12.47	12.43	12.33	12.4	12.5	12.36	12.42	12.44	19	12.35	-0.1	-3.33	0.0039	0.24	-1.82	-0.09	-2.97	0.0086	0.3	-2.56	-0.06	-1.91	0.074	0.26	-5.16
Q15365	Poly(rC)-binding protein 1 OS=Homo sapiens GN=PCBP1 PE=1 SV=2	PCBP1	12.04	12.05	12.06	12.1	11.98	12	11.96	12.02	12.67	12.68	12.66	12.69	12.72	12.65	12.65	12.7	12	12.35	0	-0.18	0.86	0.96	-5.97	-0.02	-0.71	0.49	0.87	-5.84	0.03	1.08	0.3	0.57	-6.29
Q86VI3	Ras GTPase-activating-like protein IQGAP3 OS=Homo sapiens GN=IQGAP3 PE=1 SV=2	IQGAP3	12.48	12.4	12.46	12.38	12.38	12.37	12.36	12.41	12.28	12.29	12.19	12.2	12.37	12.31	12.33	12.38	54	12.35	-0.03	-0.9	0.38	0.75	-5.59	-0.04	-1.07	0.3	0.79	-5.54	-0.03	-0.88	0.39	0.67	-6.48
Q8NF37	Lysophosphatidylcholine acyltransferase 1 OS=Homo sapiens GN=LPCAT1 PE=1 SV=2	LPCAT1	12.08	12.18	12.09	11.98	11.79	11.84	11.81	11.79	12.73	12.78	12.81	12.7	12.72	12.87	12.76	12.71	16	12.35	0.09	1.42	0.18	0.58	-5.04	0.04	0.62	0.55	0.89	-5.9	-0.03	-0.55	0.59	0.8	-6.72
Q99747	Gamma-soluble NSF attachment protein OS=Homo sapiens GN=NAPG PE=1 SV=1	NAPG	12.06	12.02	12.07	12.06	11.92	11.97	11.94	11.97	12.67	12.73	12.69	12.7	12.7	12.68	12.69	12.67	14	12.35	0.01	0.52	0.61	0.86	-5.85	0.01	0.44	0.67	0.93	-6	0.01	0.48	0.64	0.83	-6.76
P63098	Calcineurin subunit B type 1 OS=Homo sapiens GN=PPP3R1 PE=1 SV=2	PPP3R1	12.06	12.01	12.07	12.11	12.04	12.03	12.02	12.05	12.66	12.71	12.64	12.66	12.69	12.63	12.66	12.6	10	12.35	-0.02	-0.8	0.43	0.78	-5.67	-0.02	-0.62	0.54	0.89	-5.9	-0.01	-0.35	0.73	0.89	-6.81
Q04760	Lactoylglutathione lyase OS=Homo sapiens GN=GLO1 PE=1 SV=4	GLO1	12.5	12.36	12.44	12.46	12.22	12.22	12.19	12.22	12.37	12.46	12.31	12.41	12.4	12.31	12.37	12.34	10	12.35	-0.03	-0.7	0.49	0.81	-5.74	-0.04	-0.92	0.37	0.82	-5.68	-0.02	-0.32	0.75	0.9	-6.82
P50552	Vasodilator-stimulated phosphoprotein OS=Homo sapiens GN=VASP PE=1 SV=3	VASP	12.15	12.14	12.21	12.19	12.16	12.14	12.15	12.2	12.59	12.65	12.62	12.6	12.45	12.42	12.46	12.39	18	12.35	0	0.07	0.95	0.99	-5.98	0.02	0.6	0.56	0.9	-5.92	0.01	0.27	0.79	0.91	-6.84
Q15363	Transmembrane emp24 domain-containing protein 2 OS=Homo sapiens GN=TMED2 PE=1 SV=1	TMED2	12.44	12.52	12.43	12.43	12.4	12.38	12.42	12.45	12.28	12.25	12.28	12.28	12.28	12.32	12.25	12.26	9	12.35	0.02	0.62	0.55	0.84	-5.8	-0.01	-0.24	0.81	0.97	-6.06	0	0.11	0.91	0.96	-6.87
Q9HC38	Glyoxalase domain-containing protein 4 OS=Homo sapiens GN=GLOD4 PE=1 SV=1	GLOD4	12.1	11.98	12.07	12.09	11.95	11.94	11.88	11.98	12.77	12.83	12.63	12.77	12.71	12.61	12.65	12.7	16	12.35	-0.04	-1.29	0.21	0.62	-5.2	-0.08	-2.31	0.034	0.46	-3.78	0	0.08	0.94	0.97	-6.87
P52789	Hexokinase-2 OS=Homo sapiens GN=HK2 PE=1 SV=2	HK2	12.06	12.01	12.04	12.5	12.32	12.43	12.44	12.6	12.2	12.15	12.21	12.36	12.48	12.45	12.46	12.7	31	12.34	0	-0.09	0.93	0.99	-5.98	0.02	0.56	0.58	0.9	-5.94	0.27	6.25	1.3e-05	0.00072	3.31
P78316	Nucleolar protein 14 OS=Homo sapiens GN=NOP14 PE=1 SV=3	NOP14	12.08	12.09	12.05	11.97	12.24	12.27	12.27	12.1	12.56	12.47	12.54	12.4	12.62	12.65	12.63	12.5	29	12.34	-0.01	-0.24	0.82	0.95	-5.96	0	-0.16	0.87	0.98	-6.08	-0.14	-5.25	6.3e-05	0.0022	1.67
Q14694	Ubiquitin carboxyl-terminal hydrolase 10 OS=Homo sapiens GN=USP10 PE=1 SV=2	USP10	12.43	12.39	12.4	12.32	12.44	12.45	12.42	12.35	12.27	12.24	12.26	12.19	12.36	12.3	12.35	12.27	25	12.34	-0.03	-1.31	0.21	0.62	-5.18	-0.02	-0.78	0.45	0.86	-5.79	-0.09	-4.23	0.00055	0.01	-0.49
P07305	Histone H1.0 OS=Homo sapiens GN=H1F0 PE=1 SV=3	H1F0	11.88	12.01	11.89	11.97	11.84	11.9	11.88	11.92	12.75	12.79	12.83	12.78	12.72	12.78	12.73	12.78	4	12.34	0.07	3.08	0.0068	0.27	-2.3	0.04	1.58	0.13	0.63	-4.92	0.06	2.62	0.018	0.11	-3.86
Q9BR76	Coronin-1B OS=Homo sapiens GN=CORO1B PE=1 SV=1	CORO1B	11.94	11.88	11.92	11.99	11.74	11.74	11.73	11.85	12.87	12.93	12.84	12.92	12.8	12.7	12.72	12.86	17	12.34	-0.02	-0.84	0.41	0.77	-5.64	-0.03	-1.17	0.26	0.75	-5.43	0.07	2.53	0.022	0.12	-4.04
Q9NP72	Ras-related protein Rab-18 OS=Homo sapiens GN=RAB18 PE=1 SV=1	RAB18	12.41	12.43	12.39	12.36	12.28	12.26	12.3	12.28	12.34	12.29	12.33	12.32	12.36	12.4	12.37	12.38	12	12.34	0	-0.11	0.91	0.98	-5.98	0	-0.06	0.95	0.99	-6.09	-0.01	-0.37	0.72	0.88	-6.81
O75347	Tubulin-specific chaperone A OS=Homo sapiens GN=TBCA PE=1 SV=3	TBCA	11.83	11.76	11.77	11.82	11.58	11.51	11.53	11.61	13.01	13.08	12.91	13.05	13.04	12.94	13	13.04	11	12.34	-0.04	-0.8	0.44	0.78	-5.67	-0.06	-1.27	0.22	0.73	-5.31	0.01	0.25	0.81	0.92	-6.84
Q9BRK5	45 kDa calcium-binding protein OS=Homo sapiens GN=SDF4 PE=1 SV=1	SDF4	11.74	11.82	11.73	11.79	11.74	11.87	11.86	11.72	12.82	12.85	12.91	12.83	12.98	12.99	12.9	12.95	15	12.34	0.06	1.75	0.097	0.51	-4.59	0.03	0.91	0.37	0.82	-5.69	0	0.08	0.94	0.97	-6.87
Q9NVI1	Fanconi anemia group I protein OS=Homo sapiens GN=FANCI PE=1 SV=4	FANCI	12.09	12.04	12.03	11.92	12.14	12.19	12.14	12.04	12.6	12.62	12.59	12.47	12.68	12.62	12.59	12.55	40	12.33	-0.01	-0.42	0.68	0.9	-5.9	-0.04	-1.66	0.12	0.62	-4.82	-0.13	-5.45	4.3e-05	0.0017	2.06
P27635	60S ribosomal protein L10 OS=Homo sapiens GN=RPL10 PE=1 SV=4	RPL10	12.15	12.1	12.23	12.12	12.16	12.17	12.21	12.15	12.52	12.52	12.49	12.44	12.56	12.5	12.54	12.45	5	12.33	-0.02	-0.97	0.34	0.73	-5.53	0.02	0.88	0.39	0.83	-5.71	-0.06	-2.37	0.03	0.15	-4.33
Q8WXX5	DnaJ homolog subfamily C member 9 OS=Homo sapiens GN=DNAJC9 PE=1 SV=1	DNAJC9	12.14	12.02	12.08	12.08	12.15	12.12	12.08	12.12	12.58	12.57	12.51	12.55	12.61	12.53	12.58	12.52	13	12.33	-0.06	-2.42	0.027	0.37	-3.5	-0.06	-2.44	0.026	0.42	-3.54	-0.05	-2.16	0.045	0.19	-4.72
P49589	Cysteine--tRNA ligase, cytoplasmic OS=Homo sapiens GN=CARS PE=1 SV=3	CARS	12.3	12.24	12.34	12.33	12.32	12.3	12.28	12.35	12.34	12.38	12.31	12.37	12.38	12.28	12.38	12.42	29	12.33	-0.04	-1.35	0.19	0.6	-5.13	-0.01	-0.29	0.78	0.96	-6.05	0.03	1.23	0.24	0.51	-6.12
Q8TBX8	Phosphatidylinositol 5-phosphate 4-kinase type-2 gamma OS=Homo sapiens GN=PIP4K2C PE=1 SV=3	PIP4K2C	12.42	12.36	12.39	12.33	12.22	12.22	12.2	12.21	12.45	12.48	12.32	12.39	12.34	12.23	12.27	12.29	16	12.32	-0.03	-1.14	0.27	0.66	-5.36	-0.06	-2.12	0.049	0.51	-4.1	-0.05	-1.74	0.1	0.31	-5.42
P61758	Prefoldin subunit 3 OS=Homo sapiens GN=VBP1 PE=1 SV=3	VBP1	12.45	12.32	12.37	12.37	12.26	12.23	12.22	12.24	12.34	12.39	12.27	12.28	12.41	12.31	12.34	12.31	14	12.32	-0.05	-1.4	0.18	0.59	-5.07	-0.07	-1.75	0.099	0.59	-4.69	-0.07	-1.7	0.11	0.33	-5.49
Q9NQR4	Omega-amidase NIT2 OS=Homo sapiens GN=NIT2 PE=1 SV=1	NIT2	12.1	12.02	12.1	12.11	11.91	11.91	11.89	11.97	12.66	12.71	12.63	12.68	12.63	12.56	12.63	12.62	15	12.32	-0.03	-0.85	0.41	0.77	-5.63	-0.01	-0.45	0.66	0.93	-5.99	0.02	0.63	0.53	0.77	-6.67
O60271	C-Jun-amino-terminal kinase-interacting protein 4 OS=Homo sapiens GN=SPAG9 PE=1 SV=4	SPAG9	12.19	12.1	12.15	12.2	12.05	11.98	12	12.08	12.6	12.51	12.5	12.62	12.57	12.47	12.54	12.57	42	12.32	-0.09	-3.07	0.0069	0.27	-2.31	-0.05	-1.89	0.076	0.55	-4.47	0.02	0.58	0.57	0.79	-6.7
P68036	Ubiquitin-conjugating enzyme E2 L3 OS=Homo sapiens GN=UBE2L3 PE=1 SV=1	UBE2L3	12.02	11.89	11.97	12.03	11.88	11.86	11.83	11.9	12.77	12.79	12.64	12.74	12.75	12.59	12.69	12.71	7	12.32	-0.08	-2.28	0.036	0.39	-3.75	-0.08	-2.32	0.033	0.46	-3.76	-0.01	-0.4	0.7	0.86	-6.8
Q9NU22	Midasin OS=Homo sapiens GN=MDN1 PE=1 SV=2	MDN1	12.3	12.32	12.24	12.2	12.41	12.45	12.4	12.31	12.26	12.2	12.27	12.15	12.37	12.41	12.37	12.29	110	12.31	0.01	0.28	0.78	0.93	-5.94	-0.01	-0.65	0.52	0.88	-5.88	-0.1	-4.25	0.00053	0.0099	-0.45
Q13228	Selenium-binding protein 1 OS=Homo sapiens GN=SELENBP1 PE=1 SV=2	SELENBP1	12.23	12.14	12.24	12.37	11.88	11.78	11.78	12.03	12.56	12.69	12.57	12.78	12.46	12.37	12.42	12.58	21	12.31	-0.04	-0.85	0.41	0.77	-5.64	-0.03	-0.68	0.51	0.88	-5.86	0.16	3.34	0.0044	0.041	-2.48
Q9UJS0	Calcium-binding mitochondrial carrier protein Aralar2 OS=Homo sapiens GN=SLC25A13 PE=1 SV=2	SLC25A13	11.99	12	11.96	12.04	12.1	12.07	12.08	12.13	12.56	12.56	12.6	12.64	12.51	12.57	12.52	12.56	22	12.31	0.01	0.25	0.8	0.95	-5.95	0	0.02	0.98	1	-6.09	0.05	1.67	0.11	0.34	-5.53
Q86U86	Protein polybromo-1 OS=Homo sapiens GN=PBRM1 PE=1 SV=1	PBRM1	12.1	12.14	12.13	12.15	12.12	12.14	12.12	12.16	12.49	12.5	12.56	12.51	12.44	12.46	12.44	12.46	59	12.31	0.02	0.94	0.36	0.74	-5.56	0.02	1.06	0.31	0.79	-5.55	0.03	1.35	0.2	0.46	-5.97
Q9Y696	Chloride intracellular channel protein 4 OS=Homo sapiens GN=CLIC4 PE=1 SV=4	CLIC4	12.21	12.12	12.26	12.24	12.07	12.08	12.06	12.12	12.47	12.56	12.54	12.56	12.45	12.34	12.47	12.43	14	12.31	-0.02	-0.82	0.43	0.78	-5.66	0.03	1.08	0.29	0.78	-5.52	0.04	1.27	0.22	0.49	-6.07
Q96HS1	Serine/threonine-protein phosphatase PGAM5, mitochondrial OS=Homo sapiens GN=PGAM5 PE=1 SV=2	PGAM5	11.82	11.82	11.78	11.78	11.91	11.93	11.91	11.89	12.76	12.73	12.78	12.76	12.74	12.82	12.76	12.72	12	12.31	0.02	0.61	0.55	0.84	-5.8	0	0.11	0.92	0.99	-6.09	-0.02	-0.75	0.46	0.72	-6.59
Q9UBF2	Coatomer subunit gamma-2 OS=Homo sapiens GN=COPG2 PE=1 SV=1	COPG2	12.25	12.2	12.32	12.22	12.07	12.1	12.09	12.11	12.5	12.55	12.48	12.49	12.36	12.39	12.39	12.38	30	12.31	0.02	0.59	0.56	0.85	-5.81	0.03	1.02	0.32	0.8	-5.59	0.01	0.33	0.75	0.89	-6.82
P30533	Alpha-2-macroglobulin receptor-associated protein OS=Homo sapiens GN=LRPAP1 PE=1 SV=1	LRPAP1	11.85	11.91	11.77	11.9	11.8	11.81	11.85	11.81	12.73	12.75	12.83	12.74	12.79	12.87	12.77	12.75	19	12.31	0.04	1.3	0.21	0.62	-5.19	0.01	0.44	0.66	0.93	-5.99	0.01	0.27	0.79	0.91	-6.84
Q96FW1	Ubiquitin thioesterase OTUB1 OS=Homo sapiens GN=OTUB1 PE=1 SV=2	OTUB1	12.03	11.92	12.03	12.02	11.86	11.83	11.82	11.89	12.8	12.78	12.66	12.8	12.71	12.56	12.63	12.69	12	12.31	-0.08	-2.64	0.017	0.33	-3.13	-0.07	-2.27	0.036	0.47	-3.84	0	-0.11	0.92	0.96	-6.87
P04040	Catalase OS=Homo sapiens GN=CAT PE=1 SV=3	CAT	12.09	12.11	12.07	12.23	12.01	11.98	11.96	12.12	12.52	12.52	12.51	12.63	12.49	12.48	12.45	12.55	26	12.3	0	-0.23	0.82	0.95	-5.96	-0.03	-1.46	0.16	0.67	-5.09	0.1	4.87	0.00014	0.0041	0.87
O95425	Supervillin OS=Homo sapiens GN=SVIL PE=1 SV=2	SVIL	12.42	12.47	12.37	12.29	12.34	12.42	12.37	12.21	12.21	12.22	12.25	12.08	12.31	12.35	12.31	12.24	55	12.3	0.05	1.29	0.21	0.62	-5.19	0.01	0.21	0.83	0.97	-6.07	-0.11	-3.04	0.0075	0.061	-3.03
P49711	Transcriptional repressor CTCF OS=Homo sapiens GN=CTCF PE=1 SV=1	CTCF	11.99	12.08	12.03	12.03	11.92	12.16	12.13	12.08	12.53	12.57	12.58	12.55	12.49	12.61	12.56	12.53	22	12.3	0.12	4.21	0.00059	0.099	-0.12	0.09	3.24	0.0048	0.24	-2.03	0.06	2.21	0.041	0.18	-4.64
P08240	Signal recognition particle receptor subunit alpha OS=Homo sapiens GN=SRPRA PE=1 SV=2	SRPRA	12	12.02	11.98	11.99	12.02	12.06	12.06	11.98	12.56	12.51	12.55	12.48	12.64	12.69	12.64	12.59	26	12.3	0.02	0.72	0.48	0.81	-5.73	0	0.13	0.9	0.98	-6.08	-0.04	-1.64	0.12	0.34	-5.57
Q9UL25	Ras-related protein Rab-21 OS=Homo sapiens GN=RAB21 PE=1 SV=3	RAB21	12.04	12.02	12.02	12.03	12.04	12.01	12.03	12.02	12.59	12.54	12.57	12.57	12.59	12.58	12.56	12.57	8	12.3	-0.03	-1.4	0.18	0.59	-5.07	-0.02	-1.09	0.29	0.77	-5.51	-0.02	-0.93	0.37	0.64	-6.44
Q12874	Splicing factor 3A subunit 3 OS=Homo sapiens GN=SF3A3 PE=1 SV=1	SF3A3	12.19	12.25	12.2	12.24	12.25	12.3	12.29	12.29	12.34	12.36	12.4	12.35	12.35	12.37	12.35	12.32	21	12.3	0.03	1.4	0.18	0.59	-5.07	0.02	0.96	0.35	0.81	-5.65	0.02	0.63	0.54	0.77	-6.67
P31949	Protein S100-A11 OS=Homo sapiens GN=S100A11 PE=1 SV=2	S100A11	11.99	11.91	11.92	12.06	11.7	11.61	11.59	11.72	12.71	12.83	12.65	12.83	12.9	12.75	12.8	12.86	6	12.3	-0.05	-0.57	0.58	0.85	-5.82	-0.09	-0.96	0.36	0.81	-5.64	0.04	0.49	0.64	0.83	-6.75
P54819	Adenylate kinase 2, mitochondrial OS=Homo sapiens GN=AK2 PE=1 SV=2	AK2	12.33	12.38	12.3	12.38	12.33	12.34	12.35	12.34	12.23	12.21	12.23	12.17	12.29	12.35	12.3	12.24	13	12.3	0.02	0.84	0.41	0.77	-5.64	0	0.1	0.92	0.99	-6.09	-0.01	-0.42	0.68	0.86	-6.79
Q99590	Protein SCAF11 OS=Homo sapiens GN=SCAF11 PE=1 SV=2	SCAF11	12.11	12.14	12.09	12.14	12.16	12.19	12.17	12.14	12.4	12.44	12.44	12.37	12.46	12.52	12.45	12.52	32	12.3	0.04	1.72	0.1	0.52	-4.63	0	0.14	0.89	0.98	-6.08	0.01	0.27	0.79	0.91	-6.84
O75691	Small subunit processome component 20 homolog OS=Homo sapiens GN=UTP20 PE=1 SV=3	UTP20	12.2	12.23	12.19	12.04	12.46	12.48	12.47	12.24	12.3	12.18	12.25	12.11	12.37	12.41	12.42	12.23	71	12.29	-0.01	-0.18	0.86	0.96	-5.97	0	-0.08	0.94	0.99	-6.09	-0.17	-5.54	3.6e-05	0.0015	2.25
P61353	60S ribosomal protein L27 OS=Homo sapiens GN=RPL27 PE=1 SV=2	RPL27	12.01	12.06	11.94	11.95	11.99	12.03	12.02	11.98	12.58	12.62	12.56	12.54	12.62	12.59	12.6	12.51	6	12.29	0.03	1.09	0.29	0.69	-5.41	-0.02	-0.82	0.42	0.84	-5.76	-0.05	-2.38	0.029	0.15	-4.32
Q92667	A-kinase anchor protein 1, mitochondrial OS=Homo sapiens GN=AKAP1 PE=1 SV=1	AKAP1	12.1	12.1	12.07	12.07	12.3	12.37	12.32	12.29	12.34	12.25	12.28	12.2	12.47	12.52	12.49	12.47	32	12.29	0.01	0.37	0.72	0.91	-5.92	-0.01	-0.42	0.68	0.93	-6	-0.04	-1.82	0.086	0.29	-5.29
Q9UNH7	Sorting nexin-6 OS=Homo sapiens GN=SNX6 PE=1 SV=1	SNX6	12.27	12.16	12.23	12.28	12.03	12	12.01	12.11	12.47	12.49	12.39	12.51	12.44	12.31	12.38	12.48	19	12.29	-0.06	-1.85	0.082	0.49	-4.45	-0.05	-1.33	0.2	0.71	-5.25	0.04	1.28	0.22	0.48	-6.06
Q99733	Nucleosome assembly protein 1-like 4 OS=Homo sapiens GN=NAP1L4 PE=1 SV=1	NAP1L4	12.15	12.08	12.13	12.19	12.03	12	11.98	12.08	12.51	12.54	12.42	12.54	12.52	12.46	12.48	12.54	15	12.29	-0.03	-0.98	0.34	0.72	-5.52	-0.05	-1.52	0.15	0.65	-5.01	0.04	1.21	0.24	0.51	-6.14
P62820	Ras-related protein Rab-1A OS=Homo sapiens GN=RAB1A PE=1 SV=3	RAB1A	11.99	11.97	11.98	12.02	11.9	11.92	11.96	12	12.64	12.63	12.6	12.6	12.6	12.6	12.6	12.58	6	12.29	0	-0.12	0.9	0.98	-5.98	0	0.21	0.83	0.97	-6.07	0.02	0.81	0.43	0.7	-6.54
Q14137	Ribosome biogenesis protein BOP1 OS=Homo sapiens GN=BOP1 PE=1 SV=2	BOP1	11.93	11.98	11.89	11.85	12.09	12.11	12.09	11.99	12.57	12.47	12.52	12.45	12.67	12.69	12.62	12.51	28	12.28	-0.01	-0.21	0.84	0.95	-5.96	-0.04	-1.41	0.18	0.68	-5.14	-0.12	-4.4	0.00039	0.0079	-0.14
Q86VM9	Zinc finger CCCH domain-containing protein 18 OS=Homo sapiens GN=ZC3H18 PE=1 SV=2	ZC3H18	12.05	12.07	11.99	12.01	12.16	12.21	12.15	12.13	12.47	12.44	12.47	12.39	12.5	12.53	12.52	12.42	22	12.28	0.02	0.54	0.59	0.86	-5.84	-0.01	-0.46	0.65	0.92	-5.99	-0.06	-2.16	0.045	0.19	-4.72
O75822	Eukaryotic translation initiation factor 3 subunit J OS=Homo sapiens GN=EIF3J PE=1 SV=2	EIF3J	12.02	11.94	11.97	11.97	11.96	11.99	11.98	11.95	12.59	12.53	12.52	12.56	12.67	12.58	12.67	12.56	14	12.28	-0.05	-1.81	0.089	0.5	-4.51	-0.03	-0.95	0.36	0.81	-5.65	-0.05	-1.9	0.074	0.26	-5.16
Q14651	Plastin-1 OS=Homo sapiens GN=PLS1 PE=1 SV=2	PLS1	12.27	12.25	12.31	12.35	12.14	12.15	12.16	12.2	12.26	12.29	12.3	12.3	12.37	12.31	12.36	12.41	22	12.28	-0.01	-0.2	0.85	0.96	-5.97	0.02	0.58	0.57	0.9	-5.93	0.06	1.45	0.17	0.41	-5.84
Q7KZ85	Transcription elongation factor SPT6 OS=Homo sapiens GN=SUPT6H PE=1 SV=2	SUPT6H	12.24	12.26	12.22	12.26	12.36	12.33	12.31	12.31	12.28	12.28	12.27	12.24	12.31	12.31	12.28	12.28	57	12.28	0	0.01	0.99	1	-5.98	-0.02	-1.07	0.3	0.78	-5.54	-0.03	-1.25	0.23	0.5	-6.09
Q15942	Zyxin OS=Homo sapiens GN=ZYX PE=1 SV=1	ZYX	11.84	11.7	11.96	11.92	11.81	11.77	11.87	11.88	12.66	12.52	12.67	12.69	12.84	12.67	12.88	12.73	17	12.28	-0.12	-2.85	0.012	0.3	-2.76	0.06	1.39	0.18	0.69	-5.17	0.02	0.39	0.7	0.87	-6.8
P61026	Ras-related protein Rab-10 OS=Homo sapiens GN=RAB10 PE=1 SV=1	RAB10	12.19	12.18	12.17	12.16	12.15	12.08	12.11	12.16	12.42	12.38	12.41	12.44	12.45	12.45	12.38	12.43	12	12.28	-0.03	-1.15	0.27	0.66	-5.35	-0.03	-1.39	0.18	0.69	-5.17	-0.01	-0.22	0.83	0.93	-6.85
Q96I24	Far upstream element-binding protein 3 OS=Homo sapiens GN=FUBP3 PE=1 SV=2	FUBP3	12.12	12.11	12.13	12.13	12.1	12.13	12.15	12.13	12.45	12.44	12.45	12.42	12.41	12.47	12.47	12.4	22	12.28	0.02	0.81	0.43	0.78	-5.67	0.03	1.37	0.19	0.69	-5.2	0	-0.15	0.88	0.95	-6.87
Q99575	Ribonucleases P/MRP protein subunit POP1 OS=Homo sapiens GN=POP1 PE=1 SV=2	POP1	12.08	12.08	12.07	12.01	12.02	12.14	12.1	12.01	12.49	12.46	12.47	12.39	12.47	12.55	12.54	12.4	30	12.27	0.04	1.57	0.13	0.54	-4.84	0.03	1.15	0.27	0.76	-5.46	-0.06	-2.59	0.019	0.11	-3.92
Q12768	WASH complex subunit strumpellin OS=Homo sapiens GN=KIAA0196 PE=1 SV=1	KIAA0196	12.27	12.22	12.25	12.28	12.16	12.16	12.18	12.25	12.39	12.41	12.36	12.42	12.25	12.2	12.24	12.33	41	12.27	-0.02	-0.86	0.4	0.76	-5.63	-0.01	-0.4	0.7	0.93	-6.01	0.05	2.07	0.054	0.21	-4.87
Q96JB5	CDK5 regulatory subunit-associated protein 3 OS=Homo sapiens GN=CDK5RAP3 PE=1 SV=2	CDK5RAP3	11.98	12.06	12	12.06	12.03	12.01	12.03	12.05	12.54	12.51	12.55	12.54	12.44	12.49	12.5	12.5	23	12.27	0.02	0.88	0.39	0.76	-5.61	0.02	0.88	0.39	0.83	-5.71	0.04	1.59	0.13	0.36	-5.65
P06737	Glycogen phosphorylase, liver form OS=Homo sapiens GN=PYGL PE=1 SV=4	PYGL	12.48	12.41	12.48	12.53	12.42	12.4	12.37	12.49	12	11.99	11.92	12.02	12.22	12.08	12.17	12.26	35	12.27	-0.06	-1.17	0.26	0.66	-5.33	-0.04	-0.82	0.43	0.85	-5.76	0.04	0.81	0.43	0.7	-6.54
Q99816	Tumor susceptibility gene 101 protein OS=Homo sapiens GN=TSG101 PE=1 SV=2	TSG101	12.36	12.28	12.35	12.34	12.22	12.18	12.19	12.26	12.29	12.32	12.26	12.31	12.27	12.13	12.25	12.25	15	12.27	-0.06	-2.17	0.045	0.42	-3.94	-0.02	-0.84	0.41	0.84	-5.74	0.01	0.23	0.82	0.92	-6.85
O60502	Protein O-GlcNAcase OS=Homo sapiens GN=MGEA5 PE=1 SV=2	MGEA5	12.4	12.33	12.45	12.4	12.28	12.28	12.3	12.31	12.22	12.33	12.27	12.23	12.13	12.06	12.14	12.1	31	12.27	-0.01	-0.3	0.77	0.93	-5.94	0.03	1.08	0.3	0.78	-5.53	0	-0.06	0.95	0.98	-6.88
Q9Y6E2	Basic leucine zipper and W2 domain-containing protein 2 OS=Homo sapiens GN=BZW2 PE=1 SV=1	BZW2	12.1	11.96	12.08	11.94	11.97	11.94	11.96	11.89	12.62	12.58	12.5	12.51	12.58	12.5	12.58	12.5	20	12.26	-0.07	-2.48	0.024	0.35	-3.4	-0.03	-1.2	0.25	0.74	-5.4	-0.11	-3.69	0.0018	0.022	-1.65
P22059	Oxysterol-binding protein 1 OS=Homo sapiens GN=OSBP PE=1 SV=1	OSBP	12.28	12.22	12.23	12.29	12.18	12.13	12.12	12.25	12.34	12.33	12.31	12.42	12.29	12.22	12.28	12.31	30	12.26	-0.05	-2.25	0.038	0.39	-3.8	-0.04	-1.77	0.095	0.58	-4.66	0.05	2.13	0.048	0.2	-4.78
O00151	PDZ and LIM domain protein 1 OS=Homo sapiens GN=PDLIM1 PE=1 SV=4	PDLIM1	12.14	12.09	12.19	12.27	11.97	11.99	12.03	12.08	12.42	12.38	12.45	12.51	12.46	12.36	12.42	12.41	16	12.26	-0.04	-1.21	0.24	0.64	-5.29	0.03	0.82	0.42	0.85	-5.76	0.07	2.09	0.052	0.21	-4.85
P46063	ATP-dependent DNA helicase Q1 OS=Homo sapiens GN=RECQL PE=1 SV=3	RECQL	12.07	12.02	12.03	12.09	11.96	11.96	11.95	12.01	12.51	12.57	12.56	12.6	12.48	12.41	12.46	12.47	25	12.26	-0.01	-0.59	0.57	0.85	-5.82	0	-0.15	0.88	0.98	-6.08	0.04	1.69	0.11	0.33	-5.5
Q9P265	Disco-interacting protein 2 homolog B OS=Homo sapiens GN=DIP2B PE=1 SV=3	DIP2B	12.11	12.01	12.11	12.15	12.14	12.05	12.06	12.17	12.45	12.44	12.44	12.5	12.43	12.31	12.34	12.44	43	12.26	-0.08	-2.94	0.0091	0.3	-2.56	-0.05	-1.67	0.11	0.61	-4.79	0.03	1.23	0.24	0.51	-6.12
Q13438	Protein OS-9 OS=Homo sapiens GN=OS9 PE=1 SV=1	OS9	12.14	12.17	12.11	12.18	12.08	12.09	12.08	12.1	12.39	12.36	12.41	12.39	12.38	12.43	12.38	12.42	29	12.26	0.02	0.71	0.49	0.81	-5.74	0	-0.1	0.92	0.99	-6.09	0.03	1.05	0.31	0.59	-6.32
O43252	Bifunctional 3-phosphoadenosine 5-phosphosulfate synthase 1 OS=Homo sapiens GN=PAPSS1 PE=1 SV=2	PAPSS1	12.07	11.99	12.03	12.07	11.86	11.85	11.78	11.89	12.62	12.68	12.59	12.65	12.56	12.44	12.55	12.54	24	12.26	-0.04	-1.15	0.27	0.66	-5.35	-0.04	-1.25	0.23	0.73	-5.34	0.01	0.3	0.77	0.9	-6.83
Q6P1J9	Parafibromin OS=Homo sapiens GN=CDC73 PE=1 SV=1	CDC73	12.21	12.16	12.15	12.06	12.22	12.19	12.19	12.13	12.43	12.33	12.36	12.29	12.35	12.34	12.33	12.27	27	12.25	-0.05	-2.08	0.053	0.44	-4.09	-0.05	-2.02	0.059	0.52	-4.26	-0.11	-4.89	0.00014	0.0039	0.9
Q9C0C9	(E3-independent) E2 ubiquitin-conjugating enzyme OS=Homo sapiens GN=UBE2O PE=1 SV=3	UBE2O	12.21	12.09	12.17	12.15	12.19	12.16	12.09	12.15	12.35	12.33	12.24	12.31	12.41	12.32	12.4	12.38	39	12.25	-0.06	-2.16	0.046	0.42	-3.96	-0.06	-2.18	0.044	0.49	-4	-0.04	-1.41	0.18	0.43	-5.9
P19525	Interferon-induced, double-stranded RNA-activated protein kinase OS=Homo sapiens GN=EIF2AK2 PE=1 SV=2	EIF2AK2	12.01	11.96	12	11.98	11.97	11.95	11.94	11.94	12.57	12.59	12.53	12.54	12.54	12.46	12.47	12.5	18	12.25	-0.03	-1.55	0.14	0.55	-4.88	-0.04	-1.73	0.1	0.59	-4.71	-0.03	-1.38	0.19	0.44	-5.94
Q9UBQ7	Glyoxylate reductase/hydroxypyruvate reductase OS=Homo sapiens GN=GRHPR PE=1 SV=1	GRHPR	12.17	12.12	12.18	12.2	12.01	12	11.95	12.07	12.37	12.41	12.32	12.44	12.48	12.38	12.42	12.45	12	12.25	-0.03	-0.66	0.52	0.82	-5.77	-0.04	-0.9	0.38	0.83	-5.7	0.03	0.71	0.49	0.74	-6.62
Q9NQW7	Xaa-Pro aminopeptidase 1 OS=Homo sapiens GN=XPNPEP1 PE=1 SV=3	XPNPEP1	11.96	11.84	11.94	11.94	11.84	11.83	11.8	11.87	12.69	12.69	12.53	12.67	12.66	12.53	12.6	12.66	22	12.25	-0.06	-1.94	0.068	0.47	-4.3	-0.07	-2.19	0.043	0.49	-3.99	0	-0.08	0.94	0.97	-6.87
P05026	Sodium/potassium-transporting ATPase subunit beta-1 OS=Homo sapiens GN=ATP1B1 PE=1 SV=1	ATP1B1	11.96	11.96	12.05	12.16	12.03	11.99	12.07	12.22	12.35	12.26	12.43	12.48	12.41	12.37	12.49	12.62	11	12.24	-0.04	-1.86	0.08	0.49	-4.43	0.07	3.14	0.006	0.26	-2.23	0.18	8.1	3e-07	4.9e-05	7.03
Q15185	Prostaglandin E synthase 3 OS=Homo sapiens GN=PTGES3 PE=1 SV=1	PTGES3	11.89	11.82	11.84	11.79	11.77	11.72	11.73	11.74	12.73	12.7	12.62	12.69	12.75	12.65	12.69	12.67	9	12.24	-0.06	-2.16	0.045	0.42	-3.95	-0.06	-2.2	0.042	0.49	-3.97	-0.06	-2.2	0.042	0.18	-4.65
Q99584	Protein S100-A13 OS=Homo sapiens GN=S100A13 PE=1 SV=1	S100A13	12.23	12.13	12.22	12.27	12.05	12	12	12.11	12.38	12.54	12.45	12.47	12.28	12.2	12.27	12.28	6	12.24	-0.02	-0.54	0.59	0.86	-5.84	0	-0.06	0.95	0.99	-6.09	0.05	1.35	0.19	0.45	-5.97
P53007	Tricarboxylate transport protein, mitochondrial OS=Homo sapiens GN=SLC25A1 PE=1 SV=2	SLC25A1	11.99	12.07	12.02	12	11.84	11.92	11.92	11.91	12.52	12.58	12.6	12.52	12.42	12.55	12.47	12.45	9	12.24	0.09	3.82	0.0014	0.16	-0.86	0.06	2.67	0.016	0.37	-3.13	0.03	1.18	0.26	0.53	-6.18
Q9BZJ0	Crooked neck-like protein 1 OS=Homo sapiens GN=CRNKL1 PE=1 SV=4	CRNKL1	11.89	11.94	11.89	11.84	12.03	12.04	12.02	12	12.52	12.51	12.54	12.5	12.53	12.58	12.54	12.52	28	12.24	0.02	0.87	0.4	0.76	-5.62	0.01	0.2	0.84	0.98	-6.07	-0.03	-1.04	0.31	0.59	-6.32
P49006	MARCKS-related protein OS=Homo sapiens GN=MARCKSL1 PE=1 SV=2	MARCKSL1	11.79	11.76	11.77	11.77	11.78	11.82	11.86	11.89	12.71	12.7	12.7	12.78	12.61	12.67	12.6	12.62	6	12.24	0.01	0.37	0.72	0.91	-5.92	0.01	0.27	0.79	0.96	-6.06	0.04	1.03	0.32	0.6	-6.33
P83916	Chromobox protein homolog 1 OS=Homo sapiens GN=CBX1 PE=1 SV=1	CBX1	11.9	11.95	11.85	11.93	11.94	11.97	11.94	11.94	12.52	12.55	12.61	12.6	12.55	12.59	12.52	12.54	11	12.24	0.04	1.35	0.19	0.6	-5.13	0	0.14	0.89	0.98	-6.08	0.02	0.87	0.4	0.67	-6.49
P58546	Myotrophin OS=Homo sapiens GN=MTPN PE=1 SV=2	MTPN	11.58	11.46	11.53	11.52	11.38	11.33	11.36	11.43	13.07	13.1	12.94	13.05	13.07	12.98	12.99	13	6	12.24	-0.06	-1.69	0.11	0.53	-4.68	-0.07	-2.01	0.061	0.52	-4.29	-0.03	-0.75	0.46	0.72	-6.59
Q15257	Serine/threonine-protein phosphatase 2A activator OS=Homo sapiens GN=PPP2R4 PE=1 SV=3	PPP2R4	11.84	11.73	11.82	11.83	11.79	11.72	11.69	11.79	12.78	12.8	12.64	12.83	12.7	12.58	12.62	12.7	19	12.24	-0.07	-2.21	0.041	0.41	-3.86	-0.08	-2.63	0.018	0.38	-3.21	0.01	0.32	0.75	0.89	-6.82
O75152	Zinc finger CCCH domain-containing protein 11A OS=Homo sapiens GN=ZC3H11A PE=1 SV=3	ZC3H11A	12.02	12.11	12.06	12.05	12.23	12.33	12.3	12.28	12.28	12.29	12.35	12.29	12.3	12.39	12.33	12.27	35	12.24	0.07	1.67	0.11	0.53	-4.71	0.05	1.19	0.25	0.75	-5.41	0.01	0.3	0.77	0.9	-6.83
O43237	Cytoplasmic dynein 1 light intermediate chain 2 OS=Homo sapiens GN=DYNC1LI2 PE=1 SV=1	DYNC1LI2	12.49	12.41	12.48	12.49	12.27	12.26	12.22	12.32	12.12	12.13	12.04	12.14	12.15	12.05	12.12	12.11	21	12.24	-0.05	-1.05	0.31	0.7	-5.45	-0.04	-0.99	0.34	0.8	-5.61	0.01	0.13	0.9	0.96	-6.87
Q5TH69	Brefeldin A-inhibited guanine nucleotide-exchange protein 3 OS=Homo sapiens GN=ARFGEF3 PE=1 SV=3	ARFGEF3	11.99	11.93	11.99	12.21	11.89	11.92	11.91	12.1	12.46	12.47	12.43	12.6	12.42	12.34	12.39	12.61	53	12.23	-0.03	-1.12	0.28	0.67	-5.39	-0.01	-0.45	0.66	0.93	-5.99	0.19	7.61	6.9e-07	8.7e-05	6.19
Q9UNX4	WD repeat-containing protein 3 OS=Homo sapiens GN=WDR3 PE=1 SV=1	WDR3	12.14	12.15	12.08	12.03	12.3	12.33	12.3	12.16	12.27	12.19	12.27	12.16	12.37	12.35	12.32	12.21	32	12.23	-0.02	-0.53	0.6	0.86	-5.85	-0.03	-0.91	0.38	0.82	-5.69	-0.13	-4.46	0.00034	0.0073	0
P62244	40S ribosomal protein S15a OS=Homo sapiens GN=RPS15A PE=1 SV=2	RPS15A	11.85	11.86	11.86	11.76	11.85	11.87	11.9	11.87	12.63	12.69	12.64	12.54	12.66	12.58	12.54	12.49	6	12.23	0	0.01	0.99	1	-5.98	-0.01	-0.43	0.67	0.93	-6	-0.08	-2.62	0.018	0.11	-3.86
Q92769	Histone deacetylase 2 OS=Homo sapiens GN=HDAC2 PE=1 SV=2	HDAC2	12.04	12.09	12.05	12.03	12.11	12.17	12.13	12.07	12.39	12.37	12.42	12.35	12.38	12.4	12.4	12.33	14	12.23	0.03	1.11	0.28	0.68	-5.4	0.02	0.85	0.41	0.84	-5.73	-0.03	-1.31	0.21	0.47	-6.02
Q9NWH9	SAFB-like transcription modulator OS=Homo sapiens GN=SLTM PE=1 SV=2	SLTM	12.09	12.17	12.04	12.09	12.1	12.11	12.09	12.08	12.35	12.34	12.41	12.36	12.36	12.4	12.37	12.34	32	12.23	0.03	1.17	0.26	0.66	-5.34	0.01	0.21	0.84	0.98	-6.07	-0.01	-0.25	0.81	0.92	-6.85
O00571	ATP-dependent RNA helicase DDX3X OS=Homo sapiens GN=DDX3X PE=1 SV=3	DDX3X	11.93	11.89	11.9	11.81	11.97	11.98	11.98	11.94	12.55	12.53	12.51	12.47	12.51	12.54	12.51	12.45	13	12.22	0	-0.17	0.86	0.96	-5.97	-0.01	-0.45	0.66	0.93	-5.99	-0.07	-2.74	0.014	0.092	-3.63
Q9Y5X3	Sorting nexin-5 OS=Homo sapiens GN=SNX5 PE=1 SV=1	SNX5	12.19	12.07	12.23	12.1	12.1	12.03	12.06	12.06	12.43	12.44	12.34	12.34	12.36	12.24	12.29	12.29	18	12.22	-0.07	-2.4	0.028	0.37	-3.54	-0.04	-1.25	0.23	0.73	-5.35	-0.07	-2.32	0.033	0.16	-4.43
P43487	Ran-specific GTPase-activating protein OS=Homo sapiens GN=RANBP1 PE=1 SV=1	RANBP1	12.12	12.04	12.09	12.07	12.1	12.05	12.04	12.07	12.37	12.43	12.27	12.39	12.44	12.35	12.35	12.34	8	12.22	-0.04	-1.33	0.2	0.61	-5.15	-0.07	-2.37	0.03	0.44	-3.66	-0.04	-1.39	0.18	0.44	-5.92
Q07020	60S ribosomal protein L18 OS=Homo sapiens GN=RPL18 PE=1 SV=2	RPL18	11.82	11.95	11.79	11.8	11.84	11.86	11.86	11.8	12.53	12.61	12.61	12.57	12.66	12.62	12.65	12.54	6	12.22	0.04	1.48	0.16	0.57	-4.97	0.01	0.36	0.72	0.94	-6.03	-0.04	-1.19	0.25	0.53	-6.17
P57740	Nuclear pore complex protein Nup107 OS=Homo sapiens GN=NUP107 PE=1 SV=1	NUP107	12.12	12.12	12.09	12.07	12.23	12.23	12.21	12.21	12.31	12.3	12.26	12.27	12.29	12.28	12.26	12.28	37	12.22	-0.01	-0.17	0.86	0.96	-5.97	-0.03	-1.13	0.27	0.76	-5.47	-0.03	-0.95	0.35	0.63	-6.41
P07355	Annexin A2 OS=Homo sapiens GN=ANXA2 PE=1 SV=2	ANXA2	11.59	11.56	11.62	11.56	11.44	11.43	11.47	11.51	13.03	12.94	12.92	13.04	12.84	12.78	12.88	12.88	8	12.22	-0.05	-1.8	0.09	0.5	-4.52	0	-0.03	0.98	1	-6.09	0.02	0.85	0.41	0.68	-6.51
P99999	Cytochrome c OS=Homo sapiens GN=CYCS PE=1 SV=2	CYCS	11.68	11.89	11.75	11.76	11.81	11.85	11.83	11.78	12.59	12.63	12.65	12.6	12.68	12.65	12.66	12.64	7	12.22	0.06	2.25	0.038	0.39	-3.8	0.03	1.19	0.25	0.74	-5.4	0.01	0.22	0.83	0.93	-6.85
P50895	Basal cell adhesion molecule OS=Homo sapiens GN=BCAM PE=1 SV=2	BCAM	12	12.16	12.1	12.28	11.85	11.9	11.9	12.12	12.23	12.36	12.38	12.44	12.33	12.42	12.33	12.48	23	12.21	0.11	2.17	0.047	0.42	-3.96	0.08	1.53	0.15	0.65	-4.99	0.23	4.54	0.00042	0.0082	-0.13
Q9H3P7	Golgi resident protein GCP60 OS=Homo sapiens GN=ACBD3 PE=1 SV=4	ACBD3	12.02	12.08	12.08	12.2	12.06	12.09	12.06	12.16	12.3	12.28	12.36	12.4	12.31	12.28	12.28	12.34	18	12.21	0.01	0.37	0.72	0.91	-5.92	0.02	0.89	0.39	0.83	-5.7	0.11	4.27	0.00051	0.0096	-0.41
Q9BX40	Protein LSM14 homolog B OS=Homo sapiens GN=LSM14B PE=1 SV=1	LSM14B	12.13	12.05	12.11	12.08	12.12	12.13	12.11	12.12	12.33	12.29	12.27	12.27	12.37	12.3	12.35	12.3	17	12.21	-0.04	-2.02	0.059	0.45	-4.17	-0.03	-1.3	0.21	0.72	-5.29	-0.05	-2.15	0.046	0.2	-4.74
Q15019	Septin-2 OS=Homo sapiens GN=SEPT2 PE=1 SV=1	SEPT2_	12.03	11.95	12.02	12.13	11.93	11.92	11.91	12.02	12.48	12.5	12.42	12.5	12.43	12.32	12.37	12.44	17	12.21	-0.05	-1.75	0.098	0.51	-4.59	-0.04	-1.49	0.15	0.66	-5.04	0.05	2.01	0.06	0.23	-4.98
P30042	ES1 protein homolog, mitochondrial OS=Homo sapiens GN=C21orf33 PE=1 SV=3	C21orf33	12.02	12.1	12.01	12.11	12.02	12	12.01	12.08	12.34	12.36	12.43	12.38	12.38	12.43	12.35	12.37	9	12.21	0.03	1.21	0.24	0.64	-5.29	0.01	0.4	0.69	0.93	-6.01	0.05	1.8	0.089	0.29	-5.32
Q01650	Large neutral amino acids transporter small subunit 1 OS=Homo sapiens GN=SLC7A5 PE=1 SV=2	SLC7A5	11.74	11.63	11.57	11.64	11.52	11.52	11.51	11.68	12.75	12.66	12.76	12.88	12.83	12.8	12.85	13.02	7	12.21	-0.06	-1.08	0.3	0.69	-5.43	-0.04	-0.74	0.47	0.87	-5.82	0.09	1.72	0.11	0.33	-5.45
O95861	3(2),5-bisphosphate nucleotidase 1 OS=Homo sapiens GN=BPNT1 PE=1 SV=1	BPNT1	12.13	12.06	12.11	12.18	11.87	11.89	11.83	11.95	12.51	12.59	12.42	12.52	12.38	12.25	12.33	12.42	19	12.21	-0.03	-0.71	0.49	0.81	-5.74	-0.05	-1.42	0.17	0.68	-5.13	0.05	1.36	0.19	0.45	-5.96
P28074	Proteasome subunit beta type-5 OS=Homo sapiens GN=PSMB5 PE=1 SV=3	PSMB5	12.06	11.97	11.99	11.96	11.92	11.91	11.9	11.89	12.49	12.54	12.48	12.53	12.49	12.4	12.45	12.46	13	12.21	-0.03	-1.34	0.2	0.6	-5.14	-0.04	-1.46	0.16	0.67	-5.09	-0.03	-1.15	0.27	0.54	-6.21
Q13492	Phosphatidylinositol-binding clathrin assembly protein OS=Homo sapiens GN=PICALM PE=1 SV=2	PICALM	12.23	12.22	12.26	12.25	12.21	12.21	12.23	12.25	12.18	12.18	12.23	12.18	12.16	12.16	12.2	12.16	15	12.21	-0.01	-0.32	0.76	0.93	-5.94	0.03	1.77	0.095	0.58	-4.66	0.02	0.79	0.44	0.7	-6.55
P51398	28S ribosomal protein S29, mitochondrial OS=Homo sapiens GN=DAP3 PE=1 SV=1	DAP3	11.84	11.89	11.8	11.85	11.91	11.93	11.96	11.88	12.54	12.54	12.57	12.47	12.53	12.62	12.51	12.52	16	12.21	0.04	1.6	0.13	0.54	-4.8	0.01	0.26	0.8	0.96	-6.06	-0.02	-0.77	0.45	0.71	-6.57
Q14764	Major vault protein OS=Homo sapiens GN=MVP PE=1 SV=4	MVP	12.64	12.63	12.7	12.57	12.07	12.06	12.1	12.11	12.22	12.37	12.28	12.26	11.83	11.83	11.86	11.84	37	12.21	0.03	0.95	0.35	0.73	-5.54	0.04	1.22	0.24	0.74	-5.37	0	0.14	0.89	0.95	-6.87
Q8TDD1	ATP-dependent RNA helicase DDX54 OS=Homo sapiens GN=DDX54 PE=1 SV=2	DDX54	11.79	11.82	11.78	11.7	11.97	11.97	11.96	11.84	12.6	12.5	12.55	12.44	12.59	12.63	12.58	12.45	30	12.2	-0.01	-0.24	0.81	0.95	-5.96	-0.02	-0.59	0.56	0.9	-5.92	-0.13	-4.11	0.00073	0.012	-0.76
P50570	Dynamin-2 OS=Homo sapiens GN=DNM2 PE=1 SV=2	DNM2	12.04	11.97	12.06	12.07	11.91	11.94	11.9	11.96	12.49	12.51	12.41	12.52	12.36	12.34	12.37	12.41	22	12.2	-0.01	-0.37	0.72	0.91	-5.92	-0.01	-0.56	0.58	0.9	-5.94	0.04	1.53	0.14	0.38	-5.73
Q14166	Tubulin--tyrosine ligase-like protein 12 OS=Homo sapiens GN=TTLL12 PE=1 SV=2	TTLL12	11.99	11.87	11.98	11.98	11.99	11.99	11.95	11.98	12.48	12.44	12.32	12.44	12.49	12.38	12.42	12.46	26	12.2	-0.07	-2.3	0.034	0.39	-3.71	-0.07	-2.31	0.034	0.46	-3.77	-0.02	-0.75	0.47	0.72	-6.59
Q9UGP8	Translocation protein SEC63 homolog OS=Homo sapiens GN=SEC63 PE=1 SV=2	SEC63	11.85	11.84	11.76	11.85	11.86	11.87	11.83	11.82	12.52	12.5	12.56	12.6	12.58	12.57	12.57	12.57	26	12.2	-0.01	-0.38	0.71	0.91	-5.91	-0.02	-0.86	0.4	0.83	-5.73	0.01	0.33	0.75	0.89	-6.82
Q6Y7W6	PERQ amino acid-rich with GYF domain-containing protein 2 OS=Homo sapiens GN=GIGYF2 PE=1 SV=1	GIGYF2	12.07	12.05	12.07	12.04	12.04	12.07	12.08	12.07	12.33	12.32	12.33	12.28	12.37	12.33	12.34	12.3	31	12.19	-0.01	-0.59	0.56	0.85	-5.81	0	-0.06	0.95	0.99	-6.09	-0.03	-1.59	0.13	0.36	-5.64
Q14165	Malectin OS=Homo sapiens GN=MLEC PE=1 SV=1	MLEC	11.89	11.93	11.87	11.84	11.91	11.87	11.88	11.88	12.55	12.46	12.49	12.49	12.46	12.51	12.45	12.47	15	12.19	-0.01	-0.45	0.66	0.89	-5.88	-0.03	-1.22	0.24	0.74	-5.37	-0.03	-1.44	0.17	0.42	-5.86
Q5VTR2	E3 ubiquitin-protein ligase BRE1A OS=Homo sapiens GN=RNF20 PE=1 SV=2	RNF20	12.07	12.06	12.08	12.03	12.18	12.16	12.17	12.15	12.32	12.3	12.3	12.26	12.27	12.22	12.26	12.23	37	12.19	-0.02	-0.7	0.49	0.81	-5.74	-0.01	-0.18	0.86	0.98	-6.08	-0.04	-1.26	0.22	0.49	-6.08
Q15003	Condensin complex subunit 2 OS=Homo sapiens GN=NCAPH PE=1 SV=3	NCAPH	12.02	11.99	12.01	12.02	12.1	12.11	12.07	12.1	12.36	12.38	12.27	12.3	12.35	12.29	12.33	12.3	25	12.19	-0.02	-0.68	0.5	0.82	-5.76	-0.04	-1.32	0.2	0.71	-5.26	-0.03	-1.04	0.31	0.59	-6.33
Q13151	Heterogeneous nuclear ribonucleoprotein A0 OS=Homo sapiens GN=HNRNPA0 PE=1 SV=1	HNRNPA0	11.64	11.7	11.68	11.64	11.74	11.8	11.82	11.77	12.64	12.68	12.74	12.59	12.63	12.71	12.65	12.53	10	12.19	0.06	1.6	0.13	0.54	-4.81	0.06	1.54	0.14	0.64	-4.97	-0.03	-0.85	0.4	0.68	-6.5
Q71RC2	La-related protein 4 OS=Homo sapiens GN=LARP4 PE=1 SV=3	LARP4	11.78	11.74	11.74	11.8	11.81	11.89	11.87	11.85	12.51	12.5	12.51	12.49	12.64	12.62	12.65	12.55	22	12.19	0.01	0.24	0.82	0.95	-5.96	0.01	0.19	0.85	0.98	-6.07	-0.01	-0.53	0.6	0.81	-6.73
Q96T88	E3 ubiquitin-protein ligase UHRF1 OS=Homo sapiens GN=UHRF1 PE=1 SV=1	UHRF1	12	12.03	11.94	11.84	12.21	12.24	12.21	12.08	12.32	12.19	12.17	12.08	12.43	12.45	12.38	12.29	26	12.18	-0.01	-0.52	0.61	0.87	-5.85	-0.06	-2.49	0.023	0.42	-3.46	-0.17	-6.42	6.1e-06	0.00041	4.01
Q71DI3	Histone H3.2 OS=Homo sapiens GN=HIST2H3A PE=1 SV=3	HIST2H3A	11.8	11.91	11.77	11.91	11.96	12.03	11.93	11.87	12.47	12.47	12.55	12.54	12.42	12.41	12.38	12.48	2	12.18	0.04	0.82	0.43	0.78	-5.66	-0.01	-0.11	0.91	0.99	-6.09	0.04	0.72	0.49	0.74	-6.61
P16144	Integrin beta-4 OS=Homo sapiens GN=ITGB4 PE=1 SV=5	ITGB4	12.18	12.17	12.28	12.21	12.21	12.12	12.21	12.24	12.25	12.1	12.24	12.19	12.1	12.09	12.07	12.16	59	12.18	-0.07	-2.17	0.044	0.41	-3.94	0.01	0.43	0.67	0.93	-6	0.01	0.47	0.65	0.84	-6.76
P82094	TATA element modulatory factor OS=Homo sapiens GN=TMF1 PE=1 SV=2	TMF1	12.27	12.29	12.2	12.28	12.26	12.3	12.25	12.26	12.07	12.04	12.06	12.07	12.14	12.15	12.13	12.16	52	12.18	0.01	0.26	0.8	0.94	-5.95	-0.03	-1.09	0.29	0.78	-5.52	0.01	0.31	0.76	0.9	-6.83
Q15286	Ras-related protein Rab-35 OS=Homo sapiens GN=RAB35 PE=1 SV=1	RAB35	11.97	11.97	11.96	11.96	11.99	11.98	12	12	12.39	12.37	12.41	12.41	12.36	12.36	12.34	12.32	10	12.18	-0.01	-0.25	0.81	0.95	-5.95	0	0.05	0.96	0.99	-6.09	-0.01	-0.3	0.77	0.9	-6.83
Q9UJU6	Drebrin-like protein OS=Homo sapiens GN=DBNL PE=1 SV=1	DBNL	12.15	12.06	12.09	12.17	12	11.98	11.96	12.02	12.32	12.34	12.21	12.35	12.34	12.26	12.3	12.31	16	12.18	-0.04	-1.33	0.2	0.61	-5.15	-0.06	-1.87	0.078	0.56	-4.5	0.01	0.3	0.77	0.91	-6.83
O15294	UDP-N-acetylglucosamine--peptide N-acetylglucosaminyltransferase 110 kDa subunit OS=Homo sapiens GN=OGT PE=1 SV=3	OGT	12.42	12.33	12.21	12.26	12.31	12.29	12.22	12.17	12.16	12.07	12	11.99	12.17	12.09	12.05	12.01	31	12.17	-0.07	-2.68	0.016	0.33	-3.04	-0.15	-5.69	2.6e-05	0.015	2.7	-0.16	-6.08	1.2e-05	0.00069	3.33
Q86SF2	N-acetylgalactosaminyltransferase 7 OS=Homo sapiens GN=GALNT7 PE=1 SV=1	GALNT7	11.94	11.97	11.94	12.08	12.08	12.08	12.07	12.19	12.23	12.2	12.24	12.31	12.33	12.35	12.31	12.38	31	12.17	0.01	0.33	0.75	0.92	-5.93	0	-0.17	0.87	0.98	-6.08	0.1	4.35	0.00043	0.0084	-0.24
Q99805	Transmembrane 9 superfamily member 2 OS=Homo sapiens GN=TM9SF2 PE=1 SV=1	TM9SF2	11.44	11.49	11.48	11.47	11.43	11.45	11.47	11.48	12.87	12.87	12.91	12.94	12.84	12.83	12.84	12.9	12	12.17	0.02	0.9	0.38	0.75	-5.59	0.03	1.51	0.15	0.65	-5.02	0.05	2.48	0.024	0.13	-4.13
Q7L2E3	Putative ATP-dependent RNA helicase DHX30 OS=Homo sapiens GN=DHX30 PE=1 SV=1	DHX30	12.01	12.05	11.97	11.96	12.09	12.12	12.12	12.01	12.32	12.3	12.35	12.24	12.28	12.33	12.27	12.22	48	12.17	0.02	0.73	0.47	0.81	-5.72	0	0.16	0.87	0.98	-6.08	-0.07	-2.25	0.038	0.17	-4.55
P11172	Uridine 5-monophosphate synthase OS=Homo sapiens GN=UMPS PE=1 SV=1	UMPS	11.99	11.87	11.93	11.91	11.93	11.89	11.88	11.92	12.5	12.44	12.33	12.43	12.49	12.36	12.42	12.42	26	12.17	-0.09	-3.31	0.0041	0.24	-1.85	-0.09	-3.31	0.0041	0.23	-1.9	-0.06	-2.18	0.044	0.19	-4.69
Q15370	Transcription elongation factor B polypeptide 2 OS=Homo sapiens GN=TCEB2 PE=1 SV=1	TCEB2	12.05	11.96	11.99	11.96	11.89	11.88	11.89	11.87	12.47	12.51	12.37	12.42	12.41	12.32	12.34	12.35	6	12.17	-0.04	-1.36	0.19	0.6	-5.11	-0.06	-2.15	0.046	0.5	-4.05	-0.05	-1.96	0.067	0.25	-5.07
Q92734	Protein TFG OS=Homo sapiens GN=TFG PE=1 SV=2	TFG	11.99	12.08	11.96	12.07	11.88	11.88	11.86	11.93	12.43	12.44	12.35	12.44	12.39	12.28	12.36	12.36	10	12.17	0	0	1	1	-5.98	-0.04	-1.18	0.25	0.75	-5.42	0.03	0.96	0.35	0.63	-6.41
Q01780	Exosome component 10 OS=Homo sapiens GN=EXOSC10 PE=1 SV=2	EXOSC10	12.13	12.17	12.13	12.12	12.27	12.3	12.29	12.27	12.18	12.12	12.14	12.1	12.11	12.15	12.12	12.09	40	12.17	0.01	0.43	0.67	0.9	-5.89	0	-0.05	0.96	0.99	-6.09	-0.02	-0.71	0.49	0.74	-6.62
Q86V81	THO complex subunit 4 OS=Homo sapiens GN=ALYREF PE=1 SV=3	ALYREF	11.8	11.89	11.8	11.81	11.88	11.94	11.91	11.89	12.45	12.44	12.51	12.5	12.5	12.55	12.47	12.44	8	12.17	0.05	1.65	0.12	0.54	-4.74	0.01	0.47	0.65	0.92	-5.98	0	0.04	0.97	0.99	-6.88
Q8NFC6	Biorientation of chromosomes in cell division protein 1-like 1 OS=Homo sapiens GN=BOD1L1 PE=1 SV=2	BOD1L1	12.16	12.22	12.18	12.2	12.31	12.33	12.35	12.29	12.07	12.11	12.16	12.07	12.05	12.1	12.07	12.03	82	12.17	0.04	1.12	0.28	0.67	-5.38	0.04	1.2	0.25	0.74	-5.4	0	0	1	1	-6.88
P31350	Ribonucleoside-diphosphate reductase subunit M2 OS=Homo sapiens GN=RRM2 PE=1 SV=1	RRM2	11.91	11.7	11.84	11.55	11.94	11.81	11.86	11.63	12.66	12.47	12.44	12.29	12.76	12.61	12.67	12.43	17	12.16	-0.17	-5.51	3.8e-05	0.043	2.3	-0.11	-3.74	0.0016	0.16	-1.05	-0.34	-11.25	2.5e-09	9.9e-07	11.72
P08069	Insulin-like growth factor 1 receptor OS=Homo sapiens GN=IGF1R PE=1 SV=1	IGF1R	12.29	12.34	12.26	12.08	12.22	12.27	12.24	12.03	12.15	12.18	12.24	12.01	12.06	12.18	12.13	11.9	36	12.16	0.06	2.43	0.026	0.37	-3.49	0.04	1.54	0.14	0.64	-4.97	-0.18	-7.2	1.4e-06	0.00014	5.45
P46783	40S ribosomal protein S10 OS=Homo sapiens GN=RPS10 PE=1 SV=1	RPS10	11.94	11.91	11.97	11.86	11.94	11.98	11.97	11.93	12.39	12.4	12.42	12.3	12.4	12.35	12.4	12.3	6	12.16	-0.01	-0.32	0.75	0.92	-5.93	0.02	1.02	0.32	0.8	-5.59	-0.07	-3.06	0.007	0.058	-2.97
P35237	Serpin B6 OS=Homo sapiens GN=SERPINB6 PE=1 SV=3	SERPINB6	12.36	12.28	12.36	12.37	12.11	12.15	12.1	12.23	11.99	12.17	12.04	12.14	12.03	12	12.04	12.11	19	12.16	0.03	0.66	0.52	0.82	-5.77	0.01	0.34	0.74	0.95	-6.03	0.09	2.18	0.045	0.19	-4.7
P16949	Stathmin OS=Homo sapiens GN=STMN1 PE=1 SV=3	STMN1	11.72	11.59	11.66	11.69	11.5	11.49	11.42	11.46	12.81	12.9	12.75	12.79	12.76	12.67	12.68	12.6	6	12.16	-0.04	-1.07	0.3	0.69	-5.44	-0.07	-2	0.061	0.52	-4.29	-0.06	-1.86	0.08	0.27	-5.23
P53597	Succinyl-CoA ligase [ADP/GDP-forming] subunit alpha, mitochondrial OS=Homo sapiens GN=SUCLG1 PE=1 SV=4	SUCLG1	11.98	12.04	11.98	12.02	11.94	11.98	11.96	11.99	12.37	12.33	12.35	12.37	12.31	12.38	12.3	12.33	7	12.16	0.04	1.63	0.12	0.54	-4.76	0	-0.14	0.89	0.98	-6.08	0.03	1.36	0.19	0.45	-5.95
P61313	60S ribosomal protein L15 OS=Homo sapiens GN=RPL15 PE=1 SV=2	RPL15	11.62	11.65	11.54	11.58	11.6	11.7	11.64	11.57	12.59	12.69	12.68	12.63	12.8	12.75	12.83	12.66	12	12.16	0.04	1.27	0.22	0.63	-5.22	0.02	0.54	0.6	0.91	-5.95	-0.04	-1.27	0.22	0.49	-6.08
O00767	Acyl-CoA desaturase OS=Homo sapiens GN=SCD PE=1 SV=2	SCD	11.83	12.29	12.26	11.93	12.01	12.3	12.28	12.13	12.13	12.42	12.5	12.13	11.86	12.33	12.26	11.89	10	12.16	0.38	5.06	0.00026	0.081	0.69	0.37	4.89	0.00034	0.07	0.48	0.06	0.81	0.44	0.7	-6.54
Q92973	Transportin-1 OS=Homo sapiens GN=TNPO1 PE=1 SV=2	TNPO1	11.96	11.88	11.95	11.95	11.93	11.9	11.87	11.91	12.46	12.46	12.4	12.46	12.41	12.36	12.35	12.37	19	12.16	-0.04	-1.77	0.094	0.51	-4.56	-0.05	-2.07	0.054	0.51	-4.19	-0.02	-0.78	0.44	0.71	-6.56
Q15813	Tubulin-specific chaperone E OS=Homo sapiens GN=TBCE PE=1 SV=1	TBCE	12.2	12.1	12.18	12.21	12.06	12.06	12.02	12.11	12.21	12.26	12.15	12.25	12.24	12.13	12.2	12.21	27	12.16	-0.04	-1.26	0.23	0.63	-5.23	-0.04	-1.24	0.23	0.73	-5.35	0.01	0.43	0.68	0.85	-6.78
Q9NR46	Endophilin-B2 OS=Homo sapiens GN=SH3GLB2 PE=1 SV=1	SH3GLB2	12.18	12.12	12.23	12.2	11.89	11.86	11.84	11.92	12.31	12.37	12.23	12.29	12.27	12.22	12.28	12.28	16	12.16	-0.02	-0.31	0.76	0.93	-5.94	-0.02	-0.26	0.8	0.96	-6.06	0.01	0.18	0.86	0.94	-6.86
P52565	Rho GDP-dissociation inhibitor 1 OS=Homo sapiens GN=ARHGDIA PE=1 SV=3	ARHGDIA	12.01	11.96	11.99	12.02	11.89	11.85	11.81	11.87	12.4	12.43	12.28	12.44	12.47	12.28	12.37	12.47	11	12.16	-0.06	-1.53	0.15	0.56	-4.91	-0.08	-2	0.062	0.52	-4.29	0.01	0.14	0.89	0.95	-6.87
Q99436	Proteasome subunit beta type-7 OS=Homo sapiens GN=PSMB7 PE=1 SV=1	PSMB7	11.86	11.83	11.82	11.85	11.74	11.76	11.76	11.76	12.53	12.59	12.49	12.56	12.51	12.48	12.49	12.47	9	12.16	0	0.12	0.91	0.98	-5.98	-0.02	-0.85	0.4	0.84	-5.73	0	-0.06	0.96	0.98	-6.88
P67809	Nuclease-sensitive element-binding protein 1 OS=Homo sapiens GN=YBX1 PE=1 SV=3	YBX1	12.08	12.03	12.09	12.05	12.13	12.13	12.13	12.09	12.27	12.15	12.16	12.19	12.3	12.22	12.26	12.15	5	12.15	-0.06	-2.3	0.034	0.39	-3.71	-0.03	-1.31	0.21	0.71	-5.27	-0.08	-2.94	0.0091	0.069	-3.22
Q8NFA0	Ubiquitin carboxyl-terminal hydrolase 32 OS=Homo sapiens GN=USP32 PE=1 SV=1	USP32	12.04	12.02	12.03	11.98	11.93	11.99	11.92	11.89	12.35	12.42	12.34	12.27	12.33	12.33	12.33	12.27	39	12.15	0.02	1.02	0.32	0.71	-5.49	-0.01	-0.5	0.62	0.92	-5.97	-0.06	-2.68	0.016	0.1	-3.75
P04632	Calpain small subunit 1 OS=Homo sapiens GN=CAPNS1 PE=1 SV=1	CAPNS1	11.99	11.96	12.02	12.09	11.85	11.84	11.79	11.93	12.36	12.46	12.3	12.46	12.37	12.28	12.34	12.42	8	12.15	-0.01	-0.33	0.75	0.92	-5.93	-0.03	-0.82	0.42	0.85	-5.76	0.08	2.18	0.044	0.19	-4.69
Q96TA2	ATP-dependent zinc metalloprotease YME1L1 OS=Homo sapiens GN=YME1L1 PE=1 SV=2	YME1L1	11.75	11.79	11.76	11.72	11.88	11.85	11.83	11.84	12.55	12.49	12.51	12.46	12.49	12.57	12.49	12.47	24	12.15	0.01	0.29	0.77	0.93	-5.94	-0.02	-0.67	0.51	0.88	-5.87	-0.05	-1.62	0.12	0.35	-5.59
P48634	Protein PRRC2A OS=Homo sapiens GN=PRRC2A PE=1 SV=3	PRRC2A	12.33	12.36	12.35	12.36	12.37	12.44	12.43	12.43	11.86	11.94	11.96	11.95	11.91	11.91	11.92	11.86	49	12.15	0.04	1.57	0.13	0.54	-4.84	0.05	1.7	0.11	0.6	-4.76	0.03	1.15	0.26	0.54	-6.21
O75150	E3 ubiquitin-protein ligase BRE1B OS=Homo sapiens GN=RNF40 PE=1 SV=4	RNF40	11.84	11.83	11.81	11.81	11.96	11.95	11.93	11.94	12.41	12.41	12.44	12.42	12.42	12.43	12.43	12.34	37	12.15	0	0	1	1	-5.98	-0.01	-0.18	0.86	0.98	-6.08	-0.03	-0.86	0.4	0.67	-6.5
P26440	Isovaleryl-CoA dehydrogenase, mitochondrial OS=Homo sapiens GN=IVD PE=1 SV=1	IVD	11.97	12.03	11.95	12.01	11.83	11.85	11.85	11.86	12.4	12.38	12.44	12.41	12.34	12.4	12.37	12.35	18	12.15	0.03	1.07	0.3	0.69	-5.43	0.02	0.67	0.51	0.88	-5.87	0.02	0.83	0.42	0.69	-6.53
P48637	Glutathione synthetase OS=Homo sapiens GN=GSS PE=1 SV=1	GSS	11.72	11.58	11.69	11.73	11.51	11.45	11.46	11.57	12.78	12.79	12.65	12.81	12.7	12.59	12.65	12.71	24	12.15	-0.07	-2.18	0.044	0.41	-3.92	-0.06	-1.89	0.076	0.55	-4.48	0.03	0.79	0.44	0.7	-6.55
P55209	Nucleosome assembly protein 1-like 1 OS=Homo sapiens GN=NAP1L1 PE=1 SV=1	NAP1L1	11.75	11.7	11.73	11.77	11.67	11.7	11.67	11.66	12.58	12.57	12.44	12.52	12.69	12.58	12.67	12.63	11	12.15	-0.04	-0.87	0.4	0.76	-5.62	-0.04	-1.04	0.32	0.79	-5.57	-0.03	-0.71	0.49	0.74	-6.62
Q9UBW7	Zinc finger MYM-type protein 2 OS=Homo sapiens GN=ZMYM2 PE=1 SV=1	ZMYM2	12.04	12.11	12.05	12.04	12.12	12.18	12.16	12.11	12.21	12.24	12.28	12.18	12.18	12.24	12.21	12.14	41	12.15	0.05	1.86	0.08	0.49	-4.43	0.04	1.31	0.21	0.71	-5.27	-0.02	-0.7	0.49	0.74	-6.62
P40818	Ubiquitin carboxyl-terminal hydrolase 8 OS=Homo sapiens GN=USP8 PE=1 SV=1	USP8	12.39	12.31	12.41	12.38	12.29	12.29	12.25	12.31	12.04	12.05	11.92	12.01	11.98	11.9	11.93	11.98	39	12.15	-0.04	-1.4	0.18	0.59	-5.06	-0.05	-1.6	0.13	0.63	-4.9	-0.01	-0.26	0.79	0.91	-6.84
Q9H9B4	Sideroflexin-1 OS=Homo sapiens GN=SFXN1 PE=1 SV=4	SFXN1	12.02	12.05	12	12.02	12.07	12.06	12.08	12.1	12.24	12.19	12.22	12.2	12.26	12.34	12.24	12.29	11	12.15	0.01	0.56	0.59	0.86	-5.83	-0.01	-0.54	0.59	0.9	-5.94	0.01	0.23	0.82	0.93	-6.85
P42167	Lamina-associated polypeptide 2, isoforms beta/gamma OS=Homo sapiens GN=TMPO PE=1 SV=2	TMPO	11.84	11.91	11.84	11.85	11.91	11.96	11.94	11.95	12.44	12.41	12.44	12.39	12.35	12.45	12.36	12.36	13	12.15	0.05	1.55	0.14	0.55	-4.88	0.01	0.41	0.69	0.93	-6.01	0	0.07	0.94	0.98	-6.88
Q9UGI8	Testin OS=Homo sapiens GN=TES PE=1 SV=1	TES	12.14	12.04	12.14	12.09	11.8	11.81	11.78	11.89	12.36	12.32	12.23	12.33	12.42	12.31	12.41	12.39	21	12.15	-0.06	-0.74	0.47	0.81	-5.71	-0.04	-0.5	0.62	0.92	-5.96	-0.01	-0.07	0.95	0.98	-6.88
Q9Y3C1	Nucleolar protein 16 OS=Homo sapiens GN=NOP16 PE=1 SV=2	NOP16	11.73	11.73	11.7	11.58	11.88	11.93	11.89	11.71	12.51	12.44	12.51	12.33	12.63	12.65	12.64	12.42	11	12.14	0	-0.02	0.98	1	-5.98	0	-0.2	0.85	0.98	-6.07	-0.18	-7.25	1.3e-06	0.00013	5.55
Q9UKD2	mRNA turnover protein 4 homolog OS=Homo sapiens GN=MRTO4 PE=1 SV=2	MRTO4	11.7	11.69	11.6	11.53	11.86	11.88	11.86	11.74	12.55	12.54	12.57	12.45	12.62	12.6	12.61	12.48	12	12.14	-0.01	-0.22	0.83	0.95	-5.96	-0.02	-0.7	0.49	0.87	-5.85	-0.14	-3.86	0.0013	0.017	-1.3
Q02252	Methylmalonate-semialdehyde dehydrogenase [acylating], mitochondrial OS=Homo sapiens GN=ALDH6A1 PE=1 SV=2	ALDH6A1	12.01	12.12	12.02	12.14	11.91	11.88	11.9	12	12.28	12.35	12.39	12.33	12.22	12.25	12.17	12.29	20	12.14	0.05	1.56	0.14	0.55	-4.86	0.02	0.58	0.57	0.9	-5.93	0.09	2.93	0.0093	0.07	-3.24
O75054	Immunoglobulin superfamily member 3 OS=Homo sapiens GN=IGSF3 PE=2 SV=3	IGSF3	12.26	12.32	12.23	12.16	12.11	12.14	12.1	12.14	12.24	12.21	12.17	12.2	12.01	12.02	11.98	12	30	12.14	0.02	0.56	0.58	0.85	-5.83	-0.03	-1.17	0.26	0.75	-5.44	-0.03	-1.02	0.32	0.6	-6.35
Q14151	Scaffold attachment factor B2 OS=Homo sapiens GN=SAFB2 PE=1 SV=1	SAFB2	12	12.09	12.01	12.12	12.21	12.27	12.23	12.25	12.13	12.1	12.11	12.13	12.12	12.16	12.15	12.1	22	12.14	0.04	1.04	0.31	0.7	-5.46	0.01	0.32	0.75	0.95	-6.04	0.04	0.98	0.34	0.62	-6.38
P20618	Proteasome subunit beta type-1 OS=Homo sapiens GN=PSMB1 PE=1 SV=2	PSMB1	11.77	11.7	11.75	11.78	11.66	11.68	11.68	11.69	12.57	12.61	12.56	12.6	12.55	12.51	12.55	12.52	12	12.14	-0.01	-0.58	0.57	0.85	-5.82	0	-0.12	0.9	0.99	-6.08	0.01	0.29	0.77	0.91	-6.83
P35222	Catenin beta-1 OS=Homo sapiens GN=CTNNB1 PE=1 SV=1	CTNNB1	11.96	12.02	11.95	11.93	11.97	12.07	12.07	12	12.25	12.31	12.31	12.26	12.34	12.3	12.27	12.3	25	12.14	0.05	1.74	0.1	0.52	-4.61	0.02	0.87	0.39	0.83	-5.72	-0.01	-0.25	0.81	0.92	-6.85
Q8N7H5	RNA polymerase II-associated factor 1 homolog OS=Homo sapiens GN=PAF1 PE=1 SV=2	PAF1	12.04	12.05	12.02	11.92	12.07	12.08	12.07	11.97	12.26	12.21	12.27	12.14	12.27	12.28	12.27	12.16	21	12.13	0	-0.12	0.91	0.98	-5.98	0	-0.05	0.96	0.99	-6.09	-0.11	-5.34	5.3e-05	0.0019	1.85
P06756	Integrin alpha-V OS=Homo sapiens GN=ITGAV PE=1 SV=2	ITGAV	12	12	12.03	12.16	12.2	12.18	12.21	12.32	12.08	11.93	12.11	12.15	12.16	12.13	12.16	12.24	35	12.13	-0.05	-1.84	0.082	0.49	-4.45	0.02	0.63	0.54	0.89	-5.9	0.11	3.82	0.0014	0.018	-1.37
O95373	Importin-7 OS=Homo sapiens GN=IPO7 PE=1 SV=1	IPO7	12.07	11.96	12.09	12.04	12.06	12.08	12.07	12.02	12.25	12.22	12.19	12.14	12.26	12.19	12.24	12.21	20	12.13	-0.05	-1.86	0.08	0.49	-4.43	-0.01	-0.53	0.61	0.91	-5.95	-0.06	-2.16	0.046	0.19	-4.73
Q15437	Protein transport protein Sec23B OS=Homo sapiens GN=SEC23B PE=1 SV=2	SEC23B	11.96	11.9	11.95	11.99	11.9	11.88	11.87	11.95	12.36	12.35	12.33	12.41	12.36	12.25	12.31	12.34	19	12.13	-0.05	-2.34	0.032	0.38	-3.65	-0.03	-1.3	0.21	0.72	-5.29	0.03	1.35	0.19	0.45	-5.97
Q10570	Cleavage and polyadenylation specificity factor subunit 1 OS=Homo sapiens GN=CPSF1 PE=1 SV=2	CPSF1	12.24	12.27	12.2	12.17	12.29	12.31	12.29	12.27	11.97	11.99	12.04	11.96	11.99	12.02	12.01	11.99	44	12.13	0.03	1.26	0.23	0.63	-5.24	0.01	0.59	0.56	0.9	-5.92	-0.02	-0.98	0.34	0.62	-6.39
O15231	Zinc finger protein 185 OS=Homo sapiens GN=ZNF185 PE=1 SV=3	ZNF185	12.39	12.36	12.32	12.35	11.8	11.78	11.82	11.93	12.14	12.21	12.24	12.23	12.09	12.11	12.1	12.2	36	12.13	0.02	0.15	0.88	0.97	-5.97	0.02	0.15	0.88	0.98	-6.08	0.08	0.78	0.45	0.71	-6.56
Q13162	Peroxiredoxin-4 OS=Homo sapiens GN=PRDX4 PE=1 SV=1	PRDX4	11.94	11.96	11.93	11.97	11.9	11.94	11.95	11.92	12.34	12.31	12.34	12.37	12.32	12.36	12.33	12.3	11	12.13	0.02	0.83	0.42	0.77	-5.65	0.01	0.54	0.6	0.91	-5.95	0.01	0.6	0.55	0.78	-6.69
P25787	Proteasome subunit alpha type-2 OS=Homo sapiens GN=PSMA2 PE=1 SV=2	PSMA2	11.8	11.74	11.76	11.8	11.68	11.7	11.66	11.68	12.56	12.61	12.53	12.57	12.52	12.47	12.52	12.5	8	12.13	-0.01	-0.45	0.66	0.89	-5.89	-0.02	-0.8	0.43	0.85	-5.77	0	0.08	0.93	0.97	-6.87
Q7L576	Cytoplasmic FMR1-interacting protein 1 OS=Homo sapiens GN=CYFIP1 PE=1 SV=1	CYFIP1	11.98	11.94	11.95	11.94	11.87	11.87	11.83	11.89	12.35	12.39	12.34	12.41	12.36	12.26	12.33	12.33	25	12.13	-0.02	-0.95	0.35	0.73	-5.55	-0.03	-1.16	0.26	0.76	-5.45	0	0.06	0.95	0.98	-6.88
Q7LBC6	Lysine-specific demethylase 3B OS=Homo sapiens GN=KDM3B PE=1 SV=2	KDM3B	11.97	11.99	11.99	12.07	12.02	12.06	12.05	12.1	12.24	12.28	12.24	12.25	12.14	12.17	12.18	12.21	44	12.12	0.03	1.06	0.3	0.7	-5.44	0.02	0.76	0.46	0.86	-5.81	0.06	2.12	0.049	0.2	-4.79
P42566	Epidermal growth factor receptor substrate 15 OS=Homo sapiens GN=EPS15 PE=1 SV=2	EPS15	12.31	12.29	12.31	12.34	12.05	12.08	12.08	12.17	12.01	12.11	12.06	12.09	11.98	11.99	11.99	12.04	37	12.12	0.03	0.85	0.4	0.76	-5.63	0.02	0.61	0.55	0.89	-5.91	0.07	2.02	0.059	0.23	-4.96
P10586	Receptor-type tyrosine-protein phosphatase F OS=Homo sapiens GN=PTPRF PE=1 SV=2	PTPRF	11.95	12.02	11.94	12.03	11.89	11.96	11.91	11.94	12.33	12.4	12.43	12.39	12.18	12.23	12.16	12.21	54	12.12	0.06	2.03	0.058	0.45	-4.16	0.02	0.74	0.47	0.87	-5.82	0.05	1.72	0.1	0.32	-5.44
Q8ND04	Protein SMG8 OS=Homo sapiens GN=SMG8 PE=1 SV=1	SMG8	11.8	11.71	11.83	11.75	11.76	11.76	11.76	11.73	12.54	12.56	12.48	12.5	12.48	12.43	12.46	12.43	34	12.12	-0.03	-1.15	0.26	0.66	-5.35	-0.01	-0.42	0.68	0.93	-6	-0.04	-1.6	0.13	0.36	-5.63
Q9Y512	Sorting and assembly machinery component 50 homolog OS=Homo sapiens GN=SAMM50 PE=1 SV=3	SAMM50	11.68	11.68	11.69	11.69	11.71	11.75	11.75	11.76	12.52	12.49	12.55	12.54	12.49	12.59	12.54	12.56	21	12.12	0.03	1.21	0.24	0.64	-5.29	0.04	1.56	0.14	0.64	-4.95	0.03	1.53	0.14	0.38	-5.72
Q9H2M9	Rab3 GTPase-activating protein non-catalytic subunit OS=Homo sapiens GN=RAB3GAP2 PE=1 SV=1	RAB3GAP2	12.21	12.23	12.25	12.27	12.15	12.15	12.11	12.19	12.08	12.08	12.06	12.09	12.04	11.97	12	12.06	42	12.12	-0.02	-0.7	0.49	0.81	-5.74	-0.02	-0.81	0.43	0.85	-5.77	0.03	1.37	0.19	0.44	-5.94
Q8WWY3	U4/U6 small nuclear ribonucleoprotein Prp31 OS=Homo sapiens GN=PRPF31 PE=1 SV=2	PRPF31	11.67	11.72	11.66	11.72	11.69	11.7	11.71	11.73	12.52	12.52	12.56	12.52	12.51	12.59	12.54	12.53	20	12.12	0.03	1.55	0.14	0.55	-4.87	0.02	0.85	0.41	0.84	-5.74	0.03	1.17	0.26	0.53	-6.19
P60660	Myosin light polypeptide 6 OS=Homo sapiens GN=MYL6 PE=1 SV=2	MYL6	11.85	11.77	11.84	11.9	11.68	11.64	11.7	11.75	12.4	12.45	12.46	12.5	12.55	12.41	12.53	12.5	7	12.12	-0.05	-1.18	0.26	0.65	-5.32	0.02	0.35	0.73	0.95	-6.03	0.04	1	0.33	0.61	-6.36
Q9UKY7	Protein CDV3 homolog OS=Homo sapiens GN=CDV3 PE=1 SV=1	CDV3	11.97	11.81	11.94	11.85	11.65	11.63	11.67	11.63	12.46	12.46	12.43	12.47	12.51	12.46	12.48	12.44	12	12.12	-0.06	-1.03	0.32	0.71	-5.48	-0.02	-0.3	0.77	0.96	-6.05	-0.05	-0.88	0.4	0.67	-6.48
O15042	U2 snRNP-associated SURP motif-containing protein OS=Homo sapiens GN=U2SURP PE=1 SV=2	U2SURP	11.73	11.83	11.76	11.76	11.88	11.92	11.93	11.88	12.31	12.37	12.44	12.33	12.44	12.51	12.45	12.38	31	12.12	0.06	2.49	0.023	0.35	-3.39	0.05	2.07	0.054	0.51	-4.18	0	-0.18	0.86	0.94	-6.86
Q96RS6	NudC domain-containing protein 1 OS=Homo sapiens GN=NUDCD1 PE=1 SV=2	NUDCD1	12.12	12.04	12.06	12.03	12.05	12.05	11.98	11.98	12.26	12.24	12.12	12.16	12.24	12.11	12.14	12.15	24	12.11	-0.06	-2.29	0.035	0.39	-3.73	-0.09	-3.53	0.0026	0.19	-1.47	-0.09	-3.44	0.0031	0.032	-2.17
P35659	Protein DEK OS=Homo sapiens GN=DEK PE=1 SV=1	DEK	12.03	12.06	11.99	12.13	12.08	12.1	12.12	12.16	12.1	12.1	12.16	12.15	12.11	12.14	12.12	12.15	16	12.11	0.02	0.78	0.45	0.79	-5.69	0.01	0.56	0.59	0.9	-5.94	0.06	2.52	0.022	0.12	-4.05
Q99471	Prefoldin subunit 5 OS=Homo sapiens GN=PFDN5 PE=1 SV=2	PFDN5	11.79	11.7	11.72	11.71	11.66	11.62	11.59	11.6	12.58	12.59	12.5	12.53	12.63	12.49	12.58	12.5	9	12.11	-0.07	-2.08	0.053	0.44	-4.09	-0.07	-2.23	0.039	0.48	-3.91	-0.08	-2.49	0.023	0.13	-4.11
O15226	NF-kappa-B-repressing factor OS=Homo sapiens GN=NKRF PE=1 SV=2	NKRF	12.04	12.11	12.03	11.97	12.22	12.26	12.22	12.13	12.07	12.11	12.11	12.01	12.12	12.17	12.15	12.08	31	12.11	0.05	1.72	0.1	0.52	-4.64	0.01	0.47	0.64	0.92	-5.98	-0.06	-2.26	0.037	0.17	-4.54
P47755	F-actin-capping protein subunit alpha-2 OS=Homo sapiens GN=CAPZA2 PE=1 SV=3	CAPZA2	11.81	11.75	11.82	11.88	11.65	11.67	11.62	11.68	12.46	12.51	12.46	12.58	12.44	12.41	12.48	12.48	11	12.11	-0.01	-0.22	0.82	0.95	-5.96	0	0.15	0.88	0.98	-6.08	0.06	2.02	0.059	0.23	-4.96
Q15042	Rab3 GTPase-activating protein catalytic subunit OS=Homo sapiens GN=RAB3GAP1 PE=1 SV=3	RAB3GAP1	12.24	12.22	12.24	12.28	12.19	12.2	12.2	12.25	12	11.99	12	12.05	11.98	11.9	11.97	11.98	37	12.11	-0.02	-1.22	0.24	0.64	-5.28	0	0.08	0.93	0.99	-6.09	0.04	1.77	0.094	0.3	-5.37
Q01970	1-phosphatidylinositol 4,5-bisphosphate phosphodiesterase beta-3 OS=Homo sapiens GN=PLCB3 PE=1 SV=2	PLCB3	11.94	11.96	12	12	11.75	11.74	11.76	11.78	12.38	12.43	12.45	12.41	12.26	12.26	12.29	12.28	43	12.11	0.02	0.68	0.51	0.82	-5.76	0.04	1.76	0.096	0.58	-4.66	0.04	1.58	0.13	0.37	-5.66
O60869	Endothelial differentiation-related factor 1 OS=Homo sapiens GN=EDF1 PE=1 SV=1	EDF1	12.35	12.21	12.31	12.28	12.25	12.23	12.24	12.25	12.03	11.92	11.94	11.98	12.01	11.83	11.98	11.98	12	12.11	-0.11	-4.26	0.00052	0.098	-0.01	-0.04	-1.62	0.12	0.62	-4.87	-0.04	-1.52	0.15	0.38	-5.74
O00764	Pyridoxal kinase OS=Homo sapiens GN=PDXK PE=1 SV=1	PDXK	12.19	12.06	12.17	12.11	11.94	11.93	11.86	11.91	12.27	12.28	12.11	12.22	12.22	12.12	12.2	12.14	17	12.11	-0.06	-1.23	0.24	0.64	-5.26	-0.07	-1.51	0.15	0.66	-5.02	-0.06	-1.27	0.22	0.49	-6.07
Q6ISB3	Grainyhead-like protein 2 homolog OS=Homo sapiens GN=GRHL2 PE=1 SV=1	GRHL2	12.15	12.2	12.04	12.17	12.09	12.12	12.05	12.12	12.08	12.17	12.13	12.12	12.03	12.11	12.06	12.04	24	12.11	0.06	2.36	0.031	0.38	-3.62	-0.02	-0.71	0.48	0.87	-5.84	0.02	0.93	0.37	0.64	-6.44
Q9UNZ2	NSFL1 cofactor p47 OS=Homo sapiens GN=NSFL1C PE=1 SV=2	NSFL1C	12.13	12.06	12.09	12.14	12.1	12.07	12.06	12.12	12.15	12.13	12.09	12.15	12.15	12.07	12.09	12.13	17	12.11	-0.05	-2.47	0.024	0.36	-3.41	-0.05	-2.28	0.036	0.47	-3.83	0.01	0.32	0.76	0.9	-6.83
P10606	Cytochrome c oxidase subunit 5B, mitochondrial OS=Homo sapiens GN=COX5B PE=1 SV=2	COX5B	11.51	11.59	11.49	11.58	11.41	11.38	11.39	11.38	12.72	12.75	12.77	12.68	12.75	12.83	12.77	12.7	8	12.11	0.04	0.88	0.39	0.76	-5.61	0	0.11	0.91	0.99	-6.09	-0.01	-0.28	0.78	0.91	-6.84
Q5VT52	Regulation of nuclear pre-mRNA domain-containing protein 2 OS=Homo sapiens GN=RPRD2 PE=1 SV=1	RPRD2	12.13	12.18	12.17	12.17	12.26	12.24	12.25	12.25	12.08	12.06	12.1	12.04	11.97	11.98	11.99	11.96	41	12.11	0.01	0.17	0.87	0.97	-5.97	0.02	0.44	0.66	0.93	-5.99	-0.01	-0.14	0.89	0.95	-6.87
Q99961	Endophilin-A2 OS=Homo sapiens GN=SH3GL1 PE=1 SV=1	SH3GL1	11.8	11.7	11.8	11.89	11.81	11.76	11.76	11.89	12.37	12.38	12.3	12.43	12.47	12.35	12.41	12.47	13	12.1	-0.07	-2.42	0.027	0.37	-3.51	-0.05	-1.66	0.12	0.62	-4.82	0.06	2.03	0.058	0.22	-4.94
Q15428	Splicing factor 3A subunit 2 OS=Homo sapiens GN=SF3A2 PE=1 SV=2	SF3A2	12.21	12.27	12.19	12.26	12.21	12.3	12.28	12.28	11.93	11.98	12.01	11.97	11.93	11.96	11.95	11.92	12	12.1	0.06	2.23	0.04	0.4	-3.84	0.04	1.42	0.17	0.68	-5.13	0.04	1.44	0.17	0.41	-5.85
Q07666	KH domain-containing, RNA-binding, signal transduction-associated protein 1 OS=Homo sapiens GN=KHDRBS1 PE=1 SV=1	KHDRBS1	11.84	12.03	11.88	11.92	11.86	11.91	11.92	11.9	12.31	12.34	12.41	12.33	12.24	12.28	12.25	12.22	10	12.1	0.08	2.45	0.025	0.37	-3.46	0.05	1.67	0.11	0.61	-4.8	0.03	0.88	0.39	0.67	-6.48
P53041	Serine/threonine-protein phosphatase 5 OS=Homo sapiens GN=PPP5C PE=1 SV=1	PPP5C	11.85	11.76	11.8	11.83	11.76	11.74	11.72	11.77	12.49	12.48	12.37	12.46	12.46	12.36	12.38	12.43	18	12.1	-0.05	-2.25	0.038	0.4	-3.81	-0.07	-2.87	0.011	0.32	-2.76	-0.02	-0.74	0.47	0.73	-6.6
O75436	Vacuolar protein sorting-associated protein 26A OS=Homo sapiens GN=VPS26A PE=1 SV=2	VPS26A	11.93	11.85	11.93	11.88	11.79	11.82	11.78	11.82	12.4	12.42	12.39	12.43	12.32	12.24	12.32	12.31	17	12.1	-0.03	-1.07	0.3	0.69	-5.43	-0.01	-0.24	0.81	0.97	-6.06	0	0.02	0.99	0.99	-6.88
Q9NUQ6	SPATS2-like protein OS=Homo sapiens GN=SPATS2L PE=1 SV=2	SPATS2L	12.17	12.03	12.09	11.98	12	12.07	12.02	11.85	12.19	12.11	12.14	11.94	12.31	12.18	12.25	12.12	26	12.09	-0.07	-1.43	0.17	0.58	-5.02	-0.04	-0.87	0.4	0.83	-5.72	-0.19	-4.08	0.00096	0.014	-0.98
P60866	40S ribosomal protein S20 OS=Homo sapiens GN=RPS20 PE=1 SV=1	RPS20	11.86	11.8	11.85	11.76	11.83	11.85	11.87	11.84	12.39	12.41	12.37	12.31	12.39	12.33	12.35	12.26	7	12.09	-0.02	-0.82	0.42	0.77	-5.66	-0.01	-0.2	0.85	0.98	-6.07	-0.07	-2.75	0.014	0.09	-3.6
Q8NBJ5	Procollagen galactosyltransferase 1 OS=Homo sapiens GN=COLGALT1 PE=1 SV=1	COLGALT1	11.96	12.01	11.94	11.91	11.97	12.01	12	11.92	12.24	12.18	12.22	12.16	12.24	12.24	12.21	12.22	21	12.09	0.01	0.32	0.76	0.93	-5.94	-0.01	-0.51	0.62	0.91	-5.96	-0.05	-2.2	0.042	0.18	-4.66
P49257	Protein ERGIC-53 OS=Homo sapiens GN=LMAN1 PE=1 SV=2	LMAN1	11.87	11.96	11.95	11.96	11.87	11.88	11.9	11.89	12.27	12.26	12.25	12.25	12.25	12.26	12.23	12.31	20	12.09	0.03	1.04	0.31	0.71	-5.47	0.02	0.71	0.49	0.87	-5.84	0.04	1.51	0.15	0.39	-5.76
Q7Z4V5	Hepatoma-derived growth factor-related protein 2 OS=Homo sapiens GN=HDGFRP2 PE=1 SV=1	HDGFRP2	11.91	11.94	11.89	11.97	11.89	11.91	11.9	11.93	12.21	12.29	12.34	12.29	12.24	12.26	12.23	12.17	17	12.09	0.04	1.42	0.17	0.58	-5.04	0.03	1.11	0.28	0.77	-5.49	0.03	1.06	0.3	0.58	-6.3
P16152	Carbonyl reductase [NADPH] 1 OS=Homo sapiens GN=CBR1 PE=1 SV=3	CBR1	12	11.92	12	12.01	11.93	11.87	11.82	11.89	12.3	12.31	12.16	12.31	12.31	12.12	12.21	12.25	12	12.09	-0.08	-2.4	0.028	0.37	-3.54	-0.09	-2.58	0.019	0.4	-3.29	-0.02	-0.62	0.54	0.77	-6.68
Q9H2C0	Gigaxonin OS=Homo sapiens GN=GAN PE=1 SV=1	GAN	12.02	11.93	11.98	11.99	11.88	11.85	11.83	11.88	12.31	12.34	12.25	12.37	12.22	12.16	12.22	12.25	25	12.09	-0.04	-1.65	0.12	0.54	-4.74	-0.04	-1.47	0.16	0.66	-5.07	0.01	0.48	0.64	0.83	-6.76
O60216	Double-strand-break repair protein rad21 homolog OS=Homo sapiens GN=RAD21 PE=1 SV=2	RAD21	12.09	12.16	12.06	12.11	12.16	12.17	12.18	12.18	12.05	12.07	12.11	12.03	12	12.08	12.02	12.02	24	12.09	0.05	1.55	0.14	0.55	-4.87	0.02	0.58	0.57	0.9	-5.93	0.01	0.29	0.77	0.91	-6.83
P41227	N-alpha-acetyltransferase 10 OS=Homo sapiens GN=NAA10 PE=1 SV=1	NAA10	11.77	11.64	11.68	11.62	11.68	11.7	11.7	11.61	12.55	12.53	12.46	12.38	12.56	12.44	12.52	12.42	9	12.08	-0.06	-2.31	0.033	0.39	-3.7	-0.05	-1.87	0.078	0.56	-4.5	-0.13	-4.89	0.00014	0.0039	0.91
Q7L2H7	Eukaryotic translation initiation factor 3 subunit M OS=Homo sapiens GN=EIF3M PE=1 SV=1	EIF3M	11.67	11.59	11.63	11.56	11.66	11.67	11.66	11.63	12.56	12.51	12.52	12.47	12.57	12.5	12.54	12.5	16	12.08	-0.05	-2.18	0.044	0.41	-3.93	-0.03	-1.33	0.2	0.71	-5.25	-0.07	-3.57	0.0023	0.027	-1.91
Q15833	Syntaxin-binding protein 2 OS=Homo sapiens GN=STXBP2 PE=1 SV=2	STXBP2	11.94	11.93	11.94	12.01	11.79	11.76	11.77	11.9	12.29	12.26	12.27	12.35	12.23	12.21	12.22	12.33	24	12.08	-0.02	-0.65	0.52	0.83	-5.78	-0.01	-0.27	0.79	0.96	-6.06	0.09	3.24	0.0048	0.043	-2.6
Q15067	Peroxisomal acyl-coenzyme A oxidase 1 OS=Homo sapiens GN=ACOX1 PE=1 SV=3	ACOX1	11.9	11.93	11.9	12.03	12.05	12.04	12.03	12.11	12.13	12.12	12.18	12.27	12.11	12.14	12.1	12.21	21	12.08	0.01	0.22	0.83	0.95	-5.96	0	0.14	0.89	0.98	-6.08	0.1	3.1	0.0065	0.055	-2.9
P48449	Lanosterol synthase OS=Homo sapiens GN=LSS PE=1 SV=1	LSS	11.76	11.89	11.84	11.81	11.71	11.75	11.74	11.76	12.35	12.4	12.47	12.42	12.29	12.4	12.36	12.34	24	12.08	0.08	3.52	0.0026	0.21	-1.44	0.08	3.28	0.0044	0.23	-1.96	0.06	2.38	0.029	0.15	-4.32
P46100	Transcriptional regulator ATRX OS=Homo sapiens GN=ATRX PE=1 SV=5	ATRX	12.27	12.37	12.28	12.34	12.29	12.32	12.32	12.36	11.85	11.87	11.94	11.89	11.76	11.84	11.81	11.8	58	12.08	0.06	2.06	0.055	0.44	-4.11	0.04	1.55	0.14	0.64	-4.96	0.06	1.91	0.072	0.26	-5.14
Q8WVM8	Sec1 family domain-containing protein 1 OS=Homo sapiens GN=SCFD1 PE=1 SV=4	SCFD1	11.9	11.9	11.89	11.96	11.92	11.88	11.91	11.95	12.27	12.2	12.27	12.29	12.19	12.21	12.21	12.25	21	12.08	-0.02	-1.09	0.29	0.69	-5.41	0	-0.04	0.97	1	-6.09	0.04	1.91	0.073	0.26	-5.15
P51649	Succinate-semialdehyde dehydrogenase, mitochondrial OS=Homo sapiens GN=ALDH5A1 PE=1 SV=2	ALDH5A1	12.21	12.28	12.21	12.32	12.15	12.11	12.16	12.22	11.98	11.94	11.98	11.96	11.9	11.96	11.89	11.94	18	12.08	0.01	0.4	0.7	0.9	-5.91	0	0.03	0.98	1	-6.09	0.05	1.8	0.089	0.29	-5.32
Q9BUF5	Tubulin beta-6 chain OS=Homo sapiens GN=TUBB6 PE=1 SV=1	TUBB6	11.88	11.8	11.89	11.85	11.68	11.71	11.65	11.69	12.36	12.38	12.27	12.33	12.51	12.43	12.41	12.39	9	12.08	-0.03	-0.52	0.61	0.87	-5.85	-0.05	-0.88	0.4	0.83	-5.71	-0.05	-0.76	0.46	0.72	-6.58
P20290	Transcription factor BTF3 OS=Homo sapiens GN=BTF3 PE=1 SV=1	BTF3	11.87	11.81	11.87	11.74	11.88	11.91	11.92	11.82	12.29	12.26	12.28	12.21	12.42	12.29	12.31	12.26	9	12.07	-0.05	-1.93	0.07	0.47	-4.32	-0.02	-0.72	0.48	0.87	-5.83	-0.11	-4.37	0.00042	0.0082	-0.2
Q15050	Ribosome biogenesis regulatory protein homolog OS=Homo sapiens GN=RRS1 PE=1 SV=2	RRS1	11.81	11.83	11.76	11.73	11.97	12	11.98	11.85	12.26	12.23	12.31	12.16	12.34	12.39	12.35	12.18	17	12.07	0.02	0.6	0.55	0.84	-5.81	0.01	0.33	0.74	0.95	-6.04	-0.11	-3.8	0.0014	0.019	-1.43
P53992	Protein transport protein Sec24C OS=Homo sapiens GN=SEC24C PE=1 SV=3	SEC24C	11.82	11.77	11.8	11.9	11.71	11.72	11.7	11.81	12.39	12.38	12.38	12.44	12.33	12.23	12.28	12.41	30	12.07	-0.04	-1.62	0.12	0.54	-4.78	-0.02	-1.1	0.29	0.77	-5.51	0.08	3.67	0.0019	0.023	-1.7
Q9Y618	Nuclear receptor corepressor 2 OS=Homo sapiens GN=NCOR2 PE=1 SV=2	NCOR2	11.99	12.05	11.98	12.04	12.03	12.17	12.06	12.09	12.08	12.11	12.05	12.11	12.03	12.07	12.04	12.25	62	12.07	0.07	2	0.062	0.46	-4.21	0	-0.04	0.97	1	-6.09	0.09	2.69	0.015	0.098	-3.72
Q8N6H7	ADP-ribosylation factor GTPase-activating protein 2 OS=Homo sapiens GN=ARFGAP2 PE=1 SV=1	ARFGAP2	11.94	11.9	11.9	11.98	11.9	11.9	11.89	11.98	12.22	12.23	12.19	12.27	12.22	12.14	12.18	12.21	23	12.07	-0.03	-1.46	0.16	0.57	-4.99	-0.03	-1.47	0.16	0.67	-5.07	0.04	1.82	0.086	0.29	-5.29
Q93084	Sarcoplasmic/endoplasmic reticulum calcium ATPase 3 OS=Homo sapiens GN=ATP2A3 PE=1 SV=2	ATP2A3	11.71	11.79	11.75	11.84	11.9	11.92	11.91	11.94	12.34	12.34	12.38	12.36	12.21	12.3	12.23	12.27	23	12.07	0.05	0.9	0.38	0.75	-5.59	0.03	0.5	0.62	0.92	-5.96	0.06	1.19	0.25	0.53	-6.16
Q9H078	Caseinolytic peptidase B protein homolog OS=Homo sapiens GN=CLPB PE=1 SV=1	CLPB	12.08	12.1	12.04	12.03	12.05	12.05	12.06	12.04	12.13	12.05	12.09	12.1	12.07	12.11	12.08	12.07	25	12.07	0	-0.21	0.84	0.95	-5.96	-0.02	-0.68	0.51	0.88	-5.86	-0.02	-0.99	0.33	0.62	-6.38
Q9NRY4	Rho GTPase-activating protein 35 OS=Homo sapiens GN=ARHGAP35 PE=1 SV=3	ARHGAP35	11.89	11.8	11.92	11.95	11.82	11.76	11.77	11.85	12.38	12.34	12.3	12.36	12.24	12.16	12.24	12.27	52	12.07	-0.07	-2.7	0.015	0.33	-3	-0.03	-1.15	0.27	0.76	-5.45	0.02	0.95	0.36	0.64	-6.42
Q14232	Translation initiation factor eIF-2B subunit alpha OS=Homo sapiens GN=EIF2B1 PE=1 SV=1	EIF2B1	12.04	11.93	12	11.97	11.98	11.93	11.9	11.97	12.26	12.21	12.11	12.24	12.18	12.06	12.18	12.2	15	12.07	-0.08	-2.88	0.01	0.3	-2.67	-0.07	-2.26	0.037	0.47	-3.86	-0.02	-0.72	0.48	0.73	-6.61
P08397	Porphobilinogen deaminase OS=Homo sapiens GN=HMBS PE=1 SV=2	HMBS	11.65	11.54	11.6	11.64	11.64	11.61	11.55	11.61	12.57	12.59	12.49	12.61	12.55	12.44	12.52	12.52	16	12.07	-0.06	-2.04	0.057	0.45	-4.15	-0.07	-2.27	0.036	0.47	-3.84	-0.01	-0.38	0.71	0.87	-6.8
O95453	Poly(A)-specific ribonuclease PARN OS=Homo sapiens GN=PARN PE=1 SV=1	PARN	11.78	11.81	11.76	11.82	11.95	11.96	11.97	11.97	12.3	12.28	12.31	12.28	12.22	12.28	12.25	12.2	23	12.07	0.02	0.4	0.7	0.9	-5.91	0	0.1	0.92	0.99	-6.09	0	0.01	0.99	1	-6.88
Q7Z478	ATP-dependent RNA helicase DHX29 OS=Homo sapiens GN=DHX29 PE=1 SV=2	DHX29	11.96	11.94	11.95	12.03	12.01	11.99	11.98	12.13	12.11	12.06	12.07	12.18	12.12	12.1	12.09	12.21	48	12.06	-0.03	-1.45	0.16	0.57	-5	-0.03	-1.27	0.22	0.72	-5.31	0.09	4.41	0.00038	0.0078	-0.12
P22307	Non-specific lipid-transfer protein OS=Homo sapiens GN=SCP2 PE=1 SV=2	SCP2	11.91	12	11.93	12.01	11.82	11.89	11.87	11.94	12.26	12.33	12.33	12.33	12.05	12.13	12.1	12.09	20	12.06	0.07	2.31	0.034	0.39	-3.7	0.05	1.43	0.17	0.68	-5.12	0.08	2.48	0.024	0.13	-4.13
Q9H2G2	STE20-like serine/threonine-protein kinase OS=Homo sapiens GN=SLK PE=1 SV=1	SLK	11.98	11.91	12	12.01	11.84	11.89	11.83	11.94	12.2	12.23	12.17	12.24	12.2	12.14	12.19	12.25	45	12.06	-0.01	-0.28	0.78	0.94	-5.95	0	-0.06	0.95	0.99	-6.09	0.06	2.01	0.06	0.23	-4.97
Q96L92	Sorting nexin-27 OS=Homo sapiens GN=SNX27 PE=1 SV=2	SNX27	11.94	11.94	11.95	11.98	11.94	11.96	11.92	11.97	12.17	12.19	12.16	12.18	12.21	12.14	12.16	12.19	22	12.06	-0.01	-0.3	0.77	0.93	-5.94	-0.02	-0.83	0.42	0.84	-5.75	0.02	0.83	0.42	0.69	-6.53
P19404	NADH dehydrogenase [ubiquinone] flavoprotein 2, mitochondrial OS=Homo sapiens GN=NDUFV2 PE=1 SV=2	NDUFV2	12.02	12.06	12	12.1	12.03	12.03	12.03	12.05	12.02	12.02	12.06	12	12.09	12.15	12.12	12.1	12	12.06	0.02	0.77	0.45	0.79	-5.7	0.01	0.47	0.65	0.92	-5.98	0.02	0.72	0.48	0.73	-6.61
Q16719	Kynureninase OS=Homo sapiens GN=KYNU PE=1 SV=1	KYNU	11.53	11.39	11.57	11.82	11.66	11.47	11.47	11.79	12.61	12.51	12.41	12.73	12.55	12.28	12.36	12.64	18	12.05	-0.17	-3.89	0.0014	0.16	-0.85	-0.13	-2.91	0.011	0.32	-2.72	0.16	3.59	0.0025	0.028	-1.95
Q14108	Lysosome membrane protein 2 OS=Homo sapiens GN=SCARB2 PE=1 SV=2	SCARB2	11.63	11.67	11.62	11.7	11.57	11.56	11.54	11.66	12.54	12.54	12.56	12.59	12.36	12.43	12.36	12.44	12	12.05	0.02	0.81	0.43	0.78	-5.67	-0.01	-0.26	0.8	0.96	-6.06	0.07	2.6	0.019	0.11	-3.91
Q9BVG4	Protein PBDC1 OS=Homo sapiens GN=PBDC1 PE=1 SV=1	PBDC1	12.09	11.97	12.09	11.95	11.94	11.88	11.93	11.89	12.2	12.18	12.07	12.16	12.17	12.04	12.08	12.12	15	12.05	-0.09	-2.54	0.021	0.35	-3.3	-0.06	-1.79	0.091	0.57	-4.62	-0.07	-2.12	0.049	0.2	-4.8
O95299	NADH dehydrogenase [ubiquinone] 1 alpha subcomplex subunit 10, mitochondrial OS=Homo sapiens GN=NDUFA10 PE=1 SV=1	NDUFA10	12.08	12.12	12.07	12.11	12.06	12.09	12.06	12.04	11.97	11.97	12	11.97	12.05	12.05	12.05	12.04	14	12.05	0.02	0.64	0.53	0.83	-5.78	0	0.18	0.86	0.98	-6.08	0	0.02	0.98	0.99	-6.88
P23443	Ribosomal protein S6 kinase beta-1 OS=Homo sapiens GN=RPS6KB1 PE=1 SV=2	RPS6KB1	11.78	11.66	11.75	11.85	11.76	11.72	11.66	11.84	12.32	12.33	12.22	12.36	12.38	12.27	12.34	12.4	20	12.04	-0.06	-2.09	0.052	0.43	-4.06	-0.06	-2.16	0.045	0.5	-4.04	0.05	1.78	0.093	0.3	-5.36
Q2M389	WASH complex subunit 7 OS=Homo sapiens GN=KIAA1033 PE=1 SV=2	KIAA1033	12.11	12.07	12.14	12.12	12.03	12.01	12.06	12.08	12.03	12.08	12.09	12.12	11.91	11.87	11.92	11.94	37	12.04	-0.01	-0.47	0.65	0.88	-5.88	0.03	1.05	0.31	0.79	-5.55	0.04	1.53	0.14	0.38	-5.73
P10155	60 kDa SS-A/Ro ribonucleoprotein OS=Homo sapiens GN=TROVE2 PE=1 SV=2	TROVE2	12.04	11.99	12	12.05	11.88	11.86	11.85	11.95	12.14	12.15	12.08	12.19	12.13	12.03	12.09	12.14	20	12.04	-0.04	-1.44	0.17	0.58	-5.01	-0.04	-1.55	0.14	0.64	-4.97	0.04	1.3	0.21	0.48	-6.03
Q9P2K5	Myelin expression factor 2 OS=Homo sapiens GN=MYEF2 PE=1 SV=3	MYEF2	12.08	12.15	12.11	12.12	12.01	12.04	12.04	12.07	11.97	11.93	12.03	11.98	11.98	12.09	12.05	12.02	23	12.04	0.04	1.31	0.21	0.62	-5.18	0.05	1.38	0.18	0.69	-5.18	0.04	1.21	0.24	0.52	-6.14
P30520	Adenylosuccinate synthetase isozyme 2 OS=Homo sapiens GN=ADSS PE=1 SV=3	ADSS	11.91	11.78	11.91	11.91	11.93	11.91	11.85	11.9	12.23	12.21	12.09	12.15	12.27	12.16	12.23	12.24	16	12.04	-0.07	-2.2	0.042	0.41	-3.89	-0.06	-2.01	0.06	0.52	-4.28	-0.03	-1.05	0.31	0.59	-6.32
Q7Z5K2	Wings apart-like protein homolog OS=Homo sapiens GN=WAPL PE=1 SV=1	WAPL	12.17	12.19	12.19	12.16	12.24	12.28	12.26	12.23	11.88	11.83	11.92	11.86	11.87	11.88	11.85	11.8	44	12.04	0	0.09	0.93	0.99	-5.98	0.01	0.54	0.6	0.91	-5.95	-0.03	-0.98	0.34	0.62	-6.39
P59998	Actin-related protein 2/3 complex subunit 4 OS=Homo sapiens GN=ARPC4 PE=1 SV=3	ARPC4	11.67	11.57	11.64	11.69	11.64	11.6	11.59	11.64	12.44	12.47	12.4	12.51	12.47	12.38	12.42	12.43	11	12.04	-0.05	-1.91	0.073	0.48	-4.36	-0.04	-1.52	0.15	0.65	-5.01	0.02	0.63	0.53	0.77	-6.67
O00170	AH receptor-interacting protein OS=Homo sapiens GN=AIP PE=1 SV=2	AIP	12.04	12.02	12.06	12.05	11.81	11.83	11.81	11.87	12.16	12.25	12.12	12.19	12.15	12.05	12.14	12.16	13	12.04	-0.01	-0.13	0.9	0.98	-5.98	-0.01	-0.22	0.83	0.97	-6.07	0.02	0.6	0.56	0.78	-6.69
Q96I25	Splicing factor 45 OS=Homo sapiens GN=RBM17 PE=1 SV=1	RBM17	11.7	11.73	11.71	11.68	11.75	11.8	11.8	11.77	12.34	12.32	12.3	12.25	12.36	12.41	12.36	12.42	17	12.04	0.02	1.06	0.3	0.7	-5.44	0.01	0.26	0.8	0.96	-6.06	-0.01	-0.41	0.69	0.86	-6.79
Q96QC0	Serine/threonine-protein phosphatase 1 regulatory subunit 10 OS=Homo sapiens GN=PPP1R10 PE=1 SV=1	PPP1R10	11.92	12.01	12	11.91	12.05	12.11	12.13	12.03	11.98	12.04	12.19	12.01	12.01	12.12	12.08	11.99	24	12.04	0.08	2.38	0.029	0.37	-3.59	0.11	3.26	0.0046	0.24	-2	-0.01	-0.18	0.86	0.94	-6.86
Q8IWJ2	GRIP and coiled-coil domain-containing protein 2 OS=Homo sapiens GN=GCC2 PE=1 SV=4	GCC2	12.17	12.23	12.19	12.29	12.17	12.18	12.16	12.28	11.81	11.83	11.85	11.91	11.81	11.82	11.81	11.92	64	12.03	0.03	1.46	0.16	0.57	-4.99	0.02	0.94	0.36	0.81	-5.66	0.11	5.73	2.4e-05	0.0011	2.64
Q14684	Ribosomal RNA processing protein 1 homolog B OS=Homo sapiens GN=RRP1B PE=1 SV=3	RRP1B	11.93	11.98	11.93	11.86	12.13	12.16	12.14	12.03	12.07	12	12.04	11.9	12.09	12.15	12.11	11.95	28	12.03	0.02	0.68	0.51	0.82	-5.76	0	0.06	0.95	0.99	-6.09	-0.12	-3.74	0.0016	0.021	-1.54
O43684	Mitotic checkpoint protein BUB3 OS=Homo sapiens GN=BUB3 PE=1 SV=1	BUB3	11.99	11.97	11.93	11.91	11.96	12	12	11.97	12.16	12.13	12.1	12.05	12.12	12.05	12.08	11.99	15	12.03	-0.02	-0.89	0.39	0.75	-5.6	-0.03	-1.18	0.25	0.75	-5.42	-0.08	-2.75	0.014	0.09	-3.6
Q9UHV9	Prefoldin subunit 2 OS=Homo sapiens GN=PFDN2 PE=1 SV=1	PFDN2	11.93	11.85	11.89	11.86	11.8	11.8	11.79	11.79	12.23	12.3	12.17	12.13	12.31	12.22	12.23	12.18	11	12.03	-0.03	-0.73	0.48	0.81	-5.72	-0.05	-1.39	0.18	0.69	-5.17	-0.08	-2.25	0.038	0.17	-4.56
Q96DG6	Carboxymethylenebutenolidase homolog OS=Homo sapiens GN=CMBL PE=1 SV=1	CMBL	11.72	11.64	11.69	11.75	11.33	11.25	11.2	11.37	12.65	12.78	12.6	12.77	12.49	12.34	12.44	12.53	10	12.03	-0.05	-0.98	0.34	0.73	-5.52	-0.07	-1.43	0.17	0.68	-5.12	0.06	1.28	0.22	0.49	-6.06
P14324	Farnesyl pyrophosphate synthase OS=Homo sapiens GN=FDPS PE=1 SV=4	FDPS	12.15	12.1	12.2	12.1	12.01	12.02	12	12.01	12	12.09	11.95	11.95	12	11.96	12.03	11.95	11	12.03	0	0.07	0.94	0.99	-5.98	0	0.11	0.91	0.99	-6.09	-0.04	-1.16	0.26	0.54	-6.2
Q9UHF7	Zinc finger transcription factor Trps1 OS=Homo sapiens GN=TRPS1 PE=1 SV=2	TRPS1	11.65	11.69	11.72	11.7	11.89	11.88	11.9	11.81	12.31	12.32	12.36	12.22	12.25	12.28	12.27	12.18	44	12.03	0.02	0.34	0.74	0.92	-5.93	0.04	0.76	0.46	0.86	-5.81	-0.05	-0.95	0.36	0.64	-6.41
Q92888	Rho guanine nucleotide exchange factor 1 OS=Homo sapiens GN=ARHGEF1 PE=1 SV=2	ARHGEF1	11.96	11.91	11.93	12	11.9	11.91	11.85	11.96	12.18	12.23	12.12	12.15	12.13	12.09	12.09	12.13	33	12.03	-0.01	-0.25	0.8	0.95	-5.95	-0.04	-1.63	0.12	0.62	-4.86	0.02	0.89	0.39	0.66	-6.47
Q9ULC4	Malignant T-cell-amplified sequence 1 OS=Homo sapiens GN=MCTS1 PE=1 SV=1	MCTS1	11.68	11.54	11.66	11.64	11.56	11.51	11.48	11.55	12.51	12.51	12.4	12.49	12.52	12.39	12.46	12.49	8	12.03	-0.08	-2.42	0.027	0.37	-3.51	-0.07	-2.08	0.053	0.51	-4.17	-0.02	-0.76	0.46	0.72	-6.58
Q92520	Protein FAM3C OS=Homo sapiens GN=FAM3C PE=1 SV=1	FAM3C	12.04	12.05	12.01	12.04	11.98	11.99	11.99	12	12.09	12.01	12.05	12.05	12.03	12.07	12.01	12.02	13	12.03	0	-0.05	0.96	0.99	-5.98	-0.02	-0.81	0.43	0.85	-5.77	-0.01	-0.4	0.7	0.86	-6.8
Q5JSZ5	Protein PRRC2B OS=Homo sapiens GN=PRRC2B PE=1 SV=2	PRRC2B	12.13	12.18	12.26	12.17	12.21	12.28	12.31	12.29	11.73	11.82	11.85	11.8	11.81	11.83	11.88	11.82	51	12.02	0.05	2.39	0.029	0.37	-3.57	0.1	4.57	0.00027	0.066	0.6	0.05	2.25	0.038	0.17	-4.57
Q9NYK5	39S ribosomal protein L39, mitochondrial OS=Homo sapiens GN=MRPL39 PE=1 SV=3	MRPL39	11.63	11.68	11.61	11.59	11.66	11.69	11.67	11.59	12.4	12.42	12.43	12.34	12.4	12.44	12.37	12.38	13	12.02	0.03	1.51	0.15	0.56	-4.92	0	-0.04	0.97	1	-6.09	-0.05	-2.21	0.041	0.18	-4.62
Q9NR09	Baculoviral IAP repeat-containing protein 6 OS=Homo sapiens GN=BIRC6 PE=1 SV=2	BIRC6	12.12	12.09	12.13	12.17	12.1	12.09	12.06	12.14	11.91	11.96	11.88	11.94	11.94	11.87	11.92	11.97	89	12.02	-0.02	-0.68	0.51	0.82	-5.76	-0.02	-1	0.33	0.8	-5.61	0.04	1.59	0.13	0.36	-5.65
Q9UBV2	Protein sel-1 homolog 1 OS=Homo sapiens GN=SEL1L PE=1 SV=3	SEL1L	11.92	11.99	11.91	11.97	11.92	11.94	11.91	11.96	12.09	12.09	12.16	12.14	12.09	12.1	12.09	12.08	22	12.02	0.03	1.17	0.26	0.65	-5.33	0.01	0.6	0.55	0.89	-5.91	0.03	1.45	0.16	0.41	-5.83
Q16706	Alpha-mannosidase 2 OS=Homo sapiens GN=MAN2A1 PE=1 SV=2	MAN2A1	12.05	12.04	12.02	12.05	11.89	11.92	11.9	11.94	12	11.96	12.05	12.1	12.05	12.09	12.06	12.12	35	12.02	0.01	0.21	0.84	0.95	-5.96	0.01	0.28	0.79	0.96	-6.05	0.06	1.44	0.17	0.42	-5.85
Q8IWX8	Calcium homeostasis endoplasmic reticulum protein OS=Homo sapiens GN=CHERP PE=1 SV=3	CHERP	11.87	11.92	11.87	11.88	12.01	12.03	12.03	11.98	12.04	12.07	12.12	12.01	12.12	12.16	12.13	12.09	20	12.02	0.04	1.57	0.14	0.55	-4.85	0.03	1.24	0.23	0.73	-5.35	-0.02	-0.79	0.44	0.71	-6.56
P98175	RNA-binding protein 10 OS=Homo sapiens GN=RBM10 PE=1 SV=3	RBM10	11.8	11.82	11.78	11.83	11.89	11.92	11.91	11.92	12.19	12.17	12.2	12.18	12.16	12.16	12.16	12.18	26	12.02	0.01	0.24	0.81	0.95	-5.96	0	0.01	0.99	1	-6.09	0.02	0.58	0.57	0.79	-6.7
Q96P70	Importin-9 OS=Homo sapiens GN=IPO9 PE=1 SV=3	IPO9	11.64	11.58	11.65	11.61	11.55	11.56	11.53	11.58	12.49	12.53	12.43	12.53	12.47	12.37	12.42	12.45	25	12.02	-0.03	-1.17	0.26	0.66	-5.33	-0.03	-1.28	0.22	0.72	-5.3	0	0.12	0.91	0.96	-6.87
Q8N3U4	Cohesin subunit SA-2 OS=Homo sapiens GN=STAG2 PE=1 SV=3	STAG2	11.69	11.79	11.72	11.74	11.76	11.82	11.78	11.77	12.33	12.36	12.36	12.27	12.2	12.24	12.2	12.21	34	12.02	0.06	1.62	0.12	0.54	-4.78	0.02	0.56	0.58	0.9	-5.94	0	0.04	0.96	0.98	-6.88
Q8WTW3	Conserved oligomeric Golgi complex subunit 1 OS=Homo sapiens GN=COG1 PE=1 SV=1	COG1	11.96	11.91	12.01	12.01	11.93	11.93	11.91	11.99	12.04	12.08	12.08	12.14	12.04	11.99	12.02	12.08	33	12.01	-0.02	-0.87	0.4	0.76	-5.62	0.01	0.36	0.72	0.94	-6.03	0.06	2.69	0.015	0.099	-3.72
Q9Y6N5	Sulfide:quinone oxidoreductase, mitochondrial OS=Homo sapiens GN=SQRDL PE=1 SV=1	SQRDL	11.86	11.91	11.86	11.97	11.82	11.81	11.79	11.92	12.17	12.1	12.19	12.18	12.11	12.14	12.12	12.15	21	12.01	0	0.06	0.95	0.99	-5.98	0	0.13	0.9	0.98	-6.08	0.07	2.44	0.026	0.14	-4.21
O00566	U3 small nucleolar ribonucleoprotein protein MPP10 OS=Homo sapiens GN=MPHOSPH10 PE=1 SV=2	MPHOSPH10	11.71	11.7	11.62	11.64	11.87	11.89	11.88	11.82	12.2	12.15	12.26	12.18	12.32	12.36	12.34	12.23	24	12.01	0	-0.04	0.97	0.99	-5.98	0	-0.03	0.98	1	-6.09	-0.06	-1.91	0.073	0.26	-5.15
Q96CS3	FAS-associated factor 2 OS=Homo sapiens GN=FAF2 PE=1 SV=2	FAF2	12.03	12.08	12.05	12.1	12.16	12.16	12.17	12.2	11.86	11.85	11.97	11.94	11.88	11.92	11.88	11.91	19	12.01	0.02	0.59	0.56	0.85	-5.82	0.03	1.13	0.27	0.76	-5.47	0.06	1.84	0.083	0.28	-5.26
Q8IXI1	Mitochondrial Rho GTPase 2 OS=Homo sapiens GN=RHOT2 PE=1 SV=2	RHOT2	11.77	11.78	11.76	11.8	11.77	11.79	11.83	11.84	12.18	12.15	12.25	12.22	12.2	12.31	12.21	12.24	15	12.01	0.03	0.97	0.34	0.73	-5.53	0.03	1.21	0.24	0.74	-5.39	0.04	1.67	0.11	0.34	-5.53
Q16630	Cleavage and polyadenylation specificity factor subunit 6 OS=Homo sapiens GN=CPSF6 PE=1 SV=2	CPSF6	11.91	11.97	11.96	11.94	11.95	11.98	12.01	12	12.05	12.1	12.13	12.09	12.01	12.03	12.09	12	15	12.01	0.04	1.54	0.14	0.55	-4.88	0.07	2.57	0.02	0.4	-3.3	0.03	1.06	0.3	0.58	-6.31
Q12996	Cleavage stimulation factor subunit 3 OS=Homo sapiens GN=CSTF3 PE=1 SV=1	CSTF3	11.74	11.77	11.69	11.71	11.85	11.89	11.88	11.82	12.24	12.23	12.28	12.22	12.23	12.28	12.22	12.18	28	12.01	0.03	0.82	0.42	0.77	-5.66	0	0.12	0.91	0.99	-6.09	-0.03	-0.88	0.39	0.67	-6.48
Q9UIA9	Exportin-7 OS=Homo sapiens GN=XPO7 PE=1 SV=3	XPO7	11.98	11.9	11.98	11.98	11.91	11.91	11.88	11.92	12.15	12.17	12.06	12.15	12.08	11.96	12.05	12.08	32	12.01	-0.05	-1.63	0.12	0.54	-4.76	-0.04	-1.29	0.21	0.72	-5.29	0	0.16	0.87	0.95	-6.86
Q92805	Golgin subfamily A member 1 OS=Homo sapiens GN=GOLGA1 PE=1 SV=3	GOLGA1	11.84	11.88	11.89	11.97	11.97	11.96	11.97	12.06	12.09	12.03	12.11	12.15	12.01	12.03	12.03	12.06	42	12	0	-0.05	0.96	0.99	-5.98	0.02	0.69	0.5	0.88	-5.85	0.08	2.37	0.03	0.15	-4.34
Q96A65	Exocyst complex component 4 OS=Homo sapiens GN=EXOC4 PE=1 SV=1	EXOC4	11.94	11.96	11.99	12.01	11.82	11.84	11.84	11.9	12.16	12.15	12.15	12.13	12.03	11.98	12.04	12.08	34	12	-0.01	-0.25	0.8	0.95	-5.95	0.02	0.78	0.45	0.86	-5.79	0.04	1.87	0.078	0.27	-5.21
Q9Y4P3	Transducin beta-like protein 2 OS=Homo sapiens GN=TBL2 PE=1 SV=1	TBL2	11.61	11.61	11.54	11.55	11.61	11.65	11.67	11.61	12.39	12.36	12.42	12.37	12.42	12.45	12.4	12.36	21	12	0.01	0.38	0.71	0.91	-5.91	0	0.02	0.99	1	-6.09	-0.04	-1.5	0.15	0.39	-5.78
Q16836	Hydroxyacyl-coenzyme A dehydrogenase, mitochondrial OS=Homo sapiens GN=HADH PE=1 SV=3	HADH	11.71	11.77	11.7	11.77	11.66	11.7	11.7	11.73	12.2	12.23	12.26	12.25	12.32	12.35	12.29	12.3	13	12	0.04	1.49	0.15	0.57	-4.95	0.02	0.63	0.53	0.89	-5.89	0.04	1.44	0.17	0.42	-5.86
Q9NRF8	CTP synthase 2 OS=Homo sapiens GN=CTPS2 PE=1 SV=1	CTPS2	12.05	12.01	12.01	12.02	11.86	11.85	11.79	11.83	12.1	12.22	12.07	12.11	12.09	12	12.06	12	21	12	-0.01	-0.18	0.86	0.96	-5.97	-0.04	-1.26	0.23	0.73	-5.33	-0.04	-1.05	0.31	0.59	-6.32
Q86V21	Acetoacetyl-CoA synthetase OS=Homo sapiens GN=AACS PE=1 SV=1	AACS	11.83	11.75	11.87	11.8	11.68	11.69	11.66	11.73	12.36	12.37	12.19	12.25	12.25	12.17	12.22	12.21	24	12	-0.04	-1	0.33	0.72	-5.5	-0.04	-1.24	0.23	0.73	-5.35	-0.04	-0.98	0.34	0.62	-6.39
P35613	Basigin OS=Homo sapiens GN=BSG PE=1 SV=2	BSG	11.88	11.88	11.83	11.83	11.87	11.89	11.9	11.9	12.11	12.08	12.11	12.12	12.18	12.15	12.12	12.12	10	12	-0.01	-0.38	0.71	0.91	-5.91	-0.02	-0.89	0.38	0.83	-5.7	-0.02	-0.79	0.44	0.7	-6.56
P48556	26S proteasome non-ATPase regulatory subunit 8 OS=Homo sapiens GN=PSMD8 PE=1 SV=2	PSMD8	11.77	11.69	11.77	11.74	11.72	11.72	11.73	11.7	12.36	12.35	12.26	12.35	12.24	12.15	12.19	12.21	12	12	-0.05	-1.44	0.17	0.58	-5.02	-0.04	-1.13	0.27	0.76	-5.47	-0.02	-0.74	0.47	0.73	-6.6
Q08209	Serine/threonine-protein phosphatase 2B catalytic subunit alpha isoform OS=Homo sapiens GN=PPP3CA PE=1 SV=1	PPP3CA	11.42	11.34	11.43	11.43	11.39	11.39	11.39	11.43	12.61	12.69	12.6	12.66	12.6	12.53	12.6	12.58	14	12	-0.02	-0.63	0.54	0.84	-5.79	0	0.01	1	1	-6.09	0.02	0.7	0.49	0.74	-6.62
Q4V328	GRIP1-associated protein 1 OS=Homo sapiens GN=GRIPAP1 PE=1 SV=1	GRIPAP1	12.04	11.99	12.04	12.05	11.85	11.82	11.83	11.89	12.04	12.08	12.08	12.09	12.06	11.99	12.05	12.02	48	12	-0.03	-0.82	0.42	0.77	-5.66	0	0.05	0.96	0.99	-6.09	0.02	0.46	0.65	0.84	-6.77
P63279	SUMO-conjugating enzyme UBC9 OS=Homo sapiens GN=UBE2I PE=1 SV=1	UBE2I	11.68	11.6	11.7	11.68	11.59	11.6	11.56	11.63	12.39	12.41	12.34	12.37	12.43	12.28	12.39	12.36	9	12	-0.05	-1.69	0.11	0.53	-4.67	-0.03	-0.83	0.42	0.84	-5.75	-0.01	-0.32	0.75	0.9	-6.82
P40123	Adenylyl cyclase-associated protein 2 OS=Homo sapiens GN=CAP2 PE=1 SV=1	CAP2	11.97	11.88	11.95	11.65	11.75	11.69	11.67	11.39	12.44	12.46	12.35	12.13	12.25	12.15	12.19	11.91	18	11.99	-0.06	-2.31	0.033	0.38	-3.69	-0.06	-2.5	0.023	0.42	-3.43	-0.33	-13.24	2e-10	1.3e-07	14.11
Q63HN8	E3 ubiquitin-protein ligase RNF213 OS=Homo sapiens GN=RNF213 PE=1 SV=3	RNF213	11.86	11.94	11.92	12	11.82	11.83	11.8	11.98	12.07	12.09	12.12	12.17	12.05	12	12.03	12.19	101	11.99	0.02	0.68	0.51	0.82	-5.76	0.02	0.66	0.52	0.88	-5.88	0.13	5.28	6e-05	0.0021	1.73
Q99848	Probable rRNA-processing protein EBP2 OS=Homo sapiens GN=EBNA1BP2 PE=1 SV=2	EBNA1BP2	11.67	11.66	11.6	11.6	11.75	11.76	11.75	11.69	12.28	12.28	12.29	12.18	12.34	12.4	12.33	12.2	12	11.99	0.02	0.67	0.51	0.82	-5.77	-0.02	-0.69	0.5	0.88	-5.86	-0.09	-3.58	0.0023	0.027	-1.88
P06865	Beta-hexosaminidase subunit alpha OS=Homo sapiens GN=HEXA PE=1 SV=2	HEXA	11.7	11.79	11.7	11.78	11.62	11.59	11.65	11.69	12.32	12.29	12.32	12.35	12.22	12.26	12.23	12.27	19	11.99	0.02	0.8	0.43	0.78	-5.67	0.01	0.37	0.72	0.94	-6.02	0.05	2.25	0.038	0.17	-4.56
Q9Y450	HBS1-like protein OS=Homo sapiens GN=HBS1L PE=1 SV=1	HBS1L	11.86	11.79	11.84	11.8	11.81	11.82	11.8	11.78	12.21	12.24	12.17	12.15	12.15	12.1	12.15	12.1	28	11.99	-0.02	-0.88	0.39	0.76	-5.61	-0.02	-0.73	0.47	0.87	-5.83	-0.05	-2.13	0.048	0.2	-4.77
Q14CX7	N-alpha-acetyltransferase 25, NatB auxiliary subunit OS=Homo sapiens GN=NAA25 PE=1 SV=1	NAA25	12.05	11.96	12.02	12.03	12.04	12.06	12.01	11.98	11.94	11.98	11.89	11.94	12.01	11.91	11.98	11.98	37	11.99	-0.03	-1.16	0.26	0.66	-5.34	-0.04	-1.26	0.22	0.73	-5.33	-0.03	-1.08	0.29	0.57	-6.29
O95573	Long-chain-fatty-acid--CoA ligase 3 OS=Homo sapiens GN=ACSL3 PE=1 SV=3	ACSL3	11.85	11.86	11.89	11.97	12.19	12.19	12.19	12.19	12	11.87	11.94	11.96	11.91	11.96	11.95	11.92	20	11.99	-0.02	-0.23	0.82	0.95	-5.96	0.01	0.09	0.93	0.99	-6.09	0.02	0.35	0.73	0.89	-6.81
P55263	Adenosine kinase OS=Homo sapiens GN=ADK PE=1 SV=2	ADK	11.73	11.61	11.73	11.73	11.54	11.49	11.45	11.54	12.41	12.44	12.32	12.44	12.43	12.28	12.34	12.43	14	11.99	-0.07	-1.75	0.1	0.52	-4.6	-0.07	-1.61	0.13	0.63	-4.88	0.01	0.24	0.81	0.92	-6.85
O95833	Chloride intracellular channel protein 3 OS=Homo sapiens GN=CLIC3 PE=1 SV=2	CLIC3	11.76	11.72	11.85	11.97	11.34	11.23	11.22	11.69	12.41	12.41	12.32	12.75	12.13	12.09	12.22	12.52	11	11.98	-0.05	-0.75	0.46	0.8	-5.7	-0.01	-0.08	0.94	0.99	-6.09	0.32	5.19	0.00016	0.0044	0.91
Q9H8H0	Nucleolar protein 11 OS=Homo sapiens GN=NOL11 PE=1 SV=1	NOL11	11.84	11.83	11.79	11.73	12.07	12.03	12.02	11.91	12.08	11.96	12.07	11.95	12.15	12.12	12.15	11.99	25	11.98	-0.05	-1.58	0.13	0.54	-4.83	-0.03	-0.8	0.44	0.85	-5.78	-0.14	-4.44	0.00035	0.0075	-0.04
O76024	Wolframin OS=Homo sapiens GN=WFS1 PE=1 SV=2	WFS1	11.88	11.89	11.81	11.72	11.7	11.69	11.71	11.66	12.29	12.22	12.28	12.18	12.18	12.22	12.15	12.11	23	11.98	-0.01	-0.35	0.73	0.92	-5.92	-0.03	-0.91	0.37	0.82	-5.68	-0.1	-3.4	0.0034	0.034	-2.27
Q9NTZ6	RNA-binding protein 12 OS=Homo sapiens GN=RBM12 PE=1 SV=1	RBM12	12.08	12.01	12.07	11.97	12	12.03	12.04	11.98	11.97	12.01	12	11.91	11.9	11.9	11.92	11.83	21	11.98	0	-0.01	0.99	1	-5.98	0.02	0.78	0.45	0.86	-5.79	-0.06	-2.67	0.016	0.1	-3.77
Q9H2U1	ATP-dependent RNA helicase DHX36 OS=Homo sapiens GN=DHX36 PE=1 SV=2	DHX36	11.84	11.83	11.84	11.84	11.92	11.97	11.93	11.91	12.08	12.06	12.07	12.01	12.1	12.07	12.07	12.04	32	11.98	0	-0.02	0.99	1	-5.98	0	-0.19	0.85	0.98	-6.07	-0.03	-1.31	0.21	0.47	-6.03
Q14676	Mediator of DNA damage checkpoint protein 1 OS=Homo sapiens GN=MDC1 PE=1 SV=3	MDC1	11.88	11.91	11.86	11.84	12.03	12.06	12.06	11.99	11.96	11.96	12.03	11.94	12.05	12.05	12.05	12.02	50	11.98	0.02	0.71	0.49	0.81	-5.74	0.02	0.86	0.4	0.83	-5.72	-0.03	-1.09	0.29	0.57	-6.27
P82933	28S ribosomal protein S9, mitochondrial OS=Homo sapiens GN=MRPS9 PE=1 SV=2	MRPS9	11.52	11.58	11.53	11.55	11.61	11.62	11.65	11.62	12.36	12.36	12.4	12.34	12.35	12.4	12.36	12.39	20	11.98	0.03	1.27	0.22	0.63	-5.22	0.03	1.02	0.32	0.8	-5.59	0.02	0.61	0.55	0.77	-6.68
P84098	60S ribosomal protein L19 OS=Homo sapiens GN=RPL19 PE=1 SV=1	RPL19	11.67	11.64	11.63	11.62	11.66	11.7	11.7	11.64	12.17	12.31	12.32	12.26	12.39	12.36	12.36	12.3	9	11.98	0.03	0.96	0.35	0.73	-5.54	0.03	0.94	0.36	0.81	-5.66	-0.02	-0.54	0.6	0.81	-6.73
P84090	Enhancer of rudimentary homolog OS=Homo sapiens GN=ERH PE=1 SV=1	ERH	11.61	11.69	11.61	11.65	11.57	11.67	11.71	11.63	12.32	12.31	12.36	12.25	12.33	12.36	12.35	12.27	5	11.98	0.05	1.84	0.083	0.49	-4.46	0.05	1.82	0.086	0.56	-4.58	-0.01	-0.18	0.86	0.94	-6.86
Q92620	Pre-mRNA-splicing factor ATP-dependent RNA helicase PRP16 OS=Homo sapiens GN=DHX38 PE=1 SV=2	DHX38	11.64	11.62	11.63	11.65	11.82	11.82	11.8	11.82	12.34	12.25	12.27	12.3	12.21	12.14	12.18	12.19	39	11.98	-0.04	-0.69	0.5	0.82	-5.75	-0.03	-0.51	0.62	0.91	-5.96	-0.01	-0.16	0.87	0.95	-6.86
Q13547	Histone deacetylase 1 OS=Homo sapiens GN=HDAC1 PE=1 SV=1	HDAC1	11.48	11.49	11.51	11.58	11.52	11.56	11.51	11.56	12.43	12.41	12.45	12.45	12.33	12.36	12.33	12.47	11	11.97	0.02	0.62	0.54	0.84	-5.8	0.01	0.27	0.79	0.96	-6.06	0.07	2.64	0.017	0.11	-3.82
Q9BTV4	Transmembrane protein 43 OS=Homo sapiens GN=TMEM43 PE=1 SV=1	TMEM43	11.35	11.35	11.32	11.27	11.38	11.34	11.34	11.35	12.67	12.51	12.58	12.58	12.65	12.64	12.61	12.63	15	11.97	-0.05	-2.17	0.044	0.41	-3.94	-0.05	-2.01	0.06	0.52	-4.27	-0.06	-2.3	0.034	0.16	-4.47
Q969Z0	Protein TBRG4 OS=Homo sapiens GN=TBRG4 PE=1 SV=1	TBRG4	11.88	11.9	11.83	11.84	11.89	11.9	11.89	11.84	12.04	12.04	12.06	12.01	12.1	12.13	12.06	12.02	20	11.97	0.01	0.58	0.57	0.85	-5.82	-0.02	-0.7	0.49	0.87	-5.85	-0.05	-2.25	0.038	0.17	-4.55
Q8IVT2	Mitotic interactor and substrate of PLK1 OS=Homo sapiens GN=MISP PE=1 SV=1	MISP	11.73	11.77	11.82	11.82	11.92	11.83	11.91	11.97	12.05	11.98	12.07	12.09	12.1	12.14	12.14	12.14	25	11.97	-0.02	-0.81	0.43	0.78	-5.66	0.03	1.33	0.2	0.71	-5.25	0.06	2.23	0.04	0.18	-4.6
P40222	Alpha-taxilin OS=Homo sapiens GN=TXLNA PE=1 SV=3	TXLNA	11.87	11.88	11.85	11.91	11.85	11.87	11.89	11.83	12.05	12.04	12.05	11.97	12.15	12.09	12.11	12.05	28	11.97	-0.01	-0.29	0.78	0.93	-5.94	0	-0.09	0.93	0.99	-6.09	-0.04	-1.38	0.19	0.44	-5.93
Q9UQB8	Brain-specific angiogenesis inhibitor 1-associated protein 2 OS=Homo sapiens GN=BAIAP2 PE=1 SV=1	BAIAP2	12.04	11.98	12.04	12.02	11.99	12.01	11.99	12.05	11.89	11.84	11.88	11.95	11.97	11.92	11.94	11.97	28	11.97	-0.03	-1.38	0.18	0.59	-5.09	-0.01	-0.46	0.65	0.92	-5.98	0.03	1.05	0.31	0.58	-6.31
Q00059	Transcription factor A, mitochondrial OS=Homo sapiens GN=TFAM PE=1 SV=1	TFAM	11.47	11.52	11.4	11.51	11.51	11.52	11.51	11.51	12.47	12.47	12.44	12.38	12.48	12.49	12.45	12.41	13	11.97	0.02	0.72	0.48	0.81	-5.73	-0.03	-1.25	0.23	0.73	-5.35	-0.03	-0.96	0.35	0.63	-6.4
Q9H3S7	Tyrosine-protein phosphatase non-receptor type 23 OS=Homo sapiens GN=PTPN23 PE=1 SV=1	PTPN23	12	11.96	12.02	11.99	11.95	11.92	11.91	11.96	12.02	12.01	11.96	12	11.97	11.89	11.95	11.97	41	11.97	-0.04	-1.81	0.087	0.5	-4.5	-0.02	-1.1	0.29	0.77	-5.51	-0.01	-0.26	0.8	0.92	-6.84
Q96G23	Ceramide synthase 2 OS=Homo sapiens GN=CERS2 PE=1 SV=1	CERS2	11.42	11.54	11.46	11.58	11.5	11.54	11.53	11.62	12.3	12.28	12.38	12.48	12.41	12.46	12.39	12.49	8	11.96	0.05	1.84	0.082	0.49	-4.45	0.04	1.28	0.22	0.72	-5.31	0.14	4.85	0.00015	0.0042	0.82
O15357	Phosphatidylinositol 3,4,5-trisphosphate 5-phosphatase 2 OS=Homo sapiens GN=INPPL1 PE=1 SV=2	INPPL1	12.23	12.18	12.25	12.33	12.12	12.14	12.1	12.25	11.71	11.78	11.71	11.81	11.7	11.62	11.69	11.77	43	11.96	-0.01	-0.42	0.68	0.9	-5.9	0	-0.1	0.92	0.99	-6.09	0.1	3.75	0.0016	0.02	-1.52
O60749	Sorting nexin-2 OS=Homo sapiens GN=SNX2 PE=1 SV=2	SNX2	12.09	12	12.07	12.12	11.95	11.91	11.9	12.01	11.97	11.99	11.86	12	11.89	11.81	11.83	11.92	21	11.96	-0.05	-1.84	0.083	0.49	-4.45	-0.06	-2.24	0.039	0.47	-3.9	0.04	1.33	0.2	0.47	-6
O76031	ATP-dependent Clp protease ATP-binding subunit clpX-like, mitochondrial OS=Homo sapiens GN=CLPX PE=1 SV=2	CLPX	11.55	11.64	11.57	11.61	11.66	11.69	11.68	11.71	12.35	12.3	12.29	12.3	12.21	12.26	12.21	12.24	28	11.96	0.03	0.77	0.45	0.79	-5.69	-0.01	-0.24	0.81	0.97	-6.06	0.02	0.58	0.57	0.79	-6.7
O00291	Huntingtin-interacting protein 1 OS=Homo sapiens GN=HIP1 PE=1 SV=5	HIP1	11.96	12.05	11.98	11.91	11.86	11.92	11.89	11.85	11.97	12.06	12.07	11.97	11.94	12.01	11.98	11.96	44	11.96	0.08	3.43	0.0032	0.22	-1.62	0.05	2	0.061	0.52	-4.29	-0.01	-0.46	0.65	0.84	-6.77
Q13619	Cullin-4A OS=Homo sapiens GN=CUL4A PE=1 SV=3	CUL4A	11.79	11.81	11.82	11.8	11.74	11.77	11.75	11.74	12.16	12.17	12.19	12.16	12.12	12.05	12.14	12.09	20	11.96	0	-0.06	0.95	0.99	-5.98	0.02	1.07	0.3	0.79	-5.54	0	-0.22	0.83	0.93	-6.85
O75489	NADH dehydrogenase [ubiquinone] iron-sulfur protein 3, mitochondrial OS=Homo sapiens GN=NDUFS3 PE=1 SV=1	NDUFS3	11.72	11.75	11.71	11.73	11.7	11.7	11.73	11.68	12.2	12.15	12.2	12.17	12.2	12.25	12.19	12.23	15	11.96	0.01	0.24	0.81	0.95	-5.96	0	0.07	0.95	0.99	-6.09	0	-0.11	0.91	0.96	-6.87
P08237	ATP-dependent 6-phosphofructokinase, muscle type OS=Homo sapiens GN=PFKM PE=1 SV=2	PFKM	11.61	11.56	11.62	11.58	11.35	11.43	11.33	11.4	12.38	12.53	12.45	12.44	12.45	12.36	12.42	12.4	22	11.96	0.02	0.53	0.6	0.86	-5.84	0.01	0.12	0.91	0.99	-6.09	0.01	0.12	0.91	0.96	-6.87
Q9NUQ8	ATP-binding cassette sub-family F member 3 OS=Homo sapiens GN=ABCF3 PE=1 SV=2	ABCF3	11.92	11.81	11.89	11.91	12.03	11.97	11.98	12.03	12.03	11.99	11.87	12.03	12.02	11.9	11.92	12.01	28	11.96	-0.08	-2.26	0.037	0.39	-3.78	-0.09	-2.5	0.023	0.42	-3.45	0	-0.07	0.95	0.98	-6.88
Q9BY42	Protein RTF2 homolog OS=Homo sapiens GN=RTFDC1 PE=1 SV=3	RTFDC1	11.69	11.58	11.66	11.59	11.62	11.59	11.59	11.58	12.29	12.31	12.25	12.24	12.32	12.27	12.32	12.24	15	11.95	-0.04	-1.68	0.11	0.53	-4.69	-0.02	-0.92	0.37	0.82	-5.68	-0.06	-2.55	0.021	0.12	-4
O43847	Nardilysin OS=Homo sapiens GN=NRDC PE=1 SV=2	NRDC	11.85	11.78	11.84	11.82	11.8	11.8	11.74	11.76	12.13	12.15	12.02	12.1	12.17	12.06	12.09	12.12	23	11.95	-0.04	-1.38	0.19	0.59	-5.09	-0.07	-2.33	0.032	0.46	-3.74	-0.04	-1.38	0.19	0.44	-5.93
Q6NXG1	Epithelial splicing regulatory protein 1 OS=Homo sapiens GN=ESRP1 PE=1 SV=2	ESRP1	11.92	11.9	11.96	11.97	11.96	12	12	12.01	11.93	11.94	11.86	11.94	11.99	11.93	11.94	11.97	22	11.95	-0.01	-0.33	0.75	0.92	-5.93	-0.01	-0.41	0.69	0.93	-6.01	0.02	1.03	0.32	0.6	-6.34
Q9H9E3	Conserved oligomeric Golgi complex subunit 4 OS=Homo sapiens GN=COG4 PE=1 SV=3	COG4	11.79	11.71	11.81	11.79	11.67	11.65	11.65	11.71	12.23	12.2	12.14	12.21	12.16	12.11	12.12	12.21	30	11.95	-0.05	-1.82	0.087	0.5	-4.5	-0.04	-1.36	0.19	0.7	-5.21	0.01	0.55	0.59	0.8	-6.72
P11177	Pyruvate dehydrogenase E1 component subunit beta, mitochondrial OS=Homo sapiens GN=PDHB PE=1 SV=3	PDHB	11.65	11.71	11.68	11.67	11.66	11.67	11.68	11.64	12.24	12.26	12.31	12.24	12.19	12.25	12.2	12.15	13	11.95	0.04	1.71	0.11	0.52	-4.65	0.03	1.47	0.16	0.67	-5.07	-0.01	-0.32	0.75	0.9	-6.82
O75937	DnaJ homolog subfamily C member 8 OS=Homo sapiens GN=DNAJC8 PE=1 SV=2	DNAJC8	11.51	11.48	11.48	11.49	11.46	11.51	11.46	11.51	12.43	12.47	12.43	12.47	12.41	12.37	12.37	12.36	11	11.95	0.01	0.25	0.81	0.95	-5.95	-0.02	-0.73	0.48	0.87	-5.83	0.01	0.26	0.8	0.92	-6.84
O14497	AT-rich interactive domain-containing protein 1A OS=Homo sapiens GN=ARID1A PE=1 SV=3	ARID1A	11.75	11.85	11.83	11.79	11.9	11.92	11.93	11.88	12.06	12.05	12.12	12.04	11.95	12.06	12.02	11.99	42	11.95	0.05	1.4	0.18	0.59	-5.07	0.06	1.56	0.14	0.64	-4.96	0.01	0.19	0.86	0.94	-6.86
O96005	Cleft lip and palate transmembrane protein 1 OS=Homo sapiens GN=CLPTM1 PE=1 SV=1	CLPTM1	11.68	11.71	11.7	11.72	11.87	11.86	11.86	11.87	12.19	12.1	12.17	12.12	12.08	12.12	12.08	12.08	17	11.95	-0.01	-0.19	0.85	0.96	-5.97	-0.01	-0.11	0.91	0.99	-6.09	-0.01	-0.18	0.86	0.94	-6.86
Q6P1N9	Putative deoxyribonuclease TATDN1 OS=Homo sapiens GN=TATDN1 PE=1 SV=2	TATDN1	11.61	11.53	11.59	11.63	11.52	11.49	11.5	11.55	12.33	12.34	12.31	12.32	12.4	12.3	12.35	12.36	14	11.95	-0.05	-1.72	0.1	0.52	-4.64	-0.02	-0.78	0.45	0.86	-5.79	0	0.06	0.95	0.98	-6.88
P53990	IST1 homolog OS=Homo sapiens GN=IST1 PE=1 SV=1	IST1	11.87	11.86	11.95	12.01	11.8	11.74	11.7	11.89	12.05	12.12	12.01	12.12	11.98	11.87	11.97	12.06	13	11.94	-0.03	-0.94	0.36	0.74	-5.56	-0.02	-0.65	0.52	0.88	-5.88	0.09	2.86	0.011	0.077	-3.38
Q96EY7	Pentatricopeptide repeat domain-containing protein 3, mitochondrial OS=Homo sapiens GN=PTCD3 PE=1 SV=3	PTCD3	11.69	11.75	11.7	11.74	11.74	11.78	11.76	11.79	12.13	12.1	12.13	12.12	12.09	12.18	12.13	12.13	23	11.94	0.04	1.63	0.12	0.54	-4.76	0.01	0.67	0.51	0.88	-5.87	0.03	1.46	0.16	0.41	-5.82
Q9UHD2	Serine/threonine-protein kinase TBK1 OS=Homo sapiens GN=TBK1 PE=1 SV=1	TBK1	11.95	11.87	11.94	11.98	11.87	11.84	11.82	11.91	12.01	11.98	11.89	12.02	12.02	11.92	11.98	12.06	27	11.94	-0.06	-2.13	0.048	0.43	-4	-0.06	-1.91	0.072	0.55	-4.43	0.03	0.93	0.36	0.64	-6.43
Q9BPX3	Condensin complex subunit 3 OS=Homo sapiens GN=NCAPG PE=1 SV=1	NCAPG	11.63	11.54	11.59	11.58	11.67	11.66	11.61	11.64	12.33	12.31	12.2	12.28	12.28	12.19	12.21	12.31	30	11.94	-0.05	-1.71	0.11	0.52	-4.65	-0.08	-2.49	0.023	0.42	-3.46	-0.03	-0.85	0.41	0.68	-6.51
Q96CW1	AP-2 complex subunit mu OS=Homo sapiens GN=AP2M1 PE=1 SV=2	AP2M1	12.1	12.15	12.08	12.12	12.01	12.05	12.05	12.06	11.8	11.82	11.82	11.77	11.81	11.81	11.79	11.78	18	11.94	0.03	1.18	0.25	0.65	-5.32	0.01	0.28	0.78	0.96	-6.05	0	0.14	0.89	0.96	-6.87
Q15691	Microtubule-associated protein RP/EB family member 1 OS=Homo sapiens GN=MAPRE1 PE=1 SV=3	MAPRE1	12.13	12.06	12.15	12.11	12.06	12.05	12.04	12.08	11.79	11.79	11.7	11.8	11.83	11.75	11.83	11.82	10	11.94	-0.04	-1.36	0.19	0.6	-5.12	-0.02	-0.76	0.46	0.86	-5.81	0	-0.08	0.93	0.97	-6.87
Q9UHI6	Probable ATP-dependent RNA helicase DDX20 OS=Homo sapiens GN=DDX20 PE=1 SV=2	DDX20	11.79	11.75	11.77	11.67	11.9	11.9	11.85	11.77	12.1	12.06	12.05	11.94	12.11	12.11	12.11	12.03	28	11.93	-0.02	-0.89	0.39	0.75	-5.6	-0.03	-1.31	0.21	0.71	-5.27	-0.12	-5.47	4.1e-05	0.0016	2.11
Q9BVP2	Guanine nucleotide-binding protein-like 3 OS=Homo sapiens GN=GNL3 PE=1 SV=2	GNL3	11.79	11.86	11.75	11.73	11.95	12.04	12	11.88	11.99	11.97	11.98	11.86	12.02	12.1	12.04	11.9	22	11.93	0.05	1.66	0.12	0.53	-4.72	0.01	0.17	0.87	0.98	-6.08	-0.09	-2.92	0.0095	0.071	-3.27
Q9Y5A9	YTH domain-containing family protein 2 OS=Homo sapiens GN=YTHDF2 PE=1 SV=2	YTHDF2	11.63	11.6	11.6	11.54	11.65	11.7	11.69	11.58	12.2	12.26	12.25	12.19	12.24	12.3	12.3	12.16	14	11.93	0.04	1.52	0.15	0.56	-4.92	0.03	1.44	0.17	0.67	-5.11	-0.06	-2.56	0.02	0.12	-3.99
P83436	Conserved oligomeric Golgi complex subunit 7 OS=Homo sapiens GN=COG7 PE=1 SV=1	COG7	11.94	11.9	11.95	11.98	11.82	11.8	11.8	11.89	12.03	12.04	11.99	12.04	11.91	11.87	11.93	11.97	34	11.93	-0.02	-0.94	0.36	0.74	-5.56	-0.01	-0.28	0.78	0.96	-6.05	0.04	2	0.062	0.23	-5
P13861	cAMP-dependent protein kinase type II-alpha regulatory subunit OS=Homo sapiens GN=PRKAR2A PE=1 SV=2	PRKAR2A	11.55	11.5	11.51	11.58	11.48	11.48	11.46	11.55	12.4	12.37	12.32	12.41	12.32	12.27	12.29	12.36	18	11.93	-0.03	-1.69	0.11	0.53	-4.67	-0.04	-2.08	0.052	0.51	-4.16	0.04	1.97	0.066	0.24	-5.05
Q8N6T3	ADP-ribosylation factor GTPase-activating protein 1 OS=Homo sapiens GN=ARFGAP1 PE=1 SV=2	ARFGAP1	11.82	11.79	11.82	11.89	11.84	11.82	11.81	11.87	12.04	12.01	12	12.07	12.03	11.99	11.99	12.04	20	11.93	-0.03	-1.42	0.17	0.58	-5.05	-0.02	-1.23	0.24	0.74	-5.37	0.04	1.88	0.078	0.27	-5.2
P49023	Paxillin OS=Homo sapiens GN=PXN PE=1 SV=3	PXN	11.73	11.62	11.74	11.88	11.6	11.59	11.56	11.68	12.15	12.13	12.08	12.27	12.25	12.1	12.26	12.25	17	11.93	-0.08	-1.6	0.13	0.54	-4.81	-0.02	-0.49	0.63	0.92	-5.97	0.09	1.84	0.085	0.28	-5.26
Q9NXG2	THUMP domain-containing protein 1 OS=Homo sapiens GN=THUMPD1 PE=1 SV=2	THUMPD1	11.84	11.79	11.83	11.85	11.81	11.8	11.78	11.99	12.02	12.11	12.06	12.05	12	11.94	12	11.98	16	11.93	-0.01	-0.19	0.86	0.96	-5.97	0	-0.02	0.99	1	-6.09	0.05	1.29	0.21	0.48	-6.04
O43432	Eukaryotic translation initiation factor 4 gamma 3 OS=Homo sapiens GN=EIF4G3 PE=1 SV=2	EIF4G3	11.75	11.72	11.77	11.8	11.65	11.64	11.62	11.71	12.18	12.18	12.16	12.18	12.14	12.04	12.15	12.15	47	11.93	-0.03	-1.31	0.21	0.62	-5.18	0	-0.08	0.94	0.99	-6.09	0.03	1.27	0.22	0.49	-6.08
Q2TAY7	WD40 repeat-containing protein SMU1 OS=Homo sapiens GN=SMU1 PE=1 SV=2	SMU1	11.52	11.59	11.49	11.5	11.6	11.61	11.63	11.57	12.3	12.28	12.29	12.28	12.33	12.33	12.29	12.3	18	11.93	0.01	0.61	0.55	0.84	-5.8	-0.01	-0.6	0.56	0.9	-5.91	-0.03	-1.16	0.26	0.54	-6.2
O15270	Serine palmitoyltransferase 2 OS=Homo sapiens GN=SPTLC2 PE=1 SV=1	SPTLC2	11.83	11.9	11.78	11.81	11.85	11.88	11.84	11.84	12.03	12.02	12.07	12.01	12	12.02	12.02	11.99	24	11.93	0.03	1.17	0.26	0.66	-5.33	0	0.1	0.92	0.99	-6.09	-0.01	-0.56	0.58	0.8	-6.71
P49458	Signal recognition particle 9 kDa protein OS=Homo sapiens GN=SRP9 PE=1 SV=2	SRP9	11.26	11.24	11.31	11.22	11.28	11.23	11.25	11.32	12.63	12.65	12.65	12.69	12.59	12.46	12.5	12.6	6	11.93	-0.04	-1.21	0.24	0.64	-5.29	-0.01	-0.33	0.74	0.95	-6.04	0.02	0.53	0.6	0.81	-6.73
Q92552	28S ribosomal protein S27, mitochondrial OS=Homo sapiens GN=MRPS27 PE=1 SV=3	MRPS27	11.86	11.95	11.86	11.88	11.95	11.98	11.98	11.93	11.91	11.92	11.96	11.9	11.91	11.99	11.94	11.87	16	11.93	0.05	2.05	0.056	0.45	-4.13	0.03	1.01	0.33	0.8	-5.59	-0.01	-0.47	0.65	0.83	-6.76
Q9NX14	NADH dehydrogenase [ubiquinone] 1 beta subcomplex subunit 11, mitochondrial OS=Homo sapiens GN=NDUFB11 PE=1 SV=1	NDUFB11	11.72	11.74	11.68	11.73	11.72	11.74	11.71	11.7	12.11	12.08	12.14	12.11	12.19	12.23	12.19	12.15	4	11.93	0.01	0.5	0.62	0.87	-5.86	0	-0.08	0.93	0.99	-6.09	-0.01	-0.37	0.72	0.87	-6.81
O14908	PDZ domain-containing protein GIPC1 OS=Homo sapiens GN=GIPC1 PE=1 SV=2	GIPC1	11.64	11.61	11.71	11.71	11.63	11.61	11.62	11.69	12.25	12.19	12.19	12.23	12.25	12.2	12.21	12.19	15	11.93	-0.04	-1.64	0.12	0.54	-4.75	-0.01	-0.58	0.57	0.9	-5.92	0.01	0.35	0.73	0.88	-6.81
Q9Y5K6	CD2-associated protein OS=Homo sapiens GN=CD2AP PE=1 SV=1	CD2AP	11.99	11.91	11.98	11.98	11.84	11.86	11.85	11.87	11.95	11.98	11.97	11.98	11.98	11.93	11.94	11.92	31	11.93	-0.02	-0.72	0.48	0.81	-5.73	0	-0.16	0.88	0.98	-6.08	0	-0.06	0.95	0.98	-6.88
O75934	Pre-mRNA-splicing factor SPF27 OS=Homo sapiens GN=BCAS2 PE=1 SV=1	BCAS2	11.55	11.51	11.6	11.43	11.7	11.72	11.71	11.6	12.29	12.23	12.26	12.14	12.27	12.24	12.27	12.18	15	11.92	-0.03	-0.77	0.45	0.79	-5.69	0.01	0.25	0.8	0.96	-6.06	-0.11	-3.45	0.0031	0.032	-2.17
P13796	Plastin-2 OS=Homo sapiens GN=LCP1 PE=1 SV=6	LCP1	11.93	11.77	11.97	11.99	11.86	11.78	11.81	11.93	11.93	11.81	11.81	12	12.05	11.89	12	12.11	26	11.92	-0.13	-2.93	0.01	0.3	-2.63	-0.05	-1.05	0.31	0.79	-5.55	0.06	1.45	0.17	0.41	-5.84
Q7Z3B4	Nucleoporin p54 OS=Homo sapiens GN=NUP54 PE=1 SV=2	NUP54	11.79	11.81	11.83	11.76	11.83	11.81	11.81	11.83	12.09	12.07	12.05	12.03	12.02	12.02	11.97	11.98	22	11.92	-0.01	-0.23	0.82	0.95	-5.96	-0.02	-0.81	0.43	0.85	-5.77	-0.03	-1.29	0.21	0.48	-6.05
A6NHR9	Structural maintenance of chromosomes flexible hinge domain-containing protein 1 OS=Homo sapiens GN=SMCHD1 PE=1 SV=2	SMCHD1	12	12.04	11.95	12.03	12.08	12.07	12.05	12.07	11.81	11.76	11.78	11.79	11.78	11.79	11.79	11.87	66	11.92	0	-0.18	0.86	0.96	-5.97	-0.03	-1.07	0.3	0.79	-5.54	0.02	0.92	0.37	0.65	-6.45
Q9HC84	Mucin-5B OS=Homo sapiens GN=MUC5B PE=1 SV=3	MUC5B	12.21	12.32	12.22	12.26	12.07	12.04	12.13	12.12	11.73	11.68	11.76	11.73	11.6	11.64	11.56	11.58	58	11.92	0.02	0.59	0.56	0.85	-5.81	0.02	0.49	0.63	0.92	-5.97	0.02	0.63	0.54	0.77	-6.68
Q9H9J2	39S ribosomal protein L44, mitochondrial OS=Homo sapiens GN=MRPL44 PE=1 SV=1	MRPL44	11.53	11.54	11.5	11.49	11.54	11.58	11.6	11.57	12.26	12.26	12.32	12.28	12.27	12.36	12.33	12.28	13	11.92	0.03	1.36	0.19	0.6	-5.12	0.04	1.67	0.11	0.61	-4.79	0	0.08	0.94	0.97	-6.87
O00541	Pescadillo homolog OS=Homo sapiens GN=PES1 PE=1 SV=1	PES1	11.67	11.65	11.58	11.51	11.8	11.85	11.81	11.67	12.14	12.11	12.15	12	12.2	12.2	12.19	12.06	20	11.91	0	-0.05	0.96	0.99	-5.98	-0.02	-0.64	0.53	0.88	-5.89	-0.14	-4.69	0.00021	0.0053	0.49
P62899	60S ribosomal protein L31 OS=Homo sapiens GN=RPL31 PE=1 SV=1	RPL31	11.2	11.22	11.13	11.07	11.19	11.22	11.24	11.15	12.61	12.69	12.68	12.58	12.71	12.68	12.66	12.56	8	11.91	0.02	0.91	0.37	0.75	-5.58	0	-0.05	0.96	0.99	-6.09	-0.09	-3.41	0.0033	0.034	-2.25
Q9UN86	Ras GTPase-activating protein-binding protein 2 OS=Homo sapiens GN=G3BP2 PE=1 SV=2	G3BP2	11.39	11.38	11.4	11.31	11.42	11.42	11.41	11.38	12.45	12.47	12.47	12.39	12.41	12.43	12.46	12.33	16	11.91	0.01	0.32	0.75	0.93	-5.93	0.02	0.81	0.43	0.85	-5.77	-0.06	-2.67	0.016	0.1	-3.77
P63220	40S ribosomal protein S21 OS=Homo sapiens GN=RPS21 PE=1 SV=1	RPS21	11.38	11.37	11.42	11.31	11.41	11.46	11.48	11.38	12.35	12.42	12.43	12.36	12.48	12.43	12.48	12.34	4	11.91	0.01	0.49	0.63	0.88	-5.87	0.05	1.98	0.064	0.53	-4.32	-0.06	-2.49	0.023	0.13	-4.11
Q14318	Peptidyl-prolyl cis-trans isomerase FKBP8 OS=Homo sapiens GN=FKBP8 PE=1 SV=2	FKBP8	11.35	11.42	11.37	11.4	11.3	11.29	11.29	11.33	12.55	12.53	12.61	12.58	12.37	12.41	12.33	12.42	12	11.91	0.02	0.62	0.55	0.84	-5.8	0.01	0.29	0.78	0.96	-6.05	0.04	1.28	0.22	0.49	-6.06
Q16555	Dihydropyrimidinase-related protein 2 OS=Homo sapiens GN=DPYSL2 PE=1 SV=1	DPYSL2	11.62	11.58	11.66	11.57	11.41	11.37	11.31	11.46	12.44	12.5	12.37	12.41	12.22	12.15	12.22	12.19	19	11.91	-0.02	-0.7	0.49	0.81	-5.74	-0.03	-0.99	0.34	0.8	-5.62	-0.02	-0.45	0.66	0.84	-6.77
Q96C01	Protein FAM136A OS=Homo sapiens GN=FAM136A PE=1 SV=1	FAM136A	11.46	11.51	11.38	11.46	11.51	11.58	11.62	11.54	12.29	12.29	12.39	12.3	12.3	12.41	12.33	12.22	10	11.91	0.06	1.53	0.14	0.56	-4.9	0.04	1.02	0.32	0.8	-5.58	-0.01	-0.26	0.8	0.92	-6.84
P17812	CTP synthase 1 OS=Homo sapiens GN=CTPS1 PE=1 SV=2	CTPS1	11.9	11.78	11.87	11.79	11.76	11.77	11.76	11.73	12.05	12.01	11.88	11.96	12.1	11.96	12.06	11.97	19	11.9	-0.07	-1.9	0.075	0.48	-4.37	-0.06	-1.63	0.12	0.62	-4.85	-0.09	-2.39	0.029	0.15	-4.31
Q9ULA0	Aspartyl aminopeptidase OS=Homo sapiens GN=DNPEP PE=1 SV=1	DNPEP	11.52	11.49	11.57	11.55	11.4	11.5	11.44	11.47	12.28	12.39	12.34	12.36	12.28	12.27	12.32	12.29	20	11.9	0.04	1.66	0.12	0.53	-4.72	0.04	1.72	0.1	0.6	-4.72	0.05	1.8	0.089	0.29	-5.32
Q06203	Amidophosphoribosyltransferase OS=Homo sapiens GN=PPAT PE=1 SV=1	PPAT	11.8	11.69	11.77	11.71	11.65	11.64	11.59	11.58	12.1	12.13	12.02	12.04	12.23	12.17	12.2	12.13	19	11.9	-0.04	-0.8	0.44	0.78	-5.67	-0.06	-1.09	0.29	0.78	-5.51	-0.08	-1.6	0.13	0.36	-5.63
Q13098	COP9 signalosome complex subunit 1 OS=Homo sapiens GN=GPS1 PE=1 SV=4	GPS1	11.33	11.25	11.33	11.3	11.29	11.28	11.25	11.27	12.56	12.53	12.43	12.52	12.54	12.46	12.5	12.51	15	11.9	-0.05	-1.81	0.089	0.5	-4.51	-0.05	-1.97	0.066	0.53	-4.35	-0.03	-1.12	0.28	0.56	-6.24
Q9Y2Q3	Glutathione S-transferase kappa 1 OS=Homo sapiens GN=GSTK1 PE=1 SV=3	GSTK1	11.87	11.94	11.88	11.92	11.71	11.66	11.67	11.77	12.12	12.04	12.02	12.03	11.91	11.99	11.91	11.92	12	11.9	0	0.07	0.94	0.99	-5.98	-0.03	-0.95	0.35	0.81	-5.65	0.01	0.29	0.77	0.91	-6.83
P57737	Coronin-7 OS=Homo sapiens GN=CORO7 PE=1 SV=2	CORO7	11.91	11.87	11.97	11.98	11.69	11.71	11.67	11.8	11.94	12.06	11.96	12.01	11.87	11.9	11.93	11.97	27	11.89	0.03	0.95	0.36	0.74	-5.55	0.03	0.87	0.4	0.83	-5.72	0.09	2.36	0.031	0.15	-4.36
Q14692	Ribosome biogenesis protein BMS1 homolog OS=Homo sapiens GN=BMS1 PE=1 SV=1	BMS1	11.65	11.67	11.61	11.59	11.82	11.85	11.83	11.71	12.08	12.02	12.07	12.01	12.07	12.14	12.12	12	32	11.89	0.02	0.5	0.62	0.87	-5.86	0	0.02	0.98	1	-6.09	-0.08	-2.37	0.03	0.15	-4.35
Q92922	SWI/SNF complex subunit SMARCC1 OS=Homo sapiens GN=SMARCC1 PE=1 SV=3	SMARCC1	11.59	11.62	11.58	11.44	11.8	11.81	11.8	11.66	12.14	12.14	12.23	12.07	12.07	12.16	12.13	11.93	30	11.89	0.03	0.52	0.61	0.87	-5.85	0.03	0.58	0.57	0.9	-5.92	-0.12	-2.09	0.056	0.22	-4.87
O14562	Ubiquitin domain-containing protein UBFD1 OS=Homo sapiens GN=UBFD1 PE=1 SV=2	UBFD1	11.92	11.78	11.87	11.86	11.8	11.74	11.71	11.81	12.04	11.99	11.87	11.99	12.06	11.89	11.95	11.92	7	11.89	-0.1	-3.23	0.0049	0.25	-2.01	-0.1	-3.18	0.0054	0.25	-2.14	-0.06	-1.81	0.089	0.29	-5.32
P51608	Methyl-CpG-binding protein 2 OS=Homo sapiens GN=MECP2 PE=1 SV=1	MECP2	11.83	11.91	11.8	11.93	11.86	11.92	11.85	11.86	11.86	11.86	11.95	11.93	11.9	11.96	11.96	11.91	20	11.89	0.05	1.64	0.12	0.54	-4.75	0.03	1.01	0.33	0.8	-5.6	0.05	1.56	0.14	0.37	-5.68
O75439	Mitochondrial-processing peptidase subunit beta OS=Homo sapiens GN=PMPCB PE=1 SV=2	PMPCB	11.8	11.89	11.83	11.86	11.83	11.87	11.91	11.9	11.96	11.97	11.99	11.98	11.84	11.93	11.86	11.87	20	11.89	0.06	1.74	0.1	0.52	-4.61	0.04	1.28	0.22	0.72	-5.3	0.05	1.45	0.16	0.41	-5.84
Q93008	Probable ubiquitin carboxyl-terminal hydrolase FAF-X OS=Homo sapiens GN=USP9X PE=1 SV=3	USP9X	11.7	11.61	11.7	11.71	11.58	11.55	11.53	11.64	12.21	12.21	12.12	12.22	12.13	12.04	12.1	12.15	38	11.89	-0.05	-1.98	0.064	0.46	-4.24	-0.04	-1.57	0.13	0.63	-4.93	0.03	0.98	0.34	0.62	-6.39
Q9H3N1	Thioredoxin-related transmembrane protein 1 OS=Homo sapiens GN=TMX1 PE=1 SV=1	TMX1	11.43	11.51	11.42	11.43	11.47	11.5	11.53	11.51	12.3	12.28	12.34	12.26	12.32	12.38	12.32	12.29	11	11.89	0.04	1.59	0.13	0.54	-4.82	0.02	0.87	0.4	0.83	-5.72	-0.01	-0.26	0.8	0.92	-6.84
P10412	Histone H1.4 OS=Homo sapiens GN=HIST1H1E PE=1 SV=2	HIST1H1E	11.38	11.49	11.4	11.43	11.41	11.48	11.52	11.48	12.31	12.38	12.41	12.29	12.3	12.41	12.33	12.17	4	11.89	0.09	2.5	0.023	0.35	-3.37	0.07	1.79	0.091	0.58	-4.62	-0.01	-0.19	0.86	0.94	-6.86
Q96DB5	Regulator of microtubule dynamics protein 1 OS=Homo sapiens GN=RMDN1 PE=1 SV=1	RMDN1	11.8	11.83	11.78	11.83	11.76	11.71	11.74	11.75	12.05	12.02	12.08	12.03	11.97	11.93	11.91	11.99	13	11.89	-0.02	-0.87	0.4	0.76	-5.62	-0.02	-0.66	0.52	0.88	-5.87	0	0.18	0.86	0.94	-6.86
Q92615	La-related protein 4B OS=Homo sapiens GN=LARP4B PE=1 SV=3	LARP4B	11.61	11.58	11.6	11.59	11.56	11.64	11.63	11.63	12.18	12.18	12.15	12.15	12.17	12.15	12.19	12.14	25	11.89	0	0.15	0.88	0.97	-5.97	0.01	0.45	0.66	0.93	-5.99	0	-0.14	0.89	0.95	-6.87
P06400	Retinoblastoma-associated protein OS=Homo sapiens GN=RB1 PE=1 SV=2	RB1	11.87	11.81	11.81	11.73	11.91	11.88	11.82	11.81	11.98	11.95	11.88	11.86	12	11.91	11.89	11.97	32	11.88	-0.05	-1.98	0.063	0.46	-4.24	-0.09	-3.51	0.0027	0.19	-1.51	-0.1	-3.82	0.0014	0.018	-1.38
O96019	Actin-like protein 6A OS=Homo sapiens GN=ACTL6A PE=1 SV=1	ACTL6A	11.71	11.72	11.7	11.65	11.74	11.76	11.73	11.7	12.07	12.08	12.06	12.02	12.03	12.05	12.03	11.99	13	11.88	0.01	0.65	0.53	0.83	-5.78	-0.01	-0.4	0.69	0.93	-6.01	-0.05	-2.19	0.043	0.19	-4.67
Q9H6S3	Epidermal growth factor receptor kinase substrate 8-like protein 2 OS=Homo sapiens GN=EPS8L2 PE=1 SV=2	EPS8L2	11.76	11.68	11.82	11.8	11.67	11.65	11.62	11.75	12.05	12.08	12.01	12.07	12.04	11.94	12.01	12.08	29	11.88	-0.04	-1.41	0.18	0.58	-5.05	-0.02	-0.54	0.59	0.9	-5.94	0.05	1.53	0.14	0.38	-5.73
P51148	Ras-related protein Rab-5C OS=Homo sapiens GN=RAB5C PE=1 SV=2	RAB5C	11.55	11.55	11.53	11.53	11.54	11.55	11.54	11.54	12.23	12.25	12.24	12.23	12.22	12.24	12.2	12.2	9	11.88	0.01	0.75	0.46	0.8	-5.71	-0.01	-0.35	0.73	0.95	-6.03	-0.01	-0.58	0.57	0.79	-6.7
O00483	Cytochrome c oxidase subunit NDUFA4 OS=Homo sapiens GN=NDUFA4 PE=1 SV=1	NDUFA4	11.7	11.75	11.7	11.71	11.58	11.57	11.61	11.59	12.09	12.09	12.06	12.01	12.19	12.21	12.16	12.15	5	11.88	0.01	0.3	0.77	0.93	-5.94	-0.01	-0.12	0.91	0.99	-6.09	-0.02	-0.48	0.64	0.83	-6.76
Q8WWQ0	PH-interacting protein OS=Homo sapiens GN=PHIP PE=1 SV=2	PHIP	12	12.05	11.98	12.02	11.99	12.05	12	12	11.77	11.72	11.75	11.69	11.73	11.87	11.77	11.74	42	11.88	0.05	1.97	0.065	0.46	-4.26	0	0.14	0.89	0.98	-6.08	-0.01	-0.42	0.68	0.86	-6.79
Q9Y383	Putative RNA-binding protein Luc7-like 2 OS=Homo sapiens GN=LUC7L2 PE=1 SV=2	LUC7L2	11.44	11.41	11.46	11.47	11.38	11.45	11.47	11.48	12.36	12.38	12.35	12.33	12.3	12.3	12.3	12.25	10	11.88	0.01	0.31	0.76	0.93	-5.94	0.02	0.76	0.46	0.86	-5.81	0.01	0.3	0.77	0.9	-6.83
Q03001	Dystonin OS=Homo sapiens GN=DST PE=1 SV=4	DST	12.33	12.3	12.35	12.34	12.24	12.24	12.23	12.27	11.45	11.49	11.48	11.42	11.46	11.46	11.48	11.47	124	11.88	0	0.04	0.97	0.99	-5.98	0.01	0.49	0.63	0.92	-5.97	0	0.14	0.89	0.95	-6.87
Q96S66	Chloride channel CLIC-like protein 1 OS=Homo sapiens GN=CLCC1 PE=1 SV=1	CLCC1	11.64	11.67	11.54	11.66	11.67	11.72	11.71	11.73	12.06	11.96	12.04	12.07	12.12	12.12	12.1	12.13	25	11.87	-0.01	-0.22	0.83	0.95	-5.96	-0.02	-0.88	0.39	0.83	-5.71	0.03	0.91	0.37	0.65	-6.45
P49821	NADH dehydrogenase [ubiquinone] flavoprotein 1, mitochondrial OS=Homo sapiens GN=NDUFV1 PE=1 SV=4	NDUFV1	11.96	12.04	11.98	11.98	11.93	11.95	11.97	11.97	11.73	11.69	11.76	11.73	11.79	11.8	11.77	11.79	18	11.87	0.01	0.52	0.61	0.86	-5.85	0.02	0.57	0.58	0.9	-5.93	0.01	0.45	0.66	0.84	-6.77
P84085	ADP-ribosylation factor 5 OS=Homo sapiens GN=ARF5 PE=1 SV=2	ARF5	11.5	11.45	11.51	11.48	11.4	11.37	11.38	11.46	12.38	12.41	12.35	12.38	12.23	12.19	12.19	12.17	5	11.87	-0.02	-0.77	0.45	0.79	-5.69	-0.02	-0.67	0.51	0.88	-5.87	-0.01	-0.21	0.84	0.93	-6.85
P61421	V-type proton ATPase subunit d 1 OS=Homo sapiens GN=ATP6V0D1 PE=1 SV=1	ATP6V0D1	11.6	11.61	11.6	11.61	11.6	11.58	11.58	11.62	12.22	12.2	12.15	12.15	12.11	12.06	12.09	12.14	11	11.87	-0.02	-0.72	0.48	0.81	-5.73	-0.03	-1.1	0.29	0.77	-5.51	0	-0.08	0.94	0.97	-6.87
P51648	Fatty aldehyde dehydrogenase OS=Homo sapiens GN=ALDH3A2 PE=1 SV=1	ALDH3A2	11.57	11.54	11.49	11.55	11.5	11.5	11.46	11.52	12.24	12.16	12.22	12.22	12.23	12.25	12.18	12.25	14	11.87	-0.02	-0.75	0.46	0.8	-5.71	-0.04	-1.77	0.094	0.58	-4.65	0	0.07	0.95	0.98	-6.88
Q9Y6Q5	AP-1 complex subunit mu-2 OS=Homo sapiens GN=AP1M2 PE=1 SV=4	AP1M2	11.71	11.73	11.75	11.69	11.48	11.52	11.5	11.48	12.11	12.19	12.16	12.17	12.13	12.1	12.15	12.11	16	11.87	0.02	0.61	0.55	0.84	-5.8	0.03	0.79	0.44	0.85	-5.78	0	0.07	0.95	0.98	-6.88
Q92614	Unconventional myosin-XVIIIa OS=Homo sapiens GN=MYO18A PE=1 SV=3	MYO18A	11.78	11.85	11.84	12.04	11.87	11.96	11.93	12.05	11.67	11.71	11.78	11.84	11.8	11.79	11.84	11.94	63	11.86	0.04	1.82	0.086	0.49	-4.48	0.06	2.56	0.02	0.4	-3.33	0.18	7.5	8.4e-07	0.0001	6
P33527	Multidrug resistance-associated protein 1 OS=Homo sapiens GN=ABCC1 PE=1 SV=3	ABCC1	11.64	11.74	11.71	11.79	11.7	11.76	11.73	11.82	11.9	11.89	11.97	12	11.98	12.06	12.01	12.08	46	11.86	0.06	2.3	0.034	0.39	-3.71	0.05	1.92	0.072	0.54	-4.42	0.12	4.78	0.00017	0.0047	0.67
Q12788	Transducin beta-like protein 3 OS=Homo sapiens GN=TBL3 PE=1 SV=2	TBL3	11.71	11.74	11.66	11.6	11.89	11.92	11.9	11.74	11.94	11.86	11.94	11.83	12.01	12.08	12.01	11.92	25	11.86	0.01	0.5	0.62	0.87	-5.86	-0.01	-0.35	0.73	0.95	-6.03	-0.11	-3.84	0.0013	0.018	-1.34
Q14254	Flotillin-2 OS=Homo sapiens GN=FLOT2 PE=1 SV=2	FLOT2	11.76	11.81	11.73	11.8	11.71	11.72	11.68	11.76	11.98	12.01	12.03	12.02	11.93	11.95	11.9	11.99	19	11.86	0.03	1.18	0.25	0.65	-5.32	-0.01	-0.52	0.61	0.91	-5.96	0.05	2.1	0.05	0.21	-4.82
Q15637	Splicing factor 1 OS=Homo sapiens GN=SF1 PE=1 SV=4	SF1	11.41	11.44	11.46	11.44	11.22	11.54	11.57	11.47	12.26	12.3	12.4	12.25	12.24	12.29	12.35	12.2	12	11.86	0.11	2.61	0.019	0.34	-3.2	0.16	3.82	0.0015	0.16	-0.96	0.05	1.27	0.22	0.49	-6.07
P23193	Transcription elongation factor A protein 1 OS=Homo sapiens GN=TCEA1 PE=1 SV=2	TCEA1	11.73	11.65	11.66	11.73	11.6	11.65	11.61	11.72	12.05	12.1	12.07	12.08	12.07	11.99	12	12.02	15	11.86	-0.01	-0.45	0.66	0.89	-5.88	-0.03	-0.97	0.34	0.81	-5.63	0.02	0.86	0.4	0.67	-6.5
P61970	Nuclear transport factor 2 OS=Homo sapiens GN=NUTF2 PE=1 SV=1	NUTF2	11.68	11.57	11.65	11.71	11.48	11.46	11.46	11.52	12.16	12.19	12.06	12.23	12.16	12.06	12.15	12.14	5	11.86	-0.05	-1.32	0.2	0.61	-5.16	-0.04	-0.99	0.33	0.8	-5.61	0.03	0.76	0.46	0.72	-6.58
Q8NI27	THO complex subunit 2 OS=Homo sapiens GN=THOC2 PE=1 SV=2	THOC2	11.76	11.83	11.75	11.8	11.82	11.89	11.85	11.87	11.91	11.9	11.94	11.89	11.86	11.9	11.88	11.86	37	11.86	0.04	1.47	0.16	0.57	-4.98	0.02	0.56	0.59	0.9	-5.94	0.01	0.47	0.64	0.83	-6.76
O75717	WD repeat and HMG-box DNA-binding protein 1 OS=Homo sapiens GN=WDHD1 PE=1 SV=1	WDHD1	11.72	11.68	11.67	11.6	11.73	11.76	11.74	11.68	12.04	12.06	11.98	11.92	12.03	11.99	11.99	11.95	36	11.85	-0.01	-0.25	0.8	0.95	-5.95	-0.04	-1.4	0.18	0.68	-5.16	-0.09	-3.69	0.0018	0.022	-1.66
Q93052	Lipoma-preferred partner OS=Homo sapiens GN=LPP PE=1 SV=1	LPP	12.04	11.92	12.01	12.17	11.9	11.89	11.86	12.02	11.63	11.58	11.6	11.77	11.85	11.63	11.77	11.88	19	11.85	-0.1	-1.77	0.098	0.51	-4.57	-0.05	-0.85	0.41	0.84	-5.73	0.11	1.92	0.075	0.26	-5.15
Q9UPT5	Exocyst complex component 7 OS=Homo sapiens GN=EXOC7 PE=1 SV=3	EXOC7	11.69	11.64	11.73	11.71	11.53	11.53	11.54	11.6	12.17	12.11	12.16	12.18	12.04	11.97	12.01	12.07	30	11.85	-0.04	-2.09	0.052	0.44	-4.07	0	0.1	0.92	0.99	-6.09	0.03	1.45	0.16	0.41	-5.84
P54920	Alpha-soluble NSF attachment protein OS=Homo sapiens GN=NAPA PE=1 SV=3	NAPA	11.67	11.61	11.62	11.68	11.67	11.66	11.65	11.71	12.07	12.06	12.01	12.11	12.03	11.97	12	12.05	13	11.85	-0.04	-1.59	0.13	0.54	-4.82	-0.04	-1.6	0.13	0.63	-4.9	0.03	1.16	0.26	0.54	-6.2
O15212	Prefoldin subunit 6 OS=Homo sapiens GN=PFDN6 PE=1 SV=1	PFDN6	11.92	11.79	11.87	11.86	11.76	11.78	11.73	11.74	11.87	11.93	11.84	11.89	11.95	11.84	11.93	11.86	12	11.85	-0.04	-1.17	0.26	0.65	-5.33	-0.03	-0.9	0.38	0.82	-5.69	-0.04	-0.97	0.34	0.62	-6.39
P10515	Dihydrolipoyllysine-residue acetyltransferase component of pyruvate dehydrogenase complex, mitochondrial OS=Homo sapiens GN=DLAT PE=1 SV=3	DLAT	11.47	11.58	11.51	11.51	11.36	11.49	11.5	11.49	12.23	12.24	12.27	12.18	12.19	12.25	12.18	12.17	16	11.85	0.08	2.78	0.013	0.31	-2.86	0.05	1.83	0.084	0.56	-4.56	0.02	0.83	0.42	0.69	-6.53
Q8N684	Cleavage and polyadenylation specificity factor subunit 7 OS=Homo sapiens GN=CPSF7 PE=1 SV=1	CPSF7	11.63	11.71	11.64	11.65	11.69	11.77	11.72	11.7	12.01	12.08	12.08	11.99	11.97	12.06	11.97	11.92	14	11.85	0.08	2.57	0.02	0.34	-3.25	0.03	0.96	0.35	0.81	-5.64	-0.01	-0.28	0.79	0.91	-6.84
Q9UHQ9	NADH-cytochrome b5 reductase 1 OS=Homo sapiens GN=CYB5R1 PE=1 SV=1	CYB5R1	11.68	11.72	11.7	11.84	11.73	11.68	11.73	11.86	11.93	11.87	11.91	12	11.87	11.92	11.91	12.01	11	11.84	-0.01	-0.27	0.79	0.94	-5.95	0.01	0.4	0.69	0.93	-6.01	0.13	5.49	3.9e-05	0.0016	2.15
Q68CP9	AT-rich interactive domain-containing protein 2 OS=Homo sapiens GN=ARID2 PE=1 SV=2	ARID2	12.07	12.12	11.99	11.87	12.03	12.09	12.04	11.89	11.66	11.73	11.73	11.58	11.66	11.69	11.67	11.61	38	11.84	0.05	1.84	0.084	0.49	-4.47	0	0	1	1	-6.09	-0.12	-4.42	0.00037	0.0077	-0.09
P62851	40S ribosomal protein S25 OS=Homo sapiens GN=RPS25 PE=1 SV=1	RPS25	11.42	11.37	11.41	11.35	11.34	11.42	11.44	11.38	12.26	12.37	12.3	12.22	12.35	12.32	12.37	12.15	7	11.84	0.03	0.9	0.38	0.75	-5.6	0.04	1.18	0.26	0.75	-5.42	-0.07	-2.13	0.048	0.2	-4.77
Q96M27	Protein PRRC1 OS=Homo sapiens GN=PRRC1 PE=1 SV=1	PRRC1	11.53	11.48	11.51	11.55	11.38	11.35	11.35	11.44	12.26	12.28	12.3	12.33	12.16	12.13	12.14	12.17	12	11.84	-0.02	-0.97	0.35	0.73	-5.53	-0.01	-0.34	0.74	0.95	-6.04	0.04	1.99	0.063	0.24	-5.02
Q9NWS8	Required for meiotic nuclear division protein 1 homolog OS=Homo sapiens GN=RMND1 PE=1 SV=2	RMND1	11.94	11.97	11.98	11.93	11.96	11.95	11.99	11.93	11.75	11.76	11.76	11.67	11.7	11.73	11.68	11.68	14	11.84	0.02	0.69	0.5	0.82	-5.75	0.02	0.73	0.48	0.87	-5.83	-0.03	-1.54	0.14	0.38	-5.72
O43837	Isocitrate dehydrogenase [NAD] subunit beta, mitochondrial OS=Homo sapiens GN=IDH3B PE=1 SV=2	IDH3B	11.59	11.66	11.61	11.65	11.69	11.71	11.7	11.7	12	11.98	12.04	12.02	11.94	12.05	12	12	15	11.84	0.04	1.53	0.14	0.56	-4.9	0.03	1.19	0.25	0.74	-5.41	0.04	1.3	0.21	0.48	-6.04
P20674	Cytochrome c oxidase subunit 5A, mitochondrial OS=Homo sapiens GN=COX5A PE=1 SV=2	COX5A	11.65	11.79	11.58	11.76	11.59	11.67	11.68	11.67	11.93	11.95	12.02	11.92	12.03	12.16	12.06	12.01	7	11.84	0.09	1.97	0.067	0.47	-4.27	0.03	0.69	0.5	0.88	-5.85	0.04	0.8	0.43	0.7	-6.54
Q12769	Nuclear pore complex protein Nup160 OS=Homo sapiens GN=NUP160 PE=1 SV=3	NUP160	11.62	11.64	11.6	11.58	11.72	11.72	11.72	11.67	12.03	12.03	12.06	12	12	11.99	11.98	12.02	33	11.84	0	0.08	0.94	0.99	-5.98	0	-0.12	0.91	0.99	-6.09	-0.02	-0.73	0.48	0.73	-6.61
Q15005	Signal peptidase complex subunit 2 OS=Homo sapiens GN=SPCS2 PE=1 SV=3	SPCS2	11.58	11.64	11.58	11.62	11.64	11.63	11.67	11.67	12.04	12.04	12.09	12.04	12.07	12.15	12.04	12.04	11	11.84	0.03	1.27	0.22	0.63	-5.22	0.01	0.45	0.66	0.93	-5.99	0.01	0.45	0.66	0.84	-6.77
P37268	Squalene synthase OS=Homo sapiens GN=FDFT1 PE=1 SV=1	FDFT1	11.53	11.63	11.6	11.48	11.51	11.54	11.53	11.49	12.08	12.12	12.23	12.03	12.08	12.26	12.24	12.14	17	11.84	0.09	2.56	0.02	0.35	-3.27	0.1	2.9	0.0098	0.31	-2.69	-0.01	-0.41	0.69	0.86	-6.79
Q13596	Sorting nexin-1 OS=Homo sapiens GN=SNX1 PE=1 SV=3	SNX1	11.71	11.69	11.73	11.74	11.54	11.54	11.51	11.58	12.07	12.12	12	12.07	12.08	11.97	12.08	12.05	15	11.84	-0.02	-0.52	0.61	0.87	-5.85	-0.02	-0.51	0.61	0.91	-5.96	0.01	0.23	0.82	0.92	-6.85
O00233	26S proteasome non-ATPase regulatory subunit 9 OS=Homo sapiens GN=PSMD9 PE=1 SV=3	PSMD9	11.58	11.51	11.55	11.59	11.49	11.51	11.47	11.51	12.17	12.25	12.12	12.2	12.2	12.11	12.15	12.12	9	11.84	-0.02	-0.62	0.55	0.84	-5.8	-0.04	-1.35	0.19	0.7	-5.22	-0.01	-0.19	0.85	0.94	-6.86
P06280	Alpha-galactosidase A OS=Homo sapiens GN=GLA PE=1 SV=1	GLA	11.58	11.68	11.59	11.16	11.39	11.56	11.52	11.01	12.29	12.37	12.45	12.02	12.18	12.34	12.25	11.81	17	11.83	0.13	4.04	0.00084	0.12	-0.44	0.09	2.89	0.01	0.32	-2.7	-0.36	-11.69	1.4e-09	6.7e-07	12.27
O95716	Ras-related protein Rab-3D OS=Homo sapiens GN=RAB3D PE=1 SV=1	RAB3D	11.31	11.32	11.29	11.45	11.3	11.26	11.24	11.38	12.25	12.21	12.31	12.43	12.35	12.34	12.32	12.49	4	11.83	-0.02	-0.68	0.5	0.82	-5.76	-0.01	-0.44	0.66	0.93	-5.99	0.14	4.26	0.00052	0.0097	-0.42
Q49A26	Putative oxidoreductase GLYR1 OS=Homo sapiens GN=GLYR1 PE=1 SV=3	GLYR1	11.66	11.72	11.61	11.8	11.63	11.63	11.63	11.78	11.94	11.88	11.97	12.03	11.97	11.98	11.94	12.04	17	11.83	0.01	0.21	0.84	0.95	-5.96	-0.01	-0.33	0.75	0.95	-6.04	0.11	4.05	0.00082	0.013	-0.87
Q9H4A6	Golgi phosphoprotein 3 OS=Homo sapiens GN=GOLPH3 PE=1 SV=1	GOLPH3	11.44	11.45	11.49	11.51	11.41	11.44	11.47	11.53	12.2	12.21	12.22	12.23	12.16	12.15	12.13	12.18	9	11.83	0.01	0.32	0.76	0.93	-5.94	0.02	1.03	0.32	0.79	-5.58	0.06	2.58	0.019	0.11	-3.94
P05388	60S acidic ribosomal protein P0 OS=Homo sapiens GN=RPLP0 PE=1 SV=1	RPLP0	11.28	11.24	11.32	11.24	11.31	11.31	11.34	11.28	12.37	12.37	12.37	12.34	12.43	12.35	12.4	12.29	4	11.83	-0.03	-1.18	0.25	0.65	-5.32	0.01	0.49	0.63	0.92	-5.97	-0.06	-2.54	0.021	0.12	-4.02
P63173	60S ribosomal protein L38 OS=Homo sapiens GN=RPL38 PE=1 SV=2	RPL38	11.1	11.05	11.05	11.02	11.14	11.17	11.14	11.07	12.54	12.6	12.6	12.53	12.61	12.54	12.6	12.54	5	11.83	-0.01	-0.37	0.72	0.91	-5.92	0	-0.15	0.88	0.98	-6.08	-0.06	-2.3	0.034	0.16	-4.47
Q15435	Protein phosphatase 1 regulatory subunit 7 OS=Homo sapiens GN=PPP1R7 PE=1 SV=1	PPP1R7	11.4	11.28	11.41	11.44	11.23	11.18	11.17	11.31	12.42	12.44	12.28	12.45	12.33	12.22	12.29	12.41	16	11.83	-0.06	-1.83	0.085	0.49	-4.48	-0.06	-1.62	0.12	0.62	-4.87	0.06	1.64	0.12	0.35	-5.57
O95470	Sphingosine-1-phosphate lyase 1 OS=Homo sapiens GN=SGPL1 PE=1 SV=3	SGPL1	11.55	11.57	11.53	11.54	11.54	11.54	11.57	11.62	12.08	12.08	12.14	12.14	12.09	12.09	12.09	12.1	22	11.83	0.01	0.23	0.82	0.95	-5.96	0.02	0.8	0.44	0.85	-5.78	0.03	1.46	0.16	0.41	-5.83
A3KMH1	von Willebrand factor A domain-containing protein 8 OS=Homo sapiens GN=VWA8 PE=1 SV=2	VWA8	12.07	12.08	12.04	12.09	12	12.02	12.02	12.01	11.59	11.59	11.63	11.61	11.61	11.66	11.65	11.65	62	11.83	0.02	0.69	0.5	0.82	-5.75	0.02	0.66	0.52	0.88	-5.88	0.02	0.91	0.38	0.65	-6.46
O00487	26S proteasome non-ATPase regulatory subunit 14 OS=Homo sapiens GN=PSMD14 PE=1 SV=1	PSMD14	11.82	11.77	11.81	11.85	11.82	11.82	11.82	11.87	11.86	11.86	11.82	11.86	11.82	11.82	11.82	11.82	12	11.83	-0.01	-0.65	0.53	0.83	-5.78	-0.02	-0.68	0.5	0.88	-5.86	0.02	0.8	0.44	0.7	-6.55
Q8N335	Glycerol-3-phosphate dehydrogenase 1-like protein OS=Homo sapiens GN=GPD1L PE=1 SV=1	GPD1L	12.11	12.03	12.06	12.09	11.87	11.82	11.82	11.91	11.67	11.73	11.6	11.7	11.74	11.62	11.67	11.76	19	11.83	-0.05	-0.91	0.38	0.75	-5.59	-0.06	-1.11	0.28	0.77	-5.49	0.02	0.36	0.72	0.88	-6.81
Q99439	Calponin-2 OS=Homo sapiens GN=CNN2 PE=1 SV=4	CNN2	11.39	11.2	11.44	11.44	11.56	11.41	11.45	11.56	12.21	12.04	12.03	12.18	12.4	12.2	12.37	12.4	12	11.83	-0.18	-5.07	9.3e-05	0.053	1.51	-0.07	-2	0.062	0.52	-4.3	0	0.1	0.92	0.97	-6.87
Q2NL82	Pre-rRNA-processing protein TSR1 homolog OS=Homo sapiens GN=TSR1 PE=1 SV=1	TSR1	11.69	11.65	11.64	11.55	11.74	11.75	11.72	11.62	11.99	11.93	11.94	11.88	12.05	12	12.04	11.94	25	11.82	-0.04	-1.7	0.11	0.53	-4.67	-0.03	-1.53	0.15	0.64	-5	-0.12	-5.77	2.2e-05	0.0011	2.73
Q16850	Lanosterol 14-alpha demethylase OS=Homo sapiens GN=CYP51A1 PE=1 SV=3	CYP51A1	11.55	11.56	11.52	11.35	11.53	11.55	11.59	11.37	12.09	12.02	12.15	11.91	12.23	12.29	12.31	12.06	13	11.82	0.01	0.15	0.88	0.97	-5.97	0.04	1.13	0.27	0.76	-5.47	-0.17	-4.52	0.00031	0.0071	0.09
Q9BVJ6	U3 small nucleolar RNA-associated protein 14 homolog A OS=Homo sapiens GN=UTP14A PE=1 SV=1	UTP14A	11.72	11.76	11.71	11.58	11.9	11.92	11.91	11.8	11.85	11.81	11.91	11.74	11.86	11.98	11.89	11.76	25	11.82	0.04	1	0.33	0.72	-5.5	0.03	0.69	0.5	0.88	-5.86	-0.11	-3.09	0.0067	0.056	-2.92
P40429	60S ribosomal protein L13a OS=Homo sapiens GN=RPL13A PE=1 SV=2	RPL13A	11.59	11.55	11.43	11.46	11.53	11.59	11.54	11.47	12	12.14	12.12	12.03	12.21	12.14	12.19	12.07	6	11.82	0.02	0.63	0.54	0.84	-5.79	-0.01	-0.38	0.71	0.94	-6.02	-0.07	-2.07	0.054	0.21	-4.88
Q6P1M0	Long-chain fatty acid transport protein 4 OS=Homo sapiens GN=SLC27A4 PE=1 SV=1	SLC27A4	11.69	11.75	11.69	11.62	11.7	11.74	11.72	11.68	12	11.97	12.01	11.96	11.88	11.95	11.9	11.84	22	11.82	0.03	1.05	0.31	0.7	-5.45	0.01	0.42	0.68	0.93	-6	-0.04	-1.48	0.16	0.4	-5.8
P07195	L-lactate dehydrogenase B chain OS=Homo sapiens GN=LDHB PE=1 SV=2	LDHB	11.44	11.34	11.43	11.37	11.43	11.45	11.37	11.42	12.24	12.29	12.14	12.22	12.32	12.2	12.29	12.23	9	11.82	-0.04	-1.13	0.28	0.67	-5.38	-0.05	-1.43	0.17	0.68	-5.12	-0.05	-1.42	0.17	0.42	-5.88
Q9BW92	Threonine--tRNA ligase, mitochondrial OS=Homo sapiens GN=TARS2 PE=1 SV=1	TARS2	11.49	11.61	11.49	11.53	11.46	11.53	11.53	11.52	12.09	12.15	12.21	12.12	12.07	12.15	12.08	12.07	21	11.82	0.08	3.06	0.0071	0.27	-2.34	0.04	1.7	0.11	0.6	-4.76	0.03	1.19	0.25	0.52	-6.16
Q9P035	Very-long-chain (3R)-3-hydroxyacyl-CoA dehydratase 3 OS=Homo sapiens GN=HACD3 PE=1 SV=2	HACD3	11.81	11.83	11.86	11.76	11.81	11.79	11.82	11.82	11.92	11.87	11.86	11.86	11.75	11.82	11.71	11.77	7	11.82	0.01	0.23	0.82	0.95	-5.96	-0.01	-0.28	0.78	0.96	-6.05	-0.02	-0.49	0.63	0.82	-6.75
Q99614	Tetratricopeptide repeat protein 1 OS=Homo sapiens GN=TTC1 PE=1 SV=1	TTC1	11.5	11.4	11.46	11.49	11.48	11.44	11.44	11.47	12.19	12.17	12.13	12.21	12.22	12.15	12.2	12.21	17	11.82	-0.06	-2.52	0.022	0.35	-3.33	-0.04	-1.66	0.11	0.62	-4.81	0	-0.11	0.91	0.96	-6.87
Q8NBJ4	Golgi membrane protein 1 OS=Homo sapiens GN=GOLM1 PE=1 SV=1	GOLM1	11.79	11.81	11.7	12.07	11.64	11.7	11.73	11.95	11.67	11.8	11.86	11.98	11.73	11.76	11.79	11.96	19	11.81	0.06	1.79	0.091	0.5	-4.53	0.07	1.83	0.085	0.56	-4.57	0.29	8	3.5e-07	5.2e-05	6.87
Q9Y6A5	Transforming acidic coiled-coil-containing protein 3 OS=Homo sapiens GN=TACC3 PE=1 SV=1	TACC3	11.75	11.6	11.63	11.49	11.79	11.78	11.73	11.6	11.88	11.76	11.83	11.68	12.21	12.31	12.06	11.88	30	11.81	-0.04	-0.64	0.53	0.83	-5.78	-0.09	-1.45	0.17	0.68	-5.1	-0.24	-3.81	0.0021	0.024	-1.67
Q9BRP8	Partner of Y14 and mago OS=Homo sapiens GN=PYM1 PE=1 SV=1	PYM1	11.38	11.33	11.41	11.48	11.3	11.28	11.31	11.42	12.27	12.34	12.28	12.37	12.18	12.12	12.18	12.23	9	11.81	-0.01	-0.53	0.61	0.86	-5.85	0.02	0.56	0.58	0.9	-5.94	0.09	3.44	0.0031	0.032	-2.19
Q8IV36	Protein HID1 OS=Homo sapiens GN=HID1 PE=1 SV=1	HID1	11.51	11.53	11.6	11.62	11.51	11.48	11.5	11.62	12.11	12.12	12.12	12.19	12.03	11.95	11.99	12.06	17	11.81	-0.02	-0.71	0.48	0.81	-5.73	0.01	0.32	0.76	0.95	-6.04	0.08	3.02	0.0076	0.062	-3.05
O43493	Trans-Golgi network integral membrane protein 2 OS=Homo sapiens GN=TGOLN2 PE=1 SV=2	TGOLN2	11.93	11.92	11.92	11.98	11.8	11.75	11.85	11.88	11.73	11.65	11.78	11.75	11.72	11.75	11.77	11.75	17	11.81	-0.03	-0.78	0.45	0.79	-5.69	0.04	1.01	0.32	0.8	-5.59	0.05	1.3	0.21	0.48	-6.03
O15067	Phosphoribosylformylglycinamidine synthase OS=Homo sapiens GN=PFAS PE=1 SV=4	PFAS	11.52	11.42	11.51	11.45	11.47	11.51	11.45	11.46	12.15	12.17	12.03	12.13	12.18	12.13	12.19	12.16	36	11.81	-0.02	-0.71	0.49	0.81	-5.74	-0.03	-1.09	0.29	0.78	-5.52	-0.03	-0.94	0.36	0.64	-6.43
Q99567	Nuclear pore complex protein Nup88 OS=Homo sapiens GN=NUP88 PE=1 SV=2	NUP88	11.3	11.33	11.28	11.34	11.38	11.43	11.39	11.42	12.27	12.23	12.3	12.26	12.22	12.25	12.21	12.26	21	11.81	0.02	0.6	0.55	0.84	-5.81	0	0.11	0.91	0.99	-6.09	0.03	0.93	0.37	0.64	-6.44
Q9UJC3	Protein Hook homolog 1 OS=Homo sapiens GN=HOOK1 PE=1 SV=2	HOOK1	11.59	11.57	11.59	11.62	11.51	11.5	11.43	11.53	12.09	12.1	12	12.09	12.07	12.06	12.07	12.13	31	11.81	-0.01	-0.29	0.77	0.93	-5.94	-0.04	-1.43	0.17	0.68	-5.12	0.03	0.89	0.39	0.66	-6.48
Q14344	Guanine nucleotide-binding protein subunit alpha-13 OS=Homo sapiens GN=GNA13 PE=1 SV=2	GNA13	11.72	11.79	11.7	11.73	11.65	11.72	11.69	11.69	11.91	11.95	11.95	11.92	11.84	11.93	11.91	11.86	14	11.81	0.07	3.13	0.006	0.26	-2.2	0.03	1.37	0.19	0.7	-5.2	0.02	0.87	0.4	0.67	-6.49
Q15056	Eukaryotic translation initiation factor 4H OS=Homo sapiens GN=EIF4H PE=1 SV=5	EIF4H	11.68	11.61	11.67	11.67	11.58	11.62	11.62	11.62	12.05	12.03	11.94	11.95	12.03	11.95	12	12	10	11.81	-0.03	-1.2	0.25	0.64	-5.3	-0.03	-1.02	0.32	0.8	-5.59	-0.02	-0.84	0.41	0.68	-6.52
Q96Q11	CCA tRNA nucleotidyltransferase 1, mitochondrial OS=Homo sapiens GN=TRNT1 PE=1 SV=2	TRNT1	11.68	11.65	11.65	11.68	11.59	11.6	11.55	11.58	12.01	12.01	11.95	12	12.05	11.98	12.01	12.01	21	11.81	-0.02	-0.77	0.45	0.79	-5.69	-0.05	-1.73	0.1	0.59	-4.71	-0.02	-0.59	0.57	0.79	-6.7
Q15654	Thyroid receptor-interacting protein 6 OS=Homo sapiens GN=TRIP6 PE=1 SV=3	TRIP6	11.54	11.45	11.44	11.47	11.37	11.48	11.43	11.45	12.18	12.28	12.19	12.14	12.16	12.09	12.08	12.15	18	11.81	0.02	0.49	0.63	0.88	-5.87	-0.03	-0.81	0.43	0.85	-5.77	-0.01	-0.23	0.82	0.93	-6.85
P55795	Heterogeneous nuclear ribonucleoprotein H2 OS=Homo sapiens GN=HNRNPH2 PE=1 SV=1	HNRNPH2	11.64	11.71	11.68	11.67	11.67	11.7	11.69	11.67	11.96	12.01	12.05	11.96	11.86	11.91	11.86	11.85	8	11.81	0.05	1.64	0.12	0.54	-4.75	0.04	1.31	0.21	0.71	-5.27	0	0.14	0.89	0.96	-6.87
Q9HCM4	Band 4.1-like protein 5 OS=Homo sapiens GN=EPB41L5 PE=1 SV=3	EPB41L5	11.38	11.43	11.45	11.68	11.56	11.45	11.51	11.64	12.15	11.98	12.07	12.22	12.1	12.01	12.05	12.19	16	11.8	-0.08	-2.42	0.027	0.37	-3.5	-0.03	-0.88	0.39	0.83	-5.71	0.13	4.02	0.00087	0.013	-0.94
O75955	Flotillin-1 OS=Homo sapiens GN=FLOT1 PE=1 SV=3	FLOT1	11.53	11.63	11.53	11.65	11.54	11.55	11.53	11.67	12.01	12.04	12.05	12.11	11.96	12.02	11.97	12	19	11.8	0.05	1.85	0.081	0.49	-4.44	0.01	0.28	0.78	0.96	-6.05	0.1	3.71	0.0017	0.022	-1.62
O94905	Erlin-2 OS=Homo sapiens GN=ERLIN2 PE=1 SV=1	ERLIN2	11.73	11.71	11.66	11.63	11.66	11.63	11.66	11.59	11.99	11.93	11.99	11.88	11.96	11.99	11.93	11.9	14	11.8	-0.02	-0.93	0.36	0.74	-5.56	-0.02	-1.02	0.32	0.8	-5.59	-0.09	-3.57	0.0023	0.027	-1.91
Q9Y606	tRNA pseudouridine synthase A, mitochondrial OS=Homo sapiens GN=PUS1 PE=1 SV=3	PUS1	11.53	11.58	11.54	11.45	11.56	11.62	11.6	11.56	12.05	12.07	12.06	11.94	12.06	12.1	12.06	11.98	18	11.8	0.05	2.13	0.048	0.43	-4	0.02	0.91	0.37	0.82	-5.68	-0.06	-2.86	0.011	0.077	-3.39
Q99426	Tubulin-folding cofactor B OS=Homo sapiens GN=TBCB PE=1 SV=2	TBCB	11.97	11.81	11.89	11.83	11.77	11.73	11.68	11.74	11.9	11.85	11.7	11.81	11.88	11.72	11.74	11.76	10	11.8	-0.1	-2.91	0.0098	0.3	-2.63	-0.13	-3.63	0.0021	0.19	-1.26	-0.09	-2.7	0.015	0.097	-3.7
P61019	Ras-related protein Rab-2A OS=Homo sapiens GN=RAB2A PE=1 SV=1	RAB2A	11.51	11.57	11.51	11.56	11.51	11.49	11.52	11.57	12.06	12.06	12.08	12.11	12.02	12.09	12.01	12.07	6	11.8	0.03	1.24	0.23	0.63	-5.26	0	0.19	0.85	0.98	-6.07	0.05	2.24	0.039	0.18	-4.58
Q5T2T1	MAGUK p55 subfamily member 7 OS=Homo sapiens GN=MPP7 PE=1 SV=1	MPP7	11.77	11.88	11.78	11.8	11.63	11.67	11.65	11.71	11.87	11.92	11.96	11.91	11.78	11.84	11.84	11.84	26	11.8	0.06	2.49	0.024	0.35	-3.39	0.04	1.62	0.12	0.62	-4.87	0.05	1.96	0.067	0.25	-5.07
Q8TD16	Protein bicaudal D homolog 2 OS=Homo sapiens GN=BICD2 PE=1 SV=1	BICD2	11.89	11.79	11.78	11.76	11.77	11.73	11.66	11.68	11.83	11.76	11.72	11.74	11.97	11.85	11.93	11.92	37	11.8	-0.08	-1.48	0.16	0.57	-4.96	-0.09	-1.78	0.096	0.59	-4.65	-0.09	-1.66	0.12	0.34	-5.55
Q9HCS7	Pre-mRNA-splicing factor SYF1 OS=Homo sapiens GN=XAB2 PE=1 SV=2	XAB2	11.67	11.71	11.61	11.61	11.83	11.84	11.85	11.77	11.88	11.87	11.9	11.83	11.89	11.91	11.86	11.81	35	11.8	0.02	0.44	0.66	0.89	-5.89	-0.01	-0.37	0.72	0.94	-6.03	-0.06	-1.57	0.14	0.37	-5.67
P0DN79	Cystathionine beta-synthase-like protein OS=Homo sapiens GN=CBSL PE=1 SV=1	CBSL	11.47	11.38	11.43	11.5	11.29	11.3	11.26	11.38	12.19	12.28	12.13	12.27	12.27	12.16	12.23	12.31	18	11.8	-0.02	-0.54	0.6	0.86	-5.84	-0.04	-1	0.33	0.8	-5.6	0.06	1.47	0.16	0.4	-5.81
P09497	Clathrin light chain B OS=Homo sapiens GN=CLTB PE=1 SV=1	CLTB	11.81	11.76	11.83	11.88	11.78	11.77	11.8	11.85	11.79	11.76	11.74	11.84	11.83	11.81	11.78	11.79	10	11.8	-0.03	-1.16	0.26	0.66	-5.34	-0.02	-0.65	0.52	0.88	-5.88	0.04	1.46	0.16	0.41	-5.82
Q7Z6E9	E3 ubiquitin-protein ligase RBBP6 OS=Homo sapiens GN=RBBP6 PE=1 SV=1	RBBP6	11.75	11.79	11.76	11.76	11.9	11.94	11.95	11.96	11.74	11.74	11.79	11.76	11.72	11.77	11.77	11.77	53	11.8	0.03	0.95	0.36	0.74	-5.55	0.04	1.12	0.28	0.77	-5.49	0.03	0.98	0.34	0.62	-6.39
Q13155	Aminoacyl tRNA synthase complex-interacting multifunctional protein 2 OS=Homo sapiens GN=AIMP2 PE=1 SV=2	AIMP2	11.54	11.45	11.53	11.52	11.45	11.45	11.45	11.48	12.14	12.15	12.08	12.13	12.13	12.08	12.13	12.1	14	11.8	-0.04	-1.5	0.15	0.57	-4.94	-0.02	-0.75	0.46	0.86	-5.81	-0.01	-0.43	0.67	0.85	-6.78
P61201	COP9 signalosome complex subunit 2 OS=Homo sapiens GN=COPS2 PE=1 SV=1	COPS2	11.55	11.5	11.55	11.56	11.49	11.51	11.48	11.51	12.11	12.13	12.08	12.1	12.1	12.03	12.07	12.07	16	11.8	-0.02	-0.97	0.34	0.73	-5.53	-0.02	-0.85	0.41	0.84	-5.74	-0.01	-0.25	0.81	0.92	-6.85
P30740	Leukocyte elastase inhibitor OS=Homo sapiens GN=SERPINB1 PE=1 SV=1	SERPINB1	11.37	11.33	11.45	11.59	11.43	11.38	11.34	11.57	12.08	12.21	12.1	12.32	12.11	12.01	12.07	12.22	19	11.79	-0.02	-0.44	0.67	0.89	-5.89	-0.01	-0.29	0.77	0.96	-6.05	0.18	5.15	7.8e-05	0.0026	1.46
Q6WKZ4	Rab11 family-interacting protein 1 OS=Homo sapiens GN=RAB11FIP1 PE=1 SV=3	RAB11FIP1	11.88	11.91	11.91	11.93	11.72	11.79	11.79	11.85	11.71	11.65	11.72	11.74	11.72	11.75	11.77	11.83	36	11.79	0.02	0.46	0.65	0.89	-5.88	0.04	1.08	0.3	0.78	-5.53	0.08	2.04	0.057	0.22	-4.93
Q13217	DnaJ homolog subfamily C member 3 OS=Homo sapiens GN=DNAJC3 PE=1 SV=1	DNAJC3	11.53	11.54	11.52	11.58	11.55	11.54	11.59	11.59	11.99	11.95	12	12.02	12.06	12.08	12.05	12.09	22	11.79	-0.01	-0.24	0.81	0.95	-5.96	0	0.21	0.83	0.97	-6.07	0.04	1.63	0.12	0.35	-5.59
P61964	WD repeat-containing protein 5 OS=Homo sapiens GN=WDR5 PE=1 SV=1	WDR5	11.64	11.62	11.54	11.57	11.71	11.71	11.68	11.68	11.94	11.94	11.96	11.94	11.98	11.94	11.94	11.91	10	11.79	-0.01	-0.45	0.66	0.89	-5.88	-0.04	-1.28	0.22	0.72	-5.31	-0.04	-1.51	0.15	0.39	-5.75
Q9Y5Q9	General transcription factor 3C polypeptide 3 OS=Homo sapiens GN=GTF3C3 PE=1 SV=1	GTF3C3	11.55	11.55	11.52	11.56	11.65	11.66	11.66	11.6	11.99	11.95	12.05	11.98	12	11.99	11.99	11.96	29	11.79	-0.01	-0.24	0.81	0.95	-5.96	0.01	0.32	0.75	0.95	-6.04	-0.02	-0.72	0.48	0.73	-6.61
Q16576	Histone-binding protein RBBP7 OS=Homo sapiens GN=RBBP7 PE=1 SV=1	RBBP7	11.33	11.38	11.37	11.44	11.39	11.45	11.42	11.45	12.2	12.2	12.23	12.18	12.19	12.14	12.18	12.12	6	11.79	0.02	0.5	0.63	0.87	-5.86	0.02	0.71	0.48	0.87	-5.84	0.02	0.66	0.52	0.76	-6.65
Q14139	Ubiquitin conjugation factor E4 A OS=Homo sapiens GN=UBE4A PE=1 SV=2	UBE4A	11.81	11.84	11.81	11.82	11.84	11.85	11.84	11.82	11.77	11.79	11.8	11.79	11.73	11.75	11.71	11.68	27	11.79	0.02	0.74	0.47	0.8	-5.72	0	0	1	1	-6.09	-0.01	-0.55	0.59	0.8	-6.72
O94804	Serine/threonine-protein kinase 10 OS=Homo sapiens GN=STK10 PE=1 SV=1	STK10	11.94	11.85	11.96	11.94	11.9	11.87	11.84	11.95	11.69	11.68	11.63	11.67	11.7	11.6	11.68	11.72	32	11.79	-0.06	-2.06	0.055	0.44	-4.12	-0.03	-1.16	0.26	0.76	-5.45	0.01	0.4	0.7	0.86	-6.8
O95239	Chromosome-associated kinesin KIF4A OS=Homo sapiens GN=KIF4A PE=1 SV=3	KIF4A	11.91	11.87	11.89	11.87	12.07	12.1	12.08	12.08	11.57	11.54	11.5	11.55	11.62	11.61	11.59	11.72	31	11.79	-0.01	-0.47	0.64	0.88	-5.88	-0.03	-0.97	0.35	0.81	-5.64	0.01	0.33	0.74	0.89	-6.82
O95336	6-phosphogluconolactonase OS=Homo sapiens GN=PGLS PE=1 SV=2	PGLS	11.85	11.74	11.86	11.83	11.64	11.6	11.56	11.67	11.91	11.9	11.76	11.92	11.89	11.75	11.85	11.86	10	11.79	-0.07	-1.67	0.11	0.53	-4.71	-0.06	-1.45	0.17	0.67	-5.1	0	-0.08	0.93	0.97	-6.87
O15031	Plexin-B2 OS=Homo sapiens GN=PLXNB2 PE=1 SV=3	PLXNB2	11.69	11.71	11.68	11.96	11.82	11.82	11.82	12.06	11.73	11.71	11.75	11.93	11.63	11.62	11.65	11.89	47	11.78	0	-0.06	0.95	0.99	-5.98	0.01	0.21	0.84	0.97	-6.07	0.24	5.91	2.1e-05	0.001	2.83
Q10471	Polypeptide N-acetylgalactosaminyltransferase 2 OS=Homo sapiens GN=GALNT2 PE=1 SV=1	GALNT2	11.77	11.78	11.73	11.87	11.81	11.78	11.78	11.91	11.72	11.56	11.63	11.8	11.83	11.8	11.75	11.92	25	11.78	-0.05	-1.49	0.15	0.57	-4.95	-0.06	-1.7	0.11	0.6	-4.76	0.09	2.88	0.01	0.075	-3.34
O14578	Citron Rho-interacting kinase OS=Homo sapiens GN=CIT PE=1 SV=2	CIT	12.1	12.22	12.02	11.99	12.15	12.24	12.21	12.14	11.39	11.52	11.39	11.35	11.45	11.47	11.41	11.45	66	11.78	0.09	2.89	0.01	0.3	-2.65	-0.01	-0.44	0.66	0.93	-5.99	-0.04	-1.23	0.24	0.51	-6.12
Q9UPN6	Protein SCAF8 OS=Homo sapiens GN=SCAF8 PE=1 SV=1	SCAF8	11.4	11.47	11.45	11.42	11.55	11.59	11.6	11.5	12.02	12.05	12.14	12.04	12.09	12.11	12.13	11.99	26	11.78	0.04	1.46	0.16	0.57	-5	0.07	2.17	0.044	0.49	-4.01	-0.03	-0.86	0.4	0.68	-6.5
Q53H12	Acylglycerol kinase, mitochondrial OS=Homo sapiens GN=AGK PE=1 SV=2	AGK	11.59	11.62	11.6	11.58	11.57	11.58	11.63	11.61	11.94	11.94	12.01	11.95	11.93	12.06	11.99	11.96	14	11.78	0.04	1.56	0.14	0.55	-4.86	0.05	1.84	0.083	0.56	-4.55	0.02	0.71	0.49	0.74	-6.62
Q13123	Protein Red OS=Homo sapiens GN=IK PE=1 SV=3	IK	11.56	11.62	11.5	11.59	11.68	11.71	11.69	11.69	11.94	11.85	11.96	11.9	11.96	11.96	11.93	11.9	21	11.78	0	0.01	0.99	1	-5.98	-0.01	-0.38	0.71	0.94	-6.02	-0.01	-0.37	0.72	0.88	-6.81
Q96HY7	Probable 2-oxoglutarate dehydrogenase E1 component DHKTD1, mitochondrial OS=Homo sapiens GN=DHTKD1 PE=1 SV=2	DHTKD1	11.59	11.68	11.64	11.65	11.61	11.67	11.64	11.6	11.92	11.94	12.01	11.92	11.88	11.95	11.87	11.85	23	11.78	0.06	2.28	0.036	0.39	-3.75	0.04	1.47	0.16	0.67	-5.07	0	0.15	0.88	0.95	-6.87
Q15599	Na(+)/H(+) exchange regulatory cofactor NHE-RF2 OS=Homo sapiens GN=SLC9A3R2 PE=1 SV=2	SLC9A3R2	11.23	11.28	11.3	11.41	11.28	11.3	11.37	11.54	12.15	12.1	12.18	12.28	12.19	12.22	12.17	12.36	20	11.77	0.02	0.63	0.54	0.84	-5.79	0.04	1.77	0.095	0.58	-4.66	0.19	7.41	9.8e-07	0.00011	5.83
P22033	Methylmalonyl-CoA mutase, mitochondrial OS=Homo sapiens GN=MUT PE=1 SV=4	MUT	11.76	11.85	11.78	11.87	11.76	11.79	11.8	11.84	11.74	11.83	11.85	11.77	11.59	11.75	11.64	11.69	29	11.77	0.09	2.62	0.018	0.34	-3.15	0.05	1.59	0.13	0.63	-4.91	0.08	2.31	0.034	0.16	-4.45
Q96SI9	Spermatid perinuclear RNA-binding protein OS=Homo sapiens GN=STRBP PE=1 SV=1	STRBP	11.59	11.6	11.59	11.54	11.58	11.6	11.59	11.54	11.95	11.91	11.94	11.94	12	12.03	11.98	11.94	27	11.77	0	0.2	0.84	0.96	-5.96	-0.01	-0.27	0.79	0.96	-6.06	-0.04	-1.81	0.087	0.29	-5.3
P62917	60S ribosomal protein L8 OS=Homo sapiens GN=RPL8 PE=1 SV=2	RPL8	11.51	11.53	11.47	11.44	11.46	11.54	11.52	11.44	12.02	12.06	12.05	12.01	12.11	12.03	12.13	12.02	11	11.77	0.02	0.71	0.49	0.81	-5.74	0.02	0.62	0.54	0.89	-5.9	-0.05	-1.68	0.11	0.33	-5.51
P51665	26S proteasome non-ATPase regulatory subunit 7 OS=Homo sapiens GN=PSMD7 PE=1 SV=2	PSMD7	11.77	11.76	11.77	11.81	11.75	11.81	11.77	11.81	11.74	11.77	11.75	11.81	11.77	11.7	11.75	11.72	8	11.77	0	0.05	0.96	0.99	-5.98	0	0.03	0.98	1	-6.09	0.03	1.16	0.26	0.54	-6.2
P84243	Histone H3.3 OS=Homo sapiens GN=H3F3A PE=1 SV=2	H3F3A	11.24	11.43	11.3	11.36	11.34	11.39	11.35	11.3	12.2	12.19	12.3	12.23	12.16	12.19	12.17	12.2	4	11.77	0.06	1.84	0.084	0.49	-4.46	0.04	1.27	0.22	0.73	-5.32	0.03	1	0.33	0.61	-6.37
Q9H7Z7	Prostaglandin E synthase 2 OS=Homo sapiens GN=PTGES2 PE=1 SV=1	PTGES2	11.57	11.62	11.54	11.58	11.66	11.67	11.66	11.63	11.92	11.91	11.96	11.91	11.93	11.97	11.95	11.89	16	11.77	0.03	1.04	0.31	0.7	-5.46	0.01	0.35	0.73	0.95	-6.03	-0.02	-0.59	0.56	0.78	-6.69
O95394	Phosphoacetylglucosamine mutase OS=Homo sapiens GN=PGM3 PE=1 SV=1	PGM3	11.65	11.49	11.58	11.6	11.42	11.36	11.34	11.45	12.11	12.12	12.02	12.15	12.05	11.92	11.96	12.08	19	11.77	-0.08	-2.68	0.016	0.33	-3.04	-0.08	-2.63	0.017	0.38	-3.2	0.01	0.48	0.64	0.83	-6.76
Q9UHY1	Nuclear receptor-binding protein OS=Homo sapiens GN=NRBP1 PE=1 SV=1	NRBP1	11.18	11.1	11.19	11.19	11.12	11.07	11.08	11.11	12.48	12.46	12.36	12.45	12.41	12.31	12.37	12.4	12	11.77	-0.06	-2.46	0.025	0.36	-3.44	-0.05	-1.96	0.067	0.53	-4.37	-0.01	-0.47	0.64	0.83	-6.76
Q8TCJ2	Dolichyl-diphosphooligosaccharide--protein glycosyltransferase subunit STT3B OS=Homo sapiens GN=STT3B PE=1 SV=1	STT3B	11.37	11.43	11.4	11.34	11.45	11.34	11.39	11.43	12.16	12.16	12.16	12.15	12.12	12.14	12.1	12.13	14	11.77	-0.01	-0.24	0.81	0.95	-5.96	-0.01	-0.35	0.73	0.95	-6.03	-0.01	-0.33	0.74	0.89	-6.82
Q3ZCQ8	Mitochondrial import inner membrane translocase subunit TIM50 OS=Homo sapiens GN=TIMM50 PE=1 SV=2	TIMM50	11.75	11.79	11.73	11.76	11.77	11.84	11.78	11.75	11.72	11.69	11.77	11.72	11.76	11.83	11.81	11.78	9	11.77	0.04	1.53	0.14	0.56	-4.9	0.03	1	0.33	0.8	-5.6	0.01	0.29	0.78	0.91	-6.83
P49207	60S ribosomal protein L34 OS=Homo sapiens GN=RPL34 PE=1 SV=3	RPL34	11.42	11.58	11.28	11.36	11.25	11.42	11.39	11.32	12.04	12.13	12.16	12.1	12.19	12.21	12.25	12.15	6	11.77	0.11	2.02	0.062	0.46	-4.2	0.05	0.86	0.4	0.83	-5.72	0.01	0.13	0.9	0.96	-6.87
Q9NV70	Exocyst complex component 1 OS=Homo sapiens GN=EXOC1 PE=1 SV=4	EXOC1	11.68	11.67	11.73	11.68	11.51	11.51	11.57	11.61	11.97	11.96	11.99	11.97	11.82	11.75	11.86	11.84	30	11.76	-0.02	-1	0.33	0.72	-5.5	0.04	1.8	0.089	0.57	-4.6	0.03	1.25	0.23	0.5	-6.09
O60524	Nuclear export mediator factor NEMF OS=Homo sapiens GN=NEMF PE=1 SV=4	NEMF	11.67	11.61	11.64	11.63	11.54	11.56	11.5	11.57	11.96	12.01	11.92	11.94	11.95	11.83	11.94	11.87	25	11.76	-0.03	-0.97	0.35	0.73	-5.53	-0.03	-1.12	0.28	0.76	-5.48	-0.03	-0.96	0.35	0.63	-6.41
P10644	cAMP-dependent protein kinase type I-alpha regulatory subunit OS=Homo sapiens GN=PRKAR1A PE=1 SV=1	PRKAR1A	11.77	11.71	11.73	11.75	11.7	11.66	11.63	11.68	11.84	11.86	11.8	11.82	11.8	11.77	11.79	11.78	15	11.76	-0.03	-1.37	0.19	0.6	-5.11	-0.04	-1.78	0.092	0.58	-4.63	-0.02	-0.91	0.38	0.65	-6.46
Q96KP1	Exocyst complex component 2 OS=Homo sapiens GN=EXOC2 PE=1 SV=1	EXOC2	11.62	11.57	11.64	11.63	11.46	11.47	11.51	11.57	12.05	12.05	12.05	12.03	11.91	11.84	11.88	11.91	32	11.76	-0.03	-1.17	0.26	0.66	-5.33	0.01	0.41	0.68	0.93	-6.01	0.02	0.91	0.38	0.65	-6.46
Q9H0B6	Kinesin light chain 2 OS=Homo sapiens GN=KLC2 PE=1 SV=1	KLC2	11.67	11.57	11.6	11.65	11.65	11.6	11.57	11.64	11.93	11.9	11.86	11.9	11.97	11.87	11.89	11.95	25	11.76	-0.07	-3.13	0.006	0.26	-2.2	-0.07	-3.44	0.0031	0.21	-1.63	-0.02	-0.84	0.41	0.68	-6.52
Q13823	Nucleolar GTP-binding protein 2 OS=Homo sapiens GN=GNL2 PE=1 SV=1	GNL2	11.42	11.49	11.46	11.28	11.61	11.64	11.65	11.48	11.96	11.96	12.07	11.83	12.04	12.1	12.07	11.88	26	11.75	0.04	1.19	0.25	0.65	-5.32	0.05	1.71	0.11	0.6	-4.75	-0.14	-4.62	0.00024	0.0058	0.34
Q9UBB4	Ataxin-10 OS=Homo sapiens GN=ATXN10 PE=1 SV=1	ATXN10	11.61	11.51	11.57	11.54	11.6	11.58	11.53	11.53	12.01	11.99	11.86	11.89	12.01	11.94	11.94	11.93	22	11.75	-0.05	-1.97	0.065	0.46	-4.25	-0.08	-3.26	0.0045	0.24	-1.99	-0.09	-3.41	0.0033	0.034	-2.25
Q8WVV9	Heterogeneous nuclear ribonucleoprotein L-like OS=Homo sapiens GN=HNRNPLL PE=1 SV=1	HNRNPLL	11.86	11.87	11.86	11.94	11.84	11.87	11.86	11.91	11.64	11.65	11.68	11.66	11.55	11.57	11.56	11.6	22	11.75	0.01	0.6	0.56	0.84	-5.81	0.02	0.67	0.51	0.88	-5.87	0.06	2.35	0.031	0.15	-4.37
P48739	Phosphatidylinositol transfer protein beta isoform OS=Homo sapiens GN=PITPNB PE=1 SV=2	PITPNB	11.54	11.43	11.51	11.52	11.49	11.46	11.4	11.47	12.07	12.02	11.93	12	12.12	11.99	12.04	12.05	13	11.75	-0.08	-2.66	0.016	0.33	-3.08	-0.09	-2.78	0.013	0.34	-2.93	-0.05	-1.56	0.14	0.37	-5.69
P04424	Argininosuccinate lyase OS=Homo sapiens GN=ASL PE=1 SV=4	ASL	11.78	11.71	11.77	11.81	11.56	11.54	11.51	11.65	11.89	11.9	11.75	11.9	11.82	11.73	11.78	11.84	16	11.75	-0.04	-1.16	0.26	0.66	-5.35	-0.06	-1.55	0.14	0.64	-4.97	0.04	1.04	0.31	0.59	-6.33
O15269	Serine palmitoyltransferase 1 OS=Homo sapiens GN=SPTLC1 PE=1 SV=1	SPTLC1	11.57	11.64	11.56	11.6	11.59	11.64	11.61	11.6	11.83	11.82	11.87	11.87	11.93	11.98	11.92	11.94	18	11.75	0.04	1.48	0.16	0.57	-4.97	0.01	0.34	0.74	0.95	-6.04	0.02	0.88	0.39	0.67	-6.48
P08559	Pyruvate dehydrogenase E1 component subunit alpha, somatic form, mitochondrial OS=Homo sapiens GN=PDHA1 PE=1 SV=3	PDHA1	11.82	11.89	11.85	11.84	11.84	11.87	11.86	11.87	11.68	11.68	11.72	11.63	11.61	11.66	11.6	11.64	16	11.75	0.04	1.62	0.12	0.54	-4.78	0.02	0.87	0.39	0.83	-5.72	0.01	0.38	0.71	0.87	-6.8
P18085	ADP-ribosylation factor 4 OS=Homo sapiens GN=ARF4 PE=1 SV=3	ARF4	11.69	11.59	11.66	11.66	11.53	11.51	11.54	11.59	11.97	11.99	11.91	11.95	11.9	11.83	11.88	11.87	8	11.75	-0.04	-1.73	0.1	0.52	-4.62	-0.02	-0.93	0.36	0.81	-5.66	-0.01	-0.29	0.78	0.91	-6.84
Q9GZL7	Ribosome biogenesis protein WDR12 OS=Homo sapiens GN=WDR12 PE=1 SV=2	WDR12	11.51	11.53	11.45	11.37	11.63	11.69	11.63	11.5	11.93	11.92	11.96	11.84	11.99	12	11.97	11.89	15	11.74	0.02	0.65	0.52	0.83	-5.77	-0.01	-0.45	0.66	0.93	-5.99	-0.11	-3.98	0.00096	0.014	-1.04
O14936	Peripheral plasma membrane protein CASK OS=Homo sapiens GN=CASK PE=1 SV=3	CASK	11.51	11.54	11.51	11.61	11.54	11.53	11.53	11.59	11.87	11.83	11.89	11.99	11.96	11.95	11.96	12.05	29	11.74	-0.01	-0.31	0.76	0.93	-5.94	0	0.07	0.95	0.99	-6.09	0.09	3.47	0.0029	0.031	-2.13
P42345	Serine/threonine-protein kinase mTOR OS=Homo sapiens GN=MTOR PE=1 SV=1	MTOR	11.7	11.64	11.7	11.74	11.65	11.68	11.65	11.72	11.83	11.8	11.78	11.85	11.79	11.76	11.76	11.81	53	11.74	-0.03	-1.2	0.25	0.64	-5.3	-0.02	-0.96	0.35	0.81	-5.65	0.04	1.79	0.091	0.29	-5.33
P16403	Histone H1.2 OS=Homo sapiens GN=HIST1H1C PE=1 SV=2	HIST1H1C	11.16	11.61	11.17	11.29	11.28	11.37	11.34	11.24	12.21	12.27	12.22	12.05	12.2	12.28	12.18	12.02	5	11.74	0.17	2.84	0.013	0.32	-2.84	0.02	0.27	0.79	0.96	-6.05	-0.06	-0.99	0.34	0.62	-6.38
Q7Z3K3	Pogo transposable element with ZNF domain OS=Homo sapiens GN=POGZ PE=1 SV=2	POGZ	11.33	11.39	11.33	11.36	11.43	11.5	11.48	11.46	12.08	12.09	12.15	12.12	12.01	12.11	12.01	12.02	30	11.74	0.06	1.48	0.16	0.57	-4.97	0.03	0.78	0.44	0.86	-5.79	0.03	0.73	0.48	0.73	-6.61
Q9Y277	Voltage-dependent anion-selective channel protein 3 OS=Homo sapiens GN=VDAC3 PE=1 SV=1	VDAC3	11.48	11.52	11.45	11.47	11.57	11.56	11.57	11.57	11.97	11.95	11.97	12	11.93	11.96	11.93	11.95	11	11.74	0.01	0.41	0.69	0.9	-5.9	-0.01	-0.23	0.82	0.97	-6.07	0.01	0.44	0.67	0.84	-6.78
Q9BUP3	Oxidoreductase HTATIP2 OS=Homo sapiens GN=HTATIP2 PE=1 SV=2	HTATIP2	11.84	11.83	11.79	11.85	11.77	11.75	11.75	11.8	11.7	11.65	11.68	11.67	11.69	11.65	11.65	11.7	12	11.74	-0.03	-1.34	0.2	0.61	-5.14	-0.03	-1.52	0.15	0.65	-5.01	0.01	0.33	0.75	0.89	-6.82
O95602	DNA-directed RNA polymerase I subunit RPA1 OS=Homo sapiens GN=POLR1A PE=1 SV=2	POLR1A	11.78	11.77	11.76	11.7	11.98	11.99	11.97	11.87	11.63	11.52	11.6	11.49	11.69	11.69	11.73	11.58	49	11.73	-0.02	-0.89	0.39	0.75	-5.6	-0.01	-0.19	0.85	0.98	-6.07	-0.11	-4.08	0.00077	0.012	-0.82
P13995	Bifunctional methylenetetrahydrofolate dehydrogenase/cyclohydrolase, mitochondrial OS=Homo sapiens GN=MTHFD2 PE=1 SV=2	MTHFD2	11.74	11.74	11.65	11.64	11.69	11.75	11.76	11.59	11.72	11.7	11.8	11.6	11.81	11.92	11.85	11.7	12	11.73	0.04	1.16	0.26	0.66	-5.34	0.03	0.77	0.45	0.86	-5.8	-0.1	-2.93	0.0094	0.07	-3.25
Q01105	Protein SET OS=Homo sapiens GN=SET PE=1 SV=3	SET	11.74	11.74	11.7	11.73	11.64	11.67	11.64	11.63	11.8	11.85	11.83	11.73	11.83	11.73	11.77	11.65	7	11.73	0	-0.16	0.87	0.97	-5.97	-0.02	-0.59	0.56	0.9	-5.92	-0.07	-2.3	0.035	0.16	-4.48
P23786	Carnitine O-palmitoyltransferase 2, mitochondrial OS=Homo sapiens GN=CPT2 PE=1 SV=2	CPT2	11.72	11.78	11.75	11.83	11.71	11.74	11.72	11.74	11.73	11.77	11.82	11.74	11.59	11.73	11.65	11.64	29	11.73	0.07	2.35	0.031	0.38	-3.64	0.05	1.65	0.12	0.62	-4.83	0.05	1.75	0.097	0.31	-5.4
Q7Z460	CLIP-associating protein 1 OS=Homo sapiens GN=CLASP1 PE=1 SV=1	CLASP1	11.62	11.56	11.61	11.57	11.59	11.6	11.55	11.56	11.91	11.92	11.85	11.86	11.93	11.83	11.91	11.88	41	11.73	-0.03	-1.25	0.23	0.63	-5.24	-0.03	-1.3	0.21	0.72	-5.28	-0.04	-1.68	0.11	0.33	-5.51
Q9UL15	BAG family molecular chaperone regulator 5 OS=Homo sapiens GN=BAG5 PE=1 SV=1	BAG5	11.56	11.5	11.55	11.52	11.57	11.54	11.54	11.57	11.93	11.97	11.92	11.91	11.95	11.87	11.89	11.87	19	11.73	-0.03	-1.24	0.23	0.63	-5.25	-0.03	-1.06	0.31	0.79	-5.55	-0.04	-1.43	0.17	0.42	-5.87
Q9NZ01	Very-long-chain enoyl-CoA reductase OS=Homo sapiens GN=TECR PE=1 SV=1	TECR	11.27	11.32	11.27	11.31	11.23	11.24	11.24	11.27	12.17	12.23	12.27	12.21	12.16	12.24	12.15	12.16	9	11.73	0.05	1.98	0.064	0.46	-4.24	0.03	1.06	0.3	0.79	-5.55	0.03	1.35	0.19	0.45	-5.97
O14579	Coatomer subunit epsilon OS=Homo sapiens GN=COPE PE=1 SV=3	COPE	11.38	11.33	11.41	11.41	11.29	11.25	11.26	11.34	12.16	12.17	12.13	12.21	12.12	12.01	12.08	12.11	13	11.73	-0.05	-2.05	0.056	0.44	-4.13	-0.02	-0.75	0.47	0.86	-5.82	0.03	1.19	0.25	0.53	-6.17
Q14244	Ensconsin OS=Homo sapiens GN=MAP7 PE=1 SV=1	MAP7	11.66	11.56	11.6	11.73	11.63	11.6	11.59	11.68	11.84	11.85	11.78	11.84	11.83	11.79	11.84	11.81	17	11.73	-0.04	-1.49	0.15	0.57	-4.95	-0.04	-1.27	0.22	0.73	-5.32	0.03	0.97	0.35	0.63	-6.4
Q96EK5	KIF1-binding protein OS=Homo sapiens GN=KIF1BP PE=1 SV=1	KIF1BP	11.58	11.49	11.54	11.54	11.51	11.48	11.42	11.5	12.03	12	11.9	12	11.95	11.88	11.91	11.95	25	11.73	-0.06	-2.45	0.025	0.37	-3.46	-0.08	-3.15	0.0058	0.26	-2.21	-0.02	-0.87	0.4	0.67	-6.49
Q9H223	EH domain-containing protein 4 OS=Homo sapiens GN=EHD4 PE=1 SV=1	EHD4	11.55	11.5	11.61	11.57	11.53	11.6	11.55	11.55	11.92	11.95	11.87	11.87	11.93	11.86	11.9	11.88	21	11.73	-0.01	-0.26	0.8	0.94	-5.95	0	-0.11	0.91	0.99	-6.09	-0.02	-0.59	0.56	0.78	-6.7
P40763	Signal transducer and activator of transcription 3 OS=Homo sapiens GN=STAT3 PE=1 SV=2	STAT3	11.74	11.64	11.74	11.71	11.63	11.56	11.59	11.67	11.84	11.84	11.77	11.89	11.8	11.7	11.79	11.8	24	11.73	-0.07	-2.54	0.021	0.35	-3.3	-0.03	-1.07	0.3	0.78	-5.53	0.02	0.58	0.57	0.79	-6.7
P29373	Cellular retinoic acid-binding protein 2 OS=Homo sapiens GN=CRABP2 PE=1 SV=2	CRABP2	11.61	11.5	11.61	11.59	11.14	11.07	11.05	11.14	12.14	12.19	11.97	12.11	12.25	12.02	12.09	12.12	7	11.73	-0.09	-0.81	0.44	0.78	-5.66	-0.1	-0.9	0.39	0.83	-5.69	-0.04	-0.37	0.72	0.87	-6.8
P52306	Rap1 GTPase-GDP dissociation stimulator 1 OS=Homo sapiens GN=RAP1GDS1 PE=1 SV=3	RAP1GDS1	11.92	11.8	11.91	11.92	11.84	11.8	11.75	11.85	11.64	11.62	11.47	11.6	11.72	11.55	11.64	11.67	22	11.73	-0.09	-2.06	0.056	0.45	-4.13	-0.08	-1.99	0.064	0.53	-4.31	-0.01	-0.32	0.76	0.9	-6.83
Q8NCW5	NAD(P)H-hydrate epimerase OS=Homo sapiens GN=NAXE PE=1 SV=2	NAXE	11.64	11.58	11.66	11.65	11.47	11.44	11.41	11.42	11.95	12.01	11.93	12.02	11.91	11.86	11.91	11.89	11	11.73	-0.02	-0.64	0.53	0.83	-5.79	-0.01	-0.43	0.67	0.93	-6	0	0.02	0.99	0.99	-6.88
Q9NUQ9	Protein FAM49B OS=Homo sapiens GN=FAM49B PE=1 SV=1	FAM49B	11.39	11.34	11.43	11.56	11.37	11.32	11.35	11.54	12.07	12.07	11.95	12.17	12	11.88	11.96	12.09	11	11.72	-0.05	-1.86	0.08	0.49	-4.43	-0.03	-1.17	0.26	0.75	-5.43	0.13	4.53	0.00029	0.0066	0.16
P09110	3-ketoacyl-CoA thiolase, peroxisomal OS=Homo sapiens GN=ACAA1 PE=1 SV=2	ACAA1	11.55	11.6	11.57	11.67	11.56	11.53	11.54	11.6	11.87	11.87	11.9	11.9	11.81	11.85	11.8	11.84	16	11.72	0.02	0.71	0.49	0.81	-5.74	0.01	0.24	0.81	0.97	-6.06	0.06	2.44	0.026	0.14	-4.21
Q8NFW8	N-acylneuraminate cytidylyltransferase OS=Homo sapiens GN=CMAS PE=1 SV=2	CMAS	11.42	11.41	11.36	11.38	11.27	11.35	11.35	11.33	12.09	12.1	12.16	12.17	12	12.01	12.02	12.07	19	11.72	0.02	0.84	0.41	0.77	-5.64	0.03	1.04	0.31	0.79	-5.56	0.04	1.62	0.12	0.35	-5.6
P29350	Tyrosine-protein phosphatase non-receptor type 6 OS=Homo sapiens GN=PTPN6 PE=1 SV=1	PTPN6	11.87	11.78	11.87	11.93	11.71	11.64	11.59	11.75	11.74	11.75	11.65	11.78	11.65	11.53	11.6	11.68	31	11.72	-0.06	-2.08	0.053	0.44	-4.08	-0.06	-2.1	0.051	0.51	-4.14	0.04	1.46	0.16	0.41	-5.83
P82675	28S ribosomal protein S5, mitochondrial OS=Homo sapiens GN=MRPS5 PE=1 SV=2	MRPS5	11.41	11.43	11.33	11.42	11.43	11.46	11.46	11.42	12	11.99	12.01	11.96	12.02	12.1	12.04	11.97	15	11.72	0.03	1.17	0.26	0.66	-5.33	-0.01	-0.34	0.74	0.95	-6.03	-0.03	-1.01	0.33	0.61	-6.36
Q9P2I0	Cleavage and polyadenylation specificity factor subunit 2 OS=Homo sapiens GN=CPSF2 PE=1 SV=2	CPSF2	11.53	11.56	11.53	11.53	11.68	11.68	11.64	11.63	11.87	11.8	11.86	11.84	11.84	11.88	11.84	11.82	26	11.72	0	-0.06	0.96	0.99	-5.98	-0.01	-0.45	0.66	0.93	-5.99	-0.03	-0.91	0.38	0.65	-6.46
Q9UBU9	Nuclear RNA export factor 1 OS=Homo sapiens GN=NXF1 PE=1 SV=1	NXF1	11.46	11.48	11.44	11.47	11.55	11.53	11.52	11.52	11.95	11.89	11.98	11.92	11.97	12	11.95	11.96	21	11.72	-0.01	-0.29	0.78	0.93	-5.94	-0.01	-0.5	0.62	0.92	-5.97	-0.02	-0.71	0.49	0.74	-6.62
P62314	Small nuclear ribonucleoprotein Sm D1 OS=Homo sapiens GN=SNRPD1 PE=1 SV=1	SNRPD1	11.46	11.52	11.37	11.41	11.49	11.53	11.5	11.47	11.93	12.02	11.91	12.02	12	11.98	11.91	11.99	5	11.72	0.04	1.29	0.21	0.62	-5.2	-0.05	-1.69	0.11	0.61	-4.77	0	-0.01	0.99	1	-6.88
Q969X5	Endoplasmic reticulum-Golgi intermediate compartment protein 1 OS=Homo sapiens GN=ERGIC1 PE=1 SV=1	ERGIC1	11.54	11.58	11.56	11.67	11.54	11.53	11.52	11.63	11.8	11.78	11.82	11.9	11.86	11.8	11.84	11.96	11	11.71	-0.01	-0.35	0.73	0.92	-5.92	0	0.08	0.94	0.99	-6.09	0.11	4.2	0.0006	0.011	-0.56
O60287	Nucleolar pre-ribosomal-associated protein 1 OS=Homo sapiens GN=URB1 PE=1 SV=4	URB1	11.53	11.56	11.49	11.44	11.71	11.73	11.72	11.6	11.84	11.77	11.86	11.71	11.86	11.93	11.91	11.72	48	11.71	0.01	0.4	0.7	0.9	-5.91	0.01	0.33	0.75	0.95	-6.04	-0.12	-3.36	0.0037	0.037	-2.36
P42765	3-ketoacyl-CoA thiolase, mitochondrial OS=Homo sapiens GN=ACAA2 PE=1 SV=2	ACAA2	11.22	11.34	11.33	11.63	11.6	11.58	11.56	11.76	11.88	11.8	11.94	12.1	11.85	11.89	11.9	11.96	18	11.71	0.01	0.18	0.86	0.96	-5.97	0.05	0.68	0.51	0.88	-5.86	0.23	3.32	0.0055	0.049	-2.64
Q9H4A3	Serine/threonine-protein kinase WNK1 OS=Homo sapiens GN=WNK1 PE=1 SV=2	WNK1	11.59	11.55	11.6	11.62	11.5	11.51	11.51	11.57	11.89	11.94	11.88	11.91	11.86	11.76	11.85	11.9	33	11.71	-0.02	-0.78	0.44	0.79	-5.69	0	-0.08	0.94	0.99	-6.09	0.04	1.65	0.12	0.34	-5.56
Q99986	Serine/threonine-protein kinase VRK1 OS=Homo sapiens GN=VRK1 PE=1 SV=1	VRK1	11.68	11.71	11.71	11.66	11.78	11.85	11.86	11.77	11.72	11.77	11.78	11.62	11.63	11.69	11.66	11.55	18	11.71	0.05	1.25	0.23	0.63	-5.24	0.05	1.17	0.26	0.75	-5.43	-0.05	-1.13	0.27	0.55	-6.23
P16402	Histone H1.3 OS=Homo sapiens GN=HIST1H1D PE=1 SV=2	HIST1H1D	11.44	11.79	11.51	11.54	11.44	11.52	11.53	11.46	11.94	11.96	11.94	11.83	11.86	11.97	11.84	11.75	6	11.71	0.14	3.36	0.004	0.24	-1.81	0.04	0.87	0.4	0.83	-5.72	-0.02	-0.52	0.61	0.82	-6.74
P20073	Annexin A7 OS=Homo sapiens GN=ANXA7 PE=1 SV=3	ANXA7	11.63	11.51	11.6	11.61	11.48	11.44	11.42	11.54	11.98	12	11.84	11.96	11.88	11.77	11.81	11.9	12	11.71	-0.06	-2.04	0.057	0.45	-4.14	-0.08	-2.47	0.024	0.42	-3.5	0.01	0.31	0.76	0.9	-6.83
Q13617	Cullin-2 OS=Homo sapiens GN=CUL2 PE=1 SV=2	CUL2	11.85	11.8	11.83	11.86	11.79	11.82	11.78	11.81	11.68	11.67	11.58	11.67	11.59	11.5	11.54	11.59	28	11.71	-0.03	-1.06	0.31	0.7	-5.45	-0.04	-1.57	0.13	0.63	-4.93	0.01	0.3	0.77	0.9	-6.83
Q9UNY4	Transcription termination factor 2 OS=Homo sapiens GN=TTF2 PE=1 SV=2	TTF2	11.65	11.62	11.63	11.43	11.67	11.65	11.65	11.54	11.85	11.74	11.71	11.63	11.92	11.85	11.84	11.77	39	11.7	-0.05	-1.99	0.063	0.46	-4.23	-0.06	-2.31	0.034	0.46	-3.78	-0.18	-6.38	6.6e-06	0.00044	3.93
Q9NQP4	Prefoldin subunit 4 OS=Homo sapiens GN=PFDN4 PE=1 SV=1	PFDN4	11.24	11.15	11.22	11.17	11.17	11.13	11.16	11.09	12.26	12.25	12.17	12.1	12.35	12.27	12.29	12.16	6	11.7	-0.06	-1.62	0.12	0.54	-4.78	-0.04	-1.29	0.22	0.72	-5.3	-0.13	-3.75	0.0016	0.02	-1.53
Q9BX63	Fanconi anemia group J protein OS=Homo sapiens GN=BRIP1 PE=1 SV=1	BRIP1	11.38	11.42	11.47	11.16	11.6	11.62	11.73	11.4	11.93	12.04	12.15	11.69	11.96	12.02	11.97	11.75	52	11.7	0.06	1	0.34	0.72	-5.5	0.11	1.96	0.07	0.54	-4.37	-0.21	-3.72	0.0023	0.027	-1.8
O00148	ATP-dependent RNA helicase DDX39A OS=Homo sapiens GN=DDX39A PE=1 SV=2	DDX39A	11.43	11.48	11.43	11.36	11.55	11.54	11.55	11.51	11.92	11.85	11.9	11.81	11.96	12.01	11.95	11.92	8	11.7	0	0.19	0.85	0.96	-5.97	0	-0.12	0.91	0.99	-6.09	-0.06	-2.59	0.019	0.11	-3.91
Q9Y3E5	Peptidyl-tRNA hydrolase 2, mitochondrial OS=Homo sapiens GN=PTRH2 PE=1 SV=1	PTRH2	10.8	10.87	10.77	10.75	10.91	10.91	10.9	10.86	12.51	12.48	12.54	12.47	12.64	12.66	12.58	12.56	6	11.7	0.01	0.51	0.62	0.87	-5.86	-0.02	-0.69	0.5	0.88	-5.85	-0.06	-2.27	0.036	0.17	-4.52
Q15369	Transcription elongation factor B polypeptide 1 OS=Homo sapiens GN=TCEB1 PE=1 SV=1	TCEB1	11.54	11.49	11.51	11.5	11.44	11.45	11.44	11.4	12.01	12.02	11.9	11.98	11.95	11.82	11.89	11.88	7	11.7	-0.04	-1.37	0.19	0.6	-5.1	-0.05	-1.84	0.084	0.56	-4.55	-0.04	-1.56	0.14	0.37	-5.69
Q15427	Splicing factor 3B subunit 4 OS=Homo sapiens GN=SF3B4 PE=1 SV=1	SF3B4	11.28	11.27	11.27	11.26	11.4	11.42	11.39	11.4	12.12	12.07	12.09	12.06	12.1	12.03	12.07	12	6	11.7	-0.03	-0.79	0.44	0.79	-5.68	-0.02	-0.55	0.59	0.9	-5.94	-0.04	-1.19	0.25	0.52	-6.16
Q8WVM7	Cohesin subunit SA-1 OS=Homo sapiens GN=STAG1 PE=1 SV=3	STAG1	11.5	11.56	11.53	11.52	11.57	11.56	11.55	11.6	11.83	11.81	11.89	11.86	11.84	11.86	11.82	11.86	39	11.7	0.01	0.53	0.6	0.86	-5.84	0.01	0.57	0.58	0.9	-5.93	0.03	1.07	0.3	0.58	-6.29
Q12765	Secernin-1 OS=Homo sapiens GN=SCRN1 PE=1 SV=2	SCRN1	11.87	11.78	11.87	11.94	11.69	11.62	11.6	11.72	11.65	11.69	11.54	11.7	11.68	11.53	11.66	11.71	12	11.7	-0.07	-1.34	0.2	0.61	-5.13	-0.06	-1.09	0.29	0.78	-5.51	0.04	0.86	0.4	0.67	-6.49
Q99543	DnaJ homolog subfamily C member 2 OS=Homo sapiens GN=DNAJC2 PE=1 SV=4	DNAJC2	11.5	11.44	11.49	11.49	11.53	11.55	11.53	11.51	11.91	11.97	11.93	11.9	11.88	11.82	11.89	11.83	25	11.7	-0.01	-0.28	0.78	0.93	-5.94	0.01	0.16	0.87	0.98	-6.08	-0.02	-0.76	0.46	0.72	-6.58
Q6UWE0	E3 ubiquitin-protein ligase LRSAM1 OS=Homo sapiens GN=LRSAM1 PE=1 SV=1	LRSAM1	11.3	11.3	11.38	11.35	11.16	11.11	11.1	11.23	12.22	12.27	12.14	12.19	12.13	12.05	12.13	12.12	29	11.7	-0.02	-0.57	0.58	0.85	-5.83	-0.02	-0.5	0.62	0.92	-5.97	0.02	0.53	0.6	0.81	-6.73
P31749	RAC-alpha serine/threonine-protein kinase OS=Homo sapiens GN=AKT1 PE=1 SV=2	AKT1	11.38	11.31	11.38	11.33	11.23	11.19	11.15	11.23	12.23	12.31	12.17	12.24	12.06	11.96	11.95	12.03	13	11.7	-0.03	-0.94	0.36	0.74	-5.56	-0.06	-1.83	0.085	0.56	-4.56	-0.02	-0.48	0.64	0.83	-6.76
P48047	ATP synthase subunit O, mitochondrial OS=Homo sapiens GN=ATP5O PE=1 SV=1	ATP5O	11.25	11.3	11.28	11.22	11.23	11.2	11.24	11.24	12.22	12.16	12.2	12.18	12.11	12.15	12.11	12.12	9	11.7	0	0.15	0.88	0.97	-5.97	0.01	0.36	0.73	0.95	-6.03	-0.01	-0.33	0.75	0.89	-6.82
P22392	Nucleoside diphosphate kinase B OS=Homo sapiens GN=NME2 PE=1 SV=1	NME2	11.48	11.83	11.47	11.54	11.41	11.39	11.33	11.35	11.94	12.03	11.84	11.92	11.99	11.83	11.97	11.94	2	11.7	0.07	0.86	0.41	0.77	-5.62	-0.05	-0.65	0.53	0.88	-5.88	-0.02	-0.22	0.83	0.93	-6.85
Q14534	Squalene monooxygenase OS=Homo sapiens GN=SQLE PE=1 SV=3	SQLE	11.57	11.62	11.62	11.52	11.54	11.46	11.44	11.53	11.75	11.76	11.88	11.73	11.84	12.01	12.03	11.93	14	11.7	0.04	0.55	0.59	0.86	-5.84	0.07	1.04	0.32	0.79	-5.56	0	0.05	0.96	0.98	-6.88
Q15436	Protein transport protein Sec23A OS=Homo sapiens GN=SEC23A PE=1 SV=2	SEC23A	11.18	11.19	11.23	11.32	11.09	11.14	11.1	11.22	12.23	12.23	12.23	12.34	12.09	12.07	12.14	12.21	18	11.69	0.01	0.6	0.56	0.84	-5.81	0.03	1.3	0.21	0.72	-5.28	0.13	5.6	3.1e-05	0.0013	2.39
Q969X6	U3 small nucleolar RNA-associated protein 4 homolog OS=Homo sapiens GN=UTP4 PE=1 SV=1	UTP4	11.55	11.55	11.48	11.44	11.71	11.71	11.67	11.59	11.83	11.77	11.79	11.67	11.86	11.87	11.88	11.75	23	11.69	-0.01	-0.48	0.64	0.88	-5.87	-0.03	-1.16	0.26	0.76	-5.45	-0.12	-4.54	0.00029	0.0066	0.17
Q9UKX7	Nuclear pore complex protein Nup50 OS=Homo sapiens GN=NUP50 PE=1 SV=2	NUP50	11.54	11.61	11.54	11.53	11.73	11.73	11.74	11.67	11.71	11.66	11.71	11.68	11.77	11.85	11.79	11.7	25	11.69	0.03	0.9	0.38	0.75	-5.59	0.01	0.31	0.76	0.96	-6.04	-0.04	-1.53	0.14	0.38	-5.73
O00515	Ladinin-1 OS=Homo sapiens GN=LAD1 PE=1 SV=2	LAD1	11.51	11.51	11.46	11.45	11.47	11.43	11.44	11.44	11.86	11.78	11.83	11.8	12.06	12.01	12.04	11.98	23	11.69	-0.04	-0.92	0.37	0.74	-5.57	-0.03	-0.69	0.5	0.88	-5.85	-0.06	-1.21	0.24	0.52	-6.14
Q9BRJ6	Uncharacterized protein C7orf50 OS=Homo sapiens GN=C7orf50 PE=1 SV=1	C7orf50	11.2	11.19	11.23	11.17	11.24	11.3	11.27	11.24	12.15	12.16	12.22	12.15	12.13	12.16	12.16	12.05	8	11.69	0.02	0.71	0.49	0.81	-5.74	0.04	1.35	0.19	0.7	-5.22	-0.03	-0.96	0.35	0.63	-6.41
O43148	mRNA cap guanine-N7 methyltransferase OS=Homo sapiens GN=RNMT PE=1 SV=1	RNMT	11.55	11.59	11.53	11.62	11.58	11.63	11.63	11.66	11.82	11.88	11.88	11.82	11.67	11.71	11.72	11.67	23	11.69	0.05	1.06	0.31	0.7	-5.45	0.04	0.81	0.43	0.85	-5.76	0.04	0.87	0.4	0.67	-6.49
[truncated: 6,452 more rows]
