# Supplementary material for: A quantitative mass spectrometry-based approach to monitor the dynamics of endogenous chromatin-associated protein complexes
Source: Nat Commun. 2018 Jun 13;9:2311. doi: 10.1038/s41467-018-04619-5 (PMC5998130; doi:10.1038/s41467-018-04619-5)
Supplement: Supplementary file 12 — Supplementary Data Set 10 [file 41467_2018_4619_MOESM12_ESM.xlsx]

## Sheet: PDXs
Accession number	Description	Gene Name	PDX1.ER	PDX2.ER	PDX3.ER	PDX2.IgG	PDX3.IgG	#Unique_Peptides	log2FC (ERs/IgGs)	AvgIntensity	t	P.Value	adj.P.Val	B
O60568	Procollagen-lysine,2-oxoglutarate 5-dioxygenase 3 OS=Homo sapiens GN=PLOD3 PE=1 SV=1	PLOD3	10.56	11.18	10.68	6.8	6.54	7	4.14	9.15247	10.89	9.4e-06	0.0016	4.08
P04179	Superoxide dismutase [Mn], mitochondrial OS=Homo sapiens GN=SOD2 PE=1 SV=2	SOD2	9.63	10.09	9.02	4.84	4.62	3	4.85	7.63878	10.77	1e-05	0.0016	4.01
Q8WW22	DnaJ homolog subfamily A member 4 OS=Homo sapiens GN=DNAJA4 PE=1 SV=1	DNAJA4	9.27	9.48	9.07	4.09	5.16	1	4.65	7.41574	10.07	1.6e-05	0.0016	3.62
O60884	DnaJ homolog subfamily A member 2 OS=Homo sapiens GN=DNAJA2 PE=1 SV=1	DNAJA2	11.54	12.04	11.87	8.08	8.21	4	3.67	10.3499	10.04	1.6e-05	0.0016	3.6
P28482	Mitogen-activated protein kinase 1 OS=Homo sapiens GN=MAPK1 PE=1 SV=3	MAPK1	10.75	10.25	10.83	6.66	6.98	5	3.79	9.09377	9.99	1.7e-05	0.0016	3.57
Q96FJ2	Dynein light chain 2, cytoplasmic OS=Homo sapiens GN=DYNLL2 PE=1 SV=1	DYNLL2	9.62	9.29	8.75	5.09	5	1	4.18	7.5517	9.83	1.9e-05	0.0016	3.47
P27694	Replication protein A 70 kDa DNA-binding subunit OS=Homo sapiens GN=RPA1 PE=1 SV=2	RPA1	8.11	8.11	7.88	3.61	4.34	1	4.06	6.40884	9.75	2e-05	0.0016	3.42
O00571	ATP-dependent RNA helicase DDX3X OS=Homo sapiens GN=DDX3X PE=1 SV=3	DDX3X	10.85	10.85	10.68	7.52	7.47	5	3.3	9.47446	9.66	2.1e-05	0.0016	3.37
P62304	Small nuclear ribonucleoprotein E OS=Homo sapiens GN=SNRPE PE=1 SV=1	SNRPE	7.5	8.02	7.82	4.03	3.4	1	4.06	6.15484	9.63	2.2e-05	0.0016	3.34
Q9P2R7	Succinyl-CoA ligase [ADP-forming] subunit beta, mitochondrial OS=Homo sapiens GN=SUCLA2 PE=1 SV=3	SUCLA2	10.04	10.47	10.3	6.75	6.91	5	3.44	8.89121	9.61	2.2e-05	0.0016	3.33
P62316	Small nuclear ribonucleoprotein Sm D2 OS=Homo sapiens GN=SNRPD2 PE=1 SV=1	SNRPD2	10.04	10.81	10.63	6.59	6.85	4	3.77	8.98338	9.53	2.3e-05	0.0016	3.28
Q15436	Protein transport protein Sec23A OS=Homo sapiens GN=SEC23A PE=1 SV=2	SEC23A	10.37	10.08	9.93	6.76	6.84	7	3.33	8.79276	9.28	2.8e-05	0.0016	3.12
P63167	Dynein light chain 1, cytoplasmic OS=Homo sapiens GN=DYNLL1 PE=1 SV=1	DYNLL1	11.44	11.06	11.2	7.06	7.92	1	3.75	9.73712	9.23	2.9e-05	0.0016	3.09
P18085	ADP-ribosylation factor 4 OS=Homo sapiens GN=ARF4 PE=1 SV=3	ARF4	10.28	10.5	11.02	6.51	7.11	4	3.79	9.08552	9.22	2.9e-05	0.0016	3.09
O75390	Citrate synthase, mitochondrial OS=Homo sapiens GN=CS PE=1 SV=2	CS	13.31	13.61	12.88	9.26	9.55	12	3.86	11.7212	9.21	2.9e-05	0.0016	3.08
P42345	Serine/threonine-protein kinase mTOR OS=Homo sapiens GN=MTOR PE=1 SV=1	MTOR	5.34	4.86	4.83	0	0.6	1	4.71	3.12628	9.19	3e-05	0.0016	3.07
P23284	Peptidyl-prolyl cis-trans isomerase B OS=Homo sapiens GN=PPIB PE=1 SV=2	PPIB	12.99	12.82	13.29	9.34	9.59	10	3.57	11.607	9.1	3.2e-05	0.0016	3
Q01432	AMP deaminase 3 OS=Homo sapiens GN=AMPD3 PE=1 SV=1	AMPD3	8.4	6.38	7.14	0.85	1.66	1	6.05	4.88759	9.1	3.2e-05	0.0016	3
Q9BXP5	Serrate RNA effector molecule homolog OS=Homo sapiens GN=SRRT PE=1 SV=1	SRRT	9.8	10.11	10.11	6.8	6.8	4	3.21	8.72565	9.1	3.2e-05	0.0016	3
Q9BW92	Threonine--tRNA ligase, mitochondrial OS=Homo sapiens GN=TARS2 PE=1 SV=1	TARS2	8.1	8.76	7.66	4.05	4.08	2	4.11	6.53244	8.98	3.5e-05	0.0016	2.93
P43246	DNA mismatch repair protein Msh2 OS=Homo sapiens GN=MSH2 PE=1 SV=1	MSH2	8.64	8.82	8.63	5.33	5.35	2	3.36	7.35313	8.97	3.5e-05	0.0016	2.92
Q9BV79	Trans-2-enoyl-CoA reductase, mitochondrial OS=Homo sapiens GN=MECR PE=1 SV=2	MECR	7.62	7.58	7.55	4.21	3.41	1	3.77	6.07367	8.97	3.5e-05	0.0016	2.91
P31689	DnaJ homolog subfamily A member 1 OS=Homo sapiens GN=DNAJA1 PE=1 SV=2	DNAJA1	12.39	12.5	12.34	9.19	9.21	9	3.21	11.127	8.88	3.8e-05	0.0016	2.85
O94905	Erlin-2 OS=Homo sapiens GN=ERLIN2 PE=1 SV=1	ERLIN2	10.17	10.53	9.93	6.3	6.97	3	3.58	8.7797	8.86	3.8e-05	0.0016	2.84
Q86SX6	Glutaredoxin-related protein 5, mitochondrial OS=Homo sapiens GN=GLRX5 PE=1 SV=2	GLRX5	8.81	8.73	8.71	5.09	5.55	2	3.43	7.37819	8.85	3.8e-05	0.0016	2.84
P43243	Matrin-3 OS=Homo sapiens GN=MATR3 PE=1 SV=2	MATR3	11.95	12.59	12.3	8.94	8.79	10	3.42	10.9151	8.82	3.9e-05	0.0016	2.81
O95782	AP-2 complex subunit alpha-1 OS=Homo sapiens GN=AP2A1 PE=1 SV=3	AP2A1	9.06	8.98	9.13	5.4	5.91	3	3.4	7.69647	8.8	4e-05	0.0016	2.8
Q7Z7H5	Transmembrane emp24 domain-containing protein 4 OS=Homo sapiens GN=TMED4 PE=1 SV=1	TMED4	7.87	8.57	8.03	4.42	4.63	1	3.63	6.70525	8.77	4.1e-05	0.0016	2.78
Q9Y371	Endophilin-B1 OS=Homo sapiens GN=SH3GLB1 PE=1 SV=1	SH3GLB1	6.93	5.98	6.32	2.17	2.3	1	4.17	4.73876	8.74	4.2e-05	0.0016	2.75
P68371	Tubulin beta-4B chain OS=Homo sapiens GN=TUBB4B PE=1 SV=1	TUBB4B	11.13	10.92	11.3	7.81	8.15	1	3.14	9.86209	8.73	4.2e-05	0.0016	2.75
Q9Y4G6	Talin-2 OS=Homo sapiens GN=TLN2 PE=1 SV=4	TLN2	6.37	4.93	5.52	0	0.74	2	5.24	3.51287	8.69	4.3e-05	0.0016	2.72
P51553	Isocitrate dehydrogenase [NAD] subunit gamma, mitochondrial OS=Homo sapiens GN=IDH3G PE=1 SV=1	IDH3G	9.75	10.44	10.17	6.17	6.87	2	3.6	8.68089	8.67	4.4e-05	0.0016	2.71
Q7L5D6	Golgi to ER traffic protein 4 homolog OS=Homo sapiens GN=GET4 PE=1 SV=1	GET4	7.64	7.14	7.5	3.79	4.1	1	3.48	6.03554	8.67	4.4e-05	0.0016	2.71
Q15293	Reticulocalbin-1 OS=Homo sapiens GN=RCN1 PE=1 SV=1	RCN1	10.35	10.47	10.14	7.42	7.1	6	3.06	9.09756	8.58	4.7e-05	0.0016	2.64
Q14165	Malectin OS=Homo sapiens GN=MLEC PE=1 SV=1	MLEC	10.8	11.8	11.72	7.38	7.84	5	3.83	9.90941	8.57	4.8e-05	0.0016	2.64
P30084	Enoyl-CoA hydratase, mitochondrial OS=Homo sapiens GN=ECHS1 PE=1 SV=4	ECHS1	11.32	11.52	11.78	8.25	8.54	9	3.14	10.2844	8.57	4.8e-05	0.0016	2.64
P33991	DNA replication licensing factor MCM4 OS=Homo sapiens GN=MCM4 PE=1 SV=5	MCM4	7.99	7.9	8.25	4.2	4.85	3	3.52	6.6383	8.53	4.9e-05	0.0016	2.61
P62306	Small nuclear ribonucleoprotein F OS=Homo sapiens GN=SNRPF PE=1 SV=1	SNRPF	8.12	9	8.69	3.65	4.82	1	4.36	6.85379	8.52	5e-05	0.0016	2.6
Q9BYJ9	YTH domain-containing family protein 1 OS=Homo sapiens GN=YTHDF1 PE=1 SV=1	YTHDF1	7.01	6.96	6.62	2.29	3.34	2	4.05	5.24594	8.47	5.2e-05	0.0016	2.56
Q96PK6	RNA-binding protein 14 OS=Homo sapiens GN=RBM14 PE=1 SV=2	RBM14	11.23	12.33	12.2	8.04	8.18	9	3.8	10.3951	8.45	5.3e-05	0.0016	2.55
O43617	Trafficking protein particle complex subunit 3 OS=Homo sapiens GN=TRAPPC3 PE=1 SV=1	TRAPPC3	8.19	7.51	7.66	2.08	3.76	1	4.86	5.83919	8.42	5.4e-05	0.0016	2.53
P49419	Alpha-aminoadipic semialdehyde dehydrogenase OS=Homo sapiens GN=ALDH7A1 PE=1 SV=5	ALDH7A1	10.36	10.29	10.37	7.21	7.57	5	2.95	9.1611	8.42	5.4e-05	0.0016	2.52
P43897	Elongation factor Ts, mitochondrial OS=Homo sapiens GN=TSFM PE=1 SV=2	TSFM	9.91	10.45	9.73	6.76	6.82	2	3.24	8.73344	8.41	5.4e-05	0.0016	2.52
Q9UQE7	Structural maintenance of chromosomes protein 3 OS=Homo sapiens GN=SMC3 PE=1 SV=2	SMC3	9.39	9.28	9.05	5.86	6.25	4	3.18	7.96565	8.39	5.5e-05	0.0016	2.51
Q8IVS2	Malonyl-CoA-acyl carrier protein transacylase, mitochondrial OS=Homo sapiens GN=MCAT PE=1 SV=2	MCAT	6.84	6.8	6.81	3.29	3.69	2	3.33	5.48413	8.37	5.6e-05	0.0016	2.49
Q8NA03	Fibrous sheath-interacting protein 1 OS=Homo sapiens GN=FSIP1 PE=2 SV=1	FSIP1	6.33	7.04	6.52	1.94	2.93	1	4.19	4.94884	8.36	5.6e-05	0.0016	2.48
Q7L8L6	FAST kinase domain-containing protein 5, mitochondrial OS=Homo sapiens GN=FASTKD5 PE=1 SV=1	FASTKD5	8.99	9.47	8.77	5.72	5.76	3	3.33	7.74114	8.28	6e-05	0.0016	2.42
P08238	Heat shock protein HSP 90-beta OS=Homo sapiens GN=HSP90AB1 PE=1 SV=4	HSP90AB1	13.51	13.05	13.26	9.59	10.12	11	3.42	11.9068	8.27	6.1e-05	0.0016	2.42
Q9NYU2	UDP-glucose:glycoprotein glucosyltransferase 1 OS=Homo sapiens GN=UGGT1 PE=1 SV=3	UGGT1	11.49	10.85	10.8	7.93	7.76	8	3.2	9.76559	8.27	6.1e-05	0.0016	2.41
Q9BV38	WD repeat-containing protein 18 OS=Homo sapiens GN=WDR18 PE=1 SV=2	WDR18	7.75	8.6	7.73	4.46	4.31	2	3.64	6.57011	8.22	6.3e-05	0.0016	2.38
Q15717	ELAV-like protein 1 OS=Homo sapiens GN=ELAVL1 PE=1 SV=2	ELAVL1	10.02	10.94	10.83	7.18	7.17	5	3.42	9.22856	8.21	6.3e-05	0.0016	2.37
Q9Y678	Coatomer subunit gamma-1 OS=Homo sapiens GN=COPG1 PE=1 SV=1	COPG1	12.27	12.69	12.83	9.37	9.43	13	3.2	11.3182	8.2	6.4e-05	0.0016	2.36
Q52LJ0	Protein FAM98B OS=Homo sapiens GN=FAM98B PE=1 SV=1	FAM98B	9.12	9.74	9.19	5.86	6.24	2	3.3	8.03196	8.19	6.4e-05	0.0016	2.36
Q8NAV1	Pre-mRNA-splicing factor 38A OS=Homo sapiens GN=PRPF38A PE=1 SV=1	PRPF38A	5.45	6.68	6.44	0	1.55	1	5.42	4.02485	8.19	6.5e-05	0.0016	2.36
Q12931	Heat shock protein 75 kDa, mitochondrial OS=Homo sapiens GN=TRAP1 PE=1 SV=3	TRAP1	12.98	13.44	13.17	9.99	9.95	19	3.23	11.905	8.18	6.5e-05	0.0016	2.35
P06703	Protein S100-A6 OS=Homo sapiens GN=S100A6 PE=1 SV=1	S100A6	12.69	11.85	12.48	7.47	8.79	5	4.21	10.6567	8.18	6.5e-05	0.0016	2.35
Q14457	Beclin-1 OS=Homo sapiens GN=BECN1 PE=1 SV=2	BECN1	6.55	6.08	6.22	2.9	2.68	1	3.49	4.88812	8.17	6.6e-05	0.0016	2.34
Q8NBX0	Saccharopine dehydrogenase-like oxidoreductase OS=Homo sapiens GN=SCCPDH PE=1 SV=1	SCCPDH	10.91	11.01	10.13	7.4	7.27	3	3.35	9.34428	8.17	6.6e-05	0.0016	2.34
P62158	Calmodulin OS=Homo sapiens GN=CALM1 PE=1 SV=2	CALM1	10.67	10.31	10.29	7.03	7.61	4	3.1	9.18254	8.16	6.6e-05	0.0016	2.33
O60506	Heterogeneous nuclear ribonucleoprotein Q OS=Homo sapiens GN=SYNCRIP PE=1 SV=2	SYNCRIP	12.24	12.12	11.87	8.84	9.2	10	3.06	10.8525	8.16	6.6e-05	0.0016	2.33
Q13283	Ras GTPase-activating protein-binding protein 1 OS=Homo sapiens GN=G3BP1 PE=1 SV=1	G3BP1	10.68	10.45	9.89	6.9	7.26	4	3.26	9.03604	8.15	6.7e-05	0.0016	2.32
Q96EP5	DAZ-associated protein 1 OS=Homo sapiens GN=DAZAP1 PE=1 SV=1	DAZAP1	7.1	8.02	7.26	3.74	3.93	2	3.62	6.01163	8.15	6.7e-05	0.0016	2.32
P53597	Succinyl-CoA ligase [ADP/GDP-forming] subunit alpha, mitochondrial OS=Homo sapiens GN=SUCLG1 PE=1 SV=4	SUCLG1	11.33	11.98	11.1	8.26	7.99	4	3.34	10.1309	8.14	6.7e-05	0.0016	2.32
O75608	Acyl-protein thioesterase 1 OS=Homo sapiens GN=LYPLA1 PE=1 SV=1	LYPLA1	8.02	8.2	8.1	3.73	4.89	1	3.8	6.58972	8.14	6.7e-05	0.0016	2.32
Q1KMD3	Heterogeneous nuclear ribonucleoprotein U-like protein 2 OS=Homo sapiens GN=HNRNPUL2 PE=1 SV=1	HNRNPUL2	10.25	10.71	10.65	7.57	7.66	11	2.92	9.36774	8.13	6.8e-05	0.0016	2.31
P40616	ADP-ribosylation factor-like protein 1 OS=Homo sapiens GN=ARL1 PE=1 SV=1	ARL1	7.48	7.48	7.83	4.57	4.28	1	3.17	6.3284	8.13	6.8e-05	0.0016	2.31
P40926	Malate dehydrogenase, mitochondrial OS=Homo sapiens GN=MDH2 PE=1 SV=3	MDH2	13.09	13.82	13.53	9.87	10.15	10	3.47	12.0917	8.12	6.9e-05	0.0016	2.3
Q16527	Cysteine and glycine-rich protein 2 OS=Homo sapiens GN=CSRP2 PE=1 SV=3	CSRP2	8.71	7.95	8.11	4.82	4.92	1	3.39	6.90322	8.09	7e-05	0.0016	2.28
Q96AX1	Vacuolar protein sorting-associated protein 33A OS=Homo sapiens GN=VPS33A PE=1 SV=1	VPS33A	8.55	8.76	8.83	5.25	5.77	2	3.21	7.43184	8.09	7e-05	0.0016	2.28
Q9BS26	Endoplasmic reticulum resident protein 44 OS=Homo sapiens GN=ERP44 PE=1 SV=1	ERP44	10.86	10.16	11.33	6.69	7.33	6	3.77	9.27321	8.07	7.1e-05	0.0016	2.27
P35221	Catenin alpha-1 OS=Homo sapiens GN=CTNNA1 PE=1 SV=1	CTNNA1	11.97	11.76	11.04	8.17	8.31	14	3.35	10.2487	8.07	7.1e-05	0.0016	2.26
Q9Y3C6	Peptidyl-prolyl cis-trans isomerase-like 1 OS=Homo sapiens GN=PPIL1 PE=1 SV=1	PPIL1	9.22	8.89	9.37	3.98	5.57	1	4.39	7.40882	8.06	7.1e-05	0.0016	2.26
P08236	Beta-glucuronidase OS=Homo sapiens GN=GUSB PE=1 SV=2	GUSB	7.29	7.56	6.9	4.05	3.49	1	3.47	5.85754	8.06	7.2e-05	0.0016	2.26
P41223	Protein BUD31 homolog OS=Homo sapiens GN=BUD31 PE=1 SV=2	BUD31	8.96	9.21	9.17	6.22	6.13	2	2.94	7.93756	8.05	7.2e-05	0.0016	2.25
Q9Y282	Endoplasmic reticulum-Golgi intermediate compartment protein 3 OS=Homo sapiens GN=ERGIC3 PE=1 SV=1	ERGIC3	7.56	6.65	7	3.64	3.06	1	3.72	5.58292	8.04	7.3e-05	0.0016	2.24
Q99873	Protein arginine N-methyltransferase 1 OS=Homo sapiens GN=PRMT1 PE=1 SV=2	PRMT1	10.57	10.61	10.79	7.73	7.99	5	2.8	9.53717	8.03	7.4e-05	0.0016	2.23
Q12904	Aminoacyl tRNA synthase complex-interacting multifunctional protein 1 OS=Homo sapiens GN=AIMP1 PE=1 SV=2	AIMP1	10.54	11.33	10.77	7.59	7.85	6	3.16	9.61583	8	7.6e-05	0.0016	2.21
Q8NBJ5	Procollagen galactosyltransferase 1 OS=Homo sapiens GN=COLGALT1 PE=1 SV=1	COLGALT1	9.53	10.27	9.6	6.74	6.4	4	3.23	8.50863	7.99	7.6e-05	0.0016	2.2
P61081	NEDD8-conjugating enzyme Ubc12 OS=Homo sapiens GN=UBE2M PE=1 SV=1	UBE2M	9.69	9.48	9.97	6.4	6.89	2	3.07	8.48588	7.99	7.6e-05	0.0016	2.2
Q9UK41	Vacuolar protein sorting-associated protein 28 homolog OS=Homo sapiens GN=VPS28 PE=1 SV=1	VPS28	7.97	7.68	7.73	4.87	4.49	2	3.12	6.54659	7.98	7.7e-05	0.0016	2.19
Q9BVK6	Transmembrane emp24 domain-containing protein 9 OS=Homo sapiens GN=TMED9 PE=1 SV=2	TMED9	10.75	11.06	11.35	6.67	7.91	3	3.76	9.55032	7.98	7.7e-05	0.0016	2.19
Q16576	Histone-binding protein RBBP7 OS=Homo sapiens GN=RBBP7 PE=1 SV=1	RBBP7	8.61	8.57	8.72	5.21	5.76	3	3.15	7.37527	7.97	7.7e-05	0.0016	2.19
Q13838	Spliceosome RNA helicase DDX39B OS=Homo sapiens GN=DDX39B PE=1 SV=1	DDX39B	8.99	9.99	8.94	5.66	5.63	2	3.66	7.8425	7.95	7.8e-05	0.0016	2.17
Q13596	Sorting nexin-1 OS=Homo sapiens GN=SNX1 PE=1 SV=3	SNX1	10.16	10.13	10.31	7.27	7.57	4	2.78	9.08753	7.94	7.9e-05	0.0016	2.16
Q9BZZ5	Apoptosis inhibitor 5 OS=Homo sapiens GN=API5 PE=1 SV=3	API5	10.75	11.36	10.87	8.09	7.96	7	2.97	9.80488	7.94	7.9e-05	0.0016	2.16
Q07021	Complement component 1 Q subcomponent-binding protein, mitochondrial OS=Homo sapiens GN=C1QBP PE=1 SV=1	C1QBP	11.04	11.9	10.73	7.76	7.57	4	3.56	9.79913	7.93	8e-05	0.0016	2.15
P07741	Adenine phosphoribosyltransferase OS=Homo sapiens GN=APRT PE=1 SV=2	APRT	10.39	9.22	9.81	6.38	5.98	3	3.62	8.35659	7.92	8e-05	0.0016	2.15
Q15019	Septin-2 OS=Homo sapiens GN=SEPT2 PE=1 SV=1	SEPT2_	11.67	11.41	11.18	8.55	8.56	6	2.86	10.2735	7.9	8.2e-05	0.0016	2.13
P62318	Small nuclear ribonucleoprotein Sm D3 OS=Homo sapiens GN=SNRPD3 PE=1 SV=1	SNRPD3	9.34	10.18	10.16	6.65	6.57	2	3.28	8.58106	7.9	8.2e-05	0.0016	2.13
P48556	26S proteasome non-ATPase regulatory subunit 8 OS=Homo sapiens GN=PSMD8 PE=1 SV=2	PSMD8	10.15	9.56	9.91	6.52	7.04	4	3.09	8.6363	7.89	8.3e-05	0.0016	2.12
Q9Y4L1	Hypoxia up-regulated protein 1 OS=Homo sapiens GN=HYOU1 PE=1 SV=1	HYOU1	9.95	9.83	9.78	6.87	7.23	5	2.8	8.73075	7.88	8.3e-05	0.0016	2.11
P61019	Ras-related protein Rab-2A OS=Homo sapiens GN=RAB2A PE=1 SV=1	RAB2A	9.61	10.19	10.39	6.45	7.07	4	3.3	8.74142	7.87	8.4e-05	0.0016	2.11
Q92506	Estradiol 17-beta-dehydrogenase 8 OS=Homo sapiens GN=HSD17B8 PE=1 SV=2	HSD17B8	8.42	9.1	9.61	5.07	5.5	2	3.76	7.54249	7.87	8.4e-05	0.0016	2.11
Q99584	Protein S100-A13 OS=Homo sapiens GN=S100A13 PE=1 SV=1	S100A13	10.93	10.84	10.39	7.85	7.84	3	2.87	9.57009	7.87	8.4e-05	0.0016	2.11
Q8TBX8	Phosphatidylinositol 5-phosphate 4-kinase type-2 gamma OS=Homo sapiens GN=PIP4K2C PE=1 SV=3	PIP4K2C	9.49	9.48	9.4	6.78	6.57	5	2.78	8.34601	7.87	8.4e-05	0.0016	2.11
Q15056	Eukaryotic translation initiation factor 4H OS=Homo sapiens GN=EIF4H PE=1 SV=5	EIF4H	7.93	7.46	7.26	4.46	3.97	1	3.34	6.21413	7.86	8.5e-05	0.0016	2.1
Q9Y266	Nuclear migration protein nudC OS=Homo sapiens GN=NUDC PE=1 SV=1	NUDC	10.7	10.04	10.65	6.59	7.48	6	3.43	9.09368	7.84	8.6e-05	0.0016	2.08
Q14258	E3 ubiquitin/ISG15 ligase TRIM25 OS=Homo sapiens GN=TRIM25 PE=1 SV=2	TRIM25	10.07	10	9.79	6.9	7.34	6	2.83	8.82129	7.8	8.9e-05	0.0016	2.05
Q15046	Lysine--tRNA ligase OS=Homo sapiens GN=KARS PE=1 SV=3	KARS	11.02	11.23	10.47	7.85	7.92	6	3.02	9.69812	7.79	8.9e-05	0.0016	2.05
P48681	Nestin OS=Homo sapiens GN=NES PE=1 SV=2	NES	7.01	8.04	7.54	3.8	2.35	1	4.46	5.74613	7.79	8.9e-05	0.0016	2.05
O43678	NADH dehydrogenase [ubiquinone] 1 alpha subcomplex subunit 2 OS=Homo sapiens GN=NDUFA2 PE=1 SV=3	NDUFA2	9.31	9.97	9.64	6.33	6.78	2	3.08	8.40712	7.79	9e-05	0.0016	2.04
Q9BUJ2	Heterogeneous nuclear ribonucleoprotein U-like protein 1 OS=Homo sapiens GN=HNRNPUL1 PE=1 SV=2	HNRNPUL1	9.3	10.43	10.38	6.4	6.51	4	3.58	8.60695	7.78	9.1e-05	0.0016	2.03
Q9H8Y8	Golgi reassembly-stacking protein 2 OS=Homo sapiens GN=GORASP2 PE=1 SV=3	GORASP2	7.05	7.38	7.52	4.3	4.25	1	3.04	6.1014	7.76	9.2e-05	0.0016	2.02
Q92793	CREB-binding protein OS=Homo sapiens GN=CREBBP PE=1 SV=3	CREBBP	6.98	7.1	7.09	3.02	4.04	1	3.52	5.64542	7.76	9.2e-05	0.0016	2.02
Q6NVY1	3-hydroxyisobutyryl-CoA hydrolase, mitochondrial OS=Homo sapiens GN=HIBCH PE=1 SV=2	HIBCH	8.2	8.53	8.83	4.49	5.42	2	3.56	7.09537	7.76	9.2e-05	0.0016	2.02
P15104	Glutamine synthetase OS=Homo sapiens GN=GLUL PE=1 SV=4	GLUL	9.25	10.23	10.14	5.75	6.58	2	3.7	8.38963	7.76	9.2e-05	0.0016	2.02
O15042	U2 snRNP-associated SURP motif-containing protein OS=Homo sapiens GN=U2SURP PE=1 SV=2	U2SURP	9.02	9.94	9.96	5.81	6.39	2	3.54	8.22307	7.76	9.2e-05	0.0016	2.02
Q9H3S7	Tyrosine-protein phosphatase non-receptor type 23 OS=Homo sapiens GN=PTPN23 PE=1 SV=1	PTPN23	7.54	7.8	7.83	4.4	4.88	3	3.08	6.48871	7.75	9.3e-05	0.0016	2.01
Q07666	KH domain-containing, RNA-binding, signal transduction-associated protein 1 OS=Homo sapiens GN=KHDRBS1 PE=1 SV=1	KHDRBS1	10.57	12.14	12.09	6.79	7.52	3	4.45	9.82383	7.76	9.3e-05	0.0016	2.01
Q9NYK5	39S ribosomal protein L39, mitochondrial OS=Homo sapiens GN=MRPL39 PE=1 SV=3	MRPL39	8.91	9.3	9.34	5.26	6.22	3	3.44	7.80519	7.75	9.3e-05	0.0016	2.01
Q96QK1	Vacuolar protein sorting-associated protein 35 OS=Homo sapiens GN=VPS35 PE=1 SV=2	VPS35	10.63	10.27	10.26	7.74	7.52	10	2.76	9.28312	7.74	9.3e-05	0.0016	2.01
Q15437	Protein transport protein Sec23B OS=Homo sapiens GN=SEC23B PE=1 SV=2	SEC23B	10.73	10.96	10.96	8.22	8.22	8	2.66	9.8198	7.73	9.4e-05	0.0016	2
Q9UDY2	Tight junction protein ZO-2 OS=Homo sapiens GN=TJP2 PE=1 SV=2	TJP2	8.68	8.85	8.6	5.9	5.72	3	2.9	7.5499	7.73	9.5e-05	0.0016	1.99
Q9BYD3	39S ribosomal protein L4, mitochondrial OS=Homo sapiens GN=MRPL4 PE=1 SV=1	MRPL4	4.22	4.82	4.55	0	0.8	1	4.13	2.87949	7.72	9.5e-05	0.0016	1.99
P49736	DNA replication licensing factor MCM2 OS=Homo sapiens GN=MCM2 PE=1 SV=4	MCM2	9.3	9.58	9.97	6.43	6.76	9	3.02	8.40824	7.72	9.6e-05	0.0016	1.98
Q9NP81	Serine--tRNA ligase, mitochondrial OS=Homo sapiens GN=SARS2 PE=1 SV=1	SARS2	7.44	7.44	8.01	4.13	4.63	2	3.25	6.33213	7.71	9.6e-05	0.0016	1.98
P24752	Acetyl-CoA acetyltransferase, mitochondrial OS=Homo sapiens GN=ACAT1 PE=1 SV=1	ACAT1	11.79	11.91	11.37	8.93	8.5	11	2.97	10.5008	7.71	9.6e-05	0.0016	1.98
P11940	Polyadenylate-binding protein 1 OS=Homo sapiens GN=PABPC1 PE=1 SV=2	PABPC1	10.08	10.12	9.94	7.29	7.48	3	2.66	8.98229	7.68	9.8e-05	0.0016	1.96
Q8WYA6	Beta-catenin-like protein 1 OS=Homo sapiens GN=CTNNBL1 PE=1 SV=1	CTNNBL1	10.66	11.07	10.73	8.12	8.08	6	2.72	9.73294	7.68	9.8e-05	0.0016	1.96
P42025	Beta-centractin OS=Homo sapiens GN=ACTR1B PE=1 SV=1	ACTR1B	5.91	4.96	4.83	0	1.13	1	4.67	3.36759	7.68	9.8e-05	0.0016	1.96
Q9NTJ5	Phosphatidylinositide phosphatase SAC1 OS=Homo sapiens GN=SACM1L PE=1 SV=2	SACM1L	8.44	8.43	8.55	4.34	5.48	2	3.56	7.0473	7.68	9.9e-05	0.0016	1.95
P49023	Paxillin OS=Homo sapiens GN=PXN PE=1 SV=3	PXN	8.81	8.34	8.89	5.32	5.75	1	3.15	7.42292	7.67	9.9e-05	0.0016	1.95
P52597	Heterogeneous nuclear ribonucleoprotein F OS=Homo sapiens GN=HNRNPF PE=1 SV=3	HNRNPF	11.87	12.82	13.03	8.95	9.04	7	3.58	11.1414	7.67	9.9e-05	0.0016	1.95
Q99797	Mitochondrial intermediate peptidase OS=Homo sapiens GN=MIPEP PE=1 SV=2	MIPEP	8.67	9.28	8.54	5.77	5.33	2	3.28	7.52001	7.66	0.0001	0.0016	1.94
O43660	Pleiotropic regulator 1 OS=Homo sapiens GN=PLRG1 PE=1 SV=1	PLRG1	6.51	7.51	7.11	3.52	3.63	1	3.47	5.65598	7.66	0.0001	0.0016	1.94
O75131	Copine-3 OS=Homo sapiens GN=CPNE3 PE=1 SV=1	CPNE3	10.73	10.28	10.74	7.8	7.86	5	2.76	9.48127	7.66	0.0001	0.0016	1.94
Q9NWB6	Arginine and glutamate-rich protein 1 OS=Homo sapiens GN=ARGLU1 PE=1 SV=1	ARGLU1	8.41	9.25	8.67	5.64	5.37	3	3.27	7.46767	7.65	0.0001	0.0016	1.93
O75533	Splicing factor 3B subunit 1 OS=Homo sapiens GN=SF3B1 PE=1 SV=3	SF3B1	10.54	10.99	10.73	8.11	7.95	12	2.73	9.6645	7.64	0.0001	0.0016	1.93
Q96JY6	PDZ and LIM domain protein 2 OS=Homo sapiens GN=PDLIM2 PE=1 SV=1	PDLIM2	5.21	4.32	3.87	0	0	1	4.46	2.6788	7.64	0.0001	0.0016	1.92
P33993	DNA replication licensing factor MCM7 OS=Homo sapiens GN=MCM7 PE=1 SV=4	MCM7	8.27	7.83	8.31	4.85	5.24	3	3.09	6.89952	7.64	0.0001	0.0016	1.92
Q13523	Serine/threonine-protein kinase PRP4 homolog OS=Homo sapiens GN=PRPF4B PE=1 SV=3	PRPF4B	7.18	7.66	7.27	4.48	4.02	1	3.12	6.12074	7.64	0.0001	0.0016	1.92
Q02252	Methylmalonate-semialdehyde dehydrogenase [acylating], mitochondrial OS=Homo sapiens GN=ALDH6A1 PE=1 SV=2	ALDH6A1	10.79	11.89	11.54	7.99	8.15	9	3.34	10.0728	7.63	0.0001	0.0016	1.92
P55809	Succinyl-CoA:3-ketoacid coenzyme A transferase 1, mitochondrial OS=Homo sapiens GN=OXCT1 PE=1 SV=1	OXCT1	9.68	8.97	9	6.13	6.1	3	3.1	7.97492	7.63	0.0001	0.0016	1.91
Q709F0	Acyl-CoA dehydrogenase family member 11 OS=Homo sapiens GN=ACAD11 PE=1 SV=2	ACAD11	6.36	8	7.4	3.12	2.96	1	4.22	5.56623	7.62	0.0001	0.0016	1.91
Q9HC07	Transmembrane protein 165 OS=Homo sapiens GN=TMEM165 PE=1 SV=1	TMEM165	4.34	4.53	4.63	0	0.92	1	4.04	2.88548	7.61	0.0001	0.0016	1.9
Q9UI09	NADH dehydrogenase [ubiquinone] 1 alpha subcomplex subunit 12 OS=Homo sapiens GN=NDUFA12 PE=1 SV=1	NDUFA12	6.67	7.45	7.17	3.56	3.99	1	3.32	5.76884	7.61	0.0001	0.0016	1.9
Q9Y3A6	Transmembrane emp24 domain-containing protein 5 OS=Homo sapiens GN=TMED5 PE=1 SV=1	TMED5	6.66	6.42	6.54	1.99	3.29	1	3.9	4.97812	7.6	0.00011	0.0016	1.89
Q9Y5V3	Melanoma-associated antigen D1 OS=Homo sapiens GN=MAGED1 PE=1 SV=3	MAGED1	3.86	4.42	4.95	0	0.38	1	4.22	2.72181	7.58	0.00011	0.0016	1.88
Q96RS6	NudC domain-containing protein 1 OS=Homo sapiens GN=NUDCD1 PE=1 SV=2	NUDCD1	9.28	9.16	8.83	6.07	6.34	4	2.89	7.93414	7.58	0.00011	0.0016	1.87
Q9UBQ7	Glyoxylate reductase/hydroxypyruvate reductase OS=Homo sapiens GN=GRHPR PE=1 SV=1	GRHPR	10.21	10.22	10.32	7.56	7.75	3	2.6	9.21127	7.58	0.00011	0.0016	1.87
Q14498	RNA-binding protein 39 OS=Homo sapiens GN=RBM39 PE=1 SV=2	RBM39	9.58	10.18	9.89	7.13	7	3	2.82	8.75313	7.57	0.00011	0.0016	1.87
P40939	Trifunctional enzyme subunit alpha, mitochondrial OS=Homo sapiens GN=HADHA PE=1 SV=2	HADHA	13.02	13.65	13.31	10.02	10.31	21	3.16	12.0622	7.57	0.00011	0.0016	1.87
P0DKL9	ARL14 effector protein-like OS=Homo sapiens GN=ARL14EPL PE=4 SV=1	ARL14EPL	7.89	6.05	7.91	1.99	2.58	1	5	5.28384	7.58	0.00011	0.0016	1.87
P22234	Multifunctional protein ADE2 OS=Homo sapiens GN=PAICS PE=1 SV=3	PAICS	11.19	11.16	11.3	7.88	8.66	10	2.95	10.0364	7.56	0.00011	0.0016	1.86
Q53H76	Phospholipase A1 member A OS=Homo sapiens GN=PLA1A PE=2 SV=2	PLA1A	4.29	3.67	3.78	0	0	1	3.91	2.34689	7.54	0.00011	0.0016	1.84
P36542	ATP synthase subunit gamma, mitochondrial OS=Homo sapiens GN=ATP5C1 PE=1 SV=1	ATP5C1	10.72	10.88	10.56	8.16	8.06	6	2.61	9.67825	7.52	0.00011	0.0016	1.83
P54819	Adenylate kinase 2, mitochondrial OS=Homo sapiens GN=AK2 PE=1 SV=2	AK2	9.26	9.54	8.58	5.84	5.9	2	3.26	7.82162	7.52	0.00011	0.0016	1.82
O43809	Cleavage and polyadenylation specificity factor subunit 5 OS=Homo sapiens GN=NUDT21 PE=1 SV=1	NUDT21	9.21	10.19	10.26	6.64	6.37	3	3.38	8.5325	7.51	0.00011	0.0016	1.82
P51149	Ras-related protein Rab-7a OS=Homo sapiens GN=RAB7A PE=1 SV=1	RAB7A	12.14	12.3	12.57	9.42	9.59	10	2.84	11.2023	7.51	0.00011	0.0016	1.81
O75348	V-type proton ATPase subunit G 1 OS=Homo sapiens GN=ATP6V1G1 PE=1 SV=3	ATP6V1G1	6.41	7.16	6.08	2.71	3.07	1	3.66	5.08473	7.5	0.00012	0.0016	1.81
O14964	Hepatocyte growth factor-regulated tyrosine kinase substrate OS=Homo sapiens GN=HGS PE=1 SV=1	HGS	7.28	7.85	8.01	4.26	4.73	1	3.22	6.42362	7.49	0.00012	0.0016	1.8
Q8WU90	Zinc finger CCCH domain-containing protein 15 OS=Homo sapiens GN=ZC3H15 PE=1 SV=1	ZC3H15	8.41	8.43	8.23	4.29	5.44	4	3.49	6.95827	7.48	0.00012	0.0016	1.79
P14868	Aspartate--tRNA ligase, cytoplasmic OS=Homo sapiens GN=DARS PE=1 SV=2	DARS	13.37	13.22	12.45	9.71	9.71	19	3.3	11.6923	7.47	0.00012	0.0016	1.78
P60953	Cell division control protein 42 homolog OS=Homo sapiens GN=CDC42 PE=1 SV=2	CDC42	10.62	9.44	9.97	6.42	6.82	3	3.39	8.656	7.46	0.00012	0.0016	1.77
P57740	Nuclear pore complex protein Nup107 OS=Homo sapiens GN=NUP107 PE=1 SV=1	NUP107	8.12	7.81	7.74	4.77	5.14	3	2.94	6.7162	7.46	0.00012	0.0016	1.77
Q6NXG1	Epithelial splicing regulatory protein 1 OS=Homo sapiens GN=ESRP1 PE=1 SV=2	ESRP1	7.6	7.91	8.11	4.94	4.96	2	2.92	6.70218	7.45	0.00012	0.0016	1.76
P21912	Succinate dehydrogenase [ubiquinone] iron-sulfur subunit, mitochondrial OS=Homo sapiens GN=SDHB PE=1 SV=3	SDHB	9.39	8.56	9.07	5.67	6.03	2	3.16	7.74244	7.44	0.00012	0.0016	1.75
Q9UBQ0	Vacuolar protein sorting-associated protein 29 OS=Homo sapiens GN=VPS29 PE=1 SV=1	VPS29	9.45	8.23	8.55	4.3	5.27	2	3.96	7.15845	7.43	0.00012	0.0016	1.75
Q9HCM4	Band 4.1-like protein 5 OS=Homo sapiens GN=EPB41L5 PE=1 SV=3	EPB41L5	6.67	6.51	7.03	3.34	3.84	1	3.14	5.4808	7.42	0.00012	0.0016	1.74
P17980	26S protease regulatory subunit 6A OS=Homo sapiens GN=PSMC3 PE=1 SV=3	PSMC3	12.03	11.38	11.95	8.36	9.02	14	3.1	10.5508	7.42	0.00012	0.0016	1.74
Q8WWM7	Ataxin-2-like protein OS=Homo sapiens GN=ATXN2L PE=1 SV=2	ATXN2L	9.48	8.91	8.85	6.22	6.01	6	2.96	7.89601	7.42	0.00012	0.0016	1.74
Q96EY8	Cob(I)yrinic acid a,c-diamide adenosyltransferase, mitochondrial OS=Homo sapiens GN=MMAB PE=1 SV=1	MMAB	8.78	9.29	9.4	5.28	6.24	1	3.4	7.79877	7.41	0.00012	0.0016	1.73
P07954	Fumarate hydratase, mitochondrial OS=Homo sapiens GN=FH PE=1 SV=3	FH	12.28	13.08	12.71	9.34	9.74	9	3.15	11.4292	7.41	0.00012	0.0016	1.73
O95299	NADH dehydrogenase [ubiquinone] 1 alpha subcomplex subunit 10, mitochondrial OS=Homo sapiens GN=NDUFA10 PE=1 SV=1	NDUFA10	8.56	9.44	9.16	5.86	5.97	2	3.13	7.7989	7.4	0.00013	0.0016	1.73
O00429	Dynamin-1-like protein OS=Homo sapiens GN=DNM1L PE=1 SV=2	DNM1L	10.89	11.02	11.29	8.47	8.43	10	2.62	10.0205	7.4	0.00013	0.0016	1.73
P25685	DnaJ homolog subfamily B member 1 OS=Homo sapiens GN=DNAJB1 PE=1 SV=4	DNAJB1	10.82	10.44	11.09	7.74	8.14	5	2.84	9.64608	7.4	0.00013	0.0016	1.72
Q14203	Dynactin subunit 1 OS=Homo sapiens GN=DCTN1 PE=1 SV=3	DCTN1	10.06	9.49	9.84	6.96	7.13	7	2.75	8.69632	7.4	0.00013	0.0016	1.72
Q709C8	Vacuolar protein sorting-associated protein 13C OS=Homo sapiens GN=VPS13C PE=1 SV=1	VPS13C	8.22	8.11	8.48	5.35	5.5	4	2.85	7.1307	7.39	0.00013	0.0016	1.72
Q9UKN8	General transcription factor 3C polypeptide 4 OS=Homo sapiens GN=GTF3C4 PE=1 SV=2	GTF3C4	7.21	7.69	7.41	4.44	4.62	1	2.9	6.27306	7.39	0.00013	0.0016	1.72
P78347	General transcription factor II-I OS=Homo sapiens GN=GTF2I PE=1 SV=2	GTF2I	8.8	9.19	8.7	6.07	6.04	2	2.84	7.75948	7.39	0.00013	0.0016	1.71
Q8WXF1	Paraspeckle component 1 OS=Homo sapiens GN=PSPC1 PE=1 SV=1	PSPC1	11.03	12.19	12.38	8.08	8.33	7	3.66	10.401	7.38	0.00013	0.0016	1.71
Q96A65	Exocyst complex component 4 OS=Homo sapiens GN=EXOC4 PE=1 SV=1	EXOC4	9.91	9.75	10.14	7.33	7.32	6	2.61	8.88954	7.38	0.00013	0.0016	1.71
P35573	Glycogen debranching enzyme OS=Homo sapiens GN=AGL PE=1 SV=3	AGL	10.04	9.66	9.37	7	6.58	6	2.9	8.52925	7.38	0.00013	0.0016	1.71
Q15233	Non-POU domain-containing octamer-binding protein OS=Homo sapiens GN=NONO PE=1 SV=4	NONO	13.68	15.01	14.61	10.59	10.51	18	3.88	12.881	7.38	0.00013	0.0016	1.7
Q92974	Rho guanine nucleotide exchange factor 2 OS=Homo sapiens GN=ARHGEF2 PE=1 SV=4	ARHGEF2	6.99	6.52	6.12	3.22	3.31	1	3.28	5.23213	7.34	0.00013	0.0016	1.68
Q92841	Probable ATP-dependent RNA helicase DDX17 OS=Homo sapiens GN=DDX17 PE=1 SV=2	DDX17	12.52	13.55	12.83	9.79	9.49	14	3.33	11.6357	7.34	0.00013	0.0016	1.67
O95822	Malonyl-CoA decarboxylase, mitochondrial OS=Homo sapiens GN=MLYCD PE=1 SV=3	MLYCD	8.28	9.57	8.47	4.23	5.21	3	4.05	7.15075	7.33	0.00013	0.0016	1.67
P48735	Isocitrate dehydrogenase [NADP], mitochondrial OS=Homo sapiens GN=IDH2 PE=1 SV=2	IDH2	13.63	14.52	13.18	10.13	9.94	18	3.74	12.2789	7.33	0.00013	0.0016	1.67
Q14677	Clathrin interactor 1 OS=Homo sapiens GN=CLINT1 PE=1 SV=1	CLINT1	10.05	11.04	11.05	6.92	7.63	5	3.44	9.33878	7.33	0.00013	0.0016	1.66
Q15843	NEDD8 OS=Homo sapiens GN=NEDD8 PE=1 SV=1	NEDD8	9.08	10.02	9.27	4.81	6.17	1	3.97	7.87054	7.32	0.00013	0.0016	1.66
Q96D15	Reticulocalbin-3 OS=Homo sapiens GN=RCN3 PE=1 SV=1	RCN3	6.25	5.56	6.47	2.73	2.17	1	3.65	4.63793	7.32	0.00013	0.0016	1.65
P27824	Calnexin OS=Homo sapiens GN=CANX PE=1 SV=2	CANX	12.73	12.46	12.23	9.63	9.72	16	2.8	11.3522	7.29	0.00014	0.0016	1.63
Q9BRZ2	E3 ubiquitin-protein ligase TRIM56 OS=Homo sapiens GN=TRIM56 PE=1 SV=3	TRIM56	7.81	7.89	7.45	4.92	4.84	2	2.84	6.58218	7.29	0.00014	0.0016	1.63
O75489	NADH dehydrogenase [ubiquinone] iron-sulfur protein 3, mitochondrial OS=Homo sapiens GN=NDUFS3 PE=1 SV=1	NDUFS3	10.37	11.02	10.56	8.02	7.77	4	2.76	9.54786	7.29	0.00014	0.0016	1.63
Q13425	Beta-2-syntrophin OS=Homo sapiens GN=SNTB2 PE=1 SV=1	SNTB2	6.82	6.9	6.82	3.62	4.18	1	2.95	5.66763	7.29	0.00014	0.0016	1.63
Q9H0D6	5-3 exoribonuclease 2 OS=Homo sapiens GN=XRN2 PE=1 SV=1	XRN2	10.04	10.76	10.07	7.51	7.32	8	2.88	9.13933	7.29	0.00014	0.0016	1.63
P09496	Clathrin light chain A OS=Homo sapiens GN=CLTA PE=1 SV=1	CLTA	10.67	10.31	10.13	7.83	7.47	6	2.72	9.28019	7.29	0.00014	0.0016	1.63
P61020	Ras-related protein Rab-5B OS=Homo sapiens GN=RAB5B PE=1 SV=1	RAB5B	7.5	7.31	7.68	4.7	4.72	3	2.79	6.38514	7.28	0.00014	0.0016	1.62
Q9Y5S2	Serine/threonine-protein kinase MRCK beta OS=Homo sapiens GN=CDC42BPB PE=1 SV=2	CDC42BPB	7.77	6.59	7.14	3.16	3.85	1	3.66	5.70161	7.28	0.00014	0.0016	1.62
P52298	Nuclear cap-binding protein subunit 2 OS=Homo sapiens GN=NCBP2 PE=1 SV=1	NCBP2	8.02	8.52	8.13	5.46	5.18	1	2.91	7.06186	7.27	0.00014	0.0016	1.61
P11413	Glucose-6-phosphate 1-dehydrogenase OS=Homo sapiens GN=G6PD PE=1 SV=4	G6PD	11.87	12.41	12	9.3	9.36	15	2.76	10.9895	7.26	0.00014	0.0016	1.61
Q9BSJ8	Extended synaptotagmin-1 OS=Homo sapiens GN=ESYT1 PE=1 SV=1	ESYT1	11.8	11.43	11.25	8.82	8.78	13	2.69	10.4172	7.26	0.00014	0.0016	1.61
Q9Y2A7	Nck-associated protein 1 OS=Homo sapiens GN=NCKAP1 PE=1 SV=1	NCKAP1	8.03	7.9	8.22	5.13	5.37	3	2.8	6.93183	7.26	0.00014	0.0016	1.61
P82930	28S ribosomal protein S34, mitochondrial OS=Homo sapiens GN=MRPS34 PE=1 SV=2	MRPS34	6.29	6.83	6.23	2.64	3.44	1	3.41	5.08961	7.25	0.00014	0.0016	1.6
P14927	Cytochrome b-c1 complex subunit 7 OS=Homo sapiens GN=UQCRB PE=1 SV=2	UQCRB	9.09	9.05	8.98	6.45	6.45	4	2.59	8.00353	7.24	0.00014	0.0016	1.59
O15294	UDP-N-acetylglucosamine--peptide N-acetylglucosaminyltransferase 110 kDa subunit OS=Homo sapiens GN=OGT PE=1 SV=3	OGT	7.28	6.46	6.57	3.54	3.61	2	3.19	5.49172	7.24	0.00014	0.0016	1.59
Q15365	Poly(rC)-binding protein 1 OS=Homo sapiens GN=PCBP1 PE=1 SV=2	PCBP1	10.75	10.01	10.74	7.34	7.76	3	2.95	9.32203	7.24	0.00014	0.0016	1.59
O95486	Protein transport protein Sec24A OS=Homo sapiens GN=SEC24A PE=1 SV=2	SEC24A	7.96	8.62	8.4	5.37	5.41	2	2.94	7.15248	7.23	0.00015	0.0016	1.58
O43852	Calumenin OS=Homo sapiens GN=CALU PE=1 SV=2	CALU	9.31	9.6	10.4	6.7	6.43	2	3.21	8.48594	7.23	0.00015	0.0016	1.58
P53621	Coatomer subunit alpha OS=Homo sapiens GN=COPA PE=1 SV=2	COPA	13.06	14	13.74	10.24	10.38	28	3.29	12.2837	7.23	0.00015	0.0016	1.58
Q9UKM9	RNA-binding protein Raly OS=Homo sapiens GN=RALY PE=1 SV=1	RALY	11.05	11.99	11.91	8.46	8.65	6	3.1	10.4093	7.23	0.00015	0.0016	1.58
P31943	Heterogeneous nuclear ribonucleoprotein H OS=Homo sapiens GN=HNRNPH1 PE=1 SV=4	HNRNPH1	9.94	10.5	10.63	7.72	7.35	4	2.82	9.22867	7.22	0.00015	0.0016	1.57
O00264	Membrane-associated progesterone receptor component 1 OS=Homo sapiens GN=PGRMC1 PE=1 SV=3	PGRMC1	8.66	8.75	8.54	5.81	6.06	2	2.71	7.56405	7.22	0.00015	0.0016	1.57
Q15029	116 kDa U5 small nuclear ribonucleoprotein component OS=Homo sapiens GN=EFTUD2 PE=1 SV=1	EFTUD2	10.87	11.73	11.34	8.46	8.4	11	2.88	10.157	7.21	0.00015	0.0016	1.56
O14773	Tripeptidyl-peptidase 1 OS=Homo sapiens GN=TPP1 PE=1 SV=2	TPP1	9.59	9.12	8.86	6.41	6.14	3	2.91	8.02353	7.2	0.00015	0.0016	1.56
Q01850	Cerebellar degeneration-related protein 2 OS=Homo sapiens GN=CDR2 PE=1 SV=2	CDR2	3.83	3.65	3.64	0	0.2	1	3.61	2.26317	7.2	0.00015	0.0016	1.56
P33316	Deoxyuridine 5-triphosphate nucleotidohydrolase, mitochondrial OS=Homo sapiens GN=DUT PE=1 SV=4	DUT	5.97	6.54	6.25	3.14	3.23	1	3.06	5.02397	7.2	0.00015	0.0016	1.56
Q9BY77	Polymerase delta-interacting protein 3 OS=Homo sapiens GN=POLDIP3 PE=1 SV=2	POLDIP3	8.29	9.59	9	5.38	5.55	1	3.5	7.56021	7.2	0.00015	0.0016	1.55
Q8IWX8	Calcium homeostasis endoplasmic reticulum protein OS=Homo sapiens GN=CHERP PE=1 SV=3	CHERP	7.63	8.29	8.2	5.1	5.08	2	2.95	6.85982	7.19	0.00015	0.0016	1.55
Q9ULX6	A-kinase anchor protein 8-like OS=Homo sapiens GN=AKAP8L PE=1 SV=3	AKAP8L	4.07	4.59	4.12	0	0.8	1	3.86	2.71654	7.19	0.00015	0.0016	1.54
P62333	26S protease regulatory subunit 10B OS=Homo sapiens GN=PSMC6 PE=1 SV=1	PSMC6	11.57	11.21	11.82	8.58	8.96	9	2.76	10.4271	7.18	0.00015	0.0016	1.54
Q9HCE1	Putative helicase MOV-10 OS=Homo sapiens GN=MOV10 PE=1 SV=2	MOV10	8.24	8.61	7.02	3.42	4.2	1	4.15	6.29884	7.18	0.00015	0.0016	1.54
O00411	DNA-directed RNA polymerase, mitochondrial OS=Homo sapiens GN=POLRMT PE=1 SV=2	POLRMT	4.64	4.88	4.09	0	0.97	1	4.05	2.91947	7.17	0.00015	0.0016	1.52
P00387	NADH-cytochrome b5 reductase 3 OS=Homo sapiens GN=CYB5R3 PE=1 SV=3	CYB5R3	9.11	8.44	8.36	5.46	5.73	3	3.04	7.42078	7.16	0.00015	0.0016	1.52
Q15042	Rab3 GTPase-activating protein catalytic subunit OS=Homo sapiens GN=RAB3GAP1 PE=1 SV=3	RAB3GAP1	7.88	7.65	7.59	5.05	4.9	2	2.73	6.61286	7.16	0.00016	0.0016	1.52
Q9UPN3	Microtubule-actin cross-linking factor 1, isoforms 1/2/3/5 OS=Homo sapiens GN=MACF1 PE=1 SV=4	MACF1	8.85	8.76	8.22	5.56	5.8	6	2.93	7.43854	7.16	0.00016	0.0016	1.52
P61163	Alpha-centractin OS=Homo sapiens GN=ACTR1A PE=1 SV=1	ACTR1A	9.77	9.91	10.13	6.66	7.47	2	2.87	8.78697	7.15	0.00016	0.0016	1.51
Q9HD33	39S ribosomal protein L47, mitochondrial OS=Homo sapiens GN=MRPL47 PE=1 SV=2	MRPL47	6.68	6.68	6.24	3.31	3.74	1	3.01	5.32868	7.15	0.00016	0.0016	1.51
Q12907	Vesicular integral-membrane protein VIP36 OS=Homo sapiens GN=LMAN2 PE=1 SV=1	LMAN2	9.3	10.4	10.58	6.32	6.82	4	3.52	8.6846	7.14	0.00016	0.0016	1.5
Q12874	Splicing factor 3A subunit 3 OS=Homo sapiens GN=SF3A3 PE=1 SV=1	SF3A3	9.63	10.28	9.99	7.16	7.38	4	2.7	8.88726	7.14	0.00016	0.0016	1.5
P54136	Arginine--tRNA ligase, cytoplasmic OS=Homo sapiens GN=RARS PE=1 SV=2	RARS	12.84	13.65	13.02	10.05	10.14	21	3.08	11.9388	7.14	0.00016	0.0016	1.5
O14980	Exportin-1 OS=Homo sapiens GN=XPO1 PE=1 SV=1	XPO1	11.28	11.35	11.48	8.93	8.85	11	2.48	10.379	7.14	0.00016	0.0016	1.5
Q9Y2R0	Cytochrome c oxidase assembly factor 3 homolog, mitochondrial OS=Homo sapiens GN=COA3 PE=1 SV=1	COA3	9.29	9.18	9.17	5.61	6.62	2	3.1	7.97317	7.14	0.00016	0.0016	1.5
Q92804	TATA-binding protein-associated factor 2N OS=Homo sapiens GN=TAF15 PE=1 SV=1	TAF15	10.52	11.37	12.37	6.78	7.6	2	4.23	9.73134	7.15	0.00016	0.0016	1.49
Q96RP9	Elongation factor G, mitochondrial OS=Homo sapiens GN=GFM1 PE=1 SV=2	GFM1	9.02	9.28	9.85	6.54	6.41	3	2.9	8.21978	7.13	0.00016	0.0016	1.49
P10809	60 kDa heat shock protein, mitochondrial OS=Homo sapiens GN=HSPD1 PE=1 SV=2	HSPD1	15.12	15.2	14.93	11.43	12.05	30	3.34	13.7469	7.12	0.00016	0.0016	1.48
Q7L5N1	COP9 signalosome complex subunit 6 OS=Homo sapiens GN=COPS6 PE=1 SV=1	COPS6	7.04	7.05	6.7	3.51	4.24	1	3.06	5.70778	7.11	0.00016	0.0016	1.48
P25789	Proteasome subunit alpha type-4 OS=Homo sapiens GN=PSMA4 PE=1 SV=1	PSMA4	9.48	9.29	9.71	6.12	6.96	3	2.95	8.31255	7.11	0.00016	0.0016	1.47
P51991	Heterogeneous nuclear ribonucleoprotein A3 OS=Homo sapiens GN=HNRNPA3 PE=1 SV=2	HNRNPA3	11.85	13.16	13.11	9.14	9.05	8	3.61	11.2632	7.1	0.00016	0.0016	1.47
Q9NUQ8	ATP-binding cassette sub-family F member 3 OS=Homo sapiens GN=ABCF3 PE=1 SV=2	ABCF3	9.86	9.75	10.12	7.51	7.23	9	2.54	8.89349	7.09	0.00016	0.0016	1.46
Q13435	Splicing factor 3B subunit 2 OS=Homo sapiens GN=SF3B2 PE=1 SV=2	SF3B2	10.7	11.63	11.36	8.01	8.45	7	3	10.0284	7.09	0.00017	0.0016	1.46
Q9Y3I0	tRNA-splicing ligase RtcB homolog OS=Homo sapiens GN=RTCB PE=1 SV=1	RTCB	11.95	12.07	11.91	9.5	9.36	18	2.54	10.9583	7.08	0.00017	0.0016	1.44
Q9Y295	Developmentally-regulated GTP-binding protein 1 OS=Homo sapiens GN=DRG1 PE=1 SV=1	DRG1	8.49	8.68	8.68	6.07	5.85	4	2.66	7.55506	7.07	0.00017	0.0016	1.44
Q04917	14-3-3 protein eta OS=Homo sapiens GN=YWHAH PE=1 SV=4	YWHAH	9.55	8.91	9.34	6.54	6.53	6	2.73	8.17507	7.07	0.00017	0.0016	1.44
Q9P0L0	Vesicle-associated membrane protein-associated protein A OS=Homo sapiens GN=VAPA PE=1 SV=3	VAPA	9.59	9.4	9.47	6.39	7.09	4	2.75	8.3878	7.07	0.00017	0.0016	1.44
Q96C36	Pyrroline-5-carboxylate reductase 2 OS=Homo sapiens GN=PYCR2 PE=1 SV=1	PYCR2	7.41	8.98	8.07	4.35	4.44	2	3.76	6.65077	7.07	0.00017	0.0016	1.44
Q14103	Heterogeneous nuclear ribonucleoprotein D0 OS=Homo sapiens GN=HNRNPD PE=1 SV=1	HNRNPD	11.68	12.65	12.63	8.82	9.32	5	3.25	11.0211	7.07	0.00017	0.0016	1.44
Q9Y5X1	Sorting nexin-9 OS=Homo sapiens GN=SNX9 PE=1 SV=1	SNX9	9.98	9.54	8.85	6.3	6.33	5	3.14	8.19886	7.06	0.00017	0.0016	1.43
Q6ZRV2	Protein FAM83H OS=Homo sapiens GN=FAM83H PE=1 SV=3	FAM83H	9.89	11.11	10.34	7.34	7.18	8	3.19	9.17266	7.06	0.00017	0.0016	1.43
P13667	Protein disulfide-isomerase A4 OS=Homo sapiens GN=PDIA4 PE=1 SV=2	PDIA4	13.1	13.08	13.35	10.39	10.46	25	2.76	12.0756	7.05	0.00017	0.0016	1.42
O14618	Copper chaperone for superoxide dismutase OS=Homo sapiens GN=CCS PE=1 SV=1	CCS	5.88	6.12	6.26	2.98	3.23	1	2.98	4.89235	7.05	0.00017	0.0016	1.42
P27169	Serum paraoxonase/arylesterase 1 OS=Homo sapiens GN=PON1 PE=1 SV=3	PON1	6.33	6.79	6.73	3.84	3.05	1	3.17	5.34677	7.04	0.00017	0.0016	1.42
P84085	ADP-ribosylation factor 5 OS=Homo sapiens GN=ARF5 PE=1 SV=2	ARF5	8.41	9.03	9.4	5.54	6	2	3.18	7.67658	7.04	0.00017	0.0016	1.41
P13010	X-ray repair cross-complementing protein 5 OS=Homo sapiens GN=XRCC5 PE=1 SV=3	XRCC5	12.48	12.24	12.21	9.62	9.77	15	2.61	11.2651	7.04	0.00017	0.0016	1.41
P24539	ATP synthase F(0) complex subunit B1, mitochondrial OS=Homo sapiens GN=ATP5F1 PE=1 SV=2	ATP5F1	10.66	10.75	10.65	8.33	8.27	5	2.39	9.73268	7.04	0.00017	0.0016	1.41
P50995	Annexin A11 OS=Homo sapiens GN=ANXA11 PE=1 SV=1	ANXA11	7.81	7.59	7.67	4.86	5.14	2	2.69	6.6128	7.03	0.00017	0.0016	1.41
P30049	ATP synthase subunit delta, mitochondrial OS=Homo sapiens GN=ATP5D PE=1 SV=2	ATP5D	9.66	9.21	9.1	5.66	6.64	2	3.17	8.053	7.03	0.00017	0.0016	1.41
Q92499	ATP-dependent RNA helicase DDX1 OS=Homo sapiens GN=DDX1 PE=1 SV=2	DDX1	10.97	11.21	11.04	8.75	8.35	10	2.52	10.0632	7.03	0.00017	0.0016	1.41
P17655	Calpain-2 catalytic subunit OS=Homo sapiens GN=CAPN2 PE=1 SV=6	CAPN2	9.16	9.16	9.13	6.65	6.68	4	2.48	8.15547	7.03	0.00017	0.0016	1.4
Q9BX68	Histidine triad nucleotide-binding protein 2, mitochondrial OS=Homo sapiens GN=HINT2 PE=1 SV=1	HINT2	7.37	8.41	7.73	3.67	4.74	1	3.63	6.38154	7.01	0.00018	0.0016	1.39
O94874	E3 UFM1-protein ligase 1 OS=Homo sapiens GN=UFL1 PE=1 SV=2	UFL1	8.67	8.94	8.9	5.68	6.34	3	2.83	7.70379	7	0.00018	0.0016	1.38
P11172	Uridine 5-monophosphate synthase OS=Homo sapiens GN=UMPS PE=1 SV=1	UMPS	8.75	8.22	8.52	5.85	5.59	2	2.78	7.38432	7	0.00018	0.0016	1.38
Q9HDC9	Adipocyte plasma membrane-associated protein OS=Homo sapiens GN=APMAP PE=1 SV=2	APMAP	9.39	8.85	9.08	6.57	6.22	3	2.71	8.02205	6.98	0.00018	0.0016	1.36
O00232	26S proteasome non-ATPase regulatory subunit 12 OS=Homo sapiens GN=PSMD12 PE=1 SV=3	PSMD12	10.39	9.58	10.24	6.76	7.4	3	2.99	8.87437	6.98	0.00018	0.0016	1.36
Q16762	Thiosulfate sulfurtransferase OS=Homo sapiens GN=TST PE=1 SV=4	TST	6.74	6.29	6.13	2.85	3.54	1	3.19	5.10918	6.98	0.00018	0.0016	1.36
P08559	Pyruvate dehydrogenase E1 component subunit alpha, somatic form, mitochondrial OS=Homo sapiens GN=PDHA1 PE=1 SV=3	PDHA1	10.62	10.65	10.11	8	7.65	6	2.63	9.40738	6.97	0.00018	0.0016	1.35
P62937	Peptidyl-prolyl cis-trans isomerase A OS=Homo sapiens GN=PPIA PE=1 SV=2	PPIA	13.47	13.05	13.62	9.68	10.6	7	3.24	12.0858	6.97	0.00018	0.0016	1.35
P12956	X-ray repair cross-complementing protein 6 OS=Homo sapiens GN=XRCC6 PE=1 SV=2	XRCC6	13.09	12.85	12.74	9.98	10.32	19	2.74	11.7983	6.97	0.00018	0.0016	1.35
Q96DV4	39S ribosomal protein L38, mitochondrial OS=Homo sapiens GN=MRPL38 PE=1 SV=2	MRPL38	8.1	8.85	8.65	5.19	5.77	2	3.05	7.31259	6.97	0.00018	0.0016	1.35
P08670	Vimentin OS=Homo sapiens GN=VIM PE=1 SV=4	VIM	16.07	17.42	16.92	12.87	11.75	27	4.49	15.0087	6.97	0.00019	0.0016	1.35
P35222	Catenin beta-1 OS=Homo sapiens GN=CTNNB1 PE=1 SV=1	CTNNB1	10.41	11.11	10.47	8.1	7.73	5	2.75	9.56431	6.96	0.00019	0.0016	1.34
Q16836	Hydroxyacyl-coenzyme A dehydrogenase, mitochondrial OS=Homo sapiens GN=HADH PE=1 SV=3	HADH	11.36	12.47	12.3	8.72	9	7	3.19	10.7676	6.96	0.00019	0.0016	1.34
P49411	Elongation factor Tu, mitochondrial OS=Homo sapiens GN=TUFM PE=1 SV=2	TUFM	14.01	15.08	14.47	10.98	11.18	19	3.44	13.1438	6.96	0.00019	0.0016	1.34
P33176	Kinesin-1 heavy chain OS=Homo sapiens GN=KIF5B PE=1 SV=1	KIF5B	10.88	10.41	10.62	8.18	8.13	9	2.48	9.64273	6.96	0.00019	0.0016	1.34
Q9UL25	Ras-related protein Rab-21 OS=Homo sapiens GN=RAB21 PE=1 SV=3	RAB21	8.96	9.43	8.99	6.6	5.97	4	2.84	7.98959	6.96	0.00019	0.0016	1.34
Q9BXS5	AP-1 complex subunit mu-1 OS=Homo sapiens GN=AP1M1 PE=1 SV=3	AP1M1	6.54	8.33	7.87	2.9	3.7	1	4.28	5.86839	6.95	0.00019	0.0016	1.34
P62249	40S ribosomal protein S16 OS=Homo sapiens GN=RPS16 PE=1 SV=2	RPS16	12.4	11.75	11.97	9.07	9.46	7	2.77	10.9284	6.95	0.00019	0.0016	1.33
P27144	Adenylate kinase 4, mitochondrial OS=Homo sapiens GN=AK4 PE=1 SV=1	AK4	7.48	7.69	8	4.87	5.09	2	2.75	6.62439	6.94	0.00019	0.0016	1.32
P36957	Dihydrolipoyllysine-residue succinyltransferase component of 2-oxoglutarate dehydrogenase complex, mitochondrial OS=Homo sapiens GN=DLST PE=1 SV=4	DLST	9.23	9.35	9	6.79	6.3	4	2.65	8.13585	6.93	0.00019	0.0016	1.32
P25788	Proteasome subunit alpha type-3 OS=Homo sapiens GN=PSMA3 PE=1 SV=2	PSMA3	10.37	10.31	10.65	7.55	8.13	3	2.6	9.4033	6.93	0.00019	0.0016	1.31
P28838	Cytosol aminopeptidase OS=Homo sapiens GN=LAP3 PE=1 SV=3	LAP3	11.13	11.17	10.91	8.51	8.75	11	2.44	10.096	6.93	0.00019	0.0016	1.31
Q99460	26S proteasome non-ATPase regulatory subunit 1 OS=Homo sapiens GN=PSMD1 PE=1 SV=2	PSMD1	11.31	10.48	10.84	8.05	8.23	14	2.74	9.78305	6.93	0.00019	0.0016	1.31
O75340	Programmed cell death protein 6 OS=Homo sapiens GN=PDCD6 PE=1 SV=1	PDCD6	11.11	10.69	10.88	8.47	8.41	4	2.45	9.91333	6.93	0.00019	0.0016	1.31
Q96HE7	ERO1-like protein alpha OS=Homo sapiens GN=ERO1A PE=1 SV=2	ERO1A	8.03	7.73	8.41	4.11	5.24	3	3.38	6.70338	6.92	0.00019	0.0016	1.31
P61966	AP-1 complex subunit sigma-1A OS=Homo sapiens GN=AP1S1 PE=1 SV=1	AP1S1	7.79	9.07	8.54	4.44	5.26	2	3.61	7.02154	6.92	0.00019	0.0016	1.31
O75717	WD repeat and HMG-box DNA-binding protein 1 OS=Homo sapiens GN=WDHD1 PE=1 SV=1	WDHD1	3.43	3.39	3.8	0	0	1	3.54	2.12171	6.92	0.00019	0.0016	1.31
Q13084	39S ribosomal protein L28, mitochondrial OS=Homo sapiens GN=MRPL28 PE=1 SV=4	MRPL28	7.79	8.57	8.1	4.29	5.32	1	3.35	6.81461	6.91	0.00019	0.0016	1.3
O75947	ATP synthase subunit d, mitochondrial OS=Homo sapiens GN=ATP5H PE=1 SV=3	ATP5H	10.25	10.62	10.57	7.22	8.09	6	2.83	9.34697	6.91	0.00019	0.0016	1.3
P60903	Protein S100-A10 OS=Homo sapiens GN=S100A10 PE=1 SV=2	S100A10	11.52	10.72	10.78	7.21	8.27	2	3.27	9.70199	6.91	0.0002	0.0016	1.29
P25686	DnaJ homolog subfamily B member 2 OS=Homo sapiens GN=DNAJB2 PE=1 SV=3	DNAJB2	3.34	3.67	4.26	0	0	1	3.76	2.25351	6.9	0.0002	0.0016	1.29
P38159	RNA-binding motif protein, X chromosome OS=Homo sapiens GN=RBMX PE=1 SV=3	RBMX	10.07	12.07	11.66	5.82	7.12	2	4.79	9.34747	6.98	0.0002	0.0016	1.28
P53004	Biliverdin reductase A OS=Homo sapiens GN=BLVRA PE=1 SV=2	BLVRA	11.47	10.33	11.09	7.57	8.08	7	3.14	9.70835	6.89	0.0002	0.0016	1.28
Q9BRJ7	Protein syndesmos OS=Homo sapiens GN=NUDT16L1 PE=1 SV=1	NUDT16L1	8.16	9.4	9.4	5.39	5.62	4	3.48	7.59778	6.89	0.0002	0.0016	1.28
P31948	Stress-induced-phosphoprotein 1 OS=Homo sapiens GN=STIP1 PE=1 SV=1	STIP1	13.06	13.03	13.16	10.09	10.58	23	2.75	11.9843	6.89	0.0002	0.0016	1.27
P62993	Growth factor receptor-bound protein 2 OS=Homo sapiens GN=GRB2 PE=1 SV=1	GRB2	9.26	9	9.71	5.77	6.68	3	3.1	8.0845	6.88	0.0002	0.0016	1.27
Q96HC4	PDZ and LIM domain protein 5 OS=Homo sapiens GN=PDLIM5 PE=1 SV=5	PDLIM5	10.45	9.31	10.03	6.72	7.01	3	3.06	8.70308	6.88	0.0002	0.0016	1.27
Q9Y5X2	Sorting nexin-8 OS=Homo sapiens GN=SNX8 PE=1 SV=1	SNX8	6.85	6.75	6.09	3.52	3.59	1	3.01	5.36179	6.88	0.0002	0.0016	1.27
Q9NTZ6	RNA-binding protein 12 OS=Homo sapiens GN=RBM12 PE=1 SV=1	RBM12	9.5	10.54	10.6	6.64	7.25	4	3.27	8.90381	6.88	0.0002	0.0016	1.27
P23588	Eukaryotic translation initiation factor 4B OS=Homo sapiens GN=EIF4B PE=1 SV=2	EIF4B	9.32	9.42	9.53	6.23	7.05	5	2.78	8.31264	6.88	0.0002	0.0016	1.27
O75323	Protein NipSnap homolog 2 OS=Homo sapiens GN=GBAS PE=1 SV=1	GBAS	8.77	10.2	8.7	4.67	5.62	2	4.08	7.59376	6.87	0.0002	0.0016	1.26
Q86WP2	Vasculin OS=Homo sapiens GN=GPBP1 PE=1 SV=1	GPBP1	3.77	3.81	4.42	0	0.6	1	3.7	2.52209	6.87	0.0002	0.0016	1.26
P25787	Proteasome subunit alpha type-2 OS=Homo sapiens GN=PSMA2 PE=1 SV=2	PSMA2	8.11	8.09	7.8	5.48	5.21	1	2.65	6.93688	6.87	0.0002	0.0016	1.26
Q9NV70	Exocyst complex component 1 OS=Homo sapiens GN=EXOC1 PE=1 SV=4	EXOC1	8.96	8.78	9.27	6.47	6.35	3	2.59	7.96675	6.86	0.0002	0.0016	1.25
Q13619	Cullin-4A OS=Homo sapiens GN=CUL4A PE=1 SV=3	CUL4A	5	4.63	3.85	0	0.86	1	4.06	2.86875	6.86	0.0002	0.0016	1.25
Q15006	ER membrane protein complex subunit 2 OS=Homo sapiens GN=EMC2 PE=1 SV=1	EMC2	6.29	6.49	6.21	3.71	3.22	1	2.86	5.18524	6.85	0.00021	0.0016	1.24
Q9P035	Very-long-chain (3R)-3-hydroxyacyl-CoA dehydratase 3 OS=Homo sapiens GN=HACD3 PE=1 SV=2	HACD3	9.02	10.01	9.05	6.2	6.4	3	3.06	8.13675	6.84	0.00021	0.0016	1.23
Q15428	Splicing factor 3A subunit 2 OS=Homo sapiens GN=SF3A2 PE=1 SV=2	SF3A2	7.04	7.54	7.24	4.4	4.7	2	2.72	6.18401	6.83	0.00021	0.0016	1.23
P31040	Succinate dehydrogenase [ubiquinone] flavoprotein subunit, mitochondrial OS=Homo sapiens GN=SDHA PE=1 SV=2	SDHA	10.68	10.37	11.32	7.73	8.11	6	2.87	9.64484	6.83	0.00021	0.0016	1.22
Q16531	DNA damage-binding protein 1 OS=Homo sapiens GN=DDB1 PE=1 SV=1	DDB1	10.43	11.02	10.93	8.14	8.35	7	2.55	9.77491	6.82	0.00021	0.0016	1.22
O95994	Anterior gradient protein 2 homolog OS=Homo sapiens GN=AGR2 PE=1 SV=1	AGR2	12.43	13.61	13.71	9.56	9.9	6	3.52	11.8427	6.82	0.00021	0.0016	1.21
Q96S55	ATPase WRNIP1 OS=Homo sapiens GN=WRNIP1 PE=1 SV=2	WRNIP1	6.06	6.05	6.19	3.25	2.07	1	3.44	4.72258	6.82	0.00021	0.0016	1.21
P21796	Voltage-dependent anion-selective channel protein 1 OS=Homo sapiens GN=VDAC1 PE=1 SV=2	VDAC1	11.74	11.44	11.37	9.01	9.11	8	2.46	10.5341	6.82	0.00021	0.0016	1.21
P61201	COP9 signalosome complex subunit 2 OS=Homo sapiens GN=COPS2 PE=1 SV=1	COPS2	9.17	8.71	9.01	5.53	6.43	2	2.98	7.7711	6.81	0.00021	0.0016	1.2
Q9Y6N5	Sulfide:quinone oxidoreductase, mitochondrial OS=Homo sapiens GN=SQRDL PE=1 SV=1	SQRDL	11.26	11.31	10.59	8.53	7.94	11	2.82	9.92658	6.8	0.00022	0.0016	1.2
P56556	NADH dehydrogenase [ubiquinone] 1 alpha subcomplex subunit 6 OS=Homo sapiens GN=NDUFA6 PE=1 SV=3	NDUFA6	8.25	9.82	9.42	5	5.69	1	3.82	7.6351	6.8	0.00022	0.0016	1.19
Q9ULC4	Malignant T-cell-amplified sequence 1 OS=Homo sapiens GN=MCTS1 PE=1 SV=1	MCTS1	7.78	6.94	7.19	4.22	4.51	1	2.94	6.12972	6.79	0.00022	0.0016	1.19
Q9H4M9	EH domain-containing protein 1 OS=Homo sapiens GN=EHD1 PE=1 SV=2	EHD1	10.37	10.29	10.19	8.03	7.91	6	2.32	9.35723	6.78	0.00022	0.0016	1.18
P35637	RNA-binding protein FUS OS=Homo sapiens GN=FUS PE=1 SV=1	FUS	11.84	13.13	13.13	9.33	9.14	6	3.47	11.3119	6.77	0.00022	0.0016	1.17
Q9Y3Y2	Chromatin target of PRMT1 protein OS=Homo sapiens GN=CHTOP PE=1 SV=2	CHTOP	7.55	8.92	8.38	4.85	4.95	3	3.38	6.93045	6.77	0.00022	0.0016	1.17
P51649	Succinate-semialdehyde dehydrogenase, mitochondrial OS=Homo sapiens GN=ALDH5A1 PE=1 SV=2	ALDH5A1	10.64	12.24	10.99	7.65	7.77	5	3.58	9.85955	6.77	0.00022	0.0016	1.17
P46109	Crk-like protein OS=Homo sapiens GN=CRKL PE=1 SV=1	CRKL	7.19	7.52	7.58	3.98	4.89	2	3	6.23232	6.77	0.00022	0.0016	1.17
Q13190	Syntaxin-5 OS=Homo sapiens GN=STX5 PE=1 SV=2	STX5	5.32	5.69	5.51	0	1.99	1	4.51	3.70042	6.77	0.00022	0.0016	1.17
P45954	Short/branched chain specific acyl-CoA dehydrogenase, mitochondrial OS=Homo sapiens GN=ACADSB PE=1 SV=1	ACADSB	9.61	11.18	10.59	6.84	7.13	5	3.48	9.07049	6.76	0.00022	0.0016	1.16
Q9UL12	Sarcosine dehydrogenase, mitochondrial OS=Homo sapiens GN=SARDH PE=1 SV=1	SARDH	6.93	7.51	7.87	4.37	4.55	1	2.97	6.24634	6.76	0.00022	0.0016	1.16
P49756	RNA-binding protein 25 OS=Homo sapiens GN=RBM25 PE=1 SV=3	RBM25	8.2	8.73	8.73	5.44	6	2	2.83	7.42204	6.76	0.00023	0.0016	1.16
P50238	Cysteine-rich protein 1 OS=Homo sapiens GN=CRIP1 PE=1 SV=3	CRIP1	8.87	10.13	9.39	6.25	6.37	1	3.15	8.20268	6.76	0.00023	0.0016	1.16
Q6P1L8	39S ribosomal protein L14, mitochondrial OS=Homo sapiens GN=MRPL14 PE=1 SV=1	MRPL14	6.15	6.69	6.41	3.7	3.54	1	2.8	5.29593	6.75	0.00023	0.0016	1.15
O14979	Heterogeneous nuclear ribonucleoprotein D-like OS=Homo sapiens GN=HNRNPDL PE=1 SV=3	HNRNPDL	8.8	10.27	9.87	5.86	6.38	3	3.53	8.23776	6.75	0.00023	0.0016	1.15
Q9C0J8	pre-mRNA 3 end processing protein WDR33 OS=Homo sapiens GN=WDR33 PE=1 SV=2	WDR33	3.18	3.93	4.23	0	0	1	3.78	2.26876	6.75	0.00023	0.0016	1.15
P61160	Actin-related protein 2 OS=Homo sapiens GN=ACTR2 PE=1 SV=1	ACTR2	11.8	10.99	11.14	8.55	8.65	7	2.71	10.2251	6.75	0.00023	0.0016	1.15
Q14582	Max dimerization protein 4 OS=Homo sapiens GN=MXD4 PE=1 SV=2	MXD4	4.93	3.69	3.88	0	0.38	1	3.98	2.57503	6.75	0.00023	0.0016	1.15
P22570	NADPH:adrenodoxin oxidoreductase, mitochondrial OS=Homo sapiens GN=FDXR PE=1 SV=3	FDXR	10.44	11.36	11.63	7.59	8.25	6	3.22	9.85658	6.75	0.00023	0.0016	1.15
Q13148	TAR DNA-binding protein 43 OS=Homo sapiens GN=TARDBP PE=1 SV=1	TARDBP	11.09	12.05	11.87	8.96	8.44	5	2.97	10.4816	6.74	0.00023	0.0016	1.14
Q9BYD1	39S ribosomal protein L13, mitochondrial OS=Homo sapiens GN=MRPL13 PE=1 SV=1	MRPL13	6.72	7.1	6.74	4.25	4.16	1	2.65	5.79342	6.74	0.00023	0.0016	1.14
Q9H3U1	Protein unc-45 homolog A OS=Homo sapiens GN=UNC45A PE=1 SV=1	UNC45A	9.09	10.07	9.9	6.78	6.84	5	2.88	8.53687	6.73	0.00023	0.0016	1.13
O60783	28S ribosomal protein S14, mitochondrial OS=Homo sapiens GN=MRPS14 PE=1 SV=1	MRPS14	3.67	4.16	3.62	0	0.53	1	3.55	2.39598	6.73	0.00023	0.0016	1.13
O43747	AP-1 complex subunit gamma-1 OS=Homo sapiens GN=AP1G1 PE=1 SV=5	AP1G1	10.8	10.46	9.82	7.7	7.04	8	2.99	9.16564	6.73	0.00023	0.0016	1.13
Q9P2J5	Leucine--tRNA ligase, cytoplasmic OS=Homo sapiens GN=LARS PE=1 SV=2	LARS	11.34	11.91	11.38	9.11	8.77	14	2.6	10.5008	6.72	0.00023	0.0016	1.12
P40222	Alpha-taxilin OS=Homo sapiens GN=TXLNA PE=1 SV=3	TXLNA	6.14	5.17	5.76	0	1.99	1	4.7	3.81174	6.72	0.00023	0.0016	1.12
Q96P70	Importin-9 OS=Homo sapiens GN=IPO9 PE=1 SV=3	IPO9	9.5	9.51	9.95	6.68	7.31	6	2.66	8.5901	6.72	0.00023	0.0016	1.12
P26640	Valine--tRNA ligase OS=Homo sapiens GN=VARS PE=1 SV=4	VARS	11.68	11.14	10.86	8.56	8.57	10	2.66	10.1623	6.72	0.00023	0.0016	1.12
Q92620	Pre-mRNA-splicing factor ATP-dependent RNA helicase PRP16 OS=Homo sapiens GN=DHX38 PE=1 SV=2	DHX38	4.6	4.38	4.87	0	1.36	1	3.94	3.04064	6.72	0.00023	0.0016	1.12
Q9Y2S7	Polymerase delta-interacting protein 2 OS=Homo sapiens GN=POLDIP2 PE=1 SV=1	POLDIP2	10.66	13	12.04	7.44	7.38	9	4.49	10.1035	6.79	0.00024	0.0016	1.11
P55084	Trifunctional enzyme subunit beta, mitochondrial OS=Homo sapiens GN=HADHB PE=1 SV=3	HADHB	12.42	13.19	12.6	10.03	9.8	14	2.82	11.6091	6.71	0.00024	0.0016	1.11
O14818	Proteasome subunit alpha type-7 OS=Homo sapiens GN=PSMA7 PE=1 SV=1	PSMA7	10.18	10.13	10.2	7.93	7.87	4	2.27	9.26113	6.7	0.00024	0.0016	1.11
Q9Y2J8	Protein-arginine deiminase type-2 OS=Homo sapiens GN=PADI2 PE=1 SV=2	PADI2	6.17	5.97	6.34	3.22	3.51	1	2.79	5.04386	6.7	0.00024	0.0016	1.11
Q9BVC6	Transmembrane protein 109 OS=Homo sapiens GN=TMEM109 PE=1 SV=1	TMEM109	8.31	8.67	8.79	5.3	6.09	1	2.9	7.43308	6.7	0.00024	0.0016	1.11
Q9Y6Y8	SEC23-interacting protein OS=Homo sapiens GN=SEC23IP PE=1 SV=1	SEC23IP	6.18	7.04	7.01	3.54	3.83	2	3.06	5.51939	6.7	0.00024	0.0016	1.11
Q8IXQ6	Poly [ADP-ribose] polymerase 9 OS=Homo sapiens GN=PARP9 PE=1 SV=2	PARP9	7.34	7.52	7.31	4.9	4.85	2	2.52	6.38602	6.69	0.00024	0.0016	1.09
Q07955	Serine/arginine-rich splicing factor 1 OS=Homo sapiens GN=SRSF1 PE=1 SV=2	SRSF1	11.18	12.22	12.14	8.87	8.87	9	2.98	10.6577	6.68	0.00024	0.0016	1.09
Q9H6A0	DENN domain-containing protein 2D OS=Homo sapiens GN=DENND2D PE=1 SV=2	DENND2D	5.78	5.74	5.79	2.13	3.01	1	3.2	4.48828	6.68	0.00024	0.0016	1.08
O95453	Poly(A)-specific ribonuclease PARN OS=Homo sapiens GN=PARN PE=1 SV=1	PARN	9.85	11.78	11.15	7.21	6.66	7	4	9.33087	6.7	0.00024	0.0016	1.08
P49902	Cytosolic purine 5-nucleotidase OS=Homo sapiens GN=NT5C2 PE=1 SV=1	NT5C2	8.89	8.22	8.54	5.38	5.98	2	2.87	7.40209	6.68	0.00024	0.0016	1.08
P15559	NAD(P)H dehydrogenase [quinone] 1 OS=Homo sapiens GN=NQO1 PE=1 SV=1	NQO1	11.78	11.41	11.18	9.08	8.68	7	2.58	10.4261	6.67	0.00024	0.0016	1.08
P18077	60S ribosomal protein L35a OS=Homo sapiens GN=RPL35A PE=1 SV=2	RPL35A	11.67	11.17	11.26	8.34	9.03	4	2.68	10.2934	6.67	0.00024	0.0016	1.08
P45880	Voltage-dependent anion-selective channel protein 2 OS=Homo sapiens GN=VDAC2 PE=1 SV=2	VDAC2	10.72	10.64	10.48	8.4	8.22	7	2.3	9.69063	6.67	0.00024	0.0016	1.08
P07814	Bifunctional glutamate/proline--tRNA ligase OS=Homo sapiens GN=EPRS PE=1 SV=5	EPRS	13.01	13.58	12.93	10.47	10.24	29	2.82	12.0474	6.67	0.00024	0.0016	1.07
Q9Y3B3	Transmembrane emp24 domain-containing protein 7 OS=Homo sapiens GN=TMED7 PE=1 SV=2	TMED7	6.78	7.59	7.83	3.92	4.5	1	3.19	6.12117	6.67	0.00025	0.0016	1.07
O94855	Protein transport protein Sec24D OS=Homo sapiens GN=SEC24D PE=1 SV=2	SEC24D	8.35	8.94	8.5	6.09	5.55	3	2.78	7.48525	6.66	0.00025	0.0016	1.07
Q13620	Cullin-4B OS=Homo sapiens GN=CUL4B PE=1 SV=4	CUL4B	7.55	7.58	7.85	4.01	5.12	2	3.09	6.41915	6.65	0.00025	0.0016	1.06
P53992	Protein transport protein Sec24C OS=Homo sapiens GN=SEC24C PE=1 SV=3	SEC24C	9.95	10.86	11.05	7.31	7.85	9	3.05	9.40408	6.64	0.00025	0.0016	1.05
Q9P013	Spliceosome-associated protein CWC15 homolog OS=Homo sapiens GN=CWC15 PE=1 SV=2	CWC15	6.82	7.52	7.45	4.49	4.51	1	2.76	6.15886	6.63	0.00025	0.0016	1.04
P15880	40S ribosomal protein S2 OS=Homo sapiens GN=RPS2 PE=1 SV=2	RPS2	13.29	12.45	12.54	9.38	10.05	9	3.04	11.5396	6.63	0.00025	0.0016	1.04
Q69YN2	CWF19-like protein 1 OS=Homo sapiens GN=CWF19L1 PE=1 SV=2	CWF19L1	6.89	7.13	7.49	4.27	4.63	1	2.72	6.08241	6.63	0.00025	0.0016	1.04
Q9H7H0	Methyltransferase-like protein 17, mitochondrial OS=Homo sapiens GN=METTL17 PE=1 SV=1	METTL17	6.56	7.54	6.27	3.59	2.6	1	3.69	5.31004	6.63	0.00025	0.0016	1.04
Q01081	Splicing factor U2AF 35 kDa subunit OS=Homo sapiens GN=U2AF1 PE=1 SV=3	U2AF1	9.13	10.18	9.93	6.98	6.73	2	2.89	8.5908	6.63	0.00025	0.0016	1.04
P35268	60S ribosomal protein L22 OS=Homo sapiens GN=RPL22 PE=1 SV=2	RPL22	9.42	9.1	9.3	6.3	6.99	3	2.63	8.22455	6.63	0.00025	0.0016	1.04
Q9Y6D9	Mitotic spindle assembly checkpoint protein MAD1 OS=Homo sapiens GN=MAD1L1 PE=1 SV=2	MAD1L1	7.99	9.38	8.74	5.45	5.33	4	3.31	7.3779	6.62	0.00026	0.0016	1.03
Q9BXJ9	N-alpha-acetyltransferase 15, NatA auxiliary subunit OS=Homo sapiens GN=NAA15 PE=1 SV=1	NAA15	9.47	8.98	9.29	6.79	6.79	6	2.45	8.26315	6.62	0.00026	0.0016	1.03
P10155	60 kDa SS-A/Ro ribonucleoprotein OS=Homo sapiens GN=TROVE2 PE=1 SV=2	TROVE2	8.89	8.83	8.98	6.4	6.59	4	2.41	7.94002	6.62	0.00026	0.0016	1.03
Q9NSD9	Phenylalanine--tRNA ligase beta subunit OS=Homo sapiens GN=FARSB PE=1 SV=3	FARSB	11.73	11.69	11.86	9.53	9.19	10	2.4	10.8002	6.62	0.00026	0.0016	1.03
P62854	40S ribosomal protein S26 OS=Homo sapiens GN=RPS26 PE=1 SV=3	RPS26	9.09	8.57	8.93	6.04	6.44	1	2.62	7.81127	6.62	0.00026	0.0016	1.03
O94776	Metastasis-associated protein MTA2 OS=Homo sapiens GN=MTA2 PE=1 SV=1	MTA2	7.15	7.06	7.17	2.33	4.18	1	3.87	5.57822	6.61	0.00026	0.0016	1.02
Q13200	26S proteasome non-ATPase regulatory subunit 2 OS=Homo sapiens GN=PSMD2 PE=1 SV=3	PSMD2	11.95	11.25	11.8	8.67	9.23	13	2.72	10.5792	6.61	0.00026	0.0016	1.02
Q9Y6C9	Mitochondrial carrier homolog 2 OS=Homo sapiens GN=MTCH2 PE=1 SV=1	MTCH2	7.64	7.18	7.56	4.78	4.95	2	2.6	6.42099	6.61	0.00026	0.0016	1.02
P40763	Signal transducer and activator of transcription 3 OS=Homo sapiens GN=STAT3 PE=1 SV=2	STAT3	12.47	11.44	12.22	8.92	9.29	12	2.94	10.8661	6.61	0.00026	0.0016	1.02
Q14697	Neutral alpha-glucosidase AB OS=Homo sapiens GN=GANAB PE=1 SV=3	GANAB	11.92	11.6	12.65	9.06	9.24	15	2.91	10.8937	6.61	0.00026	0.0016	1.02
Q92733	Proline-rich protein PRCC OS=Homo sapiens GN=PRCC PE=1 SV=1	PRCC	4.95	6.09	6.01	1.31	2.28	1	3.89	4.12741	6.61	0.00026	0.0016	1.02
P23246	Splicing factor, proline- and glutamine-rich OS=Homo sapiens GN=SFPQ PE=1 SV=2	SFPQ	13.44	14.91	14.42	10.79	10.47	21	3.62	12.8062	6.6	0.00026	0.0016	1.01
Q15596	Nuclear receptor coactivator 2 OS=Homo sapiens GN=NCOA2 PE=1 SV=2	NCOA2	3.22	3.61	3.3	0	0	1	3.37	2.02405	6.59	0.00026	0.0016	1
P61289	Proteasome activator complex subunit 3 OS=Homo sapiens GN=PSME3 PE=1 SV=1	PSME3	9.37	8.93	9.56	6.84	6.64	6	2.55	8.26783	6.59	0.00026	0.0016	1
P35232	Prohibitin OS=Homo sapiens GN=PHB PE=1 SV=1	PHB	11.14	11.06	10.68	8.4	8.7	9	2.41	9.99738	6.58	0.00027	0.0017	0.99
Q9UIJ7	GTP:AMP phosphotransferase AK3, mitochondrial OS=Homo sapiens GN=AK3 PE=1 SV=4	AK3	10.65	9.41	10.1	6.76	7.22	4	3.07	8.8291	6.58	0.00027	0.0017	0.99
P49750	YLP motif-containing protein 1 OS=Homo sapiens GN=YLPM1 PE=1 SV=3	YLPM1	8.32	9.27	9.91	5.69	5.71	3	3.47	7.78072	6.57	0.00027	0.0017	0.98
P53041	Serine/threonine-protein phosphatase 5 OS=Homo sapiens GN=PPP5C PE=1 SV=1	PPP5C	7.84	6.62	7.58	3.64	4.33	1	3.37	6.0027	6.57	0.00027	0.0017	0.98
P37198	Nuclear pore glycoprotein p62 OS=Homo sapiens GN=NUP62 PE=1 SV=3	NUP62	8.35	8.49	8.62	6.04	6.02	3	2.46	7.50471	6.57	0.00027	0.0017	0.98
Q96KP1	Exocyst complex component 2 OS=Homo sapiens GN=EXOC2 PE=1 SV=1	EXOC2	7.95	6.88	6.86	3.92	4.17	2	3.18	5.95604	6.56	0.00027	0.0017	0.97
Q00839	Heterogeneous nuclear ribonucleoprotein U OS=Homo sapiens GN=HNRNPU PE=1 SV=6	HNRNPU	13.93	14.73	14.74	11.26	11.41	19	3.14	13.2137	6.56	0.00027	0.0017	0.97
O75027	ATP-binding cassette sub-family B member 7, mitochondrial OS=Homo sapiens GN=ABCB7 PE=1 SV=2	ABCB7	7.77	7.37	8.19	3	4.75	1	3.9	6.21851	6.56	0.00027	0.0017	0.97
P20340	Ras-related protein Rab-6A OS=Homo sapiens GN=RAB6A PE=1 SV=3	RAB6A	7.9	8.07	8.13	5.49	5.62	1	2.48	7.0417	6.55	0.00027	0.0017	0.97
Q9Y383	Putative RNA-binding protein Luc7-like 2 OS=Homo sapiens GN=LUC7L2 PE=1 SV=2	LUC7L2	9.01	9.31	9.52	6.4	6.97	3	2.59	8.24193	6.55	0.00027	0.0017	0.97
P62847	40S ribosomal protein S24 OS=Homo sapiens GN=RPS24 PE=1 SV=1	RPS24	11.96	11.53	11.7	8.96	9.46	6	2.52	10.7232	6.55	0.00028	0.0017	0.96
Q7KZI7	Serine/threonine-protein kinase MARK2 OS=Homo sapiens GN=MARK2 PE=1 SV=2	MARK2	5.69	5.27	5.34	2.44	2.49	1	2.97	4.24672	6.54	0.00028	0.0017	0.96
P07437	Tubulin beta chain OS=Homo sapiens GN=TUBB PE=1 SV=2	TUBB	12.99	11.69	12.52	8.88	9.43	3	3.24	11.1026	6.53	0.00028	0.0017	0.95
P04792	Heat shock protein beta-1 OS=Homo sapiens GN=HSPB1 PE=1 SV=2	HSPB1	14.68	14.51	14.81	11.41	11.96	14	2.98	13.4743	6.53	0.00028	0.0017	0.94
P46977	Dolichyl-diphosphooligosaccharide--protein glycosyltransferase subunit STT3A OS=Homo sapiens GN=STT3A PE=1 SV=2	STT3A	10.97	9.42	9.71	6.6	6.64	4	3.42	8.66816	6.53	0.00028	0.0017	0.94
Q8N684	Cleavage and polyadenylation specificity factor subunit 7 OS=Homo sapiens GN=CPSF7 PE=1 SV=1	CPSF7	7.88	9.05	9.55	4.78	5.39	1	3.74	7.32719	6.53	0.00028	0.0017	0.94
O75935	Dynactin subunit 3 OS=Homo sapiens GN=DCTN3 PE=1 SV=1	DCTN3	8.56	8.81	9.08	6.27	6.35	2	2.51	7.81276	6.53	0.00028	0.0017	0.94
Q16822	Phosphoenolpyruvate carboxykinase [GTP], mitochondrial OS=Homo sapiens GN=PCK2 PE=1 SV=3	PCK2	11.16	12.23	11.26	8.73	8.51	13	2.93	10.3791	6.53	0.00028	0.0017	0.94
P31939	Bifunctional purine biosynthesis protein PURH OS=Homo sapiens GN=ATIC PE=1 SV=3	ATIC	11.64	10.77	11.09	8.6	8.5	11	2.62	10.1175	6.52	0.00028	0.0017	0.94
Q99623	Prohibitin-2 OS=Homo sapiens GN=PHB2 PE=1 SV=2	PHB2	12.05	12.14	11.66	8.97	9.63	14	2.65	10.8923	6.52	0.00028	0.0017	0.93
P22087	rRNA 2-O-methyltransferase fibrillarin OS=Homo sapiens GN=FBL PE=1 SV=2	FBL	10.05	9.91	9.73	7.46	7.72	4	2.31	8.97459	6.51	0.00028	0.0017	0.93
Q9Y265	RuvB-like 1 OS=Homo sapiens GN=RUVBL1 PE=1 SV=1	RUVBL1	11.85	11.24	11.81	9.07	9.17	12	2.51	10.6274	6.51	0.00029	0.0017	0.92
Q9UMS4	Pre-mRNA-processing factor 19 OS=Homo sapiens GN=PRPF19 PE=1 SV=1	PRPF19	9.02	9.65	9.57	6.83	6.97	4	2.51	8.40778	6.51	0.00029	0.0017	0.92
Q92882	Osteoclast-stimulating factor 1 OS=Homo sapiens GN=OSTF1 PE=1 SV=2	OSTF1	8.05	6.83	6.89	3.98	4.02	1	3.26	5.95498	6.51	0.00029	0.0017	0.92
P38919	Eukaryotic initiation factor 4A-III OS=Homo sapiens GN=EIF4A3 PE=1 SV=4	EIF4A3	11.66	12.76	12.47	9.39	9.34	11	2.93	11.123	6.5	0.00029	0.0017	0.92
P33121	Long-chain-fatty-acid--CoA ligase 1 OS=Homo sapiens GN=ACSL1 PE=1 SV=1	ACSL1	8.71	9.06	9.84	6.28	6.27	3	2.93	8.03295	6.49	0.00029	0.0017	0.91
O00151	PDZ and LIM domain protein 1 OS=Homo sapiens GN=PDLIM1 PE=1 SV=4	PDLIM1	6.09	5.7	5.38	2.33	2.87	1	3.12	4.47461	6.49	0.00029	0.0017	0.91
Q9NVH1	DnaJ homolog subfamily C member 11 OS=Homo sapiens GN=DNAJC11 PE=1 SV=2	DNAJC11	7.5	9.14	8.26	4.88	4.63	3	3.54	6.88397	6.49	0.00029	0.0017	0.91
Q9UL46	Proteasome activator complex subunit 2 OS=Homo sapiens GN=PSME2 PE=1 SV=4	PSME2	10.34	10.26	10.2	7.67	8.18	7	2.34	9.33093	6.49	0.00029	0.0017	0.91
O75874	Isocitrate dehydrogenase [NADP] cytoplasmic OS=Homo sapiens GN=IDH1 PE=1 SV=2	IDH1	10.35	11.27	11.03	7.72	8.37	6	2.84	9.74806	6.49	0.00029	0.0017	0.9
Q9UN37	Vacuolar protein sorting-associated protein 4A OS=Homo sapiens GN=VPS4A PE=1 SV=1	VPS4A	7.02	6.37	6.6	4.1	3.37	1	2.93	5.49227	6.48	0.00029	0.0017	0.9
O43143	Pre-mRNA-splicing factor ATP-dependent RNA helicase DHX15 OS=Homo sapiens GN=DHX15 PE=1 SV=2	DHX15	12.4	12.28	12.32	9.67	10.09	15	2.46	11.3532	6.48	0.00029	0.0017	0.9
P08758	Annexin A5 OS=Homo sapiens GN=ANXA5 PE=1 SV=2	ANXA5	10.53	10.25	10.39	8.19	8.14	7	2.23	9.50002	6.48	0.00029	0.0017	0.89
P62995	Transformer-2 protein homolog beta OS=Homo sapiens GN=TRA2B PE=1 SV=1	TRA2B	8.2	9.42	9.46	4.85	5.91	2	3.65	7.56895	6.47	0.0003	0.0017	0.89
P48634	Protein PRRC2A OS=Homo sapiens GN=PRRC2A PE=1 SV=3	PRRC2A	5.35	5.38	5.38	1.83	2.63	1	3.14	4.11591	6.47	0.0003	0.0017	0.89
Q9P0J1	[Pyruvate dehydrogenase [acetyl-transferring]]-phosphatase 1, mitochondrial OS=Homo sapiens GN=PDP1 PE=1 SV=3	PDP1	6.61	7.18	6.93	0	2.93	1	5.45	4.7312	6.54	0.0003	0.0017	0.89
Q96I99	Succinyl-CoA ligase [GDP-forming] subunit beta, mitochondrial OS=Homo sapiens GN=SUCLG2 PE=1 SV=2	SUCLG2	11.97	12.53	11.68	9.55	8.94	14	2.81	10.936	6.46	0.0003	0.0017	0.88
P29353	SHC-transforming protein 1 OS=Homo sapiens GN=SHC1 PE=1 SV=4	SHC1	7.22	7.23	6.93	4.75	3.94	2	2.78	6.01639	6.46	0.0003	0.0017	0.87
Q15366	Poly(rC)-binding protein 2 OS=Homo sapiens GN=PCBP2 PE=1 SV=1	PCBP2	9.67	9.37	9.85	7.37	7.18	3	2.35	8.68918	6.46	0.0003	0.0017	0.87
O00231	26S proteasome non-ATPase regulatory subunit 11 OS=Homo sapiens GN=PSMD11 PE=1 SV=3	PSMD11	10.79	10.05	10.54	7.57	8.13	7	2.61	9.41523	6.46	0.0003	0.0017	0.87
P30405	Peptidyl-prolyl cis-trans isomerase F, mitochondrial OS=Homo sapiens GN=PPIF PE=1 SV=1	PPIF	7.77	9.38	8.74	4.83	5.32	2	3.55	7.20948	6.46	0.0003	0.0017	0.87
P61586	Transforming protein RhoA OS=Homo sapiens GN=RHOA PE=1 SV=1	RHOA	9.19	8.31	8.92	4.69	6.02	1	3.45	7.42341	6.45	0.0003	0.0017	0.87
Q8NHZ8	Anaphase-promoting complex subunit CDC26 OS=Homo sapiens GN=CDC26 PE=1 SV=1	CDC26	3.06	4.07	4.35	0	0	1	3.83	2.29587	6.45	0.0003	0.0017	0.87
O43865	Adenosylhomocysteinase 2 OS=Homo sapiens GN=AHCYL1 PE=1 SV=2	AHCYL1	5.01	5.17	5.35	0	1.91	1	4.22	3.48684	6.45	0.0003	0.0017	0.87
Q15691	Microtubule-associated protein RP/EB family member 1 OS=Homo sapiens GN=MAPRE1 PE=1 SV=3	MAPRE1	10.24	9.21	9.23	5.61	6.73	5	3.39	8.20316	6.45	0.0003	0.0017	0.87
Q14244	Ensconsin OS=Homo sapiens GN=MAP7 PE=1 SV=1	MAP7	8.33	8.5	8.94	4.97	6.05	3	3.08	7.35625	6.45	0.0003	0.0017	0.86
P63208	S-phase kinase-associated protein 1 OS=Homo sapiens GN=SKP1 PE=1 SV=2	SKP1	8.74	8.57	8.72	6.27	6.35	2	2.37	7.73056	6.44	0.0003	0.0017	0.86
P59998	Actin-related protein 2/3 complex subunit 4 OS=Homo sapiens GN=ARPC4 PE=1 SV=3	ARPC4	12.22	11.18	11.34	8.77	8.75	6	2.82	10.4499	6.44	0.0003	0.0017	0.86
O94973	AP-2 complex subunit alpha-2 OS=Homo sapiens GN=AP2A2 PE=1 SV=2	AP2A2	10.49	9.91	9.61	7.53	7.21	5	2.63	8.95027	6.43	0.00031	0.0017	0.85
Q9Y2Q9	28S ribosomal protein S28, mitochondrial OS=Homo sapiens GN=MRPS28 PE=1 SV=1	MRPS28	5.85	6.94	6.47	3.52	2.86	1	3.23	5.12752	6.43	0.00031	0.0017	0.85
P31930	Cytochrome b-c1 complex subunit 1, mitochondrial OS=Homo sapiens GN=UQCRC1 PE=1 SV=3	UQCRC1	9.68	9.38	9.58	6.72	7.39	4	2.49	8.54956	6.43	0.00031	0.0017	0.85
P11177	Pyruvate dehydrogenase E1 component subunit beta, mitochondrial OS=Homo sapiens GN=PDHB PE=1 SV=3	PDHB	11.55	11.88	11.15	9.15	8.81	7	2.55	10.5089	6.43	0.00031	0.0017	0.84
P28070	Proteasome subunit beta type-4 OS=Homo sapiens GN=PSMB4 PE=1 SV=4	PSMB4	9.16	9.83	9.13	6.61	6.93	1	2.6	8.33062	6.42	0.00031	0.0017	0.83
Q6P1N0	Coiled-coil and C2 domain-containing protein 1A OS=Homo sapiens GN=CC2D1A PE=1 SV=1	CC2D1A	5.85	5.83	7.01	1.23	2.81	1	4.21	4.54684	6.41	0.00031	0.0017	0.83
Q04323	UBX domain-containing protein 1 OS=Homo sapiens GN=UBXN1 PE=1 SV=2	UBXN1	6.97	6.52	6.83	4.27	4.21	1	2.53	5.76006	6.41	0.00031	0.0017	0.83
P78344	Eukaryotic translation initiation factor 4 gamma 2 OS=Homo sapiens GN=EIF4G2 PE=1 SV=1	EIF4G2	8.56	7.97	7.63	5.37	5.1	4	2.82	6.92387	6.41	0.00032	0.0017	0.82
Q93034	Cullin-5 OS=Homo sapiens GN=CUL5 PE=1 SV=4	CUL5	7.88	6.29	7.03	3.05	3.8	1	3.65	5.61183	6.4	0.00032	0.0017	0.82
P49959	Double-strand break repair protein MRE11A OS=Homo sapiens GN=MRE11A PE=1 SV=3	MRE11A	6.9	6.76	6.56	1.78	3.74	1	3.98	5.14824	6.4	0.00032	0.0017	0.82
P62263	40S ribosomal protein S14 OS=Homo sapiens GN=RPS14 PE=1 SV=3	RPS14	10	9.74	9.59	7.25	7.62	2	2.34	8.84201	6.4	0.00032	0.0017	0.82
Q15057	Arf-GAP with coiled-coil, ANK repeat and PH domain-containing protein 2 OS=Homo sapiens GN=ACAP2 PE=1 SV=3	ACAP2	7.5	8.17	7.97	0	3.43	1	6.16	5.41463	6.56	0.00033	0.0017	0.82
P54727	UV excision repair protein RAD23 homolog B OS=Homo sapiens GN=RAD23B PE=1 SV=1	RAD23B	9.92	10.42	10.5	6.65	7.87	4	3.02	9.07299	6.4	0.00032	0.0017	0.82
O00186	Syntaxin-binding protein 3 OS=Homo sapiens GN=STXBP3 PE=1 SV=2	STXBP3	8.1	7.48	7.72	4.97	5.32	2	2.62	6.71781	6.39	0.00032	0.0017	0.81
P62913	60S ribosomal protein L11 OS=Homo sapiens GN=RPL11 PE=1 SV=2	RPL11	12.07	11.21	11.25	8.55	8.99	3	2.75	10.4147	6.39	0.00032	0.0017	0.81
P51572	B-cell receptor-associated protein 31 OS=Homo sapiens GN=BCAP31 PE=1 SV=3	BCAP31	11.89	11.55	11.73	8.71	9.52	9	2.61	10.681	6.39	0.00032	0.0017	0.81
Q8NFV4	Protein ABHD11 OS=Homo sapiens GN=ABHD11 PE=1 SV=1	ABHD11	10.47	10.54	9.49	7.49	7.03	4	2.91	9.00344	6.38	0.00032	0.0017	0.8
Q9UNH7	Sorting nexin-6 OS=Homo sapiens GN=SNX6 PE=1 SV=1	SNX6	10.68	10.34	11.06	7.41	8.35	5	2.81	9.56856	6.37	0.00033	0.0017	0.79
Q9BV40	Vesicle-associated membrane protein 8 OS=Homo sapiens GN=VAMP8 PE=1 SV=1	VAMP8	7.73	8.3	7.85	3.87	5.31	1	3.37	6.61144	6.37	0.00033	0.0017	0.79
O94906	Pre-mRNA-processing factor 6 OS=Homo sapiens GN=PRPF6 PE=1 SV=1	PRPF6	9.6	10.39	10.11	7.69	7.25	7	2.57	9.0069	6.37	0.00033	0.0017	0.79
Q7Z6Z7	E3 ubiquitin-protein ligase HUWE1 OS=Homo sapiens GN=HUWE1 PE=1 SV=3	HUWE1	9.36	9.01	9.23	6.87	6.94	6	2.3	8.28334	6.36	0.00033	0.0017	0.78
Q96RQ1	Endoplasmic reticulum-Golgi intermediate compartment protein 2 OS=Homo sapiens GN=ERGIC2 PE=1 SV=2	ERGIC2	6.88	5.95	7.07	3.05	3.72	1	3.25	5.33327	6.36	0.00033	0.0017	0.78
P50440	Glycine amidinotransferase, mitochondrial OS=Homo sapiens GN=GATM PE=1 SV=1	GATM	11.71	12.72	14.27	8.46	7.99	9	4.68	11.0283	6.42	0.00034	0.0017	0.77
P62280	40S ribosomal protein S11 OS=Homo sapiens GN=RPS11 PE=1 SV=3	RPS11	12.26	11.75	11.7	8.97	9.61	6	2.61	10.857	6.35	0.00033	0.0017	0.77
P50402	Emerin OS=Homo sapiens GN=EMD PE=1 SV=1	EMD	7.02	7.33	7.02	4.12	4.81	1	2.66	6.06113	6.35	0.00033	0.0017	0.77
P25398	40S ribosomal protein S12 OS=Homo sapiens GN=RPS12 PE=1 SV=3	RPS12	11.05	10.2	10.2	7.74	7.97	2	2.63	9.43141	6.35	0.00033	0.0017	0.77
P56192	Methionine--tRNA ligase, cytoplasmic OS=Homo sapiens GN=MARS PE=1 SV=2	MARS	11.13	11.86	11.35	9.07	8.84	13	2.49	10.4473	6.35	0.00033	0.0017	0.77
Q13423	NAD(P) transhydrogenase, mitochondrial OS=Homo sapiens GN=NNT PE=1 SV=3	NNT	10.57	10.88	10.68	8.61	8.33	8	2.24	9.81387	6.34	0.00033	0.0017	0.77
O00487	26S proteasome non-ATPase regulatory subunit 14 OS=Homo sapiens GN=PSMD14 PE=1 SV=1	PSMD14	10.05	9.11	9.74	6.59	7.16	6	2.76	8.52898	6.34	0.00034	0.0017	0.76
Q7KZF4	Staphylococcal nuclease domain-containing protein 1 OS=Homo sapiens GN=SND1 PE=1 SV=1	SND1	12.01	11.51	11.68	9.38	9.37	18	2.36	10.79	6.34	0.00034	0.0017	0.76
Q14126	Desmoglein-2 OS=Homo sapiens GN=DSG2 PE=1 SV=2	DSG2	11.49	10.66	10.48	7.72	8.33	10	2.85	9.73424	6.34	0.00034	0.0017	0.76
O15226	NF-kappa-B-repressing factor OS=Homo sapiens GN=NKRF PE=1 SV=2	NKRF	6.11	7.22	6.58	3.68	3.63	1	2.98	5.44291	6.34	0.00034	0.0017	0.76
O43390	Heterogeneous nuclear ribonucleoprotein R OS=Homo sapiens GN=HNRNPR PE=1 SV=1	HNRNPR	12.16	13.5	13.65	9.13	9.87	11	3.6	11.6626	6.33	0.00034	0.0017	0.76
Q9P2E3	NFX1-type zinc finger-containing protein 1 OS=Homo sapiens GN=ZNFX1 PE=2 SV=2	ZNFX1	7.45	8.07	7.74	5.34	4.55	1	2.81	6.62881	6.33	0.00034	0.0017	0.75
O43824	Putative GTP-binding protein 6 OS=Homo sapiens GN=GTPBP6 PE=2 SV=3	GTPBP6	5	5.99	5.83	2.17	2.52	1	3.26	4.30194	6.33	0.00034	0.0017	0.75
Q9NZB2	Constitutive coactivator of PPAR-gamma-like protein 1 OS=Homo sapiens GN=FAM120A PE=1 SV=2	FAM120A	8.93	9.88	9.46	6.77	6.81	5	2.63	8.3679	6.33	0.00034	0.0017	0.75
Q92817	Envoplakin OS=Homo sapiens GN=EVPL PE=1 SV=3	EVPL	9.46	9.97	9.76	7.55	7.2	8	2.36	8.79035	6.33	0.00034	0.0017	0.75
P31942	Heterogeneous nuclear ribonucleoprotein H3 OS=Homo sapiens GN=HNRNPH3 PE=1 SV=2	HNRNPH3	10.76	12.09	12.14	8.38	8.49	7	3.23	10.3721	6.33	0.00034	0.0017	0.75
Q06830	Peroxiredoxin-1 OS=Homo sapiens GN=PRDX1 PE=1 SV=1	PRDX1	13.62	14.03	12.75	10.44	10.14	9	3.18	12.1955	6.32	0.00034	0.0017	0.74
Q6P2Q9	Pre-mRNA-processing-splicing factor 8 OS=Homo sapiens GN=PRPF8 PE=1 SV=2	PRPF8	11.59	12.77	12.3	9.45	9.16	21	2.91	11.053	6.31	0.00035	0.0018	0.73
Q9NR30	Nucleolar RNA helicase 2 OS=Homo sapiens GN=DDX21 PE=1 SV=5	DDX21	9.71	9.19	8.78	6.34	6.72	5	2.7	8.1485	6.31	0.00035	0.0018	0.73
Q92890	Ubiquitin fusion degradation protein 1 homolog OS=Homo sapiens GN=UFD1L PE=1 SV=3	UFD1L	9.54	9.69	10.27	7.01	7.53	4	2.56	8.80972	6.31	0.00035	0.0018	0.73
O60925	Prefoldin subunit 1 OS=Homo sapiens GN=PFDN1 PE=1 SV=2	PFDN1	9.04	8.18	8.44	4.84	5.94	2	3.16	7.28868	6.3	0.00035	0.0018	0.72
P08708	40S ribosomal protein S17 OS=Homo sapiens GN=RPS17 PE=1 SV=2	RPS17	11.63	10.69	10.8	7.34	8.47	4	3.14	9.78685	6.3	0.00035	0.0018	0.72
O43707	Alpha-actinin-4 OS=Homo sapiens GN=ACTN4 PE=1 SV=2	ACTN4	13.91	13.68	14.06	10.67	11.41	24	2.85	12.7433	6.29	0.00035	0.0018	0.72
Q7Z6I6	Rho GTPase-activating protein 30 OS=Homo sapiens GN=ARHGAP30 PE=1 SV=3	ARHGAP30	7.59	7.26	6.83	4.63	3.43	1	3.19	5.94977	6.29	0.00035	0.0018	0.71
O15231	Zinc finger protein 185 OS=Homo sapiens GN=ZNF185 PE=1 SV=3	ZNF185	6.53	6.92	6.52	4.1	4.22	1	2.5	5.65904	6.29	0.00035	0.0018	0.71
Q15287	RNA-binding protein with serine-rich domain 1 OS=Homo sapiens GN=RNPS1 PE=1 SV=1	RNPS1	7.38	8.82	7.97	4.1	5.04	1	3.49	6.66192	6.28	0.00036	0.0018	0.7
Q16186	Proteasomal ubiquitin receptor ADRM1 OS=Homo sapiens GN=ADRM1 PE=1 SV=2	ADRM1	8.16	7.96	8.3	5.73	5.77	1	2.39	7.18242	6.28	0.00036	0.0018	0.7
O75306	NADH dehydrogenase [ubiquinone] iron-sulfur protein 2, mitochondrial OS=Homo sapiens GN=NDUFS2 PE=1 SV=2	NDUFS2	9.89	11.33	10.73	7.4	7.74	4	3.08	9.42018	6.28	0.00036	0.0018	0.7
P00167	Cytochrome b5 OS=Homo sapiens GN=CYB5A PE=1 SV=2	CYB5A	8.88	8.3	8.96	4.76	6.12	2	3.27	7.4039	6.28	0.00036	0.0018	0.7
P25705	ATP synthase subunit alpha, mitochondrial OS=Homo sapiens GN=ATP5A1 PE=1 SV=1	ATP5A1	14.15	14.12	13.97	11.45	11.46	18	2.62	13.029	6.27	0.00036	0.0018	0.69
P62701	40S ribosomal protein S4, X isoform OS=Homo sapiens GN=RPS4X PE=1 SV=2	RPS4X	12.01	11.03	11.12	8.36	8.83	5	2.79	10.2716	6.27	0.00036	0.0018	0.69
O00567	Nucleolar protein 56 OS=Homo sapiens GN=NOP56 PE=1 SV=4	NOP56	10.02	9.98	9.67	7.34	7.81	6	2.31	8.96567	6.27	0.00036	0.0018	0.69
Q00341	Vigilin OS=Homo sapiens GN=HDLBP PE=1 SV=2	HDLBP	11.66	11.88	11.93	9.69	9.3	12	2.33	10.8911	6.26	0.00036	0.0018	0.69
P20073	Annexin A7 OS=Homo sapiens GN=ANXA7 PE=1 SV=3	ANXA7	9.97	9.77	9.82	7.83	7.35	5	2.27	8.94863	6.26	0.00036	0.0018	0.68
P62266	40S ribosomal protein S23 OS=Homo sapiens GN=RPS23 PE=1 SV=3	RPS23	11.6	11.09	11.23	8.27	9.12	4	2.61	10.2616	6.25	0.00037	0.0018	0.67
Q9UNN5	FAS-associated factor 1 OS=Homo sapiens GN=FAF1 PE=1 SV=2	FAF1	3.85	4.48	4.12	0	1.13	1	3.59	2.71695	6.25	0.00037	0.0018	0.67
P61923	Coatomer subunit zeta-1 OS=Homo sapiens GN=COPZ1 PE=1 SV=1	COPZ1	8.26	9.34	8.52	5.98	5.61	1	2.91	7.54393	6.25	0.00037	0.0018	0.67
P17661	Desmin OS=Homo sapiens GN=DES PE=1 SV=3	DES	11.71	12.95	11.7	9.19	8.16	12	3.44	10.7417	6.25	0.00037	0.0018	0.67
Q01130	Serine/arginine-rich splicing factor 2 OS=Homo sapiens GN=SRSF2 PE=1 SV=4	SRSF2	8.71	9.89	9.94	5.77	6.66	1	3.3	8.19443	6.24	0.00037	0.0018	0.66
P49720	Proteasome subunit beta type-3 OS=Homo sapiens GN=PSMB3 PE=1 SV=2	PSMB3	8.74	8.8	8.75	6.45	6.56	2	2.26	7.85796	6.24	0.00037	0.0018	0.66
O14879	Interferon-induced protein with tetratricopeptide repeats 3 OS=Homo sapiens GN=IFIT3 PE=1 SV=1	IFIT3	7.4	8.46	6.63	3.34	4.1	2	3.78	5.98695	6.24	0.00037	0.0018	0.66
O43242	26S proteasome non-ATPase regulatory subunit 3 OS=Homo sapiens GN=PSMD3 PE=1 SV=2	PSMD3	11.35	10.82	11.25	8.83	8.85	10	2.3	10.2226	6.24	0.00037	0.0018	0.66
O43396	Thioredoxin-like protein 1 OS=Homo sapiens GN=TXNL1 PE=1 SV=3	TXNL1	9.96	9.4	10.25	6.69	7.5	3	2.77	8.76001	6.23	0.00037	0.0018	0.66
P27361	Mitogen-activated protein kinase 3 OS=Homo sapiens GN=MAPK3 PE=1 SV=4	MAPK3	7.48	6.67	7.86	3.79	4.55	1	3.17	6.06762	6.23	0.00037	0.0018	0.65
Q00059	Transcription factor A, mitochondrial OS=Homo sapiens GN=TFAM PE=1 SV=1	TFAM	8.66	8.4	7.96	5.9	4.95	2	2.92	7.17408	6.23	0.00037	0.0018	0.65
Q13618	Cullin-3 OS=Homo sapiens GN=CUL3 PE=1 SV=2	CUL3	9.34	9.09	9.57	6.64	7.18	3	2.43	8.36592	6.23	0.00038	0.0018	0.65
P06730	Eukaryotic translation initiation factor 4E OS=Homo sapiens GN=EIF4E PE=1 SV=2	EIF4E	8.62	6.95	7.63	4.03	4.48	2	3.48	6.34452	6.23	0.00038	0.0018	0.65
Q9H269	Vacuolar protein sorting-associated protein 16 homolog OS=Homo sapiens GN=VPS16 PE=1 SV=2	VPS16	6.16	7.04	6.53	3.47	3.98	1	2.85	5.436	6.23	0.00038	0.0018	0.65
O14579	Coatomer subunit epsilon OS=Homo sapiens GN=COPE PE=1 SV=3	COPE	9.1	10.55	9.85	6.88	6.68	3	3.05	8.61313	6.23	0.00038	0.0018	0.65
Q9H7D7	WD repeat-containing protein 26 OS=Homo sapiens GN=WDR26 PE=1 SV=3	WDR26	7.94	7.78	7.97	5.24	5.69	3	2.43	6.92479	6.23	0.00038	0.0018	0.65
P26196	Probable ATP-dependent RNA helicase DDX6 OS=Homo sapiens GN=DDX6 PE=1 SV=2	DDX6	9.35	8.07	8.24	4.7	5.61	1	3.4	7.19517	6.22	0.00038	0.0018	0.65
O15355	Protein phosphatase 1G OS=Homo sapiens GN=PPM1G PE=1 SV=1	PPM1G	9.33	8.95	9.06	6.14	6.94	2	2.57	8.08331	6.22	0.00038	0.0018	0.65
Q8WUW1	Protein BRICK1 OS=Homo sapiens GN=BRK1 PE=1 SV=1	BRK1	6.9	7.4	6.98	4.76	4.08	1	2.67	6.02431	6.22	0.00038	0.0018	0.65
P41250	Glycine--tRNA ligase OS=Homo sapiens GN=GARS PE=1 SV=3	GARS	11.02	10.39	10.46	8.33	8.23	8	2.34	9.68521	6.22	0.00038	0.0018	0.64
P26599	Polypyrimidine tract-binding protein 1 OS=Homo sapiens GN=PTBP1 PE=1 SV=1	PTBP1	11.11	11.9	11.81	9.08	9.09	6	2.52	10.5989	6.22	0.00038	0.0018	0.64
P21283	V-type proton ATPase subunit C 1 OS=Homo sapiens GN=ATP6V1C1 PE=1 SV=4	ATP6V1C1	9.1	9.93	9.74	7.09	7.09	5	2.5	8.58984	6.22	0.00038	0.0018	0.64
P43686	26S protease regulatory subunit 6B OS=Homo sapiens GN=PSMC4 PE=1 SV=2	PSMC4	10.58	10.1	10.64	8.08	8.23	5	2.29	9.52846	6.22	0.00038	0.0018	0.64
Q9UH65	Switch-associated protein 70 OS=Homo sapiens GN=SWAP70 PE=1 SV=1	SWAP70	7.96	7.76	7.46	5.09	5.41	2	2.48	6.73553	6.22	0.00038	0.0018	0.64
O60341	Lysine-specific histone demethylase 1A OS=Homo sapiens GN=KDM1A PE=1 SV=2	KDM1A	6.36	5.71	5.56	2.21	3.11	1	3.21	4.59167	6.21	0.00038	0.0018	0.64
Q7L0Y3	Mitochondrial ribonuclease P protein 1 OS=Homo sapiens GN=TRMT10C PE=1 SV=2	TRMT10C	8.78	9.5	8.55	6.4	5.71	2	2.88	7.7872	6.21	0.00038	0.0018	0.63
P62244	40S ribosomal protein S15a OS=Homo sapiens GN=RPS15A PE=1 SV=2	RPS15A	12.56	11.92	12.07	9.75	9.71	8	2.45	11.2018	6.21	0.00038	0.0018	0.63
P11388	DNA topoisomerase 2-alpha OS=Homo sapiens GN=TOP2A PE=1 SV=3	TOP2A	8.77	8.05	8.38	5.37	6	3	2.71	7.31166	6.21	0.00038	0.0018	0.63
P20700	Lamin-B1 OS=Homo sapiens GN=LMNB1 PE=1 SV=2	LMNB1	11.37	11.45	11.23	9.23	9.12	13	2.18	10.4807	6.21	0.00038	0.0018	0.63
P04632	Calpain small subunit 1 OS=Homo sapiens GN=CAPNS1 PE=1 SV=1	CAPNS1	8.19	9.07	8	5.67	5.39	2	2.89	7.26562	6.21	0.00038	0.0018	0.63
P23526	Adenosylhomocysteinase OS=Homo sapiens GN=AHCY PE=1 SV=4	AHCY	11.53	10.86	11.54	8.56	9.02	9	2.52	10.3034	6.21	0.00038	0.0018	0.63
P62857	40S ribosomal protein S28 OS=Homo sapiens GN=RPS28 PE=1 SV=1	RPS28	9.19	8.56	7.9	5.7	5.26	2	3.07	7.32209	6.2	0.00039	0.0018	0.63
Q96JJ7	Protein disulfide-isomerase TMX3 OS=Homo sapiens GN=TMX3 PE=1 SV=2	TMX3	9.19	8.24	9.01	5.9	6.22	1	2.76	7.71347	6.2	0.00039	0.0018	0.62
P78527	DNA-dependent protein kinase catalytic subunit OS=Homo sapiens GN=PRKDC PE=1 SV=3	PRKDC	13.2	13.5	13.15	10.91	10.62	41	2.52	12.2778	6.2	0.00039	0.0018	0.62
Q86XP3	ATP-dependent RNA helicase DDX42 OS=Homo sapiens GN=DDX42 PE=1 SV=1	DDX42	7.68	9.02	8.34	5.36	5.22	1	3.05	7.12444	6.2	0.00039	0.0018	0.62
P49005	DNA polymerase delta subunit 2 OS=Homo sapiens GN=POLD2 PE=1 SV=1	POLD2	4.31	3.63	4.3	0	1.03	1	3.56	2.65279	6.2	0.00039	0.0018	0.62
Q9GZT3	SRA stem-loop-interacting RNA-binding protein, mitochondrial OS=Homo sapiens GN=SLIRP PE=1 SV=1	SLIRP	8.42	9.19	9.31	6.13	6.44	1	2.69	7.89903	6.19	0.00039	0.0018	0.61
Q9BR76	Coronin-1B OS=Homo sapiens GN=CORO1B PE=1 SV=1	CORO1B	11.39	11.27	12.69	7.79	8.8	4	3.49	10.3897	6.19	0.00039	0.0018	0.61
P04843	Dolichyl-diphosphooligosaccharide--protein glycosyltransferase subunit 1 OS=Homo sapiens GN=RPN1 PE=1 SV=1	RPN1	11.38	11.14	11.38	9.09	9.17	13	2.17	10.4332	6.19	0.00039	0.0018	0.61
Q04637	Eukaryotic translation initiation factor 4 gamma 1 OS=Homo sapiens GN=EIF4G1 PE=1 SV=4	EIF4G1	11	10.3	10.7	7.36	8.39	13	2.79	9.54976	6.18	0.00039	0.0018	0.61
P62277	40S ribosomal protein S13 OS=Homo sapiens GN=RPS13 PE=1 SV=2	RPS13	11.47	10.98	11.05	8.63	9.04	8	2.34	10.2345	6.18	0.00039	0.0018	0.61
Q99729	Heterogeneous nuclear ribonucleoprotein A/B OS=Homo sapiens GN=HNRNPAB PE=1 SV=2	HNRNPAB	10.65	12.19	12.02	7.64	8.54	7	3.54	10.2077	6.19	0.00039	0.0018	0.61
Q96JG6	Syndetin OS=Homo sapiens GN=VPS50 PE=1 SV=3	VPS50	8.05	7.92	8.23	5.73	5.71	1	2.35	7.12676	6.18	0.0004	0.0018	0.6
Q9Y3A2	Probable U3 small nucleolar RNA-associated protein 11 OS=Homo sapiens GN=UTP11 PE=1 SV=2	UTP11	6.45	7.16	6.64	3.65	4.3	1	2.77	5.63982	6.18	0.0004	0.0018	0.6
Q99714	3-hydroxyacyl-CoA dehydrogenase type-2 OS=Homo sapiens GN=HSD17B10 PE=1 SV=3	HSD17B10	12.5	12.36	11.8	9.88	9.36	11	2.6	11.1773	6.18	0.0004	0.0018	0.6
Q9H2W6	39S ribosomal protein L46, mitochondrial OS=Homo sapiens GN=MRPL46 PE=1 SV=1	MRPL46	8.23	9.54	9.06	5.89	6.01	2	2.99	7.74831	6.17	0.0004	0.0018	0.6
P28066	Proteasome subunit alpha type-5 OS=Homo sapiens GN=PSMA5 PE=1 SV=3	PSMA5	9.16	8.93	9.13	6.83	6.9	4	2.21	8.19006	6.17	0.0004	0.0018	0.59
P13861	cAMP-dependent protein kinase type II-alpha regulatory subunit OS=Homo sapiens GN=PRKAR2A PE=1 SV=2	PRKAR2A	8.94	8.2	8.59	4.83	6.07	3	3.13	7.32706	6.16	0.0004	0.0018	0.58
Q9NRY4	Rho GTPase-activating protein 35 OS=Homo sapiens GN=ARHGAP35 PE=1 SV=3	ARHGAP35	4.92	4.46	5.14	0	1.72	1	3.98	3.24862	6.16	0.0004	0.0018	0.58
P36969	Phospholipid hydroperoxide glutathione peroxidase, mitochondrial OS=Homo sapiens GN=GPX4 PE=1 SV=3	GPX4	6.86	7.12	7.25	4.8	3.93	1	2.71	5.9925	6.15	0.0004	0.0018	0.58
P19367	Hexokinase-1 OS=Homo sapiens GN=HK1 PE=1 SV=3	HK1	11.83	11.86	11.79	9.42	9.76	17	2.24	10.9322	6.15	0.00041	0.0018	0.57
Q7L1Q6	Basic leucine zipper and W2 domain-containing protein 1 OS=Homo sapiens GN=BZW1 PE=1 SV=1	BZW1	10.24	9.55	10.03	7.59	7.64	5	2.33	9.00967	6.15	0.00041	0.0018	0.57
Q9H845	Acyl-CoA dehydrogenase family member 9, mitochondrial OS=Homo sapiens GN=ACAD9 PE=1 SV=1	ACAD9	9.22	9.99	10.43	5.83	7.15	5	3.39	8.52211	6.14	0.00041	0.0018	0.57
Q9H9C1	Spermatogenesis-defective protein 39 homolog OS=Homo sapiens GN=VIPAS39 PE=1 SV=1	VIPAS39	5.2	5	5.57	1.94	2.54	1	3.02	4.05068	6.14	0.00041	0.0018	0.57
O00291	Huntingtin-interacting protein 1 OS=Homo sapiens GN=HIP1 PE=1 SV=5	HIP1	6.44	8.16	7.9	3.79	4.03	1	3.59	6.06085	6.14	0.00041	0.0018	0.57
P48444	Coatomer subunit delta OS=Homo sapiens GN=ARCN1 PE=1 SV=1	ARCN1	12.18	13.54	13.24	9.81	9.91	14	3.12	11.7369	6.14	0.00041	0.0018	0.56
P49755	Transmembrane emp24 domain-containing protein 10 OS=Homo sapiens GN=TMED10 PE=1 SV=2	TMED10	12.04	12.48	12.86	9.9	9.9	5	2.56	11.4375	6.14	0.00041	0.0018	0.56
Q15008	26S proteasome non-ATPase regulatory subunit 6 OS=Homo sapiens GN=PSMD6 PE=1 SV=1	PSMD6	11.7	11.19	11.55	9.2	9.23	11	2.27	10.5768	6.14	0.00041	0.0018	0.56
Q06323	Proteasome activator complex subunit 1 OS=Homo sapiens GN=PSME1 PE=1 SV=1	PSME1	11.35	11.44	11.09	9.05	9.16	9	2.19	10.4163	6.14	0.00041	0.0018	0.56
Q9NQC3	Reticulon-4 OS=Homo sapiens GN=RTN4 PE=1 SV=2	RTN4	11.68	11.04	10.91	8.56	8.91	4	2.47	10.2199	6.14	0.00041	0.0018	0.56
P46781	40S ribosomal protein S9 OS=Homo sapiens GN=RPS9 PE=1 SV=3	RPS9	13.14	12.31	12.21	9.69	9.95	10	2.74	11.4606	6.14	0.00041	0.0018	0.56
P62258	14-3-3 protein epsilon OS=Homo sapiens GN=YWHAE PE=1 SV=1	YWHAE	10.94	10.29	10.6	8.4	8.25	7	2.29	9.69704	6.13	0.00041	0.0018	0.55
Q8NCA5	Protein FAM98A OS=Homo sapiens GN=FAM98A PE=1 SV=1	FAM98A	7.77	8.26	8.54	4.91	5.77	2	2.85	7.05074	6.13	0.00042	0.0018	0.55
P06396	Gelsolin OS=Homo sapiens GN=GSN PE=1 SV=1	GSN	12.62	12.21	11.94	9.91	9.68	13	2.46	11.2716	6.13	0.00042	0.0018	0.55
Q14157	Ubiquitin-associated protein 2-like OS=Homo sapiens GN=UBAP2L PE=1 SV=2	UBAP2L	9.42	8.78	8.65	5.88	6.57	4	2.72	7.85867	6.13	0.00042	0.0018	0.55
Q9UKV3	Apoptotic chromatin condensation inducer in the nucleus OS=Homo sapiens GN=ACIN1 PE=1 SV=2	ACIN1	8.67	10.31	9.42	5.21	6.38	3	3.67	7.99732	6.13	0.00042	0.0018	0.55
P15170	Eukaryotic peptide chain release factor GTP-binding subunit ERF3A OS=Homo sapiens GN=GSPT1 PE=1 SV=1	GSPT1	8.8	8.13	8.88	5.32	6.18	2	2.85	7.46158	6.12	0.00042	0.0018	0.54
P07910	Heterogeneous nuclear ribonucleoproteins C1/C2 OS=Homo sapiens GN=HNRNPC PE=1 SV=4	HNRNPC	11.4	12.34	11.9	9.39	9.23	4	2.57	10.8541	6.12	0.00042	0.0018	0.54
Q9UNF1	Melanoma-associated antigen D2 OS=Homo sapiens GN=MAGED2 PE=1 SV=2	MAGED2	10.09	10.59	9.93	8.03	7.31	4	2.53	9.19164	6.11	0.00042	0.0018	0.53
Q09028	Histone-binding protein RBBP4 OS=Homo sapiens GN=RBBP4 PE=1 SV=3	RBBP4	7.43	6.83	7.07	4.47	4.78	1	2.49	6.11649	6.1	0.00043	0.0018	0.52
Q96BJ3	Axin interactor, dorsalization-associated protein OS=Homo sapiens GN=AIDA PE=1 SV=1	AIDA	5.81	11.2	10.12	0	0	1	9.04	5.42575	6.24	0.00044	0.0018	0.52
Q9NTI5	Sister chromatid cohesion protein PDS5 homolog B OS=Homo sapiens GN=PDS5B PE=1 SV=1	PDS5B	6.54	6.68	6.57	3.91	4.4	1	2.45	5.61952	6.1	0.00043	0.0018	0.52
P47756	F-actin-capping protein subunit beta OS=Homo sapiens GN=CAPZB PE=1 SV=4	CAPZB	11.21	10.02	10.4	7.84	7.81	4	2.72	9.45655	6.1	0.00043	0.0018	0.52
Q8N335	Glycerol-3-phosphate dehydrogenase 1-like protein OS=Homo sapiens GN=GPD1L PE=1 SV=1	GPD1L	6.6	8.02	7.28	4.27	4.17	1	3.08	6.06861	6.09	0.00043	0.0018	0.51
Q969G3	SWI/SNF-related matrix-associated actin-dependent regulator of chromatin subfamily E member 1 OS=Homo sapiens GN=SMARCE1 PE=1 SV=2	SMARCE1	7.35	7.15	7.28	5.1	4.7	2	2.36	6.31502	6.09	0.00043	0.0018	0.51
Q9H223	EH domain-containing protein 4 OS=Homo sapiens GN=EHD4 PE=1 SV=1	EHD4	9.98	9.32	9.62	7.45	7.18	6	2.33	8.70989	6.08	0.00044	0.0018	0.51
Q10713	Mitochondrial-processing peptidase subunit alpha OS=Homo sapiens GN=PMPCA PE=1 SV=2	PMPCA	9.18	10.23	9.68	7.27	6.68	4	2.72	8.60688	6.08	0.00044	0.0018	0.5
Q8TEQ6	Gem-associated protein 5 OS=Homo sapiens GN=GEMIN5 PE=1 SV=3	GEMIN5	8.33	8.21	8.17	6.03	5.88	2	2.28	7.32233	6.08	0.00044	0.0018	0.5
P61011	Signal recognition particle 54 kDa protein OS=Homo sapiens GN=SRP54 PE=1 SV=1	SRP54	9.38	9.13	9.77	5.95	7.12	3	2.89	8.27147	6.08	0.00044	0.0018	0.5
Q9Y512	Sorting and assembly machinery component 50 homolog OS=Homo sapiens GN=SAMM50 PE=1 SV=3	SAMM50	7.54	7.77	7.69	4.99	5.51	2	2.41	6.70074	6.08	0.00044	0.0018	0.5
Q86Y56	Dynein assembly factor 5, axonemal OS=Homo sapiens GN=DNAAF5 PE=1 SV=4	DNAAF5	8.7	7.61	7.7	5.21	5.02	3	2.89	6.84902	6.08	0.00044	0.0018	0.5
P00738	Haptoglobin OS=Homo sapiens GN=HP PE=1 SV=1	HP	6.33	6.88	6.81	4.34	3.69	1	2.66	5.61024	6.08	0.00044	0.0018	0.5
Q9P258	Protein RCC2 OS=Homo sapiens GN=RCC2 PE=1 SV=2	RCC2	10.34	9.48	9.89	7.51	7.45	5	2.42	8.93472	6.07	0.00044	0.0018	0.49
O00743	Serine/threonine-protein phosphatase 6 catalytic subunit OS=Homo sapiens GN=PPP6C PE=1 SV=1	PPP6C	8.78	8.51	8.71	6.55	6.12	3	2.33	7.73494	6.07	0.00044	0.0018	0.49
Q8N8J7	Uncharacterized protein C4orf32 OS=Homo sapiens GN=C4orf32 PE=2 SV=2	C4orf32	5.89	5.1	5.35	0	2.17	1	4.36	3.70063	6.07	0.00044	0.0018	0.49
Q96I24	Far upstream element-binding protein 3 OS=Homo sapiens GN=FUBP3 PE=1 SV=2	FUBP3	7.94	9.06	8.37	5.83	5.24	3	2.92	7.28666	6.07	0.00044	0.0018	0.49
Q7L014	Probable ATP-dependent RNA helicase DDX46 OS=Homo sapiens GN=DDX46 PE=1 SV=2	DDX46	8.98	10.12	10.07	6.64	7.07	2	2.87	8.57702	6.07	0.00044	0.0018	0.49
P05091	Aldehyde dehydrogenase, mitochondrial OS=Homo sapiens GN=ALDH2 PE=1 SV=2	ALDH2	10.71	10.91	11.17	8.89	8.28	6	2.34	9.99019	6.07	0.00044	0.0018	0.49
Q9Y446	Plakophilin-3 OS=Homo sapiens GN=PKP3 PE=1 SV=1	PKP3	11.67	10.81	11.48	8.62	8.99	12	2.52	10.3128	6.06	0.00045	0.0018	0.48
Q9Y6G9	Cytoplasmic dynein 1 light intermediate chain 1 OS=Homo sapiens GN=DYNC1LI1 PE=1 SV=3	DYNC1LI1	9.9	9.95	9.74	7.85	7.68	3	2.1	9.02408	6.06	0.00045	0.0018	0.48
P84090	Enhancer of rudimentary homolog OS=Homo sapiens GN=ERH PE=1 SV=1	ERH	10.31	11.64	11.13	8.16	8.23	4	2.83	9.89026	6.06	0.00045	0.0018	0.48
O75643	U5 small nuclear ribonucleoprotein 200 kDa helicase OS=Homo sapiens GN=SNRNP200 PE=1 SV=2	SNRNP200	11.01	12.25	11.76	8.94	8.85	21	2.78	10.5631	6.06	0.00045	0.0018	0.48
Q16629	Serine/arginine-rich splicing factor 7 OS=Homo sapiens GN=SRSF7 PE=1 SV=1	SRSF7	10.63	11.95	11.4	8.56	8.42	6	2.84	10.1926	6.05	0.00045	0.0018	0.47
P67809	Nuclease-sensitive element-binding protein 1 OS=Homo sapiens GN=YBX1 PE=1 SV=3	YBX1	9.55	9.19	8.92	5.96	6.97	3	2.75	8.11887	6.05	0.00045	0.0018	0.47
P36543	V-type proton ATPase subunit E 1 OS=Homo sapiens GN=ATP6V1E1 PE=1 SV=1	ATP6V1E1	10.07	10.65	9.88	7.91	7.76	3	2.36	9.25508	6.05	0.00045	0.0018	0.47
Q8WUA4	General transcription factor 3C polypeptide 2 OS=Homo sapiens GN=GTF3C2 PE=1 SV=2	GTF3C2	6.15	7.98	7.22	2.41	3.74	1	4.04	5.49947	6.05	0.00045	0.0018	0.47
P48047	ATP synthase subunit O, mitochondrial OS=Homo sapiens GN=ATP5O PE=1 SV=1	ATP5O	9.79	9.93	10.15	7.81	7.86	4	2.12	9.1081	6.05	0.00045	0.0018	0.47
P10515	Dihydrolipoyllysine-residue acetyltransferase component of pyruvate dehydrogenase complex, mitochondrial OS=Homo sapiens GN=DLAT PE=1 SV=3	DLAT	9.07	8.73	8.24	6.28	5.93	3	2.58	7.65024	6.05	0.00045	0.0018	0.47
Q14376	UDP-glucose 4-epimerase OS=Homo sapiens GN=GALE PE=1 SV=2	GALE	9.17	8.87	10.12	6.16	6.71	4	2.96	8.20667	6.04	0.00046	0.0018	0.46
O94979	Protein transport protein Sec31A OS=Homo sapiens GN=SEC31A PE=1 SV=3	SEC31A	10.37	11.59	11.91	7.43	8.36	6	3.4	9.92915	6.04	0.00046	0.0018	0.46
P62081	40S ribosomal protein S7 OS=Homo sapiens GN=RPS7 PE=1 SV=1	RPS7	12.33	11.53	11.62	8.98	9.51	11	2.58	10.7932	6.03	0.00046	0.0018	0.45
Q96TA1	Niban-like protein 1 OS=Homo sapiens GN=FAM129B PE=1 SV=3	FAM129B	8.55	8.55	8.17	6.15	6.06	3	2.32	7.49594	6.03	0.00046	0.0018	0.45
P14550	Alcohol dehydrogenase [NADP(+)] OS=Homo sapiens GN=AKR1A1 PE=1 SV=3	AKR1A1	7.93	7.36	7.59	5.25	5.2	3	2.4	6.66672	6.03	0.00046	0.0018	0.45
P42704	Leucine-rich PPR motif-containing protein, mitochondrial OS=Homo sapiens GN=LRPPRC PE=1 SV=3	LRPPRC	12.59	12.99	12.89	10.51	10.41	23	2.36	11.8757	6.03	0.00046	0.0018	0.45
P42356	Phosphatidylinositol 4-kinase alpha OS=Homo sapiens GN=PI4KA PE=1 SV=4	PI4KA	4.59	5.79	5.66	1.99	2.09	2	3.31	4.02413	6.03	0.00046	0.0018	0.45
Q9UHD8	Septin-9 OS=Homo sapiens GN=SEPT9 PE=1 SV=2	SEPT9_	12.15	11.68	11.63	9.66	9.27	9	2.36	10.877	6.03	0.00046	0.0018	0.45
Q15154	Pericentriolar material 1 protein OS=Homo sapiens GN=PCM1 PE=1 SV=4	PCM1	6.55	7.96	7.56	4.25	4.31	3	3.08	6.1275	6.02	0.00046	0.0018	0.44
Q13263	Transcription intermediary factor 1-beta OS=Homo sapiens GN=TRIM28 PE=1 SV=5	TRIM28	12.2	12.59	12.03	9.99	9.86	13	2.35	11.3358	6.02	0.00047	0.0018	0.44
Q93009	Ubiquitin carboxyl-terminal hydrolase 7 OS=Homo sapiens GN=USP7 PE=1 SV=2	USP7	11.17	11.11	11.14	9.17	8.93	11	2.09	10.3041	6.02	0.00047	0.0018	0.44
Q8ND04	Protein SMG8 OS=Homo sapiens GN=SMG8 PE=1 SV=1	SMG8	5.21	5.69	5.91	1.83	2.91	1	3.23	4.31109	6.02	0.00047	0.0018	0.44
Q9Y230	RuvB-like 2 OS=Homo sapiens GN=RUVBL2 PE=1 SV=3	RUVBL2	12.29	11.62	11.83	9.62	9.48	12	2.37	10.9675	6.01	0.00047	0.0019	0.43
P62241	40S ribosomal protein S8 OS=Homo sapiens GN=RPS8 PE=1 SV=2	RPS8	12.26	11.61	11.91	9.11	9.74	7	2.5	10.9276	6.01	0.00047	0.0019	0.43
Q9H3N1	Thioredoxin-related transmembrane protein 1 OS=Homo sapiens GN=TMX1 PE=1 SV=1	TMX1	8.77	8.32	8.48	6.25	6.18	2	2.31	7.60072	6.01	0.00047	0.0019	0.43
Q10567	AP-1 complex subunit beta-1 OS=Homo sapiens GN=AP1B1 PE=1 SV=2	AP1B1	9.46	10.17	9.76	7.61	7.36	5	2.31	8.87018	6	0.00047	0.0019	0.42
Q13557	Calcium/calmodulin-dependent protein kinase type II subunit delta OS=Homo sapiens GN=CAMK2D PE=1 SV=3	CAMK2D	8.67	7.45	8.54	4.78	5.44	1	3.11	6.97617	6	0.00047	0.0019	0.42
P36404	ADP-ribosylation factor-like protein 2 OS=Homo sapiens GN=ARL2 PE=1 SV=4	ARL2	7.93	7.53	8.1	5.53	5.37	3	2.4	6.8934	6	0.00048	0.0019	0.42
P36776	Lon protease homolog, mitochondrial OS=Homo sapiens GN=LONP1 PE=1 SV=2	LONP1	11.96	13.32	13.01	9.82	9.63	19	3.03	11.5484	5.99	0.00048	0.0019	0.41
P49748	Very long-chain specific acyl-CoA dehydrogenase, mitochondrial OS=Homo sapiens GN=ACADVL PE=1 SV=1	ACADVL	13.02	13.49	12.71	10.69	10.02	24	2.72	11.9851	5.99	0.00048	0.0019	0.41
Q9Y5K6	CD2-associated protein OS=Homo sapiens GN=CD2AP PE=1 SV=1	CD2AP	8.99	8.66	8.69	6.67	6.36	4	2.26	7.87406	5.98	0.00048	0.0019	0.4
P0DMV9	Heat shock 70 kDa protein 1B OS=Homo sapiens GN=HSPA1B PE=1 SV=1	HSPA1B	14.31	14.25	14	11.59	11.67	16	2.56	13.1622	5.98	0.00049	0.0019	0.4
P62191	26S protease regulatory subunit 4 OS=Homo sapiens GN=PSMC1 PE=1 SV=1	PSMC1	11.3	10.56	11.19	8.65	8.71	9	2.34	10.084	5.97	0.00049	0.0019	0.39
Q13347	Eukaryotic translation initiation factor 3 subunit I OS=Homo sapiens GN=EIF3I PE=1 SV=1	EIF3I	10.41	10.02	10.29	8.26	7.87	4	2.17	9.36858	5.97	0.00049	0.0019	0.39
O75534	Cold shock domain-containing protein E1 OS=Homo sapiens GN=CSDE1 PE=1 SV=2	CSDE1	9.83	10.2	10.11	8.08	7.56	4	2.23	9.15667	5.97	0.00049	0.0019	0.39
P46940	Ras GTPase-activating-like protein IQGAP1 OS=Homo sapiens GN=IQGAP1 PE=1 SV=1	IQGAP1	13.38	12.45	12.41	10.01	10.05	29	2.72	11.6621	5.96	0.00049	0.0019	0.38
Q9NYH9	U3 small nucleolar RNA-associated protein 6 homolog OS=Homo sapiens GN=UTP6 PE=2 SV=2	UTP6	7.52	7.45	7.06	2.9	4.73	1	3.53	5.93267	5.96	0.00049	0.0019	0.38
Q14974	Importin subunit beta-1 OS=Homo sapiens GN=KPNB1 PE=1 SV=2	KPNB1	11.5	11.94	12.41	9.55	9.35	11	2.5	10.9483	5.96	0.00049	0.0019	0.38
Q0JRZ9	F-BAR domain only protein 2 OS=Homo sapiens GN=FCHO2 PE=1 SV=2	FCHO2	7.68	6.97	7.4	4.63	5.04	1	2.52	6.34211	5.96	0.00049	0.0019	0.38
O75822	Eukaryotic translation initiation factor 3 subunit J OS=Homo sapiens GN=EIF3J PE=1 SV=2	EIF3J	8.7	8.55	8.68	5.24	6.45	2	2.8	7.52382	5.95	0.0005	0.0019	0.37
Q4V328	GRIP1-associated protein 1 OS=Homo sapiens GN=GRIPAP1 PE=1 SV=1	GRIPAP1	9.5	8.64	8.81	6.12	6.64	5	2.6	7.94197	5.95	0.0005	0.0019	0.37
P18065	Insulin-like growth factor-binding protein 2 OS=Homo sapiens GN=IGFBP2 PE=1 SV=2	IGFBP2	6.72	5.74	5.99	3.51	2.65	1	3.07	4.92223	5.95	0.0005	0.0019	0.37
O15144	Actin-related protein 2/3 complex subunit 2 OS=Homo sapiens GN=ARPC2 PE=1 SV=1	ARPC2	13.04	12.05	12.14	9.58	9.85	13	2.7	11.3296	5.95	0.0005	0.0019	0.36
Q92614	Unconventional myosin-XVIIIa OS=Homo sapiens GN=MYO18A PE=1 SV=3	MYO18A	6.2	5.73	5.54	2.67	3.32	1	2.82	4.69222	5.94	0.0005	0.0019	0.36
Q92598	Heat shock protein 105 kDa OS=Homo sapiens GN=HSPH1 PE=1 SV=1	HSPH1	10.37	10.17	10.31	8.31	8.19	11	2.03	9.46936	5.94	0.00051	0.0019	0.35
Q9P0J7	E3 ubiquitin-protein ligase KCMF1 OS=Homo sapiens GN=KCMF1 PE=1 SV=2	KCMF1	4.29	5.82	5.52	0	1.72	1	4.35	3.46993	5.94	0.00051	0.0019	0.35
Q63HN8	E3 ubiquitin-protein ligase RNF213 OS=Homo sapiens GN=RNF213 PE=1 SV=3	RNF213	11.1	11.36	11.8	9.28	8.77	19	2.39	10.4608	5.93	0.00051	0.0019	0.35
P11021	78 kDa glucose-regulated protein OS=Homo sapiens GN=HSPA5 PE=1 SV=2	HSPA5	14.74	14.75	15.09	12.18	12.18	29	2.68	13.7865	5.93	0.00051	0.0019	0.35
O43172	U4/U6 small nuclear ribonucleoprotein Prp4 OS=Homo sapiens GN=PRPF4 PE=1 SV=2	PRPF4	3.9	4.62	4.64	1.31	1.4	1	3.03	3.17489	5.93	0.00051	0.0019	0.35
P39023	60S ribosomal protein L3 OS=Homo sapiens GN=RPL3 PE=1 SV=2	RPL3	11.59	11.34	11.47	9.41	9.33	9	2.1	10.6281	5.93	0.00051	0.0019	0.35
Q16543	Hsp90 co-chaperone Cdc37 OS=Homo sapiens GN=CDC37 PE=1 SV=1	CDC37	10.03	10.69	11.35	7.54	8.11	7	2.86	9.54428	5.93	0.00051	0.0019	0.34
Q96DC8	Enoyl-CoA hydratase domain-containing protein 3, mitochondrial OS=Homo sapiens GN=ECHDC3 PE=1 SV=2	ECHDC3	7.05	7.7	7.37	4.91	5.04	1	2.4	6.41425	5.92	0.00051	0.0019	0.34
Q8ND56	Protein LSM14 homolog A OS=Homo sapiens GN=LSM14A PE=1 SV=3	LSM14A	7.2	6.84	6.35	4.34	3.25	1	3	5.59657	5.92	0.00051	0.0019	0.34
P26373	60S ribosomal protein L13 OS=Homo sapiens GN=RPL13 PE=1 SV=4	RPL13	11.54	11.89	11.54	9.14	9.64	9	2.27	10.7471	5.92	0.00051	0.0019	0.34
Q92947	Glutaryl-CoA dehydrogenase, mitochondrial OS=Homo sapiens GN=GCDH PE=1 SV=1	GCDH	6.04	6.72	6.76	3.76	4.07	1	2.59	5.47115	5.91	0.00052	0.0019	0.33
P26440	Isovaleryl-CoA dehydrogenase, mitochondrial OS=Homo sapiens GN=IVD PE=1 SV=1	IVD	10.35	12	11.53	7.85	8.32	4	3.21	10.0131	5.91	0.00052	0.0019	0.33
P00747	Plasminogen OS=Homo sapiens GN=PLG PE=1 SV=2	PLG	9.51	8.03	8.68	5.9	5.16	1	3.21	7.45752	5.91	0.00052	0.0019	0.33
Q02818	Nucleobindin-1 OS=Homo sapiens GN=NUCB1 PE=1 SV=4	NUCB1	8.9	9.37	10.03	6.65	6.94	7	2.64	8.37563	5.91	0.00052	0.0019	0.33
Q5VTR2	E3 ubiquitin-protein ligase BRE1A OS=Homo sapiens GN=RNF20 PE=1 SV=2	RNF20	6.6	7.63	7.19	3.98	4.65	2	2.82	6.01114	5.91	0.00052	0.0019	0.32
P49821	NADH dehydrogenase [ubiquinone] flavoprotein 1, mitochondrial OS=Homo sapiens GN=NDUFV1 PE=1 SV=4	NDUFV1	9.34	10.59	10.28	7.33	7.36	4	2.72	8.98059	5.9	0.00052	0.0019	0.32
Q9UQ80	Proliferation-associated protein 2G4 OS=Homo sapiens GN=PA2G4 PE=1 SV=3	PA2G4	12.08	11.34	11.22	8.92	9.22	9	2.47	10.5553	5.9	0.00053	0.002	0.32
P46776	60S ribosomal protein L27a OS=Homo sapiens GN=RPL27A PE=1 SV=2	RPL27A	11.28	11.04	10.86	8.85	9.04	3	2.12	10.2165	5.9	0.00053	0.002	0.31
O75821	Eukaryotic translation initiation factor 3 subunit G OS=Homo sapiens GN=EIF3G PE=1 SV=2	EIF3G	6.7	5.73	5.67	3.29	2.61	1	3.08	4.79909	5.9	0.00053	0.002	0.31
P46087	Probable 28S rRNA (cytosine(4447)-C(5))-methyltransferase OS=Homo sapiens GN=NOP2 PE=1 SV=2	NOP2	7.68	7.44	7.37	5.15	5.33	1	2.26	6.59516	5.9	0.00053	0.002	0.31
Q9H583	HEAT repeat-containing protein 1 OS=Homo sapiens GN=HEATR1 PE=1 SV=3	HEATR1	6.71	7.27	7.37	4.85	4.18	2	2.6	6.07665	5.89	0.00053	0.002	0.3
Q8WUM4	Programmed cell death 6-interacting protein OS=Homo sapiens GN=PDCD6IP PE=1 SV=1	PDCD6IP	12.32	11.35	11.91	9.47	9.2	12	2.52	10.8514	5.89	0.00053	0.002	0.3
O00159	Unconventional myosin-Ic OS=Homo sapiens GN=MYO1C PE=1 SV=4	MYO1C	10.1	9.92	10.1	8.15	7.47	8	2.23	9.14793	5.89	0.00053	0.002	0.3
Q9H2K8	Serine/threonine-protein kinase TAO3 OS=Homo sapiens GN=TAOK3 PE=1 SV=2	TAOK3	8.33	7.49	7.25	5.13	4.67	3	2.79	6.57359	5.88	0.00054	0.002	0.3
P27708	CAD protein OS=Homo sapiens GN=CAD PE=1 SV=3	CAD	10	10.53	10.87	8.02	8.2	12	2.35	9.5218	5.88	0.00054	0.002	0.3
P11142	Heat shock cognate 71 kDa protein OS=Homo sapiens GN=HSPA8 PE=1 SV=1	HSPA8	15.11	14.84	15.16	12.1	12.51	17	2.73	13.9422	5.88	0.00054	0.002	0.3
Q9H2M9	Rab3 GTPase-activating protein non-catalytic subunit OS=Homo sapiens GN=RAB3GAP2 PE=1 SV=1	RAB3GAP2	9.22	8.85	8.47	6.62	5.94	3	2.57	7.82021	5.88	0.00054	0.002	0.3
Q96HY7	Probable 2-oxoglutarate dehydrogenase E1 component DHKTD1, mitochondrial OS=Homo sapiens GN=DHTKD1 PE=1 SV=2	DHTKD1	7.19	7.5	6.64	4.66	4.51	1	2.53	6.09918	5.87	0.00054	0.002	0.29
P98082	Disabled homolog 2 OS=Homo sapiens GN=DAB2 PE=1 SV=3	DAB2	7.02	6.65	6.81	4.63	4.45	2	2.29	5.91002	5.87	0.00054	0.002	0.29
P29350	Tyrosine-protein phosphatase non-receptor type 6 OS=Homo sapiens GN=PTPN6 PE=1 SV=1	PTPN6	7.8	6.9	7.87	4.31	5.03	1	2.85	6.3826	5.87	0.00054	0.002	0.29
Q9UJU6	Drebrin-like protein OS=Homo sapiens GN=DBNL PE=1 SV=1	DBNL	9.07	8.69	9.29	6.87	6.61	4	2.28	8.10778	5.87	0.00054	0.002	0.29
O75400	Pre-mRNA-processing factor 40 homolog A OS=Homo sapiens GN=PRPF40A PE=1 SV=2	PRPF40A	7.5	7.94	7.82	5.61	5.2	3	2.35	6.81217	5.87	0.00054	0.002	0.29
O43719	HIV Tat-specific factor 1 OS=Homo sapiens GN=HTATSF1 PE=1 SV=1	HTATSF1	6.04	6.4	6.14	3.87	3.79	1	2.36	5.24872	5.86	0.00055	0.002	0.28
Q9H3K6	BolA-like protein 2 OS=Homo sapiens GN=BOLA2 PE=1 SV=1	BOLA2	7.84	7.18	8.05	4.64	5.33	1	2.7	6.60737	5.86	0.00055	0.002	0.28
Q9P2K5	Myelin expression factor 2 OS=Homo sapiens GN=MYEF2 PE=1 SV=3	MYEF2	7.97	9.39	8.44	5.46	5.74	3	3	7.40132	5.86	0.00055	0.002	0.28
Q96CW1	AP-2 complex subunit mu OS=Homo sapiens GN=AP2M1 PE=1 SV=2	AP2M1	9.26	9.05	8.91	7.08	6.39	4	2.34	8.13695	5.86	0.00055	0.002	0.27
P55735	Protein SEC13 homolog OS=Homo sapiens GN=SEC13 PE=1 SV=3	SEC13	5.99	6.97	6.92	4.05	3.2	1	3	5.42513	5.85	0.00055	0.002	0.27
P30101	Protein disulfide-isomerase A3 OS=Homo sapiens GN=PDIA3 PE=1 SV=4	PDIA3	14.32	14.69	15.75	11.38	11.79	25	3.33	13.5839	5.85	0.00055	0.002	0.26
Q6DD88	Atlastin-3 OS=Homo sapiens GN=ATL3 PE=1 SV=1	ATL3	8.76	9.2	9.5	6.67	6.97	3	2.34	8.22057	5.84	0.00056	0.002	0.25
Q6JQN1	Acyl-CoA dehydrogenase family member 10 OS=Homo sapiens GN=ACAD10 PE=1 SV=1	ACAD10	6.96	6.4	5.6	3.22	3.38	1	3.01	5.11191	5.83	0.00056	0.002	0.25
Q9Y4W6	AFG3-like protein 2 OS=Homo sapiens GN=AFG3L2 PE=1 SV=2	AFG3L2	7.78	7.52	7.69	5.37	5.53	2	2.21	6.78004	5.83	0.00056	0.002	0.25
Q9H2G2	STE20-like serine/threonine-protein kinase OS=Homo sapiens GN=SLK PE=1 SV=1	SLK	7.01	6.34	6.34	4.23	3.74	2	2.58	5.53125	5.83	0.00057	0.002	0.24
Q6P2E9	Enhancer of mRNA-decapping protein 4 OS=Homo sapiens GN=EDC4 PE=1 SV=1	EDC4	8.75	8.65	8.69	6.7	5.95	6	2.37	7.74611	5.83	0.00057	0.002	0.24
P84103	Serine/arginine-rich splicing factor 3 OS=Homo sapiens GN=SRSF3 PE=1 SV=1	SRSF3	11.29	12.34	11.95	9.49	9	6	2.62	10.8134	5.83	0.00057	0.002	0.24
P62195	26S protease regulatory subunit 8 OS=Homo sapiens GN=PSMC5 PE=1 SV=1	PSMC5	11.33	10.59	11.15	8.79	8.73	7	2.26	10.1198	5.82	0.00057	0.002	0.24
Q9UHX1	Poly(U)-binding-splicing factor PUF60 OS=Homo sapiens GN=PUF60 PE=1 SV=1	PUF60	6.96	7.51	7.87	4.9	4.96	2	2.51	6.44239	5.82	0.00057	0.002	0.24
Q08426	Peroxisomal bifunctional enzyme OS=Homo sapiens GN=EHHADH PE=1 SV=3	EHHADH	5.96	6.85	7.13	3.77	3.9	1	2.81	5.52086	5.82	0.00057	0.002	0.23
Q9NZT2	Opioid growth factor receptor OS=Homo sapiens GN=OGFR PE=1 SV=3	OGFR	7.39	6.35	7.12	4.36	4.19	2	2.67	5.88128	5.82	0.00057	0.002	0.23
Q9Y3D9	28S ribosomal protein S23, mitochondrial OS=Homo sapiens GN=MRPS23 PE=1 SV=2	MRPS23	5.47	6.69	6.07	1.99	3.25	1	3.46	4.69577	5.82	0.00057	0.002	0.23
Q13405	39S ribosomal protein L49, mitochondrial OS=Homo sapiens GN=MRPL49 PE=1 SV=1	MRPL49	5.99	7.38	6.86	3.8	3.74	2	2.97	5.55426	5.81	0.00058	0.002	0.23
P49207	60S ribosomal protein L34 OS=Homo sapiens GN=RPL34 PE=1 SV=3	RPL34	10.97	10.63	10.63	8.32	8.84	2	2.16	9.87704	5.81	0.00058	0.002	0.22
P00403	Cytochrome c oxidase subunit 2 OS=Homo sapiens GN=MT-CO2 PE=1 SV=1	MT-CO2	7.78	8.78	8	5.62	5.54	1	2.61	7.14215	5.8	0.00058	0.002	0.22
Q7L7X3	Serine/threonine-protein kinase TAO1 OS=Homo sapiens GN=TAOK1 PE=1 SV=1	TAOK1	5.79	4.98	5.07	2.44	2.39	1	2.86	4.13356	5.8	0.00058	0.002	0.21
Q8N1F7	Nuclear pore complex protein Nup93 OS=Homo sapiens GN=NUP93 PE=1 SV=2	NUP93	8.97	9.04	9.01	7.08	6.69	4	2.12	8.15812	5.8	0.00059	0.0021	0.21
P14866	Heterogeneous nuclear ribonucleoprotein L OS=Homo sapiens GN=HNRNPL PE=1 SV=2	HNRNPL	11.73	13.05	12.9	9.78	9.42	8	2.96	11.3753	5.8	0.00059	0.0021	0.21
Q07065	Cytoskeleton-associated protein 4 OS=Homo sapiens GN=CKAP4 PE=1 SV=2	CKAP4	12.59	11.45	12.04	9.46	9.39	19	2.6	10.9856	5.79	0.00059	0.0021	0.21
P57105	Synaptojanin-2-binding protein OS=Homo sapiens GN=SYNJ2BP PE=1 SV=2	SYNJ2BP	6.66	6.31	7.2	3.25	4.31	1	2.95	5.54722	5.79	0.00059	0.0021	0.21
Q00610	Clathrin heavy chain 1 OS=Homo sapiens GN=CLTC PE=1 SV=5	CLTC	14.37	14.59	14.62	12.07	11.89	43	2.54	13.5102	5.79	0.00059	0.0021	0.2
P50914	60S ribosomal protein L14 OS=Homo sapiens GN=RPL14 PE=1 SV=4	RPL14	10.44	9.86	10.26	7.77	8.19	2	2.2	9.30542	5.79	0.00059	0.0021	0.2
P09525	Annexin A4 OS=Homo sapiens GN=ANXA4 PE=1 SV=4	ANXA4	8.93	7.48	7.41	4.73	4.74	4	3.2	6.65967	5.79	0.00059	0.0021	0.2
P47985	Cytochrome b-c1 complex subunit Rieske, mitochondrial OS=Homo sapiens GN=UQCRFS1 PE=1 SV=2	UQCRFS1	6.65	7.57	7.37	4.09	4.82	2	2.74	6.09976	5.78	0.00059	0.0021	0.2
Q8N1G4	Leucine-rich repeat-containing protein 47 OS=Homo sapiens GN=LRRC47 PE=1 SV=1	LRRC47	7.07	6.79	7.01	4.7	4.81	3	2.21	6.07676	5.78	0.0006	0.0021	0.19
Q9Y5X3	Sorting nexin-5 OS=Homo sapiens GN=SNX5 PE=1 SV=1	SNX5	10.31	9.67	9.68	7.82	7.25	6	2.35	8.94678	5.77	0.0006	0.0021	0.18
Q92900	Regulator of nonsense transcripts 1 OS=Homo sapiens GN=UPF1 PE=1 SV=2	UPF1	9.5	10.14	9.84	7.77	7.52	6	2.18	8.95431	5.77	0.0006	0.0021	0.18
Q8IZQ5	Selenoprotein H OS=Homo sapiens GN=SELH PE=1 SV=2	SELH	10.13	9.75	9.5	7.75	7.46	3	2.19	8.91761	5.77	0.0006	0.0021	0.18
O95831	Apoptosis-inducing factor 1, mitochondrial OS=Homo sapiens GN=AIFM1 PE=1 SV=1	AIFM1	9.86	10.48	9.87	7.68	8	2	2.23	9.17898	5.77	0.0006	0.0021	0.18
O60869	Endothelial differentiation-related factor 1 OS=Homo sapiens GN=EDF1 PE=1 SV=1	EDF1	7.94	8.85	8.79	5.1	6.12	1	2.92	7.36027	5.77	0.0006	0.0021	0.18
Q9NUQ9	Protein FAM49B OS=Homo sapiens GN=FAM49B PE=1 SV=1	FAM49B	8	7.25	7.87	4.8	5.45	2	2.58	6.67379	5.76	0.00061	0.0021	0.17
Q16864	V-type proton ATPase subunit F OS=Homo sapiens GN=ATP6V1F PE=1 SV=2	ATP6V1F	7.43	8.14	6.85	4.18	4.87	1	2.95	6.29315	5.76	0.00061	0.0021	0.17
Q13601	KRR1 small subunit processome component homolog OS=Homo sapiens GN=KRR1 PE=1 SV=4	KRR1	7.4	7.52	7.74	4.4	5.45	1	2.63	6.50232	5.76	0.00061	0.0021	0.17
P11216	Glycogen phosphorylase, brain form OS=Homo sapiens GN=PYGB PE=1 SV=5	PYGB	12.09	11.45	11.7	9.48	9.57	14	2.22	10.8578	5.75	0.00061	0.0021	0.16
P19823	Inter-alpha-trypsin inhibitor heavy chain H2 OS=Homo sapiens GN=ITIH2 PE=1 SV=2	ITIH2	9.91	8.51	8.85	5.93	6.35	2	2.95	7.90968	5.75	0.00061	0.0021	0.16
P0CG08	Golgi pH regulator B OS=Homo sapiens GN=GPR89B PE=1 SV=1	GPR89B	6.57	7.13	6.97	4.7	4.4	1	2.34	5.95274	5.75	0.00061	0.0021	0.16
Q01082	Spectrin beta chain, non-erythrocytic 1 OS=Homo sapiens GN=SPTBN1 PE=1 SV=2	SPTBN1	11.5	11.16	10.73	9.03	8.59	15	2.32	10.2025	5.75	0.00062	0.0021	0.16
O00299	Chloride intracellular channel protein 1 OS=Homo sapiens GN=CLIC1 PE=1 SV=4	CLIC1	10.87	9.39	9.62	7	7.04	5	2.94	8.78352	5.75	0.00062	0.0021	0.16
P20339	Ras-related protein Rab-5A OS=Homo sapiens GN=RAB5A PE=1 SV=2	RAB5A	7.92	7.19	7.73	5.31	5.12	2	2.39	6.65269	5.75	0.00062	0.0021	0.16
P68036	Ubiquitin-conjugating enzyme E2 L3 OS=Homo sapiens GN=UBE2L3 PE=1 SV=1	UBE2L3	9.61	9.68	10.14	7.56	7.79	5	2.13	8.95543	5.75	0.00062	0.0021	0.16
O00203	AP-3 complex subunit beta-1 OS=Homo sapiens GN=AP3B1 PE=1 SV=3	AP3B1	8.83	7.82	7.79	5.44	5.47	3	2.69	7.07269	5.75	0.00062	0.0021	0.16
P61421	V-type proton ATPase subunit d 1 OS=Homo sapiens GN=ATP6V0D1 PE=1 SV=1	ATP6V0D1	6.28	5.98	6.64	3.02	3.99	1	2.79	5.18281	5.75	0.00062	0.0021	0.16
P00338	L-lactate dehydrogenase A chain OS=Homo sapiens GN=LDHA PE=1 SV=2	LDHA	13.29	12.33	12.56	9.8	10.35	13	2.66	11.6646	5.74	0.00062	0.0021	0.15
P54578	Ubiquitin carboxyl-terminal hydrolase 14 OS=Homo sapiens GN=USP14 PE=1 SV=3	USP14	8.43	7.97	8.89	5.39	6.12	3	2.68	7.36085	5.74	0.00062	0.0021	0.15
P22897	Macrophage mannose receptor 1 OS=Homo sapiens GN=MRC1 PE=1 SV=1	MRC1	8.4	6.25	7.26	3.77	3.41	1	3.71	5.81759	5.74	0.00062	0.0021	0.15
Q92878	DNA repair protein RAD50 OS=Homo sapiens GN=RAD50 PE=1 SV=1	RAD50	9.6	9.64	9.06	7.39	6.57	7	2.46	8.45233	5.74	0.00062	0.0021	0.15
P40429	60S ribosomal protein L13a OS=Homo sapiens GN=RPL13A PE=1 SV=2	RPL13A	11.6	10.84	11.03	7.61	8.94	4	2.88	10.0042	5.74	0.00062	0.0021	0.15
Q32P28	Prolyl 3-hydroxylase 1 OS=Homo sapiens GN=P3H1 PE=1 SV=2	P3H1	4.73	4.06	4.88	1.72	0.29	1	3.55	3.13435	5.74	0.00062	0.0021	0.15
Q9NQR4	Omega-amidase NIT2 OS=Homo sapiens GN=NIT2 PE=1 SV=1	NIT2	8.6	7.74	7.86	5.54	5.61	3	2.5	7.07068	5.74	0.00062	0.0021	0.15
O75694	Nuclear pore complex protein Nup155 OS=Homo sapiens GN=NUP155 PE=1 SV=1	NUP155	9.62	9.32	9.34	7.52	6.73	5	2.31	8.50542	5.73	0.00063	0.0021	0.14
Q14152	Eukaryotic translation initiation factor 3 subunit A OS=Homo sapiens GN=EIF3A PE=1 SV=1	EIF3A	12.28	11.58	11.44	9.37	9.43	19	2.37	10.8198	5.73	0.00063	0.0021	0.14
Q96AG4	Leucine-rich repeat-containing protein 59 OS=Homo sapiens GN=LRRC59 PE=1 SV=1	LRRC59	10.01	9.53	9.96	7.32	7.9	5	2.22	8.94372	5.73	0.00063	0.0021	0.14
P41252	Isoleucine--tRNA ligase, cytoplasmic OS=Homo sapiens GN=IARS PE=1 SV=2	IARS	10.84	12.21	11.68	8.82	8.85	12	2.74	10.4795	5.73	0.00063	0.0021	0.14
P52943	Cysteine-rich protein 2 OS=Homo sapiens GN=CRIP2 PE=1 SV=1	CRIP2	10.07	10.13	10.93	7.04	8.14	3	2.78	9.26486	5.73	0.00063	0.0021	0.14
Q92888	Rho guanine nucleotide exchange factor 1 OS=Homo sapiens GN=ARHGEF1 PE=1 SV=2	ARHGEF1	8	6.32	6.67	3.89	3.45	1	3.32	5.66609	5.73	0.00063	0.0021	0.14
P32969	60S ribosomal protein L9 OS=Homo sapiens GN=RPL9 PE=1 SV=1	RPL9	10.7	9.89	10.31	7.25	8.19	4	2.58	9.26762	5.73	0.00063	0.0021	0.14
P49458	Signal recognition particle 9 kDa protein OS=Homo sapiens GN=SRP9 PE=1 SV=2	SRP9	9.46	9.98	9.95	7.82	7.07	2	2.35	8.85693	5.72	0.00063	0.0021	0.13
P55209	Nucleosome assembly protein 1-like 1 OS=Homo sapiens GN=NAP1L1 PE=1 SV=1	NAP1L1	10.52	9.83	10.17	8.11	7.87	4	2.18	9.29894	5.72	0.00063	0.0021	0.13
Q8WX93	Palladin OS=Homo sapiens GN=PALLD PE=1 SV=3	PALLD	10.2	9.41	9.61	7.61	7.28	8	2.29	8.82093	5.72	0.00063	0.0021	0.13
Q9BTV4	Transmembrane protein 43 OS=Homo sapiens GN=TMEM43 PE=1 SV=1	TMEM43	7.4	6.72	7.1	4.2	4.9	2	2.52	6.06542	5.72	0.00063	0.0021	0.13
Q9Y2Z4	Tyrosine--tRNA ligase, mitochondrial OS=Homo sapiens GN=YARS2 PE=1 SV=2	YARS2	10.16	10.84	9.87	8.09	7.47	7	2.51	9.28606	5.72	0.00063	0.0021	0.13
Q9NR31	GTP-binding protein SAR1a OS=Homo sapiens GN=SAR1A PE=1 SV=1	SAR1A	6.39	6.92	7.28	4.45	4.3	1	2.49	5.86962	5.72	0.00064	0.0021	0.13
Q9H993	Protein-glutamate O-methyltransferase OS=Homo sapiens GN=ARMT1 PE=1 SV=1	ARMT1	9.55	8.6	8.94	5.76	6.73	4	2.79	7.91531	5.72	0.00064	0.0021	0.13
Q02809	Procollagen-lysine,2-oxoglutarate 5-dioxygenase 1 OS=Homo sapiens GN=PLOD1 PE=1 SV=2	PLOD1	7.74	7.18	7.48	5.09	5.29	3	2.28	6.5563	5.72	0.00064	0.0021	0.13
O60610	Protein diaphanous homolog 1 OS=Homo sapiens GN=DIAPH1 PE=1 SV=2	DIAPH1	8.28	8.27	9.02	5.25	6.24	3	2.78	7.41192	5.71	0.00064	0.0021	0.12
P62753	40S ribosomal protein S6 OS=Homo sapiens GN=RPS6 PE=1 SV=1	RPS6	11.58	11.37	11.4	9.34	9.5	6	2.02	10.6374	5.71	0.00064	0.0021	0.12
P84098	60S ribosomal protein L19 OS=Homo sapiens GN=RPL19 PE=1 SV=1	RPL19	10.17	9.62	9.57	7.42	7.76	5	2.19	8.909	5.7	0.00065	0.0021	0.11
Q9Y2L5	Trafficking protein particle complex subunit 8 OS=Homo sapiens GN=TRAPPC8 PE=1 SV=2	TRAPPC8	7.69	6.93	7.22	1.05	3.98	1	4.76	5.37575	5.75	0.00066	0.0021	0.11
O15305	Phosphomannomutase 2 OS=Homo sapiens GN=PMM2 PE=1 SV=1	PMM2	7.99	7.51	8.23	4.67	5.69	2	2.73	6.81978	5.7	0.00065	0.0021	0.1
P09651	Heterogeneous nuclear ribonucleoprotein A1 OS=Homo sapiens GN=HNRNPA1 PE=1 SV=5	HNRNPA1	9.95	10.94	11.17	8.14	7.98	4	2.63	9.63757	5.69	0.00065	0.0021	0.1
P30042	ES1 protein homolog, mitochondrial OS=Homo sapiens GN=C21orf33 PE=1 SV=3	C21orf33	9.73	10.95	11.24	6.18	7.75	2	3.68	9.17008	5.74	0.00066	0.0021	0.1
Q9UPN4	Centrosomal protein of 131 kDa OS=Homo sapiens GN=CEP131 PE=1 SV=3	CEP131	7.33	8.54	9.1	4.15	5.28	3	3.61	6.8785	5.69	0.00066	0.0021	0.09
Q5VYK3	Proteasome-associated protein ECM29 homolog OS=Homo sapiens GN=ECM29 PE=1 SV=2	ECM29	7.56	8.5	8.13	5.34	5.72	2	2.54	7.04865	5.69	0.00066	0.0021	0.09
O60716	Catenin delta-1 OS=Homo sapiens GN=CTNND1 PE=1 SV=1	CTNND1	12.18	12.02	11.32	9.64	8.87	12	2.59	10.8061	5.69	0.00066	0.0021	0.09
P61313	60S ribosomal protein L15 OS=Homo sapiens GN=RPL15 PE=1 SV=2	RPL15	11.46	10.88	11.05	8.74	9.15	6	2.18	10.2591	5.68	0.00066	0.0021	0.09
P62899	60S ribosomal protein L31 OS=Homo sapiens GN=RPL31 PE=1 SV=1	RPL31	11.56	11.21	11.3	8.74	9.47	5	2.25	10.4546	5.68	0.00066	0.0021	0.09
P55060	Exportin-2 OS=Homo sapiens GN=CSE1L PE=1 SV=3	CSE1L	11.51	10.63	10.73	8.71	8.48	10	2.36	10.0133	5.68	0.00066	0.0021	0.08
P37235	Hippocalcin-like protein 1 OS=Homo sapiens GN=HPCAL1 PE=1 SV=3	HPCAL1	6.44	7.49	7.43	4	4.63	2	2.81	5.99701	5.68	0.00066	0.0021	0.08
P63104	14-3-3 protein zeta/delta OS=Homo sapiens GN=YWHAZ PE=1 SV=1	YWHAZ	12.77	11.59	12.04	8.99	9.72	7	2.78	11.0211	5.67	0.00067	0.0021	0.08
P24928	DNA-directed RNA polymerase II subunit RPB1 OS=Homo sapiens GN=POLR2A PE=1 SV=2	POLR2A	6.56	6.5	6.46	4.42	4.21	1	2.19	5.63168	5.67	0.00067	0.0021	0.08
P61978	Heterogeneous nuclear ribonucleoprotein K OS=Homo sapiens GN=HNRNPK PE=1 SV=1	HNRNPK	13.37	14.79	14.56	11.16	11.05	20	3.13	12.9884	5.67	0.00067	0.0021	0.08
Q53GQ0	Very-long-chain 3-oxoacyl-CoA reductase OS=Homo sapiens GN=HSD17B12 PE=1 SV=2	HSD17B12	6.28	5.05	5.38	2.21	2.73	1	3.1	4.33171	5.67	0.00067	0.0021	0.07
Q9Y262	Eukaryotic translation initiation factor 3 subunit L OS=Homo sapiens GN=EIF3L PE=1 SV=1	EIF3L	10.06	9.58	9.56	7.62	7.7	6	2.07	8.906	5.66	0.00067	0.0021	0.07
P35443	Thrombospondin-4 OS=Homo sapiens GN=THBS4 PE=1 SV=2	THBS4	8.3	7.04	8.35	4.02	5.16	1	3.3	6.572	5.66	0.00067	0.0021	0.07
P52272	Heterogeneous nuclear ribonucleoprotein M OS=Homo sapiens GN=HNRNPM PE=1 SV=3	HNRNPM	13.74	14.76	15.19	11.33	11.5	26	3.15	13.3051	5.66	0.00068	0.0022	0.06
Q8NHH9	Atlastin-2 OS=Homo sapiens GN=ATL2 PE=1 SV=2	ATL2	6.41	6.17	6.36	2.93	4.13	1	2.79	5.19889	5.66	0.00068	0.0022	0.06
P60842	Eukaryotic initiation factor 4A-I OS=Homo sapiens GN=EIF4A1 PE=1 SV=1	EIF4A1	12.72	11.55	12.03	9.63	9.38	10	2.6	11.0635	5.66	0.00068	0.0022	0.06
P57772	Selenocysteine-specific elongation factor OS=Homo sapiens GN=EEFSEC PE=1 SV=4	EEFSEC	5.76	4.93	6.06	1.88	2.84	1	3.22	4.29567	5.65	0.00068	0.0022	0.06
P29692	Elongation factor 1-delta OS=Homo sapiens GN=EEF1D PE=1 SV=5	EEF1D	10.99	10.58	10.69	8.8	8.69	3	2.01	9.9522	5.65	0.00068	0.0022	0.05
Q7Z2K6	Endoplasmic reticulum metallopeptidase 1 OS=Homo sapiens GN=ERMP1 PE=1 SV=2	ERMP1	8.76	8.47	8.67	6.64	6.38	3	2.12	7.78442	5.65	0.00068	0.0022	0.05
P30041	Peroxiredoxin-6 OS=Homo sapiens GN=PRDX6 PE=1 SV=3	PRDX6	11.91	10.7	11.13	8.06	8.88	10	2.78	10.1385	5.65	0.00069	0.0022	0.05
Q9NR12	PDZ and LIM domain protein 7 OS=Homo sapiens GN=PDLIM7 PE=1 SV=1	PDLIM7	7.88	8.11	8.34	6	4.89	2	2.66	7.04345	5.65	0.00069	0.0022	0.05
Q5T4S7	E3 ubiquitin-protein ligase UBR4 OS=Homo sapiens GN=UBR4 PE=1 SV=1	UBR4	8.79	8.42	8.76	6.58	6.48	7	2.13	7.80517	5.65	0.00069	0.0022	0.05
Q13442	28 kDa heat- and acid-stable phosphoprotein OS=Homo sapiens GN=PDAP1 PE=1 SV=1	PDAP1	10.01	9.58	10.26	6.55	7.84	3	2.76	8.84923	5.64	0.00069	0.0022	0.05
P26641	Elongation factor 1-gamma OS=Homo sapiens GN=EEF1G PE=1 SV=3	EEF1G	13.51	12.53	12.74	9.59	10.56	14	2.86	11.7843	5.64	0.00069	0.0022	0.04
P54619	5-AMP-activated protein kinase subunit gamma-1 OS=Homo sapiens GN=PRKAG1 PE=1 SV=1	PRKAG1	5.29	5.83	6.17	3.14	3.1	1	2.64	4.70643	5.64	0.00069	0.0022	0.04
Q5JRX3	Presequence protease, mitochondrial OS=Homo sapiens GN=PITRM1 PE=1 SV=3	PITRM1	9.92	11.26	10.18	7.9	7.46	6	2.77	9.34501	5.64	0.00069	0.0022	0.04
P60981	Destrin OS=Homo sapiens GN=DSTN PE=1 SV=3	DSTN	11.3	10.04	10.65	8.19	7.99	2	2.57	9.63252	5.64	0.00069	0.0022	0.04
Q07866	Kinesin light chain 1 OS=Homo sapiens GN=KLC1 PE=1 SV=2	KLC1	8.51	7.85	8.55	5.63	6.11	3	2.43	7.3298	5.64	0.00069	0.0022	0.04
O00541	Pescadillo homolog OS=Homo sapiens GN=PES1 PE=1 SV=1	PES1	8.03	8.36	8.12	5.17	6.14	3	2.52	7.16367	5.64	0.0007	0.0022	0.04
P00505	Aspartate aminotransferase, mitochondrial OS=Homo sapiens GN=GOT2 PE=1 SV=3	GOT2	11.18	11.91	12.07	9.52	9.03	10	2.44	10.7439	5.63	0.0007	0.0022	0.03
Q9ULA0	Aspartyl aminopeptidase OS=Homo sapiens GN=DNPEP PE=1 SV=1	DNPEP	8.89	9.05	9.05	7.09	6.85	4	2.03	8.18666	5.63	0.0007	0.0022	0.03
P07355	Annexin A2 OS=Homo sapiens GN=ANXA2 PE=1 SV=2	ANXA2	13.21	12.2	11.36	9.12	8.98	7	3.2	10.9739	5.63	0.0007	0.0022	0.03
P17480	Nucleolar transcription factor 1 OS=Homo sapiens GN=UBTF PE=1 SV=1	UBTF	8.74	8.52	8.69	6.44	6.69	3	2.09	7.81591	5.62	0.0007	0.0022	0.02
P60866	40S ribosomal protein S20 OS=Homo sapiens GN=RPS20 PE=1 SV=1	RPS20	10.74	10.07	10.61	7.55	8.47	3	2.47	9.49035	5.62	0.0007	0.0022	0.02
O95202	LETM1 and EF-hand domain-containing protein 1, mitochondrial OS=Homo sapiens GN=LETM1 PE=1 SV=1	LETM1	8.25	9.01	8.87	6.39	6.41	3	2.31	7.78727	5.62	0.00071	0.0022	0.02
Q04760	Lactoylglutathione lyase OS=Homo sapiens GN=GLO1 PE=1 SV=4	GLO1	7.11	6.78	7.04	4.51	4.96	1	2.24	6.0807	5.62	0.00071	0.0022	0.02
Q01518	Adenylyl cyclase-associated protein 1 OS=Homo sapiens GN=CAP1 PE=1 SV=5	CAP1	11.53	10.35	10.82	8.38	8.45	10	2.49	9.90717	5.62	0.00071	0.0022	0.02
Q99439	Calponin-2 OS=Homo sapiens GN=CNN2 PE=1 SV=4	CNN2	11.03	9.28	9.59	7.02	6.28	3	3.32	8.63929	5.62	0.00071	0.0022	0.01
P07900	Heat shock protein HSP 90-alpha OS=Homo sapiens GN=HSP90AA1 PE=1 SV=5	HSP90AA1	14.67	13.68	14.5	11.19	11.7	18	2.84	13.1496	5.61	0.00071	0.0022	0.01
O75494	Serine/arginine-rich splicing factor 10 OS=Homo sapiens GN=SRSF10 PE=1 SV=1	SRSF10	9.24	10.96	10.96	7.17	7.03	3	3.29	9.07102	5.61	0.00072	0.0022	0.01
P49591	Serine--tRNA ligase, cytoplasmic OS=Homo sapiens GN=SARS PE=1 SV=3	SARS	10.88	10.08	10.81	7.81	8.52	5	2.43	9.62005	5.6	0.00072	0.0022	0
P62841	40S ribosomal protein S15 OS=Homo sapiens GN=RPS15 PE=1 SV=2	RPS15	9.46	9	9.02	6.72	7.22	2	2.19	8.28398	5.6	0.00072	0.0022	0
P61247	40S ribosomal protein S3a OS=Homo sapiens GN=RPS3A PE=1 SV=2	RPS3A	12.69	11.99	12.13	9.67	10.15	13	2.36	11.3269	5.6	0.00072	0.0022	0
Q13492	Phosphatidylinositol-binding clathrin assembly protein OS=Homo sapiens GN=PICALM PE=1 SV=2	PICALM	8.56	7.8	7.44	5.51	4.54	2	2.91	6.76945	5.6	0.00072	0.0022	0
Q9NQ29	Putative RNA-binding protein Luc7-like 1 OS=Homo sapiens GN=LUC7L PE=1 SV=1	LUC7L	5.65	6.24	4.73	1.99	2.52	1	3.29	4.22743	5.6	0.00072	0.0022	0
Q9BUP0	EF-hand domain-containing protein D1 OS=Homo sapiens GN=EFHD1 PE=1 SV=1	EFHD1	9.86	10.82	10.77	7.91	8.23	4	2.41	9.51645	5.59	0.00073	0.0022	-0.01
P55884	Eukaryotic translation initiation factor 3 subunit B OS=Homo sapiens GN=EIF3B PE=1 SV=3	EIF3B	11.36	9.87	9.9	7.18	7.55	8	3.01	9.17317	5.59	0.00073	0.0022	-0.01
Q5JTV8	Torsin-1A-interacting protein 1 OS=Homo sapiens GN=TOR1AIP1 PE=1 SV=2	TOR1AIP1	6.35	6.18	5.9	3.91	3.8	1	2.29	5.22669	5.59	0.00073	0.0022	-0.01
Q15185	Prostaglandin E synthase 3 OS=Homo sapiens GN=PTGES3 PE=1 SV=1	PTGES3	7	5.83	5.9	3.57	2.56	1	3.17	4.9723	5.59	0.00073	0.0022	-0.01
P30153	Serine/threonine-protein phosphatase 2A 65 kDa regulatory subunit A alpha isoform OS=Homo sapiens GN=PPP2R1A PE=1 SV=4	PPP2R1A	10.97	10.56	11.11	8.9	8.75	7	2.06	10.0585	5.59	0.00073	0.0022	-0.02
Q08211	ATP-dependent RNA helicase A OS=Homo sapiens GN=DHX9 PE=1 SV=4	DHX9	14.35	16.46	15.69	11.86	11.49	30	3.83	13.9693	5.58	0.00074	0.0022	-0.02
O95163	Elongator complex protein 1 OS=Homo sapiens GN=IKBKAP PE=1 SV=3	IKBKAP	6.18	7.1	7.35	4.38	3.82	1	2.78	5.76698	5.58	0.00074	0.0022	-0.02
Q13153	Serine/threonine-protein kinase PAK 1 OS=Homo sapiens GN=PAK1 PE=1 SV=2	PAK1	6.94	6.31	6.84	4.52	4.16	1	2.35	5.75179	5.58	0.00074	0.0022	-0.02
P35606	Coatomer subunit beta OS=Homo sapiens GN=COPB2 PE=1 SV=2	COPB2	12.86	14.14	13.93	10.67	10.85	20	2.89	12.4894	5.58	0.00074	0.0022	-0.02
P62820	Ras-related protein Rab-1A OS=Homo sapiens GN=RAB1A PE=1 SV=3	RAB1A	10.88	10.23	11.21	8.45	8.48	5	2.31	9.84787	5.57	0.00074	0.0022	-0.03
Q9Y6E2	Basic leucine zipper and W2 domain-containing protein 2 OS=Homo sapiens GN=BZW2 PE=1 SV=1	BZW2	10.08	9.71	9.56	7.56	7.88	5	2.06	8.95757	5.57	0.00074	0.0022	-0.03
P61158	Actin-related protein 3 OS=Homo sapiens GN=ACTR3 PE=1 SV=3	ACTR3	12.3	11.1	11.27	9.05	8.85	8	2.61	10.5109	5.57	0.00074	0.0022	-0.03
Q9UKV8	Protein argonaute-2 OS=Homo sapiens GN=AGO2 PE=1 SV=3	AGO2	8.95	9.32	8.55	6.86	6.16	2	2.43	7.96967	5.57	0.00075	0.0022	-0.03
Q96A26	Protein FAM162A OS=Homo sapiens GN=FAM162A PE=1 SV=2	FAM162A	7.2	7.87	7.64	5.41	5.15	1	2.29	6.65392	5.57	0.00075	0.0022	-0.04
P14618	Pyruvate kinase PKM OS=Homo sapiens GN=PKM PE=1 SV=4	PKM	14.68	15.74	15.69	12.28	12.45	26	3	14.1676	5.57	0.00075	0.0022	-0.04
Q02487	Desmocollin-2 OS=Homo sapiens GN=DSC2 PE=1 SV=1	DSC2	8.69	7.78	7.36	5.22	5.15	2	2.76	6.84092	5.56	0.00075	0.0022	-0.04
Q92820	Gamma-glutamyl hydrolase OS=Homo sapiens GN=GGH PE=1 SV=2	GGH	7.32	8.25	8.55	5.48	5.15	1	2.72	6.95132	5.56	0.00075	0.0022	-0.04
Q0VDF9	Heat shock 70 kDa protein 14 OS=Homo sapiens GN=HSPA14 PE=1 SV=1	HSPA14	7.23	6.39	6.89	4.63	3.94	1	2.55	5.81515	5.56	0.00075	0.0022	-0.04
Q05823	2-5A-dependent ribonuclease OS=Homo sapiens GN=RNASEL PE=1 SV=2	RNASEL	7.3	6.6	6.52	4.59	3.89	2	2.57	5.77878	5.56	0.00075	0.0022	-0.05
Q08257	Quinone oxidoreductase OS=Homo sapiens GN=CRYZ PE=1 SV=1	CRYZ	7.45	7.12	5.76	3.76	3.24	1	3.28	5.46655	5.56	0.00075	0.0022	-0.05
O43169	Cytochrome b5 type B OS=Homo sapiens GN=CYB5B PE=1 SV=2	CYB5B	7.74	6.3	5.97	0	2.86	1	5.24	4.57383	5.62	0.00077	0.0023	-0.05
P35270	Sepiapterin reductase OS=Homo sapiens GN=SPR PE=1 SV=1	SPR	7.29	7.78	8.22	4.31	5.48	2	2.87	6.61692	5.55	0.00076	0.0023	-0.05
P27816	Microtubule-associated protein 4 OS=Homo sapiens GN=MAP4 PE=1 SV=3	MAP4	8.25	7.63	7.46	5.25	5.55	3	2.38	6.82972	5.55	0.00076	0.0023	-0.06
P45877	Peptidyl-prolyl cis-trans isomerase C OS=Homo sapiens GN=PPIC PE=1 SV=1	PPIC	8.44	7.68	8.31	5.98	5.33	2	2.49	7.14855	5.54	0.00077	0.0023	-0.06
P17812	CTP synthase 1 OS=Homo sapiens GN=CTPS1 PE=1 SV=2	CTPS1	9.09	7.92	8.3	6	5.56	3	2.65	7.37271	5.54	0.00077	0.0023	-0.06
Q86WA8	Lon protease homolog 2, peroxisomal OS=Homo sapiens GN=LONP2 PE=1 SV=1	LONP2	5.25	7.03	5.96	2.79	2.75	1	3.31	4.75723	5.54	0.00077	0.0023	-0.07
O00214	Galectin-8 OS=Homo sapiens GN=LGALS8 PE=1 SV=4	LGALS8	7.87	9.57	10.95	4.28	4.98	1	4.83	7.52941	5.65	0.0008	0.0023	-0.07
Q04837	Single-stranded DNA-binding protein, mitochondrial OS=Homo sapiens GN=SSBP1 PE=1 SV=1	SSBP1	8.9	11.31	10.09	6.5	6.03	3	3.84	8.56726	5.59	0.00079	0.0023	-0.07
O43795	Unconventional myosin-Ib OS=Homo sapiens GN=MYO1B PE=1 SV=3	MYO1B	7.18	5.84	6.41	3.8	3.51	1	2.82	5.34796	5.53	0.00078	0.0023	-0.08
Q02543	60S ribosomal protein L18a OS=Homo sapiens GN=RPL18A PE=1 SV=2	RPL18A	11.26	10.28	10.8	8.01	8.67	3	2.44	9.80495	5.53	0.00078	0.0023	-0.08
P34932	Heat shock 70 kDa protein 4 OS=Homo sapiens GN=HSPA4 PE=1 SV=4	HSPA4	12.38	12.07	12.5	10.09	10.29	17	2.13	11.4658	5.53	0.00078	0.0023	-0.08
Q15643	Thyroid receptor-interacting protein 11 OS=Homo sapiens GN=TRIP11 PE=1 SV=3	TRIP11	4.41	5.3	5.72	0	2.04	1	4.12	3.495	5.53	0.00078	0.0023	-0.08
Q9UBB4	Ataxin-10 OS=Homo sapiens GN=ATXN10 PE=1 SV=1	ATXN10	4.75	4.4	4.84	0	1.93	2	3.7	3.18555	5.52	0.00078	0.0023	-0.08
P12814	Alpha-actinin-1 OS=Homo sapiens GN=ACTN1 PE=1 SV=2	ACTN1	13.29	11.96	12.52	9.73	10.02	17	2.72	11.5021	5.52	0.00079	0.0023	-0.09
A8MSI8	LYR motif-containing protein 9 OS=Homo sapiens GN=LYRM9 PE=3 SV=2	LYRM9	4.06	5.42	3.74	0	1.13	1	3.84	2.87027	5.52	0.00079	0.0023	-0.09
Q9HD45	Transmembrane 9 superfamily member 3 OS=Homo sapiens GN=TM9SF3 PE=1 SV=2	TM9SF3	7.82	8.08	8.8	4.88	5.94	1	2.82	7.10352	5.52	0.00079	0.0023	-0.09
P21291	Cysteine and glycine-rich protein 1 OS=Homo sapiens GN=CSRP1 PE=1 SV=3	CSRP1	10.06	9.72	10.77	7.38	8.02	3	2.49	9.1893	5.52	0.00079	0.0023	-0.09
Q16891	MICOS complex subunit MIC60 OS=Homo sapiens GN=IMMT PE=1 SV=1	IMMT	10.8	11.03	10.42	8.62	8.77	9	2.05	9.92875	5.52	0.00079	0.0023	-0.09
P33992	DNA replication licensing factor MCM5 OS=Homo sapiens GN=MCM5 PE=1 SV=5	MCM5	9.54	9.36	9.5	7.7	7.12	4	2.06	8.64215	5.51	0.00079	0.0023	-0.09
Q99436	Proteasome subunit beta type-7 OS=Homo sapiens GN=PSMB7 PE=1 SV=1	PSMB7	7.86	8.27	8.22	4.87	6.06	2	2.66	7.05466	5.51	0.00079	0.0023	-0.09
Q7L2H7	Eukaryotic translation initiation factor 3 subunit M OS=Homo sapiens GN=EIF3M PE=1 SV=1	EIF3M	8.93	7.7	7.73	5.28	5.4	2	2.78	7.00836	5.51	0.00079	0.0023	-0.09
Q9UHB9	Signal recognition particle subunit SRP68 OS=Homo sapiens GN=SRP68 PE=1 SV=2	SRP68	10.01	10.07	10.74	6.92	8.18	7	2.72	9.18371	5.51	0.00079	0.0023	-0.1
Q12797	Aspartyl/asparaginyl beta-hydroxylase OS=Homo sapiens GN=ASPH PE=1 SV=3	ASPH	9.74	9.22	9.74	7.06	7.68	5	2.2	8.68946	5.51	0.00079	0.0023	-0.1
Q9Y6D6	Brefeldin A-inhibited guanine nucleotide-exchange protein 1 OS=Homo sapiens GN=ARFGEF1 PE=1 SV=2	ARFGEF1	6.21	7	6.96	3.16	4.42	1	2.93	5.54941	5.51	0.0008	0.0023	-0.1
Q9UI30	Multifunctional methyltransferase subunit TRM112-like protein OS=Homo sapiens GN=TRMT112 PE=1 SV=1	TRMT112	6.39	6.74	7.14	4.5	4.4	2	2.31	5.83432	5.51	0.0008	0.0023	-0.1
P04844	Dolichyl-diphosphooligosaccharide--protein glycosyltransferase subunit 2 OS=Homo sapiens GN=RPN2 PE=1 SV=3	RPN2	9.69	8.29	8.59	5.8	6.22	3	2.85	7.71874	5.51	0.0008	0.0023	-0.1
O75396	Vesicle-trafficking protein SEC22b OS=Homo sapiens GN=SEC22B PE=1 SV=4	SEC22B	8.65	9.75	9.78	6.15	7.01	4	2.81	8.26919	5.51	0.0008	0.0023	-0.1
P42357	Histidine ammonia-lyase OS=Homo sapiens GN=HAL PE=1 SV=1	HAL	7.46	6.74	7.6	5	3.81	2	2.86	6.12212	5.5	0.00081	0.0023	-0.11
Q9UGI8	Testin OS=Homo sapiens GN=TES PE=1 SV=1	TES	8.75	8.74	8.78	6.91	6.54	3	2.03	7.94187	5.5	0.00081	0.0023	-0.11
Q16718	NADH dehydrogenase [ubiquinone] 1 alpha subcomplex subunit 5 OS=Homo sapiens GN=NDUFA5 PE=1 SV=3	NDUFA5	8.4	10.23	9.71	4.34	6.28	3	4.14	7.79089	5.54	0.00082	0.0023	-0.12
P06576	ATP synthase subunit beta, mitochondrial OS=Homo sapiens GN=ATP5B PE=1 SV=3	ATP5B	13.84	13.55	13.41	11.36	11.25	19	2.3	12.6815	5.49	0.00081	0.0023	-0.12
P40121	Macrophage-capping protein OS=Homo sapiens GN=CAPG PE=1 SV=2	CAPG	10.24	10.22	9.97	8.39	7.81	5	2.05	9.32647	5.49	0.00082	0.0023	-0.12
O00217	NADH dehydrogenase [ubiquinone] iron-sulfur protein 8, mitochondrial OS=Homo sapiens GN=NDUFS8 PE=1 SV=1	NDUFS8	8.78	9.61	9.31	7.17	6.34	2	2.47	8.24202	5.49	0.00082	0.0023	-0.12
Q9Y496	Kinesin-like protein KIF3A OS=Homo sapiens GN=KIF3A PE=1 SV=4	KIF3A	5.09	4.59	4.64	2.17	2.17	1	2.6	3.73135	5.49	0.00082	0.0023	-0.13
P63244	Receptor of activated protein C kinase 1 OS=Homo sapiens GN=RACK1 PE=1 SV=3	RACK1	12.65	11.73	11.71	9.79	9.23	8	2.52	11.022	5.48	0.00082	0.0023	-0.13
O43252	Bifunctional 3-phosphoadenosine 5-phosphosulfate synthase 1 OS=Homo sapiens GN=PAPSS1 PE=1 SV=2	PAPSS1	8.34	7.5	8.34	5.53	5.74	2	2.43	7.08854	5.48	0.00082	0.0023	-0.13
P50552	Vasodilator-stimulated phosphoprotein OS=Homo sapiens GN=VASP PE=1 SV=3	VASP	6.22	5.71	6.4	2.25	3.74	2	3.11	4.8637	5.48	0.00082	0.0023	-0.14
P51114	Fragile X mental retardation syndrome-related protein 1 OS=Homo sapiens GN=FXR1 PE=1 SV=3	FXR1	9.5	8.56	8.29	6.34	5.91	3	2.66	7.72011	5.48	0.00083	0.0023	-0.14
Q9UBL3	Set1/Ash2 histone methyltransferase complex subunit ASH2 OS=Homo sapiens GN=ASH2L PE=1 SV=1	ASH2L	7.39	6.78	6.76	1.53	4.1	1	4.16	5.31141	5.52	0.00084	0.0023	-0.14
Q9Y4C2	TRPM8 channel-associated factor 1 OS=Homo sapiens GN=TCAF1 PE=1 SV=3	TCAF1	6.28	7.1	7.3	4.41	4.37	1	2.51	5.89315	5.47	0.00083	0.0023	-0.14
Q13813	Spectrin alpha chain, non-erythrocytic 1 OS=Homo sapiens GN=SPTAN1 PE=1 SV=3	SPTAN1	11.69	11.81	11.79	9.95	9.53	26	2.02	10.9541	5.47	0.00083	0.0023	-0.14
Q96AY3	Peptidyl-prolyl cis-trans isomerase FKBP10 OS=Homo sapiens GN=FKBP10 PE=1 SV=1	FKBP10	9.23	7.78	8.48	5.82	5.6	2	2.79	7.38157	5.47	0.00083	0.0023	-0.14
P31946	14-3-3 protein beta/alpha OS=Homo sapiens GN=YWHAB PE=1 SV=3	YWHAB	9.39	8.32	8.77	4.88	6.41	3	3.18	7.55334	5.47	0.00083	0.0023	-0.15
P02649	Apolipoprotein E OS=Homo sapiens GN=APOE PE=1 SV=1	APOE	9.94	6.25	7.46	2.58	0	1	6.6	5.24837	5.58	0.00086	0.0024	-0.15
O00116	Alkyldihydroxyacetonephosphate synthase, peroxisomal OS=Homo sapiens GN=AGPS PE=1 SV=1	AGPS	10.29	11.97	11.32	8.48	7.94	6	2.98	9.99913	5.47	0.00083	0.0023	-0.15
P49588	Alanine--tRNA ligase, cytoplasmic OS=Homo sapiens GN=AARS PE=1 SV=2	AARS	11.24	10.38	10.67	8.71	8.37	12	2.22	9.87168	5.47	0.00083	0.0023	-0.15
P22695	Cytochrome b-c1 complex subunit 2, mitochondrial OS=Homo sapiens GN=UQCRC2 PE=1 SV=3	UQCRC2	11.12	11.3	11.3	9.45	9.14	8	1.95	10.4608	5.47	0.00084	0.0023	-0.15
O75083	WD repeat-containing protein 1 OS=Homo sapiens GN=WDR1 PE=1 SV=4	WDR1	11.48	11.55	11.75	9.76	9.42	6	2.01	10.7909	5.46	0.00084	0.0023	-0.15
Q9Y2I8	WD repeat-containing protein 37 OS=Homo sapiens GN=WDR37 PE=1 SV=2	WDR37	5.55	5.82	5.77	3.54	3.24	1	2.32	4.78543	5.46	0.00084	0.0023	-0.15
P46778	60S ribosomal protein L21 OS=Homo sapiens GN=RPL21 PE=1 SV=2	RPL21	12.5	11.7	11.86	8.8	9.91	5	2.66	10.9531	5.46	0.00084	0.0023	-0.15
P49257	Protein ERGIC-53 OS=Homo sapiens GN=LMAN1 PE=1 SV=2	LMAN1	11.05	13.63	13.36	8.31	8.52	12	4.26	10.9742	5.51	0.00086	0.0024	-0.16
P50395	Rab GDP dissociation inhibitor beta OS=Homo sapiens GN=GDI2 PE=1 SV=2	GDI2	9.84	10.19	10.36	7.76	8.31	6	2.1	9.28977	5.45	0.00085	0.0024	-0.16
Q86VP6	Cullin-associated NEDD8-dissociated protein 1 OS=Homo sapiens GN=CAND1 PE=1 SV=2	CAND1	12.32	12.37	12.27	10.45	10.07	15	2.07	11.4963	5.45	0.00085	0.0024	-0.17
O43447	Peptidyl-prolyl cis-trans isomerase H OS=Homo sapiens GN=PPIH PE=1 SV=1	PPIH	6.51	5.89	5.92	2.03	3.69	1	3.24	4.80742	5.44	0.00085	0.0024	-0.17
P08579	U2 small nuclear ribonucleoprotein B OS=Homo sapiens GN=SNRPB2 PE=1 SV=1	SNRPB2	6.54	7.17	6.85	4.67	4.64	1	2.2	5.97597	5.44	0.00086	0.0024	-0.17
Q96FQ6	Protein S100-A16 OS=Homo sapiens GN=S100A16 PE=1 SV=1	S100A16	9.54	8.94	9.88	5.14	7.03	3	3.37	8.10869	5.45	0.00086	0.0024	-0.18
Q2TAY7	WD40 repeat-containing protein SMU1 OS=Homo sapiens GN=SMU1 PE=1 SV=2	SMU1	9.38	10.04	9.93	7.87	7.26	2	2.21	8.89614	5.44	0.00086	0.0024	-0.18
P50416	Carnitine O-palmitoyltransferase 1, liver isoform OS=Homo sapiens GN=CPT1A PE=1 SV=2	CPT1A	9.69	8.7	8.51	6.59	5.99	5	2.68	7.89732	5.44	0.00086	0.0024	-0.18
P53367	Arfaptin-1 OS=Homo sapiens GN=ARFIP1 PE=1 SV=2	ARFIP1	7.51	7.22	7.18	5.34	5.02	2	2.12	6.45526	5.44	0.00086	0.0024	-0.18
P51665	26S proteasome non-ATPase regulatory subunit 7 OS=Homo sapiens GN=PSMD7 PE=1 SV=2	PSMD7	8.82	7.9	8.72	5.29	6.25	2	2.71	7.39579	5.44	0.00086	0.0024	-0.18
P27797	Calreticulin OS=Homo sapiens GN=CALR PE=1 SV=1	CALR	12.85	12.67	14.45	8.63	10.2	12	3.91	11.7565	5.49	0.00087	0.0024	-0.18
Q13011	Delta(3,5)-Delta(2,4)-dienoyl-CoA isomerase, mitochondrial OS=Homo sapiens GN=ECH1 PE=1 SV=2	ECH1	9.49	11.17	11.3	6.56	7.63	3	3.56	9.22933	5.48	0.00087	0.0024	-0.18
Q96GC5	39S ribosomal protein L48, mitochondrial OS=Homo sapiens GN=MRPL48 PE=1 SV=2	MRPL48	6.86	8	7.77	5.11	4.79	1	2.6	6.50906	5.43	0.00086	0.0024	-0.18
P61758	Prefoldin subunit 3 OS=Homo sapiens GN=VBP1 PE=1 SV=3	VBP1	10.39	9.24	9.76	5.32	7.24	2	3.52	8.38996	5.48	0.00088	0.0024	-0.19
P63241	Eukaryotic translation initiation factor 5A-1 OS=Homo sapiens GN=EIF5A PE=1 SV=2	EIF5A	11.4	9.63	10.24	7.19	7.6	3	3.02	9.21229	5.43	0.00087	0.0024	-0.19
Q9NVJ2	ADP-ribosylation factor-like protein 8B OS=Homo sapiens GN=ARL8B PE=1 SV=1	ARL8B	6.88	7.24	8.73	2.98	4.5	1	3.88	6.06506	5.48	0.00088	0.0024	-0.19
P62917	60S ribosomal protein L8 OS=Homo sapiens GN=RPL8 PE=1 SV=2	RPL8	11.23	10.59	10.7	8.14	8.95	3	2.29	9.92116	5.43	0.00087	0.0024	-0.19
Q9H9P8	L-2-hydroxyglutarate dehydrogenase, mitochondrial OS=Homo sapiens GN=L2HGDH PE=1 SV=3	L2HGDH	7.67	8.44	8.47	5.86	5.84	4	2.34	7.25583	5.43	0.00087	0.0024	-0.19
Q8NFW8	N-acylneuraminate cytidylyltransferase OS=Homo sapiens GN=CMAS PE=1 SV=2	CMAS	7.44	7.18	6.48	4.7	4.54	1	2.42	6.0692	5.43	0.00087	0.0024	-0.19
Q7Z434	Mitochondrial antiviral-signaling protein OS=Homo sapiens GN=MAVS PE=1 SV=2	MAVS	5.22	5.5	5.37	0	2.51	1	4.11	3.71899	5.43	0.00087	0.0024	-0.19
Q13131	5-AMP-activated protein kinase catalytic subunit alpha-1 OS=Homo sapiens GN=PRKAA1 PE=1 SV=4	PRKAA1	5.95	5.7	6.05	3.47	3.78	1	2.27	4.99164	5.42	0.00087	0.0024	-0.19
P36551	Oxygen-dependent coproporphyrinogen-III oxidase, mitochondrial OS=Homo sapiens GN=CPOX PE=1 SV=3	CPOX	6.66	6.56	4.51	2.08	1.79	1	3.97	4.31906	5.42	0.00088	0.0024	-0.2
Q9UHY1	Nuclear receptor-binding protein OS=Homo sapiens GN=NRBP1 PE=1 SV=1	NRBP1	7.36	6.76	7.36	4.97	4.92	1	2.21	6.27544	5.42	0.00088	0.0024	-0.2
P56545	C-terminal-binding protein 2 OS=Homo sapiens GN=CTBP2 PE=1 SV=1	CTBP2	7.16	7.04	7.83	2.25	4.62	1	3.91	5.77983	5.46	0.0009	0.0024	-0.2
Q9Y3A5	Ribosome maturation protein SBDS OS=Homo sapiens GN=SBDS PE=1 SV=4	SBDS	10.16	9.63	10.16	8.11	7.78	5	2.04	9.16814	5.41	0.00088	0.0024	-0.21
Q9BX40	Protein LSM14 homolog B OS=Homo sapiens GN=LSM14B PE=1 SV=1	LSM14B	5.87	5.52	5.18	2.33	3.21	1	2.75	4.42306	5.41	0.00088	0.0024	-0.21
P63173	60S ribosomal protein L38 OS=Homo sapiens GN=RPL38 PE=1 SV=2	RPL38	9.44	9.67	9.81	7.79	7.67	4	1.91	8.8761	5.41	0.00089	0.0024	-0.21
Q02878	60S ribosomal protein L6 OS=Homo sapiens GN=RPL6 PE=1 SV=3	RPL6	11.86	11.38	11.15	8.95	9.52	10	2.22	10.5708	5.41	0.00089	0.0024	-0.21
Q8TDN6	Ribosome biogenesis protein BRX1 homolog OS=Homo sapiens GN=BRIX1 PE=1 SV=2	BRIX1	7.27	7.14	7.18	5.32	4.87	2	2.1	6.35641	5.41	0.00089	0.0024	-0.21
Q99536	Synaptic vesicle membrane protein VAT-1 homolog OS=Homo sapiens GN=VAT1 PE=1 SV=2	VAT1	10.34	9.21	9.75	7.48	7.32	4	2.37	8.81909	5.4	0.00089	0.0024	-0.22
P30050	60S ribosomal protein L12 OS=Homo sapiens GN=RPL12 PE=1 SV=1	RPL12	11.07	10.19	10.29	8.2	8.38	5	2.22	9.62684	5.4	0.00089	0.0024	-0.22
P06744	Glucose-6-phosphate isomerase OS=Homo sapiens GN=GPI PE=1 SV=4	GPI	11.29	9.91	10.67	7.1	8.24	6	2.95	9.44407	5.4	0.0009	0.0024	-0.22
Q8N6H7	ADP-ribosylation factor GTPase-activating protein 2 OS=Homo sapiens GN=ARFGAP2 PE=1 SV=1	ARFGAP2	8.28	8.48	8.43	6.54	5.89	3	2.18	7.52509	5.4	0.0009	0.0024	-0.22
Q10570	Cleavage and polyadenylation specificity factor subunit 1 OS=Homo sapiens GN=CPSF1 PE=1 SV=2	CPSF1	6.64	6.75	7.21	3.96	4.84	2	2.47	5.88036	5.4	0.0009	0.0024	-0.22
P46779	60S ribosomal protein L28 OS=Homo sapiens GN=RPL28 PE=1 SV=3	RPL28	10.84	10.55	10.76	8.89	8.78	3	1.88	9.96217	5.4	0.0009	0.0024	-0.22
P30533	Alpha-2-macroglobulin receptor-associated protein OS=Homo sapiens GN=LRPAP1 PE=1 SV=1	LRPAP1	7.42	8.41	8.32	5.64	5.54	2	2.46	7.06591	5.4	0.0009	0.0024	-0.22
O60826	Coiled-coil domain-containing protein 22 OS=Homo sapiens GN=CCDC22 PE=1 SV=1	CCDC22	8.45	8.39	8.23	6.5	5.8	3	2.21	7.4714	5.4	0.0009	0.0024	-0.23
P46783	40S ribosomal protein S10 OS=Homo sapiens GN=RPS10 PE=1 SV=1	RPS10	9.39	8.59	8.4	6.49	6.33	3	2.38	7.83914	5.39	0.00091	0.0024	-0.23
P51148	Ras-related protein Rab-5C OS=Homo sapiens GN=RAB5C PE=1 SV=2	RAB5C	10.71	10.06	11.1	8.3	8.39	6	2.28	9.71111	5.38	0.00091	0.0024	-0.24
Q16204	Coiled-coil domain-containing protein 6 OS=Homo sapiens GN=CCDC6 PE=1 SV=2	CCDC6	6.75	6.07	6.66	0.74	3.5	2	4.37	4.74607	5.43	0.00093	0.0025	-0.24
Q66K74	Microtubule-associated protein 1S OS=Homo sapiens GN=MAP1S PE=1 SV=2	MAP1S	7.26	6.79	7.25	5.02	4.93	1	2.13	6.25054	5.38	0.00091	0.0024	-0.24
P46060	Ran GTPase-activating protein 1 OS=Homo sapiens GN=RANGAP1 PE=1 SV=1	RANGAP1	6.85	6.15	6.33	1.94	3.95	2	3.5	5.04274	5.38	0.00092	0.0024	-0.24
P26368	Splicing factor U2AF 65 kDa subunit OS=Homo sapiens GN=U2AF2 PE=1 SV=4	U2AF2	9.42	10.49	10	7.8	7.52	3	2.31	9.04517	5.38	0.00092	0.0024	-0.25
Q53GL7	Poly [ADP-ribose] polymerase 10 OS=Homo sapiens GN=PARP10 PE=1 SV=2	PARP10	6.08	5.01	5.79	2.33	3.11	1	2.9	4.46491	5.37	0.00092	0.0025	-0.25
P38117	Electron transfer flavoprotein subunit beta OS=Homo sapiens GN=ETFB PE=1 SV=3	ETFB	10.68	11.55	12.33	7.87	8.92	7	3.13	10.2693	5.38	0.00093	0.0025	-0.25
Q13409	Cytoplasmic dynein 1 intermediate chain 2 OS=Homo sapiens GN=DYNC1I2 PE=1 SV=3	DYNC1I2	10.62	9.92	9.84	8.16	7.39	6	2.35	9.18532	5.37	0.00093	0.0025	-0.25
P62495	Eukaryotic peptide chain release factor subunit 1 OS=Homo sapiens GN=ETF1 PE=1 SV=3	ETF1	9.27	9.45	9.42	7.66	7.15	3	1.98	8.59099	5.36	0.00093	0.0025	-0.26
Q3LXA3	Triokinase/FMN cyclase OS=Homo sapiens GN=TKFC PE=1 SV=2	TKFC	7.64	7.95	8.23	5.33	5.97	2	2.29	7.02335	5.36	0.00093	0.0025	-0.26
P39748	Flap endonuclease 1 OS=Homo sapiens GN=FEN1 PE=1 SV=1	FEN1	8.89	8.25	8.5	6.37	6.46	3	2.13	7.6968	5.36	0.00094	0.0025	-0.27
P61981	14-3-3 protein gamma OS=Homo sapiens GN=YWHAG PE=1 SV=2	YWHAG	10.93	10.45	10.1	8.47	8.29	5	2.11	9.64948	5.36	0.00094	0.0025	-0.27
Q15286	Ras-related protein Rab-35 OS=Homo sapiens GN=RAB35 PE=1 SV=1	RAB35	7.17	7.22	7.77	5.36	4.91	2	2.25	6.48459	5.36	0.00094	0.0025	-0.27
Q9UKG9	Peroxisomal carnitine O-octanoyltransferase OS=Homo sapiens GN=CROT PE=1 SV=2	CROT	7.55	10.16	9.23	5.14	4.76	1	4.03	7.36858	5.4	0.00096	0.0025	-0.27
P32119	Peroxiredoxin-2 OS=Homo sapiens GN=PRDX2 PE=1 SV=5	PRDX2	12.35	12.91	13.25	9.21	10.61	6	2.93	11.6696	5.36	0.00094	0.0025	-0.27
Q15459	Splicing factor 3A subunit 1 OS=Homo sapiens GN=SF3A1 PE=1 SV=1	SF3A1	6.69	7.2	7.44	5.02	4.63	2	2.29	6.19538	5.36	0.00094	0.0025	-0.27
O75934	Pre-mRNA-splicing factor SPF27 OS=Homo sapiens GN=BCAS2 PE=1 SV=1	BCAS2	8.54	9.55	9.23	6.84	6.74	4	2.32	8.18023	5.36	0.00094	0.0025	-0.27
Q9NTK5	Obg-like ATPase 1 OS=Homo sapiens GN=OLA1 PE=1 SV=2	OLA1	11.65	10.93	11.18	9.27	9.04	9	2.09	10.4147	5.35	0.00095	0.0025	-0.27
Q13177	Serine/threonine-protein kinase PAK 2 OS=Homo sapiens GN=PAK2 PE=1 SV=3	PAK2	7.59	6.63	7.72	4.73	4.87	2	2.52	6.30678	5.35	0.00095	0.0025	-0.28
Q9Y6W5	Wiskott-Aldrich syndrome protein family member 2 OS=Homo sapiens GN=WASF2 PE=1 SV=3	WASF2	5.9	4.96	5.51	2.08	3.02	1	2.9	4.29511	5.35	0.00095	0.0025	-0.28
P46934	E3 ubiquitin-protein ligase NEDD4 OS=Homo sapiens GN=NEDD4 PE=1 SV=4	NEDD4	9.15	7.45	7.81	5.18	5	3	3.05	6.91728	5.35	0.00095	0.0025	-0.28
Q14247	Src substrate cortactin OS=Homo sapiens GN=CTTN PE=1 SV=2	CTTN	11.39	10.55	10.2	8.48	8.02	10	2.46	9.72864	5.35	0.00095	0.0025	-0.28
Q9BUQ8	Probable ATP-dependent RNA helicase DDX23 OS=Homo sapiens GN=DDX23 PE=1 SV=3	DDX23	8.88	10.2	9.83	7.06	7.14	5	2.53	8.62303	5.34	0.00096	0.0025	-0.28
P99999	Cytochrome c OS=Homo sapiens GN=CYCS PE=1 SV=2	CYCS	10.15	9.34	9.33	7.46	7.39	2	2.19	8.73386	5.34	0.00096	0.0025	-0.29
P62826	GTP-binding nuclear protein Ran OS=Homo sapiens GN=RAN PE=1 SV=3	RAN	12.78	11.57	12.34	9.57	9.85	8	2.52	11.2223	5.34	0.00096	0.0025	-0.29
Q96F44	E3 ubiquitin-protein ligase TRIM11 OS=Homo sapiens GN=TRIM11 PE=1 SV=2	TRIM11	2.95	3.63	3.78	0	0.8	1	3.05	2.23193	5.33	0.00097	0.0025	-0.29
Q9HAU5	Regulator of nonsense transcripts 2 OS=Homo sapiens GN=UPF2 PE=1 SV=1	UPF2	5.11	5.52	5.55	2.03	3.14	1	2.81	4.27088	5.33	0.00097	0.0025	-0.29
Q969G5	Protein kinase C delta-binding protein OS=Homo sapiens GN=PRKCDBP PE=1 SV=3	PRKCDBP	7.76	5.81	5.95	3.18	2.73	1	3.55	5.08682	5.33	0.00097	0.0025	-0.3
Q9UNM6	26S proteasome non-ATPase regulatory subunit 13 OS=Homo sapiens GN=PSMD13 PE=1 SV=2	PSMD13	10.75	10.52	10.69	8.96	8.48	7	1.93	9.87885	5.33	0.00097	0.0025	-0.3
Q9Y315	Deoxyribose-phosphate aldolase OS=Homo sapiens GN=DERA PE=1 SV=2	DERA	4.54	5.16	5.19	2.08	2.54	1	2.65	3.90256	5.33	0.00097	0.0025	-0.3
P02786	Transferrin receptor protein 1 OS=Homo sapiens GN=TFRC PE=1 SV=2	TFRC	9.92	9.11	8.79	6.85	6.93	6	2.39	8.32082	5.33	0.00097	0.0025	-0.3
Q9H0B6	Kinesin light chain 2 OS=Homo sapiens GN=KLC2 PE=1 SV=1	KLC2	6.71	6.08	5.99	3.88	4.01	2	2.31	5.33484	5.33	0.00097	0.0025	-0.3
P09914	Interferon-induced protein with tetratricopeptide repeats 1 OS=Homo sapiens GN=IFIT1 PE=1 SV=2	IFIT1	8.82	9.52	8.06	6.31	5.26	5	3.01	7.59436	5.33	0.00097	0.0025	-0.3
P27635	60S ribosomal protein L10 OS=Homo sapiens GN=RPL10 PE=1 SV=4	RPL10	11.3	10.1	10.42	7.9	8.37	4	2.47	9.61822	5.32	0.00098	0.0025	-0.31
O75909	Cyclin-K OS=Homo sapiens GN=CCNK PE=1 SV=2	CCNK	6.95	7.1	6.85	5.11	4.36	1	2.23	6.07477	5.32	0.00098	0.0025	-0.31
P23193	Transcription elongation factor A protein 1 OS=Homo sapiens GN=TCEA1 PE=1 SV=2	TCEA1	8.51	7.76	7.64	5.75	5.51	2	2.34	7.0333	5.32	0.00098	0.0025	-0.31
Q5VU43	Myomegalin OS=Homo sapiens GN=PDE4DIP PE=1 SV=1	PDE4DIP	4.56	5.62	5.22	1.94	2.58	1	2.88	3.98383	5.32	0.00098	0.0025	-0.31
O60664	Perilipin-3 OS=Homo sapiens GN=PLIN3 PE=1 SV=3	PLIN3	6.84	7.43	7.76	4.16	5.2	1	2.67	6.27545	5.32	0.00098	0.0025	-0.31
P08253	72 kDa type IV collagenase OS=Homo sapiens GN=MMP2 PE=1 SV=2	MMP2	8.52	7.71	8.28	6.08	5.57	3	2.34	7.23072	5.32	0.00098	0.0025	-0.31
P15311	Ezrin OS=Homo sapiens GN=EZR PE=1 SV=4	EZR	12.59	11.97	11.63	9.91	9.56	15	2.32	11.131	5.32	0.00099	0.0025	-0.32
Q9P265	Disco-interacting protein 2 homolog B OS=Homo sapiens GN=DIP2B PE=1 SV=3	DIP2B	6.86	6.01	6.31	2.82	4.15	1	2.91	5.2301	5.31	0.00099	0.0025	-0.32
Q6NZI2	Polymerase I and transcript release factor OS=Homo sapiens GN=PTRF PE=1 SV=1	PTRF	10.94	9.19	9.07	6.7	5.83	5	3.47	8.34634	5.35	0.001	0.0026	-0.33
Q15631	Translin OS=Homo sapiens GN=TSN PE=1 SV=1	TSN	7.09	6.73	7.6	4.44	5.04	1	2.4	6.18218	5.31	0.001	0.0025	-0.33
P50570	Dynamin-2 OS=Homo sapiens GN=DNM2 PE=1 SV=2	DNM2	10.25	9.69	10.91	7.45	8.1	7	2.51	9.27948	5.3	0.001	0.0025	-0.33
O95249	Golgi SNAP receptor complex member 1 OS=Homo sapiens GN=GOSR1 PE=1 SV=1	GOSR1	5.41	6.38	6.44	1.66	3.46	1	3.52	4.67023	5.3	0.001	0.0025	-0.33
P18124	60S ribosomal protein L7 OS=Homo sapiens GN=RPL7 PE=1 SV=1	RPL7	13.12	12.5	12.7	10.21	10.79	13	2.27	11.8642	5.3	0.001	0.0025	-0.33
Q12905	Interleukin enhancer-binding factor 2 OS=Homo sapiens GN=ILF2 PE=1 SV=2	ILF2	10.75	12.31	12.24	7.96	9.1	6	3.24	10.4738	5.31	0.001	0.0026	-0.34
P30044	Peroxiredoxin-5, mitochondrial OS=Homo sapiens GN=PRDX5 PE=1 SV=4	PRDX5	11.71	13.31	12.32	9.75	9.48	6	2.83	11.3133	5.3	0.001	0.0026	-0.34
P49773	Histidine triad nucleotide-binding protein 1 OS=Homo sapiens GN=HINT1 PE=1 SV=2	HINT1	8.46	9.41	9.64	5.05	6.73	2	3.28	7.85836	5.3	0.001	0.0026	-0.34
O75351	Vacuolar protein sorting-associated protein 4B OS=Homo sapiens GN=VPS4B PE=1 SV=2	VPS4B	5.72	5.12	5.88	3.09	3.11	1	2.47	4.58453	5.29	0.001	0.0026	-0.34
P16615	Sarcoplasmic/endoplasmic reticulum calcium ATPase 2 OS=Homo sapiens GN=ATP2A2 PE=1 SV=1	ATP2A2	10.58	9.71	9.53	7.82	7.19	6	2.43	8.96609	5.29	0.001	0.0026	-0.34
P09104	Gamma-enolase OS=Homo sapiens GN=ENO2 PE=1 SV=3	ENO2	7.27	4.34	5.18	0	1.36	1	4.92	3.6285	5.33	0.001	0.0026	-0.34
Q4KMP7	TBC1 domain family member 10B OS=Homo sapiens GN=TBC1D10B PE=1 SV=3	TBC1D10B	6.19	5.37	5.54	3.27	3.21	1	2.46	4.71546	5.28	0.001	0.0026	-0.35
O75915	PRA1 family protein 3 OS=Homo sapiens GN=ARL6IP5 PE=1 SV=1	ARL6IP5	9.38	8.7	8.36	6.68	5.93	2	2.51	7.81019	5.28	0.001	0.0026	-0.35
Q14980	Nuclear mitotic apparatus protein 1 OS=Homo sapiens GN=NUMA1 PE=1 SV=2	NUMA1	12.43	12.85	12.29	10.57	10.14	40	2.17	11.6576	5.28	0.001	0.0026	-0.36
Q8TCS8	Polyribonucleotide nucleotidyltransferase 1, mitochondrial OS=Homo sapiens GN=PNPT1 PE=1 SV=2	PNPT1	9.05	10.42	9.12	7.06	6.3	4	2.85	8.39118	5.28	0.001	0.0026	-0.36
Q14444	Caprin-1 OS=Homo sapiens GN=CAPRIN1 PE=1 SV=2	CAPRIN1	8.69	8.03	8.36	5.84	6.41	2	2.24	7.46451	5.27	0.001	0.0026	-0.37
P14406	Cytochrome c oxidase subunit 7A2, mitochondrial OS=Homo sapiens GN=COX7A2 PE=1 SV=1	COX7A2	5.46	6.27	5.94	2.33	3.61	1	2.92	4.72121	5.27	0.001	0.0026	-0.37
P67936	Tropomyosin alpha-4 chain OS=Homo sapiens GN=TPM4 PE=1 SV=3	TPM4	10.97	9.64	9.67	6.86	7.68	5	2.83	8.96543	5.27	0.001	0.0026	-0.37
O43324	Eukaryotic translation elongation factor 1 epsilon-1 OS=Homo sapiens GN=EEF1E1 PE=1 SV=1	EEF1E1	6.89	7.9	6.99	5.01	4.52	1	2.5	6.2627	5.27	0.001	0.0026	-0.37
Q01105	Protein SET OS=Homo sapiens GN=SET PE=1 SV=3	SET	4.39	3.98	4.15	1.78	1.44	1	2.57	3.14651	5.27	0.001	0.0026	-0.37
Q86SF2	N-acetylgalactosaminyltransferase 7 OS=Homo sapiens GN=GALNT7 PE=1 SV=1	GALNT7	6.13	6.06	6.19	4.21	3.69	1	2.18	5.25523	5.26	0.001	0.0026	-0.37
Q96ME7	Zinc finger protein 512 OS=Homo sapiens GN=ZNF512 PE=1 SV=2	ZNF512	3.33	3.95	4.02	0	1.22	1	3.15	2.50311	5.26	0.001	0.0026	-0.37
Q13057	Bifunctional coenzyme A synthase OS=Homo sapiens GN=COASY PE=1 SV=4	COASY	8.38	8.66	9.06	6.76	6.34	2	2.15	7.84049	5.26	0.001	0.0026	-0.37
P61254	60S ribosomal protein L26 OS=Homo sapiens GN=RPL26 PE=1 SV=1	RPL26	9.18	9.17	8.97	7.34	7.12	1	1.88	8.35683	5.26	0.001	0.0026	-0.38
Q9H6S3	Epidermal growth factor receptor kinase substrate 8-like protein 2 OS=Homo sapiens GN=EPS8L2 PE=1 SV=2	EPS8L2	7.56	7.41	8.05	5.35	5.66	2	2.17	6.80553	5.26	0.0011	0.0026	-0.38
Q12788	Transducin beta-like protein 3 OS=Homo sapiens GN=TBL3 PE=1 SV=2	TBL3	4.01	4.2	3.54	0	1.4	1	3.22	2.62784	5.25	0.0011	0.0026	-0.38
P39656	Dolichyl-diphosphooligosaccharide--protein glycosyltransferase 48 kDa subunit OS=Homo sapiens GN=DDOST PE=1 SV=4	DDOST	10.76	10.52	10.7	8.99	8.54	5	1.89	9.90222	5.25	0.0011	0.0026	-0.39
Q6Y7W6	PERQ amino acid-rich with GYF domain-containing protein 2 OS=Homo sapiens GN=GIGYF2 PE=1 SV=1	GIGYF2	6.26	6.07	6.12	4.16	3.99	2	2.08	5.31796	5.25	0.0011	0.0026	-0.39
P61604	10 kDa heat shock protein, mitochondrial OS=Homo sapiens GN=HSPE1 PE=1 SV=2	HSPE1	11.64	13.55	13.07	9.46	9.71	9	3.17	11.4859	5.25	0.0011	0.0026	-0.39
Q92945	Far upstream element-binding protein 2 OS=Homo sapiens GN=KHSRP PE=1 SV=4	KHSRP	11.75	12.91	13.69	9.28	9.86	12	3.21	11.4967	5.25	0.0011	0.0026	-0.39
Q9UG63	ATP-binding cassette sub-family F member 2 OS=Homo sapiens GN=ABCF2 PE=1 SV=2	ABCF2	8.27	7.61	8.4	3.8	5.75	1	3.32	6.76841	5.25	0.0011	0.0026	-0.39
Q9UBQ5	Eukaryotic translation initiation factor 3 subunit K OS=Homo sapiens GN=EIF3K PE=1 SV=1	EIF3K	5.89	5.58	5.29	3.36	3.09	1	2.36	4.64284	5.24	0.0011	0.0026	-0.4
Q9Y2W1	Thyroid hormone receptor-associated protein 3 OS=Homo sapiens GN=THRAP3 PE=1 SV=2	THRAP3	6.26	7.3	7.4	4.01	4.65	2	2.66	5.92444	5.24	0.0011	0.0026	-0.4
Q8WXI4	Acyl-coenzyme A thioesterase 11 OS=Homo sapiens GN=ACOT11 PE=1 SV=1	ACOT11	3.73	2.85	3.19	0	0.6	1	2.95	2.07351	5.24	0.0011	0.0026	-0.4
P56385	ATP synthase subunit e, mitochondrial OS=Homo sapiens GN=ATP5I PE=1 SV=2	ATP5I	7.3	6.89	6.08	1.59	3.95	1	3.99	5.16233	5.28	0.0011	0.0027	-0.4
Q99829	Copine-1 OS=Homo sapiens GN=CPNE1 PE=1 SV=1	CPNE1	9.44	9.43	9.48	7.78	7.44	3	1.84	8.71341	5.23	0.0011	0.0027	-0.41
O43264	Centromere/kinetochore protein zw10 homolog OS=Homo sapiens GN=ZW10 PE=1 SV=3	ZW10	7.53	8.12	8.28	5.86	5.7	2	2.2	7.09954	5.23	0.0011	0.0027	-0.41
P47897	Glutamine--tRNA ligase OS=Homo sapiens GN=QARS PE=1 SV=1	QARS	11.03	11.78	11.36	9.48	9.1	10	2.1	10.5493	5.23	0.0011	0.0027	-0.41
Q92973	Transportin-1 OS=Homo sapiens GN=TNPO1 PE=1 SV=2	TNPO1	9.12	9.22	9.24	7.52	6.96	4	1.95	8.41225	5.23	0.0011	0.0027	-0.41
P12236	ADP/ATP translocase 3 OS=Homo sapiens GN=SLC25A6 PE=1 SV=4	SLC25A6	6.56	7.18	7.5	3.91	4.96	1	2.65	6.01989	5.23	0.0011	0.0027	-0.41
P49247	Ribose-5-phosphate isomerase OS=Homo sapiens GN=RPIA PE=1 SV=3	RPIA	5.77	7.16	6.61	3.89	3.78	1	2.68	5.44208	5.22	0.0011	0.0027	-0.42
O75369	Filamin-B OS=Homo sapiens GN=FLNB PE=1 SV=2	FLNB	13.47	14.25	13.87	11.44	11.56	36	2.36	12.9169	5.22	0.0011	0.0027	-0.42
Q08378	Golgin subfamily A member 3 OS=Homo sapiens GN=GOLGA3 PE=1 SV=2	GOLGA3	6.83	7.2	7.15	5.2	4.24	2	2.34	6.12407	5.22	0.0011	0.0027	-0.43
Q7L2E3	Putative ATP-dependent RNA helicase DHX30 OS=Homo sapiens GN=DHX30 PE=1 SV=1	DHX30	4.72	5.25	5.4	2.29	2.8	1	2.57	4.08965	5.22	0.0011	0.0027	-0.43
Q9UM54	Unconventional myosin-VI OS=Homo sapiens GN=MYO6 PE=1 SV=4	MYO6	10.91	12.27	11.46	9.2	8.81	11	2.54	10.5307	5.22	0.0011	0.0027	-0.43
O94875	Sorbin and SH3 domain-containing protein 2 OS=Homo sapiens GN=SORBS2 PE=1 SV=3	SORBS2	8.77	8.84	8.21	6.69	5.93	1	2.3	7.68728	5.22	0.0011	0.0027	-0.43
Q9BQE3	Tubulin alpha-1C chain OS=Homo sapiens GN=TUBA1C PE=1 SV=1	TUBA1C	6.72	5.4	4.96	0	2.39	1	4.5	3.8949	5.26	0.0011	0.0027	-0.43
P57678	Gem-associated protein 4 OS=Homo sapiens GN=GEMIN4 PE=1 SV=2	GEMIN4	5.17	6.06	6.1	3.44	2.54	1	2.79	4.66255	5.22	0.0011	0.0027	-0.43
Q9BTW9	Tubulin-specific chaperone D OS=Homo sapiens GN=TBCD PE=1 SV=2	TBCD	7.4	7.06	7.93	4.78	5.41	2	2.37	6.5147	5.21	0.0011	0.0027	-0.43
P22059	Oxysterol-binding protein 1 OS=Homo sapiens GN=OSBP PE=1 SV=1	OSBP	8.38	8.35	9	6.05	6.63	2	2.24	7.68237	5.21	0.0011	0.0027	-0.43
Q16795	NADH dehydrogenase [ubiquinone] 1 alpha subcomplex subunit 9, mitochondrial OS=Homo sapiens GN=NDUFA9 PE=1 SV=2	NDUFA9	8.43	9.5	9.36	6.65	6.84	4	2.35	8.15637	5.21	0.0011	0.0027	-0.43
Q86UX7	Fermitin family homolog 3 OS=Homo sapiens GN=FERMT3 PE=1 SV=1	FERMT3	7.39	7.23	7.85	5.51	5.19	3	2.14	6.63342	5.21	0.0011	0.0027	-0.44
P09455	Retinol-binding protein 1 OS=Homo sapiens GN=RBP1 PE=1 SV=2	RBP1	6.92	7.75	8.29	5.13	4.97	2	2.6	6.6132	5.2	0.0011	0.0027	-0.45
P35813	Protein phosphatase 1A OS=Homo sapiens GN=PPM1A PE=1 SV=1	PPM1A	6.17	6.74	7.04	4.28	4.47	1	2.27	5.73993	5.2	0.0011	0.0027	-0.45
P51532	Transcription activator BRG1 OS=Homo sapiens GN=SMARCA4 PE=1 SV=2	SMARCA4	4.97	4.93	5.43	2.17	2.88	2	2.58	4.07653	5.2	0.0011	0.0027	-0.45
Q9NVI7	ATPase family AAA domain-containing protein 3A OS=Homo sapiens GN=ATAD3A PE=1 SV=2	ATAD3A	7.26	6.28	6.83	4.57	4.37	1	2.32	5.86239	5.19	0.0011	0.0027	-0.46
P19404	NADH dehydrogenase [ubiquinone] flavoprotein 2, mitochondrial OS=Homo sapiens GN=NDUFV2 PE=1 SV=2	NDUFV2	7.16	8.99	8.28	0	4.07	1	6.11	5.69747	5.28	0.0012	0.0028	-0.46
Q02218	2-oxoglutarate dehydrogenase, mitochondrial OS=Homo sapiens GN=OGDH PE=1 SV=3	OGDH	9.52	10.75	10.36	8.01	7.59	6	2.41	9.24528	5.19	0.0011	0.0027	-0.46
O75817	Ribonuclease P protein subunit p20 OS=Homo sapiens GN=POP7 PE=1 SV=2	POP7	6.2	6.17	6.52	1.78	3.93	1	3.44	4.91895	5.18	0.0011	0.0027	-0.47
P10606	Cytochrome c oxidase subunit 5B, mitochondrial OS=Homo sapiens GN=COX5B PE=1 SV=2	COX5B	8.35	9.9	9.58	5.83	6.76	1	2.98	8.08333	5.18	0.0011	0.0027	-0.47
Q9H9Q4	Non-homologous end-joining factor 1 OS=Homo sapiens GN=NHEJ1 PE=1 SV=1	NHEJ1	4.48	5.34	5.3	2.21	2.54	1	2.66	3.97397	5.18	0.0011	0.0027	-0.47
Q13217	DnaJ homolog subfamily C member 3 OS=Homo sapiens GN=DNAJC3 PE=1 SV=1	DNAJC3	7.73	7.83	7.7	5.89	4.61	3	2.51	6.75306	5.18	0.0011	0.0027	-0.47
Q99816	Tumor susceptibility gene 101 protein OS=Homo sapiens GN=TSG101 PE=1 SV=2	TSG101	9.52	10.05	10.36	8.1	7.45	4	2.2	9.09514	5.17	0.0012	0.0028	-0.48
P46063	ATP-dependent DNA helicase Q1 OS=Homo sapiens GN=RECQL PE=1 SV=3	RECQL	8.15	6.64	6.82	3.49	4.62	1	3.15	5.9455	5.17	0.0012	0.0028	-0.48
Q9HAV4	Exportin-5 OS=Homo sapiens GN=XPO5 PE=1 SV=1	XPO5	6.78	5.95	5.26	3.27	3.04	1	2.85	4.86042	5.17	0.0012	0.0028	-0.49
Q8TEX9	Importin-4 OS=Homo sapiens GN=IPO4 PE=1 SV=2	IPO4	6.83	6.18	5.85	3.49	4.1	2	2.49	5.2897	5.16	0.0012	0.0028	-0.49
O75436	Vacuolar protein sorting-associated protein 26A OS=Homo sapiens GN=VPS26A PE=1 SV=2	VPS26A	7.4	6.81	7.13	5.05	5.06	2	2.06	6.28755	5.16	0.0012	0.0028	-0.49
Q3MHD2	Protein LSM12 homolog OS=Homo sapiens GN=LSM12 PE=1 SV=2	LSM12	7.09	6.47	7.01	2.44	4.54	1	3.37	5.51031	5.16	0.0012	0.0028	-0.5
Q9NRX2	39S ribosomal protein L17, mitochondrial OS=Homo sapiens GN=MRPL17 PE=1 SV=1	MRPL17	6.21	6.75	6.95	4.57	4.3	1	2.2	5.75532	5.16	0.0012	0.0028	-0.5
P63279	SUMO-conjugating enzyme UBC9 OS=Homo sapiens GN=UBE2I PE=1 SV=1	UBE2I	7.86	7.66	7.98	5.36	6.04	2	2.13	6.98194	5.16	0.0012	0.0028	-0.5
P14923	Junction plakoglobin OS=Homo sapiens GN=JUP PE=1 SV=3	JUP	13.1	12.86	12.69	10.98	10.58	19	2.1	12.0402	5.16	0.0012	0.0028	-0.5
P11387	DNA topoisomerase 1 OS=Homo sapiens GN=TOP1 PE=1 SV=2	TOP1	10.26	9.48	9.36	7.26	7.72	4	2.21	8.81787	5.15	0.0012	0.0028	-0.5
Q9UNL2	Translocon-associated protein subunit gamma OS=Homo sapiens GN=SSR3 PE=1 SV=1	SSR3	6.27	4.88	5.45	2.03	2.93	1	3.05	4.31166	5.15	0.0012	0.0028	-0.5
Q9HB71	Calcyclin-binding protein OS=Homo sapiens GN=CACYBP PE=1 SV=2	CACYBP	10.09	8.56	8.64	6.49	5.86	2	2.92	7.92789	5.15	0.0012	0.0028	-0.5
Q13185	Chromobox protein homolog 3 OS=Homo sapiens GN=CBX3 PE=1 SV=4	CBX3	10.01	10.26	10.49	7.71	8.56	4	2.12	9.40687	5.15	0.0012	0.0028	-0.5
O60763	General vesicular transport factor p115 OS=Homo sapiens GN=USO1 PE=1 SV=2	USO1	10.23	10.91	10.77	8.85	8.26	6	2.09	9.8032	5.15	0.0012	0.0028	-0.5
P60228	Eukaryotic translation initiation factor 3 subunit E OS=Homo sapiens GN=EIF3E PE=1 SV=1	EIF3E	10.47	9.56	9.32	7.62	7.24	5	2.35	8.84212	5.15	0.0012	0.0028	-0.51
P13073	Cytochrome c oxidase subunit 4 isoform 1, mitochondrial OS=Homo sapiens GN=COX4I1 PE=1 SV=1	COX4I1	10.01	11.43	10.97	7.68	8.52	2	2.7	9.72111	5.15	0.0012	0.0028	-0.51
Q53H96	Pyrroline-5-carboxylate reductase 3 OS=Homo sapiens GN=PYCRL PE=1 SV=3	PYCRL	7.45	7.5	7.98	5.72	5.38	2	2.09	6.8075	5.15	0.0012	0.0028	-0.51
Q9P0V9	Septin-10 OS=Homo sapiens GN=SEPT10 PE=1 SV=2	SEPT10_	5.84	7.17	6.6	4.09	3.74	1	2.62	5.48787	5.15	0.0012	0.0028	-0.51
P08621	U1 small nuclear ribonucleoprotein 70 kDa OS=Homo sapiens GN=SNRNP70 PE=1 SV=2	SNRNP70	11.37	12.5	12.41	9.9	9.03	6	2.63	11.0412	5.14	0.0012	0.0028	-0.51
P52788	Spermine synthase OS=Homo sapiens GN=SMS PE=1 SV=2	SMS	8.97	8.79	8.17	6.65	6.25	2	2.2	7.76497	5.14	0.0012	0.0028	-0.51
P23919	Thymidylate kinase OS=Homo sapiens GN=DTYMK PE=1 SV=4	DTYMK	7.21	7.96	7.91	5.7	4.75	1	2.47	6.70561	5.14	0.0012	0.0028	-0.51
Q8IXB1	DnaJ homolog subfamily C member 10 OS=Homo sapiens GN=DNAJC10 PE=1 SV=2	DNAJC10	7.67	8.35	8.39	6.17	5.43	2	2.34	7.20233	5.14	0.0012	0.0028	-0.51
Q9Y2V2	Calcium-regulated heat-stable protein 1 OS=Homo sapiens GN=CARHSP1 PE=1 SV=2	CARHSP1	6.54	5.94	7.14	3.73	4.25	1	2.55	5.51835	5.14	0.0012	0.0028	-0.51
P62269	40S ribosomal protein S18 OS=Homo sapiens GN=RPS18 PE=1 SV=3	RPS18	12.06	11.5	11.34	9.69	9.47	8	2.05	10.8142	5.14	0.0012	0.0028	-0.51
P30085	UMP-CMP kinase OS=Homo sapiens GN=CMPK1 PE=1 SV=3	CMPK1	7.21	5.6	6.4	1.99	3.7	1	3.56	4.97771	5.14	0.0012	0.0028	-0.52
P04406	Glyceraldehyde-3-phosphate dehydrogenase OS=Homo sapiens GN=GAPDH PE=1 SV=3	GAPDH	15.54	14.64	14.95	12.07	12.68	19	2.67	13.9761	5.13	0.0012	0.0028	-0.52
P05455	Lupus La protein OS=Homo sapiens GN=SSB PE=1 SV=2	SSB	10.75	10.3	10.12	8.44	8.52	7	1.91	9.62573	5.13	0.0012	0.0028	-0.52
P55212	Caspase-6 OS=Homo sapiens GN=CASP6 PE=1 SV=2	CASP6	7.07	7.68	8.02	5.24	5.42	1	2.26	6.68604	5.13	0.0012	0.0028	-0.53
O60493	Sorting nexin-3 OS=Homo sapiens GN=SNX3 PE=1 SV=3	SNX3	7.44	5.96	6.01	3.81	3	2	3.06	5.2435	5.13	0.0012	0.0028	-0.53
O75477	Erlin-1 OS=Homo sapiens GN=ERLIN1 PE=1 SV=1	ERLIN1	6.31	6.19	6.14	4.37	3.85	1	2.1	5.37246	5.13	0.0012	0.0028	-0.53
P62906	60S ribosomal protein L10a OS=Homo sapiens GN=RPL10A PE=1 SV=2	RPL10A	12.87	12.15	12.39	9.31	10.52	8	2.56	11.4492	5.12	0.0012	0.0028	-0.53
P55265	Double-stranded RNA-specific adenosine deaminase OS=Homo sapiens GN=ADAR PE=1 SV=4	ADAR	12.03	13.41	12.8	10.33	9.98	14	2.59	11.7103	5.12	0.0012	0.0028	-0.54
O15484	Calpain-5 OS=Homo sapiens GN=CAPN5 PE=1 SV=2	CAPN5	7.74	6.21	6.88	3.88	4.43	1	2.79	5.82721	5.12	0.0012	0.0028	-0.54
P22061	Protein-L-isoaspartate(D-aspartate) O-methyltransferase OS=Homo sapiens GN=PCMT1 PE=1 SV=4	PCMT1	9.83	10.18	11.14	7.53	8.18	5	2.53	9.37013	5.12	0.0012	0.0028	-0.54
Q9NRN7	L-aminoadipate-semialdehyde dehydrogenase-phosphopantetheinyl transferase OS=Homo sapiens GN=AASDHPPT PE=1 SV=2	AASDHPPT	5.97	4.83	5.3	2.41	2.9	1	2.71	4.28193	5.12	0.0012	0.0028	-0.54
P61106	Ras-related protein Rab-14 OS=Homo sapiens GN=RAB14 PE=1 SV=4	RAB14	11.18	11.81	11.99	9.62	9.53	9	2.08	10.8264	5.12	0.0012	0.0028	-0.54
Q13464	Rho-associated protein kinase 1 OS=Homo sapiens GN=ROCK1 PE=1 SV=1	ROCK1	5.76	4.03	4.46	0	1.72	1	3.89	3.19346	5.12	0.0012	0.0028	-0.54
A4D1E9	GTP-binding protein 10 OS=Homo sapiens GN=GTPBP10 PE=1 SV=1	GTPBP10	6.13	8.43	7.69	3.44	4.16	1	3.62	5.97185	5.16	0.0013	0.0028	-0.55
Q13085	Acetyl-CoA carboxylase 1 OS=Homo sapiens GN=ACACA PE=1 SV=2	ACACA	11.23	10.24	11.36	8.74	8.54	18	2.31	10.0223	5.11	0.0012	0.0028	-0.55
P05198	Eukaryotic translation initiation factor 2 subunit 1 OS=Homo sapiens GN=EIF2S1 PE=1 SV=3	EIF2S1	11.25	10.26	10.54	8.68	8.31	8	2.19	9.80791	5.11	0.0012	0.0028	-0.55
P62851	40S ribosomal protein S25 OS=Homo sapiens GN=RPS25 PE=1 SV=1	RPS25	11.93	11.21	11.29	9.35	9.52	4	2.04	10.6589	5.11	0.0012	0.0028	-0.55
Q9P281	BAH and coiled-coil domain-containing protein 1 OS=Homo sapiens GN=BAHCC1 PE=1 SV=3	BAHCC1	7.77	9.77	8.47	4.41	5.76	1	3.58	7.23775	5.15	0.0013	0.0029	-0.55
P31949	Protein S100-A11 OS=Homo sapiens GN=S100A11 PE=1 SV=2	S100A11	10.27	10.25	9.2	7.8	6.74	3	2.64	8.85075	5.11	0.0012	0.0028	-0.55
Q9H1K1	Iron-sulfur cluster assembly enzyme ISCU, mitochondrial OS=Homo sapiens GN=ISCU PE=1 SV=2	ISCU	6	7.59	7.52	4.24	3.92	1	2.96	5.8531	5.11	0.0012	0.0028	-0.55
Q86WA6	Valacyclovir hydrolase OS=Homo sapiens GN=BPHL PE=1 SV=1	BPHL	7	6.01	5.81	3.95	3.05	1	2.78	5.16491	5.11	0.0012	0.0028	-0.55
P53618	Coatomer subunit beta OS=Homo sapiens GN=COPB1 PE=1 SV=3	COPB1	12.34	13.66	13.28	10.68	10.28	22	2.61	12.0464	5.11	0.0012	0.0028	-0.55
O15160	DNA-directed RNA polymerases I and III subunit RPAC1 OS=Homo sapiens GN=POLR1C PE=1 SV=1	POLR1C	5.65	5.37	5.16	3.29	2.32	1	2.59	4.35853	5.11	0.0012	0.0028	-0.55
P63010	AP-2 complex subunit beta OS=Homo sapiens GN=AP2B1 PE=1 SV=1	AP2B1	9.12	9.05	9.16	7.48	6.77	3	1.99	8.31395	5.11	0.0012	0.0028	-0.56
Q86TM6	E3 ubiquitin-protein ligase synoviolin OS=Homo sapiens GN=SYVN1 PE=1 SV=2	SYVN1	5.71	6.24	6.47	3.87	3.97	1	2.22	5.25172	5.11	0.0012	0.0028	-0.56
P07737	Profilin-1 OS=Homo sapiens GN=PFN1 PE=1 SV=2	PFN1	12.49	11.15	11.49	9.27	9.2	8	2.48	10.7209	5.1	0.0013	0.0028	-0.56
P56589	Peroxisomal biogenesis factor 3 OS=Homo sapiens GN=PEX3 PE=1 SV=1	PEX3	6.4	8.34	7.52	4.5	4.21	1	3.07	6.19401	5.1	0.0013	0.0028	-0.56
P14625	Endoplasmin OS=Homo sapiens GN=HSP90B1 PE=1 SV=1	HSP90B1	13.81	12.31	12.97	10.47	10.2	25	2.69	11.9533	5.1	0.0013	0.0028	-0.56
O75937	DnaJ homolog subfamily C member 8 OS=Homo sapiens GN=DNAJC8 PE=1 SV=2	DNAJC8	9.64	9.28	9.28	7.73	7.21	4	1.93	8.62865	5.09	0.0013	0.0029	-0.57
P22626	Heterogeneous nuclear ribonucleoproteins A2/B1 OS=Homo sapiens GN=HNRNPA2B1 PE=1 SV=2	HNRNPA2B1	14.27	15.72	15.53	12.34	11.98	16	3.02	13.9672	5.09	0.0013	0.0029	-0.57
Q02790	Peptidyl-prolyl cis-trans isomerase FKBP4 OS=Homo sapiens GN=FKBP4 PE=1 SV=3	FKBP4	11.28	11.53	12.16	9.63	9.46	10	2.11	10.8119	5.09	0.0013	0.0029	-0.57
P37837	Transaldolase OS=Homo sapiens GN=TALDO1 PE=1 SV=2	TALDO1	9.69	8.85	9.36	6.86	7.42	4	2.16	8.43436	5.09	0.0013	0.0029	-0.57
P22314	Ubiquitin-like modifier-activating enzyme 1 OS=Homo sapiens GN=UBA1 PE=1 SV=3	UBA1	13.15	12.29	12.94	10.56	10.6	20	2.21	11.9078	5.09	0.0013	0.0029	-0.57
Q9P015	39S ribosomal protein L15, mitochondrial OS=Homo sapiens GN=MRPL15 PE=1 SV=1	MRPL15	5.54	7.22	7.13	3.36	3.76	1	3.07	5.40299	5.09	0.0013	0.0029	-0.58
O95817	BAG family molecular chaperone regulator 3 OS=Homo sapiens GN=BAG3 PE=1 SV=3	BAG3	10.04	10.75	11.34	7.63	8.58	7	2.61	9.66532	5.08	0.0013	0.0029	-0.58
P46777	60S ribosomal protein L5 OS=Homo sapiens GN=RPL5 PE=1 SV=3	RPL5	12.24	11.12	11.4	9.02	9.49	8	2.33	10.6555	5.08	0.0013	0.0029	-0.59
Q9Y3Z3	Deoxynucleoside triphosphate triphosphohydrolase SAMHD1 OS=Homo sapiens GN=SAMHD1 PE=1 SV=2	SAMHD1	9.47	8.46	8.75	6.86	6.21	4	2.35	7.94815	5.08	0.0013	0.0029	-0.59
Q8TE77	Protein phosphatase Slingshot homolog 3 OS=Homo sapiens GN=SSH3 PE=1 SV=2	SSH3	4.57	4.64	5.26	1.94	2.52	1	2.59	3.78459	5.08	0.0013	0.0029	-0.59
P17844	Probable ATP-dependent RNA helicase DDX5 OS=Homo sapiens GN=DDX5 PE=1 SV=1	DDX5	12.36	14.14	13.76	10.56	10.21	18	3.03	12.2062	5.08	0.0013	0.0029	-0.59
P02545	Prelamin-A/C OS=Homo sapiens GN=LMNA PE=1 SV=1	LMNA	15	14.88	14.49	12.55	12.3	37	2.36	13.8423	5.08	0.0013	0.0029	-0.59
P42766	60S ribosomal protein L35 OS=Homo sapiens GN=RPL35 PE=1 SV=2	RPL35	10.02	9.88	9.83	7.89	8.31	3	1.81	9.18467	5.08	0.0013	0.0029	-0.59
P82933	28S ribosomal protein S9, mitochondrial OS=Homo sapiens GN=MRPS9 PE=1 SV=2	MRPS9	7.41	8.31	8.24	5.7	5.78	4	2.25	7.08581	5.07	0.0013	0.0029	-0.59
P07384	Calpain-1 catalytic subunit OS=Homo sapiens GN=CAPN1 PE=1 SV=1	CAPN1	11.17	12.94	11.91	9.21	9.17	14	2.81	10.8791	5.07	0.0013	0.0029	-0.59
O15371	Eukaryotic translation initiation factor 3 subunit D OS=Homo sapiens GN=EIF3D PE=1 SV=1	EIF3D	9.42	8.58	8.58	6.87	6.33	4	2.26	7.95609	5.06	0.0013	0.0029	-0.6
Q6P3W7	SCY1-like protein 2 OS=Homo sapiens GN=SCYL2 PE=1 SV=1	SCYL2	6.92	6.11	5.6	3.71	3.57	1	2.57	5.18284	5.06	0.0013	0.0029	-0.61
Q9NSE4	Isoleucine--tRNA ligase, mitochondrial OS=Homo sapiens GN=IARS2 PE=1 SV=2	IARS2	11.26	12.39	12.31	9.7	9.51	13	2.38	11.035	5.06	0.0013	0.0029	-0.61
Q9NR46	Endophilin-B2 OS=Homo sapiens GN=SH3GLB2 PE=1 SV=1	SH3GLB2	8.5	10.03	9.14	6.75	6.51	3	2.59	8.18544	5.06	0.0013	0.0029	-0.61
Q96CX2	BTB/POZ domain-containing protein KCTD12 OS=Homo sapiens GN=KCTD12 PE=1 SV=1	KCTD12	6.42	3.43	3.98	0	0	1	4.61	2.76664	5.1	0.0013	0.003	-0.61
P11310	Medium-chain specific acyl-CoA dehydrogenase, mitochondrial OS=Homo sapiens GN=ACADM PE=1 SV=1	ACADM	8.56	10.24	9.57	6.93	6.49	4	2.75	8.35669	5.05	0.0013	0.003	-0.62
P45974	Ubiquitin carboxyl-terminal hydrolase 5 OS=Homo sapiens GN=USP5 PE=1 SV=2	USP5	9.96	9.89	10.97	7.38	8.22	7	2.47	9.28301	5.05	0.0013	0.003	-0.62
Q9BX66	Sorbin and SH3 domain-containing protein 1 OS=Homo sapiens GN=SORBS1 PE=1 SV=3	SORBS1	6.15	4.44	4.79	1.59	2.17	1	3.24	3.82652	5.05	0.0013	0.003	-0.62
Q9GZN8	UPF0687 protein C20orf27 OS=Homo sapiens GN=C20orf27 PE=1 SV=3	C20orf27	7.35	6.51	7.82	3.4	4.9	1	3.08	5.99452	5.05	0.0013	0.003	-0.62
Q86W92	Liprin-beta-1 OS=Homo sapiens GN=PPFIBP1 PE=1 SV=2	PPFIBP1	7.91	6.03	6.3	3.29	3.81	3	3.2	5.46825	5.05	0.0013	0.003	-0.62
Q9H8W4	Pleckstrin homology domain-containing family F member 2 OS=Homo sapiens GN=PLEKHF2 PE=1 SV=1	PLEKHF2	5.54	5.1	6.02	1.23	3.11	1	3.38	4.19893	5.04	0.0013	0.003	-0.63
O60216	Double-strand-break repair protein rad21 homolog OS=Homo sapiens GN=RAD21 PE=1 SV=2	RAD21	4.73	4.91	4.17	0	2.07	1	3.57	3.17536	5.04	0.0013	0.003	-0.63
O95716	Ras-related protein Rab-3D OS=Homo sapiens GN=RAB3D PE=1 SV=1	RAB3D	6.14	6.37	7.57	3.64	4.21	2	2.77	5.58572	5.04	0.0014	0.003	-0.64
Q9Y623	Myosin-4 OS=Homo sapiens GN=MYH4 PE=1 SV=2	MYH4	9.86	9.08	8.15	6.52	5.59	5	2.97	7.84109	5.03	0.0014	0.003	-0.64
Q8N2S1	Latent-transforming growth factor beta-binding protein 4 OS=Homo sapiens GN=LTBP4 PE=1 SV=2	LTBP4	7.39	6.6	7.22	5.03	4.81	1	2.15	6.21129	5.03	0.0014	0.003	-0.64
P19838	Nuclear factor NF-kappa-B p105 subunit OS=Homo sapiens GN=NFKB1 PE=1 SV=2	NFKB1	3.94	5.36	4.48	1.94	1.13	1	3.06	3.37069	5.03	0.0014	0.003	-0.64
Q9BRG1	Vacuolar protein-sorting-associated protein 25 OS=Homo sapiens GN=VPS25 PE=1 SV=1	VPS25	7.65	6.72	7.07	5.03	4.85	2	2.2	6.266	5.03	0.0014	0.003	-0.65
O15145	Actin-related protein 2/3 complex subunit 3 OS=Homo sapiens GN=ARPC3 PE=1 SV=3	ARPC3	10.17	10.05	10.11	8.53	8.17	3	1.76	9.4068	5.03	0.0014	0.003	-0.65
P06748	Nucleophosmin OS=Homo sapiens GN=NPM1 PE=1 SV=2	NPM1	12.34	12.64	12	10.26	10.38	9	2.01	11.5257	5.03	0.0014	0.003	-0.65
Q8IUR7	Armadillo repeat-containing protein 8 OS=Homo sapiens GN=ARMC8 PE=1 SV=2	ARMC8	7.32	6.02	7.09	3.14	4.47	1	3.01	5.606	5.02	0.0014	0.003	-0.65
Q9UBX3	Mitochondrial dicarboxylate carrier OS=Homo sapiens GN=SLC25A10 PE=1 SV=2	SLC25A10	8.06	8.46	9.28	4.63	6.31	1	3.13	7.35006	5.02	0.0014	0.003	-0.65
P51648	Fatty aldehyde dehydrogenase OS=Homo sapiens GN=ALDH3A2 PE=1 SV=1	ALDH3A2	7.52	8.36	8.65	5.87	5.81	3	2.34	7.24176	5.02	0.0014	0.003	-0.66
O15173	Membrane-associated progesterone receptor component 2 OS=Homo sapiens GN=PGRMC2 PE=1 SV=1	PGRMC2	6.69	7.75	7.08	4.87	4.94	1	2.27	6.26586	5.01	0.0014	0.003	-0.66
Q16555	Dihydropyrimidinase-related protein 2 OS=Homo sapiens GN=DPYSL2 PE=1 SV=1	DPYSL2	12.22	10.44	10.58	8.29	7.97	8	2.95	9.89951	5.01	0.0014	0.003	-0.67
Q13151	Heterogeneous nuclear ribonucleoprotein A0 OS=Homo sapiens GN=HNRNPA0 PE=1 SV=1	HNRNPA0	9.87	11.34	11.27	8.43	7.74	4	2.74	9.73203	5.01	0.0014	0.003	-0.67
Q96JC1	Vam6/Vps39-like protein OS=Homo sapiens GN=VPS39 PE=1 SV=2	VPS39	5.72	5.39	5.79	3.36	3.59	1	2.16	4.77217	5.01	0.0014	0.003	-0.67
P20042	Eukaryotic translation initiation factor 2 subunit 2 OS=Homo sapiens GN=EIF2S2 PE=1 SV=2	EIF2S2	10.08	9.31	9.64	7.72	7.75	7	1.94	8.9012	5.01	0.0014	0.003	-0.67
O75439	Mitochondrial-processing peptidase subunit beta OS=Homo sapiens GN=PMPCB PE=1 SV=2	PMPCB	6.39	7.87	7.65	4.8	4.34	2	2.73	6.21176	5.01	0.0014	0.003	-0.67
Q92616	eIF-2-alpha kinase activator GCN1 OS=Homo sapiens GN=GCN1 PE=1 SV=6	GCN1	11.53	11.94	12.39	10	9.69	22	2.1	11.1081	5	0.0014	0.0031	-0.67
Q5JRA6	Melanoma inhibitory activity protein 3 OS=Homo sapiens GN=MIA3 PE=1 SV=1	MIA3	5.76	6.85	6.84	3.77	4.21	3	2.5	5.4867	5	0.0014	0.0031	-0.68
Q14789	Golgin subfamily B member 1 OS=Homo sapiens GN=GOLGB1 PE=1 SV=2	GOLGB1	9.28	10.64	10.71	7.51	7.75	9	2.58	9.17791	5	0.0014	0.0031	-0.68
Q969X5	Endoplasmic reticulum-Golgi intermediate compartment protein 1 OS=Homo sapiens GN=ERGIC1 PE=1 SV=1	ERGIC1	10.12	11.58	12.1	7.97	8.44	4	3.06	10.0418	5.02	0.0014	0.0031	-0.68
Q14624	Inter-alpha-trypsin inhibitor heavy chain H4 OS=Homo sapiens GN=ITIH4 PE=1 SV=4	ITIH4	8.87	7.19	7.97	5.08	5.4	2	2.77	6.90039	5	0.0014	0.0031	-0.68
Q12965	Unconventional myosin-Ie OS=Homo sapiens GN=MYO1E PE=1 SV=2	MYO1E	8.3	6.93	7.51	5.1	5.08	2	2.49	6.58497	5	0.0014	0.0031	-0.68
Q9NTJ3	Structural maintenance of chromosomes protein 4 OS=Homo sapiens GN=SMC4 PE=1 SV=2	SMC4	4.94	3.88	3.9	1.72	0.74	1	3.01	3.03577	5	0.0014	0.0031	-0.68
O15357	Phosphatidylinositol 3,4,5-trisphosphate 5-phosphatase 2 OS=Homo sapiens GN=INPPL1 PE=1 SV=2	INPPL1	7.32	7.32	7.19	5.56	4.63	2	2.18	6.40541	5	0.0014	0.0031	-0.68
Q9Y3U8	60S ribosomal protein L36 OS=Homo sapiens GN=RPL36 PE=1 SV=3	RPL36	9.61	8.68	8.48	6.55	6.69	1	2.3	8.00114	5	0.0014	0.0031	-0.68
P61221	ATP-binding cassette sub-family E member 1 OS=Homo sapiens GN=ABCE1 PE=1 SV=1	ABCE1	10.04	9.63	9.74	8.2	7.52	5	1.95	9.02603	4.99	0.0014	0.0031	-0.69
Q15637	Splicing factor 1 OS=Homo sapiens GN=SF1 PE=1 SV=4	SF1	6.51	7.31	6.77	4.94	4.04	1	2.37	5.9123	4.99	0.0014	0.0031	-0.69
Q5JTZ9	Alanine--tRNA ligase, mitochondrial OS=Homo sapiens GN=AARS2 PE=1 SV=1	AARS2	3.28	3.83	3.92	0	1.31	1	3.02	2.46831	4.99	0.0014	0.0031	-0.7
P17936	Insulin-like growth factor-binding protein 3 OS=Homo sapiens GN=IGFBP3 PE=1 SV=2	IGFBP3	8	7.34	7.75	5.78	5.52	2	2.04	6.87673	4.98	0.0014	0.0031	-0.7
Q9NQ50	39S ribosomal protein L40, mitochondrial OS=Homo sapiens GN=MRPL40 PE=1 SV=1	MRPL40	4.8	5.93	5.92	2.76	3.02	1	2.66	4.48821	4.98	0.0014	0.0031	-0.7
Q9HCY8	Protein S100-A14 OS=Homo sapiens GN=S100A14 PE=1 SV=1	S100A14	10.31	9.11	10.37	7.23	7.7	4	2.46	8.94634	4.98	0.0014	0.0031	-0.7
Q9BWM7	Sideroflexin-3 OS=Homo sapiens GN=SFXN3 PE=1 SV=2	SFXN3	6.62	7.21	7.38	3.33	5.01	1	2.91	5.90956	4.98	0.0014	0.0031	-0.7
O60264	SWI/SNF-related matrix-associated actin-dependent regulator of chromatin subfamily A member 5 OS=Homo sapiens GN=SMARCA5 PE=1 SV=1	SMARCA5	8.97	8.87	8.95	7.33	6.78	4	1.88	8.1789	4.97	0.0015	0.0031	-0.71
Q9NVD7	Alpha-parvin OS=Homo sapiens GN=PARVA PE=1 SV=1	PARVA	10.5	8.52	8.79	5.7	6.37	5	3.24	7.97447	5	0.0015	0.0031	-0.71
O15212	Prefoldin subunit 6 OS=Homo sapiens GN=PFDN6 PE=1 SV=1	PFDN6	8.6	7.72	8.05	5.81	6.11	1	2.16	7.25964	4.97	0.0015	0.0031	-0.72
Q9Y5K5	Ubiquitin carboxyl-terminal hydrolase isozyme L5 OS=Homo sapiens GN=UCHL5 PE=1 SV=3	UCHL5	6.35	6.07	6.52	4.46	4.11	1	2.03	5.50208	4.97	0.0015	0.0031	-0.72
Q15276	Rab GTPase-binding effector protein 1 OS=Homo sapiens GN=RABEP1 PE=1 SV=2	RABEP1	6.63	7.23	7.8	4.82	4.98	2	2.32	6.29506	4.97	0.0015	0.0031	-0.72
Q9Y6Q5	AP-1 complex subunit mu-2 OS=Homo sapiens GN=AP1M2 PE=1 SV=4	AP1M2	5.97	5.98	5.07	0	2.81	1	4.27	3.96631	5	0.0015	0.0032	-0.72
Q86X55	Histone-arginine methyltransferase CARM1 OS=Homo sapiens GN=CARM1 PE=1 SV=3	CARM1	5.98	5.19	6.05	3.45	3.34	1	2.35	4.80512	4.96	0.0015	0.0031	-0.72
P61026	Ras-related protein Rab-10 OS=Homo sapiens GN=RAB10 PE=1 SV=1	RAB10	11.08	11.49	11.71	9.69	9.22	4	1.97	10.6383	4.96	0.0015	0.0031	-0.72
Q9C0C2	182 kDa tankyrase-1-binding protein OS=Homo sapiens GN=TNKS1BP1 PE=1 SV=4	TNKS1BP1	8.4	8.01	8.39	6.47	6.2	4	1.93	7.49197	4.96	0.0015	0.0031	-0.72
Q92599	Septin-8 OS=Homo sapiens GN=SEPT8 PE=1 SV=4	SEPT8_	8.47	7.22	7.39	5.33	5.13	2	2.47	6.70912	4.96	0.0015	0.0031	-0.73
Q14257	Reticulocalbin-2 OS=Homo sapiens GN=RCN2 PE=1 SV=1	RCN2	7.97	10.24	9.59	6.07	5.72	6	3.37	7.91909	5	0.0015	0.0032	-0.73
O15353	Forkhead box protein N1 OS=Homo sapiens GN=FOXN1 PE=2 SV=1	FOXN1	7.18	7.4	6.41	4.09	4.97	1	2.46	6.00901	4.96	0.0015	0.0032	-0.73
Q13547	Histone deacetylase 1 OS=Homo sapiens GN=HDAC1 PE=1 SV=1	HDAC1	8.21	8.12	8.31	6.45	6.26	2	1.86	7.47263	4.95	0.0015	0.0032	-0.73
P35998	26S protease regulatory subunit 7 OS=Homo sapiens GN=PSMC2 PE=1 SV=3	PSMC2	11.2	11.09	11.4	9.63	9.11	11	1.86	10.4853	4.95	0.0015	0.0032	-0.74
Q96H79	Zinc finger CCCH-type antiviral protein 1-like OS=Homo sapiens GN=ZC3HAV1L PE=1 SV=2	ZC3HAV1L	6.57	5.23	6.02	3.59	2.76	1	2.76	4.835	4.95	0.0015	0.0032	-0.74
P62424	60S ribosomal protein L7a OS=Homo sapiens GN=RPL7A PE=1 SV=2	RPL7A	12.89	12.07	12.19	9.94	10.45	7	2.19	11.5102	4.95	0.0015	0.0032	-0.74
O14735	CDP-diacylglycerol--inositol 3-phosphatidyltransferase OS=Homo sapiens GN=CDIPT PE=1 SV=1	CDIPT	7.1	7.27	6.81	5.31	4.59	1	2.11	6.21567	4.94	0.0015	0.0032	-0.75
Q16630	Cleavage and polyadenylation specificity factor subunit 6 OS=Homo sapiens GN=CPSF6 PE=1 SV=2	CPSF6	8.8	10.13	9.88	7.38	6.94	3	2.44	8.62555	4.94	0.0015	0.0032	-0.75
Q14160	Protein scribble homolog OS=Homo sapiens GN=SCRIB PE=1 SV=4	SCRIB	7.43	8.39	8.83	4.35	5.88	2	3.1	6.97628	4.94	0.0015	0.0032	-0.75
P41227	N-alpha-acetyltransferase 10 OS=Homo sapiens GN=NAA10 PE=1 SV=1	NAA10	7.04	6.62	7.06	5.02	4.91	2	1.94	6.13255	4.94	0.0015	0.0032	-0.75
Q7Z7H8	39S ribosomal protein L10, mitochondrial OS=Homo sapiens GN=MRPL10 PE=1 SV=3	MRPL10	6.07	7.4	7.99	3.42	4.44	1	3.22	5.86156	4.94	0.0015	0.0032	-0.75
Q9NNW5	WD repeat-containing protein 6 OS=Homo sapiens GN=WDR6 PE=1 SV=1	WDR6	3.58	4.24	4.36	1.66	1.31	1	2.57	3.03029	4.93	0.0015	0.0032	-0.76
Q9BPZ3	Polyadenylate-binding protein-interacting protein 2 OS=Homo sapiens GN=PAIP2 PE=1 SV=1	PAIP2	4.34	3.5	4.23	1.66	0.97	1	2.71	2.94086	4.93	0.0015	0.0032	-0.76
Q9NZM1	Myoferlin OS=Homo sapiens GN=MYOF PE=1 SV=1	MYOF	12.16	13.36	12.4	10.44	9.95	30	2.44	11.6636	4.93	0.0015	0.0032	-0.76
Q8IXM3	39S ribosomal protein L41, mitochondrial OS=Homo sapiens GN=MRPL41 PE=1 SV=1	MRPL41	5.57	7.3	6.4	3.38	3.76	1	2.85	5.28246	4.93	0.0015	0.0032	-0.76
Q9UL01	Dermatan-sulfate epimerase OS=Homo sapiens GN=DSE PE=1 SV=1	DSE	5.25	5.69	5.15	3.18	3.09	1	2.23	4.47247	4.92	0.0015	0.0032	-0.77
Q05086	Ubiquitin-protein ligase E3A OS=Homo sapiens GN=UBE3A PE=1 SV=4	UBE3A	5.13	5.25	5.8	3.27	1.96	1	2.78	4.28319	4.92	0.0015	0.0032	-0.77
O00422	Histone deacetylase complex subunit SAP18 OS=Homo sapiens GN=SAP18 PE=1 SV=1	SAP18	7.53	8.3	7.96	6.07	5.46	2	2.17	7.06564	4.92	0.0015	0.0032	-0.77
Q9Y285	Phenylalanine--tRNA ligase alpha subunit OS=Homo sapiens GN=FARSA PE=1 SV=3	FARSA	8.86	8.98	9.06	7.33	7.08	6	1.76	8.26326	4.92	0.0016	0.0032	-0.78
Q9BWF3	RNA-binding protein 4 OS=Homo sapiens GN=RBM4 PE=1 SV=1	RBM4	3.74	4.1	3.56	1.53	1.03	1	2.52	2.79086	4.92	0.0016	0.0032	-0.78
P18621	60S ribosomal protein L17 OS=Homo sapiens GN=RPL17 PE=1 SV=3	RPL17	12.44	11.19	11.73	9.16	9.69	8	2.36	10.8421	4.91	0.0016	0.0032	-0.78
O94832	Unconventional myosin-Id OS=Homo sapiens GN=MYO1D PE=1 SV=2	MYO1D	10.33	9.21	9.74	7.73	7.5	8	2.15	8.90292	4.91	0.0016	0.0032	-0.78
P12277	Creatine kinase B-type OS=Homo sapiens GN=CKB PE=1 SV=1	CKB	8.11	7.64	7.94	6.14	5.68	2	1.98	7.10117	4.91	0.0016	0.0032	-0.78
O95786	Probable ATP-dependent RNA helicase DDX58 OS=Homo sapiens GN=DDX58 PE=1 SV=2	DDX58	8.99	8.57	8.24	6.79	6.13	3	2.14	7.74545	4.91	0.0016	0.0033	-0.79
Q96AE4	Far upstream element-binding protein 1 OS=Homo sapiens GN=FUBP1 PE=1 SV=3	FUBP1	10.91	12.47	10.99	9.05	8.04	7	2.91	10.2901	4.91	0.0016	0.0033	-0.79
P62750	60S ribosomal protein L23a OS=Homo sapiens GN=RPL23A PE=1 SV=1	RPL23A	12.89	12.15	12.04	9.46	10.46	6	2.4	11.4021	4.9	0.0016	0.0033	-0.79
Q8NI22	Multiple coagulation factor deficiency protein 2 OS=Homo sapiens GN=MCFD2 PE=1 SV=1	MCFD2	6.36	8.99	8.2	4.48	3.25	1	3.99	6.25777	4.94	0.0016	0.0033	-0.79
O95140	Mitofusin-2 OS=Homo sapiens GN=MFN2 PE=1 SV=3	MFN2	3.22	5.3	4.96	0	1.31	1	3.84	2.95839	4.9	0.0016	0.0033	-0.79
P55010	Eukaryotic translation initiation factor 5 OS=Homo sapiens GN=EIF5 PE=1 SV=2	EIF5	9.39	8.28	9.12	4.28	6.53	2	3.53	7.52088	4.94	0.0016	0.0033	-0.8
Q969V3	Nicalin OS=Homo sapiens GN=NCLN PE=1 SV=2	NCLN	7.37	7.39	7.52	5.76	4.99	2	2.05	6.60429	4.9	0.0016	0.0033	-0.8
P07099	Epoxide hydrolase 1 OS=Homo sapiens GN=EPHX1 PE=1 SV=1	EPHX1	9.68	8.86	10.38	6.87	7.37	4	2.52	8.63213	4.9	0.0016	0.0033	-0.8
Q13418	Integrin-linked protein kinase OS=Homo sapiens GN=ILK PE=1 SV=2	ILK	10.39	9.27	9.1	7.43	6.82	6	2.46	8.60119	4.9	0.0016	0.0033	-0.8
P52209	6-phosphogluconate dehydrogenase, decarboxylating OS=Homo sapiens GN=PGD PE=1 SV=3	PGD	10.98	10.25	10.63	8.89	8.55	8	1.9	9.85881	4.89	0.0016	0.0033	-0.81
Q9UHV9	Prefoldin subunit 2 OS=Homo sapiens GN=PFDN2 PE=1 SV=1	PFDN2	9.68	9.33	9.65	7.89	7.75	2	1.73	8.85964	4.89	0.0016	0.0033	-0.81
A8MXV4	Nucleoside diphosphate-linked moiety X motif 19 OS=Homo sapiens GN=NUDT19 PE=1 SV=1	NUDT19	6.77	9.58	8.67	4.44	4.49	1	3.87	6.79155	4.92	0.0016	0.0033	-0.81
O75347	Tubulin-specific chaperone A OS=Homo sapiens GN=TBCA PE=1 SV=3	TBCA	4.89	5.21	4.9	2.13	2.98	1	2.45	4.02429	4.89	0.0016	0.0033	-0.81
Q9HA64	Ketosamine-3-kinase OS=Homo sapiens GN=FN3KRP PE=1 SV=2	FN3KRP	6.9	6.45	7.07	0.85	4.03	1	4.36	5.06262	4.94	0.0016	0.0034	-0.81
P49368	T-complex protein 1 subunit gamma OS=Homo sapiens GN=CCT3 PE=1 SV=4	CCT3	13.72	12.22	12.34	10.07	10.1	18	2.67	11.6923	4.88	0.0016	0.0033	-0.82
O96011	Peroxisomal membrane protein 11B OS=Homo sapiens GN=PEX11B PE=1 SV=1	PEX11B	8.02	10.16	9.53	5.94	6.23	2	3.15	7.97814	4.9	0.0016	0.0034	-0.82
Q9HBI1	Beta-parvin OS=Homo sapiens GN=PARVB PE=1 SV=1	PARVB	6.61	5.39	5.89	3.22	3.7	1	2.5	4.9623	4.88	0.0016	0.0033	-0.82
P51858	Hepatoma-derived growth factor OS=Homo sapiens GN=HDGF PE=1 SV=1	HDGF	10.57	9.55	9.7	6.91	8.02	3	2.47	8.94899	4.88	0.0016	0.0033	-0.83
Q01085	Nucleolysin TIAR OS=Homo sapiens GN=TIAL1 PE=1 SV=1	TIAL1	6.94	7.34	7.08	5.42	4.79	2	2.02	6.31339	4.88	0.0016	0.0033	-0.83
P12004	Proliferating cell nuclear antigen OS=Homo sapiens GN=PCNA PE=1 SV=1	PCNA	10.04	9.29	10.37	7.25	8	3	2.27	8.98831	4.86	0.0017	0.0034	-0.84
Q9Y281	Cofilin-2 OS=Homo sapiens GN=CFL2 PE=1 SV=1	CFL2	7.09	5.68	6.23	4.03	3.33	1	2.65	5.27207	4.86	0.0017	0.0034	-0.84
P08195	4F2 cell-surface antigen heavy chain OS=Homo sapiens GN=SLC3A2 PE=1 SV=3	SLC3A2	10.37	8.84	8.97	6.33	7.01	5	2.73	8.30141	4.86	0.0017	0.0034	-0.84
Q53EL6	Programmed cell death protein 4 OS=Homo sapiens GN=PDCD4 PE=1 SV=2	PDCD4	6.99	6.73	6.59	5.06	4.36	2	2.06	5.94777	4.86	0.0017	0.0034	-0.84
Q14254	Flotillin-2 OS=Homo sapiens GN=FLOT2 PE=1 SV=2	FLOT2	8.78	7.85	7.61	5.89	5.6	4	2.34	7.1443	4.86	0.0017	0.0034	-0.85
P22033	Methylmalonyl-CoA mutase, mitochondrial OS=Homo sapiens GN=MUT PE=1 SV=4	MUT	9.27	10.9	10.46	7.81	7.37	4	2.62	9.16197	4.86	0.0017	0.0034	-0.85
Q12959	Disks large homolog 1 OS=Homo sapiens GN=DLG1 PE=1 SV=2	DLG1	7.49	7	7.5	5.53	5.21	1	1.96	6.5465	4.86	0.0017	0.0034	-0.85
O15382	Branched-chain-amino-acid aminotransferase, mitochondrial OS=Homo sapiens GN=BCAT2 PE=1 SV=2	BCAT2	6.33	8.01	8.5	3.45	4.66	1	3.55	6.19174	4.89	0.0017	0.0034	-0.85
P24468	COUP transcription factor 2 OS=Homo sapiens GN=NR2F2 PE=1 SV=1	NR2F2	2.99	4.89	4.68	0	1.13	1	3.62	2.73853	4.85	0.0017	0.0034	-0.85
O15372	Eukaryotic translation initiation factor 3 subunit H OS=Homo sapiens GN=EIF3H PE=1 SV=1	EIF3H	7.43	6.24	6.85	3.95	4.77	2	2.48	5.84635	4.85	0.0017	0.0034	-0.86
Q9Y676	28S ribosomal protein S18b, mitochondrial OS=Homo sapiens GN=MRPS18B PE=1 SV=1	MRPS18B	5.24	6.33	6.66	3.2	3.64	1	2.65	5.01263	4.84	0.0017	0.0034	-0.86
Q14151	Scaffold attachment factor B2 OS=Homo sapiens GN=SAFB2 PE=1 SV=1	SAFB2	5.65	7.04	7.53	3.71	3.89	1	2.94	5.56271	4.84	0.0017	0.0034	-0.87
P24666	Low molecular weight phosphotyrosine protein phosphatase OS=Homo sapiens GN=ACP1 PE=1 SV=3	ACP1	8.96	8.59	9.13	7.09	7.05	3	1.82	8.16268	4.84	0.0017	0.0035	-0.87
Q99798	Aconitate hydratase, mitochondrial OS=Homo sapiens GN=ACO2 PE=1 SV=2	ACO2	11.16	13.13	12.11	9.3	9.25	17	2.86	10.9894	4.84	0.0017	0.0035	-0.87
Q14145	Kelch-like ECH-associated protein 1 OS=Homo sapiens GN=KEAP1 PE=1 SV=2	KEAP1	7.54	8.98	10.21	5.18	5.39	3	3.63	7.45989	4.87	0.0017	0.0035	-0.88
Q8IZ83	Aldehyde dehydrogenase family 16 member A1 OS=Homo sapiens GN=ALDH16A1 PE=1 SV=2	ALDH16A1	6.8	7.47	7.94	3.62	5.28	1	2.95	6.2216	4.83	0.0017	0.0035	-0.88
Q5T1M5	FK506-binding protein 15 OS=Homo sapiens GN=FKBP15 PE=1 SV=2	FKBP15	6.69	7.74	7.74	5.08	5.13	1	2.28	6.47546	4.83	0.0017	0.0035	-0.89
O94826	Mitochondrial import receptor subunit TOM70 OS=Homo sapiens GN=TOMM70 PE=1 SV=1	TOMM70	10.17	10.47	10.7	8.71	8.7	5	1.74	9.74918	4.82	0.0017	0.0035	-0.89
P13804	Electron transfer flavoprotein subunit alpha, mitochondrial OS=Homo sapiens GN=ETFA PE=1 SV=1	ETFA	8.87	9.83	10.66	6.07	7.35	4	3.08	8.55631	4.86	0.0018	0.0035	-0.89
Q8N1B4	Vacuolar protein sorting-associated protein 52 homolog OS=Homo sapiens GN=VPS52 PE=1 SV=1	VPS52	5.39	5.26	5.15	3.14	3.19	1	2.11	4.42567	4.82	0.0017	0.0035	-0.89
P20290	Transcription factor BTF3 OS=Homo sapiens GN=BTF3 PE=1 SV=1	BTF3	8.51	7.85	7.59	4.88	6.07	2	2.51	6.98071	4.82	0.0017	0.0035	-0.89
P08865	40S ribosomal protein SA OS=Homo sapiens GN=RPSA PE=1 SV=4	RPSA	10.38	9.81	10.07	8.45	8.13	4	1.8	9.3672	4.82	0.0017	0.0035	-0.89
P53999	Activated RNA polymerase II transcriptional coactivator p15 OS=Homo sapiens GN=SUB1 PE=1 SV=3	SUB1	10.5	10.64	11.02	8.6	9.13	4	1.86	9.97795	4.82	0.0017	0.0035	-0.9
Q9HCD5	Nuclear receptor coactivator 5 OS=Homo sapiens GN=NCOA5 PE=1 SV=2	NCOA5	6.83	7.48	7.07	5.37	4.62	3	2.13	6.27565	4.82	0.0017	0.0035	-0.9
Q9H2U2	Inorganic pyrophosphatase 2, mitochondrial OS=Homo sapiens GN=PPA2 PE=1 SV=2	PPA2	10.48	12.88	10.86	8.09	7.78	8	3.47	10.0187	4.85	0.0018	0.0035	-0.9
P49841	Glycogen synthase kinase-3 beta OS=Homo sapiens GN=GSK3B PE=1 SV=2	GSK3B	2.83	2.31	3.72	0	0	1	2.95	1.77118	4.82	0.0018	0.0035	-0.9
P58107	Epiplakin OS=Homo sapiens GN=EPPK1 PE=1 SV=2	EPPK1	12.28	11.55	11.2	9.5	9.62	24	2.12	10.8305	4.81	0.0018	0.0035	-0.9
Q13951	Core-binding factor subunit beta OS=Homo sapiens GN=CBFB PE=1 SV=2	CBFB	5.93	6.5	6.26	4.43	3.51	1	2.26	5.32712	4.81	0.0018	0.0035	-0.9
P23381	Tryptophan--tRNA ligase, cytoplasmic OS=Homo sapiens GN=WARS PE=1 SV=2	WARS	7.27	6.5	6.78	4.82	4.85	2	2.01	6.04423	4.81	0.0018	0.0035	-0.9
P13639	Elongation factor 2 OS=Homo sapiens GN=EEF2 PE=1 SV=4	EEF2	14.84	13.25	13.59	11.15	11.14	24	2.75	12.7949	4.81	0.0018	0.0035	-0.9
Q8N2K0	Monoacylglycerol lipase ABHD12 OS=Homo sapiens GN=ABHD12 PE=1 SV=2	ABHD12	7.71	6.27	6.63	1.83	4.25	1	3.83	5.33965	4.84	0.0018	0.0035	-0.91
P52565	Rho GDP-dissociation inhibitor 1 OS=Homo sapiens GN=ARHGDIA PE=1 SV=3	ARHGDIA	9.67	9.54	10.67	7.68	7.88	3	2.18	9.08767	4.81	0.0018	0.0035	-0.91
O14841	5-oxoprolinase OS=Homo sapiens GN=OPLAH PE=1 SV=3	OPLAH	4.56	4.29	4.23	2.29	1.08	1	2.68	3.29289	4.81	0.0018	0.0035	-0.91
Q9BQG0	Myb-binding protein 1A OS=Homo sapiens GN=MYBBP1A PE=1 SV=2	MYBBP1A	6.57	6.13	5.63	1.72	3.84	1	3.33	4.77724	4.81	0.0018	0.0035	-0.91
O43237	Cytoplasmic dynein 1 light intermediate chain 2 OS=Homo sapiens GN=DYNC1LI2 PE=1 SV=1	DYNC1LI2	6.95	7.05	7.29	5.43	4.88	2	1.94	6.31992	4.8	0.0018	0.0035	-0.91
Q14204	Cytoplasmic dynein 1 heavy chain 1 OS=Homo sapiens GN=DYNC1H1 PE=1 SV=5	DYNC1H1	15	14.59	14.58	12.68	12.27	99	2.25	13.8253	4.8	0.0018	0.0035	-0.91
Q96BM9	ADP-ribosylation factor-like protein 8A OS=Homo sapiens GN=ARL8A PE=1 SV=1	ARL8A	6.48	7.1	8.35	4.07	4.7	1	2.93	6.13722	4.8	0.0018	0.0035	-0.91
Q8TDH9	Biogenesis of lysosome-related organelles complex 1 subunit 5 OS=Homo sapiens GN=BLOC1S5 PE=1 SV=1	BLOC1S5	7.16	6.59	7.86	2.87	4.89	1	3.32	5.87355	4.83	0.0018	0.0036	-0.92
P21964	Catechol O-methyltransferase OS=Homo sapiens GN=COMT PE=1 SV=2	COMT	8.12	10.05	9.77	6.13	6.55	2	2.97	8.12238	4.8	0.0018	0.0036	-0.92
Q6PI48	Aspartate--tRNA ligase, mitochondrial OS=Homo sapiens GN=DARS2 PE=1 SV=1	DARS2	9.34	9.76	9	7.68	6.92	5	2.07	8.54243	4.79	0.0018	0.0036	-0.93
Q99459	Cell division cycle 5-like protein OS=Homo sapiens GN=CDC5L PE=1 SV=2	CDC5L	8.92	9.91	9.49	7.62	7.03	7	2.11	8.5955	4.79	0.0018	0.0036	-0.93
Q8N4T8	Carbonyl reductase family member 4 OS=Homo sapiens GN=CBR4 PE=1 SV=3	CBR4	7.96	8.57	8.86	6.59	6.04	2	2.15	7.60477	4.79	0.0018	0.0036	-0.93
Q14192	Four and a half LIM domains protein 2 OS=Homo sapiens GN=FHL2 PE=1 SV=3	FHL2	8.2	7.44	7.67	5.9	5.55	2	2.04	6.95129	4.79	0.0018	0.0036	-0.93
P36578	60S ribosomal protein L4 OS=Homo sapiens GN=RPL4 PE=1 SV=5	RPL4	13.19	12.52	12.52	10.39	10.91	9	2.1	11.9066	4.78	0.0018	0.0036	-0.94
P51452	Dual specificity protein phosphatase 3 OS=Homo sapiens GN=DUSP3 PE=1 SV=1	DUSP3	8.56	7.02	8.12	5.37	5.34	2	2.54	6.88117	4.78	0.0018	0.0036	-0.94
Q13242	Serine/arginine-rich splicing factor 9 OS=Homo sapiens GN=SRSF9 PE=1 SV=1	SRSF9	9.99	12.26	11.83	8.11	8.11	7	3.25	10.0597	4.81	0.0019	0.0036	-0.94
Q8NBM8	Prenylcysteine oxidase-like OS=Homo sapiens GN=PCYOX1L PE=1 SV=2	PCYOX1L	4.49	4.44	4.82	2.13	2.49	1	2.27	3.67071	4.77	0.0018	0.0036	-0.95
P61353	60S ribosomal protein L27 OS=Homo sapiens GN=RPL27 PE=1 SV=2	RPL27	8.91	8.57	8.92	7.18	6.8	2	1.81	8.07647	4.77	0.0018	0.0036	-0.95
Q9UII2	ATPase inhibitor, mitochondrial OS=Homo sapiens GN=ATPIF1 PE=1 SV=1	ATPIF1	8.97	11.39	10.83	6.05	7.29	3	3.73	8.90586	4.85	0.0019	0.0037	-0.95
Q8NC51	Plasminogen activator inhibitor 1 RNA-binding protein OS=Homo sapiens GN=SERBP1 PE=1 SV=2	SERBP1	10.7	10.14	9.92	8.32	8.46	4	1.86	9.50965	4.77	0.0018	0.0036	-0.95
O95487	Protein transport protein Sec24B OS=Homo sapiens GN=SEC24B PE=1 SV=2	SEC24B	7.1	8.74	8.28	5.45	5.37	3	2.63	6.98721	4.77	0.0018	0.0036	-0.95
P39019	40S ribosomal protein S19 OS=Homo sapiens GN=RPS19 PE=1 SV=2	RPS19	11.79	11.73	11.72	10.05	10.02	8	1.71	11.0603	4.77	0.0019	0.0036	-0.95
Q9Y394	Dehydrogenase/reductase SDR family member 7 OS=Homo sapiens GN=DHRS7 PE=1 SV=1	DHRS7	8.44	8.94	9.75	5.93	6.99	2	2.58	8.00921	4.77	0.0019	0.0036	-0.96
Q12888	Tumor suppressor p53-binding protein 1 OS=Homo sapiens GN=TP53BP1 PE=1 SV=2	TP53BP1	6.73	7.9	7.49	5.3	4.91	2	2.27	6.46547	4.77	0.0019	0.0036	-0.96
P00367	Glutamate dehydrogenase 1, mitochondrial OS=Homo sapiens GN=GLUD1 PE=1 SV=2	GLUD1	10.14	11.86	11.28	8.68	8.28	4	2.61	10.0488	4.76	0.0019	0.0037	-0.97
Q08J23	tRNA (cytosine(34)-C(5))-methyltransferase OS=Homo sapiens GN=NSUN2 PE=1 SV=2	NSUN2	9.23	7.47	8.32	5.34	5.85	3	2.74	7.24247	4.76	0.0019	0.0037	-0.97
Q15181	Inorganic pyrophosphatase OS=Homo sapiens GN=PPA1 PE=1 SV=2	PPA1	10.43	9.36	9.6	7.83	7.62	5	2.07	8.96729	4.75	0.0019	0.0037	-0.98
Q15363	Transmembrane emp24 domain-containing protein 2 OS=Homo sapiens GN=TMED2 PE=1 SV=1	TMED2	10.67	11.16	11.37	9.42	8.84	4	1.94	10.2934	4.75	0.0019	0.0037	-0.98
P18031	Tyrosine-protein phosphatase non-receptor type 1 OS=Homo sapiens GN=PTPN1 PE=1 SV=1	PTPN1	9.78	11.04	10.47	8.33	8.24	5	2.15	9.57069	4.74	0.0019	0.0037	-0.99
P62829	60S ribosomal protein L23 OS=Homo sapiens GN=RPL23 PE=1 SV=1	RPL23	9.88	9.2	9.31	7.77	7.43	3	1.86	8.7167	4.74	0.0019	0.0037	-0.99
Q9Y2W2	WW domain-binding protein 11 OS=Homo sapiens GN=WBP11 PE=1 SV=1	WBP11	7.08	7.95	7.78	5.67	5.39	1	2.08	6.77469	4.73	0.0019	0.0038	-1
Q15417	Calponin-3 OS=Homo sapiens GN=CNN3 PE=1 SV=1	CNN3	6.77	6.82	7.67	5.2	4.42	2	2.28	6.176	4.73	0.0019	0.0038	-1.01
Q9P2M7	Cingulin OS=Homo sapiens GN=CGN PE=1 SV=2	CGN	10.12	10.34	9.4	8.2	7.43	10	2.14	9.09774	4.73	0.0019	0.0038	-1.01
Q8IYB7	DIS3-like exonuclease 2 OS=Homo sapiens GN=DIS3L2 PE=1 SV=4	DIS3L2	5.77	4.45	4.78	2.33	2.39	1	2.64	3.94323	4.72	0.002	0.0038	-1.01
P48637	Glutathione synthetase OS=Homo sapiens GN=GSS PE=1 SV=1	GSS	6.27	5.99	6.88	3.44	4.49	1	2.41	5.41278	4.71	0.002	0.0038	-1.02
Q9NUJ1	Mycophenolic acid acyl-glucuronide esterase, mitochondrial OS=Homo sapiens GN=ABHD10 PE=1 SV=1	ABHD10	8.25	10.06	9.3	6.79	6.09	3	2.76	8.09869	4.71	0.002	0.0039	-1.03
Q13228	Selenium-binding protein 1 OS=Homo sapiens GN=SELENBP1 PE=1 SV=2	SELENBP1	7.82	7.34	8.25	4.7	5.95	2	2.48	6.8094	4.7	0.002	0.0039	-1.03
P42167	Lamina-associated polypeptide 2, isoforms beta/gamma OS=Homo sapiens GN=TMPO PE=1 SV=2	TMPO	7.5	6.71	6.48	4.84	4.68	1	2.14	6.04022	4.7	0.002	0.0039	-1.04
Q92688	Acidic leucine-rich nuclear phosphoprotein 32 family member B OS=Homo sapiens GN=ANP32B PE=1 SV=1	ANP32B	7.64	7.24	7	5.54	5.15	1	1.95	6.51377	4.7	0.002	0.0039	-1.04
Q9P0J0	NADH dehydrogenase [ubiquinone] 1 alpha subcomplex subunit 13 OS=Homo sapiens GN=NDUFA13 PE=1 SV=3	NDUFA13	6.48	7.64	7.19	4.92	4.92	2	2.18	6.23254	4.68	0.0021	0.004	-1.07
Q96CV9	Optineurin OS=Homo sapiens GN=OPTN PE=1 SV=2	OPTN	5.6	7.42	6.66	4.09	3.21	1	2.91	5.39604	4.68	0.0021	0.004	-1.07
P34897	Serine hydroxymethyltransferase, mitochondrial OS=Homo sapiens GN=SHMT2 PE=1 SV=3	SHMT2	11.42	11.22	10.66	9.46	8.53	8	2.11	10.2585	4.67	0.0021	0.004	-1.07
P83731	60S ribosomal protein L24 OS=Homo sapiens GN=RPL24 PE=1 SV=1	RPL24	10.76	10.01	9.93	8.31	8.39	4	1.88	9.48121	4.67	0.0021	0.004	-1.07
P05023	Sodium/potassium-transporting ATPase subunit alpha-1 OS=Homo sapiens GN=ATP1A1 PE=1 SV=1	ATP1A1	8.98	7.54	8.23	5.61	6.06	3	2.42	7.28258	4.67	0.0021	0.004	-1.08
P23528	Cofilin-1 OS=Homo sapiens GN=CFL1 PE=1 SV=3	CFL1	12.2	11.18	11.76	9.78	9.61	4	2.02	10.9071	4.67	0.0021	0.004	-1.08
Q96GY0	Zinc finger C2HC domain-containing protein 1A OS=Homo sapiens GN=ZC2HC1A PE=1 SV=2	ZC2HC1A	6.72	6.32	6	4.49	3.01	1	2.59	5.30837	4.66	0.0021	0.004	-1.09
O60231	Putative pre-mRNA-splicing factor ATP-dependent RNA helicase DHX16 OS=Homo sapiens GN=DHX16 PE=1 SV=2	DHX16	5.67	5.77	5.73	4.01	3.4	1	2.02	4.91539	4.66	0.0021	0.004	-1.09
O95232	Luc7-like protein 3 OS=Homo sapiens GN=LUC7L3 PE=1 SV=2	LUC7L3	8.31	9.73	9.11	6.8	6.72	2	2.29	8.1352	4.66	0.0021	0.004	-1.09
Q66K14	TBC1 domain family member 9B OS=Homo sapiens GN=TBC1D9B PE=1 SV=3	TBC1D9B	6.8	5.78	6.73	2.82	4.39	1	2.83	5.30436	4.66	0.0021	0.004	-1.09
Q93084	Sarcoplasmic/endoplasmic reticulum calcium ATPase 3 OS=Homo sapiens GN=ATP2A3 PE=1 SV=2	ATP2A3	5.14	5.66	5.6	3.34	3.45	1	2.07	4.64013	4.66	0.0021	0.004	-1.09
P31153	S-adenosylmethionine synthase isoform type-2 OS=Homo sapiens GN=MAT2A PE=1 SV=1	MAT2A	8.09	7.28	7.39	5.76	5.32	2	2.05	6.76849	4.65	0.0021	0.004	-1.09
P38646	Stress-70 protein, mitochondrial OS=Homo sapiens GN=HSPA9 PE=1 SV=2	HSPA9	14.56	16.01	15.07	12.74	12.2	31	2.74	14.116	4.65	0.0021	0.004	-1.09
O95834	Echinoderm microtubule-associated protein-like 2 OS=Homo sapiens GN=EML2 PE=1 SV=1	EML2	4.83	5.79	6	2.17	3.35	1	2.78	4.42942	4.65	0.0021	0.0041	-1.1
P60660	Myosin light polypeptide 6 OS=Homo sapiens GN=MYL6 PE=1 SV=2	MYL6	13.44	11.62	11.62	9.43	9.25	6	2.88	11.0705	4.65	0.0021	0.0041	-1.1
Q9GZU8	Protein FAM192A OS=Homo sapiens GN=FAM192A PE=1 SV=1	FAM192A	2.44	2.31	2.48	0	0	1	2.41	1.44569	4.65	0.0021	0.0041	-1.1
Q9BPX5	Actin-related protein 2/3 complex subunit 5-like protein OS=Homo sapiens GN=ARPC5L PE=1 SV=1	ARPC5L	5.17	5.71	5.53	3.36	3.47	1	2.05	4.64864	4.64	0.0022	0.0041	-1.11
P14314	Glucosidase 2 subunit beta OS=Homo sapiens GN=PRKCSH PE=1 SV=2	PRKCSH	7.44	7.9	8.63	5.26	6.03	2	2.34	7.0534	4.64	0.0022	0.0041	-1.11
P40227	T-complex protein 1 subunit zeta OS=Homo sapiens GN=CCT6A PE=1 SV=3	CCT6A	12.77	11.15	11.55	9.23	9.42	12	2.5	10.8247	4.64	0.0022	0.0041	-1.11
Q08209	Serine/threonine-protein phosphatase 2B catalytic subunit alpha isoform OS=Homo sapiens GN=PPP3CA PE=1 SV=1	PPP3CA	5.95	6.97	6.68	4.44	4.4	1	2.11	5.68749	4.64	0.0022	0.0041	-1.11
P25205	DNA replication licensing factor MCM3 OS=Homo sapiens GN=MCM3 PE=1 SV=3	MCM3	9.22	9.2	9.44	7.83	7.29	5	1.73	8.59395	4.64	0.0022	0.0041	-1.11
A0FGR8	Extended synaptotagmin-2 OS=Homo sapiens GN=ESYT2 PE=1 SV=1	ESYT2	9.22	9.25	9.45	7.82	7.47	4	1.66	8.64155	4.64	0.0022	0.0041	-1.12
Q6NUK1	Calcium-binding mitochondrial carrier protein SCaMC-1 OS=Homo sapiens GN=SLC25A24 PE=1 SV=2	SLC25A24	9.98	9.98	9.26	8.02	7.76	4	1.85	8.99934	4.63	0.0022	0.0041	-1.12
Q99615	DnaJ homolog subfamily C member 7 OS=Homo sapiens GN=DNAJC7 PE=1 SV=2	DNAJC7	9.34	8.55	8.46	7.01	6.23	6	2.16	7.91859	4.63	0.0022	0.0041	-1.12
P20618	Proteasome subunit beta type-1 OS=Homo sapiens GN=PSMB1 PE=1 SV=2	PSMB1	9.47	11.21	10.24	7.91	7.7	5	2.5	9.30683	4.63	0.0022	0.0041	-1.13
O75521	Enoyl-CoA delta isomerase 2, mitochondrial OS=Homo sapiens GN=ECI2 PE=1 SV=4	ECI2	8.89	11.47	11.18	6.76	7.01	3	3.62	9.062	4.7	0.0023	0.0042	-1.13
P19525	Interferon-induced, double-stranded RNA-activated protein kinase OS=Homo sapiens GN=EIF2AK2 PE=1 SV=2	EIF2AK2	9.49	9.19	8.95	7.65	7.21	5	1.78	8.49801	4.63	0.0022	0.0041	-1.13
P22307	Non-specific lipid-transfer protein OS=Homo sapiens GN=SCP2 PE=1 SV=2	SCP2	11.16	14.79	13.55	8.59	8.6	11	4.57	11.3375	4.69	0.0023	0.0042	-1.13
Q96MU7	YTH domain-containing protein 1 OS=Homo sapiens GN=YTHDC1 PE=1 SV=3	YTHDC1	6.03	7.49	7.41	4.62	4.22	1	2.56	5.95222	4.62	0.0022	0.0042	-1.14
Q99704	Docking protein 1 OS=Homo sapiens GN=DOK1 PE=1 SV=1	DOK1	5.58	4.98	5.92	3.47	2.83	1	2.34	4.55589	4.62	0.0022	0.0042	-1.14
Q71RC2	La-related protein 4 OS=Homo sapiens GN=LARP4 PE=1 SV=3	LARP4	6.07	7.24	6.77	4.7	4.12	2	2.28	5.78045	4.62	0.0022	0.0042	-1.14
Q16698	2,4-dienoyl-CoA reductase, mitochondrial OS=Homo sapiens GN=DECR1 PE=1 SV=1	DECR1	11.9	12.95	12.92	10.54	10.26	6	2.19	11.7138	4.62	0.0022	0.0042	-1.14
P25786	Proteasome subunit alpha type-1 OS=Homo sapiens GN=PSMA1 PE=1 SV=1	PSMA1	9.86	10.41	10.57	8.52	8.52	5	1.76	9.5755	4.61	0.0022	0.0042	-1.14
Q8WUD1	Ras-related protein Rab-2B OS=Homo sapiens GN=RAB2B PE=1 SV=1	RAB2B	5.46	5.69	5.32	3.44	3.58	1	1.98	4.69851	4.61	0.0022	0.0042	-1.14
Q16513	Serine/threonine-protein kinase N2 OS=Homo sapiens GN=PKN2 PE=1 SV=1	PKN2	5.25	5.39	5.43	3.57	2.8	1	2.17	4.48713	4.61	0.0022	0.0042	-1.15
P78386	Keratin, type II cuticular Hb5 OS=Homo sapiens GN=KRT85 PE=1 SV=1	KRT85	9.19	7.71	7.08	5.25	4.67	1	3.03	6.77969	4.62	0.0022	0.0042	-1.15
O14832	Phytanoyl-CoA dioxygenase, peroxisomal OS=Homo sapiens GN=PHYH PE=1 SV=1	PHYH	7.71	11.83	8.02	0	4	1	7.18	6.30985	4.68	0.0023	0.0043	-1.16
P19338	Nucleolin OS=Homo sapiens GN=NCL PE=1 SV=3	NCL	13.79	13.84	13.52	11.64	11.89	19	1.95	12.9354	4.6	0.0023	0.0042	-1.16
Q9NQP4	Prefoldin subunit 4 OS=Homo sapiens GN=PFDN4 PE=1 SV=1	PFDN4	8.11	7.75	8.09	6.31	6.09	2	1.78	7.26808	4.6	0.0023	0.0042	-1.16
Q9Y4E8	Ubiquitin carboxyl-terminal hydrolase 15 OS=Homo sapiens GN=USP15 PE=1 SV=3	USP15	5.73	5.08	4.29	2.37	2.47	1	2.61	3.98772	4.6	0.0023	0.0042	-1.16
P41208	Centrin-2 OS=Homo sapiens GN=CETN2 PE=1 SV=1	CETN2	5.67	5.98	5.18	3.7	2.6	2	2.46	4.62373	4.6	0.0023	0.0042	-1.16
Q12899	Tripartite motif-containing protein 26 OS=Homo sapiens GN=TRIM26 PE=1 SV=1	TRIM26	7.25	9.39	8.91	5.42	5.59	2	3.02	7.31092	4.61	0.0023	0.0042	-1.16
P16219	Short-chain specific acyl-CoA dehydrogenase, mitochondrial OS=Homo sapiens GN=ACADS PE=1 SV=1	ACADS	6.86	8.06	7.91	5.53	5.16	2	2.27	6.70444	4.59	0.0023	0.0043	-1.18
P55786	Puromycin-sensitive aminopeptidase OS=Homo sapiens GN=NPEPPS PE=1 SV=2	NPEPPS	11.59	12.61	13.42	8.98	10.19	12	2.95	11.3584	4.6	0.0023	0.0043	-1.18
Q96CW5	Gamma-tubulin complex component 3 OS=Homo sapiens GN=TUBGCP3 PE=1 SV=2	TUBGCP3	5.65	5.28	5.59	3.33	3.68	1	2	4.7035	4.58	0.0023	0.0043	-1.18
Q92673	Sortilin-related receptor OS=Homo sapiens GN=SORL1 PE=1 SV=2	SORL1	7.48	7.18	7.06	5.66	4.93	2	1.94	6.46071	4.58	0.0023	0.0043	-1.19
Q96FZ7	Charged multivesicular body protein 6 OS=Homo sapiens GN=CHMP6 PE=1 SV=3	CHMP6	5.05	4.39	5.48	1.23	2.8	1	2.96	3.78775	4.58	0.0023	0.0043	-1.19
P26447	Protein S100-A4 OS=Homo sapiens GN=S100A4 PE=1 SV=1	S100A4	10.74	9.92	9.44	8.15	7.31	3	2.3	9.11222	4.57	0.0024	0.0044	-1.2
P41091	Eukaryotic translation initiation factor 2 subunit 3 OS=Homo sapiens GN=EIF2S3 PE=1 SV=3	EIF2S3	9.29	7.76	8.55	5.4	6.42	1	2.62	7.48458	4.57	0.0024	0.0044	-1.2
Q15599	Na(+)/H(+) exchange regulatory cofactor NHE-RF2 OS=Homo sapiens GN=SLC9A3R2 PE=1 SV=2	SLC9A3R2	8.69	9.5	10.43	5.26	7.2	2	3.31	8.21648	4.6	0.0024	0.0044	-1.21
Q15654	Thyroid receptor-interacting protein 6 OS=Homo sapiens GN=TRIP6 PE=1 SV=3	TRIP6	6.63	7.21	6.68	5.18	4.57	1	1.97	6.05495	4.56	0.0024	0.0044	-1.21
Q15269	Periodic tryptophan protein 2 homolog OS=Homo sapiens GN=PWP2 PE=2 SV=2	PWP2	6.64	7.5	7.19	5.3	4.94	2	1.98	6.31468	4.56	0.0024	0.0044	-1.21
Q9BT78	COP9 signalosome complex subunit 4 OS=Homo sapiens GN=COPS4 PE=1 SV=1	COPS4	6.84	6.02	6.42	1.66	4.21	1	3.5	5.02944	4.59	0.0024	0.0044	-1.21
Q9Y490	Talin-1 OS=Homo sapiens GN=TLN1 PE=1 SV=3	TLN1	13.2	11.75	11.85	10.02	9.55	33	2.48	11.2738	4.56	0.0024	0.0044	-1.22
Q15050	Ribosome biogenesis regulatory protein homolog OS=Homo sapiens GN=RRS1 PE=1 SV=2	RRS1	5.87	6.49	5.52	3.91	3.8	2	2.11	5.11763	4.56	0.0024	0.0044	-1.22
Q658Y4	Protein FAM91A1 OS=Homo sapiens GN=FAM91A1 PE=1 SV=3	FAM91A1	6.26	4.64	4.89	1.78	2.76	1	2.99	4.0649	4.55	0.0024	0.0044	-1.22
P14324	Farnesyl pyrophosphate synthase OS=Homo sapiens GN=FDPS PE=1 SV=4	FDPS	7.47	7.02	8.3	4.08	5.59	1	2.76	6.49165	4.55	0.0024	0.0044	-1.22
Q9H0A0	RNA cytidine acetyltransferase OS=Homo sapiens GN=NAT10 PE=1 SV=2	NAT10	7.88	8.59	8.54	6.59	6.23	4	1.93	7.56616	4.55	0.0024	0.0044	-1.22
Q8TAA5	GrpE protein homolog 2, mitochondrial OS=Homo sapiens GN=GRPEL2 PE=1 SV=1	GRPEL2	6.19	6.72	6.73	4.88	4.26	1	1.97	5.75805	4.55	0.0024	0.0044	-1.22
Q99996	A-kinase anchor protein 9 OS=Homo sapiens GN=AKAP9 PE=1 SV=3	AKAP9	7.11	8.4	7.9	5.65	5.52	2	2.22	6.91734	4.55	0.0024	0.0044	-1.23
Q9HCU5	Prolactin regulatory element-binding protein OS=Homo sapiens GN=PREB PE=1 SV=2	PREB	6.88	8.29	8.44	5	5.54	1	2.59	6.82842	4.54	0.0024	0.0045	-1.23
Q9Y3F4	Serine-threonine kinase receptor-associated protein OS=Homo sapiens GN=STRAP PE=1 SV=1	STRAP	7.53	7.48	7.67	6.03	5.47	2	1.81	6.83404	4.54	0.0024	0.0045	-1.23
Q8IUH3	RNA-binding protein 45 OS=Homo sapiens GN=RBM45 PE=1 SV=1	RBM45	2.56	4.33	2.61	0	0	1	3.17	1.90088	4.54	0.0024	0.0045	-1.24
P22102	Trifunctional purine biosynthetic protein adenosine-3 OS=Homo sapiens GN=GART PE=1 SV=1	GART	10.48	9.48	10.52	8.24	8.08	6	2	9.35927	4.54	0.0024	0.0045	-1.24
Q96F86	Enhancer of mRNA-decapping protein 3 OS=Homo sapiens GN=EDC3 PE=1 SV=1	EDC3	5.27	6.67	7.2	2.29	3.84	1	3.31	5.05248	4.55	0.0025	0.0045	-1.24
Q86YS7	C2 domain-containing protein 5 OS=Homo sapiens GN=C2CD5 PE=1 SV=1	C2CD5	5.45	4.89	5.24	3.22	3	1	2.08	4.36064	4.53	0.0025	0.0045	-1.25
P30419	Glycylpeptide N-tetradecanoyltransferase 1 OS=Homo sapiens GN=NMT1 PE=1 SV=2	NMT1	8.88	8.65	9.25	7.15	7.25	3	1.73	8.23472	4.53	0.0025	0.0045	-1.25
O75843	AP-1 complex subunit gamma-like 2 OS=Homo sapiens GN=AP1G2 PE=1 SV=1	AP1G2	5.25	6.66	5.21	3.12	3.06	1	2.62	4.66019	4.52	0.0025	0.0045	-1.26
Q99959	Plakophilin-2 OS=Homo sapiens GN=PKP2 PE=1 SV=2	PKP2	9.1	9.2	8.6	7.42	6.62	5	1.94	8.19095	4.52	0.0025	0.0045	-1.26
Q9BV20	Methylthioribose-1-phosphate isomerase OS=Homo sapiens GN=MRI1 PE=1 SV=1	MRI1	6.61	7.4	7.54	5.22	5.14	2	2	6.38233	4.52	0.0025	0.0045	-1.26
Q08380	Galectin-3-binding protein OS=Homo sapiens GN=LGALS3BP PE=1 SV=1	LGALS3BP	7.41	6.95	7.14	5.52	5.26	1	1.78	6.45427	4.52	0.0025	0.0045	-1.26
P49189	4-trimethylaminobutyraldehyde dehydrogenase OS=Homo sapiens GN=ALDH9A1 PE=1 SV=3	ALDH9A1	10.77	9.85	9.96	8.53	7.82	8	2.02	9.3879	4.51	0.0025	0.0046	-1.27
Q13162	Peroxiredoxin-4 OS=Homo sapiens GN=PRDX4 PE=1 SV=1	PRDX4	11.25	9.73	9.56	7.91	7.02	2	2.71	9.09467	4.52	0.0025	0.0046	-1.28
P28331	NADH-ubiquinone oxidoreductase 75 kDa subunit, mitochondrial OS=Homo sapiens GN=NDUFS1 PE=1 SV=3	NDUFS1	9.66	11.5	10.88	8.21	8.08	10	2.53	9.66426	4.51	0.0025	0.0046	-1.28
P12882	Myosin-1 OS=Homo sapiens GN=MYH1 PE=1 SV=3	MYH1	7.27	7.56	5.5	4.02	1.91	1	3.81	5.25049	4.53	0.0026	0.0047	-1.28
P29728	2-5-oligoadenylate synthase 2 OS=Homo sapiens GN=OAS2 PE=1 SV=3	OAS2	9.59	9.57	8.96	7.84	6.89	5	2.01	8.56841	4.5	0.0026	0.0047	-1.29
Q96KP4	Cytosolic non-specific dipeptidase OS=Homo sapiens GN=CNDP2 PE=1 SV=2	CNDP2	8.96	9.16	9.45	7.24	7.71	4	1.72	8.50479	4.49	0.0026	0.0047	-1.31
O00469	Procollagen-lysine,2-oxoglutarate 5-dioxygenase 2 OS=Homo sapiens GN=PLOD2 PE=1 SV=2	PLOD2	8.33	6.78	7.17	5.23	4.67	3	2.48	6.43677	4.48	0.0026	0.0047	-1.31
Q9BTY7	Protein HGH1 homolog OS=Homo sapiens GN=HGH1 PE=1 SV=1	HGH1	4.56	4.47	4.44	0	2.37	1	3.31	3.16712	4.48	0.0026	0.0047	-1.31
O43294	Transforming growth factor beta-1-induced transcript 1 protein OS=Homo sapiens GN=TGFB1I1 PE=1 SV=2	TGFB1I1	7.29	6.87	6.97	5.39	5.2	2	1.75	6.34415	4.48	0.0026	0.0048	-1.31
Q92905	COP9 signalosome complex subunit 5 OS=Homo sapiens GN=COPS5 PE=1 SV=4	COPS5	5.28	4.59	4.83	0	2.63	1	3.58	3.46684	4.48	0.0026	0.0048	-1.32
Q96GX9	Methylthioribulose-1-phosphate dehydratase OS=Homo sapiens GN=APIP PE=1 SV=1	APIP	4.23	3.65	4.96	1.94	1.48	1	2.57	3.25126	4.48	0.0026	0.0048	-1.32
P20591	Interferon-induced GTP-binding protein Mx1 OS=Homo sapiens GN=MX1 PE=1 SV=4	MX1	12.5	10.96	10.98	9.16	8.87	13	2.46	10.4939	4.47	0.0026	0.0048	-1.32
Q06787	Synaptic functional regulator FMR1 OS=Homo sapiens GN=FMR1 PE=1 SV=1	FMR1	8.62	7.58	7.95	6.18	5.81	1	2.05	7.22639	4.47	0.0026	0.0048	-1.32
Q07020	60S ribosomal protein L18 OS=Homo sapiens GN=RPL18 PE=1 SV=2	RPL18	10.66	10.6	10.87	9.23	9.07	4	1.56	10.0862	4.47	0.0027	0.0048	-1.32
Q9H7B2	Ribosome production factor 2 homolog OS=Homo sapiens GN=RPF2 PE=1 SV=2	RPF2	6.49	7.79	7.34	5.16	4.8	1	2.22	6.3164	4.47	0.0027	0.0048	-1.32
P18206	Vinculin OS=Homo sapiens GN=VCL PE=1 SV=4	VCL	12.87	11.69	11.79	10.11	9.79	27	2.17	11.2521	4.47	0.0027	0.0048	-1.33
Q8N2G8	GH3 domain-containing protein OS=Homo sapiens GN=GHDC PE=1 SV=2	GHDC	8.7	7.97	8.95	6.64	6.52	4	1.96	7.75877	4.47	0.0027	0.0048	-1.33
Q13451	Peptidyl-prolyl cis-trans isomerase FKBP5 OS=Homo sapiens GN=FKBP5 PE=1 SV=2	FKBP5	8.65	9.73	10.32	6.93	7.36	3	2.42	8.59746	4.46	0.0027	0.0048	-1.34
Q00688	Peptidyl-prolyl cis-trans isomerase FKBP3 OS=Homo sapiens GN=FKBP3 PE=1 SV=1	FKBP3	10.86	11.24	11.92	8.79	9.64	7	2.13	10.4894	4.46	0.0027	0.0048	-1.34
Q96IY4	Carboxypeptidase B2 OS=Homo sapiens GN=CPB2 PE=1 SV=2	CPB2	7.36	5.94	6.65	4.63	3.82	1	2.43	5.68059	4.45	0.0027	0.0049	-1.35
Q8N6R0	Methyltransferase-like protein 13 OS=Homo sapiens GN=METTL13 PE=1 SV=1	METTL13	6.6	5.6	5.92	4.16	3.64	2	2.14	5.18326	4.45	0.0027	0.0049	-1.35
P38606	V-type proton ATPase catalytic subunit A OS=Homo sapiens GN=ATP6V1A PE=1 SV=2	ATP6V1A	9.99	10.87	10.05	8.67	8.03	5	1.95	9.5209	4.45	0.0027	0.0049	-1.35
P04040	Catalase OS=Homo sapiens GN=CAT PE=1 SV=3	CAT	11.08	12.97	11.84	9.59	9.11	13	2.62	10.918	4.45	0.0027	0.0049	-1.36
P46100	Transcriptional regulator ATRX OS=Homo sapiens GN=ATRX PE=1 SV=5	ATRX	5.97	5.49	4.7	3.27	2.54	1	2.49	4.39528	4.44	0.0027	0.0049	-1.36
O14908	PDZ domain-containing protein GIPC1 OS=Homo sapiens GN=GIPC1 PE=1 SV=2	GIPC1	5.42	4.83	5.11	0	2.83	1	3.71	3.63873	4.46	0.0028	0.005	-1.36
O95372	Acyl-protein thioesterase 2 OS=Homo sapiens GN=LYPLA2 PE=1 SV=1	LYPLA2	8.44	8.44	9.26	7.02	6.43	2	1.99	7.92093	4.44	0.0028	0.0049	-1.36
Q99497	Protein deglycase DJ-1 OS=Homo sapiens GN=PARK7 PE=1 SV=2	PARK7	6.9	7.54	7.84	2.37	5.2	1	3.64	5.96968	4.47	0.0028	0.005	-1.36
P09874	Poly [ADP-ribose] polymerase 1 OS=Homo sapiens GN=PARP1 PE=1 SV=4	PARP1	13	12.4	12.51	10.94	10.66	23	1.84	11.9007	4.43	0.0028	0.005	-1.37
Q5T447	E3 ubiquitin-protein ligase HECTD3 OS=Homo sapiens GN=HECTD3 PE=1 SV=1	HECTD3	5.92	6.23	6.13	4.54	3.73	1	1.96	5.31016	4.43	0.0028	0.005	-1.37
P17987	T-complex protein 1 subunit alpha OS=Homo sapiens GN=TCP1 PE=1 SV=1	TCP1	13.22	11.74	11.93	10.02	9.85	16	2.36	11.3523	4.43	0.0028	0.005	-1.38
P05161	Ubiquitin-like protein ISG15 OS=Homo sapiens GN=ISG15 PE=1 SV=5	ISG15	10.27	9.3	7.87	6.31	5.77	3	3.11	7.90633	4.46	0.0028	0.005	-1.38
O00148	ATP-dependent RNA helicase DDX39A OS=Homo sapiens GN=DDX39A PE=1 SV=2	DDX39A	6.29	7.63	7.14	4.91	4.72	1	2.21	6.14013	4.42	0.0028	0.005	-1.38
Q16512	Serine/threonine-protein kinase N1 OS=Homo sapiens GN=PKN1 PE=1 SV=2	PKN1	5.95	5.83	6.14	4.32	4.04	1	1.79	5.25669	4.42	0.0028	0.005	-1.38
Q9UKM7	Endoplasmic reticulum mannosyl-oligosaccharide 1,2-alpha-mannosidase OS=Homo sapiens GN=MAN1B1 PE=1 SV=2	MAN1B1	5.65	6.83	7.08	3.73	4.4	2	2.46	5.53638	4.42	0.0028	0.005	-1.38
Q92544	Transmembrane 9 superfamily member 4 OS=Homo sapiens GN=TM9SF4 PE=1 SV=2	TM9SF4	6.31	6.67	7.33	4.71	4.83	1	2	5.96967	4.42	0.0028	0.005	-1.39
P40925	Malate dehydrogenase, cytoplasmic OS=Homo sapiens GN=MDH1 PE=1 SV=4	MDH1	8.05	7.95	9.14	5.66	6.48	2	2.32	7.45658	4.42	0.0028	0.005	-1.39
P78537	Biogenesis of lysosome-related organelles complex 1 subunit 1 OS=Homo sapiens GN=BLOC1S1 PE=1 SV=2	BLOC1S1	5.41	5.38	5.52	3.34	3.73	1	1.9	4.67736	4.41	0.0029	0.0051	-1.4
Q9NZL4	Hsp70-binding protein 1 OS=Homo sapiens GN=HSPBP1 PE=1 SV=1	HSPBP1	5.45	5.95	6.02	4.05	3.7	1	1.93	5.03545	4.41	0.0029	0.0051	-1.4
O00410	Importin-5 OS=Homo sapiens GN=IPO5 PE=1 SV=4	IPO5	7.21	7.63	7.8	5.94	5.5	2	1.82	6.81638	4.41	0.0029	0.0051	-1.4
Q9BZL4	Protein phosphatase 1 regulatory subunit 12C OS=Homo sapiens GN=PPP1R12C PE=1 SV=1	PPP1R12C	2.51	2.66	2	0	0	1	2.39	1.43528	4.41	0.0029	0.0051	-1.4
P07237	Protein disulfide-isomerase OS=Homo sapiens GN=P4HB PE=1 SV=3	P4HB	13.98	13.74	15.44	10.92	12.01	24	2.92	13.2184	4.4	0.0029	0.0051	-1.41
Q7Z4V5	Hepatoma-derived growth factor-related protein 2 OS=Homo sapiens GN=HDGFRP2 PE=1 SV=1	HDGFRP2	7.64	7.05	7.3	5.11	5.78	2	1.89	6.57565	4.4	0.0029	0.0051	-1.41
P36405	ADP-ribosylation factor-like protein 3 OS=Homo sapiens GN=ARL3 PE=1 SV=2	ARL3	8.61	8.4	8.84	7.14	6.6	3	1.75	7.91973	4.4	0.0029	0.0051	-1.41
Q13573	SNW domain-containing protein 1 OS=Homo sapiens GN=SNW1 PE=1 SV=1	SNW1	4.67	6.45	6.12	0	2.97	1	4.26	4.04025	4.43	0.0029	0.0052	-1.42
Q16740	ATP-dependent Clp protease proteolytic subunit, mitochondrial OS=Homo sapiens GN=CLPP PE=1 SV=1	CLPP	9.73	12.31	12.08	8.12	7.64	6	3.49	9.97432	4.45	0.003	0.0053	-1.43
Q8IZP0	Abl interactor 1 OS=Homo sapiens GN=ABI1 PE=1 SV=4	ABI1	5.47	4.88	4.75	3.12	2.58	1	2.19	4.15976	4.39	0.0029	0.0052	-1.43
Q13107	Ubiquitin carboxyl-terminal hydrolase 4 OS=Homo sapiens GN=USP4 PE=1 SV=3	USP4	6.05	5.38	6.46	3.96	3.78	1	2.1	5.1244	4.38	0.003	0.0052	-1.43
P82664	28S ribosomal protein S10, mitochondrial OS=Homo sapiens GN=MRPS10 PE=1 SV=2	MRPS10	6.36	7.11	6.69	5.08	3.8	1	2.28	5.80883	4.38	0.003	0.0052	-1.43
P43487	Ran-specific GTPase-activating protein OS=Homo sapiens GN=RANBP1 PE=1 SV=1	RANBP1	8.14	6.84	8.16	2.79	5.39	1	3.62	6.26471	4.42	0.003	0.0053	-1.43
Q9BWJ5	Splicing factor 3B subunit 5 OS=Homo sapiens GN=SF3B5 PE=1 SV=1	SF3B5	5.92	6.79	6.3	4.62	4	1	2.03	5.52471	4.38	0.003	0.0052	-1.43
Q6P158	Putative ATP-dependent RNA helicase DHX57 OS=Homo sapiens GN=DHX57 PE=1 SV=2	DHX57	4.66	4.51	3.76	2.25	1.62	1	2.37	3.36244	4.38	0.003	0.0052	-1.44
Q15102	Platelet-activating factor acetylhydrolase IB subunit gamma OS=Homo sapiens GN=PAFAH1B3 PE=1 SV=1	PAFAH1B3	9.5	8.26	10.11	6.96	6.52	4	2.55	8.26938	4.38	0.003	0.0052	-1.44
Q8WXH0	Nesprin-2 OS=Homo sapiens GN=SYNE2 PE=1 SV=3	SYNE2	8.89	7.16	5.86	4.01	2.04	3	4.28	5.593	4.44	0.0031	0.0053	-1.44
Q9C0E8	Protein lunapark OS=Homo sapiens GN=LNP PE=1 SV=2	LNP	7.01	7.55	7.47	5.3	5.77	1	1.81	6.61963	4.38	0.003	0.0052	-1.44
O94919	Endonuclease domain-containing 1 protein OS=Homo sapiens GN=ENDOD1 PE=1 SV=2	ENDOD1	6.7	8.09	7.53	5.3	5.19	2	2.2	6.56292	4.37	0.003	0.0052	-1.45
P61619	Protein transport protein Sec61 subunit alpha isoform 1 OS=Homo sapiens GN=SEC61A1 PE=1 SV=2	SEC61A1	6.78	6.82	6.69	5.29	4.76	1	1.74	6.06837	4.37	0.003	0.0052	-1.45
O43684	Mitotic checkpoint protein BUB3 OS=Homo sapiens GN=BUB3 PE=1 SV=1	BUB3	6.53	5.93	6.3	4.59	4.26	2	1.83	5.52433	4.37	0.003	0.0053	-1.46
Q9NPQ8	Synembryn-A OS=Homo sapiens GN=RIC8A PE=1 SV=3	RIC8A	4	2.91	4.59	0	1.4	1	3.14	2.57984	4.37	0.003	0.0053	-1.46
Q9UHB6	LIM domain and actin-binding protein 1 OS=Homo sapiens GN=LIMA1 PE=1 SV=1	LIMA1	6.98	8.18	7.85	5.03	5.83	1	2.24	6.77349	4.37	0.003	0.0053	-1.46
Q15404	Ras suppressor protein 1 OS=Homo sapiens GN=RSU1 PE=1 SV=3	RSU1	10.78	9.17	8.89	7.04	6.96	3	2.61	8.56714	4.37	0.003	0.0053	-1.46
Q8NE71	ATP-binding cassette sub-family F member 1 OS=Homo sapiens GN=ABCF1 PE=1 SV=2	ABCF1	9.75	9.51	10.05	8.21	8.16	4	1.59	9.13625	4.36	0.003	0.0053	-1.46
O00471	Exocyst complex component 5 OS=Homo sapiens GN=EXOC5 PE=1 SV=1	EXOC5	6.12	6.07	6.49	4.6	4.32	1	1.77	5.52122	4.36	0.0031	0.0053	-1.47
Q00765	Receptor expression-enhancing protein 5 OS=Homo sapiens GN=REEP5 PE=1 SV=3	REEP5	8.25	9.12	9.17	6.91	7.02	2	1.89	8.09246	4.35	0.0031	0.0053	-1.48
P09622	Dihydrolipoyl dehydrogenase, mitochondrial OS=Homo sapiens GN=DLD PE=1 SV=2	DLD	10.23	12.29	11.49	8.92	8.35	8	2.7	10.2575	4.37	0.0031	0.0054	-1.48
O15061	Synemin OS=Homo sapiens GN=SYNM PE=1 SV=2	SYNM	6.36	6.71	6.32	4.96	4.17	2	1.9	5.70236	4.35	0.0031	0.0054	-1.48
Q96KG9	N-terminal kinase-like protein OS=Homo sapiens GN=SCYL1 PE=1 SV=1	SCYL1	8.52	10.6	10.71	6.84	7.01	5	3.01	8.7362	4.38	0.0031	0.0054	-1.48
Q9NZU5	LIM and cysteine-rich domains protein 1 OS=Homo sapiens GN=LMCD1 PE=1 SV=1	LMCD1	9.44	6.01	7.35	2.93	3.87	1	4.2	5.92179	4.41	0.0032	0.0055	-1.48
P11586	C-1-tetrahydrofolate synthase, cytoplasmic OS=Homo sapiens GN=MTHFD1 PE=1 SV=3	MTHFD1	11.13	10.53	12.1	8.61	9.25	12	2.32	10.323	4.35	0.0031	0.0054	-1.48
Q9BRX8	Redox-regulatory protein FAM213A OS=Homo sapiens GN=FAM213A PE=1 SV=3	FAM213A	7.99	10.16	9.73	6.39	6.45	4	2.87	8.14325	4.37	0.0032	0.0055	-1.49
P04181	Ornithine aminotransferase, mitochondrial OS=Homo sapiens GN=OAT PE=1 SV=1	OAT	9.96	9.17	9.26	7.91	7.37	5	1.82	8.73495	4.34	0.0031	0.0054	-1.49
Q12906	Interleukin enhancer-binding factor 3 OS=Homo sapiens GN=ILF3 PE=1 SV=3	ILF3	10.6	12.49	12.33	9.21	9.08	12	2.66	10.7431	4.34	0.0031	0.0054	-1.49
Q8TD19	Serine/threonine-protein kinase Nek9 OS=Homo sapiens GN=NEK9 PE=1 SV=2	NEK9	6.36	5.44	6.21	4.22	3.57	1	2.11	5.15998	4.33	0.0032	0.0054	-1.5
Q8TAA9	Vang-like protein 1 OS=Homo sapiens GN=VANGL1 PE=1 SV=1	VANGL1	4.7	6.17	6.21	3.36	2.73	1	2.65	4.63507	4.33	0.0032	0.0054	-1.5
Q9NX40	OCIA domain-containing protein 1 OS=Homo sapiens GN=OCIAD1 PE=1 SV=1	OCIAD1	5.6	5.86	5.2	3.71	3.54	1	1.93	4.78268	4.33	0.0032	0.0054	-1.5
P09543	2,3-cyclic-nucleotide 3-phosphodiesterase OS=Homo sapiens GN=CNP PE=1 SV=2	CNP	8.05	7.55	8.13	6.34	5.87	3	1.81	7.18899	4.33	0.0032	0.0055	-1.51
A5YKK6	CCR4-NOT transcription complex subunit 1 OS=Homo sapiens GN=CNOT1 PE=1 SV=2	CNOT1	9.19	9.53	9.48	8.06	7.4	5	1.68	8.73256	4.33	0.0032	0.0055	-1.51
O00423	Echinoderm microtubule-associated protein-like 1 OS=Homo sapiens GN=EML1 PE=1 SV=3	EML1	7.07	7.78	7.69	5.9	5.34	2	1.89	6.75698	4.32	0.0032	0.0055	-1.51
O43670	BUB3-interacting and GLEBS motif-containing protein ZNF207 OS=Homo sapiens GN=ZNF207 PE=1 SV=1	ZNF207	6.65	6.92	7.16	5.42	4.62	1	1.89	6.15166	4.32	0.0032	0.0055	-1.52
Q07954	Prolow-density lipoprotein receptor-related protein 1 OS=Homo sapiens GN=LRP1 PE=1 SV=2	LRP1	9.18	9.09	8.64	7.54	6.6	6	1.9	8.21163	4.32	0.0032	0.0055	-1.52
P35580	Myosin-10 OS=Homo sapiens GN=MYH10 PE=1 SV=3	MYH10	11.52	9.93	10.28	8.52	7.97	18	2.34	9.64425	4.32	0.0032	0.0055	-1.52
P60174	Triosephosphate isomerase OS=Homo sapiens GN=TPI1 PE=1 SV=3	TPI1	10.45	9.38	10.09	8.28	7.89	4	1.89	9.21841	4.31	0.0032	0.0055	-1.53
P51911	Calponin-1 OS=Homo sapiens GN=CNN1 PE=1 SV=2	CNN1	9.41	8.93	8.87	7.65	6.83	3	1.83	8.33695	4.31	0.0032	0.0056	-1.53
P54577	Tyrosine--tRNA ligase, cytoplasmic OS=Homo sapiens GN=YARS PE=1 SV=4	YARS	9.62	8.89	8.84	7.58	6.72	4	1.97	8.33084	4.31	0.0033	0.0056	-1.53
P05997	Collagen alpha-2(V) chain OS=Homo sapiens GN=COL5A2 PE=1 SV=3	COL5A2	11	8.78	9.3	7.14	6.27	4	2.99	8.49666	4.32	0.0033	0.0057	-1.54
P56537	Eukaryotic translation initiation factor 6 OS=Homo sapiens GN=EIF6 PE=1 SV=1	EIF6	6.37	6.05	6.34	4.7	4.38	1	1.72	5.56699	4.3	0.0033	0.0056	-1.54
Q86VR2	Protein FAM134C OS=Homo sapiens GN=FAM134C PE=1 SV=1	FAM134C	5.23	4.7	5.77	0	2.9	1	3.78	3.72002	4.32	0.0033	0.0057	-1.55
P00966	Argininosuccinate synthase OS=Homo sapiens GN=ASS1 PE=1 SV=2	ASS1	10.29	11	11.81	8.24	9.15	8	2.34	10.0981	4.3	0.0033	0.0056	-1.55
Q8NFF5	FAD synthase OS=Homo sapiens GN=FLAD1 PE=1 SV=1	FLAD1	7.64	9.34	9.13	6.41	5.96	3	2.52	7.69667	4.29	0.0033	0.0056	-1.55
Q8TEM1	Nuclear pore membrane glycoprotein 210 OS=Homo sapiens GN=NUP210 PE=1 SV=3	NUP210	7.67	6.93	6.85	5.52	4.78	3	2	6.35157	4.29	0.0033	0.0056	-1.55
O96013	Serine/threonine-protein kinase PAK 4 OS=Homo sapiens GN=PAK4 PE=1 SV=1	PAK4	6.15	6.71	7	4.97	4.37	2	1.95	5.83774	4.29	0.0033	0.0057	-1.55
Q9Y3P9	Rab GTPase-activating protein 1 OS=Homo sapiens GN=RABGAP1 PE=1 SV=3	RABGAP1	5.86	5.08	5.92	2.98	3.84	2	2.22	4.73606	4.29	0.0033	0.0057	-1.55
P42226	Signal transducer and activator of transcription 6 OS=Homo sapiens GN=STAT6 PE=1 SV=1	STAT6	7.35	7.84	7.86	6.15	5.63	2	1.79	6.96603	4.29	0.0033	0.0057	-1.55
Q9H936	Mitochondrial glutamate carrier 1 OS=Homo sapiens GN=SLC25A22 PE=1 SV=1	SLC25A22	5.02	4.53	5.88	1.66	3.06	1	2.79	4.03194	4.29	0.0033	0.0057	-1.55
P55036	26S proteasome non-ATPase regulatory subunit 4 OS=Homo sapiens GN=PSMD4 PE=1 SV=1	PSMD4	5.06	5.1	4.9	1.88	3.31	1	2.42	4.05129	4.29	0.0033	0.0057	-1.56
O75955	Flotillin-1 OS=Homo sapiens GN=FLOT1 PE=1 SV=3	FLOT1	7.13	7.31	7.89	5.88	5.04	3	1.99	6.64944	4.28	0.0034	0.0057	-1.56
P45973	Chromobox protein homolog 5 OS=Homo sapiens GN=CBX5 PE=1 SV=1	CBX5	6.48	6.9	6.41	4.9	4.88	2	1.7	5.91646	4.28	0.0034	0.0057	-1.56
Q06547	GA-binding protein subunit beta-1 OS=Homo sapiens GN=GABPB1 PE=1 SV=2	GABPB1	5.48	3.63	4.15	0	1.93	1	3.45	3.03918	4.28	0.0034	0.0057	-1.57
Q9Y570	Protein phosphatase methylesterase 1 OS=Homo sapiens GN=PPME1 PE=1 SV=3	PPME1	9.07	7.27	7.73	5.72	5.22	3	2.55	7.00482	4.28	0.0034	0.0057	-1.57
Q08043	Alpha-actinin-3 OS=Homo sapiens GN=ACTN3 PE=1 SV=2	ACTN3	5.13	5.27	3.66	2.33	0.97	1	3.03	3.4735	4.28	0.0034	0.0057	-1.57
Q9NYF8	Bcl-2-associated transcription factor 1 OS=Homo sapiens GN=BCLAF1 PE=1 SV=2	BCLAF1	8.35	10.13	9.6	6.98	6.97	3	2.39	8.40385	4.27	0.0034	0.0058	-1.58
Q13045	Protein flightless-1 homolog OS=Homo sapiens GN=FLII PE=1 SV=2	FLII	7.23	6.67	7.41	5.45	5.14	2	1.81	6.38093	4.27	0.0034	0.0058	-1.58
Q16181	Septin-7 OS=Homo sapiens GN=SEPT7 PE=1 SV=2	SEPT7_	10.81	10.8	10.77	9.51	8.94	9	1.57	10.165	4.27	0.0034	0.0058	-1.58
Q6P996	Pyridoxal-dependent decarboxylase domain-containing protein 1 OS=Homo sapiens GN=PDXDC1 PE=1 SV=2	PDXDC1	10.39	11.28	12.56	8.25	8.97	6	2.8	10.2886	4.29	0.0035	0.0058	-1.58
O95793	Double-stranded RNA-binding protein Staufen homolog 1 OS=Homo sapiens GN=STAU1 PE=1 SV=2	STAU1	7.69	8.26	8.07	6.43	6.14	3	1.72	7.31825	4.27	0.0034	0.0058	-1.58
Q05639	Elongation factor 1-alpha 2 OS=Homo sapiens GN=EEF1A2 PE=1 SV=1	EEF1A2	11.5	10	10.33	8.44	8.45	4	2.16	9.74533	4.26	0.0035	0.0058	-1.6
O75382	Tripartite motif-containing protein 3 OS=Homo sapiens GN=TRIM3 PE=1 SV=2	TRIM3	6.09	7.22	7.38	4.64	4.84	2	2.16	6.03457	4.26	0.0035	0.0058	-1.6
Q99832	T-complex protein 1 subunit eta OS=Homo sapiens GN=CCT7 PE=1 SV=2	CCT7	13.1	11.65	11.85	10.01	9.93	15	2.23	11.3075	4.25	0.0035	0.0058	-1.6
Q68EM7	Rho GTPase-activating protein 17 OS=Homo sapiens GN=ARHGAP17 PE=1 SV=1	ARHGAP17	6.82	6.27	6.39	4.96	4.42	2	1.8	5.77235	4.25	0.0035	0.0058	-1.6
Q15084	Protein disulfide-isomerase A6 OS=Homo sapiens GN=PDIA6 PE=1 SV=1	PDIA6	12.2	10.88	11.26	9.62	9.05	10	2.11	10.6003	4.25	0.0035	0.0058	-1.6
P37802	Transgelin-2 OS=Homo sapiens GN=TAGLN2 PE=1 SV=3	TAGLN2	12.79	11.01	11.32	9.37	9.12	9	2.46	10.7203	4.25	0.0035	0.0059	-1.6
P05386	60S acidic ribosomal protein P1 OS=Homo sapiens GN=RPLP1 PE=1 SV=1	RPLP1	9.45	7.8	8.1	5.14	6.37	1	2.69	7.37248	4.25	0.0035	0.0059	-1.61
P23229	Integrin alpha-6 OS=Homo sapiens GN=ITGA6 PE=1 SV=5	ITGA6	6.58	6.39	6.53	5.02	4.68	1	1.65	5.83952	4.24	0.0035	0.0059	-1.62
P16949	Stathmin OS=Homo sapiens GN=STMN1 PE=1 SV=3	STMN1	6.99	5.99	7.46	4.43	4.73	1	2.23	5.92209	4.24	0.0036	0.0059	-1.62
Q9Y6M9	NADH dehydrogenase [ubiquinone] 1 beta subcomplex subunit 9 OS=Homo sapiens GN=NDUFB9 PE=1 SV=3	NDUFB9	6.42	7.26	7.07	5.29	4.71	1	1.91	6.15064	4.24	0.0036	0.0059	-1.62
Q9Y3L3	SH3 domain-binding protein 1 OS=Homo sapiens GN=SH3BP1 PE=1 SV=3	SH3BP1	6.37	5.09	5.18	1.23	3.39	1	3.23	4.25203	4.24	0.0036	0.0059	-1.62
Q14008	Cytoskeleton-associated protein 5 OS=Homo sapiens GN=CKAP5 PE=1 SV=3	CKAP5	10.91	10.52	10.55	9.35	8.66	11	1.66	9.99947	4.24	0.0036	0.0059	-1.62
Q15628	Tumor necrosis factor receptor type 1-associated DEATH domain protein OS=Homo sapiens GN=TRADD PE=1 SV=2	TRADD	7.32	7.35	7.57	5.99	5.44	2	1.69	6.7327	4.24	0.0036	0.0059	-1.62
Q15005	Signal peptidase complex subunit 2 OS=Homo sapiens GN=SPCS2 PE=1 SV=3	SPCS2	6.11	6.58	6.73	4.93	4.35	1	1.84	5.74091	4.24	0.0036	0.0059	-1.62
Q92542	Nicastrin OS=Homo sapiens GN=NCSTN PE=1 SV=2	NCSTN	8.49	7.29	7.27	5.56	5.58	1	2.12	6.8368	4.24	0.0036	0.0059	-1.63
P23396	40S ribosomal protein S3 OS=Homo sapiens GN=RPS3 PE=1 SV=2	RPS3	12.86	12.57	12.55	11.16	10.76	12	1.7	11.9806	4.24	0.0036	0.0059	-1.63
P41743	Protein kinase C iota type OS=Homo sapiens GN=PRKCI PE=1 SV=2	PRKCI	5.58	7.43	8.19	3.84	3.9	1	3.19	5.78742	4.26	0.0036	0.006	-1.63
Q13561	Dynactin subunit 2 OS=Homo sapiens GN=DCTN2 PE=1 SV=4	DCTN2	10.84	10.76	11.07	9.59	9	7	1.6	10.2516	4.23	0.0036	0.006	-1.63
P48729	Casein kinase I isoform alpha OS=Homo sapiens GN=CSNK1A1 PE=1 SV=2	CSNK1A1	9.36	10.34	10.04	8.36	7.7	4	1.88	9.15898	4.23	0.0036	0.006	-1.63
O00139	Kinesin-like protein KIF2A OS=Homo sapiens GN=KIF2A PE=1 SV=3	KIF2A	7.7	7.71	7.42	6.2	5.1	3	1.96	6.82559	4.23	0.0036	0.006	-1.63
Q9NRY2	SOSS complex subunit C OS=Homo sapiens GN=INIP PE=1 SV=1	INIP	4.73	5.69	5.37	3.25	3.11	1	2.08	4.42961	4.23	0.0036	0.006	-1.64
P35244	Replication protein A 14 kDa subunit OS=Homo sapiens GN=RPA3 PE=1 SV=1	RPA3	5.65	5.62	5.8	4.12	3.73	1	1.76	4.98253	4.22	0.0036	0.006	-1.64
P08133	Annexin A6 OS=Homo sapiens GN=ANXA6 PE=1 SV=3	ANXA6	13.17	13.98	14.3	11.06	11.98	24	2.3	12.8978	4.22	0.0036	0.006	-1.64
Q9BUL8	Programmed cell death protein 10 OS=Homo sapiens GN=PDCD10 PE=1 SV=1	PDCD10	7.95	8.47	8.37	6.81	6.2	2	1.76	7.55848	4.22	0.0036	0.006	-1.65
Q9UKY7	Protein CDV3 homolog OS=Homo sapiens GN=CDV3 PE=1 SV=1	CDV3	7.25	7.03	7.57	5.63	5.61	2	1.66	6.61465	4.22	0.0036	0.006	-1.65
Q9UJS0	Calcium-binding mitochondrial carrier protein Aralar2 OS=Homo sapiens GN=SLC25A13 PE=1 SV=2	SLC25A13	8.24	8.07	8.01	6.64	6.39	2	1.59	7.471	4.21	0.0037	0.0061	-1.65
Q71UM5	40S ribosomal protein S27-like OS=Homo sapiens GN=RPS27L PE=1 SV=3	RPS27L	5.98	6.4	5.57	4.24	3.98	1	1.87	5.23483	4.21	0.0037	0.0061	-1.65
Q8N8S7	Protein enabled homolog OS=Homo sapiens GN=ENAH PE=1 SV=2	ENAH	9.78	8.35	9.36	6.76	7.27	3	2.15	8.30493	4.21	0.0037	0.0061	-1.66
O60437	Periplakin OS=Homo sapiens GN=PPL PE=1 SV=4	PPL	11.02	10.63	10.12	9.09	8.49	18	1.8	9.86944	4.21	0.0037	0.0061	-1.66
Q9H2J4	Phosducin-like protein 3 OS=Homo sapiens GN=PDCL3 PE=1 SV=1	PDCL3	5.38	5.67	5.66	3.7	3.91	1	1.77	4.86426	4.2	0.0037	0.0061	-1.67
P49590	Probable histidine--tRNA ligase, mitochondrial OS=Homo sapiens GN=HARS2 PE=1 SV=1	HARS2	8.59	9.33	8.53	7.26	5.83	3	2.27	7.90977	4.2	0.0037	0.0061	-1.67
P13796	Plastin-2 OS=Homo sapiens GN=LCP1 PE=1 SV=6	LCP1	10.87	9.86	10.55	8.81	8.45	4	1.79	9.70754	4.2	0.0037	0.0061	-1.67
O43681	ATPase ASNA1 OS=Homo sapiens GN=ASNA1 PE=1 SV=2	ASNA1	8.05	7.97	9.62	5.64	6.37	2	2.54	7.53045	4.2	0.0037	0.0061	-1.67
P00558	Phosphoglycerate kinase 1 OS=Homo sapiens GN=PGK1 PE=1 SV=3	PGK1	14.08	12.26	12.85	10.51	10.67	17	2.47	12.0721	4.2	0.0037	0.0061	-1.67
Q96CS3	FAS-associated factor 2 OS=Homo sapiens GN=FAF2 PE=1 SV=2	FAF2	4.72	4.76	4.52	2.17	2.98	1	2.09	3.83019	4.2	0.0038	0.0062	-1.68
P52306	Rap1 GTPase-GDP dissociation stimulator 1 OS=Homo sapiens GN=RAP1GDS1 PE=1 SV=3	RAP1GDS1	5.85	5.01	5.8	2.37	3.79	1	2.47	4.56454	4.19	0.0038	0.0062	-1.68
O14936	Peripheral plasma membrane protein CASK OS=Homo sapiens GN=CASK PE=1 SV=3	CASK	8.97	8.6	8.67	7.34	7	4	1.57	8.11634	4.19	0.0038	0.0062	-1.69
P05387	60S acidic ribosomal protein P2 OS=Homo sapiens GN=RPLP2 PE=1 SV=1	RPLP2	11.28	9.43	10.02	6.44	8.14	1	2.95	9.05978	4.21	0.0039	0.0063	-1.69
P09669	Cytochrome c oxidase subunit 6C OS=Homo sapiens GN=COX6C PE=1 SV=2	COX6C	8.08	10.16	9.28	6.59	6.62	2	2.56	8.14556	4.18	0.0038	0.0063	-1.7
Q8N201	Integrator complex subunit 1 OS=Homo sapiens GN=INTS1 PE=1 SV=2	INTS1	8.21	6.05	6.25	3.51	4.2	2	2.98	5.64354	4.2	0.0039	0.0063	-1.7
Q13724	Mannosyl-oligosaccharide glucosidase OS=Homo sapiens GN=MOGS PE=1 SV=5	MOGS	8.4	7.36	9.12	5.27	6.23	2	2.54	7.27372	4.17	0.0039	0.0063	-1.7
Q9NR45	Sialic acid synthase OS=Homo sapiens GN=NANS PE=1 SV=2	NANS	8.89	7.75	9.11	4.1	6.53	1	3.27	7.27684	4.2	0.0039	0.0064	-1.7
Q8TDG2	Actin-related protein T1 OS=Homo sapiens GN=ACTRT1 PE=2 SV=2	ACTRT1	6.76	7.8	8.16	3.52	5.61	1	3.01	6.37115	4.2	0.0039	0.0064	-1.71
P62330	ADP-ribosylation factor 6 OS=Homo sapiens GN=ARF6 PE=1 SV=2	ARF6	8.64	8.77	9.32	7.39	7.12	2	1.65	8.25084	4.17	0.0039	0.0063	-1.71
Q9H444	Charged multivesicular body protein 4b OS=Homo sapiens GN=CHMP4B PE=1 SV=1	CHMP4B	9.11	8.2	9.23	6.77	7.13	3	1.89	8.08949	4.17	0.0039	0.0063	-1.71
P02794	Ferritin heavy chain OS=Homo sapiens GN=FTH1 PE=1 SV=2	FTH1	9.51	8.28	8.92	7.03	4.85	1	2.96	7.71869	4.19	0.0039	0.0064	-1.71
P55081	Microfibrillar-associated protein 1 OS=Homo sapiens GN=MFAP1 PE=1 SV=2	MFAP1	6.41	7.73	7.86	5.23	4.93	1	2.25	6.43255	4.17	0.0039	0.0063	-1.72
Q99807	5-demethoxyubiquinone hydroxylase, mitochondrial OS=Homo sapiens GN=COQ7 PE=1 SV=3	COQ7	6.47	6.15	6.28	4.89	3.99	1	1.86	5.55732	4.17	0.0039	0.0064	-1.72
Q6KB66	Keratin, type II cytoskeletal 80 OS=Homo sapiens GN=KRT80 PE=1 SV=2	KRT80	11.63	10.61	10.25	9.02	8.43	9	2.1	9.98778	4.16	0.0039	0.0064	-1.72
P23368	NAD-dependent malic enzyme, mitochondrial OS=Homo sapiens GN=ME2 PE=1 SV=1	ME2	7.75	7.53	6.7	5.66	4.89	2	2.05	6.50624	4.16	0.0039	0.0064	-1.72
P60033	CD81 antigen OS=Homo sapiens GN=CD81 PE=1 SV=1	CD81	7.93	6.24	6.51	4.34	4.63	1	2.41	5.92829	4.16	0.0039	0.0064	-1.72
Q08945	FACT complex subunit SSRP1 OS=Homo sapiens GN=SSRP1 PE=1 SV=1	SSRP1	8.79	8.4	8.2	6.95	6.69	4	1.64	7.80766	4.16	0.0039	0.0064	-1.72
P54253	Ataxin-1 OS=Homo sapiens GN=ATXN1 PE=1 SV=2	ATXN1	7.18	6	6.98	4.8	4.6	1	2.02	5.91132	4.16	0.0039	0.0064	-1.72
O95456	Proteasome assembly chaperone 1 OS=Homo sapiens GN=PSMG1 PE=1 SV=1	PSMG1	5.55	5.06	5.95	2.25	3.78	1	2.5	4.51777	4.16	0.0039	0.0064	-1.72
Q9Y5K8	V-type proton ATPase subunit D OS=Homo sapiens GN=ATP6V1D PE=1 SV=1	ATP6V1D	5.91	6.58	5.62	4.37	3.54	2	2.08	5.20289	4.16	0.0039	0.0064	-1.73
Q00325	Phosphate carrier protein, mitochondrial OS=Homo sapiens GN=SLC25A3 PE=1 SV=2	SLC25A3	9.36	8.57	8.48	7.22	6.71	4	1.84	8.06503	4.16	0.0039	0.0064	-1.73
Q9GZZ1	N-alpha-acetyltransferase 50 OS=Homo sapiens GN=NAA50 PE=1 SV=1	NAA50	7.26	7.42	7.72	6.07	5.26	1	1.8	6.74406	4.16	0.0039	0.0064	-1.73
P43034	Platelet-activating factor acetylhydrolase IB subunit alpha OS=Homo sapiens GN=PAFAH1B1 PE=1 SV=2	PAFAH1B1	9.29	8.52	8.66	7.36	6.54	5	1.87	8.07769	4.16	0.004	0.0064	-1.73
Q9HAV7	GrpE protein homolog 1, mitochondrial OS=Homo sapiens GN=GRPEL1 PE=1 SV=2	GRPEL1	7.56	9.89	8.71	5.99	5.82	3	2.81	7.59219	4.18	0.004	0.0065	-1.73
O43399	Tumor protein D54 OS=Homo sapiens GN=TPD52L2 PE=1 SV=2	TPD52L2	6.35	4.84	5.12	3.34	2.09	1	2.72	4.34872	4.15	0.004	0.0064	-1.73
Q14573	Inositol 1,4,5-trisphosphate receptor type 3 OS=Homo sapiens GN=ITPR3 PE=1 SV=2	ITPR3	8.38	10.03	9.51	7.12	7.06	3	2.21	8.41959	4.15	0.004	0.0064	-1.73
Q9H4A4	Aminopeptidase B OS=Homo sapiens GN=RNPEP PE=1 SV=2	RNPEP	8.41	8.98	9.97	6.67	7.17	3	2.2	8.24076	4.15	0.004	0.0064	-1.74
O15230	Laminin subunit alpha-5 OS=Homo sapiens GN=LAMA5 PE=1 SV=8	LAMA5	12.6	11.18	11.61	9.94	9.37	21	2.15	10.9398	4.15	0.004	0.0064	-1.74
Q99733	Nucleosome assembly protein 1-like 4 OS=Homo sapiens GN=NAP1L4 PE=1 SV=1	NAP1L4	10.15	12.64	12.63	8.48	8.58	6	3.28	10.4946	4.2	0.0041	0.0066	-1.74
Q13155	Aminoacyl tRNA synthase complex-interacting multifunctional protein 2 OS=Homo sapiens GN=AIMP2 PE=1 SV=2	AIMP2	7.68	8.54	8.15	6.6	5.76	3	1.94	7.34655	4.15	0.004	0.0064	-1.74
Q9Y2D4	Exocyst complex component 6B OS=Homo sapiens GN=EXOC6B PE=1 SV=3	EXOC6B	5.75	5.63	5.8	4.26	3.52	1	1.83	4.99117	4.14	0.004	0.0065	-1.75
Q96EI5	Transcription elongation factor A protein-like 4 OS=Homo sapiens GN=TCEAL4 PE=1 SV=2	TCEAL4	5.5	5.61	5.5	3.76	3.9	1	1.71	4.85198	4.14	0.004	0.0065	-1.75
Q9NYL9	Tropomodulin-3 OS=Homo sapiens GN=TMOD3 PE=1 SV=1	TMOD3	8.84	8.93	8.89	7.58	7.2	4	1.5	8.28788	4.13	0.0041	0.0065	-1.76
O43813	LanC-like protein 1 OS=Homo sapiens GN=LANCL1 PE=1 SV=1	LANCL1	7.54	7.9	7.88	6.35	5.88	2	1.66	7.11336	4.13	0.0041	0.0065	-1.76
Q93050	V-type proton ATPase 116 kDa subunit a isoform 1 OS=Homo sapiens GN=ATP6V0A1 PE=1 SV=3	ATP6V0A1	8.23	7.56	8.55	6.02	6.45	3	1.88	7.36248	4.13	0.0041	0.0065	-1.76
P43307	Translocon-associated protein subunit alpha OS=Homo sapiens GN=SSR1 PE=1 SV=3	SSR1	9.1	7.48	7.54	5.69	5.62	2	2.38	7.08777	4.13	0.0041	0.0065	-1.76
Q6NYC1	Bifunctional arginine demethylase and lysyl-hydroxylase JMJD6 OS=Homo sapiens GN=JMJD6 PE=1 SV=1	JMJD6	3.88	2.45	3.3	0	1.03	1	2.7	2.13164	4.12	0.0041	0.0066	-1.78
Q9NUQ6	SPATS2-like protein OS=Homo sapiens GN=SPATS2L PE=1 SV=2	SPATS2L	6.17	5.46	5	1.15	3.54	1	3.2	4.26362	4.12	0.0042	0.0067	-1.78
P62714	Serine/threonine-protein phosphatase 2A catalytic subunit beta isoform OS=Homo sapiens GN=PPP2CB PE=1 SV=1	PPP2CB	5.45	5.01	5.93	3.71	3.16	1	2.03	4.65313	4.11	0.0042	0.0067	-1.79
P42224	Signal transducer and activator of transcription 1-alpha/beta OS=Homo sapiens GN=STAT1 PE=1 SV=2	STAT1	13.52	12.73	12.64	11.33	10.66	23	1.97	12.1756	4.11	0.0042	0.0067	-1.79
P18754	Regulator of chromosome condensation OS=Homo sapiens GN=RCC1 PE=1 SV=1	RCC1	9.26	8.37	7.96	6.71	6.32	3	2.02	7.72382	4.1	0.0042	0.0067	-1.8
Q96FW1	Ubiquitin thioesterase OTUB1 OS=Homo sapiens GN=OTUB1 PE=1 SV=2	OTUB1	8.99	8.71	9.21	7.66	6.9	2	1.69	8.29223	4.1	0.0042	0.0067	-1.8
Q96AC1	Fermitin family homolog 2 OS=Homo sapiens GN=FERMT2 PE=1 SV=1	FERMT2	8.28	7.26	7.34	5.84	5.59	3	1.91	6.85913	4.1	0.0042	0.0067	-1.8
O15228	Dihydroxyacetone phosphate acyltransferase OS=Homo sapiens GN=GNPAT PE=1 SV=1	GNPAT	2.8	5.42	3.37	0	0.8	1	3.46	2.47848	4.1	0.0042	0.0067	-1.8
Q92508	Piezo-type mechanosensitive ion channel component 1 OS=Homo sapiens GN=PIEZO1 PE=1 SV=4	PIEZO1	2.27	3.81	3.88	0	0.92	1	2.86	2.17754	4.1	0.0043	0.0068	-1.8
Q9Y4K4	Mitogen-activated protein kinase kinase kinase kinase 5 OS=Homo sapiens GN=MAP4K5 PE=1 SV=1	MAP4K5	7.69	7.36	7.57	6.2	5.23	1	1.83	6.80767	4.1	0.0043	0.0068	-1.81
Q13630	GDP-L-fucose synthase OS=Homo sapiens GN=TSTA3 PE=1 SV=1	TSTA3	8.36	7.2	8.63	5.57	6.15	1	2.2	7.18356	4.09	0.0043	0.0068	-1.81
P12270	Nucleoprotein TPR OS=Homo sapiens GN=TPR PE=1 SV=3	TPR	8.82	9.95	9.32	7.73	7.34	5	1.83	8.63123	4.09	0.0043	0.0068	-1.81
Q8NC74	RBBP8 N-terminal-like protein OS=Homo sapiens GN=RBBP8NL PE=2 SV=3	RBBP8NL	5.23	5.39	4.73	3.45	2.52	1	2.13	4.26566	4.09	0.0043	0.0068	-1.81
Q9P2B2	Prostaglandin F2 receptor negative regulator OS=Homo sapiens GN=PTGFRN PE=1 SV=2	PTGFRN	7.98	6.31	6.38	4.74	3.99	2	2.53	5.87907	4.09	0.0043	0.0068	-1.82
P10644	cAMP-dependent protein kinase type I-alpha regulatory subunit OS=Homo sapiens GN=PRKAR1A PE=1 SV=1	PRKAR1A	10.68	11.62	13.32	8.97	8.71	8	3.04	10.6575	4.11	0.0044	0.0069	-1.82
P49916	DNA ligase 3 OS=Homo sapiens GN=LIG3 PE=1 SV=2	LIG3	8.37	8.85	9.48	7.3	6.68	4	1.91	8.13515	4.09	0.0043	0.0068	-1.82
Q9NWU2	Glucose-induced degradation protein 8 homolog OS=Homo sapiens GN=GID8 PE=1 SV=1	GID8	6.61	6.88	6.93	5.19	5.29	1	1.57	6.18116	4.09	0.0043	0.0068	-1.82
P24844	Myosin regulatory light polypeptide 9 OS=Homo sapiens GN=MYL9 PE=1 SV=4	MYL9	8.05	6.86	7.35	5.67	5.24	1	1.96	6.63368	4.08	0.0043	0.0068	-1.82
Q13303	Voltage-gated potassium channel subunit beta-2 OS=Homo sapiens GN=KCNAB2 PE=1 SV=2	KCNAB2	9.5	6.86	7.82	4.92	5.06	1	3.07	6.83393	4.11	0.0044	0.0069	-1.83
P11441	Ubiquitin-like protein 4A OS=Homo sapiens GN=UBL4A PE=1 SV=1	UBL4A	6.24	5.83	6	0	3.7	1	4.17	4.35454	4.13	0.0045	0.007	-1.83
O43633	Charged multivesicular body protein 2a OS=Homo sapiens GN=CHMP2A PE=1 SV=1	CHMP2A	5.7	6.21	6.6	4.36	4.37	1	1.81	5.44774	4.08	0.0043	0.0069	-1.83
O14776	Transcription elongation regulator 1 OS=Homo sapiens GN=TCERG1 PE=1 SV=2	TCERG1	8.76	9.16	9.09	7.73	6.96	3	1.66	8.34141	4.08	0.0044	0.0069	-1.83
Q9P2R3	Rabankyrin-5 OS=Homo sapiens GN=ANKFY1 PE=1 SV=2	ANKFY1	8.14	8.02	8.22	6.79	6.24	4	1.61	7.48305	4.08	0.0044	0.0069	-1.83
P50990	T-complex protein 1 subunit theta OS=Homo sapiens GN=CCT8 PE=1 SV=4	CCT8	13.67	12.04	12.41	10.37	10.51	20	2.27	11.8	4.08	0.0044	0.0069	-1.83
P42765	3-ketoacyl-CoA thiolase, mitochondrial OS=Homo sapiens GN=ACAA2 PE=1 SV=2	ACAA2	8.37	7.81	7.55	6.39	5.79	2	1.82	7.18084	4.07	0.0044	0.0069	-1.84
P43490	Nicotinamide phosphoribosyltransferase OS=Homo sapiens GN=NAMPT PE=1 SV=1	NAMPT	9.95	8.88	9.59	7.91	7.38	3	1.82	8.74282	4.07	0.0044	0.007	-1.85
Q02750	Dual specificity mitogen-activated protein kinase kinase 1 OS=Homo sapiens GN=MAP2K1 PE=1 SV=2	MAP2K1	7.84	5.82	7.18	3.97	4.69	1	2.62	5.89932	4.07	0.0044	0.007	-1.85
Q93008	Probable ubiquitin carboxyl-terminal hydrolase FAF-X OS=Homo sapiens GN=USP9X PE=1 SV=3	USP9X	9.11	9.61	9.45	8.12	7.32	5	1.67	8.72471	4.06	0.0044	0.007	-1.85
Q7Z406	Myosin-14 OS=Homo sapiens GN=MYH14 PE=1 SV=2	MYH14	12.71	12.24	12.43	11.04	10.56	36	1.66	11.798	4.06	0.0044	0.007	-1.85
Q9UNF0	Protein kinase C and casein kinase substrate in neurons protein 2 OS=Homo sapiens GN=PACSIN2 PE=1 SV=2	PACSIN2	11.16	9.29	9.28	7.65	6.82	4	2.68	8.8378	4.08	0.0045	0.0071	-1.85
Q13617	Cullin-2 OS=Homo sapiens GN=CUL2 PE=1 SV=2	CUL2	3.1	4.12	3.94	1.59	1.4	1	2.22	2.82862	4.06	0.0045	0.007	-1.86
Q96T76	MMS19 nucleotide excision repair protein homolog OS=Homo sapiens GN=MMS19 PE=1 SV=2	MMS19	5.82	6.39	6.39	4.67	4.28	1	1.73	5.50896	4.06	0.0045	0.007	-1.86
P27105	Erythrocyte band 7 integral membrane protein OS=Homo sapiens GN=STOM PE=1 SV=3	STOM	6.61	8.11	7.67	5.43	5.22	2	2.14	6.60631	4.05	0.0045	0.0071	-1.87
Q86U38	Nucleolar protein 9 OS=Homo sapiens GN=NOP9 PE=1 SV=1	NOP9	4.52	4.61	4.42	2.37	2.84	1	1.91	3.75251	4.05	0.0045	0.0071	-1.87
Q14C86	GTPase-activating protein and VPS9 domain-containing protein 1 OS=Homo sapiens GN=GAPVD1 PE=1 SV=2	GAPVD1	8.02	9.09	8.81	6.99	6.57	2	1.86	7.89521	4.05	0.0045	0.0071	-1.87
Q9H3P7	Golgi resident protein GCP60 OS=Homo sapiens GN=ACBD3 PE=1 SV=4	ACBD3	5.34	5.8	6.16	3.88	4.03	1	1.81	5.04148	4.05	0.0045	0.0071	-1.87
P17612	cAMP-dependent protein kinase catalytic subunit alpha OS=Homo sapiens GN=PRKACA PE=1 SV=2	PRKACA	7.01	6.38	9.03	3.38	4.71	1	3.42	6.10236	4.09	0.0047	0.0073	-1.87
P11182	Lipoamide acyltransferase component of branched-chain alpha-keto acid dehydrogenase complex, mitochondrial OS=Homo sapiens GN=DBT PE=1 SV=3	DBT	8.61	10.92	9.46	7.22	6.57	4	2.77	8.55698	4.07	0.0046	0.0072	-1.88
Q6PKG0	La-related protein 1 OS=Homo sapiens GN=LARP1 PE=1 SV=2	LARP1	5.89	6.25	6.5	4.76	4.06	1	1.8	5.49171	4.04	0.0046	0.0071	-1.88
O76031	ATP-dependent Clp protease ATP-binding subunit clpX-like, mitochondrial OS=Homo sapiens GN=CLPX PE=1 SV=2	CLPX	11.6	14.55	13.91	10.23	9.3	16	3.59	11.9185	4.09	0.0047	0.0073	-1.88
P30613	Pyruvate kinase PKLR OS=Homo sapiens GN=PKLR PE=1 SV=2	PKLR	7.69	10.89	10.66	4.2	6.41	2	4.44	7.96895	4.09	0.0047	0.0073	-1.88
P40937	Replication factor C subunit 5 OS=Homo sapiens GN=RFC5 PE=1 SV=1	RFC5	5.16	4.48	4.98	2.17	3.21	1	2.18	3.99965	4.04	0.0046	0.0072	-1.88
Q15025	TNFAIP3-interacting protein 1 OS=Homo sapiens GN=TNIP1 PE=1 SV=2	TNIP1	5.76	8.45	9.52	4.2	2.9	1	4.36	6.16585	4.09	0.0047	0.0073	-1.88
O14933	Ubiquitin/ISG15-conjugating enzyme E2 L6 OS=Homo sapiens GN=UBE2L6 PE=1 SV=4	UBE2L6	9.34	8.54	8.8	7.26	7.29	2	1.62	8.2436	4.04	0.0046	0.0072	-1.89
Q5SNV9	Uncharacterized protein C1orf167 OS=Homo sapiens GN=C1orf167 PE=2 SV=2	C1orf167	7.59	9.96	9.64	0	5.54	1	6.29	6.54593	4.08	0.0048	0.0073	-1.89
P02461	Collagen alpha-1(III) chain OS=Homo sapiens GN=COL3A1 PE=1 SV=4	COL3A1	8.35	6.21	7.42	4.89	4.61	1	2.58	6.29763	4.03	0.0046	0.0072	-1.89
Q8TAL6	Fin bud initiation factor homolog OS=Homo sapiens GN=FIBIN PE=1 SV=1	FIBIN	6.46	5.15	5.31	3.76	2.75	2	2.39	4.68537	4.03	0.0046	0.0072	-1.9
Q8WTW4	Nitrogen permease regulator 2-like protein OS=Homo sapiens GN=NPRL2 PE=1 SV=2	NPRL2	3	4.2	4.78	1.31	1.48	1	2.6	2.95395	4.03	0.0047	0.0072	-1.9
Q9BZJ0	Crooked neck-like protein 1 OS=Homo sapiens GN=CRNKL1 PE=1 SV=4	CRNKL1	8.57	9.79	9.59	7.65	7.08	3	1.96	8.5345	4.03	0.0047	0.0073	-1.9
P00390	Glutathione reductase, mitochondrial OS=Homo sapiens GN=GSR PE=1 SV=2	GSR	6.12	7.13	7.04	5.16	4.28	1	2.04	5.95028	4.02	0.0047	0.0073	-1.91
Q9BYD6	39S ribosomal protein L1, mitochondrial OS=Homo sapiens GN=MRPL1 PE=1 SV=2	MRPL1	5.35	5.04	5	3.57	2.84	1	1.93	4.36256	4.02	0.0047	0.0073	-1.91
Q96T23	Remodeling and spacing factor 1 OS=Homo sapiens GN=RSF1 PE=1 SV=2	RSF1	6.63	4.84	5.76	1.94	3.66	1	2.94	4.56499	4.02	0.0047	0.0073	-1.91
Q6P1J9	Parafibromin OS=Homo sapiens GN=CDC73 PE=1 SV=1	CDC73	6.63	5.93	5.62	4.41	2.76	2	2.47	5.07129	4.02	0.0047	0.0073	-1.91
Q9NX63	MICOS complex subunit MIC19 OS=Homo sapiens GN=CHCHD3 PE=1 SV=1	CHCHD3	9.85	10.39	9.62	8.45	8.34	3	1.56	9.32785	4.02	0.0047	0.0073	-1.91
O60832	H/ACA ribonucleoprotein complex subunit 4 OS=Homo sapiens GN=DKC1 PE=1 SV=3	DKC1	6.54	6.15	6.14	4.9	4.13	1	1.76	5.57234	4.01	0.0047	0.0073	-1.92
Q96A33	Coiled-coil domain-containing protein 47 OS=Homo sapiens GN=CCDC47 PE=1 SV=1	CCDC47	5.41	4.59	5.77	2.37	3.44	1	2.35	4.31503	4.01	0.0047	0.0073	-1.92
P47989	Xanthine dehydrogenase/oxidase OS=Homo sapiens GN=XDH PE=1 SV=4	XDH	8.27	6.65	6.57	5.12	3.94	1	2.64	6.10965	4.01	0.0048	0.0074	-1.92
P08727	Keratin, type I cytoskeletal 19 OS=Homo sapiens GN=KRT19 PE=1 SV=4	KRT19	16.55	16.81	16.49	14.52	14.5	27	2.1	15.7725	4.01	0.0048	0.0074	-1.92
P55072	Transitional endoplasmic reticulum ATPase OS=Homo sapiens GN=VCP PE=1 SV=4	VCP	13.65	12.63	13	11.1	11.35	25	1.87	12.3455	4	0.0048	0.0074	-1.93
P50579	Methionine aminopeptidase 2 OS=Homo sapiens GN=METAP2 PE=1 SV=1	METAP2	7.84	7.07	7.07	5.8	5.28	1	1.79	6.61265	4	0.0048	0.0074	-1.93
P05141	ADP/ATP translocase 2 OS=Homo sapiens GN=SLC25A5 PE=1 SV=7	SLC25A5	10.32	10.23	10.48	9.17	8.45	2	1.54	9.73059	4	0.0048	0.0074	-1.94
Q8TE68	Epidermal growth factor receptor kinase substrate 8-like protein 1 OS=Homo sapiens GN=EPS8L1 PE=1 SV=3	EPS8L1	5.85	5.24	6.14	2.58	4.13	2	2.39	4.78981	3.99	0.0049	0.0075	-1.95
Q5T013	Putative hydroxypyruvate isomerase OS=Homo sapiens GN=HYI PE=1 SV=2	HYI	6.27	7.06	7.25	5.21	4.88	1	1.81	6.13481	3.99	0.0049	0.0075	-1.96
O75165	DnaJ homolog subfamily C member 13 OS=Homo sapiens GN=DNAJC13 PE=1 SV=5	DNAJC13	8.52	8.81	9.1	7.38	7.2	4	1.52	8.2017	3.98	0.0049	0.0076	-1.96
P13674	Prolyl 4-hydroxylase subunit alpha-1 OS=Homo sapiens GN=P4HA1 PE=1 SV=2	P4HA1	10.14	9.99	10.56	8.98	7.88	3	1.79	9.50973	3.98	0.005	0.0076	-1.97
P30038	Delta-1-pyrroline-5-carboxylate dehydrogenase, mitochondrial OS=Homo sapiens GN=ALDH4A1 PE=1 SV=3	ALDH4A1	8.54	11.04	10.37	7.22	7.05	3	2.85	8.84305	4	0.005	0.0077	-1.97
P15924	Desmoplakin OS=Homo sapiens GN=DSP PE=1 SV=3	DSP	15.64	14.98	14.35	13.04	12.44	100	2.25	14.0923	3.97	0.005	0.0077	-1.97
Q96RQ3	Methylcrotonoyl-CoA carboxylase subunit alpha, mitochondrial OS=Homo sapiens GN=MCCC1 PE=1 SV=3	MCCC1	10.07	13.81	12.97	8.41	7.91	8	4.12	10.6342	4.01	0.0052	0.0079	-1.98
Q9P2E9	Ribosome-binding protein 1 OS=Homo sapiens GN=RRBP1 PE=1 SV=4	RRBP1	10.83	10.34	11.19	8.54	9.45	14	1.79	10.0702	3.96	0.0051	0.0078	-1.99
Q9ULV4	Coronin-1C OS=Homo sapiens GN=CORO1C PE=1 SV=1	CORO1C	10.37	9.06	9.77	8.04	7.73	5	1.85	8.99437	3.96	0.0051	0.0078	-2
Q86W42	THO complex subunit 6 homolog OS=Homo sapiens GN=THOC6 PE=1 SV=1	THOC6	6.18	5.49	5.87	4.22	4.06	1	1.71	5.16367	3.95	0.0051	0.0078	-2
Q8NBJ7	Sulfatase-modifying factor 2 OS=Homo sapiens GN=SUMF2 PE=1 SV=2	SUMF2	6.2	7.59	7.23	5.22	4.57	2	2.11	6.16362	3.95	0.0051	0.0078	-2
Q9HBL0	Tensin-1 OS=Homo sapiens GN=TNS1 PE=1 SV=2	TNS1	7.46	6.02	6.95	5.02	4.34	1	2.13	5.95731	3.95	0.0051	0.0078	-2
Q9BWD1	Acetyl-CoA acetyltransferase, cytosolic OS=Homo sapiens GN=ACAT2 PE=1 SV=2	ACAT2	6.68	4.14	5.41	2.71	2.04	1	3.04	4.19742	3.95	0.0051	0.0078	-2
Q9Y224	UPF0568 protein C14orf166 OS=Homo sapiens GN=C14orf166 PE=1 SV=1	C14orf166	11.62	12.35	12.12	10.58	10.16	8	1.66	11.3654	3.95	0.0051	0.0078	-2
P50991	T-complex protein 1 subunit delta OS=Homo sapiens GN=CCT4 PE=1 SV=4	CCT4	12.65	10.94	11.03	9.41	9.06	12	2.31	10.6172	3.95	0.0052	0.0079	-2
Q05682	Caldesmon OS=Homo sapiens GN=CALD1 PE=1 SV=3	CALD1	12.08	9.51	9.63	7.53	6.88	8	3.2	9.12847	3.99	0.0053	0.0081	-2.01
Q01844	RNA-binding protein EWS OS=Homo sapiens GN=EWSR1 PE=1 SV=1	EWSR1	10.37	12.53	11.94	9.3	8.72	7	2.61	10.5705	3.97	0.0052	0.008	-2.01
Q14847	LIM and SH3 domain protein 1 OS=Homo sapiens GN=LASP1 PE=1 SV=2	LASP1	10.21	10.39	11.42	8.97	8.7	5	1.84	9.93603	3.94	0.0052	0.0079	-2.01
P09001	39S ribosomal protein L3, mitochondrial OS=Homo sapiens GN=MRPL3 PE=1 SV=1	MRPL3	4.56	5.71	6.18	1.53	3.48	1	2.98	4.29238	3.94	0.0053	0.008	-2.02
Q13505	Metaxin-1 OS=Homo sapiens GN=MTX1 PE=1 SV=2	MTX1	7.45	8.45	7.85	6.42	5.59	1	1.91	7.15125	3.93	0.0053	0.008	-2.03
P09238	Stromelysin-2 OS=Homo sapiens GN=MMP10 PE=1 SV=1	MMP10	6.39	4.7	4.86	3.2	1.93	1	2.75	4.21732	3.93	0.0053	0.008	-2.03
Q9NPH2	Inositol-3-phosphate synthase 1 OS=Homo sapiens GN=ISYNA1 PE=1 SV=1	ISYNA1	7.49	9.46	10.74	5.75	5.73	1	3.49	7.83295	3.98	0.0055	0.0082	-2.03
Q14596	Next to BRCA1 gene 1 protein OS=Homo sapiens GN=NBR1 PE=1 SV=3	NBR1	8.03	10.2	11.92	6.17	5.83	3	4.05	8.43153	3.97	0.0055	0.0082	-2.03
P60900	Proteasome subunit alpha type-6 OS=Homo sapiens GN=PSMA6 PE=1 SV=1	PSMA6	8.56	8.96	9.01	7.6	6.88	3	1.61	8.20112	3.92	0.0053	0.0081	-2.04
P50213	Isocitrate dehydrogenase [NAD] subunit alpha, mitochondrial OS=Homo sapiens GN=IDH3A PE=1 SV=1	IDH3A	9.99	10.58	10.54	9.08	8.6	6	1.53	9.76197	3.92	0.0054	0.0081	-2.05
Q05655	Protein kinase C delta type OS=Homo sapiens GN=PRKCD PE=1 SV=2	PRKCD	10.15	9.16	9.38	8.15	7.33	5	1.82	8.83368	3.92	0.0054	0.0081	-2.05
O95433	Activator of 90 kDa heat shock protein ATPase homolog 1 OS=Homo sapiens GN=AHSA1 PE=1 SV=1	AHSA1	7.34	6.47	6.84	5.43	4.75	2	1.79	6.16454	3.92	0.0054	0.0081	-2.05
Q01970	1-phosphatidylinositol 4,5-bisphosphate phosphodiesterase beta-3 OS=Homo sapiens GN=PLCB3 PE=1 SV=2	PLCB3	6.38	5.34	6.18	2.03	4.24	1	2.83	4.83264	3.92	0.0054	0.0081	-2.05
P46379	Large proline-rich protein BAG6 OS=Homo sapiens GN=BAG6 PE=1 SV=2	BAG6	8.42	8.28	8.58	7.16	6.63	2	1.53	7.81136	3.92	0.0054	0.0081	-2.05
Q14195	Dihydropyrimidinase-related protein 3 OS=Homo sapiens GN=DPYSL3 PE=1 SV=1	DPYSL3	9.9	9.06	9.39	8.13	6.97	5	1.9	8.68979	3.92	0.0054	0.0081	-2.05
Q06210	Glutamine--fructose-6-phosphate aminotransferase [isomerizing] 1 OS=Homo sapiens GN=GFPT1 PE=1 SV=3	GFPT1	11.13	10.15	12.21	8.01	9.12	10	2.6	10.1248	3.93	0.0055	0.0083	-2.06
P60891	Ribose-phosphate pyrophosphokinase 1 OS=Homo sapiens GN=PRPS1 PE=1 SV=2	PRPS1	9.93	7.9	9.52	6.07	6.96	1	2.6	8.0771	3.93	0.0055	0.0083	-2.06
P04899	Guanine nucleotide-binding protein G(i) subunit alpha-2 OS=Homo sapiens GN=GNAI2 PE=1 SV=3	GNAI2	7.02	6.89	7.02	5.74	4.89	2	1.66	6.31319	3.91	0.0055	0.0082	-2.06
Q15149	Plectin OS=Homo sapiens GN=PLEC PE=1 SV=3	PLEC	15.95	16.61	16.1	14.15	14.16	198	2.07	15.3942	3.91	0.0055	0.0082	-2.06
P54920	Alpha-soluble NSF attachment protein OS=Homo sapiens GN=NAPA PE=1 SV=3	NAPA	7.38	8.1	9.03	5.2	6.37	2	2.39	7.21389	3.9	0.0055	0.0082	-2.07
P60983	Glia maturation factor beta OS=Homo sapiens GN=GMFB PE=1 SV=2	GMFB	5.63	4.91	5.96	3.68	3.47	1	1.92	4.73147	3.9	0.0055	0.0083	-2.07
Q86V81	THO complex subunit 4 OS=Homo sapiens GN=ALYREF PE=1 SV=3	ALYREF	9.85	11.67	11.27	8.75	8.64	3	2.23	10.0365	3.9	0.0055	0.0083	-2.07
O75339	Cartilage intermediate layer protein 1 OS=Homo sapiens GN=CILP PE=1 SV=4	CILP	9.2	7.75	7.99	6.41	6.09	3	2.06	7.48842	3.89	0.0055	0.0083	-2.08
Q7L5Y9	Macrophage erythroblast attacher OS=Homo sapiens GN=MAEA PE=1 SV=1	MAEA	4.56	4.69	4.57	1.59	3.09	1	2.26	3.69941	3.89	0.0056	0.0083	-2.08
O15143	Actin-related protein 2/3 complex subunit 1B OS=Homo sapiens GN=ARPC1B PE=1 SV=3	ARPC1B	9.31	8.89	8.62	7.66	6.71	3	1.75	8.23586	3.89	0.0056	0.0083	-2.08
O00193	Small acidic protein OS=Homo sapiens GN=SMAP PE=1 SV=1	SMAP	6.54	6.43	7.1	1.88	4.9	1	3.29	5.36936	3.9	0.0057	0.0085	-2.09
Q9Y5B9	FACT complex subunit SPT16 OS=Homo sapiens GN=SUPT16H PE=1 SV=1	SUPT16H	8.78	8.12	9.06	5.53	7.2	5	2.29	7.73928	3.88	0.0056	0.0084	-2.1
P29373	Cellular retinoic acid-binding protein 2 OS=Homo sapiens GN=CRABP2 PE=1 SV=2	CRABP2	11.38	11.37	8.66	7.46	6.77	3	3.35	9.12469	3.92	0.0058	0.0087	-2.1
O95373	Importin-7 OS=Homo sapiens GN=IPO7 PE=1 SV=1	IPO7	9.17	9.46	10.24	8.12	7.69	5	1.72	8.9364	3.88	0.0057	0.0085	-2.1
P27695	DNA-(apurinic or apyrimidinic site) lyase OS=Homo sapiens GN=APEX1 PE=1 SV=2	APEX1	7.36	6.61	5.74	4.76	3.78	2	2.3	5.65114	3.88	0.0057	0.0085	-2.1
O76094	Signal recognition particle subunit SRP72 OS=Homo sapiens GN=SRP72 PE=1 SV=3	SRP72	9.6	10.52	11.05	7.78	8.79	5	2.11	9.54686	3.87	0.0057	0.0085	-2.11
P30519	Heme oxygenase 2 OS=Homo sapiens GN=HMOX2 PE=1 SV=2	HMOX2	6.87	7.66	8.23	4.37	5.96	1	2.42	6.6201	3.87	0.0057	0.0085	-2.11
Q9Y3B7	39S ribosomal protein L11, mitochondrial OS=Homo sapiens GN=MRPL11 PE=1 SV=1	MRPL11	6.65	7.97	7.96	5.57	5.45	1	2.02	6.71797	3.86	0.0058	0.0086	-2.12
O15269	Serine palmitoyltransferase 1 OS=Homo sapiens GN=SPTLC1 PE=1 SV=1	SPTLC1	6.4	5.82	6.85	2.61	4.75	1	2.68	5.2872	3.86	0.0058	0.0087	-2.13
P31947	14-3-3 protein sigma OS=Homo sapiens GN=SFN PE=1 SV=1	SFN	4.31	2.31	4.9	0	1.08	1	3.3	2.51861	3.86	0.0058	0.0087	-2.13
Q9NTX5	Ethylmalonyl-CoA decarboxylase OS=Homo sapiens GN=ECHDC1 PE=1 SV=2	ECHDC1	1.65	2.7	3.49	0	0	1	2.61	1.56856	3.86	0.0058	0.0087	-2.13
P00734	Prothrombin OS=Homo sapiens GN=F2 PE=1 SV=2	F2	8.97	6.65	8.05	5.55	4.81	1	2.71	6.80573	3.87	0.0059	0.0088	-2.13
Q9BW27	Nuclear pore complex protein Nup85 OS=Homo sapiens GN=NUP85 PE=1 SV=1	NUP85	7.49	8.03	7.69	6.39	5.93	2	1.58	7.106	3.85	0.0059	0.0087	-2.13
Q93052	Lipoma-preferred partner OS=Homo sapiens GN=LPP PE=1 SV=1	LPP	6.54	6.56	6.63	5.35	4.18	2	1.81	5.85191	3.85	0.0059	0.0087	-2.14
Q9UBC2	Epidermal growth factor receptor substrate 15-like 1 OS=Homo sapiens GN=EPS15L1 PE=1 SV=1	EPS15L1	7.72	8.73	8.78	6.9	5.78	3	2.07	7.58159	3.85	0.0059	0.0087	-2.14
Q8IYB8	ATP-dependent RNA helicase SUPV3L1, mitochondrial OS=Homo sapiens GN=SUPV3L1 PE=1 SV=1	SUPV3L1	6.84	8.73	8.25	5.91	5.14	2	2.41	6.97168	3.85	0.0059	0.0087	-2.14
Q8N1G2	Cap-specific mRNA (nucleoside-2-O-)-methyltransferase 1 OS=Homo sapiens GN=CMTR1 PE=1 SV=1	CMTR1	5.65	5.4	5.3	4.05	3.28	1	1.78	4.73644	3.85	0.0059	0.0088	-2.14
Q8IYI6	Exocyst complex component 8 OS=Homo sapiens GN=EXOC8 PE=1 SV=2	EXOC8	8.44	8.61	8.89	7.42	6.78	4	1.55	8.02637	3.84	0.0059	0.0088	-2.15
P02774	Vitamin D-binding protein OS=Homo sapiens GN=GC PE=1 SV=1	GC	9.61	7.4	6.92	4.85	0	1	5.55	5.75717	3.88	0.0062	0.009	-2.15
Q9BUN8	Derlin-1 OS=Homo sapiens GN=DERL1 PE=1 SV=1	DERL1	5.95	5.8	6.02	4.59	4.11	1	1.58	5.29537	3.84	0.006	0.0088	-2.15
Q8N0W3	L-fucose kinase OS=Homo sapiens GN=FUK PE=2 SV=2	FUK	5.21	5.35	5.88	4.02	3.04	1	1.95	4.69943	3.84	0.006	0.0089	-2.16
Q9GZT9	Egl nine homolog 1 OS=Homo sapiens GN=EGLN1 PE=1 SV=1	EGLN1	4.26	2.36	3.8	0	1.22	1	2.86	2.32852	3.83	0.006	0.0089	-2.16
Q9UBN7	Histone deacetylase 6 OS=Homo sapiens GN=HDAC6 PE=1 SV=2	HDAC6	5.86	6.82	6.67	4.92	4.34	2	1.82	5.72199	3.83	0.006	0.0089	-2.16
P53396	ATP-citrate synthase OS=Homo sapiens GN=ACLY PE=1 SV=3	ACLY	14.3	12.72	14.6	11.15	11.64	31	2.48	12.8843	3.83	0.006	0.0089	-2.17
P54886	Delta-1-pyrroline-5-carboxylate synthase OS=Homo sapiens GN=ALDH18A1 PE=1 SV=2	ALDH18A1	11.79	14.42	13.91	10.67	9.99	22	3.05	12.1561	3.84	0.0062	0.0091	-2.17
P15090	Fatty acid-binding protein, adipocyte OS=Homo sapiens GN=FABP4 PE=1 SV=3	FABP4	8.23	7.86	7.32	6.41	5.5	1	1.85	7.06383	3.82	0.0061	0.009	-2.18
Q9Y314	Nitric oxide synthase-interacting protein OS=Homo sapiens GN=NOSIP PE=1 SV=1	NOSIP	6.34	6.27	6.26	5.06	4.2	1	1.66	5.62486	3.82	0.0061	0.009	-2.18
Q99570	Phosphoinositide 3-kinase regulatory subunit 4 OS=Homo sapiens GN=PIK3R4 PE=1 SV=3	PIK3R4	5.54	5.01	5.71	3.93	3.12	1	1.89	4.66323	3.82	0.0061	0.009	-2.18
P36873	Serine/threonine-protein phosphatase PP1-gamma catalytic subunit OS=Homo sapiens GN=PPP1CC PE=1 SV=1	PPP1CC	5.6	5.42	5.68	4.2	3.58	1	1.67	4.8955	3.82	0.0062	0.009	-2.18
Q9Y666	Solute carrier family 12 member 7 OS=Homo sapiens GN=SLC12A7 PE=1 SV=3	SLC12A7	5.34	4.01	5.01	1.72	2.98	1	2.44	3.81269	3.81	0.0062	0.0091	-2.19
Q96CT7	Coiled-coil domain-containing protein 124 OS=Homo sapiens GN=CCDC124 PE=1 SV=1	CCDC124	5.02	5.28	5.6	3.12	3.83	1	1.83	4.57023	3.81	0.0062	0.0091	-2.19
P21333	Filamin-A OS=Homo sapiens GN=FLNA PE=1 SV=4	FLNA	15.54	13.77	13.99	12.11	11.94	57	2.41	13.4681	3.81	0.0062	0.0091	-2.19
Q9Y679	Ancient ubiquitous protein 1 OS=Homo sapiens GN=AUP1 PE=1 SV=1	AUP1	6.69	6.14	6.73	5.03	4.88	2	1.56	5.89405	3.81	0.0062	0.0091	-2.19
P47914	60S ribosomal protein L29 OS=Homo sapiens GN=RPL29 PE=1 SV=2	RPL29	9.57	9.72	9.93	7.66	8.62	3	1.6	9.10111	3.81	0.0062	0.0091	-2.19
Q00796	Sorbitol dehydrogenase OS=Homo sapiens GN=SORD PE=1 SV=4	SORD	9.52	10.12	11.34	6.69	8.5	4	2.73	9.23195	3.83	0.0063	0.0092	-2.19
Q92504	Zinc transporter SLC39A7 OS=Homo sapiens GN=SLC39A7 PE=1 SV=2	SLC39A7	6	7.17	7.43	2.51	5.04	1	3.09	5.63039	3.82	0.0063	0.0093	-2.2
O15511	Actin-related protein 2/3 complex subunit 5 OS=Homo sapiens GN=ARPC5 PE=1 SV=3	ARPC5	10.46	8.88	9	7.44	7.32	3	2.07	8.62074	3.8	0.0063	0.0092	-2.2
P00450	Ceruloplasmin OS=Homo sapiens GN=CP PE=1 SV=1	CP	8.58	5.99	7.61	3.91	4.96	1	2.96	6.2109	3.82	0.0064	0.0093	-2.21
O75251	NADH dehydrogenase [ubiquinone] iron-sulfur protein 7, mitochondrial OS=Homo sapiens GN=NDUFS7 PE=1 SV=3	NDUFS7	8.95	10.16	9.96	8.18	7.48	3	1.86	8.94866	3.8	0.0063	0.0092	-2.21
Q15393	Splicing factor 3B subunit 3 OS=Homo sapiens GN=SF3B3 PE=1 SV=4	SF3B3	11.05	12.21	11.95	10.14	9.75	14	1.79	11.0195	3.8	0.0063	0.0092	-2.21
Q9UI08	Ena/VASP-like protein OS=Homo sapiens GN=EVL PE=1 SV=2	EVL	7.68	10.17	10.47	6.14	6.37	3	3.19	8.16742	3.84	0.0065	0.0095	-2.21
P07451	Carbonic anhydrase 3 OS=Homo sapiens GN=CA3 PE=1 SV=3	CA3	7.78	5.53	6.96	3.89	4.45	1	2.58	5.72158	3.8	0.0064	0.0093	-2.21
P08237	ATP-dependent 6-phosphofructokinase, muscle type OS=Homo sapiens GN=PFKM PE=1 SV=2	PFKM	9	10.32	10.69	8.03	7.85	3	2.06	9.17783	3.79	0.0064	0.0093	-2.22
P35269	General transcription factor IIF subunit 1 OS=Homo sapiens GN=GTF2F1 PE=1 SV=2	GTF2F1	5.51	5.56	5.98	4.24	3.89	1	1.62	5.03614	3.78	0.0065	0.0094	-2.24
P21926	CD9 antigen OS=Homo sapiens GN=CD9 PE=1 SV=4	CD9	9.99	8.27	7.83	6.43	5.83	2	2.57	7.6674	3.79	0.0066	0.0095	-2.24
Q8IY81	pre-rRNA processing protein FTSJ3 OS=Homo sapiens GN=FTSJ3 PE=1 SV=2	FTSJ3	5.51	5.84	5.77	4.4	3.6	1	1.71	5.02341	3.77	0.0065	0.0095	-2.24
P29590	Protein PML OS=Homo sapiens GN=PML PE=1 SV=3	PML	5.06	6.98	7.08	3.83	3.85	1	2.53	5.35888	3.77	0.0065	0.0095	-2.25
Q14011	Cold-inducible RNA-binding protein OS=Homo sapiens GN=CIRBP PE=1 SV=1	CIRBP	6.18	8.81	7.36	5.03	3.95	1	2.96	6.26511	3.79	0.0066	0.0096	-2.25
P02686	Myelin basic protein OS=Homo sapiens GN=MBP PE=1 SV=3	MBP	10.59	8.21	8.33	6.49	5.88	2	2.86	7.89939	3.79	0.0066	0.0096	-2.25
O14744	Protein arginine N-methyltransferase 5 OS=Homo sapiens GN=PRMT5 PE=1 SV=4	PRMT5	8.55	7.9	6.8	5.88	5.2	3	2.21	6.8658	3.77	0.0066	0.0095	-2.25
P07199	Major centromere autoantigen B OS=Homo sapiens GN=CENPB PE=1 SV=2	CENPB	3.2	4.2	5.61	1.94	0.6	1	3.07	3.10928	3.77	0.0066	0.0096	-2.25
Q8N6M0	OTU domain-containing protein 6B OS=Homo sapiens GN=OTUD6B PE=1 SV=1	OTUD6B	4.17	4.69	4.83	1.59	3.04	1	2.25	3.66451	3.76	0.0066	0.0096	-2.26
Q8N4T0	Carboxypeptidase A6 OS=Homo sapiens GN=CPA6 PE=1 SV=2	CPA6	8.72	5.32	6.35	3.67	0	1	4.96	4.81269	3.8	0.0068	0.0098	-2.26
Q96PU8	Protein quaking OS=Homo sapiens GN=QKI PE=1 SV=1	QKI	7.77	8.79	8.68	6.9	6.4	2	1.76	7.7073	3.76	0.0066	0.0096	-2.26
A3KMH1	von Willebrand factor A domain-containing protein 8 OS=Homo sapiens GN=VWA8 PE=1 SV=2	VWA8	6.76	8.44	8.11	5.83	5.38	4	2.17	6.90249	3.76	0.0067	0.0096	-2.27
P48643	T-complex protein 1 subunit epsilon OS=Homo sapiens GN=CCT5 PE=1 SV=1	CCT5	13.43	12.01	12.03	10.68	10.15	16	2.08	11.6605	3.75	0.0067	0.0097	-2.27
Q9UBS4	DnaJ homolog subfamily B member 11 OS=Homo sapiens GN=DNAJB11 PE=1 SV=1	DNAJB11	11.1	12.05	12.04	10.35	9.12	7	1.99	10.931	3.75	0.0067	0.0097	-2.27
Q9H773	dCTP pyrophosphatase 1 OS=Homo sapiens GN=DCTPP1 PE=1 SV=1	DCTPP1	5.4	3.59	4.98	0	2.54	1	3.38	3.30074	3.77	0.0068	0.0098	-2.27
O14828	Secretory carrier-associated membrane protein 3 OS=Homo sapiens GN=SCAMP3 PE=1 SV=3	SCAMP3	7.09	7.56	8.16	6.04	5.72	2	1.72	6.91466	3.75	0.0067	0.0097	-2.27
A0AVT1	Ubiquitin-like modifier-activating enzyme 6 OS=Homo sapiens GN=UBA6 PE=1 SV=1	UBA6	8.43	8.71	9.36	7.31	7.21	4	1.57	8.20492	3.74	0.0068	0.0098	-2.29
P11166	Solute carrier family 2, facilitated glucose transporter member 1 OS=Homo sapiens GN=SLC2A1 PE=1 SV=2	SLC2A1	10.58	9.14	9.57	8.14	7.58	4	1.91	9.00302	3.74	0.0068	0.0098	-2.29
P06753	Tropomyosin alpha-3 chain OS=Homo sapiens GN=TPM3 PE=1 SV=2	TPM3	12.14	11	11.21	9.93	9.45	5	1.76	10.7481	3.74	0.0068	0.0098	-2.29
Q5SSJ5	Heterochromatin protein 1-binding protein 3 OS=Homo sapiens GN=HP1BP3 PE=1 SV=1	HP1BP3	9.81	9.73	10.33	8.42	8.68	4	1.41	9.39464	3.74	0.0068	0.0098	-2.29
P30040	Endoplasmic reticulum resident protein 29 OS=Homo sapiens GN=ERP29 PE=1 SV=4	ERP29	9.91	9.98	10.03	8.92	8.11	5	1.46	9.38962	3.74	0.0068	0.0098	-2.29
P30043	Flavin reductase (NADPH) OS=Homo sapiens GN=BLVRB PE=1 SV=3	BLVRB	10.23	10.82	12.7	8.44	8.71	4	2.67	10.1817	3.75	0.0069	0.01	-2.29
P55011	Solute carrier family 12 member 2 OS=Homo sapiens GN=SLC12A2 PE=1 SV=1	SLC12A2	5.12	5.46	5.68	3.88	3.69	1	1.63	4.76523	3.73	0.0069	0.0099	-2.3
O95571	Persulfide dioxygenase ETHE1, mitochondrial OS=Homo sapiens GN=ETHE1 PE=1 SV=2	ETHE1	6.85	7.74	9.35	2.48	5.58	1	3.95	6.39931	3.77	0.0071	0.01	-2.3
Q9BTZ2	Dehydrogenase/reductase SDR family member 4 OS=Homo sapiens GN=DHRS4 PE=1 SV=3	DHRS4	9.75	13.74	13.06	8.37	7.59	5	4.2	10.5027	3.77	0.0071	0.01	-2.3
Q53GS9	U4/U6.U5 tri-snRNP-associated protein 2 OS=Homo sapiens GN=USP39 PE=1 SV=2	USP39	5.25	5.71	5.37	4.07	3.41	2	1.7	4.76169	3.72	0.007	0.01	-2.32
P53582	Methionine aminopeptidase 1 OS=Homo sapiens GN=METAP1 PE=1 SV=2	METAP1	7.47	7.6	7.8	6.44	5.57	2	1.61	6.97446	3.72	0.007	0.01	-2.32
Q9UNE7	E3 ubiquitin-protein ligase CHIP OS=Homo sapiens GN=STUB1 PE=1 SV=2	STUB1	6.8	8.76	9.29	3.79	5.94	1	3.42	6.9157	3.75	0.0072	0.01	-2.32
Q9Y3T9	Nucleolar complex protein 2 homolog OS=Homo sapiens GN=NOC2L PE=1 SV=4	NOC2L	6.14	6.41	6.52	5.12	4.45	1	1.57	5.72785	3.71	0.0071	0.01	-2.32
P48449	Lanosterol synthase OS=Homo sapiens GN=LSS PE=1 SV=1	LSS	5.88	5.3	6.93	2.03	4.23	2	2.91	4.87508	3.73	0.0072	0.01	-2.33
Q9BTT0	Acidic leucine-rich nuclear phosphoprotein 32 family member E OS=Homo sapiens GN=ANP32E PE=1 SV=1	ANP32E	5.49	4.51	4.84	3.16	3	1	1.87	4.20054	3.71	0.0071	0.01	-2.33
O75746	Calcium-binding mitochondrial carrier protein Aralar1 OS=Homo sapiens GN=SLC25A12 PE=1 SV=2	SLC25A12	6.63	7.6	7.53	5.75	5.3	1	1.73	6.56236	3.71	0.0071	0.01	-2.33
Q9Y697	Cysteine desulfurase, mitochondrial OS=Homo sapiens GN=NFS1 PE=1 SV=3	NFS1	10.89	14.14	13.92	9.68	8.95	13	3.66	11.5153	3.75	0.0073	0.01	-2.33
Q9UHG3	Prenylcysteine oxidase 1 OS=Homo sapiens GN=PCYOX1 PE=1 SV=3	PCYOX1	5.81	6.57	6.22	4.88	3.95	1	1.78	5.48863	3.71	0.0071	0.01	-2.33
Q86U42	Polyadenylate-binding protein 2 OS=Homo sapiens GN=PABPN1 PE=1 SV=3	PABPN1	5.1	6.27	5.1	3.76	3.15	1	2.04	4.67478	3.71	0.0071	0.01	-2.33
O15498	Synaptobrevin homolog YKT6 OS=Homo sapiens GN=YKT6 PE=1 SV=1	YKT6	6.72	6.8	7.34	5.64	5.12	1	1.58	6.32446	3.71	0.0071	0.01	-2.33
P16070	CD44 antigen OS=Homo sapiens GN=CD44 PE=1 SV=3	CD44	6.54	4.32	4.75	1.72	2.93	1	2.88	4.05067	3.7	0.0072	0.01	-2.34
O43347	RNA-binding protein Musashi homolog 1 OS=Homo sapiens GN=MSI1 PE=1 SV=1	MSI1	6.31	7.38	6.33	5.15	4.41	1	1.89	5.91381	3.7	0.0072	0.01	-2.34
O95197	Reticulon-3 OS=Homo sapiens GN=RTN3 PE=1 SV=2	RTN3	6.84	6.75	6.98	5.7	4.71	1	1.65	6.19549	3.7	0.0072	0.01	-2.34
Q6ZRS2	Helicase SRCAP OS=Homo sapiens GN=SRCAP PE=1 SV=3	SRCAP	4.6	4.89	4.39	2.03	3.19	1	2.02	3.82	3.7	0.0072	0.01	-2.34
O95363	Phenylalanine--tRNA ligase, mitochondrial OS=Homo sapiens GN=FARS2 PE=1 SV=1	FARS2	4.54	5.19	5.12	3.44	2.78	1	1.85	4.2159	3.7	0.0072	0.01	-2.35
P26639	Threonine--tRNA ligase, cytoplasmic OS=Homo sapiens GN=TARS PE=1 SV=3	TARS	10.99	9.6	9.86	8.53	8.05	5	1.86	9.40353	3.7	0.0072	0.01	-2.35
Q9UBF2	Coatomer subunit gamma-2 OS=Homo sapiens GN=COPG2 PE=1 SV=1	COPG2	8.58	10.36	9.48	7.7	7	4	2.12	8.62476	3.7	0.0072	0.01	-2.35
Q5T0N5	Formin-binding protein 1-like OS=Homo sapiens GN=FNBP1L PE=1 SV=3	FNBP1L	5.82	4.28	3.87	1.46	2.52	1	2.66	3.58974	3.69	0.0073	0.01	-2.35
P05160	Coagulation factor XIII B chain OS=Homo sapiens GN=F13B PE=1 SV=3	F13B	9.74	5.27	5.26	2.29	1.03	1	5.1	4.71843	3.73	0.0075	0.011	-2.36
P78371	T-complex protein 1 subunit beta OS=Homo sapiens GN=CCT2 PE=1 SV=4	CCT2	13.06	11.68	11.78	10.46	9.93	19	1.97	11.3834	3.69	0.0073	0.01	-2.36
Q5JTH9	RRP12-like protein OS=Homo sapiens GN=RRP12 PE=1 SV=2	RRP12	8.42	10.41	9.26	7.37	6.93	3	2.21	8.47785	3.68	0.0074	0.01	-2.37
P06756	Integrin alpha-V OS=Homo sapiens GN=ITGAV PE=1 SV=2	ITGAV	8.59	7.43	6.67	5.64	4.94	2	2.27	6.65386	3.68	0.0074	0.01	-2.37
O60841	Eukaryotic translation initiation factor 5B OS=Homo sapiens GN=EIF5B PE=1 SV=4	EIF5B	8.56	6.78	7.41	5.38	5.58	3	2.1	6.7415	3.68	0.0074	0.01	-2.37
P61970	Nuclear transport factor 2 OS=Homo sapiens GN=NUTF2 PE=1 SV=1	NUTF2	8.37	6.6	7.17	5.37	5.17	1	2.11	6.53518	3.68	0.0074	0.01	-2.37
P06733	Alpha-enolase OS=Homo sapiens GN=ENO1 PE=1 SV=2	ENO1	14.38	12.31	13.1	10.88	10.97	18	2.34	12.3267	3.68	0.0074	0.01	-2.37
Q14764	Major vault protein OS=Homo sapiens GN=MVP PE=1 SV=4	MVP	12.27	13.79	13.54	11.48	10.56	22	2.18	12.3274	3.67	0.0075	0.011	-2.39
Q96EL3	39S ribosomal protein L53, mitochondrial OS=Homo sapiens GN=MRPL53 PE=1 SV=1	MRPL53	7.27	8.9	9.42	5.81	6.35	2	2.45	7.54836	3.68	0.0076	0.011	-2.39
P30048	Thioredoxin-dependent peroxide reductase, mitochondrial OS=Homo sapiens GN=PRDX3 PE=1 SV=3	PRDX3	11.68	14.31	13.62	10.51	10.26	7	2.82	12.0755	3.68	0.0076	0.011	-2.39
Q8WXX5	DnaJ homolog subfamily C member 9 OS=Homo sapiens GN=DNAJC9 PE=1 SV=1	DNAJC9	5.95	5.15	6.18	3	4.31	1	2.11	4.91818	3.67	0.0075	0.011	-2.39
Q09666	Neuroblast differentiation-associated protein AHNAK OS=Homo sapiens GN=AHNAK PE=1 SV=2	AHNAK	15.18	15.98	16.59	12.42	14.14	92	2.63	14.8632	3.66	0.0076	0.011	-2.4
O15460	Prolyl 4-hydroxylase subunit alpha-2 OS=Homo sapiens GN=P4HA2 PE=1 SV=1	P4HA2	9.01	7.22	7.92	6.13	5.73	3	2.11	7.20103	3.66	0.0076	0.011	-2.4
P30626	Sorcin OS=Homo sapiens GN=SRI PE=1 SV=1	SRI	8.55	8.52	8.64	7.47	6.75	5	1.46	7.98701	3.66	0.0076	0.011	-2.4
P62314	Small nuclear ribonucleoprotein Sm D1 OS=Homo sapiens GN=SNRPD1 PE=1 SV=1	SNRPD1	6.73	8.3	7.87	5.89	5.31	2	2.03	6.82129	3.66	0.0076	0.011	-2.4
P09110	3-ketoacyl-CoA thiolase, peroxisomal OS=Homo sapiens GN=ACAA1 PE=1 SV=2	ACAA1	9.32	12.69	12.08	8.08	7.68	6	3.49	9.96952	3.69	0.0079	0.011	-2.41
P15531	Nucleoside diphosphate kinase A OS=Homo sapiens GN=NME1 PE=1 SV=1	NME1	8.89	9.74	10.52	6.94	8.15	2	2.17	8.84902	3.64	0.0078	0.011	-2.42
P35579	Myosin-9 OS=Homo sapiens GN=MYH9 PE=1 SV=4	MYH9	16.24	14.33	14.52	12.69	12.41	81	2.48	14.0375	3.64	0.0078	0.011	-2.43
Q9NVP1	ATP-dependent RNA helicase DDX18 OS=Homo sapiens GN=DDX18 PE=1 SV=2	DDX18	7.11	7.27	6.65	5.76	5.11	2	1.57	6.37916	3.64	0.0078	0.011	-2.43
Q6P587	Acylpyruvase FAHD1, mitochondrial OS=Homo sapiens GN=FAHD1 PE=1 SV=2	FAHD1	4.96	8.2	7.44	3.02	3.84	1	3.43	5.49223	3.67	0.0081	0.011	-2.43
Q5W111	SPRY domain-containing protein 7 OS=Homo sapiens GN=SPRYD7 PE=1 SV=2	SPRYD7	5.27	4.6	5.12	1.53	3.53	1	2.47	4.00941	3.64	0.0078	0.011	-2.43
P52815	39S ribosomal protein L12, mitochondrial OS=Homo sapiens GN=MRPL12 PE=1 SV=2	MRPL12	9.18	11.31	11.93	6.96	8.38	4	3.13	9.55258	3.67	0.0081	0.011	-2.44
P08754	Guanine nucleotide-binding protein G(k) subunit alpha OS=Homo sapiens GN=GNAI3 PE=1 SV=3	GNAI3	5.25	4.23	4.15	1.94	2.88	1	2.13	3.68903	3.62	0.008	0.011	-2.46
P13489	Ribonuclease inhibitor OS=Homo sapiens GN=RNH1 PE=1 SV=2	RNH1	7.07	7.91	8.35	6.21	5.74	2	1.8	7.05663	3.62	0.0081	0.011	-2.46
Q29RF7	Sister chromatid cohesion protein PDS5 homolog A OS=Homo sapiens GN=PDS5A PE=1 SV=1	PDS5A	4.88	6.26	5.86	3.8	3.7	1	1.92	4.8999	3.61	0.0081	0.011	-2.47
Q96EY1	DnaJ homolog subfamily A member 3, mitochondrial OS=Homo sapiens GN=DNAJA3 PE=1 SV=2	DNAJA3	8.11	10.03	9.35	7.22	6.86	4	2.12	8.31554	3.61	0.0082	0.011	-2.47
Q16401	26S proteasome non-ATPase regulatory subunit 5 OS=Homo sapiens GN=PSMD5 PE=1 SV=3	PSMD5	7.91	8.57	8.77	7.07	6.64	3	1.57	7.79016	3.61	0.0082	0.011	-2.47
Q92769	Histone deacetylase 2 OS=Homo sapiens GN=HDAC2 PE=1 SV=2	HDAC2	7.59	7.59	8.03	6.52	5.97	2	1.49	7.13948	3.61	0.0082	0.011	-2.47
P07339	Cathepsin D OS=Homo sapiens GN=CTSD PE=1 SV=1	CTSD	11.11	13.41	13.2	9.92	10.06	9	2.59	11.5413	3.61	0.0084	0.012	-2.49
Q4ZG55	Protein GREB1 OS=Homo sapiens GN=GREB1 PE=2 SV=1	GREB1	6.64	10.05	9.11	5.51	4.77	3	3.46	7.21631	3.62	0.0086	0.012	-2.5
Q92930	Ras-related protein Rab-8B OS=Homo sapiens GN=RAB8B PE=1 SV=2	RAB8B	5.42	3.67	4.49	2.48	2.04	1	2.27	3.6204	3.59	0.0084	0.012	-2.5
O15254	Peroxisomal acyl-coenzyme A oxidase 3 OS=Homo sapiens GN=ACOX3 PE=1 SV=2	ACOX3	8.81	11.73	10.59	7.76	7.11	7	2.94	9.1982	3.62	0.0086	0.012	-2.5
Q14527	Helicase-like transcription factor OS=Homo sapiens GN=HLTF PE=1 SV=2	HLTF	4.97	3.93	5.62	2.33	2.88	1	2.23	3.94738	3.58	0.0084	0.012	-2.5
P09211	Glutathione S-transferase P OS=Homo sapiens GN=GSTP1 PE=1 SV=2	GSTP1	9.79	8.3	8.06	6.97	6	3	2.23	7.82206	3.58	0.0084	0.012	-2.51
P04075	Fructose-bisphosphate aldolase A OS=Homo sapiens GN=ALDOA PE=1 SV=2	ALDOA	14.91	12.65	12.92	10.92	10.94	17	2.56	12.4663	3.59	0.0085	0.012	-2.51
P02679	Fibrinogen gamma chain OS=Homo sapiens GN=FGG PE=1 SV=3	FGG	14.29	11.31	12.19	9.57	9.63	3	3	11.3982	3.61	0.0087	0.012	-2.51
Q969Z0	Protein TBRG4 OS=Homo sapiens GN=TBRG4 PE=1 SV=1	TBRG4	7.64	8.46	8.15	6.7	6.44	2	1.52	7.47986	3.58	0.0085	0.012	-2.51
Q9H857	5-nucleotidase domain-containing protein 2 OS=Homo sapiens GN=NT5DC2 PE=1 SV=1	NT5DC2	6.25	5.92	5.91	4.87	3.7	1	1.75	5.33047	3.58	0.0085	0.012	-2.52
P68366	Tubulin alpha-4A chain OS=Homo sapiens GN=TUBA4A PE=1 SV=1	TUBA4A	9.31	8.63	8.21	7.19	7.06	2	1.59	8.0788	3.57	0.0085	0.012	-2.52
Q13642	Four and a half LIM domains protein 1 OS=Homo sapiens GN=FHL1 PE=1 SV=4	FHL1	9.37	6.99	7.56	4.76	5.81	1	2.69	6.89874	3.59	0.0086	0.012	-2.52
P26583	High mobility group protein B2 OS=Homo sapiens GN=HMGB2 PE=1 SV=2	HMGB2	8.89	9.52	9.61	7.93	7.97	2	1.39	8.7854	3.57	0.0086	0.012	-2.52
Q6PCE3	Glucose 1,6-bisphosphate synthase OS=Homo sapiens GN=PGM2L1 PE=1 SV=3	PGM2L1	9.79	7.81	7.63	6.22	5.51	5	2.54	7.39214	3.58	0.0087	0.012	-2.53
P36915	Guanine nucleotide-binding protein-like 1 OS=Homo sapiens GN=GNL1 PE=1 SV=2	GNL1	5.34	4.93	5.79	3.97	2.91	1	1.91	4.5878	3.56	0.0087	0.012	-2.53
P29401	Transketolase OS=Homo sapiens GN=TKT PE=1 SV=3	TKT	13.57	11.61	11.44	10.03	9.43	17	2.47	11.216	3.58	0.0088	0.012	-2.54
Q14669	E3 ubiquitin-protein ligase TRIP12 OS=Homo sapiens GN=TRIP12 PE=1 SV=1	TRIP12	5.57	5.73	5.89	4.52	3.79	2	1.57	5.09983	3.56	0.0087	0.012	-2.54
Q8NE01	Metal transporter CNNM3 OS=Homo sapiens GN=CNNM3 PE=1 SV=1	CNNM3	5.12	6.05	6.4	3.25	4.36	1	2.05	5.03503	3.56	0.0087	0.012	-2.54
Q86UE4	Protein LYRIC OS=Homo sapiens GN=MTDH PE=1 SV=2	MTDH	6.66	7	6.48	5.46	5.08	3	1.44	6.13407	3.56	0.0087	0.012	-2.54
Q8WYP5	Protein ELYS OS=Homo sapiens GN=AHCTF1 PE=1 SV=3	AHCTF1	4.25	5.12	4.8	3.16	2.65	1	1.82	3.99648	3.55	0.0088	0.012	-2.55
Q96T60	Bifunctional polynucleotide phosphatase/kinase OS=Homo sapiens GN=PNKP PE=1 SV=1	PNKP	5.95	7.27	7.99	4.74	4.96	2	2.21	6.18085	3.55	0.0088	0.012	-2.55
Q92522	Histone H1x OS=Homo sapiens GN=H1FX PE=1 SV=1	H1FX	8.54	8.75	8.82	7.52	7.32	2	1.28	8.18867	3.55	0.0089	0.012	-2.56
Q13586	Stromal interaction molecule 1 OS=Homo sapiens GN=STIM1 PE=1 SV=3	STIM1	6.1	7	7.09	5.38	4.55	2	1.77	6.02682	3.54	0.009	0.012	-2.57
Q96B96	Promethin OS=Homo sapiens GN=TMEM159 PE=1 SV=2	TMEM159	5.73	8.94	10.41	4.05	3.87	1	4.39	6.60057	3.57	0.0092	0.013	-2.57
P30566	Adenylosuccinate lyase OS=Homo sapiens GN=ADSL PE=1 SV=2	ADSL	6.53	5.65	6.13	4.78	4.14	1	1.65	5.44515	3.54	0.009	0.012	-2.57
Q15388	Mitochondrial import receptor subunit TOM20 homolog OS=Homo sapiens GN=TOMM20 PE=1 SV=1	TOMM20	5.63	5.04	5.68	1.31	3.97	1	2.81	4.32533	3.54	0.0091	0.012	-2.57
Q05397	Focal adhesion kinase 1 OS=Homo sapiens GN=PTK2 PE=1 SV=2	PTK2	3.17	2.15	1.56	0	0	1	2.29	1.37449	3.53	0.009	0.012	-2.57
P50454	Serpin H1 OS=Homo sapiens GN=SERPINH1 PE=1 SV=2	SERPINH1	15.09	12.55	13.52	11.31	10.83	18	2.65	12.661	3.55	0.0092	0.013	-2.58
Q9GZM7	Tubulointerstitial nephritis antigen-like OS=Homo sapiens GN=TINAGL1 PE=1 SV=1	TINAGL1	5.57	4.42	5.34	1.99	3.6	1	2.32	4.1853	3.53	0.0091	0.012	-2.58
Q15785	Mitochondrial import receptor subunit TOM34 OS=Homo sapiens GN=TOMM34 PE=1 SV=2	TOMM34	7.55	7.7	7.65	6.51	5.96	3	1.4	7.07395	3.53	0.0091	0.012	-2.58
Q96G25	Mediator of RNA polymerase II transcription subunit 8 OS=Homo sapiens GN=MED8 PE=1 SV=2	MED8	6.28	5.87	6.22	4.89	4.45	1	1.45	5.54247	3.52	0.0092	0.013	-2.59
Q8IV36	Protein HID1 OS=Homo sapiens GN=HID1 PE=1 SV=1	HID1	4.73	5.4	7.96	0	3.28	1	4.39	4.27307	3.55	0.0094	0.013	-2.59
P11234	Ras-related protein Ral-B OS=Homo sapiens GN=RALB PE=1 SV=1	RALB	6.48	6.37	6.94	5.38	4.83	1	1.49	5.99897	3.52	0.0092	0.013	-2.59
Q9BW30	Tubulin polymerization-promoting protein family member 3 OS=Homo sapiens GN=TPPP3 PE=1 SV=1	TPPP3	8.17	6.18	5.43	4.22	3.06	2	2.95	5.41125	3.53	0.0094	0.013	-2.6
Q15120	[Pyruvate dehydrogenase (acetyl-transferring)] kinase isozyme 3, mitochondrial OS=Homo sapiens GN=PDK3 PE=1 SV=1	PDK3	5.48	6.23	4.87	3.93	3.22	1	1.95	4.74691	3.51	0.0093	0.013	-2.61
Q96JB5	CDK5 regulatory subunit-associated protein 3 OS=Homo sapiens GN=CDK5RAP3 PE=1 SV=2	CDK5RAP3	8.71	9.28	9.17	7.95	7.31	3	1.42	8.48453	3.51	0.0093	0.013	-2.61
Q9H6S0	Probable ATP-dependent RNA helicase YTHDC2 OS=Homo sapiens GN=YTHDC2 PE=1 SV=2	YTHDC2	4.78	5.45	5.52	3.79	3.36	1	1.68	4.58156	3.51	0.0094	0.013	-2.61
O95573	Long-chain-fatty-acid--CoA ligase 3 OS=Homo sapiens GN=ACSL3 PE=1 SV=3	ACSL3	8.29	9.38	8.96	7.55	6.97	3	1.62	8.22932	3.51	0.0094	0.013	-2.61
P58215	Lysyl oxidase homolog 3 OS=Homo sapiens GN=LOXL3 PE=2 SV=1	LOXL3	8.32	6.46	7.49	5.02	5.62	2	2.1	6.58316	3.51	0.0094	0.013	-2.61
Q6ZMP0	Thrombospondin type-1 domain-containing protein 4 OS=Homo sapiens GN=THSD4 PE=2 SV=2	THSD4	7.48	6.09	6.01	4.94	3.87	2	2.12	5.67752	3.5	0.0095	0.013	-2.63
Q9C0H9	SRC kinase signaling inhibitor 1 OS=Homo sapiens GN=SRCIN1 PE=1 SV=3	SRCIN1	4.09	5.21	5.24	3.31	1.55	1	2.42	3.88114	3.49	0.0096	0.013	-2.63
Q9UJ70	N-acetyl-D-glucosamine kinase OS=Homo sapiens GN=NAGK PE=1 SV=4	NAGK	7.42	6.35	7	5.58	4.89	1	1.68	6.24796	3.49	0.0096	0.013	-2.64
P09467	Fructose-1,6-bisphosphatase 1 OS=Homo sapiens GN=FBP1 PE=1 SV=5	FBP1	6.76	7.95	8.45	4.41	6.13	1	2.45	6.73905	3.5	0.0097	0.013	-2.64
P28288	ATP-binding cassette sub-family D member 3 OS=Homo sapiens GN=ABCD3 PE=1 SV=1	ABCD3	10.45	14.17	12.25	9.06	8.63	14	3.45	10.9121	3.52	0.0099	0.013	-2.64
Q14678	KN motif and ankyrin repeat domain-containing protein 1 OS=Homo sapiens GN=KANK1 PE=1 SV=3	KANK1	6.22	4.82	4.31	3.27	1.18	1	2.9	3.95942	3.5	0.0098	0.013	-2.64
Q9Y2S6	Translation machinery-associated protein 7 OS=Homo sapiens GN=TMA7 PE=1 SV=1	TMA7	6.63	6.79	7.73	5.02	5.65	1	1.72	6.36506	3.48	0.0097	0.013	-2.65
Q15067	Peroxisomal acyl-coenzyme A oxidase 1 OS=Homo sapiens GN=ACOX1 PE=1 SV=3	ACOX1	10.03	12.89	12.34	9.18	8.45	9	2.94	10.5794	3.51	0.01	0.013	-2.65
Q00653	Nuclear factor NF-kappa-B p100 subunit OS=Homo sapiens GN=NFKB2 PE=1 SV=4	NFKB2	8.08	5.37	5.43	3.51	3.12	1	2.98	5.10417	3.49	0.0098	0.013	-2.65
Q92597	Protein NDRG1 OS=Homo sapiens GN=NDRG1 PE=1 SV=1	NDRG1	9.13	8.05	8.98	7.33	6.86	3	1.62	8.07151	3.48	0.0097	0.013	-2.65
Q03135	Caveolin-1 OS=Homo sapiens GN=CAV1 PE=1 SV=4	CAV1	7.17	6.39	6.85	5.57	4.95	2	1.54	6.18511	3.48	0.0097	0.013	-2.65
P15954	Cytochrome c oxidase subunit 7C, mitochondrial OS=Homo sapiens GN=COX7C PE=1 SV=1	COX7C	6.31	7.69	7.61	5.39	5.37	2	1.82	6.47171	3.47	0.0098	0.013	-2.66
Q6K0P9	Pyrin and HIN domain-containing protein 1 OS=Homo sapiens GN=PYHIN1 PE=1 SV=1	PYHIN1	10.42	8.07	6.57	5.33	0.8	1	5.29	6.23967	3.51	0.01	0.014	-2.66
P28676	Grancalcin OS=Homo sapiens GN=GCA PE=1 SV=2	GCA	7.83	6.5	5.88	5	3.77	1	2.36	5.79658	3.47	0.01	0.014	-2.68
Q9BPX3	Condensin complex subunit 3 OS=Homo sapiens GN=NCAPG PE=1 SV=1	NCAPG	5.68	5.78	5.92	4.55	4.23	1	1.4	5.23364	3.45	0.01	0.014	-2.69
O95292	Vesicle-associated membrane protein-associated protein B/C OS=Homo sapiens GN=VAPB PE=1 SV=3	VAPB	5.8	6.83	6.95	4.55	5.06	1	1.72	5.83674	3.45	0.01	0.014	-2.69
A6NLC8	Putative TAF11-like protein ENSP00000332601 OS=Homo sapiens PE=3 SV=2	NA	4.11	5.4	4.97	3.14	2.67	1	1.92	4.05703	3.45	0.01	0.014	-2.7
P26038	Moesin OS=Homo sapiens GN=MSN PE=1 SV=3	MSN	13.4	11.48	11.62	10.27	9.54	22	2.26	11.2624	3.45	0.01	0.014	-2.7
P0C0L4	Complement C4-A OS=Homo sapiens GN=C4A PE=1 SV=2	C4A	9.21	9.48	9.99	8.42	7.87	2	1.42	8.99697	3.44	0.01	0.014	-2.7
P27348	14-3-3 protein theta OS=Homo sapiens GN=YWHAQ PE=1 SV=1	YWHAQ	9.09	8.56	8.32	7.54	6.68	2	1.55	8.03709	3.43	0.01	0.014	-2.72
P48147	Prolyl endopeptidase OS=Homo sapiens GN=PREP PE=1 SV=2	PREP	6.12	5.87	6.64	4.87	4.58	1	1.48	5.61498	3.43	0.01	0.014	-2.72
P12081	Histidine--tRNA ligase, cytoplasmic OS=Homo sapiens GN=HARS PE=1 SV=2	HARS	8.27	7.97	8.46	7.07	6.68	4	1.36	7.68872	3.43	0.01	0.014	-2.72
Q13885	Tubulin beta-2A chain OS=Homo sapiens GN=TUBB2A PE=1 SV=1	TUBB2A	6.23	4.3	5.63	3.16	3.24	1	2.19	4.51301	3.42	0.011	0.014	-2.73
P12694	2-oxoisovalerate dehydrogenase subunit alpha, mitochondrial OS=Homo sapiens GN=BCKDHA PE=1 SV=2	BCKDHA	6.16	8.11	7.92	5.44	4.93	1	2.22	6.51122	3.42	0.011	0.014	-2.73
P16591	Tyrosine-protein kinase Fer OS=Homo sapiens GN=FER PE=1 SV=2	FER	7.97	5.82	7.43	4.58	5.03	1	2.27	6.16621	3.42	0.011	0.014	-2.73
P31415	Calsequestrin-1 OS=Homo sapiens GN=CASQ1 PE=1 SV=3	CASQ1	7.75	5.99	4.93	3.79	3.07	1	2.79	5.10638	3.43	0.011	0.014	-2.74
Q08397	Lysyl oxidase homolog 1 OS=Homo sapiens GN=LOXL1 PE=1 SV=2	LOXL1	8.92	6.43	7.3	5.06	5.13	2	2.45	6.56704	3.43	0.011	0.014	-2.74
O00515	Ladinin-1 OS=Homo sapiens GN=LAD1 PE=1 SV=2	LAD1	2.87	1.84	2.53	0	0.74	1	2.04	1.59573	3.42	0.011	0.014	-2.74
Q9UMY4	Sorting nexin-12 OS=Homo sapiens GN=SNX12 PE=1 SV=3	SNX12	4.32	4.12	3.72	1.66	2.7	1	1.88	3.30355	3.41	0.011	0.014	-2.74
Q16643	Drebrin OS=Homo sapiens GN=DBN1 PE=1 SV=4	DBN1	8.11	6.3	7.87	4.58	5.74	3	2.27	6.52082	3.42	0.011	0.014	-2.74
A0AV96	RNA-binding protein 47 OS=Homo sapiens GN=RBM47 PE=1 SV=2	RBM47	8.25	10.43	9.86	7.67	6.6	5	2.38	8.56167	3.42	0.011	0.014	-2.75
P16144	Integrin beta-4 OS=Homo sapiens GN=ITGB4 PE=1 SV=5	ITGB4	6.09	5.85	6.06	4.93	3.65	2	1.71	5.3135	3.41	0.011	0.014	-2.75
Q9H5Q4	Dimethyladenosine transferase 2, mitochondrial OS=Homo sapiens GN=TFB2M PE=1 SV=1	TFB2M	4.49	5.88	5.02	3.25	3.27	1	1.87	4.38029	3.41	0.011	0.014	-2.75
P42126	Enoyl-CoA delta isomerase 1, mitochondrial OS=Homo sapiens GN=ECI1 PE=1 SV=1	ECI1	8.83	11.99	10.97	7.72	7.58	3	2.95	9.419	3.44	0.011	0.015	-2.75
P51570	Galactokinase OS=Homo sapiens GN=GALK1 PE=1 SV=1	GALK1	7.44	7.19	8.31	6.27	5.71	2	1.66	6.9809	3.41	0.011	0.014	-2.75
P35914	Hydroxymethylglutaryl-CoA lyase, mitochondrial OS=Homo sapiens GN=HMGCL PE=1 SV=2	HMGCL	7.09	9.01	9.09	6.22	6.08	2	2.25	7.49815	3.41	0.011	0.014	-2.76
P16422	Epithelial cell adhesion molecule OS=Homo sapiens GN=EPCAM PE=1 SV=2	EPCAM	8.52	6.89	6.19	4.98	4.69	1	2.37	6.25199	3.42	0.011	0.014	-2.76
Q8IWI9	MAX gene-associated protein OS=Homo sapiens GN=MGA PE=1 SV=3	MGA	6.09	5.54	6.22	4.45	4.55	1	1.45	5.36893	3.4	0.011	0.014	-2.76
Q99426	Tubulin-folding cofactor B OS=Homo sapiens GN=TBCB PE=1 SV=2	TBCB	7.01	3.26	5.85	1.39	2.12	1	3.62	3.92617	3.43	0.011	0.015	-2.76
O15027	Protein transport protein Sec16A OS=Homo sapiens GN=SEC16A PE=1 SV=3	SEC16A	6.73	9.04	8.36	5.92	5.42	3	2.37	7.09244	3.42	0.011	0.015	-2.76
Q9HCC0	Methylcrotonoyl-CoA carboxylase beta chain, mitochondrial OS=Homo sapiens GN=MCCC2 PE=1 SV=1	MCCC2	12.69	16.95	15.98	11.59	10.58	20	4.12	13.5587	3.43	0.011	0.015	-2.76
O76003	Glutaredoxin-3 OS=Homo sapiens GN=GLRX3 PE=1 SV=2	GLRX3	6.46	6.26	5.96	5.14	4.1	1	1.61	5.58415	3.4	0.011	0.014	-2.76
Q58FF3	Putative endoplasmin-like protein OS=Homo sapiens GN=HSP90B2P PE=5 SV=1	HSP90B2P	7.6	6.01	8.08	5.07	5.05	1	2.17	6.36354	3.4	0.011	0.014	-2.76
P62942	Peptidyl-prolyl cis-trans isomerase FKBP1A OS=Homo sapiens GN=FKBP1A PE=1 SV=2	FKBP1A	8.12	5.91	4.23	2.71	2.3	1	3.59	4.65619	3.43	0.011	0.015	-2.77
P57735	Ras-related protein Rab-25 OS=Homo sapiens GN=RAB25 PE=1 SV=2	RAB25	5.2	6.02	6.3	4.48	3.66	1	1.77	5.13206	3.4	0.011	0.014	-2.77
P07195	L-lactate dehydrogenase B chain OS=Homo sapiens GN=LDHB PE=1 SV=2	LDHB	11.02	9.53	8.59	7.67	6.96	5	2.4	8.75394	3.4	0.011	0.015	-2.78
Q9HD34	LYR motif-containing protein 4 OS=Homo sapiens GN=LYRM4 PE=1 SV=1	LYRM4	7.46	11.1	10.82	6.4	5.99	1	3.6	8.3533	3.42	0.011	0.015	-2.78
P07951	Tropomyosin beta chain OS=Homo sapiens GN=TPM2 PE=1 SV=1	TPM2	10.86	8.01	8.75	6.25	6.64	3	2.77	8.1043	3.41	0.011	0.015	-2.78
Q96DH6	RNA-binding protein Musashi homolog 2 OS=Homo sapiens GN=MSI2 PE=1 SV=1	MSI2	7.01	9.34	8.79	6.05	6	1	2.36	7.43678	3.39	0.011	0.015	-2.79
O43837	Isocitrate dehydrogenase [NAD] subunit beta, mitochondrial OS=Homo sapiens GN=IDH3B PE=1 SV=2	IDH3B	7.8	8.51	8.44	7.11	6.37	2	1.51	7.64622	3.37	0.011	0.015	-2.8
Q07817	Bcl-2-like protein 1 OS=Homo sapiens GN=BCL2L1 PE=1 SV=1	BCL2L1	5.18	6.43	5.72	4.4	3.46	1	1.85	5.0383	3.36	0.011	0.015	-2.82
P26358	DNA (cytosine-5)-methyltransferase 1 OS=Homo sapiens GN=DNMT1 PE=1 SV=2	DNMT1	4.55	4.72	5.11	3.2	3.25	1	1.56	4.16688	3.36	0.011	0.015	-2.82
O95219	Sorting nexin-4 OS=Homo sapiens GN=SNX4 PE=1 SV=1	SNX4	4.7	6.03	5.9	3.91	3.47	1	1.85	4.80264	3.36	0.011	0.015	-2.82
P04350	Tubulin beta-4A chain OS=Homo sapiens GN=TUBB4A PE=1 SV=2	TUBB4A	6.06	4.29	4.84	3.09	2.86	1	2.09	4.22974	3.36	0.011	0.015	-2.82
P37108	Signal recognition particle 14 kDa protein OS=Homo sapiens GN=SRP14 PE=1 SV=2	SRP14	7.58	7.55	7.37	6.46	5.79	2	1.37	6.95044	3.36	0.012	0.015	-2.82
P20962	Parathymosin OS=Homo sapiens GN=PTMS PE=1 SV=2	PTMS	7.72	7.56	8.35	5.74	6.75	1	1.63	7.22449	3.35	0.012	0.015	-2.83
O60749	Sorting nexin-2 OS=Homo sapiens GN=SNX2 PE=1 SV=2	SNX2	10.62	10.43	10.62	9.62	8.92	6	1.28	10.0416	3.34	0.012	0.015	-2.84
P52907	F-actin-capping protein subunit alpha-1 OS=Homo sapiens GN=CAPZA1 PE=1 SV=3	CAPZA1	6.65	6.49	6.87	5.59	5.02	1	1.37	6.122	3.34	0.012	0.015	-2.85
Q5T749	Keratinocyte proline-rich protein OS=Homo sapiens GN=KPRP PE=1 SV=1	KPRP	5.13	5.53	5.71	4.27	3.42	1	1.61	4.81127	3.34	0.012	0.016	-2.85
Q9C0H5	Rho GTPase-activating protein 39 OS=Homo sapiens GN=ARHGAP39 PE=1 SV=2	ARHGAP39	2.59	1.91	2.69	0	0.86	1	1.97	1.60999	3.34	0.012	0.016	-2.85
O00461	Golgi integral membrane protein 4 OS=Homo sapiens GN=GOLIM4 PE=1 SV=1	GOLIM4	3.91	4.1	5	2.08	2.83	2	1.89	3.58494	3.33	0.012	0.016	-2.87
O60271	C-Jun-amino-terminal kinase-interacting protein 4 OS=Homo sapiens GN=SPAG9 PE=1 SV=4	SPAG9	6.89	5.18	7.25	1.39	4.58	1	3.45	5.05638	3.35	0.012	0.016	-2.87
Q8IZE3	Protein-associating with the carboxyl-terminal domain of ezrin OS=Homo sapiens GN=SCYL3 PE=1 SV=3	SCYL3	5.44	6.61	6.64	4.78	4.22	1	1.73	5.53927	3.32	0.012	0.016	-2.88
O14974	Protein phosphatase 1 regulatory subunit 12A OS=Homo sapiens GN=PPP1R12A PE=1 SV=1	PPP1R12A	3.41	3.67	3.64	2.29	1.18	1	1.84	2.83753	3.32	0.012	0.016	-2.88
Q5T8D3	Acyl-CoA-binding domain-containing protein 5 OS=Homo sapiens GN=ACBD5 PE=1 SV=1	ACBD5	7.89	11.26	9.43	6.63	6.43	4	3	8.32669	3.35	0.012	0.016	-2.88
Q9BTE3	Mini-chromosome maintenance complex-binding protein OS=Homo sapiens GN=MCMBP PE=1 SV=2	MCMBP	5.48	4.87	4.65	3.62	3.05	1	1.67	4.33567	3.32	0.012	0.016	-2.88
Q13232	Nucleoside diphosphate kinase 3 OS=Homo sapiens GN=NME3 PE=1 SV=2	NME3	7.1	7.94	8.05	6.51	5.54	2	1.67	7.02814	3.32	0.012	0.016	-2.88
O95084	Serine protease 23 OS=Homo sapiens GN=PRSS23 PE=1 SV=1	PRSS23	6.69	7.52	6.41	5.65	4.6	2	1.75	6.17402	3.31	0.012	0.016	-2.89
P12035	Keratin, type II cytoskeletal 3 OS=Homo sapiens GN=KRT3 PE=1 SV=3	KRT3	8.47	5.59	6.03	2.79	4.38	1	3.11	5.45137	3.33	0.013	0.017	-2.9
P12268	Inosine-5-monophosphate dehydrogenase 2 OS=Homo sapiens GN=IMPDH2 PE=1 SV=2	IMPDH2	9.38	8.44	8.42	7.51	6.93	3	1.53	8.1334	3.31	0.012	0.016	-2.9
O43306	Adenylate cyclase type 6 OS=Homo sapiens GN=ADCY6 PE=1 SV=2	ADCY6	2.5	2.7	3.54	0	1.44	1	2.19	2.03406	3.31	0.012	0.016	-2.9
P04083	Annexin A1 OS=Homo sapiens GN=ANXA1 PE=1 SV=2	ANXA1	11.65	9.47	9.37	8.04	7.53	8	2.38	9.21365	3.31	0.013	0.016	-2.9
P78318	Immunoglobulin-binding protein 1 OS=Homo sapiens GN=IGBP1 PE=1 SV=1	IGBP1	6.08	5.79	4.92	4.29	2.32	2	2.29	4.68205	3.3	0.013	0.016	-2.91
P05388	60S acidic ribosomal protein P0 OS=Homo sapiens GN=RPLP0 PE=1 SV=1	RPLP0	10.21	9.81	9.64	8.92	8.14	4	1.36	9.3452	3.3	0.013	0.016	-2.91
Q96EP0	E3 ubiquitin-protein ligase RNF31 OS=Homo sapiens GN=RNF31 PE=1 SV=1	RNF31	5.27	5.6	5.94	4.39	3.82	1	1.5	5.00334	3.3	0.013	0.016	-2.91
Q9Y2X3	Nucleolar protein 58 OS=Homo sapiens GN=NOP58 PE=1 SV=1	NOP58	8.01	8.3	8.67	7.22	6.69	2	1.37	7.777	3.29	0.013	0.016	-2.91
P09972	Fructose-bisphosphate aldolase C OS=Homo sapiens GN=ALDOC PE=1 SV=2	ALDOC	5.23	4.65	5.03	3.65	3.17	1	1.56	4.34702	3.29	0.013	0.017	-2.92
Q86UP2	Kinectin OS=Homo sapiens GN=KTN1 PE=1 SV=1	KTN1	11.46	13.57	12.87	10.47	10.59	23	2.1	11.7904	3.29	0.013	0.017	-2.92
Q12824	SWI/SNF-related matrix-associated actin-dependent regulator of chromatin subfamily B member 1 OS=Homo sapiens GN=SMARCB1 PE=1 SV=2	SMARCB1	2.22	3.56	2.34	0	1.03	1	2.19	1.83033	3.29	0.013	0.017	-2.92
Q96CM8	Acyl-CoA synthetase family member 2, mitochondrial OS=Homo sapiens GN=ACSF2 PE=1 SV=2	ACSF2	7.42	10.13	10.33	5.76	6.82	3	3	8.0955	3.31	0.013	0.017	-2.93
P49915	GMP synthase [glutamine-hydrolyzing] OS=Homo sapiens GN=GMPS PE=1 SV=1	GMPS	9.1	8.41	8.87	7.78	6.91	3	1.45	8.21496	3.28	0.013	0.017	-2.93
P28340	DNA polymerase delta catalytic subunit OS=Homo sapiens GN=POLD1 PE=1 SV=2	POLD1	6.33	6.12	6.19	5.23	4.13	1	1.53	5.60164	3.28	0.013	0.017	-2.94
O60701	UDP-glucose 6-dehydrogenase OS=Homo sapiens GN=UGDH PE=1 SV=1	UGDH	12.82	10.87	11.74	10.04	9.68	15	1.95	11.0304	3.28	0.013	0.017	-2.94
P61086	Ubiquitin-conjugating enzyme E2 K OS=Homo sapiens GN=UBE2K PE=1 SV=3	UBE2K	6.07	5.5	6.15	4.8	3.78	1	1.62	5.25952	3.28	0.013	0.017	-2.94
Q14012	Calcium/calmodulin-dependent protein kinase type 1 OS=Homo sapiens GN=CAMK1 PE=1 SV=1	CAMK1	6.15	4.62	5.6	3.79	3.42	1	1.85	4.71492	3.27	0.013	0.017	-2.95
Q969S9	Ribosome-releasing factor 2, mitochondrial OS=Homo sapiens GN=GFM2 PE=1 SV=1	GFM2	8.61	9.54	8.91	7.94	7.03	3	1.54	8.40585	3.27	0.013	0.017	-2.95
O14617	AP-3 complex subunit delta-1 OS=Homo sapiens GN=AP3D1 PE=1 SV=1	AP3D1	8.79	9.15	9.09	8.07	7.31	6	1.31	8.48201	3.27	0.013	0.017	-2.95
P11498	Pyruvate carboxylase, mitochondrial OS=Homo sapiens GN=PC PE=1 SV=2	PC	9.23	12.17	11.59	8.28	8.25	11	2.74	9.90445	3.29	0.014	0.018	-2.96
Q9Y2V7	Conserved oligomeric Golgi complex subunit 6 OS=Homo sapiens GN=COG6 PE=1 SV=2	COG6	6.63	7.26	7.73	5.93	5.4	1	1.54	6.59017	3.26	0.013	0.017	-2.97
Q9Y365	PCTP-like protein OS=Homo sapiens GN=STARD10 PE=1 SV=2	STARD10	8.7	8.75	9.55	7.87	7.24	5	1.44	8.42225	3.25	0.013	0.017	-2.97
Q9P253	Vacuolar protein sorting-associated protein 18 homolog OS=Homo sapiens GN=VPS18 PE=1 SV=2	VPS18	4.9	3.63	4.06	2.51	2.24	1	1.82	3.46705	3.25	0.013	0.017	-2.98
Q14315	Filamin-C OS=Homo sapiens GN=FLNC PE=1 SV=3	FLNC	10.08	8.56	8.21	7.39	6.22	5	2.15	8.09154	3.26	0.014	0.018	-2.99
P04196	Histidine-rich glycoprotein OS=Homo sapiens GN=HRG PE=1 SV=1	HRG	6.66	8.83	8.19	6.17	4.93	1	2.34	6.95462	3.25	0.014	0.018	-2.99
P23786	Carnitine O-palmitoyltransferase 2, mitochondrial OS=Homo sapiens GN=CPT2 PE=1 SV=2	CPT2	9.71	10.47	9.76	9	7.65	6	1.65	9.31582	3.24	0.014	0.018	-2.99
Q86XA9	HEAT repeat-containing protein 5A OS=Homo sapiens GN=HEATR5A PE=1 SV=2	HEATR5A	4.45	4.35	4.87	3.12	2.94	1	1.53	3.94582	3.24	0.014	0.018	-3
Q96CG8	Collagen triple helix repeat-containing protein 1 OS=Homo sapiens GN=CTHRC1 PE=1 SV=1	CTHRC1	10.37	8.2	6.43	5.69	1.88	1	4.55	6.51432	3.26	0.014	0.018	-3
P24534	Elongation factor 1-beta OS=Homo sapiens GN=EEF1B2 PE=1 SV=3	EEF1B2	10.74	10.98	11.13	9.98	9.48	2	1.22	10.4617	3.23	0.014	0.018	-3
Q8WUM0	Nuclear pore complex protein Nup133 OS=Homo sapiens GN=NUP133 PE=1 SV=2	NUP133	5.52	5.63	5.18	4.37	3.31	1	1.61	4.80354	3.23	0.014	0.018	-3
Q9NZT1	Calmodulin-like protein 5 OS=Homo sapiens GN=CALML5 PE=1 SV=2	CALML5	10.06	7.83	9.1	6.82	6.98	5	2.1	8.15854	3.24	0.014	0.018	-3.01
Q9UPT5	Exocyst complex component 7 OS=Homo sapiens GN=EXOC7 PE=1 SV=3	EXOC7	6.04	5.88	6.06	5.02	3.92	1	1.52	5.38164	3.23	0.014	0.018	-3.01
Q96TC7	Regulator of microtubule dynamics protein 3 OS=Homo sapiens GN=RMDN3 PE=1 SV=2	RMDN3	3.61	5.01	4.95	2.79	2.37	1	1.94	3.74559	3.23	0.014	0.018	-3.01
P05556	Integrin beta-1 OS=Homo sapiens GN=ITGB1 PE=1 SV=2	ITGB1	10.39	9.13	8.99	8.2	7.26	4	1.77	8.79305	3.21	0.014	0.018	-3.03
P52701	DNA mismatch repair protein Msh6 OS=Homo sapiens GN=MSH6 PE=1 SV=2	MSH6	4.81	5.4	5.82	4.02	3.42	2	1.62	4.69414	3.21	0.014	0.018	-3.03
Q8WVV9	Heterogeneous nuclear ribonucleoprotein L-like OS=Homo sapiens GN=HNRNPLL PE=1 SV=1	HNRNPLL	6.88	7.63	7.66	6.05	5.98	1	1.37	6.84135	3.2	0.014	0.018	-3.04
P43304	Glycerol-3-phosphate dehydrogenase, mitochondrial OS=Homo sapiens GN=GPD2 PE=1 SV=3	GPD2	10.64	10.64	10.21	9.58	8.86	8	1.28	9.98322	3.2	0.014	0.018	-3.05
Q9H0U3	Magnesium transporter protein 1 OS=Homo sapiens GN=MAGT1 PE=1 SV=1	MAGT1	6.09	6.22	6.49	5.28	4.38	1	1.44	5.69378	3.2	0.014	0.018	-3.05
Q9BZE4	Nucleolar GTP-binding protein 1 OS=Homo sapiens GN=GTPBP4 PE=1 SV=3	GTPBP4	8.5	7.61	6.82	6.29	4.82	3	2.09	6.8086	3.2	0.014	0.018	-3.05
Q7Z304	MAM domain-containing protein 2 OS=Homo sapiens GN=MAMDC2 PE=2 SV=3	MAMDC2	9.23	7.75	7.76	6.77	6.03	4	1.85	7.50756	3.19	0.015	0.019	-3.07
O76021	Ribosomal L1 domain-containing protein 1 OS=Homo sapiens GN=RSL1D1 PE=1 SV=3	RSL1D1	5.3	6.32	6.26	2.03	4.71	1	2.59	4.9252	3.19	0.015	0.019	-3.07
Q9BTE6	Alanyl-tRNA editing protein Aarsd1 OS=Homo sapiens GN=AARSD1 PE=1 SV=2	AARSD1	6.88	3.26	5.84	0	2.8	1	3.93	3.75453	3.2	0.015	0.019	-3.08
Q96HY6	DDRGK domain-containing protein 1 OS=Homo sapiens GN=DDRGK1 PE=1 SV=2	DDRGK1	4.82	5.63	5.37	4.05	3.32	1	1.58	4.63766	3.18	0.015	0.019	-3.08
P55268	Laminin subunit beta-2 OS=Homo sapiens GN=LAMB2 PE=1 SV=2	LAMB2	11.82	10.2	10.32	9.27	8.69	16	1.8	10.0584	3.18	0.015	0.019	-3.09
P02671	Fibrinogen alpha chain OS=Homo sapiens GN=FGA PE=1 SV=2	FGA	13.53	10.02	10.54	8.28	8.13	1	3.16	10.0993	3.19	0.015	0.02	-3.09
P48059	LIM and senescent cell antigen-like-containing domain protein 1 OS=Homo sapiens GN=LIMS1 PE=1 SV=4	LIMS1	9.54	7.9	6.86	6.19	4.6	2	2.7	7.01751	3.18	0.016	0.02	-3.11
P42566	Epidermal growth factor receptor substrate 15 OS=Homo sapiens GN=EPS15 PE=1 SV=2	EPS15	4.38	4.98	5.34	3.61	2.83	2	1.68	4.22629	3.16	0.015	0.02	-3.11
P14543	Nidogen-1 OS=Homo sapiens GN=NID1 PE=1 SV=3	NID1	10.39	7.33	8.13	5.82	5.95	4	2.73	7.52546	3.17	0.016	0.02	-3.12
Q8TF66	Leucine-rich repeat-containing protein 15 OS=Homo sapiens GN=LRRC15 PE=2 SV=2	LRRC15	7.11	5.55	5.94	4.84	3.7	1	1.93	5.42626	3.15	0.015	0.02	-3.12
Q16881	Thioredoxin reductase 1, cytoplasmic OS=Homo sapiens GN=TXNRD1 PE=1 SV=3	TXNRD1	9.22	8.97	9.02	8.24	7.18	4	1.36	8.52555	3.15	0.015	0.02	-3.13
Q9NRW7	Vacuolar protein sorting-associated protein 45 OS=Homo sapiens GN=VPS45 PE=1 SV=1	VPS45	5.69	5.97	5.91	4.72	4.48	1	1.26	5.35355	3.15	0.016	0.02	-3.13
Q99961	Endophilin-A2 OS=Homo sapiens GN=SH3GL1 PE=1 SV=1	SH3GL1	8.87	7.82	7.64	6.87	6.04	2	1.66	7.45094	3.14	0.016	0.02	-3.13
Q8NE79	Blood vessel epicardial substance OS=Homo sapiens GN=BVES PE=1 SV=1	BVES	8.14	5.5	6.27	4.49	3.93	1	2.43	5.66642	3.15	0.016	0.02	-3.13
Q76M96	Coiled-coil domain-containing protein 80 OS=Homo sapiens GN=CCDC80 PE=1 SV=1	CCDC80	9.09	6.84	7.21	5.84	5.07	3	2.26	6.81214	3.15	0.016	0.02	-3.14
Q06203	Amidophosphoribosyltransferase OS=Homo sapiens GN=PPAT PE=1 SV=1	PPAT	6.75	6.99	7.22	6	5.33	2	1.32	6.45786	3.14	0.016	0.02	-3.14
O43776	Asparagine--tRNA ligase, cytoplasmic OS=Homo sapiens GN=NARS PE=1 SV=1	NARS	9.22	9.73	9.56	8.6	7.93	4	1.24	9.00786	3.14	0.016	0.02	-3.14
P46939	Utrophin OS=Homo sapiens GN=UTRN PE=1 SV=2	UTRN	7.14	7.12	6.94	6.19	4.61	2	1.67	6.39957	3.13	0.016	0.02	-3.16
Q01581	Hydroxymethylglutaryl-CoA synthase, cytoplasmic OS=Homo sapiens GN=HMGCS1 PE=1 SV=2	HMGCS1	7.99	6.62	8.04	5.7	6.02	1	1.69	6.87477	3.12	0.016	0.02	-3.16
P18669	Phosphoglycerate mutase 1 OS=Homo sapiens GN=PGAM1 PE=1 SV=2	PGAM1	7.15	7.29	7.86	6.38	5.71	2	1.38	6.87747	3.12	0.016	0.02	-3.16
P62861	40S ribosomal protein S30 OS=Homo sapiens GN=FAU PE=1 SV=1	FAU	9.82	9.94	9.59	8.93	8.17	1	1.23	9.29075	3.12	0.016	0.02	-3.16
O00189	AP-4 complex subunit mu-1 OS=Homo sapiens GN=AP4M1 PE=1 SV=2	AP4M1	6.97	6.71	6.29	5.7	4.33	1	1.64	6.00056	3.12	0.016	0.02	-3.16
O00160	Unconventional myosin-If OS=Homo sapiens GN=MYO1F PE=1 SV=3	MYO1F	5.9	5.03	5.67	4.29	3.81	1	1.48	4.93997	3.12	0.016	0.02	-3.16
Q9UKU9	Angiopoietin-related protein 2 OS=Homo sapiens GN=ANGPTL2 PE=2 SV=1	ANGPTL2	12	10.01	10.48	9	8.88	6	1.89	10.0724	3.12	0.016	0.02	-3.17
Q14451	Growth factor receptor-bound protein 7 OS=Homo sapiens GN=GRB7 PE=1 SV=2	GRB7	5.9	4.83	5.22	3.98	3.5	1	1.58	4.68916	3.12	0.016	0.02	-3.17
P08240	Signal recognition particle receptor subunit alpha OS=Homo sapiens GN=SRPRA PE=1 SV=2	SRPRA	5.24	5.69	5.42	4.38	3.7	1	1.41	4.88621	3.11	0.016	0.021	-3.17
O14983	Sarcoplasmic/endoplasmic reticulum calcium ATPase 1 OS=Homo sapiens GN=ATP2A1 PE=1 SV=1	ATP2A1	8.98	7.7	6.25	5.6	4.8	1	2.44	6.66738	3.12	0.017	0.021	-3.18
Q92743	Serine protease HTRA1 OS=Homo sapiens GN=HTRA1 PE=1 SV=1	HTRA1	10.04	7.56	7.43	6.05	5.57	4	2.54	7.32671	3.12	0.017	0.021	-3.18
Q9H9E3	Conserved oligomeric Golgi complex subunit 4 OS=Homo sapiens GN=COG4 PE=1 SV=3	COG4	7.04	8.3	7.67	6.4	5.85	3	1.54	7.05129	3.11	0.016	0.021	-3.18
Q03252	Lamin-B2 OS=Homo sapiens GN=LMNB2 PE=1 SV=4	LMNB2	8.28	8.86	8.14	7.48	6.38	3	1.5	7.82745	3.1	0.016	0.021	-3.19
P51659	Peroxisomal multifunctional enzyme type 2 OS=Homo sapiens GN=HSD17B4 PE=1 SV=3	HSD17B4	12.64	16.41	14.7	11.73	11	27	3.22	13.2982	3.13	0.017	0.021	-3.19
Q9NYJ1	Cytochrome c oxidase assembly factor 4 homolog, mitochondrial OS=Homo sapiens GN=COA4 PE=1 SV=2	COA4	2.66	2.15	2	0	0.92	1	1.81	1.54523	3.1	0.016	0.021	-3.19
P52292	Importin subunit alpha-1 OS=Homo sapiens GN=KPNA2 PE=1 SV=1	KPNA2	7.93	8.76	9.38	7.16	7.13	2	1.54	8.07404	3.1	0.017	0.021	-3.19
P49721	Proteasome subunit beta type-2 OS=Homo sapiens GN=PSMB2 PE=1 SV=1	PSMB2	5.53	5.44	5.58	4.37	4.15	1	1.26	5.01522	3.09	0.017	0.021	-3.21
Q9NUI1	Peroxisomal 2,4-dienoyl-CoA reductase OS=Homo sapiens GN=DECR2 PE=1 SV=1	DECR2	7.62	11.56	9.65	6.74	6.04	5	3.22	8.31921	3.1	0.017	0.022	-3.22
P46782	40S ribosomal protein S5 OS=Homo sapiens GN=RPS5 PE=1 SV=4	RPS5	8.33	7.71	7.52	6.83	5.99	2	1.44	7.27363	3.08	0.017	0.022	-3.23
P08123	Collagen alpha-2(I) chain OS=Homo sapiens GN=COL1A2 PE=1 SV=7	COL1A2	12.99	9.59	9.33	7.87	6.59	8	3.41	9.27202	3.1	0.018	0.022	-3.23
Q8WUI4	Histone deacetylase 7 OS=Homo sapiens GN=HDAC7 PE=1 SV=2	HDAC7	7.63	4.95	5.11	3.29	3.36	1	2.57	4.86775	3.09	0.017	0.022	-3.23
P06702	Protein S100-A9 OS=Homo sapiens GN=S100A9 PE=1 SV=1	S100A9	7.16	7.7	6.72	6.13	5.25	1	1.5	6.59167	3.07	0.017	0.022	-3.23
P82979	SAP domain-containing ribonucleoprotein OS=Homo sapiens GN=SARNP PE=1 SV=3	SARNP	5.42	5.87	6.13	4.69	4.19	1	1.37	5.25893	3.07	0.017	0.022	-3.24
P31146	Coronin-1A OS=Homo sapiens GN=CORO1A PE=1 SV=4	CORO1A	10.13	9.12	9.96	8.7	7.89	3	1.44	9.15858	3.07	0.017	0.022	-3.24
P53365	Arfaptin-2 OS=Homo sapiens GN=ARFIP2 PE=1 SV=1	ARFIP2	6.4	7.51	8.18	5.52	5.7	2	1.75	6.6597	3.06	0.017	0.022	-3.24
Q7Z4W1	L-xylulose reductase OS=Homo sapiens GN=DCXR PE=1 SV=2	DCXR	9.6	10.03	11.87	8.19	8.63	2	2.09	9.6638	3.07	0.018	0.022	-3.25
Q9Y3E7	Charged multivesicular body protein 3 OS=Homo sapiens GN=CHMP3 PE=1 SV=3	CHMP3	6.66	6.99	7.22	5.98	5.35	1	1.3	6.43946	3.06	0.018	0.022	-3.25
Q07960	Rho GTPase-activating protein 1 OS=Homo sapiens GN=ARHGAP1 PE=1 SV=1	ARHGAP1	8.45	8.58	8.91	7.8	6.7	4	1.4	8.08801	3.06	0.018	0.022	-3.25
Q08170	Serine/arginine-rich splicing factor 4 OS=Homo sapiens GN=SRSF4 PE=1 SV=2	SRSF4	5.12	5.87	6.11	4.05	4.43	2	1.46	5.11826	3.06	0.018	0.022	-3.26
Q8NDA2	Hemicentin-2 OS=Homo sapiens GN=HMCN2 PE=2 SV=3	HMCN2	7.64	7.02	6.47	5.96	4.83	1	1.65	6.38492	3.06	0.018	0.022	-3.26
Q96N67	Dedicator of cytokinesis protein 7 OS=Homo sapiens GN=DOCK7 PE=1 SV=4	DOCK7	5.97	6.61	6.73	5.37	4.75	1	1.37	5.88622	3.05	0.018	0.022	-3.27
P10398	Serine/threonine-protein kinase A-Raf OS=Homo sapiens GN=ARAF PE=1 SV=2	ARAF	5.21	5.19	5.8	4.35	3.4	1	1.52	4.79081	3.05	0.018	0.022	-3.27
Q8IY21	Probable ATP-dependent RNA helicase DDX60 OS=Homo sapiens GN=DDX60 PE=1 SV=3	DDX60	6.75	6.52	6.34	5.66	4.55	1	1.43	5.96554	3.04	0.018	0.022	-3.28
Q15113	Procollagen C-endopeptidase enhancer 1 OS=Homo sapiens GN=PCOLCE PE=1 SV=2	PCOLCE	7.77	6.9	7.27	6.26	5.61	1	1.38	6.76156	3.04	0.018	0.022	-3.28
Q9UN86	Ras GTPase-activating protein-binding protein 2 OS=Homo sapiens GN=G3BP2 PE=1 SV=2	G3BP2	7.09	6.35	6.06	5.47	4.22	2	1.65	5.83754	3.03	0.018	0.023	-3.29
Q9Y2R9	28S ribosomal protein S7, mitochondrial OS=Homo sapiens GN=MRPS7 PE=1 SV=2	MRPS7	5.68	7.65	6.8	5.22	4.28	1	1.96	5.92566	3.03	0.018	0.023	-3.29
P49770	Translation initiation factor eIF-2B subunit beta OS=Homo sapiens GN=EIF2B2 PE=1 SV=3	EIF2B2	6.14	6.14	6.14	5.27	4.29	1	1.36	5.5955	3.03	0.018	0.023	-3.3
Q9UIF7	Adenine DNA glycosylase OS=Homo sapiens GN=MUTYH PE=1 SV=1	MUTYH	6.5	5.22	4.93	4.25	2.63	1	2.11	4.70656	3.02	0.018	0.023	-3.3
Q9UDT6	CAP-Gly domain-containing linker protein 2 OS=Homo sapiens GN=CLIP2 PE=1 SV=1	CLIP2	8.72	6.21	6.88	5.08	5.06	1	2.2	6.39231	3.02	0.019	0.024	-3.32
P30622	CAP-Gly domain-containing linker protein 1 OS=Homo sapiens GN=CLIP1 PE=1 SV=2	CLIP1	5.61	4.68	4.84	3.93	2.6	1	1.78	4.33257	3	0.019	0.024	-3.33
P81605	Dermcidin OS=Homo sapiens GN=DCD PE=1 SV=2	DCD	11.05	11.43	11.2	10.41	9.52	5	1.26	10.7215	3	0.019	0.024	-3.34
P02675	Fibrinogen beta chain OS=Homo sapiens GN=FGB PE=1 SV=2	FGB	14.95	12.32	13.17	11.39	10.93	9	2.32	12.552	3.01	0.019	0.024	-3.34
P62136	Serine/threonine-protein phosphatase PP1-alpha catalytic subunit OS=Homo sapiens GN=PPP1CA PE=1 SV=1	PPP1CA	9.54	10.15	10.47	9.03	8.52	3	1.27	9.54027	3	0.019	0.024	-3.34
Q01546	Keratin, type II cytoskeletal 2 oral OS=Homo sapiens GN=KRT76 PE=1 SV=2	KRT76	5.34	5.15	5.33	3.93	4.1	1	1.25	4.77099	2.99	0.019	0.024	-3.36
P45378	Troponin T, fast skeletal muscle OS=Homo sapiens GN=TNNT3 PE=1 SV=3	TNNT3	5.94	4.12	4.51	3.25	2.47	1	2	4.0538	2.99	0.019	0.024	-3.36
O75832	26S proteasome non-ATPase regulatory subunit 10 OS=Homo sapiens GN=PSMD10 PE=1 SV=1	PSMD10	4.98	5.19	5.59	4.08	3.74	1	1.35	4.71459	2.98	0.02	0.024	-3.37
P55160	Nck-associated protein 1-like OS=Homo sapiens GN=NCKAP1L PE=1 SV=3	NCKAP1L	6.84	4.57	4.76	3.52	2.63	1	2.31	4.46531	2.98	0.02	0.024	-3.37
Q16363	Laminin subunit alpha-4 OS=Homo sapiens GN=LAMA4 PE=1 SV=4	LAMA4	9.17	5.89	6.07	3.96	4.28	3	2.93	5.87506	2.99	0.02	0.025	-3.38
P14209	CD99 antigen OS=Homo sapiens GN=CD99 PE=1 SV=1	CD99	5.37	5.21	5.32	4.3	3.66	1	1.32	4.77224	2.97	0.02	0.025	-3.38
Q9NR99	Matrix-remodeling-associated protein 5 OS=Homo sapiens GN=MXRA5 PE=2 SV=3	MXRA5	8.36	5.7	6.88	4.09	5.18	1	2.35	6.04015	2.97	0.02	0.025	-3.4
P22105	Tenascin-X OS=Homo sapiens GN=TNXB PE=1 SV=4	TNXB	8.2	7.45	7.43	6.65	6.1	3	1.32	7.16543	2.96	0.02	0.025	-3.4
P35241	Radixin OS=Homo sapiens GN=RDX PE=1 SV=1	RDX	10.79	9.41	9.26	8.6	7.62	8	1.71	9.13457	2.95	0.021	0.025	-3.42
P19971	Thymidine phosphorylase OS=Homo sapiens GN=TYMP PE=1 SV=2	TYMP	7.35	6.09	6.22	5.32	4.72	2	1.53	5.94099	2.95	0.021	0.025	-3.42
Q53RD9	Fibulin-7 OS=Homo sapiens GN=FBLN7 PE=2 SV=1	FBLN7	6.82	5.19	5.48	4.44	3.66	1	1.78	5.12115	2.94	0.021	0.026	-3.42
Q96A35	39S ribosomal protein L24, mitochondrial OS=Homo sapiens GN=MRPL24 PE=1 SV=1	MRPL24	5.57	7.08	6.25	4.95	4.48	1	1.58	5.66602	2.94	0.021	0.026	-3.43
P25189	Myelin protein P0 OS=Homo sapiens GN=MPZ PE=1 SV=1	MPZ	10.59	7.8	7.59	6.34	5.55	3	2.72	7.57241	2.96	0.021	0.026	-3.43
Q13247	Serine/arginine-rich splicing factor 6 OS=Homo sapiens GN=SRSF6 PE=1 SV=2	SRSF6	4.71	5.65	5.56	4.11	3.55	1	1.48	4.71546	2.93	0.021	0.026	-3.44
Q8WUH2	Transforming growth factor-beta receptor-associated protein 1 OS=Homo sapiens GN=TGFBRAP1 PE=1 SV=1	TGFBRAP1	5.42	6.14	6.07	4.87	4.14	1	1.37	5.32844	2.93	0.021	0.026	-3.45
P03372	Estrogen receptor OS=Homo sapiens GN=ESR1 PE=1 SV=2	ESR1	8.45	10.33	9.88	8.03	7.63	3	1.72	8.86566	2.93	0.021	0.026	-3.45
O95967	EGF-containing fibulin-like extracellular matrix protein 2 OS=Homo sapiens GN=EFEMP2 PE=1 SV=3	EFEMP2	8.91	5	5.85	1.05	4.26	1	3.93	5.01303	2.94	0.022	0.027	-3.46
P63098	Calcineurin subunit B type 1 OS=Homo sapiens GN=PPP3R1 PE=1 SV=2	PPP3R1	4.86	4.47	4.58	3.57	2.84	1	1.43	4.06572	2.92	0.022	0.027	-3.46
P16035	Metalloproteinase inhibitor 2 OS=Homo sapiens GN=TIMP2 PE=1 SV=2	TIMP2	7.57	3.92	1.8	0	0	1	4.43	2.65597	2.93	0.022	0.027	-3.46
Q02388	Collagen alpha-1(VII) chain OS=Homo sapiens GN=COL7A1 PE=1 SV=2	COL7A1	12.22	9.86	10.15	8.95	8.31	9	2.12	9.89804	2.92	0.022	0.027	-3.46
P83881	60S ribosomal protein L36a OS=Homo sapiens GN=RPL36A PE=1 SV=2	RPL36A	8.73	8.32	8.38	7.65	6.86	1	1.22	7.99016	2.91	0.022	0.027	-3.46
Q9H0S4	Probable ATP-dependent RNA helicase DDX47 OS=Homo sapiens GN=DDX47 PE=1 SV=1	DDX47	3.39	4.44	3.95	1.94	2.67	1	1.62	3.27608	2.91	0.022	0.027	-3.47
P07942	Laminin subunit beta-1 OS=Homo sapiens GN=LAMB1 PE=1 SV=2	LAMB1	10.67	9.19	9.34	8.53	7.72	5	1.61	9.08871	2.91	0.022	0.027	-3.47
O95758	Polypyrimidine tract-binding protein 3 OS=Homo sapiens GN=PTBP3 PE=1 SV=2	PTBP3	7	8.03	7.91	6.06	6.49	2	1.37	7.10039	2.91	0.022	0.027	-3.47
O75462	Cytokine receptor-like factor 1 OS=Homo sapiens GN=CRLF1 PE=1 SV=1	CRLF1	7.44	4.93	4.81	3.91	1.66	1	2.94	4.5485	2.93	0.022	0.027	-3.48
O14874	[3-methyl-2-oxobutanoate dehydrogenase [lipoamide]] kinase, mitochondrial OS=Homo sapiens GN=BCKDK PE=1 SV=2	BCKDK	5.37	5.61	5.87	4.75	3.49	1	1.5	5.01697	2.9	0.022	0.027	-3.49
P01024	Complement C3 OS=Homo sapiens GN=C3 PE=1 SV=2	C3	12.06	10.17	10.4	9.35	8.82	5	1.79	10.1627	2.9	0.022	0.027	-3.49
Q15813	Tubulin-specific chaperone E OS=Homo sapiens GN=TBCE PE=1 SV=1	TBCE	6.19	5.5	5.58	4.76	4.05	2	1.35	5.21677	2.89	0.022	0.027	-3.5
Q15075	Early endosome antigen 1 OS=Homo sapiens GN=EEA1 PE=1 SV=2	EEA1	9.15	8.11	8.32	7.6	6.32	5	1.56	7.90051	2.89	0.023	0.028	-3.5
Q9BXJ4	Complement C1q tumor necrosis factor-related protein 3 OS=Homo sapiens GN=C1QTNF3 PE=1 SV=1	C1QTNF3	9.65	9.07	8.72	8.31	6.91	3	1.54	8.53262	2.88	0.023	0.028	-3.51
O00303	Eukaryotic translation initiation factor 3 subunit F OS=Homo sapiens GN=EIF3F PE=1 SV=1	EIF3F	9.26	8.72	8.41	7.95	6.88	4	1.38	8.24665	2.88	0.023	0.028	-3.51
Q9P0M6	Core histone macro-H2A.2 OS=Homo sapiens GN=H2AFY2 PE=1 SV=3	H2AFY2	8.43	7.52	7.7	6.71	6.54	1	1.26	7.38037	2.88	0.023	0.028	-3.52
P80404	4-aminobutyrate aminotransferase, mitochondrial OS=Homo sapiens GN=ABAT PE=1 SV=3	ABAT	8.61	11.93	10.4	7.98	7.52	4	2.57	9.28804	2.89	0.023	0.029	-3.52
Q8IUD2	ELKS/Rab6-interacting/CAST family member 1 OS=Homo sapiens GN=ERC1 PE=1 SV=1	ERC1	5.59	6.24	5.69	4.97	3.65	2	1.53	5.22842	2.87	0.023	0.028	-3.52
O75153	Clustered mitochondria protein homolog OS=Homo sapiens GN=CLUH PE=1 SV=2	CLUH	7.87	5.59	5.07	4.21	3.21	2	2.47	5.18902	2.88	0.023	0.028	-3.52
P09493	Tropomyosin alpha-1 chain OS=Homo sapiens GN=TPM1 PE=1 SV=2	TPM1	12.27	10.24	10.08	9.24	8.42	8	2.04	10.0495	2.87	0.024	0.029	-3.54
P08729	Keratin, type II cytoskeletal 7 OS=Homo sapiens GN=KRT7 PE=1 SV=5	KRT7	15.83	14.05	13.58	12.76	11.96	28	2.13	13.6364	2.86	0.023	0.029	-3.54
P13611	Versican core protein OS=Homo sapiens GN=VCAN PE=1 SV=3	VCAN	12.1	9.14	9.91	8.09	7.94	4	2.36	9.43655	2.87	0.024	0.029	-3.55
Q68E01	Integrator complex subunit 3 OS=Homo sapiens GN=INTS3 PE=1 SV=1	INTS3	5.74	6.35	6.65	5.16	4.78	1	1.28	5.73818	2.85	0.024	0.029	-3.55
O00629	Importin subunit alpha-3 OS=Homo sapiens GN=KPNA4 PE=1 SV=1	KPNA4	6.17	6.25	6.64	5.5	4.7	1	1.26	5.85304	2.85	0.024	0.029	-3.56
P05787	Keratin, type II cytoskeletal 8 OS=Homo sapiens GN=KRT8 PE=1 SV=7	KRT8	16.84	18.28	17.94	15.67	15.84	41	1.93	16.9148	2.85	0.024	0.029	-3.56
Q92626	Peroxidasin homolog OS=Homo sapiens GN=PXDN PE=1 SV=2	PXDN	9.54	8.77	8.2	7.82	6.83	5	1.51	8.23249	2.85	0.024	0.029	-3.56
Q02880	DNA topoisomerase 2-beta OS=Homo sapiens GN=TOP2B PE=1 SV=3	TOP2B	7.65	8.03	7.82	6.98	6.36	2	1.17	7.36785	2.84	0.024	0.029	-3.57
P52655	Transcription initiation factor IIA subunit 1 OS=Homo sapiens GN=GTF2A1 PE=1 SV=1	GTF2A1	5.12	3.63	2.73	1.88	1.48	1	2.15	2.96886	2.84	0.024	0.029	-3.57
P22830	Ferrochelatase, mitochondrial OS=Homo sapiens GN=FECH PE=1 SV=2	FECH	7.2	9.48	7.78	6.5	5.81	3	2	7.35373	2.85	0.024	0.029	-3.57
Q16798	NADP-dependent malic enzyme, mitochondrial OS=Homo sapiens GN=ME3 PE=2 SV=2	ME3	3.32	6.13	3.44	1.94	1.51	1	2.57	3.26794	2.84	0.024	0.03	-3.58
P12109	Collagen alpha-1(VI) chain OS=Homo sapiens GN=COL6A1 PE=1 SV=3	COL6A1	14.18	11.01	11.18	9.67	9.16	7	2.71	11.0406	2.85	0.025	0.03	-3.58
Q9UN81	LINE-1 retrotransposable element ORF1 protein OS=Homo sapiens GN=L1RE1 PE=1 SV=1	L1RE1	9.16	7.39	7.34	6.61	5.42	3	1.95	7.18487	2.83	0.025	0.03	-3.59
Q7Z2T5	TRMT1-like protein OS=Homo sapiens GN=TRMT1L PE=1 SV=2	TRMT1L	6.59	4.21	3.4	2.85	0	1	3.31	3.40981	2.84	0.025	0.03	-3.6
Q14232	Translation initiation factor eIF-2B subunit alpha OS=Homo sapiens GN=EIF2B1 PE=1 SV=1	EIF2B1	7.41	8.12	8.31	6.87	6.53	2	1.25	7.4481	2.82	0.025	0.03	-3.6
Q5VVM6	Coiled-coil domain-containing protein 30 OS=Homo sapiens GN=CCDC30 PE=2 SV=1	CCDC30	10.3	12.25	11.47	9.79	9.58	1	1.66	10.6797	2.82	0.025	0.03	-3.6
P69905	Hemoglobin subunit alpha OS=Homo sapiens GN=HBA1 PE=1 SV=2	HBA1	10.46	10.28	10.31	9.66	8.81	2	1.12	9.90279	2.81	0.025	0.03	-3.62
Q27J81	Inverted formin-2 OS=Homo sapiens GN=INF2 PE=1 SV=2	INF2	8.05	8.14	10.52	4.13	7.39	2	3.14	7.64786	2.82	0.026	0.031	-3.62
Q9UHQ9	NADH-cytochrome b5 reductase 1 OS=Homo sapiens GN=CYB5R1 PE=1 SV=1	CYB5R1	8.61	12.07	10.29	7.99	7.46	5	2.6	9.28428	2.82	0.026	0.031	-3.62
Q6L8Q7	2,5-phosphodiesterase 12 OS=Homo sapiens GN=PDE12 PE=1 SV=2	PDE12	6.88	7.49	7.85	6.39	5.85	1	1.28	6.89295	2.8	0.025	0.031	-3.63
Q96SM3	Probable carboxypeptidase X1 OS=Homo sapiens GN=CPXM1 PE=2 SV=2	CPXM1	7.19	7.4	7.95	6.5	6.13	1	1.2	7.03267	2.8	0.025	0.031	-3.63
O14880	Microsomal glutathione S-transferase 3 OS=Homo sapiens GN=MGST3 PE=1 SV=1	MGST3	2.57	2.09	2.44	0	1.31	1	1.71	1.68281	2.8	0.026	0.031	-3.64
P10301	Ras-related protein R-Ras OS=Homo sapiens GN=RRAS PE=1 SV=1	RRAS	5.48	5.14	5.19	4.24	3.88	1	1.21	4.78505	2.8	0.026	0.031	-3.64
P80217	Interferon-induced 35 kDa protein OS=Homo sapiens GN=IFI35 PE=1 SV=5	IFI35	6.24	6.93	6.89	5.71	5.26	2	1.2	6.20508	2.8	0.026	0.031	-3.64
P98160	Basement membrane-specific heparan sulfate proteoglycan core protein OS=Homo sapiens GN=HSPG2 PE=1 SV=4	HSPG2	13.46	12.11	11.99	11.28	10.56	27	1.6	11.8802	2.79	0.026	0.031	-3.64
Q9BXN1	Asporin OS=Homo sapiens GN=ASPN PE=1 SV=2	ASPN	10.13	7.37	8.06	6.47	6.14	1	2.21	7.63277	2.8	0.026	0.031	-3.65
Q13948	Protein CASP OS=Homo sapiens GN=CUX1 PE=1 SV=2	CUX1	3.06	4.39	4.88	2.21	2.39	1	1.81	3.38581	2.79	0.026	0.031	-3.65
O60687	Sushi repeat-containing protein SRPX2 OS=Homo sapiens GN=SRPX2 PE=1 SV=1	SRPX2	6.94	5.21	5.4	4.57	3.4	1	1.86	5.10419	2.79	0.026	0.031	-3.65
P35749	Myosin-11 OS=Homo sapiens GN=MYH11 PE=1 SV=3	MYH11	13.27	11.17	11.07	10.27	9.27	27	2.07	11.0113	2.79	0.026	0.032	-3.65
Q86VP1	Tax1-binding protein 1 OS=Homo sapiens GN=TAX1BP1 PE=1 SV=2	TAX1BP1	9.09	11.6	13.64	8.35	7.97	13	3.28	10.1308	2.8	0.027	0.032	-3.65
Q9HB07	UPF0160 protein MYG1, mitochondrial OS=Homo sapiens GN=C12orf10 PE=1 SV=2	C12orf10	7.45	7.47	9.59	6.16	6.27	2	1.96	7.38651	2.79	0.026	0.032	-3.66
Q96E39	RNA binding motif protein, X-linked-like-1 OS=Homo sapiens GN=RBMXL1 PE=1 SV=1	RBMXL1	6.94	8.63	8.12	6.63	5.93	1	1.61	7.25188	2.78	0.026	0.032	-3.67
P01042	Kininogen-1 OS=Homo sapiens GN=KNG1 PE=1 SV=2	KNG1	6.24	6.45	6.96	5.65	4.98	1	1.24	6.05598	2.78	0.027	0.032	-3.67
Q8N3C0	Activating signal cointegrator 1 complex subunit 3 OS=Homo sapiens GN=ASCC3 PE=1 SV=3	ASCC3	5.14	4.55	4.19	3.62	2.37	1	1.63	3.97339	2.78	0.027	0.032	-3.67
P55795	Heterogeneous nuclear ribonucleoprotein H2 OS=Homo sapiens GN=HNRNPH2 PE=1 SV=1	HNRNPH2	10.98	12.72	12.25	10.72	9.96	4	1.64	11.3282	2.77	0.027	0.032	-3.68
P02654	Apolipoprotein C-I OS=Homo sapiens GN=APOC1 PE=1 SV=1	APOC1	5.94	5.55	6.21	5.06	4.09	1	1.33	5.37047	2.77	0.027	0.032	-3.68
Q9UKX3	Myosin-13 OS=Homo sapiens GN=MYH13 PE=2 SV=2	MYH13	5.16	4.44	3.97	3.16	2.9	1	1.49	3.92453	2.76	0.027	0.032	-3.68
P22392	Nucleoside diphosphate kinase B OS=Homo sapiens GN=NME2 PE=1 SV=1	NME2	5.81	6.08	6.25	5.12	4.71	1	1.13	5.59088	2.76	0.027	0.032	-3.69
P46459	Vesicle-fusing ATPase OS=Homo sapiens GN=NSF PE=1 SV=3	NSF	12.11	12.66	14.82	10.07	11.49	18	2.42	12.2325	2.78	0.028	0.033	-3.69
Q13137	Calcium-binding and coiled-coil domain-containing protein 2 OS=Homo sapiens GN=CALCOCO2 PE=1 SV=1	CALCOCO2	9.03	11.96	13.4	8.54	8.01	8	3.19	10.189	2.77	0.028	0.033	-3.7
P02452	Collagen alpha-1(I) chain OS=Homo sapiens GN=COL1A1 PE=1 SV=5	COL1A1	16.12	12.56	12.13	10.93	9.77	15	3.25	12.3012	2.77	0.028	0.033	-3.7
P11233	Ras-related protein Ral-A OS=Homo sapiens GN=RALA PE=1 SV=1	RALA	6.15	6.66	6.74	5.66	4.98	1	1.2	6.0369	2.75	0.028	0.033	-3.71
P83916	Chromobox protein homolog 1 OS=Homo sapiens GN=CBX1 PE=1 SV=1	CBX1	8.28	9.07	9.88	6.19	8.12	2	1.93	8.30833	2.76	0.028	0.033	-3.71
Q99707	Methionine synthase OS=Homo sapiens GN=MTR PE=1 SV=2	MTR	5.68	2.15	4.31	0	1.99	1	3.05	2.82635	2.76	0.028	0.033	-3.71
Q9Y305	Acyl-coenzyme A thioesterase 9, mitochondrial OS=Homo sapiens GN=ACOT9 PE=1 SV=2	ACOT9	8.52	8.96	8.57	7.99	6.83	4	1.27	8.17182	2.75	0.028	0.033	-3.71
Q6UVK1	Chondroitin sulfate proteoglycan 4 OS=Homo sapiens GN=CSPG4 PE=1 SV=2	CSPG4	6.82	5.02	5.34	4.36	3.58	1	1.75	5.02406	2.74	0.028	0.033	-3.71
Q15773	Myeloid leukemia factor 2 OS=Homo sapiens GN=MLF2 PE=1 SV=1	MLF2	6.78	8.45	7.61	6.5	5.38	2	1.67	6.94319	2.74	0.028	0.033	-3.73
P02462	Collagen alpha-1(IV) chain OS=Homo sapiens GN=COL4A1 PE=1 SV=3	COL4A1	8.12	6.31	6.61	5.55	5.19	2	1.65	6.35812	2.74	0.028	0.033	-3.73
P17931	Galectin-3 OS=Homo sapiens GN=LGALS3 PE=1 SV=5	LGALS3	12.64	10.39	10.51	9.59	8.8	5	1.99	10.3875	2.73	0.029	0.034	-3.74
Q2M389	WASH complex subunit 7 OS=Homo sapiens GN=KIAA1033 PE=1 SV=2	KIAA1033	6.42	5.71	5.79	5.14	4.07	1	1.36	5.42622	2.73	0.029	0.034	-3.74
P52789	Hexokinase-2 OS=Homo sapiens GN=HK2 PE=1 SV=2	HK2	5.92	4.75	5.03	4.17	3.28	1	1.51	4.62935	2.72	0.029	0.034	-3.74
Q9BZE9	Tether containing UBX domain for GLUT4 OS=Homo sapiens GN=ASPSCR1 PE=1 SV=1	ASPSCR1	5.8	6.4	7.17	5.12	5.07	1	1.36	5.91083	2.72	0.029	0.034	-3.74
Q8NE62	Choline dehydrogenase, mitochondrial OS=Homo sapiens GN=CHDH PE=1 SV=2	CHDH	8.85	10.58	9.92	8.64	7.77	3	1.57	9.15262	2.72	0.029	0.034	-3.75
Q3KQV9	UDP-N-acetylhexosamine pyrophosphorylase-like protein 1 OS=Homo sapiens GN=UAP1L1 PE=1 SV=2	UAP1L1	3.54	5.13	6.83	2.13	3.11	1	2.55	4.14753	2.7	0.03	0.036	-3.79
Q9Y6K5	2-5-oligoadenylate synthase 3 OS=Homo sapiens GN=OAS3 PE=1 SV=3	OAS3	11.64	9.64	9.36	8.78	7.56	9	2.05	9.39501	2.71	0.031	0.036	-3.79
Q8IVT5	Kinase suppressor of Ras 1 OS=Homo sapiens GN=KSR1 PE=1 SV=3	KSR1	10.03	7.52	5.91	5.88	1.69	1	4.04	6.20519	2.71	0.031	0.036	-3.79
A1L4H1	Soluble scavenger receptor cysteine-rich domain-containing protein SSC5D OS=Homo sapiens GN=SSC5D PE=1 SV=3	SSC5D	7.67	4.27	5.57	2.95	3.61	1	2.55	4.81326	2.7	0.031	0.037	-3.81
O95049	Tight junction protein ZO-3 OS=Homo sapiens GN=TJP3 PE=1 SV=3	TJP3	5.11	5.44	5.74	4.52	3.88	1	1.23	4.93926	2.68	0.031	0.036	-3.81
P13497	Bone morphogenetic protein 1 OS=Homo sapiens GN=BMP1 PE=1 SV=2	BMP1	9.23	5.41	5.44	4.44	2.02	1	3.47	5.30822	2.69	0.031	0.037	-3.82
Q9NR28	Diablo homolog, mitochondrial OS=Homo sapiens GN=DIABLO PE=1 SV=1	DIABLO	7.81	9.23	8.87	7.5	7.03	1	1.37	8.08736	2.67	0.031	0.036	-3.82
Q9BY43	Charged multivesicular body protein 4a OS=Homo sapiens GN=CHMP4A PE=1 SV=3	CHMP4A	2.77	4.59	5.22	1.53	2.54	1	2.16	3.32954	2.67	0.031	0.036	-3.82
O75122	CLIP-associating protein 2 OS=Homo sapiens GN=CLASP2 PE=1 SV=2	CLASP2	4.02	2.66	4.12	1.78	2.12	1	1.65	2.93968	2.66	0.031	0.037	-3.84
Q12805	EGF-containing fibulin-like extracellular matrix protein 1 OS=Homo sapiens GN=EFEMP1 PE=1 SV=2	EFEMP1	10.31	9.58	9.47	8.98	8.26	2	1.16	9.3227	2.65	0.032	0.037	-3.85
Q7L7V1	Putative pre-mRNA-splicing factor ATP-dependent RNA helicase DHX32 OS=Homo sapiens GN=DHX32 PE=1 SV=1	DHX32	6.94	7.24	8.31	6.38	5.84	1	1.39	6.94147	2.65	0.032	0.038	-3.85
O43586	Proline-serine-threonine phosphatase-interacting protein 1 OS=Homo sapiens GN=PSTPIP1 PE=1 SV=1	PSTPIP1	6.53	6.63	6.71	5.67	5.59	1	0.99	6.22742	2.65	0.032	0.038	-3.86
P20774	Mimecan OS=Homo sapiens GN=OGN PE=1 SV=1	OGN	10.25	6.31	7.09	5.2	4.76	3	2.9	6.72158	2.66	0.033	0.039	-3.86
P53007	Tricarboxylate transport protein, mitochondrial OS=Homo sapiens GN=SLC25A1 PE=1 SV=2	SLC25A1	7.43	8.72	9.14	6.97	6.95	1	1.48	7.84194	2.64	0.032	0.038	-3.87
P42285	Superkiller viralicidic activity 2-like 2 OS=Homo sapiens GN=SKIV2L2 PE=1 SV=3	SKIV2L2	7.39	9.47	9.5	7.27	6.58	3	1.86	8.04227	2.65	0.033	0.038	-3.87
Q13509	Tubulin beta-3 chain OS=Homo sapiens GN=TUBB3 PE=1 SV=2	TUBB3	10.1	7.03	7.84	6.07	6	2	2.29	7.40764	2.65	0.033	0.039	-3.87
Q8IXT5	RNA-binding protein 12B OS=Homo sapiens GN=RBM12B PE=1 SV=2	RBM12B	5.15	5.97	6.31	4.65	4.39	1	1.29	5.29237	2.63	0.033	0.038	-3.88
Q8N436	Inactive carboxypeptidase-like protein X2 OS=Homo sapiens GN=CPXM2 PE=2 SV=3	CPXM2	6.31	6.77	6.67	5.8	5.16	1	1.11	6.14474	2.63	0.033	0.039	-3.88
O00505	Importin subunit alpha-4 OS=Homo sapiens GN=KPNA3 PE=1 SV=2	KPNA3	5.32	5.73	5.7	4.81	3.9	1	1.23	5.09209	2.63	0.033	0.039	-3.88
O14920	Inhibitor of nuclear factor kappa-B kinase subunit beta OS=Homo sapiens GN=IKBKB PE=1 SV=1	IKBKB	5.33	6.11	6.31	4.97	4.29	1	1.29	5.40384	2.63	0.033	0.039	-3.88
P68133	Actin, alpha skeletal muscle OS=Homo sapiens GN=ACTA1 PE=1 SV=1	ACTA1	5.25	4.97	4.08	3.77	2.6	1	1.58	4.13287	2.62	0.033	0.039	-3.89
P84095	Rho-related GTP-binding protein RhoG OS=Homo sapiens GN=RHOG PE=1 SV=1	RHOG	6.03	6.78	7.05	5.58	5.26	1	1.2	6.14071	2.62	0.033	0.039	-3.9
P51888	Prolargin OS=Homo sapiens GN=PRELP PE=1 SV=1	PRELP	12.18	10.76	10.84	10.22	9.4	6	1.45	10.6792	2.61	0.034	0.04	-3.92
P84101	Small EDRK-rich factor 2 OS=Homo sapiens GN=SERF2 PE=1 SV=1	SERF2	4.35	5.54	5.94	3.91	3.62	1	1.51	4.67114	2.6	0.034	0.04	-3.93
P24593	Insulin-like growth factor-binding protein 5 OS=Homo sapiens GN=IGFBP5 PE=1 SV=1	IGFBP5	12.99	9.83	10.6	8.93	8.78	4	2.29	10.2267	2.61	0.035	0.041	-3.93
Q9HC35	Echinoderm microtubule-associated protein-like 4 OS=Homo sapiens GN=EML4 PE=1 SV=3	EML4	9.27	9.25	9.02	8.59	7.54	4	1.12	8.73633	2.59	0.035	0.041	-3.94
P15313	V-type proton ATPase subunit B, kidney isoform OS=Homo sapiens GN=ATP6V1B1 PE=1 SV=3	ATP6V1B1	3.5	7.98	6.07	2.64	2.91	1	3.07	4.61995	2.6	0.036	0.041	-3.94
Q9P299	Coatomer subunit zeta-2 OS=Homo sapiens GN=COPZ2 PE=2 SV=1	COPZ2	7.96	6.67	8.86	4.79	6.72	1	2.08	7.00153	2.6	0.035	0.041	-3.94
Q8IUX7	Adipocyte enhancer-binding protein 1 OS=Homo sapiens GN=AEBP1 PE=1 SV=1	AEBP1	12.62	10.56	10.69	9.93	9.11	8	1.77	10.5815	2.58	0.036	0.042	-3.96
P07996	Thrombospondin-1 OS=Homo sapiens GN=THBS1 PE=1 SV=2	THBS1	15.06	12.7	12.86	11.95	11.14	21	2	12.7408	2.56	0.037	0.043	-3.99
Q9GZQ3	COMM domain-containing protein 5 OS=Homo sapiens GN=COMMD5 PE=1 SV=1	COMMD5	6.22	6.53	6.52	5.66	5.11	1	1.04	6.00609	2.56	0.037	0.043	-3.99
Q06828	Fibromodulin OS=Homo sapiens GN=FMOD PE=1 SV=2	FMOD	11.53	9.65	10.04	9.21	8.46	4	1.57	9.77641	2.56	0.037	0.043	-3.99
Q96HS1	Serine/threonine-protein phosphatase PGAM5, mitochondrial OS=Homo sapiens GN=PGAM5 PE=1 SV=2	PGAM5	6.79	7.96	7.65	6.44	6.01	1	1.24	6.96845	2.56	0.037	0.043	-3.99
Q01995	Transgelin OS=Homo sapiens GN=TAGLN PE=1 SV=4	TAGLN	12.07	9.51	9.13	8.43	7.52	6	2.26	9.33187	2.57	0.037	0.043	-3.99
Q9NUQ3	Gamma-taxilin OS=Homo sapiens GN=TXLNG PE=1 SV=2	TXLNG	4.78	3.93	2.81	2.48	1.62	1	1.79	3.12439	2.56	0.037	0.043	-3.99
O95715	C-X-C motif chemokine 14 OS=Homo sapiens GN=CXCL14 PE=1 SV=2	CXCL14	8.62	8.14	8.53	7.73	7.01	1	1.06	8.00614	2.55	0.037	0.043	-4
Q8NB37	Parkinson disease 7 domain-containing protein 1 OS=Homo sapiens GN=PDDC1 PE=1 SV=1	PDDC1	5.38	5.15	5.59	4.29	4.31	1	1.07	4.94162	2.55	0.037	0.043	-4
Q53H82	Beta-lactamase-like protein 2 OS=Homo sapiens GN=LACTB2 PE=1 SV=2	LACTB2	5.54	7.26	6.4	5.33	4.4	1	1.54	5.78649	2.55	0.037	0.043	-4
Q9Y606	tRNA pseudouridine synthase A, mitochondrial OS=Homo sapiens GN=PUS1 PE=1 SV=3	PUS1	5.77	6.2	6.75	5.43	4.5	2	1.27	5.7288	2.55	0.037	0.043	-4.01
Q6PCB0	von Willebrand factor A domain-containing protein 1 OS=Homo sapiens GN=VWA1 PE=1 SV=1	VWA1	5.66	4.12	4.46	3.49	2.93	1	1.54	4.13035	2.53	0.038	0.044	-4.02
[truncated: 320 more rows]
