# Supplementary material for: A quantitative mass spectrometry-based approach to monitor the dynamics of endogenous chromatin-associated protein complexes
Source: Nat Commun. 2018 Jun 13;9:2311. doi: 10.1038/s41467-018-04619-5 (PMC5998130; doi:10.1038/s41467-018-04619-5)
Supplement: Supplementary file 13 — Supplementary Data Set 11 [file 41467_2018_4619_MOESM13_ESM.xlsx]

## Sheet: human_clinical_samples
Uniprot Accession	Description	Gene Name	ER-01	ER-02	ER-03	ER-04	ER-05	IgG-01	IgG-02	IgG-03	IgG-04	IgG-05	#Unique_Peptides	log2FC(ERs/IgGs)	AvgIntensity	t	P.Value	adj.P.Val	B
Q14596	Next to BRCA1 gene 1 protein OS=Homo sapiens GN=NBR1 PE=1 SV=3	NBR1	3.64	4.6	5.11	6.33	4.01	0.03	0.03	0.02	0.03	0.03	2	4.71	2.38295	10.36	2.9e-07	6.1e-06	7.3
Q5SNV9	Uncharacterized protein C1orf167 OS=Homo sapiens GN=C1orf167 PE=2 SV=2	C1orf167	6.8	8.25	7.58	8.03	10.27	5.02	0.02	4.28	3.74	4.39	1	4.7	5.83593	5.3	0.0002	0.0005	0.57
Q86YT6	E3 ubiquitin-protein ligase MIB1 OS=Homo sapiens GN=MIB1 PE=1 SV=1	MIB1	4.69	4.04	4.89	5.51	4.71	0.14	1.15	2.66	0.01	0.02	1	3.97	2.78218	7.75	5.8e-06	3.6e-05	4.23
Q8NI22	Multiple coagulation factor deficiency protein 2 OS=Homo sapiens GN=MCFD2 PE=1 SV=1	MCFD2	7.26	7.9	7.73	9.1	7.04	4.15	3.53	4.2	3.84	3.71	1	3.92	5.84488	11.46	9.6e-08	3.6e-06	8.4
Q9UBG7	Recombining binding protein suppressor of hairless-like protein OS=Homo sapiens GN=RBPJL PE=2 SV=3	RBPJL	4.74	4.13	4.73	4.38	5.08	0.01	0.02	1.43	1.99	0.02	1	3.92	2.65209	8.99	1.3e-06	1.4e-05	5.77
Q8WXF1	Paraspeckle component 1 OS=Homo sapiens GN=PSPC1 PE=1 SV=1	PSPC1	10.82	10.63	11.03	10.72	11.16	7.1	6.77	7.37	7.08	7.17	11	3.78	8.98458	21.3	8.2e-11	1.8e-07	15.07
Q9H0H5	Rac GTPase-activating protein 1 OS=Homo sapiens GN=RACGAP1 PE=1 SV=1	RACGAP1	6.67	3.26	4.11	4.07	3.41	1.6	1.07	0.01	0.01	0.02	1	3.76	2.42172	6.04	6.3e-05	0.0002	1.76
O00635	E3 ubiquitin-protein ligase TRIM38 OS=Homo sapiens GN=TRIM38 PE=1 SV=1	TRIM38	3	4.52	4.13	3.65	3.53	0.01	0.02	0.01	0.01	0.02	1	3.75	1.89066	11.05	1.4e-07	4e-06	8.04
O43823	A-kinase anchor protein 8 OS=Homo sapiens GN=AKAP8 PE=1 SV=1	AKAP8	6.87	6.76	7.19	7.18	7.48	3.66	3.22	3.85	3.66	2.44	2	3.73	5.23032	13.7	1.3e-08	1.6e-06	10.34
P55317	Hepatocyte nuclear factor 3-alpha OS=Homo sapiens GN=FOXA1 PE=1 SV=2	FOXA1	3.99	4.05	4.14	8.73	3.61	3.24	0.02	1.18	1.64	0.02	1	3.69	3.06128	3.86	0.0023	0.0038	-1.96
Q9Y2S7	Polymerase delta-interacting protein 2 OS=Homo sapiens GN=POLDIP2 PE=1 SV=1	POLDIP2	5.37	5.48	6.91	7.25	4.56	2.19	0.98	2.87	2.41	2.96	1	3.63	4.09786	6.79	2.1e-05	8.7e-05	2.89
P02461	Collagen alpha-1(III) chain OS=Homo sapiens GN=COL3A1 PE=1 SV=4	COL3A1	9.64	9.05	9.22	8.88	9.27	7.46	5.46	5.68	4.73	4.76	1	3.59	7.41589	8.11	3.7e-06	2.7e-05	4.69
P02452	Collagen alpha-1(I) chain OS=Homo sapiens GN=COL1A1 PE=1 SV=5	COL1A1	13.47	12.59	12.45	12.4	12.88	11.23	9.19	8.02	8.76	8.62	20	3.59	10.9624	7.07	1.4e-05	6.7e-05	3.3
Q9NWB6	Arginine and glutamate-rich protein 1 OS=Homo sapiens GN=ARGLU1 PE=1 SV=1	ARGLU1	5.86	6.7	6.81	6.62	8.27	3.09	1.23	4.34	3.64	4	2	3.59	5.05729	6.27	4.5e-05	0.00015	2.11
P38159	RNA-binding motif protein, X chromosome OS=Homo sapiens GN=RBMX PE=1 SV=3	RBMX	9.86	9.23	9.69	10.27	9.76	6.2	5.54	6.42	6.76	5.99	4	3.58	7.97001	14.16	9.3e-09	1.6e-06	10.7
Q9NP78	ATP-binding cassette sub-family B member 9 OS=Homo sapiens GN=ABCB9 PE=1 SV=1	ABCB9	5.24	6.32	5.79	6.14	5.42	2.89	2.63	1.86	1.76	2.05	1	3.54	4.01039	11.81	6.7e-08	3.3e-06	8.75
Q12996	Cleavage stimulation factor subunit 3 OS=Homo sapiens GN=CSTF3 PE=1 SV=1	CSTF3	5.52	6.64	6.39	6.61	6.72	2.78	2.98	3.21	3.11	2.26	1	3.51	4.62316	12.86	2.6e-08	2.3e-06	9.68
Q01130	Serine/arginine-rich splicing factor 2 OS=Homo sapiens GN=SRSF2 PE=1 SV=4	SRSF2	5.53	4.91	5.53	6.07	6.11	2.1	1.37	2.86	2.46	1.81	1	3.51	3.87457	10.71	2e-07	5.1e-06	7.67
Q9H0J9	Poly [ADP-ribose] polymerase 12 OS=Homo sapiens GN=PARP12 PE=1 SV=1	PARP12	5.15	5.3	6.11	6.28	4.99	2.03	1.92	3.23	1.45	1.66	1	3.51	3.81196	9.3	8.9e-07	1.1e-05	6.14
Q07666	KH domain-containing, RNA-binding, signal transduction-associated protein 1 OS=Homo sapiens GN=KHDRBS1 PE=1 SV=1	KHDRBS1	10.6	10.44	10.78	10.92	11.11	7.59	7.08	7.51	7.31	7.08	4	3.46	9.04277	18.25	4.9e-10	5.3e-07	13.49
Q03135	Caveolin-1 OS=Homo sapiens GN=CAV1 PE=1 SV=4	CAV1	9.58	9.98	9.86	9.04	10.8	5.85	6.29	6.19	5.86	7.82	4	3.45	8.12573	8.54	2.2e-06	1.9e-05	5.24
Q9UPT8	Zinc finger CCCH domain-containing protein 4 OS=Homo sapiens GN=ZC3H4 PE=1 SV=3	ZC3H4	5.38	6.22	6.1	6.12	6.18	2.61	2.22	3.18	3.21	1.67	3	3.42	4.28889	10.85	1.7e-07	4.7e-06	7.8
Q9BW92	Threonine--tRNA ligase, mitochondrial OS=Homo sapiens GN=TARS2 PE=1 SV=1	TARS2	4.37	5.83	4.74	7.27	4.73	2.61	1.73	0.02	2.79	2.73	2	3.41	3.6827	5.33	0.00019	0.00048	0.61
P22307	Non-specific lipid-transfer protein OS=Homo sapiens GN=SCP2 PE=1 SV=2	SCP2	11.71	11.79	12.62	13.21	11.75	8.91	8.75	8.61	8.86	9.01	20	3.39	10.5221	11.34	1.1e-07	3.8e-06	8.28
Q92598	Heat shock protein 105 kDa OS=Homo sapiens GN=HSPH1 PE=1 SV=1	HSPH1	3.49	3.83	3.26	3	3.31	0.01	0.02	0.01	0.01	0.02	1	3.36	1.69675	11.34	1e-07	3.7e-06	8.33
Q15596	Nuclear receptor coactivator 2 OS=Homo sapiens GN=NCOA2 PE=1 SV=2	NCOA2	4.12	2.68	4.1	5.33	3.81	1.99	0.02	0.01	1.23	0.02	1	3.36	2.33108	6.21	4.9e-05	0.00016	2.02
P31942	Heterogeneous nuclear ribonucleoprotein H3 OS=Homo sapiens GN=HNRNPH3 PE=1 SV=2	HNRNPH3	12.27	11.27	12.15	11.58	11.75	8.66	8.23	8.56	8.37	8.43	9	3.35	10.1255	15.05	4.4e-09	1.6e-06	11.43
Q86XP3	ATP-dependent RNA helicase DDX42 OS=Homo sapiens GN=DDX42 PE=1 SV=1	DDX42	6.62	6.86	6.95	7.33	6.71	3.21	3.3	4.42	3.72	3.08	2	3.35	5.21981	12.64	3.3e-08	2.5e-06	9.47
Q15424	Scaffold attachment factor B1 OS=Homo sapiens GN=SAFB PE=1 SV=4	SAFB	9.38	9.18	9.48	9.35	10.29	6.06	5.36	6.89	6.26	6.34	9	3.35	7.85942	11.58	8.6e-08	3.6e-06	8.51
Q96F86	Enhancer of mRNA-decapping protein 3 OS=Homo sapiens GN=EDC3 PE=1 SV=1	EDC3	5.17	6.04	5.6	5.09	5.69	0.75	1.78	3.17	2.41	2.88	1	3.32	3.85727	7.89	4.9e-06	3.2e-05	4.4
Q96RQ3	Methylcrotonoyl-CoA carboxylase subunit alpha, mitochondrial OS=Homo sapiens GN=MCCC1 PE=1 SV=3	MCCC1	8.46	9.13	10.16	11.21	8.86	6.79	6.09	6.11	5.99	6.35	7	3.3	7.91523	7.38	9.4e-06	5.1e-05	3.72
Q8N9R8	Protein SCAI OS=Homo sapiens GN=SCAI PE=1 SV=2	SCAI	3.9	4.26	2.93	5.83	4.55	1.18	0.03	0.02	2.09	1.62	2	3.3	2.64054	5.84	8.6e-05	0.00025	1.44
Q9BWF3	RNA-binding protein 4 OS=Homo sapiens GN=RBM4 PE=1 SV=1	RBM4	6.54	4.84	5.35	6.78	5.41	3.6	1.88	3	2.36	1.72	3	3.27	4.14834	7.21	1.2e-05	6e-05	3.48
Q2M3G4	Protein Shroom1 OS=Homo sapiens GN=SHROOM1 PE=1 SV=1	SHROOM1	3.43	5.88	3.92	6.02	3.92	0.01	2.01	1.64	3.16	0.02	1	3.27	3.00047	4.65	0.00059	0.0012	-0.55
P36776	Lon protease homolog, mitochondrial OS=Homo sapiens GN=LONP1 PE=1 SV=2	LONP1	8.67	8.5	8.67	8.87	7.76	4.91	4.92	5.75	5.49	5.25	5	3.23	6.87942	13.14	2.1e-08	2e-06	9.89
Q99487	Platelet-activating factor acetylhydrolase 2, cytoplasmic OS=Homo sapiens GN=PAFAH2 PE=1 SV=1	PAFAH2	5.87	5.88	6.22	6.79	5.08	3.34	2.21	2.91	2.51	2.77	2	3.22	4.35788	10.11	3.7e-07	6.7e-06	7.04
Q96S55	ATPase WRNIP1 OS=Homo sapiens GN=WRNIP1 PE=1 SV=2	WRNIP1	6.18	6.44	5.81	7.68	5.78	3.31	2.55	3.49	3.81	2.63	3	3.22	4.76859	8.47	2.4e-06	2.1e-05	5.15
P13646	Keratin, type I cytoskeletal 13 OS=Homo sapiens GN=KRT13 PE=1 SV=4	KRT13	9.03	4.84	4.66	6.84	5.35	3.54	3.02	3.24	1.84	2.98	1	3.22	4.5352	4.41	0.00089	0.0017	-0.97
Q12905	Interleukin enhancer-binding factor 2 OS=Homo sapiens GN=ILF2 PE=1 SV=2	ILF2	9.33	10.47	10.1	10.14	9.92	7	6.76	7.2	6.49	6.45	6	3.21	8.38486	13.66	1.3e-08	1.6e-06	10.34
O95785	Protein Wiz OS=Homo sapiens GN=WIZ PE=1 SV=2	WIZ	3.45	4.13	3.92	5.57	3.64	0.38	0.02	2.64	1.68	0.02	1	3.2	2.54337	5.53	0.00014	0.00038	0.95
Q08211	ATP-dependent RNA helicase A OS=Homo sapiens GN=DHX9 PE=1 SV=4	DHX9	14.02	14.78	14.39	14.52	13.56	11.22	10.98	10.92	10.98	11.42	44	3.15	12.6799	11.66	7.6e-08	3.4e-06	8.63
Q8IZH2	5'-3' exoribonuclease 1 OS=Homo sapiens GN=XRN1 PE=1 SV=1	XRN1	4.35	5.42	5.13	4.53	4.82	2.65	1.97	1.82	0.01	2.12	1	3.14	3.28254	7.01	1.5e-05	7.1e-05	3.21
Q9UBU9	Nuclear RNA export factor 1 OS=Homo sapiens GN=NXF1 PE=1 SV=1	NXF1	4.8	4.11	4.82	4.86	2.96	1.29	1.78	2.79	0.01	0.02	1	3.13	2.74315	5.45	0.00016	0.00041	0.81
Q8NBJ5	Procollagen galactosyltransferase 1 OS=Homo sapiens GN=COLGALT1 PE=1 SV=1	COLGALT1	10.44	10.7	11.56	11.17	9.63	7.41	7.39	7.71	7.61	7.81	12	3.12	9.14282	10.01	4.1e-07	7e-06	6.93
O43837	Isocitrate dehydrogenase [NAD] subunit beta, mitochondrial OS=Homo sapiens GN=IDH3B PE=1 SV=2	IDH3B	3.99	4.42	4.39	4.56	3.27	0.38	1.37	1.34	0.01	1.93	1	3.12	2.56484	7.51	7.8e-06	4.5e-05	3.91
O94806	Serine/threonine-protein kinase D3 OS=Homo sapiens GN=PRKD3 PE=1 SV=1	PRKD3	5.68	6.8	7.34	7.1	5.99	3.59	3.45	3.75	3.19	3.39	1	3.11	5.02784	10.04	4e-07	7e-06	6.96
P26368	Splicing factor U2AF 65 kDa subunit OS=Homo sapiens GN=U2AF2 PE=1 SV=4	U2AF2	7.59	7.5	8.42	8.04	7.77	4.68	4.4	5.75	4.88	4.15	2	3.1	6.31747	10.42	2.7e-07	6e-06	7.36
O43395	U4/U6 small nuclear ribonucleoprotein Prp3 OS=Homo sapiens GN=PRPF3 PE=1 SV=2	PRPF3	3.48	4.93	3.55	4.06	3.56	0.01	1.15	1.47	1.5	0.02	1	3.09	2.37256	7.18	1.2e-05	6.1e-05	3.46
Q12769	Nuclear pore complex protein Nup160 OS=Homo sapiens GN=NUP160 PE=1 SV=3	NUP160	5.29	5.01	4.09	4.75	4.35	2.74	1.67	1.86	1.76	0.02	1	3.09	3.15371	6.83	2e-05	8.4e-05	2.94
Q9BRJ7	Tudor-interacting repair regulator protein OS=Homo sapiens GN=NUDT16L1 PE=1 SV=1	NUDT16L1	7.42	7.1	8.11	8.5	7.84	4.84	4.66	4.86	4.45	4.74	4	3.08	6.25294	12.22	4.7e-08	3e-06	9.11
Q6ZQX7	Protein LIAT1 OS=Homo sapiens GN=LIAT1 PE=2 SV=2	LIAT1	3.18	1.18	3.34	4.22	3.46	0.01	0.02	0.01	0.01	0.02	1	3.06	1.54588	6.09	5.8e-05	0.00019	1.84
Q9BZK7	F-box-like/WD repeat-containing protein TBL1XR1 OS=Homo sapiens GN=TBL1XR1 PE=1 SV=1	TBL1XR1	2.12	4.19	4.53	6.33	4.66	0.01	0.02	2.92	2.18	1.39	1	3.06	2.83668	4.02	0.0018	0.003	-1.68
P84090	Enhancer of rudimentary homolog OS=Homo sapiens GN=ERH PE=1 SV=1	ERH	10.42	11.25	11.78	10.98	10.99	7.8	7.56	9.17	8	7.69	5	3.04	9.56532	9.14	1.1e-06	1.3e-05	5.95
Q9UBL3	Set1/Ash2 histone methyltransferase complex subunit ASH2 OS=Homo sapiens GN=ASH2L PE=1 SV=1	ASH2L	4.42	4.96	4.35	6.07	3.91	2.39	1.5	2.84	1.88	0.02	1	3.02	3.23261	5.59	0.00013	0.00035	1.05
O95453	Poly(A)-specific ribonuclease PARN OS=Homo sapiens GN=PARN PE=1 SV=1	PARN	10.38	9.45	10.61	11.29	9.6	7.57	7.13	6.72	6.87	8.05	11	3	8.76764	8.15	3.5e-06	2.6e-05	4.74
Q13501	Sequestosome-1 OS=Homo sapiens GN=SQSTM1 PE=1 SV=1	SQSTM1	8.7	9.45	10.56	11	9.83	7.33	6.77	6.51	6.69	7.24	7	3	8.40796	7.85	5.1e-06	3.3e-05	4.35
P11474	Steroid hormone receptor ERR1 OS=Homo sapiens GN=ESRRA PE=1 SV=3	ESRRA	3.84	3.8	4.67	5.21	3.08	2.58	0.02	1.13	0.01	1.89	1	3	2.62486	5.3	0.0002	0.0005	0.57
P67809	Nuclease-sensitive element-binding protein 1 OS=Homo sapiens GN=YBX1 PE=1 SV=3	YBX1	4.46	5.49	6.5	5.59	5.52	3.66	2.49	3.83	2.49	0.06	2	3	4.00827	4.71	0.00053	0.0011	-0.43
Q6ZT07	TBC1 domain family member 9 OS=Homo sapiens GN=TBC1D9 PE=2 SV=2	TBC1D9	3.18	4.62	3.91	3.37	5.46	1.05	0.02	1.13	1.29	2.12	1	2.99	2.61387	6.01	6.6e-05	0.00021	1.71
Q92879	CUGBP Elav-like family member 1 OS=Homo sapiens GN=CELF1 PE=1 SV=2	CELF1	7.28	6.23	7.59	8.32	7.05	4.49	4.15	4.97	4.51	3.46	1	2.98	5.80591	7.95	4.5e-06	3.1e-05	4.49
Q9P013	Spliceosome-associated protein CWC15 homolog OS=Homo sapiens GN=CWC15 PE=1 SV=2	CWC15	4.13	5.49	5.11	4.55	4.33	2.06	2.13	2.26	0.01	2.22	1	2.98	3.22964	6.51	3.1e-05	0.00012	2.48
P51553	Isocitrate dehydrogenase [NAD] subunit gamma, mitochondrial OS=Homo sapiens GN=IDH3G PE=1 SV=1	IDH3G	5.77	5.17	4.91	5.73	5.5	2.91	3.02	2.99	1.68	1.66	1	2.97	3.93501	8.67	1.9e-06	1.8e-05	5.39
Q12788	Transducin beta-like protein 3 OS=Homo sapiens GN=TBL3 PE=1 SV=2	TBL3	3.36	3.66	3.84	4.03	3.7	0.83	1.07	1.92	0.01	0.02	1	2.95	2.24412	7.5	7.8e-06	4.5e-05	3.91
O60568	Procollagen-lysine,2-oxoglutarate 5-dioxygenase 3 OS=Homo sapiens GN=PLOD3 PE=1 SV=1	PLOD3	10.69	10.61	11.1	11.45	9.89	8.22	7.69	7.58	7.58	8.01	15	2.93	9.28352	10.54	2.4e-07	5.6e-06	7.49
Q9Y2K1	Zinc finger and BTB domain-containing protein 1 OS=Homo sapiens GN=ZBTB1 PE=1 SV=3	ZBTB1	5.19	4.12	5.21	6.57	4.61	1.89	1.5	2.89	1.88	2.98	2	2.91	3.6848	6.41	3.7e-05	0.00013	2.32
Q9UKV8	Protein argonaute-2 OS=Homo sapiens GN=AGO2 PE=1 SV=3	AGO2	5.67	5.33	5.47	5.27	5.86	3.38	3.35	2.84	1.54	1.97	1	2.9	4.06828	8.11	3.7e-06	2.7e-05	4.69
P98175	RNA-binding protein 10 OS=Homo sapiens GN=RBM10 PE=1 SV=3	RBM10	4.42	4.84	4.29	4.83	4.56	1.64	1.87	1.64	1.23	2.12	1	2.89	3.14471	11.41	9.5e-08	3.6e-06	8.4
Q14155	Rho guanine nucleotide exchange factor 7 OS=Homo sapiens GN=ARHGEF7 PE=1 SV=2	ARHGEF7	3.08	3.52	3.61	4.37	2.43	0.48	0.02	2.02	0.01	0.02	1	2.89	1.95501	5.93	7.4e-05	0.00023	1.59
P08670	Vimentin OS=Homo sapiens GN=VIM PE=1 SV=4	VIM	16.05	17.01	16.16	15.2	16.4	13.25	13.21	13.33	13.1	13.61	43	2.87	14.7334	8.41	2.5e-06	2.1e-05	5.1
P02679	Fibrinogen gamma chain OS=Homo sapiens GN=FGG PE=1 SV=3	FGG	14.04	12.58	14.29	13.14	16.41	11.27	10.66	11.37	10.94	11.87	19	2.87	12.6577	4.81	0.00045	0.00095	-0.27
O43670	BUB3-interacting and GLEBS motif-containing protein ZNF207 OS=Homo sapiens GN=ZNF207 PE=1 SV=1	ZNF207	7.48	7.79	7.67	8.19	7.64	4.97	4.65	4.89	5.41	4.54	3	2.86	6.32441	13.69	1.3e-08	1.6e-06	10.39
Q15233	Non-POU domain-containing octamer-binding protein OS=Homo sapiens GN=NONO PE=1 SV=4	NONO	13.54	13.27	13.63	13.61	14.18	10.74	10.63	10.64	10.5	11.42	26	2.86	12.2158	11.07	1.3e-07	4e-06	8.06
Q9BYC5	Alpha-(1,6)-fucosyltransferase OS=Homo sapiens GN=FUT8 PE=1 SV=2	FUT8	6.27	5.39	6.16	5.99	5.02	2.65	2.66	3.6	2.77	2.88	2	2.85	4.33902	9.78	5.3e-07	7.8e-06	6.67
Q9Y697	Cysteine desulfurase, mitochondrial OS=Homo sapiens GN=NFS1 PE=1 SV=3	NFS1	10.63	10.32	11.45	12.14	10.67	8.54	8.11	7.98	7.85	8.51	14	2.85	9.61921	8.63	2e-06	1.8e-05	5.34
Q96FJ2	Dynein light chain 2, cytoplasmic OS=Homo sapiens GN=DYNLL2 PE=1 SV=1	DYNLL2	7.37	7.22	7.61	8.21	7.57	4.05	4.53	6.07	4.49	4.61	1	2.85	6.1726	8.29	3e-06	2.4e-05	4.92
O76021	Ribosomal L1 domain-containing protein 1 OS=Homo sapiens GN=RSL1D1 PE=1 SV=3	RSL1D1	6.87	7.25	7.75	7.54	7.15	4.34	4.77	4.59	4.47	4.19	3	2.84	5.89173	13.95	1e-08	1.6e-06	10.6
Q00839	Heterogeneous nuclear ribonucleoprotein U OS=Homo sapiens GN=HNRNPU PE=1 SV=6	HNRNPU	13.05	12.84	13.01	13.63	13.71	10.43	10.33	10.48	10.48	10.3	23	2.84	11.8257	12.3	4.2e-08	2.8e-06	9.22
Q99447	Ethanolamine-phosphate cytidylyltransferase OS=Homo sapiens GN=PCYT2 PE=1 SV=1	PCYT2	4.12	3.01	2.96	3.06	2.28	0.01	0.02	1.18	0.01	0.02	1	2.84	1.66748	6.85	1.9e-05	8.1e-05	2.99
Q96RF0	Sorting nexin-18 OS=Homo sapiens GN=SNX18 PE=1 SV=2	SNX18	4.5	4.56	3.89	3.48	4.66	1.23	2.13	0.01	1.88	1.61	1	2.84	2.79476	6.77	2.2e-05	8.9e-05	2.86
Q9NWH9	SAFB-like transcription modulator OS=Homo sapiens GN=SLTM PE=1 SV=2	SLTM	8.38	8.22	8.17	8.53	9.29	5.74	5.09	5.9	5.81	5.89	4	2.83	7.10256	11.51	9.1e-08	3.6e-06	8.45
Q9UIJ7	GTP:AMP phosphotransferase AK3, mitochondrial OS=Homo sapiens GN=AK3 PE=1 SV=4	AK3	6.16	6.54	6.15	7.16	6.56	3.54	3.11	3.6	3.77	4.37	2	2.83	5.09543	10.61	2.2e-07	5.3e-06	7.56
Q86UU1	Pleckstrin homology-like domain family B member 1 OS=Homo sapiens GN=PHLDB1 PE=1 SV=1	PHLDB1	5.09	6.44	5.41	4.9	5.59	2.31	3.09	3.92	2.48	1.46	2	2.83	4.06917	6.49	3.2e-05	0.00012	2.44
Q9H334	Forkhead box protein P1 OS=Homo sapiens GN=FOXP1 PE=1 SV=1	FOXP1	3.31	4.52	3.64	7.65	4.49	2.8	1.23	1.24	2.15	2.05	1	2.83	3.30633	4.01	0.0018	0.0031	-1.69
Q6UXN9	WD repeat-containing protein 82 OS=Homo sapiens GN=WDR82 PE=1 SV=1	WDR82	6.35	6.88	6.75	6.98	6.7	3.61	4.34	4.05	3.71	3.82	1	2.82	5.31864	14.36	7.5e-09	1.6e-06	10.92
Q9Y2W1	Thyroid hormone receptor-associated protein 3 OS=Homo sapiens GN=THRAP3 PE=1 SV=2	THRAP3	9.26	10.37	10.21	10.05	10.37	6.95	6.86	8.07	7.43	7.01	10	2.79	8.65882	9.84	4.9e-07	7.6e-06	6.75
Q9H0D6	5'-3' exoribonuclease 2 OS=Homo sapiens GN=XRN2 PE=1 SV=1	XRN2	8.12	8.1	8.54	8.56	7.58	5.54	5.16	5.88	5.4	5	6	2.78	6.78884	11.83	6.6e-08	3.3e-06	8.77
Q86WA8	Lon protease homolog 2, peroxisomal OS=Homo sapiens GN=LONP2 PE=1 SV=1	LONP2	6.75	6.93	7.37	8.06	7.15	4.83	4.28	4.42	4.22	4.59	5	2.78	5.85851	11.19	1.2e-07	3.9e-06	8.17
Q96I24	Far upstream element-binding protein 3 OS=Homo sapiens GN=FUBP3 PE=1 SV=2	FUBP3	9.49	9.44	9.92	10.29	10.23	7.03	6.79	7.53	7.04	7.11	11	2.77	8.4867	12.52	3.5e-08	2.5e-06	9.41
Q12888	TP53-binding protein 1 OS=Homo sapiens GN=TP53BP1 PE=1 SV=2	TP53BP1	8.92	8.97	8.98	9.64	9.47	6.5	6.22	6.75	6.19	6.53	8	2.76	7.81669	13.9	1.1e-08	1.6e-06	10.56
Q14527	Helicase-like transcription factor OS=Homo sapiens GN=HLTF PE=1 SV=2	HLTF	4.74	4.85	5.37	6.85	4.76	2.67	2.89	3.03	1.95	2.22	1	2.76	3.93425	6.77	2.2e-05	8.9e-05	2.86
Q16836	Hydroxyacyl-coenzyme A dehydrogenase, mitochondrial OS=Homo sapiens GN=HADH PE=1 SV=3	HADH	5.36	5.67	6.19	7.03	6.43	0.75	2.48	4.62	4.4	4.66	1	2.76	4.7583	3.96	0.002	0.0033	-1.77
Q9Y5V3	Melanoma-associated antigen D1 OS=Homo sapiens GN=MAGED1 PE=1 SV=3	MAGED1	5.42	5.1	5.25	6.2	5.36	3.16	3.02	3.26	1.88	2.22	1	2.75	4.08828	8.54	2.2e-06	1.9e-05	5.24
P38117	Electron transfer flavoprotein subunit beta OS=Homo sapiens GN=ETFB PE=1 SV=3	ETFB	7.42	6.06	6.02	5.19	6.64	4.14	3.15	3.77	3.44	3.08	1	2.75	4.89012	7.35	9.8e-06	5.2e-05	3.69
Q14103	Heterogeneous nuclear ribonucleoprotein D0 OS=Homo sapiens GN=HNRNPD PE=1 SV=1	HNRNPD	10.66	9.72	10.59	11.23	11.03	8.04	7.59	7.99	8.28	7.66	10	2.74	9.27814	9.91	4.6e-07	7.4e-06	6.82
P23246	Splicing factor, proline- and glutamine-rich OS=Homo sapiens GN=SFPQ PE=1 SV=2	SFPQ	13.41	13.17	13.55	13.46	14.01	10.92	10.67	10.69	10.72	10.94	29	2.73	12.1543	12.4	3.8e-08	2.6e-06	9.31
P52597	Heterogeneous nuclear ribonucleoprotein F OS=Homo sapiens GN=HNRNPF PE=1 SV=3	HNRNPF	10.89	10.11	11	11.25	10.6	8.23	7.85	7.95	7.89	8.3	6	2.73	9.40788	11.94	5.8e-08	3.3e-06	8.9
P09012	U1 small nuclear ribonucleoprotein A OS=Homo sapiens GN=SNRPA PE=1 SV=3	SNRPA	7.12	7.28	7.48	7.66	7.71	5.06	3.91	5.1	5.09	4.45	3	2.73	6.08536	10.69	2e-07	5.1e-06	7.65
O94905	Erlin-2 OS=Homo sapiens GN=ERLIN2 PE=1 SV=1	ERLIN2	10.65	9.53	9.32	10.04	9.86	7.57	6.86	6.99	7.45	6.88	6	2.73	8.51515	10.44	2.6e-07	6e-06	7.38
Q92945	Far upstream element-binding protein 2 OS=Homo sapiens GN=KHSRP PE=1 SV=4	KHSRP	11.44	11.47	11.66	11.25	11.9	8.83	8.54	9.16	8.59	9.03	18	2.72	10.1866	13.34	1.7e-08	1.9e-06	10.11
O75306	NADH dehydrogenase [ubiquinone] iron-sulfur protein 2, mitochondrial OS=Homo sapiens GN=NDUFS2 PE=1 SV=2	NDUFS2	6.75	7.45	7.33	8.03	6.88	4.38	4.28	5.19	4.67	4.35	4	2.71	5.93134	10.04	4e-07	7e-06	6.96
P63165	Small ubiquitin-related modifier 1 OS=Homo sapiens GN=SUMO1 PE=1 SV=1	SUMO1	5.5	6.27	6.54	8.9	6.38	4.17	3.61	4.22	4.5	3.57	1	2.7	5.36482	5.24	0.00022	0.00053	0.47
Q9BV38	WD repeat-containing protein 18 OS=Homo sapiens GN=WDR18 PE=1 SV=2	WDR18	7.83	8.77	8.4	8.23	7.93	5.63	5.53	5.42	5.47	5.63	4	2.69	6.88248	13.84	1.1e-08	1.6e-06	10.52
Q96QD9	UAP56-interacting factor OS=Homo sapiens GN=FYTTD1 PE=1 SV=3	FYTTD1	5.77	6.26	6.46	6.64	5.52	3.3	3.46	3.88	3.33	3.23	1	2.69	4.78549	10.94	1.5e-07	4.3e-06	7.93
O14561	Acyl carrier protein, mitochondrial OS=Homo sapiens GN=NDUFAB1 PE=1 SV=3	NDUFAB1	5.38	5.05	5.67	6.62	4.95	2.69	1.97	2.89	3.63	3.02	1	2.69	4.18521	7.3	1.1e-05	5.5e-05	3.61
Q02252	Methylmalonate-semialdehyde dehydrogenase [acylating], mitochondrial OS=Homo sapiens GN=ALDH6A1 PE=1 SV=2	ALDH6A1	4.61	4.21	3.87	5.57	3.71	0.83	1.43	1.07	2.85	2.32	1	2.69	3.04787	5.79	9.3e-05	0.00027	1.36
Q96PK6	RNA-binding protein 14 OS=Homo sapiens GN=RBM14 PE=1 SV=2	RBM14	11.76	11.08	11.38	12.03	11.75	8.95	8.83	8.74	8.91	9.16	16	2.68	10.2583	12.54	3.4e-08	2.5e-06	9.44
Q8NBN7	Retinol dehydrogenase 13 OS=Homo sapiens GN=RDH13 PE=1 SV=2	RDH13	4.54	4.57	5.46	4.67	4.79	1.81	2.13	3.59	1.88	1.2	1	2.68	3.46455	6.67	2.5e-05	9.9e-05	2.71
Q6NXG1	Epithelial splicing regulatory protein 1 OS=Homo sapiens GN=ESRP1 PE=1 SV=2	ESRP1	6.11	6.46	7.16	8.13	6.91	2.41	4.34	5.48	4.31	4.85	1	2.68	5.61663	5.08	0.00029	0.00066	0.19
Q13247	Serine/arginine-rich splicing factor 6 OS=Homo sapiens GN=SRSF6 PE=1 SV=2	SRSF6	7.38	7.11	7.7	8.61	7.78	4.56	4.72	5.21	5.96	4.79	1	2.67	6.38088	8.23	3.2e-06	2.5e-05	4.85
Q08170	Serine/arginine-rich splicing factor 4 OS=Homo sapiens GN=SRSF4 PE=1 SV=2	SRSF4	8.68	8.1	8.53	8.56	9.03	5.66	5.4	6.37	5.99	6.25	1	2.65	7.25516	11.37	1e-07	3.7e-06	8.34
Q9HCD5	Nuclear receptor coactivator 5 OS=Homo sapiens GN=NCOA5 PE=1 SV=2	NCOA5	8.85	9.18	9.09	9.06	9.35	6.53	6.23	6.43	6.3	6.84	8	2.64	7.78696	15.47	3.2e-09	1.6e-06	11.72
P08621	U1 small nuclear ribonucleoprotein 70 kDa OS=Homo sapiens GN=SNRNP70 PE=1 SV=2	SNRNP70	10.64	10.58	11.06	11.16	10.74	8.04	8.12	8.34	8.21	8.27	9	2.64	9.51613	14.91	4.9e-09	1.6e-06	11.33
Q969R5	Lethal(3)malignant brain tumor-like protein 2 OS=Homo sapiens GN=L3MBTL2 PE=1 SV=1	L3MBTL2	3.39	4.59	5.11	7.06	4.41	2.22	1.97	2.77	2.73	1.66	1	2.64	3.59082	4.72	0.00052	0.0011	-0.42
P22626	Heterogeneous nuclear ribonucleoproteins A2/B1 OS=Homo sapiens GN=HNRNPA2B1 PE=1 SV=2	HNRNPA2B1	14.14	12.89	14.3	14.55	14.13	11.46	11.02	11.46	11.47	11.45	21	2.63	12.6873	8.42	2.4e-06	2.1e-05	5.11
P78344	Eukaryotic translation initiation factor 4 gamma 2 OS=Homo sapiens GN=EIF4G2 PE=1 SV=1	EIF4G2	3.43	3.3	3.84	3.06	3.74	1.17	1.15	1.89	0.01	0.02	1	2.63	2.16212	6.45	3.4e-05	0.00012	2.4
Q04695	Keratin, type I cytoskeletal 17 OS=Homo sapiens GN=KRT17 PE=1 SV=2	KRT17	11.76	13.87	11.85	10.88	14.49	10.01	9.74	9.69	10.01	10.23	20	2.63	11.2536	4.43	0.00086	0.0016	-0.93
Q9NUI1	Peroxisomal 2,4-dienoyl-CoA reductase OS=Homo sapiens GN=DECR2 PE=1 SV=1	DECR2	7.43	8.2	7.67	8.14	7.72	5.36	5.1	5.06	5.15	5.4	6	2.62	6.5215	13.76	1.2e-08	1.6e-06	10.45
Q92804	TATA-binding protein-associated factor 2N OS=Homo sapiens GN=TAF15 PE=1 SV=1	TAF15	9.27	8.76	9.69	9.99	9.61	7.25	6.48	7.08	6.75	6.67	4	2.62	8.15484	10.67	2.1e-07	5.1e-06	7.62
Q9BVC6	Transmembrane protein 109 OS=Homo sapiens GN=TMEM109 PE=1 SV=1	TMEM109	7.01	7.41	7.27	6.58	8.09	4.4	4.91	4.96	4.32	4.67	2	2.62	5.96176	9.76	5.4e-07	7.8e-06	6.66
Q6YN16	Hydroxysteroid dehydrogenase-like protein 2 OS=Homo sapiens GN=HSDL2 PE=1 SV=1	HSDL2	6.23	6.43	7.1	8.04	6.77	4.4	4.02	4.33	4.45	4.3	3	2.62	5.60761	8.66	1.9e-06	1.8e-05	5.38
P62316	Small nuclear ribonucleoprotein Sm D2 OS=Homo sapiens GN=SNRPD2 PE=1 SV=1	SNRPD2	9.57	10.17	10.21	9.96	10.06	7.04	7.3	7.73	7.69	7.16	6	2.61	8.69	13.04	2.2e-08	2e-06	9.86
Q92841	Probable ATP-dependent RNA helicase DDX17 OS=Homo sapiens GN=DDX17 PE=1 SV=2	DDX17	11.95	11.02	11.64	12.18	11.54	9.06	8.96	9	9.06	9.2	17	2.61	10.3608	11.48	9e-08	3.6e-06	8.46
Q15717	ELAV-like protein 1 OS=Homo sapiens GN=ELAVL1 PE=1 SV=2	ELAVL1	10.12	9.39	10.18	10.66	10.15	7.43	7.21	7.52	7.84	7.47	7	2.61	8.79774	11.28	1.1e-07	3.8e-06	8.26
Q9UPU7	TBC1 domain family member 2B OS=Homo sapiens GN=TBC1D2B PE=1 SV=2	TBC1D2B	6.08	7.13	6.85	6.12	6.14	3.78	3.86	4.29	3.4	3.92	2	2.61	5.1563	10.17	3.4e-07	6.5e-06	7.12
P51991	Heterogeneous nuclear ribonucleoprotein A3 OS=Homo sapiens GN=HNRNPA3 PE=1 SV=2	HNRNPA3	12.08	11.78	12.44	13.04	13.01	10.01	9.75	9.72	9.96	9.85	12	2.61	11.1636	9.71	5.5e-07	7.8e-06	6.64
Q9Y5S9	RNA-binding protein 8A OS=Homo sapiens GN=RBM8A PE=1 SV=1	RBM8A	5.66	6.4	6.66	6.43	5.78	3.52	2.92	4.07	3.88	3.51	2	2.61	4.88128	9.63	6.2e-07	8.5e-06	6.52
Q8TB72	Pumilio homolog 2 OS=Homo sapiens GN=PUM2 PE=1 SV=2	PUM2	5.28	5.18	5.82	5.56	5.33	3.37	2.6	3.34	2.89	1.93	1	2.61	4.12965	9.02	1.2e-06	1.4e-05	5.84
Q5BKZ1	DBIRD complex subunit ZNF326 OS=Homo sapiens GN=ZNF326 PE=1 SV=2	ZNF326	7	5.97	6.61	6.77	6.55	3.77	3.22	3.69	4.08	5.08	2	2.61	5.27385	8.09	3.8e-06	2.7e-05	4.67
P52272	Heterogeneous nuclear ribonucleoprotein M OS=Homo sapiens GN=HNRNPM PE=1 SV=3	HNRNPM	13.27	13.08	13.85	14.39	13.66	11.15	10.96	11.03	10.88	11.2	29	2.6	12.346	9.66	5.8e-07	8.1e-06	6.58
P45954	Short/branched chain specific acyl-CoA dehydrogenase, mitochondrial OS=Homo sapiens GN=ACADSB PE=1 SV=1	ACADSB	7.91	8.65	7.35	9.39	8.6	5.84	5.45	5.56	5.91	6.16	4	2.6	7.08346	7.83	5.3e-06	3.4e-05	4.32
Q86X29	Lipolysis-stimulated lipoprotein receptor OS=Homo sapiens GN=LSR PE=1 SV=4	LSR	9	7.04	6.94	9.24	6.45	5	5.19	4.99	5.15	5.36	5	2.6	6.43428	5.24	0.00022	0.00054	0.46
Q9UBS8	E3 ubiquitin-protein ligase RNF14 OS=Homo sapiens GN=RNF14 PE=1 SV=1	RNF14	4.9	5.33	5.49	8.89	5.21	2.95	3.75	2.99	3.68	3.48	1	2.6	4.66562	4.05	0.0017	0.0029	-1.61
Q03188	Centromere protein C OS=Homo sapiens GN=CENPC PE=1 SV=2	CENPC	2.26	3.27	3.01	5.21	3.27	1.11	0.02	1.01	1.92	0.02	1	2.59	2.10998	4.62	0.00061	0.0012	-0.59
Q1KMD3	Heterogeneous nuclear ribonucleoprotein U-like protein 2 OS=Homo sapiens GN=HNRNPUL2 PE=1 SV=1	HNRNPUL2	10.04	9.88	10.28	10.56	10.08	7.52	7.62	7.71	7.7	7.39	13	2.58	8.8784	14.9	4.9e-09	1.6e-06	11.31
P14866	Heterogeneous nuclear ribonucleoprotein L OS=Homo sapiens GN=HNRNPL PE=1 SV=2	HNRNPL	12.17	11.32	12.23	12.56	12.51	9.62	9.39	9.53	9.81	9.54	16	2.58	10.868	10.26	3e-07	6.2e-06	7.24
Q7RTV0	PHD finger-like domain-containing protein 5A OS=Homo sapiens GN=PHF5A PE=1 SV=1	PHF5A	6.29	7.92	7.39	7.34	6.8	3.93	4.94	4.99	4.94	4.04	1	2.58	5.85769	7.76	5.7e-06	3.6e-05	4.24
P53597	Succinate--CoA ligase [ADP/GDP-forming] subunit alpha, mitochondrial OS=Homo sapiens GN=SUCLG1 PE=1 SV=4	SUCLG1	5.62	5.42	5.72	6.96	6.04	3.67	2.91	3.31	3.61	3.42	1	2.57	4.66748	8.83	1.5e-06	1.6e-05	5.59
Q99729	Heterogeneous nuclear ribonucleoprotein A/B OS=Homo sapiens GN=HNRNPAB PE=1 SV=2	HNRNPAB	10.23	8.8	10.62	10.36	10.77	7.58	7.14	8.09	7.56	7.53	7	2.57	8.86758	7.49	8.1e-06	4.6e-05	3.88
Q12857	Nuclear factor 1 A-type OS=Homo sapiens GN=NFIA PE=1 SV=2	NFIA	4	5.26	4.16	7.53	5.4	0.14	3.22	3.7	3.13	3.28	1	2.57	3.98192	3.38	0.0056	0.0083	-2.84
P28288	ATP-binding cassette sub-family D member 3 OS=Homo sapiens GN=ABCD3 PE=1 SV=1	ABCD3	11.34	11.7	11.71	12.73	11.47	9.38	9.14	9.07	8.87	9.71	20	2.56	10.5126	9.07	1.1e-06	1.3e-05	5.89
P30042	ES1 protein homolog, mitochondrial OS=Homo sapiens GN=C21orf33 PE=1 SV=3	C21orf33	6.95	6.84	7.46	8.15	7.13	4.65	4.3	5.02	5.33	4.4	2	2.56	6.02167	9	1.3e-06	1.4e-05	5.79
Q9NYF8	Bcl-2-associated transcription factor 1 OS=Homo sapiens GN=BCLAF1 PE=1 SV=2	BCLAF1	9.09	10.24	10.34	9.7	9.91	6.99	7.04	8.23	7.19	7.02	6	2.56	8.57621	8.57	2.1e-06	1.9e-05	5.28
Q7Z2W9	39S ribosomal protein L21, mitochondrial OS=Homo sapiens GN=MRPL21 PE=1 SV=2	MRPL21	3.96	4.65	4.09	4.14	4.16	1.88	0.8	1.68	1.99	1.89	1	2.55	2.92369	8.67	1.8e-06	1.7e-05	5.43
P56385	ATP synthase subunit e, mitochondrial OS=Homo sapiens GN=ATP5I PE=1 SV=2	ATP5I	4.12	4.18	4.37	4.31	4.05	1.05	0.02	2.5	2.81	1.93	1	2.55	2.9333	5.4	0.00017	0.00044	0.73
P02671	Fibrinogen alpha chain OS=Homo sapiens GN=FGA PE=1 SV=2	FGA	14.5	13.29	14.84	13.94	16.96	12.19	11.89	12.17	11.89	12.65	38	2.55	13.4328	4.52	0.00073	0.0014	-0.77
P49411	Elongation factor Tu, mitochondrial OS=Homo sapiens GN=TUFM PE=1 SV=2	TUFM	11.02	11.57	11.71	13.05	11.91	9.27	9.15	9.17	9.54	9.43	17	2.54	10.5819	7.88	4.9e-06	3.2e-05	4.39
Q2T9J0	Peroxisomal leader peptide-processing protease OS=Homo sapiens GN=TYSND1 PE=1 SV=3	TYSND1	4.3	5	5.56	6.07	5.07	2.33	1.97	2.74	2.83	3.42	2	2.54	3.92914	7.06	1.4e-05	6.8e-05	3.28
Q9BTZ2	Dehydrogenase/reductase SDR family member 4 OS=Homo sapiens GN=DHRS4 PE=1 SV=3	DHRS4	9.58	9.24	10.76	11.44	9.97	7.62	7.33	7.7	7.64	8.01	4	2.54	8.92998	6.88	1.9e-05	8.1e-05	3.03
Q99959	Plakophilin-2 OS=Homo sapiens GN=PKP2 PE=1 SV=2	PKP2	7.5	6.59	6.62	8.59	8.36	5.15	4.38	4.61	5.1	5.71	8	2.54	6.26292	6.07	6e-05	0.00019	1.8
P02675	Fibrinogen beta chain OS=Homo sapiens GN=FGB PE=1 SV=2	FGB	14.12	12.78	14.26	13.28	16.54	11.72	11.53	11.59	11.34	12.12	25	2.54	12.9276	4.39	0.00091	0.0017	-1
Q969G5	Caveolae-associated protein 3 OS=Homo sapiens GN=CAVIN3 PE=1 SV=3	CAVIN3	7.3	8.01	7.12	6.81	8.18	5.04	5.35	4.39	4.63	5.37	3	2.53	6.2186	8.35	2.7e-06	2.3e-05	5
P61966	AP-1 complex subunit sigma-1A OS=Homo sapiens GN=AP1S1 PE=1 SV=1	AP1S1	3.89	4.11	4.36	4.8	3.42	1.23	1.97	1.95	2.75	0.02	1	2.53	2.84992	5.33	0.00019	0.00048	0.62
O14656	Torsin-1A OS=Homo sapiens GN=TOR1A PE=1 SV=1	TOR1A	3.1	3.96	4.3	4.51	2.24	0.66	1.87	1.43	1.5	0.02	1	2.53	2.35941	5.03	0.00031	0.0007	0.11
P62304	Small nuclear ribonucleoprotein E OS=Homo sapiens GN=SNRPE PE=1 SV=1	SNRPE	6.1	5.96	6.38	6.45	5.8	3.43	3.26	4.12	3.96	3.33	1	2.52	4.8785	11.04	1.4e-07	4e-06	8.04
O14979	Heterogeneous nuclear ribonucleoprotein D-like OS=Homo sapiens GN=HNRNPDL PE=1 SV=3	HNRNPDL	10.64	9.81	10.5	11.15	11.04	8.15	7.98	7.96	8.3	8.15	8	2.52	9.36689	10.25	3.1e-07	6.4e-06	7.21
Q99733	Nucleosome assembly protein 1-like 4 OS=Homo sapiens GN=NAP1L4 PE=1 SV=1	NAP1L4	9.28	8.06	8.63	9.43	8.72	6.42	5.94	6.62	6.34	6.22	4	2.52	7.56555	9.76	5.4e-07	7.8e-06	6.65
Q9UJU6	Drebrin-like protein OS=Homo sapiens GN=DBNL PE=1 SV=1	DBNL	5.56	5.59	5.11	4.88	5.23	3.59	3.07	2.44	1.35	3.32	3	2.52	4.01296	6.54	3e-05	0.00011	2.52
P02458	Collagen alpha-1(II) chain OS=Homo sapiens GN=COL2A1 PE=1 SV=3	COL2A1	4.42	3.56	3.65	3.54	4.32	2.84	0.98	1.24	0.01	1.85	1	2.52	2.64115	5.31	0.0002	0.00049	0.58
P62306	Small nuclear ribonucleoprotein F OS=Homo sapiens GN=SNRPF PE=1 SV=1	SNRPF	6.27	6.74	6.93	6.92	6.86	4.29	3.77	4.77	4.63	3.71	1	2.51	5.48759	10.2	3.3e-07	6.5e-06	7.15
Q9Y2Q3	Glutathione S-transferase kappa 1 OS=Homo sapiens GN=GSTK1 PE=1 SV=3	GSTK1	10.63	10.55	11.88	11.6	10.71	8.77	8.44	8.35	8.36	8.91	8	2.51	9.8206	8.73	1.7e-06	1.7e-05	5.47
Q9P015	39S ribosomal protein L15, mitochondrial OS=Homo sapiens GN=MRPL15 PE=1 SV=1	MRPL15	4.72	5.47	5.32	5.59	4.4	2.46	2.21	2.75	3.51	2.01	1	2.51	3.8444	7.48	8.2e-06	4.6e-05	3.86
Q96EX2	RING finger and transmembrane domain-containing protein 2 OS=Homo sapiens GN=RNFT2 PE=2 SV=2	RNFT2	5.59	4.48	6.22	6.65	4.36	2.93	3.04	3.21	2.09	3.46	1	2.51	4.20482	5.55	0.00013	0.00037	0.98
Q13557	Calcium/calmodulin-dependent protein kinase type II subunit delta OS=Homo sapiens GN=CAMK2D PE=1 SV=3	CAMK2D	3.79	4.76	5.33	3.78	4.34	1.85	2.79	3.26	0.01	1.51	1	2.51	3.14173	4.47	0.0008	0.0015	-0.86
Q13356	Peptidyl-prolyl cis-trans isomerase-like 2 OS=Homo sapiens GN=PPIL2 PE=1 SV=1	PPIL2	4.66	5.12	5.34	8.03	5.01	2.1	3.24	3.2	3.72	3.42	2	2.5	4.38305	4.36	0.00097	0.0018	-1.06
P09917	Arachidonate 5-lipoxygenase OS=Homo sapiens GN=ALOX5 PE=1 SV=2	ALOX5	9.21	9.7	10.15	9.18	8.97	7.14	7.07	7	6.68	6.85	9	2.49	8.19521	10.88	1.6e-07	4.5e-06	7.85
Q9BWJ5	Splicing factor 3B subunit 5 OS=Homo sapiens GN=SF3B5 PE=1 SV=1	SF3B5	3.64	4.7	4.3	4.45	4.17	1.4	2.05	2.02	1.72	1.61	1	2.49	3.00644	9.1	1.1e-06	1.3e-05	5.94
P50440	Glycine amidinotransferase, mitochondrial OS=Homo sapiens GN=GATM PE=1 SV=1	GATM	4.4	5.57	4.77	6.27	5.27	2.06	3.48	3.31	2.85	2.19	1	2.48	4.01656	6.29	4.4e-05	0.00015	2.14
Q8N0Z3	Spindle and centriole-associated protein 1 OS=Homo sapiens GN=SPICE1 PE=1 SV=1	SPICE1	3.1	3.04	4.13	3.29	3.98	0.01	2.05	1.43	0.01	1.61	1	2.48	2.26536	5.33	0.00019	0.00048	0.61
P84103	Serine/arginine-rich splicing factor 3 OS=Homo sapiens GN=SRSF3 PE=1 SV=1	SRSF3	10.23	9.52	10.2	10.6	10.27	7.61	7.3	7.91	7.9	7.73	5	2.47	8.92797	11.3	1.1e-07	3.8e-06	8.29
O94776	Metastasis-associated protein MTA2 OS=Homo sapiens GN=MTA2 PE=1 SV=1	MTA2	5.64	6.04	6.12	7.43	6.07	3.05	3.82	4.25	3.92	3.91	1	2.47	5.02528	7.44	8.7e-06	4.8e-05	3.81
Q05048	Cleavage stimulation factor subunit 1 OS=Homo sapiens GN=CSTF1 PE=1 SV=1	CSTF1	7.65	8.12	7.91	7.66	7.9	5.25	4.76	5.51	5.44	5.98	4	2.46	6.61636	10.99	1.5e-07	4.2e-06	7.98
P08651	Nuclear factor 1 C-type OS=Homo sapiens GN=NFIC PE=1 SV=2	NFIC	6.62	7.52	7.22	10.07	7.39	5.87	5.14	5.44	5.04	5.02	2	2.46	6.53302	4.67	0.00057	0.0012	-0.52
P35637	RNA-binding protein FUS OS=Homo sapiens GN=FUS PE=1 SV=1	FUS	10.97	9.72	10.61	11.01	10.18	8.34	7.87	7.93	8.33	7.79	7	2.45	9.27423	9.26	9.4e-07	1.2e-05	6.09
Q96EY1	DnaJ homolog subfamily A member 3, mitochondrial OS=Homo sapiens GN=DNAJA3 PE=1 SV=2	DNAJA3	5.92	6.33	6.07	7.79	6.84	3.86	4.11	3.95	4.47	4.32	2	2.45	5.36636	7.54	7.6e-06	4.4e-05	3.94
P30533	Alpha-2-macroglobulin receptor-associated protein OS=Homo sapiens GN=LRPAP1 PE=1 SV=1	LRPAP1	3.39	3.19	4.09	6.45	3.17	2.06	1.23	1.34	1.99	1.45	1	2.45	2.83497	4.26	0.0011	0.0021	-1.23
O15042	U2 snRNP-associated SURP motif-containing protein OS=Homo sapiens GN=U2SURP PE=1 SV=2	U2SURP	7.49	8	7.77	7.77	8.18	5.44	5.32	5.6	5.43	5.24	4	2.44	6.62416	14.08	9.3e-09	1.6e-06	10.7
Q9UKM9	RNA-binding protein Raly OS=Homo sapiens GN=RALY PE=1 SV=1	RALY	10.7	10.7	11.29	10.92	11.07	8.54	8.53	8.74	8.31	8.36	10	2.44	9.71603	13.26	1.8e-08	1.9e-06	10.05
P41223	Protein BUD31 homolog OS=Homo sapiens GN=BUD31 PE=1 SV=2	BUD31	6.11	7.17	6.64	6.78	6.79	4.33	3.86	4	4.61	4.49	2	2.44	5.47734	10.63	2.1e-07	5.1e-06	7.62
P43243	Matrin-3 OS=Homo sapiens GN=MATR3 PE=1 SV=2	MATR3	11.3	11.4	11.29	12.15	12.11	9.34	9.15	9.09	8.97	9.47	22	2.44	10.4264	10.3	2.9e-07	6.1e-06	7.29
Q8N137	Centrobin OS=Homo sapiens GN=CNTROB PE=1 SV=1	CNTROB	4.8	4.36	4.51	5.34	5.48	2.06	2.01	2.74	1.68	3.79	2	2.44	3.67754	6.09	5.8e-05	0.00019	1.84
Q6ZN55	Zinc finger protein 574 OS=Homo sapiens GN=ZNF574 PE=1 SV=2	ZNF574	3.92	4.46	4.66	6.17	3.62	3.08	2.05	1.38	1.8	2.29	1	2.44	3.34479	5.17	0.00025	0.00059	0.35
O15014	Zinc finger protein 609 OS=Homo sapiens GN=ZNF609 PE=1 SV=2	ZNF609	2.35	3.28	3.09	4.11	2.24	1.29	0.02	0.01	0.01	1.56	1	2.44	1.79752	5.06	0.00029	0.00067	0.17
Q07955	Serine/arginine-rich splicing factor 1 OS=Homo sapiens GN=SRSF1 PE=1 SV=2	SRSF1	10.22	9.88	10.3	10.59	10.57	7.91	7.42	8.07	7.93	8.09	7	2.43	9.09705	12.05	5.3e-08	3.2e-06	8.99
Q14165	Malectin OS=Homo sapiens GN=MLEC PE=1 SV=1	MLEC	9.15	8.99	9.74	10.23	8.75	6.7	6.7	7.41	7.03	6.86	5	2.43	8.15686	8.71	1.8e-06	1.7e-05	5.44
P63167	Dynein light chain 1, cytoplasmic OS=Homo sapiens GN=DYNLL1 PE=1 SV=1	DYNLL1	10.12	10.18	10.15	11.2	10.3	8.09	7.7	8.84	7.75	7.42	2	2.43	9.17698	8.21	3.3e-06	2.5e-05	4.82
Q92878	DNA repair protein RAD50 OS=Homo sapiens GN=RAD50 PE=1 SV=1	RAD50	6.2	7.11	6.97	7.92	6.42	3.23	4.46	5.27	4.97	4.55	3	2.43	5.71056	6.02	6.5e-05	0.00021	1.72
Q7Z3B4	Nucleoporin p54 OS=Homo sapiens GN=NUP54 PE=1 SV=2	NUP54	6.65	7.39	6.9	6.32	5.93	4.53	4.35	4.27	3.85	4.11	2	2.42	5.42929	9.1	1.1e-06	1.3e-05	5.9
Q13838	Spliceosome RNA helicase DDX39B OS=Homo sapiens GN=DDX39B PE=1 SV=1	DDX39B	8.33	7.52	8.21	8.62	7.19	5.55	5.09	6.36	5.66	5.1	4	2.42	6.76426	7.59	7.1e-06	4.2e-05	4.01
O95073	Fibrinogen silencer-binding protein OS=Homo sapiens GN=FSBP PE=1 SV=1	FSBP	3.67	3.54	3.57	5.81	3.59	1.29	2.13	1.64	0.01	3	1	2.42	2.82698	4.12	0.0015	0.0026	-1.48
Q9BUJ2	Heterogeneous nuclear ribonucleoprotein U-like protein 1 OS=Homo sapiens GN=HNRNPUL1 PE=1 SV=2	HNRNPUL1	10.79	10.11	10.69	10.68	10.58	8.27	8.06	8.27	7.99	8.21	11	2.41	9.36407	13.47	1.5e-08	1.8e-06	10.22
P31943	Heterogeneous nuclear ribonucleoprotein H OS=Homo sapiens GN=HNRNPH1 PE=1 SV=4	HNRNPH1	11.27	10.13	11.4	10.58	10.89	8.64	8.49	8.44	8.21	8.43	7	2.41	9.64714	9.79	5e-07	7.6e-06	6.73
P24752	Acetyl-CoA acetyltransferase, mitochondrial OS=Homo sapiens GN=ACAT1 PE=1 SV=1	ACAT1	4.03	4.19	3.62	5.49	4.07	2.41	1.78	1.24	2.12	1.8	1	2.41	3.0747	6.52	3.1e-05	0.00011	2.5
Q8WTW4	GATOR complex protein NPRL2 OS=Homo sapiens GN=NPRL2 PE=1 SV=2	NPRL2	2.16	3.39	2.94	3.2	3.19	1.29	0.02	0.01	0.01	1.51	1	2.41	1.77129	5.62	0.00012	0.00033	1.11
Q9NTZ6	RNA-binding protein 12 OS=Homo sapiens GN=RBM12 PE=1 SV=1	RBM12	4.09	4.32	4.43	3.63	3.85	1.35	2.25	2.72	0.01	1.97	1	2.41	2.86253	5.27	0.00021	0.00052	0.52
P08729	Keratin, type II cytoskeletal 7 OS=Homo sapiens GN=KRT7 PE=1 SV=5	KRT7	12.8	13.96	11.97	10.93	13.67	10.82	10.59	9.92	9.67	10.29	19	2.41	11.4629	4.64	0.0006	0.0012	-0.57
Q6ISB3	Grainyhead-like protein 2 homolog OS=Homo sapiens GN=GRHL2 PE=1 SV=1	GRHL2	5.98	5.94	6.84	10.74	6.58	4.48	4.62	5.2	4.82	4.91	3	2.41	6.011	3.18	0.0082	0.012	-3.22
Q8N1F7	Nuclear pore complex protein Nup93 OS=Homo sapiens GN=NUP93 PE=1 SV=2	NUP93	8.66	9.31	8.94	8.75	8.57	6.4	6.23	6.74	6.38	6.51	6	2.4	7.64883	13.12	2e-08	2e-06	9.93
Q14151	Scaffold attachment factor B2 OS=Homo sapiens GN=SAFB2 PE=1 SV=1	SAFB2	7.37	7.02	7.26	7.66	7.42	5.1	4.11	5.09	5.21	5.21	6	2.4	6.14665	10.1	3.6e-07	6.7e-06	7.05
Q9P2K5	Myelin expression factor 2 OS=Homo sapiens GN=MYEF2 PE=1 SV=3	MYEF2	8.58	8.06	8.64	9.68	8.56	6.37	6.18	6.34	6.41	6.22	7	2.4	7.50534	9.34	8.6e-07	1.1e-05	6.18
Q08AF3	Schlafen family member 5 OS=Homo sapiens GN=SLFN5 PE=1 SV=1	SLFN5	4.77	5.04	5.62	5.88	5.22	2.25	3.15	3.6	2.15	3.36	1	2.4	4.10341	7.15	1.3e-05	6.3e-05	3.4
O76031	ATP-dependent Clp protease ATP-binding subunit clpX-like, mitochondrial OS=Homo sapiens GN=CLPX PE=1 SV=2	CLPX	9.34	9.58	10.71	11.22	9.01	7.97	7.33	7.48	7.4	7.67	14	2.4	8.77151	6.22	4.8e-05	0.00016	2.04
Q658Y4	Protein FAM91A1 OS=Homo sapiens GN=FAM91A1 PE=1 SV=3	FAM91A1	2.32	2.85	2.98	1.99	3.19	0.01	0.02	1.29	0.01	0.02	1	2.4	1.46795	6	6.6e-05	0.00021	1.71
Q92925	SWI/SNF-related matrix-associated actin-dependent regulator of chromatin subfamily D member 2 OS=Homo sapiens GN=SMARCD2 PE=1 SV=3	SMARCD2	6.57	6.54	6.27	8.58	6.39	5.05	4.51	4.05	4.65	4.09	3	2.4	5.67194	5.85	8.5e-05	0.00025	1.45
P00367	Glutamate dehydrogenase 1, mitochondrial OS=Homo sapiens GN=GLUD1 PE=1 SV=2	GLUD1	9.36	9.19	8.69	9.39	9.17	6.81	6.75	6.67	6.66	6.96	4	2.39	7.96461	13.91	1.1e-08	1.6e-06	10.57
P04040	Catalase OS=Homo sapiens GN=CAT PE=1 SV=3	CAT	9.84	10.91	11.28	11.59	10.58	8.4	8.45	8.27	8.49	8.65	15	2.39	9.64504	8.17	3.4e-06	2.5e-05	4.78
Q07021	Complement component 1 Q subcomponent-binding protein, mitochondrial OS=Homo sapiens GN=C1QBP PE=1 SV=1	C1QBP	6.54	6.7	7.17	9.13	6.09	5.21	4.66	4.39	4.99	4.45	1	2.39	5.93265	5.01	0.00032	0.00072	0.08
Q92793	CREB-binding protein OS=Homo sapiens GN=CREBBP PE=1 SV=3	CREBBP	3.42	4.35	3.35	5.64	4.59	1.4	1.43	1.07	2.6	2.9	1	2.39	3.07596	4.76	0.00049	0.001	-0.36
O60907	F-box-like/WD repeat-containing protein TBL1X OS=Homo sapiens GN=TBL1X PE=1 SV=3	TBL1X	1.45	2.83	3.49	5.32	1.65	0.01	0.02	1.24	1.5	0.02	1	2.39	1.7532	3.44	0.005	0.0074	-2.72
O75494	Serine/arginine-rich splicing factor 10 OS=Homo sapiens GN=SRSF10 PE=1 SV=1	SRSF10	8.52	8.06	8.4	9.02	8.56	6.3	5.93	6.15	6.16	6.1	4	2.38	7.32073	12.59	3.2e-08	2.5e-06	9.47
Q8IWX8	Calcium homeostasis endoplasmic reticulum protein OS=Homo sapiens GN=CHERP PE=1 SV=3	CHERP	7.95	8.26	8.66	8.34	8.53	5.89	5.9	6.36	6.01	5.66	4	2.38	7.15648	12.56	3.3e-08	2.5e-06	9.45
Q13573	SNW domain-containing protein 1 OS=Homo sapiens GN=SNW1 PE=1 SV=1	SNW1	6.92	7.97	7.87	8.1	7.34	5.23	5.16	5.47	5.09	5.34	4	2.38	6.44838	10.17	3.4e-07	6.5e-06	7.12
O43390	Heterogeneous nuclear ribonucleoprotein R OS=Homo sapiens GN=HNRNPR PE=1 SV=1	HNRNPR	12.1	11.58	12.25	12.35	12.64	9.88	9.4	9.9	10.16	9.68	15	2.38	10.9945	9.83	4.8e-07	7.4e-06	6.78
Q8IZL8	Proline-, glutamic acid- and leucine-rich protein 1 OS=Homo sapiens GN=PELP1 PE=1 SV=2	PELP1	4.89	5.97	5.95	5.61	5.33	2.36	3.71	3.34	3.16	3.27	1	2.38	4.35778	8.12	3.6e-06	2.7e-05	4.7
O43169	Cytochrome b5 type B OS=Homo sapiens GN=CYB5B PE=1 SV=2	CYB5B	5.31	4.44	3.96	4.1	4.16	2.58	2.01	1.38	1.99	2.08	1	2.38	3.20218	7.41	8.8e-06	4.8e-05	3.78
Q96C36	Pyrroline-5-carboxylate reductase 2 OS=Homo sapiens GN=PYCR2 PE=1 SV=1	PYCR2	8.29	7.71	7.64	9.71	7	5.84	5.2	5.76	5.82	5.84	5	2.38	6.88093	5.77	9.5e-05	0.00027	1.33
O14545	TRAF-type zinc finger domain-containing protein 1 OS=Homo sapiens GN=TRAFD1 PE=1 SV=1	TRAFD1	3.77	4.24	4.48	6.29	4.46	2.78	1.83	1.72	2.92	2.08	1	2.38	3.45554	5.29	0.0002	0.00051	0.54
O14641	Segment polarity protein dishevelled homolog DVL-2 OS=Homo sapiens GN=DVL2 PE=1 SV=1	DVL2	5.21	5.85	6.16	7.94	5.26	4.21	3.77	3.25	3.61	3.66	1	2.38	4.89292	5.27	0.00021	0.00052	0.51
P02511	Alpha-crystallin B chain OS=Homo sapiens GN=CRYAB PE=1 SV=2	CRYAB	6.61	7.77	6.72	6.49	9.07	4.97	4.94	4.49	4.45	5.94	1	2.37	6.14425	4.93	0.00037	0.0008	-0.06
Q76N32	Centrosomal protein of 68 kDa OS=Homo sapiens GN=CEP68 PE=1 SV=2	CEP68	2.16	4.74	3.35	2.83	5.23	0.98	0.02	1.52	1.76	2.19	1	2.37	2.47733	3.87	0.0023	0.0038	-1.95
Q14966	Zinc finger protein 638 OS=Homo sapiens GN=ZNF638 PE=1 SV=2	ZNF638	7.74	7.78	7.72	7.93	8.48	5.33	5.52	5.62	5.38	5.98	5	2.36	6.74955	11.78	6.7e-08	3.3e-06	8.75
P30038	Delta-1-pyrroline-5-carboxylate dehydrogenase, mitochondrial OS=Homo sapiens GN=ALDH4A1 PE=1 SV=3	ALDH4A1	7.16	6.54	7.2	7.16	7.61	4.68	4.82	4.92	4.85	4.62	3	2.36	5.95421	11.66	7.5e-08	3.4e-06	8.64
P50402	Emerin OS=Homo sapiens GN=EMD PE=1 SV=1	EMD	5.39	5.29	4.97	5.59	4.28	1.55	3.13	2.56	3.39	3.17	1	2.35	3.93059	6.28	4.4e-05	0.00015	2.13
Q9NSK0	Kinesin light chain 4 OS=Homo sapiens GN=KLC4 PE=1 SV=3	KLC4	5.37	6.41	5.54	4.34	5.87	3.37	3.57	3.43	1.59	3.83	1	2.35	4.33264	5.1	0.00028	0.00064	0.23
Q9BZJ0	Crooked neck-like protein 1 OS=Homo sapiens GN=CRNKL1 PE=1 SV=4	CRNKL1	6.64	7.79	7.05	7.91	6.92	4.48	5.45	5.07	4.78	4.84	2	2.34	6.0937	8.35	2.7e-06	2.3e-05	5
Q8IYM9	E3 ubiquitin-protein ligase TRIM22 OS=Homo sapiens GN=TRIM22 PE=1 SV=1	TRIM22	4.94	5.7	6.54	5.65	6.57	3.17	3.15	4.2	3.1	4.09	2	2.34	4.71092	6.55	3e-05	0.00011	2.54
Q9Y333	U6 snRNA-associated Sm-like protein LSm2 OS=Homo sapiens GN=LSM2 PE=1 SV=1	LSM2	3.33	3.86	3.8	3.64	3.21	1.05	1.92	1.56	1.59	0.02	1	2.34	2.39784	6.21	4.8e-05	0.00016	2.04
O75147	Obscurin-like protein 1 OS=Homo sapiens GN=OBSL1 PE=1 SV=4	OBSL1	1.89	3.24	2.91	2.83	2.5	0.01	0.02	1.6	0.01	0.02	1	2.34	1.50319	5.45	0.00015	0.00041	0.82
Q9BRX2	Protein pelota homolog OS=Homo sapiens GN=PELO PE=1 SV=2	PELO	3.1	2.12	2.91	3.73	2.5	1.11	1.5	0.01	0.01	0.02	1	2.34	1.7004	5.29	0.0002	0.0005	0.57
Q8IUH3	RNA-binding protein 45 OS=Homo sapiens GN=RBM45 PE=1 SV=1	RBM45	6.26	5.74	6.01	6.79	6.53	3.72	4.09	3.73	3.9	4.23	2	2.33	5.1018	10.44	2.5e-07	5.8e-06	7.43
Q9BXP5	Serrate RNA effector molecule homolog OS=Homo sapiens GN=SRRT PE=1 SV=1	SRRT	8.32	8.91	9.02	9.34	8.99	6.23	6.28	7	6.61	6.81	3	2.33	7.75037	10.36	2.8e-07	6e-06	7.33
P07910	Heterogeneous nuclear ribonucleoproteins C1/C2 OS=Homo sapiens GN=HNRNPC PE=1 SV=4	HNRNPC	9.91	9.5	10.33	10.7	10.2	8.1	7.73	7.81	7.89	7.45	4	2.33	8.96172	10.05	3.8e-07	6.9e-06	7.01
Q8N960	Centrosomal protein of 120 kDa OS=Homo sapiens GN=CEP120 PE=1 SV=2	CEP120	4.94	4.39	5.29	5.08	5.52	3.24	1.73	3.42	1.88	3.32	2	2.33	3.88124	6.03	6.4e-05	0.0002	1.74
P49790	Nuclear pore complex protein Nup153 OS=Homo sapiens GN=NUP153 PE=1 SV=2	NUP153	2.26	3.7	3.63	2.86	1.52	0.01	0.02	1.18	1.11	0.02	1	2.33	1.63111	4.7	0.00053	0.0011	-0.45
Q9BW27	Nuclear pore complex protein Nup85 OS=Homo sapiens GN=NUP85 PE=1 SV=1	NUP85	6.47	7.17	6.74	6.67	6.22	4.2	4.35	4.39	4.25	4.5	3	2.32	5.49578	11.96	5.7e-08	3.3e-06	8.91
O15027	Protein transport protein Sec16A OS=Homo sapiens GN=SEC16A PE=1 SV=3	SEC16A	9.01	9.56	9.12	9.53	8.65	6.84	6.73	6.7	7.12	6.87	6	2.32	8.01151	11.54	8.5e-08	3.6e-06	8.52
P61978	Heterogeneous nuclear ribonucleoprotein K OS=Homo sapiens GN=HNRNPK PE=1 SV=1	HNRNPK	12.79	11.81	12.57	12.99	12.39	10.21	10.08	10.23	10.31	10.12	21	2.32	11.3492	9.66	5.8e-07	8.1e-06	6.58
Q9UKV3	Apoptotic chromatin condensation inducer in the nucleus OS=Homo sapiens GN=ACIN1 PE=1 SV=2	ACIN1	7.1	8.38	7.84	8.09	7.9	5.01	5.39	5.99	5.76	5.58	4	2.32	6.7051	8.93	1.4e-06	1.4e-05	5.71
P09110	3-ketoacyl-CoA thiolase, peroxisomal OS=Homo sapiens GN=ACAA1 PE=1 SV=2	ACAA1	9.45	10.07	10.93	10.93	9.98	8.15	8.06	7.68	7.96	7.89	9	2.32	9.10875	8.2	3.3e-06	2.5e-05	4.81
P40937	Replication factor C subunit 5 OS=Homo sapiens GN=RFC5 PE=1 SV=1	RFC5	3.91	3.83	4.21	4.54	3.44	2.69	1.37	1.07	1.84	1.33	1	2.32	2.82341	6.57	2.9e-05	0.00011	2.57
Q13242	Serine/arginine-rich splicing factor 9 OS=Homo sapiens GN=SRSF9 PE=1 SV=1	SRSF9	10.79	9.86	9.89	10.81	10.66	8.4	8.04	7.91	8.05	8.04	7	2.31	9.24497	9.78	5.1e-07	7.7e-06	6.71
Q13243	Serine/arginine-rich splicing factor 5 OS=Homo sapiens GN=SRSF5 PE=1 SV=1	SRSF5	6.05	5.72	5.81	6.78	6.51	3.44	3.82	3.74	4.22	4.11	1	2.31	5.02139	9.31	8.7e-07	1.1e-05	6.17
Q6P4F2	Ferredoxin-2, mitochondrial OS=Homo sapiens GN=FDX2 PE=1 SV=1	FDX2	5.43	5.21	5.41	6.27	5.17	3.77	2.89	3.05	3.17	3.06	1	2.31	4.34311	8.88	1.4e-06	1.5e-05	5.68
Q9BUQ8	Probable ATP-dependent RNA helicase DDX23 OS=Homo sapiens GN=DDX23 PE=1 SV=3	DDX23	6.69	8.06	7.52	6.82	7.21	4.71	5.21	5.2	4.72	4.9	3	2.31	6.10246	8.84	1.5e-06	1.6e-05	5.6
P30876	DNA-directed RNA polymerase II subunit RPB2 OS=Homo sapiens GN=POLR2B PE=1 SV=1	POLR2B	5.38	5.79	5.34	6.15	5.09	2.51	3.45	3.59	3.05	3.6	2	2.31	4.39509	8.32	2.8e-06	2.3e-05	4.98
P51114	Fragile X mental retardation syndrome-related protein 1 OS=Homo sapiens GN=FXR1 PE=1 SV=3	FXR1	4.68	5.42	4.77	4.65	5.01	2.47	2.06	3.4	2.46	2.6	2	2.31	3.75136	8.25	3e-06	2.4e-05	4.91
Q6NZI2	Caveolae-associated protein 1 OS=Homo sapiens GN=CAVIN1 PE=1 SV=1	CAVIN1	10.8	11.38	10.82	10.31	11.88	8.6	8.86	8.49	8.61	9.08	12	2.31	9.88526	8.21	3.3e-06	2.5e-05	4.82
P48729	Casein kinase I isoform alpha OS=Homo sapiens GN=CSNK1A1 PE=1 SV=2	CSNK1A1	7.46	6.98	6.01	7.28	7.09	5.19	3.8	4.45	5.03	4.81	2	2.31	5.80873	7.2	1.2e-05	6e-05	3.47
Q14839	Chromodomain-helicase-DNA-binding protein 4 OS=Homo sapiens GN=CHD4 PE=1 SV=2	CHD4	4.96	6.42	6.51	8.21	6.11	3.81	4.06	4.98	3.97	3.84	1	2.31	5.28829	4.76	0.00049	0.001	-0.35
Q15388	Mitochondrial import receptor subunit TOM20 homolog OS=Homo sapiens GN=TOMM20 PE=1 SV=1	TOMM20	2.01	3.02	3.08	3.84	1.52	0.01	0.02	1.86	0.01	0.02	1	2.31	1.53848	4.31	0.0011	0.0019	-1.14
Q04864	Proto-oncogene c-Rel OS=Homo sapiens GN=REL PE=1 SV=1	REL	2.29	4.53	4.42	3.74	3.61	0.9	1.67	2.95	0.01	1.51	1	2.31	2.56354	4.09	0.0016	0.0027	-1.55
Q12933	TNF receptor-associated factor 2 OS=Homo sapiens GN=TRAF2 PE=1 SV=2	TRAF2	5.14	5.82	5.3	5.24	5.59	2.61	3.09	3.91	3.76	2.22	1	2.3	4.26725	7.04	1.5e-05	6.9e-05	3.25
P22830	Ferrochelatase, mitochondrial OS=Homo sapiens GN=FECH PE=1 SV=2	FECH	6.24	6.65	9.41	7.77	6.33	4.26	4.37	6.67	4.77	4.81	2	2.3	6.12698	3.68	0.0033	0.0051	-2.29
Q96M27	Protein PRRC1 OS=Homo sapiens GN=PRRC1 PE=1 SV=1	PRRC1	8.39	8.06	7.82	8.85	7.29	5.81	5.67	5.78	5.86	5.83	2	2.29	6.93709	9	1.3e-06	1.4e-05	5.79
Q9HD34	LYR motif-containing protein 4 OS=Homo sapiens GN=LYRM4 PE=1 SV=1	LYRM4	7.88	7.59	8.72	9.41	7.92	6.05	5.92	5.97	5.95	6.17	3	2.29	7.15752	7.48	8.2e-06	4.6e-05	3.86
O75718	Cartilage-associated protein OS=Homo sapiens GN=CRTAP PE=1 SV=1	CRTAP	6	6.03	6.23	7.51	5.17	3.94	3.91	4.08	3.93	3.62	2	2.29	5.04241	6.62	2.7e-05	0.0001	2.64
P04632	Calpain small subunit 1 OS=Homo sapiens GN=CAPNS1 PE=1 SV=1	CAPNS1	5.17	5.08	4.69	4.53	4.35	1.73	3.13	3.28	2.41	1.81	2	2.29	3.6167	6.61	2.7e-05	0.00011	2.62
Q16740	ATP-dependent Clp protease proteolytic subunit, mitochondrial OS=Homo sapiens GN=CLPP PE=1 SV=1	CLPP	7.49	7.78	8.83	9.45	7.95	6.48	6.01	5.5	5.9	6.14	3	2.29	7.1532	6.51	3.2e-05	0.00012	2.47
P25685	DnaJ homolog subfamily B member 1 OS=Homo sapiens GN=DNAJB1 PE=1 SV=4	DNAJB1	8.23	7.01	7.99	10.13	7.71	6.21	5.78	5.87	5.98	5.77	3	2.29	7.068	5.05	0.0003	0.00069	0.14
Q9HCS7	Pre-mRNA-splicing factor SYF1 OS=Homo sapiens GN=XAB2 PE=1 SV=2	XAB2	1.89	3.57	2.2	3.06	2.4	0.01	0.02	0.01	0.01	1.61	1	2.29	1.47855	4.94	0.00035	0.00078	-0.02
Q5JTV8	Torsin-1A-interacting protein 1 OS=Homo sapiens GN=TOR1AIP1 PE=1 SV=2	TOR1AIP1	5.9	6.73	5.93	6.35	5.64	3.7	3.7	4.02	4.16	3.57	2	2.28	4.97023	9.84	4.7e-07	7.4e-06	6.78
Q8TEM1	Nuclear pore membrane glycoprotein 210 OS=Homo sapiens GN=NUP210 PE=1 SV=3	NUP210	9.13	10	9.57	10.43	9.61	7.33	7.38	7.5	7.8	7.35	10	2.28	8.61038	9.67	5.8e-07	8.1e-06	6.58
Q9BY49	Peroxisomal trans-2-enoyl-CoA reductase OS=Homo sapiens GN=PECR PE=1 SV=2	PECR	5.18	6.39	5.7	6.68	6.24	3.68	3.68	4.15	3.93	3.34	1	2.28	4.89814	8.01	4.2e-06	2.9e-05	4.57
Q13148	TAR DNA-binding protein 43 OS=Homo sapiens GN=TARDBP PE=1 SV=1	TARDBP	10.4	10	11.4	10.93	10.9	8.29	8.1	9.5	8.12	8.24	7	2.28	9.58939	6.91	1.8e-05	7.9e-05	3.07
Q9H307	Pinin OS=Homo sapiens GN=PNN PE=1 SV=4	PNN	6.95	8.19	8.14	7.6	7.69	4.8	5.07	6.78	5.56	4.98	3	2.28	6.57691	6.1	5.8e-05	0.00019	1.85
Q9H000	Probable E3 ubiquitin-protein ligase makorin-2 OS=Homo sapiens GN=MKRN2 PE=1 SV=2	MKRN2	3.92	3.96	4.98	5.8	4.07	2.49	1.72	3.21	2.02	1.89	1	2.28	3.40626	5.42	0.00017	0.00043	0.76
Q7L5D6	Golgi to ER traffic protein 4 homolog OS=Homo sapiens GN=GET4 PE=1 SV=1	GET4	4.59	3.16	3.47	2.61	2.12	1.64	0.02	1.75	1.11	0.02	1	2.28	2.04794	4.3	0.0011	0.002	-1.16
Q96AX9	E3 ubiquitin-protein ligase MIB2 OS=Homo sapiens GN=MIB2 PE=1 SV=3	MIB2	2.96	1.44	2.75	4.63	2.24	1.05	0.02	1.52	0.01	0.02	1	2.28	1.6643	3.96	0.0019	0.0033	-1.77
P55795	Heterogeneous nuclear ribonucleoprotein H2 OS=Homo sapiens GN=HNRNPH2 PE=1 SV=1	HNRNPH2	10.01	9.59	9.99	11.37	9.93	8.19	7.92	7.54	7.97	7.92	6	2.27	9.04473	7.55	7.5e-06	4.3e-05	3.96
P49257	Protein ERGIC-53 OS=Homo sapiens GN=LMAN1 PE=1 SV=2	LMAN1	11.27	11.64	12.2	12.46	11.26	9.11	9.37	10.41	9.12	9.47	17	2.27	10.6315	7.03	1.5e-05	6.9e-05	3.23
Q9BQE3	Tubulin alpha-1C chain OS=Homo sapiens GN=TUBA1C PE=1 SV=1	TUBA1C	3.72	4.31	5	4.64	4.41	1.55	1.67	3.89	2.24	1.39	1	2.27	3.28186	4.94	0.00036	0.0008	-0.05
P27816	Microtubule-associated protein 4 OS=Homo sapiens GN=MAP4 PE=1 SV=3	MAP4	4.91	6.21	4.41	4.65	5.76	3.6	3.53	1.14	3.61	2.73	2	2.27	4.05379	4.45	0.00083	0.0016	-0.9
Q9H3K6	BolA-like protein 2 OS=Homo sapiens GN=BOLA2 PE=1 SV=1	BOLA2	3.04	3.9	3.84	3.09	3.59	2.06	1.56	2.5	0.01	0.02	1	2.27	2.36119	4.43	0.00085	0.0016	-0.92
P49756	RNA-binding protein 25 OS=Homo sapiens GN=RBM25 PE=1 SV=3	RBM25	8.53	9.23	9.21	9.51	9.39	6.72	6.71	7.27	6.86	6.98	7	2.26	8.04164	10.84	1.7e-07	4.5e-06	7.84
Q15269	Periodic tryptophan protein 2 homolog OS=Homo sapiens GN=PWP2 PE=2 SV=2	PWP2	4.03	3.69	4.91	4.34	3.39	1.6	2.01	2.05	1.59	1.8	1	2.26	2.93973	7.22	1.1e-05	5.8e-05	3.52
Q96HR9	Receptor expression-enhancing protein 6 OS=Homo sapiens GN=REEP6 PE=1 SV=2	REEP6	3.46	3.19	4.31	4.2	3.54	0.98	1.3	1.6	2.02	1.51	1	2.26	2.61141	7.01	1.5e-05	6.9e-05	3.23
P04792	Heat shock protein beta-1 OS=Homo sapiens GN=HSPB1 PE=1 SV=2	HSPB1	13.14	11.62	12.2	13.13	12.2	10.92	9.94	10.05	10.1	9.98	13	2.26	11.3274	6.77	2.2e-05	8.9e-05	2.87
P13804	Electron transfer flavoprotein subunit alpha, mitochondrial OS=Homo sapiens GN=ETFA PE=1 SV=1	ETFA	6.99	5.36	5.86	4.63	6.71	4.08	3.99	4.01	2.77	3.42	2	2.26	4.78293	5.16	0.00025	0.00059	0.34
Q93100	Phosphorylase b kinase regulatory subunit beta OS=Homo sapiens GN=PHKB PE=1 SV=3	PHKB	6.15	6.84	6.15	6.6	6.08	3.88	4.11	4.19	4.4	3.98	1	2.25	5.23669	11.22	1.1e-07	3.8e-06	8.22
Q9BVP2	Guanine nucleotide-binding protein-like 3 OS=Homo sapiens GN=GNL3 PE=1 SV=2	GNL3	5.02	5.44	5.1	5.6	5.82	2.97	3.37	3.41	3.43	2.55	2	2.25	4.26991	9.15	1e-06	1.2e-05	6
Q7Z4W1	L-xylulose reductase OS=Homo sapiens GN=DCXR PE=1 SV=2	DCXR	7.03	6.43	6.94	7.61	6.27	4.63	4.48	4.79	5.02	4.11	2	2.25	5.73067	8.34	2.8e-06	2.3e-05	4.99
Q9BY77	Polymerase delta-interacting protein 3 OS=Homo sapiens GN=POLDIP3 PE=1 SV=2	POLDIP3	7.79	7.62	9.03	8.14	7.66	5.78	5.65	6.46	5.52	5.57	4	2.25	6.92199	7.78	5.6e-06	3.5e-05	4.26
Q9NZL4	Hsp70-binding protein 1 OS=Homo sapiens GN=HSPBP1 PE=1 SV=1	HSPBP1	5.6	5.43	6.51	6	5.28	3.99	3.17	4.04	3.08	3.28	1	2.25	4.6375	7.75	5.8e-06	3.6e-05	4.22
Q16629	Serine/arginine-rich splicing factor 7 OS=Homo sapiens GN=SRSF7 PE=1 SV=1	SRSF7	9.09	8.84	9.31	9.46	9.49	6.8	6.6	7.33	6.98	7.3	7	2.24	8.12016	11.09	1.3e-07	4e-06	8.09
O95967	EGF-containing fibulin-like extracellular matrix protein 2 OS=Homo sapiens GN=EFEMP2 PE=1 SV=3	EFEMP2	5.88	6.17	4.91	7.1	5.55	4.61	4.15	2.79	2.85	4.03	1	2.24	4.80358	4.98	0.00034	0.00075	0.03
O75533	Splicing factor 3B subunit 1 OS=Homo sapiens GN=SF3B1 PE=1 SV=3	SF3B1	8.97	9.82	9.62	9.8	9.38	7.15	7.17	7.35	7.43	7.33	8	2.23	8.40266	11.7	7.3e-08	3.4e-06	8.67
Q9Y6D9	Mitotic spindle assembly checkpoint protein MAD1 OS=Homo sapiens GN=MAD1L1 PE=1 SV=2	MAD1L1	6.39	6.77	7.11	7.82	6.83	4.91	4.71	4.9	4.84	4.43	2	2.23	5.8712	8.91	1.4e-06	1.4e-05	5.7
O00182	Galectin-9 OS=Homo sapiens GN=LGALS9 PE=1 SV=2	LGALS9	6.21	7.28	7.72	6.93	6.77	3.88	4.68	4.93	4.89	5.35	2	2.23	5.86309	7	1.6e-05	7.2e-05	3.19
P08493	Matrix Gla protein OS=Homo sapiens GN=MGP PE=1 SV=2	MGP	11.29	11.93	9.37	11.54	9.65	8.95	8.51	8.2	8.22	8.72	4	2.23	9.63887	4.78	0.00047	0.001	-0.33
Q3ZCQ8	Mitochondrial import inner membrane translocase subunit TIM50 OS=Homo sapiens GN=TIMM50 PE=1 SV=2	TIMM50	4.73	4.42	4.55	4.05	5.53	1.96	2.93	0.89	1.68	4.67	1	2.23	3.54148	3.71	0.003	0.0048	-2.22
O75477	Erlin-1 OS=Homo sapiens GN=ERLIN1 PE=1 SV=1	ERLIN1	7.41	7.06	7.23	7.41	7.74	4.85	5.24	5.28	4.99	5.37	2	2.22	6.25956	12.11	5e-08	3.1e-06	9.05
Q14677	Clathrin interactor 1 OS=Homo sapiens GN=CLINT1 PE=1 SV=1	CLINT1	6.1	7.05	6.37	6.6	6.08	4.53	4.2	4.05	3.78	4.53	2	2.22	5.3292	9.43	7.5e-07	9.7e-06	6.32
P48553	Trafficking protein particle complex subunit 10 OS=Homo sapiens GN=TRAPPC10 PE=1 SV=2	TRAPPC10	4.54	4.74	3.98	4.26	3.81	1.85	2.13	2.02	1.88	2.35	1	2.22	3.15502	8.63	1.9e-06	1.8e-05	5.37
Q14134	Tripartite motif-containing protein 29 OS=Homo sapiens GN=TRIM29 PE=1 SV=2	TRIM29	6.41	8.54	7.26	6.43	8.81	5.37	5.64	4.96	5.1	5.28	4	2.22	6.37887	4.91	0.00038	0.00082	-0.09
P09914	Interferon-induced protein with tetratricopeptide repeats 1 OS=Homo sapiens GN=IFIT1 PE=1 SV=2	IFIT1	4.75	6.78	5.07	6.68	6.56	3.71	4.94	1.56	4.47	4.04	1	2.22	4.85502	3.6	0.0037	0.0057	-2.43
P55084	Trifunctional enzyme subunit beta, mitochondrial OS=Homo sapiens GN=HADHB PE=1 SV=3	HADHB	10.32	10.46	10.18	10.8	9.81	7.84	8.17	8.04	8.55	7.92	11	2.21	9.20968	10.11	3.5e-07	6.6e-06	7.08
P61289	Proteasome activator complex subunit 3 OS=Homo sapiens GN=PSME3 PE=1 SV=1	PSME3	7.06	6.72	5.63	6.51	5.8	4.54	4.59	4.25	3.6	3.68	2	2.21	5.23777	7.01	1.6e-05	7.1e-05	3.2
Q9HCS5	Band 4.1-like protein 4A OS=Homo sapiens GN=EPB41L4A PE=1 SV=2	EPB41L4A	5.39	5	4.44	6.84	5.15	2.67	3.15	2.75	3.51	3.68	1	2.21	4.25933	5.51	0.00014	0.00038	0.92
O75190	DnaJ homolog subfamily B member 6 OS=Homo sapiens GN=DNAJB6 PE=1 SV=2	DNAJB6	1.8	1.96	3.14	3.79	1.93	0.01	0.02	0.01	1.5	0.02	1	2.21	1.41797	4.41	0.00087	0.0017	-0.95
Q15436	Protein transport protein Sec23A OS=Homo sapiens GN=SEC23A PE=1 SV=2	SEC23A	8.7	9.09	8.31	7.83	7.85	6.27	6.19	6.44	5.76	6.13	3	2.2	7.25734	8.6	2e-06	1.9e-05	5.31
Q9Y5B9	FACT complex subunit SPT16 OS=Homo sapiens GN=SUPT16H PE=1 SV=1	SUPT16H	7.28	6.79	7.25	8.17	6.86	5.24	4.95	5.24	5.26	4.68	3	2.2	6.17189	8.36	2.7e-06	2.3e-05	5.01
P78386	Keratin, type II cuticular Hb5 OS=Homo sapiens GN=KRT85 PE=1 SV=1	KRT85	5.3	5.87	4.72	4.46	6.05	3.67	2.98	2.54	3.05	3.15	1	2.2	4.17709	6.52	3.1e-05	0.00011	2.49
O14497	AT-rich interactive domain-containing protein 1A OS=Homo sapiens GN=ARID1A PE=1 SV=3	ARID1A	2.63	3.19	3.52	5.27	3.08	1.41	1.56	2.32	0.03	1.4	2	2.2	2.44006	4.09	0.0016	0.0027	-1.54
Q9Y383	Putative RNA-binding protein Luc7-like 2 OS=Homo sapiens GN=LUC7L2 PE=1 SV=2	LUC7L2	7.11	7.64	8.11	8.12	7.89	5.43	5.43	6.04	5.32	5.71	4	2.19	6.67971	9.52	6.8e-07	9.3e-06	6.41
P35222	Catenin beta-1 OS=Homo sapiens GN=CTNNB1 PE=1 SV=1	CTNNB1	9.68	9.83	9.29	10.72	9.88	7.68	7.48	7.45	7.92	7.92	10	2.19	8.78531	8.77	1.7e-06	1.6e-05	5.51
P48681	Nestin OS=Homo sapiens GN=NES PE=1 SV=2	NES	10.17	11.59	10.15	10.33	11.01	8.46	8.44	8.27	8.36	8.77	18	2.19	9.55599	7.78	5.6e-06	3.5e-05	4.27
Q9UKA4	A-kinase anchor protein 11 OS=Homo sapiens GN=AKAP11 PE=1 SV=1	AKAP11	6.11	7.39	7.18	6.07	6.55	4.38	4.27	4.79	3.88	5.05	2	2.19	5.56661	7.04	1.5e-05	6.9e-05	3.25
P82912	28S ribosomal protein S11, mitochondrial OS=Homo sapiens GN=MRPS11 PE=1 SV=2	MRPS11	4.77	5.33	5.79	5.75	5.02	3.59	1.97	3.68	3.67	2.84	1	2.19	4.24141	6.08	5.9e-05	0.00019	1.83
P26572	Alpha-1,3-mannosyl-glycoprotein 2-beta-N-acetylglucosaminyltransferase OS=Homo sapiens GN=MGAT1 PE=1 SV=2	MGAT1	5.52	5.37	5.6	4.45	4.97	3.65	2.82	4.18	2.3	2.01	2	2.19	4.08726	5.31	0.0002	0.00049	0.59
Q5QJE6	Deoxynucleotidyltransferase terminal-interacting protein 2 OS=Homo sapiens GN=DNTTIP2 PE=1 SV=2	DNTTIP2	2.19	3.1	3.35	3.14	1.98	1.55	0.02	1.24	0.01	0.02	1	2.19	1.65988	4.8	0.00045	0.00095	-0.27
Q5JTD0	Tight junction-associated protein 1 OS=Homo sapiens GN=TJAP1 PE=1 SV=1	TJAP1	3.17	3.86	3.44	2.65	2.2	1.17	0.02	1.98	1.17	0.02	1	2.19	1.96858	4.66	0.00058	0.0012	-0.53
Q15843	NEDD8 OS=Homo sapiens GN=NEDD8 PE=1 SV=1	NEDD8	5.66	5.56	5.58	5.92	5.89	3.38	3.02	4.07	3.79	3.48	1	2.18	4.63465	9.95	4.2e-07	7e-06	6.91
O60506	Heterogeneous nuclear ribonucleoprotein Q OS=Homo sapiens GN=SYNCRIP PE=1 SV=2	SYNCRIP	9.81	9.88	10.95	10.66	10.42	8.05	7.83	8.58	8.54	7.82	10	2.18	9.25319	8.18	3.4e-06	2.5e-05	4.78
Q7Z7H5	Transmembrane emp24 domain-containing protein 4 OS=Homo sapiens GN=TMED4 PE=1 SV=1	TMED4	10.39	9.77	9.4	9.71	9	7.55	7.46	7.78	7.8	6.79	3	2.18	8.56433	7.9	4.8e-06	3.2e-05	4.42
P31689	DnaJ homolog subfamily A member 1 OS=Homo sapiens GN=DNAJA1 PE=1 SV=2	DNAJA1	9.84	9.67	10.49	11.01	9.88	7.93	7.58	8.54	8.15	7.78	7	2.18	9.08631	7.74	5.9e-06	3.6e-05	4.21
Q13547	Histone deacetylase 1 OS=Homo sapiens GN=HDAC1 PE=1 SV=1	HDAC1	5.61	6.3	6.16	7.74	5.77	3.1	4.26	4.56	4.14	4.61	2	2.18	5.22284	5.34	0.00019	0.00048	0.63
Q96N11	Uncharacterized protein C7orf26 OS=Homo sapiens GN=C7orf26 PE=2 SV=1	C7orf26	2.82	3.61	3.34	4.74	1.88	1.17	0.02	1.13	1.45	1.71	1	2.18	2.18528	4.22	0.0012	0.0022	-1.31
Q6P1J9	Parafibromin OS=Homo sapiens GN=CDC73 PE=1 SV=1	CDC73	4.37	4.82	4.34	5.4	3.79	2.25	2.66	1.89	2.48	2.58	2	2.17	3.45973	6.94	1.7e-05	7.5e-05	3.12
Q9Y295	Developmentally-regulated GTP-binding protein 1 OS=Homo sapiens GN=DRG1 PE=1 SV=1	DRG1	4.63	4.56	4.88	4.4	4.69	3.12	2.21	3.3	1.8	1.89	1	2.17	3.54677	6.68	2.4e-05	9.6e-05	2.75
P50570	Dynamin-2 OS=Homo sapiens GN=DNM2 PE=1 SV=2	DNM2	7.69	7.21	7.7	6.49	8.71	5.43	4.98	5.85	5	5.67	4	2.17	6.47263	6.06	6.2e-05	0.0002	1.78
Q14145	Kelch-like ECH-associated protein 1 OS=Homo sapiens GN=KEAP1 PE=1 SV=2	KEAP1	9.35	9.59	10.48	11.76	9.52	7.98	7.84	7.89	7.85	8.29	14	2.17	9.05633	5.4	0.00017	0.00044	0.73
O95140	Mitofusin-2 OS=Homo sapiens GN=MFN2 PE=1 SV=3	MFN2	3.39	4.21	5.37	3.02	4.24	1.45	1.15	2.99	1.64	2.16	1	2.17	2.96057	4.56	0.00068	0.0014	-0.7
Q6ZSZ5	Rho guanine nucleotide exchange factor 18 OS=Homo sapiens GN=ARHGEF18 PE=1 SV=3	ARHGEF18	3.08	3.62	4.72	2.59	4.44	1.29	0.02	3.54	0.01	2.72	1	2.17	2.60308	3.06	0.01	0.014	-3.42
O75643	U5 small nuclear ribonucleoprotein 200 kDa helicase OS=Homo sapiens GN=SNRNP200 PE=1 SV=2	SNRNP200	9.94	11.06	10.77	10.53	10.72	8.43	8.54	8.49	8.31	8.44	25	2.16	9.5236	10.21	3.2e-07	6.4e-06	7.19
Q10469	Alpha-1,6-mannosyl-glycoprotein 2-beta-N-acetylglucosaminyltransferase OS=Homo sapiens GN=MGAT2 PE=1 SV=1	MGAT2	4.82	5.16	5.14	4.55	5.3	2.69	3.15	3.46	2.09	2.77	1	2.16	3.91274	7.73	5.8e-06	3.6e-05	4.22
P17844	Probable ATP-dependent RNA helicase DDX5 OS=Homo sapiens GN=DDX5 PE=1 SV=1	DDX5	11.95	10.65	12.09	12.15	11.19	9.58	9.35	9.45	9.32	9.54	16	2.16	10.5269	7.38	9.5e-06	5.1e-05	3.72
Q9UPU5	Ubiquitin carboxyl-terminal hydrolase 24 OS=Homo sapiens GN=USP24 PE=1 SV=3	USP24	4.4	4.32	4.08	3.85	3.88	1.92	1.97	2.91	1.5	1.45	1	2.16	3.02688	6.89	1.8e-05	7.9e-05	3.06
Q12965	Unconventional myosin-Ie OS=Homo sapiens GN=MYO1E PE=1 SV=2	MYO1E	6.38	5.73	5.52	4.12	5.22	3.87	3.41	3.92	1.88	3.08	1	2.16	4.31344	4.69	0.00055	0.0011	-0.48
Q7Z417	Nuclear fragile X mental retardation-interacting protein 2 OS=Homo sapiens GN=NUFIP2 PE=1 SV=1	NUFIP2	3.2	3.48	3.53	3.17	2.07	1.92	0.02	1.18	1.5	0.02	1	2.16	2.00916	4.66	0.00058	0.0012	-0.53
Q9H6S3	Epidermal growth factor receptor kinase substrate 8-like protein 2 OS=Homo sapiens GN=EPS8L2 PE=1 SV=2	EPS8L2	4.09	3.34	1.48	3.13	1.93	1.77	0.02	0.01	1.34	0.02	1	2.16	1.71269	3.77	0.0027	0.0044	-2.11
P62318	Small nuclear ribonucleoprotein Sm D3 OS=Homo sapiens GN=SNRPD3 PE=1 SV=1	SNRPD3	9.57	9.85	9.79	9.87	9.91	7.37	7.77	7.72	7.73	7.61	2	2.15	8.71808	13.89	1.1e-08	1.6e-06	10.56
Q7L576	Cytoplasmic FMR1-interacting protein 1 OS=Homo sapiens GN=CYFIP1 PE=1 SV=1	CYFIP1	6.65	6.92	6.48	6.55	6.62	4.33	4.72	4.38	4.94	4.08	3	2.15	5.5683	10.97	1.5e-07	4.2e-06	7.97
Q9NWZ8	Gem-associated protein 8 OS=Homo sapiens GN=GEMIN8 PE=1 SV=1	GEMIN8	4.98	4.88	6.04	5.54	5.47	2.98	3.02	3.69	3.23	3.2	1	2.15	4.3031	8.41	2.5e-06	2.1e-05	5.1
P28331	NADH-ubiquinone oxidoreductase 75 kDa subunit, mitochondrial OS=Homo sapiens GN=NDUFS1 PE=1 SV=3	NDUFS1	8.22	8.75	8.63	9.72	8.48	6.68	6.7	6.28	6.85	6.54	9	2.15	7.6849	8.27	3e-06	2.4e-05	4.9
Q8IXQ6	Poly [ADP-ribose] polymerase 9 OS=Homo sapiens GN=PARP9 PE=1 SV=2	PARP9	6.51	7.98	7.79	7.93	7.62	5.05	5.58	5.32	5.73	5.4	2	2.15	6.49249	7.74	5.9e-06	3.6e-05	4.21
Q9H269	Vacuolar protein sorting-associated protein 16 homolog OS=Homo sapiens GN=VPS16 PE=1 SV=2	VPS16	5.41	6.26	6.08	5.5	5.21	3.09	3.48	4.37	3.73	3.06	2	2.15	4.61905	7.16	1.3e-05	6.3e-05	3.41
Q13042	Cell division cycle protein 16 homolog OS=Homo sapiens GN=CDC16 PE=1 SV=2	CDC16	4.53	4.5	5.1	6.11	4.05	2.69	2.13	2.66	2.92	3.11	1	2.15	3.78142	5.87	8.1e-05	0.00024	1.5
Q9BXS5	AP-1 complex subunit mu-1 OS=Homo sapiens GN=AP1M1 PE=1 SV=3	AP1M1	8.74	8.87	9.58	9.33	9.22	7.14	7.25	6.88	6.82	6.96	5	2.14	8.07975	11.04	1.4e-07	4e-06	8.04
Q96AE4	Far upstream element-binding protein 1 OS=Homo sapiens GN=FUBP1 PE=1 SV=3	FUBP1	10.56	9.84	10.64	10.88	10.79	8.25	8.27	8.56	8.37	8.54	11	2.14	9.47035	9.96	4.2e-07	7e-06	6.91
Q9Y5X1	Sorting nexin-9 OS=Homo sapiens GN=SNX9 PE=1 SV=1	SNX9	8.37	8.22	8.09	7.04	7.54	5.54	5.88	6.2	5.47	5.48	3	2.14	6.78274	7.92	4.7e-06	3.1e-05	4.45
A0AV96	RNA-binding protein 47 OS=Homo sapiens GN=RBM47 PE=1 SV=2	RBM47	7.88	7.69	8.33	9.28	7.97	5.9	6.02	6.29	6.21	6.03	7	2.14	7.16061	7.82	5.3e-06	3.4e-05	4.32
O75934	Pre-mRNA-splicing factor SPF27 OS=Homo sapiens GN=BCAS2 PE=1 SV=1	BCAS2	4.32	5.1	5.51	5.55	5.44	3.05	3.86	3.03	3	2.26	2	2.14	4.11266	6.57	2.9e-05	0.00011	2.56
P55081	Microfibrillar-associated protein 1 OS=Homo sapiens GN=MFAP1 PE=1 SV=2	MFAP1	5.33	6.11	6.18	5.86	5.51	3.86	3.38	3.55	3.64	3.91	1	2.13	4.73355	9.86	4.6e-07	7.4e-06	6.81
P41208	Centrin-2 OS=Homo sapiens GN=CETN2 PE=1 SV=1	CETN2	7.42	7.7	7.93	8.86	8.32	5.77	5.68	6.41	5.97	5.75	3	2.13	6.98087	7.94	4.5e-06	3.1e-05	4.47
P07954	Fumarate hydratase, mitochondrial OS=Homo sapiens GN=FH PE=1 SV=3	FH	5.04	5.44	5.46	6.68	5.08	3.22	3.55	3.13	4.08	3.04	1	2.13	4.47325	6.47	3.3e-05	0.00012	2.42
Q9BQ61	Uncharacterized protein C19orf43 OS=Homo sapiens GN=C19orf43 PE=1 SV=1	C19orf43	3.22	3.3	3.21	1.83	1.38	2.22	0.02	0.01	0.01	0.02	1	2.13	1.52233	3.75	0.0029	0.0045	-2.16
P38646	Stress-70 protein, mitochondrial OS=Homo sapiens GN=HSPA9 PE=1 SV=2	HSPA9	10.59	10.09	10.59	11.34	10.06	8.34	8.37	8.32	8.64	8.4	15	2.12	9.47444	8.7	1.7e-06	1.7e-05	5.45
Q92797	Symplekin OS=Homo sapiens GN=SYMPK PE=1 SV=2	SYMPK	4.11	4.07	3.77	4.05	3.71	1.55	1.97	2.77	1.17	1.66	1	2.12	2.88268	6.72	2.3e-05	9.1e-05	2.81
O60504	Vinexin OS=Homo sapiens GN=SORBS3 PE=1 SV=2	SORBS3	6.37	7.65	7.2	5.98	6.92	4.38	5.09	5.25	4.46	4.37	2	2.12	5.76575	6.6	2.8e-05	0.00011	2.6
Q92922	SWI/SNF complex subunit SMARCC1 OS=Homo sapiens GN=SMARCC1 PE=1 SV=3	SMARCC1	4.95	4.77	4.2	6.44	4.57	2.8	2.96	2.99	2.65	2.92	1	2.12	3.92348	5.84	8.6e-05	0.00025	1.44
P52434	DNA-directed RNA polymerases I, II, and III subunit RPABC3 OS=Homo sapiens GN=POLR2H PE=1 SV=4	POLR2H	3.65	3.26	2.44	3.64	3.19	0.98	1.3	1.34	0.01	1.93	1	2.12	2.17309	5.29	0.0002	0.0005	0.56
Q8NEY8	Periphilin-1 OS=Homo sapiens GN=PPHLN1 PE=1 SV=2	PPHLN1	6.94	6.61	6.66	7.19	7.09	4.7	4.62	5.06	4.71	4.86	2	2.11	5.84446	11.85	6.3e-08	3.3e-06	8.82
Q8N684	Cleavage and polyadenylation specificity factor subunit 7 OS=Homo sapiens GN=CPSF7 PE=1 SV=1	CPSF7	8.91	8.12	8.12	8.41	8.74	6.48	6.39	6.18	6.3	6.41	6	2.11	7.40542	11.12	1.3e-07	4e-06	8.11
Q12906	Interleukin enhancer-binding factor 3 OS=Homo sapiens GN=ILF3 PE=1 SV=3	ILF3	11.28	12.14	11.71	11.76	11.79	9.74	9.66	9.4	9.57	9.78	18	2.11	10.6831	10.37	2.7e-07	6e-06	7.35
Q9P2R7	Succinate--CoA ligase [ADP-forming] subunit beta, mitochondrial OS=Homo sapiens GN=SUCLA2 PE=1 SV=3	SUCLA2	6.35	5.84	6.17	6.86	6.18	4.12	4.02	4.39	4.26	4.06	2	2.11	5.22729	10.36	2.7e-07	6e-06	7.35
Q8N3C0	Activating signal cointegrator 1 complex subunit 3 OS=Homo sapiens GN=ASCC3 PE=1 SV=3	ASCC3	5.98	6.75	6.98	6.45	6.01	4.4	4.23	4.92	4.44	3.62	2	2.11	5.37647	7.68	6.4e-06	3.8e-05	4.13
O14734	Acyl-coenzyme A thioesterase 8 OS=Homo sapiens GN=ACOT8 PE=1 SV=1	ACOT8	3.15	2.99	3.73	3.14	3.41	1.05	1.3	1.89	0.01	1.61	1	2.11	2.22721	5.61	0.00012	0.00034	1.08
Q99542	Matrix metalloproteinase-19 OS=Homo sapiens GN=MMP19 PE=1 SV=1	MMP19	5.23	4.63	2.65	2.57	3.39	2.93	1.83	0.01	1.45	1.71	1	2.11	2.63944	3.37	0.0057	0.0084	-2.86
O43294	Transforming growth factor beta-1-induced transcript 1 protein OS=Homo sapiens GN=TGFB1I1 PE=1 SV=2	TGFB1I1	5.18	5.06	4.25	4.34	4.55	3.38	1.31	2.62	3.44	2.12	2	2.1	3.62431	5.16	0.00025	0.00059	0.32
Q96GQ5	RUS1 family protein C16orf58 OS=Homo sapiens GN=C16orf58 PE=1 SV=2	C16orf58	5.64	5.72	4.09	5.69	4.56	3.42	3.87	1.75	4.12	2.05	1	2.1	4.09082	4.08	0.0016	0.0027	-1.56
P38919	Eukaryotic initiation factor 4A-III OS=Homo sapiens GN=EIF4A3 PE=1 SV=4	EIF4A3	10.47	10.69	10.77	10.63	10.24	8.39	8.33	8.67	8.75	8.21	10	2.09	9.51552	11.42	9.5e-08	3.6e-06	8.41
Q92504	Zinc transporter SLC39A7 OS=Homo sapiens GN=SLC39A7 PE=1 SV=2	SLC39A7	6.48	6.13	6.96	6.81	6.29	4.01	4.77	4.88	4.48	4.09	2	2.09	5.48887	8.8	1.6e-06	1.6e-05	5.57
P05161	Ubiquitin-like protein ISG15 OS=Homo sapiens GN=ISG15 PE=1 SV=5	ISG15	5.96	7.49	6.66	7.37	6.51	4.29	4.88	4.55	5.09	4.72	1	2.09	5.75109	7.14	1.3e-05	6.4e-05	3.39
O15258	Protein RER1 OS=Homo sapiens GN=RER1 PE=1 SV=1	RER1	6.49	6.14	6.94	7.26	4.09	3.81	3.99	4.78	5.12	2.75	1	2.09	5.13729	3.55	0.0041	0.0062	-2.52
P48047	ATP synthase subunit O, mitochondrial OS=Homo sapiens GN=ATP5O PE=1 SV=1	ATP5O	7.31	7.42	7.73	7.84	7.63	5.24	5.3	5.89	5.8	5.29	3	2.08	6.54487	10.7	1.9e-07	5e-06	7.7
P11940	Polyadenylate-binding protein 1 OS=Homo sapiens GN=PABPC1 PE=1 SV=2	PABPC1	7.73	8.5	8.58	8.65	7.88	5.96	6.03	6.37	6.48	6.1	2	2.08	7.22735	9.43	7.5e-07	9.7e-06	6.32
Q9H7B2	Ribosome production factor 2 homolog OS=Homo sapiens GN=RPF2 PE=1 SV=2	RPF2	5.17	5.57	5.99	5.55	5.48	3.26	3.43	4.09	3.36	3.2	2	2.08	4.50945	9.11	1.1e-06	1.3e-05	5.96
P07858	Cathepsin B OS=Homo sapiens GN=CTSB PE=1 SV=3	CTSB	8.68	7.94	7.26	7.34	8.18	6.14	5.88	5.41	5.64	5.91	2	2.08	6.83876	7.57	7.3e-06	4.2e-05	3.99
Q14011	Cold-inducible RNA-binding protein OS=Homo sapiens GN=CIRBP PE=1 SV=1	CIRBP	6.99	5.85	6.86	8.13	7.13	5.04	4.66	4.66	5.23	4.99	3	2.08	5.95479	6.08	5.9e-05	0.00019	1.82
Q16576	Histone-binding protein RBBP7 OS=Homo sapiens GN=RBBP7 PE=1 SV=1	RBBP7	6.24	7.54	7.32	9	7.1	4.9	5.62	5.39	5.47	5.45	2	2.08	6.40239	5.1	0.00028	0.00064	0.23
Q96B96	Promethin OS=Homo sapiens GN=TMEM159 PE=1 SV=2	TMEM159	7.21	7.18	6.97	9.87	6.83	5.95	5.59	5.25	5.53	5.34	2	2.08	6.57075	4.17	0.0013	0.0024	-1.39
Q96SM3	Probable carboxypeptidase X1 OS=Homo sapiens GN=CPXM1 PE=2 SV=2	CPXM1	3.06	4.3	2.92	2.67	3.99	2.67	2.28	0.01	0.01	1.56	1	2.08	2.34848	3.58	0.0039	0.0059	-2.47
P09661	U2 small nuclear ribonucleoprotein A' OS=Homo sapiens GN=SNRPA1 PE=1 SV=2	SNRPA1	5.71	6.38	5.11	5.84	5.62	3.95	3.65	2.81	3.95	3.97	1	2.07	4.69846	7.15	1.3e-05	6.3e-05	3.4
P10588	Nuclear receptor subfamily 2 group F member 6 OS=Homo sapiens GN=NR2F6 PE=1 SV=2	NR2F6	6.62	6.37	6.08	8.18	6.66	4.42	4.6	4.8	4.85	4.89	2	2.07	5.74669	6.13	5.5e-05	0.00018	1.9
Q9Y3B3	Transmembrane emp24 domain-containing protein 7 OS=Homo sapiens GN=TMED7 PE=1 SV=2	TMED7	7.41	7.22	5.27	7.39	6.23	4.9	5.14	3.4	5.37	4.39	1	2.07	5.67203	4.38	0.00093	0.0017	-1.01
P36542	ATP synthase subunit gamma, mitochondrial OS=Homo sapiens GN=ATP5C1 PE=1 SV=1	ATP5C1	8.69	8.43	8.8	8.74	8.46	6.59	6.24	6.82	6.58	6.6	2	2.06	7.59528	12.6	3.2e-08	2.5e-06	9.48
P42345	Serine/threonine-protein kinase mTOR OS=Homo sapiens GN=MTOR PE=1 SV=1	MTOR	5.76	5.96	6.19	5.28	5.39	3.67	3.59	4.75	3.87	2.42	3	2.06	4.6859	5.59	0.00013	0.00035	1.04
P15374	Ubiquitin carboxyl-terminal hydrolase isozyme L3 OS=Homo sapiens GN=UCHL3 PE=1 SV=1	UCHL3	3.79	3.08	3.57	4.13	3.15	0.01	1.56	1.52	2.85	1.51	1	2.06	2.51693	4.42	0.00086	0.0016	-0.94
P13647	Keratin, type II cytoskeletal 5 OS=Homo sapiens GN=KRT5 PE=1 SV=3	KRT5	12.42	14.38	12.97	12.4	15.2	11.25	11.2	11.17	11.92	11.51	24	2.06	12.4411	4.02	0.0017	0.003	-1.66
Q14257	Reticulocalbin-2 OS=Homo sapiens GN=RCN2 PE=1 SV=1	RCN2	9.12	9.34	9.89	13.66	9.07	8.87	7.91	7.88	7.79	8.3	13	2.06	9.18332	2.75	0.018	0.023	-3.99
P83111	Serine beta-lactamase-like protein LACTB, mitochondrial OS=Homo sapiens GN=LACTB PE=1 SV=2	LACTB	5.68	6.44	6.63	6.04	5.82	4.15	4.11	4.1	4.1	3.9	2	2.05	5.09666	9.84	4.7e-07	7.4e-06	6.78
Q96MU7	YTH domain-containing protein 1 OS=Homo sapiens GN=YTHDC1 PE=1 SV=3	YTHDC1	6.63	6.02	6.23	6.49	7.06	4.63	4.27	4.43	4.28	4.56	2	2.05	5.45993	9.78	5e-07	7.6e-06	6.72
Q13523	Serine/threonine-protein kinase PRP4 homolog OS=Homo sapiens GN=PRPF4B PE=1 SV=3	PRPF4B	5.06	5.79	5.45	5.25	5.68	3.55	2.63	3.34	3.86	3.6	1	2.05	4.42085	7.98	4.2e-06	3e-05	4.55
Q9NVP1	ATP-dependent RNA helicase DDX18 OS=Homo sapiens GN=DDX18 PE=1 SV=2	DDX18	5.83	6.38	6.96	7	6.69	4.25	4.14	5.18	4.48	4.53	3	2.05	5.54401	7.62	6.9e-06	4.1e-05	4.05
P57088	Transmembrane protein 33 OS=Homo sapiens GN=TMEM33 PE=1 SV=2	TMEM33	3.91	3.76	2.87	3.52	2.94	0.98	2.05	1.68	0.01	2.05	1	2.05	2.37617	4.71	0.00053	0.0011	-0.43
Q09472	Histone acetyltransferase p300 OS=Homo sapiens GN=EP300 PE=1 SV=2	EP300	5.38	5.96	6.4	7.96	5.53	4.06	3.58	4.74	4.15	4.46	2	2.05	5.22287	4.68	0.00056	0.0011	-0.5
Q8NDZ2	SUMO-interacting motif-containing protein 1 OS=Homo sapiens GN=SIMC1 PE=1 SV=3	SIMC1	1.39	1.78	2.85	5.12	1.77	2.63	0.02	0.01	0.01	0.02	1	2.05	1.5604	2.69	0.02	0.026	-4.1
Q12904	Aminoacyl tRNA synthase complex-interacting multifunctional protein 1 OS=Homo sapiens GN=AIMP1 PE=1 SV=2	AIMP1	6.15	6.71	6.21	6.11	6.46	4.04	4.47	4.21	4.71	4.03	1	2.04	5.30974	10.19	3.3e-07	6.5e-06	7.17
Q9BSD7	Cancer-related nucleoside-triphosphatase OS=Homo sapiens GN=NTPCR PE=1 SV=1	NTPCR	6.56	8.05	6.65	7.17	7.01	4.85	5.78	4.82	4.94	4.87	2	2.04	6.0694	6.84	2e-05	8.4e-05	2.96
Q09028	Histone-binding protein RBBP4 OS=Homo sapiens GN=RBBP4 PE=1 SV=3	RBBP4	6.28	6.94	6.91	8.41	6.63	5.07	4.57	5.15	4.84	5.34	1	2.04	6.01372	5.88	8.1e-05	0.00024	1.51
Q6PJT7	Zinc finger CCCH domain-containing protein 14 OS=Homo sapiens GN=ZC3H14 PE=1 SV=1	ZC3H14	4.27	4.55	4.22	5.67	4.03	2.46	3	1.82	3.01	2.22	1	2.04	3.52633	5.71	0.0001	0.0003	1.24
P32322	Pyrroline-5-carboxylate reductase 1, mitochondrial OS=Homo sapiens GN=PYCR1 PE=1 SV=2	PYCR1	9.63	8.79	9.66	10.67	8.23	7.38	6.94	7.75	7.36	7.33	5	2.04	8.37409	5.33	0.00019	0.00048	0.62
O15061	Synemin OS=Homo sapiens GN=SYNM PE=1 SV=2	SYNM	9.16	11.76	9.99	9.28	12.84	8.69	8.3	8.5	8.33	9	24	2.04	9.5852	3.26	0.0069	0.01	-3.05
Q9NZB2	Constitutive coactivator of PPAR-gamma-like protein 1 OS=Homo sapiens GN=FAM120A PE=1 SV=2	FAM120A	8.7	10.11	9.42	9.47	9.6	7.3	7.37	7.92	7.47	7.11	9	2.03	8.44651	7.98	4.3e-06	3e-05	4.53
P18085	ADP-ribosylation factor 4 OS=Homo sapiens GN=ARF4 PE=1 SV=3	ARF4	8.99	8.12	7.92	9.05	7.78	6.32	6.22	6.19	6.76	6.22	4	2.03	7.35696	7.47	8.4e-06	4.7e-05	3.84
Q9BQG0	Myb-binding protein 1A OS=Homo sapiens GN=MYBBP1A PE=1 SV=2	MYBBP1A	4.69	5.42	4.85	5.91	5.09	2.97	3.7	2.99	2.73	3.46	1	2.03	4.18094	7.19	1.2e-05	6e-05	3.48
Q9Y6R9	Coiled-coil domain-containing protein 61 OS=Homo sapiens GN=CCDC61 PE=1 SV=3	CCDC61	6.54	6.65	5.85	7.1	7.94	4.76	4.82	4.51	4.83	5	2	2.03	5.80033	6.3	4.3e-05	0.00015	2.16
O43598	2'-deoxynucleoside 5'-phosphate N-hydrolase 1 OS=Homo sapiens GN=DNPH1 PE=1 SV=1	DNPH1	3.82	3.59	3.81	2.76	3.65	1.88	1.78	1.68	0.01	2.16	1	2.03	2.51555	4.82	0.00044	0.00094	-0.25
Q5GLZ8	Probable E3 ubiquitin-protein ligase HERC4 OS=Homo sapiens GN=HERC4 PE=1 SV=1	HERC4	3.93	4.5	4.19	5.4	3.61	1.35	2.06	3.37	2.87	1.85	2	2.03	3.31408	4.63	0.0006	0.0012	-0.57
Q9Y5Q9	General transcription factor 3C polypeptide 3 OS=Homo sapiens GN=GTF3C3 PE=1 SV=1	GTF3C3	3.22	4.27	4.52	6.69	3.8	2.61	1.3	3.19	3.06	2.19	1	2.03	3.48382	3.43	0.0051	0.0076	-2.75
P48735	Isocitrate dehydrogenase [NADP], mitochondrial OS=Homo sapiens GN=IDH2 PE=1 SV=2	IDH2	10.3	10.45	10.43	10.87	10.12	8.37	8.46	8.36	8.41	8.45	11	2.02	9.42033	11.55	8.4e-08	3.6e-06	8.53
Q16698	2,4-dienoyl-CoA reductase, mitochondrial OS=Homo sapiens GN=DECR1 PE=1 SV=1	DECR1	8.53	8.77	8.81	9.49	9.04	6.74	6.77	6.87	7.03	7.15	7	2.02	7.92146	10.21	3.2e-07	6.4e-06	7.19
Q12931	Heat shock protein 75 kDa, mitochondrial OS=Homo sapiens GN=TRAP1 PE=1 SV=3	TRAP1	6.71	7.17	7.16	7.8	7.24	4.87	4.8	5.3	5.22	5.79	3	2.02	6.20425	8.26	3e-06	2.4e-05	4.9
Q12907	Vesicular integral-membrane protein VIP36 OS=Homo sapiens GN=LMAN2 PE=1 SV=1	LMAN2	8.28	8.25	8.26	8.94	7.52	5.96	6.14	6.86	6.22	5.98	3	2.02	7.24196	7.65	6.6e-06	4e-05	4.09
Q969X5	Endoplasmic reticulum-Golgi intermediate compartment protein 1 OS=Homo sapiens GN=ERGIC1 PE=1 SV=1	ERGIC1	10.89	9.76	9.78	10.96	9.63	8.54	7.83	8.45	8.18	7.9	6	2.02	9.1926	6.67	2.5e-05	9.9e-05	2.71
O14503	Class E basic helix-loop-helix protein 40 OS=Homo sapiens GN=BHLHE40 PE=1 SV=1	BHLHE40	4.8	5.17	5.09	7.24	5.1	3.04	3.68	3.63	3.01	3.95	1	2.02	4.47162	4.74	0.0005	0.001	-0.38
Q9BVJ6	U3 small nucleolar RNA-associated protein 14 homolog A OS=Homo sapiens GN=UTP14A PE=1 SV=1	UTP14A	3.15	1.58	2.79	3.06	1.98	1.11	0.02	0.01	0.01	1.33	1	2.02	1.50479	4.43	0.00085	0.0016	-0.92
P17676	CCAAT/enhancer-binding protein beta OS=Homo sapiens GN=CEBPB PE=1 SV=2	CEBPB	5.37	6.19	5.96	8.6	5.8	4.74	3.81	4.67	4	4.58	2	2.02	5.37163	3.94	0.002	0.0034	-1.82
P50336	Protoporphyrinogen oxidase OS=Homo sapiens GN=PPOX PE=1 SV=1	PPOX	3.7	3.87	3.43	5.21	3.81	2.22	2.01	2.7	2.98	0.02	1	2.02	2.99347	3.73	0.003	0.0047	-2.19
Q7Z2T5	TRMT1-like protein OS=Homo sapiens GN=TRMT1L PE=1 SV=2	TRMT1L	2.19	3.58	2.01	4.91	2.36	0.57	1.78	1.18	1.4	0.02	1	2.02	1.99962	3.48	0.0046	0.007	-2.65
Q93008	Probable ubiquitin carboxyl-terminal hydrolase FAF-X OS=Homo sapiens GN=USP9X PE=1 SV=3	USP9X	6.49	6.68	6.6	6.2	6.17	4.31	4.62	4.73	3.98	4.45	2	2.01	5.42396	10.29	2.9e-07	6.1e-06	7.27
Q13435	Splicing factor 3B subunit 2 OS=Homo sapiens GN=SF3B2 PE=1 SV=2	SF3B2	8.6	10.01	9.38	9.34	9.24	7.19	7.32	7.38	7.38	7.24	9	2.01	8.30789	8.79	1.6e-06	1.6e-05	5.56
P11142	Heat shock cognate 71 kDa protein OS=Homo sapiens GN=HSPA8 PE=1 SV=1	HSPA8	11.71	12.24	12.25	13.85	11.74	10.22	10.27	10.6	10.45	10.19	14	2.01	11.3504	5.46	0.00015	0.00041	0.83
Q9HCU5	Prolactin regulatory element-binding protein OS=Homo sapiens GN=PREB PE=1 SV=2	PREB	3.97	4.52	5.15	4.29	3.56	1.64	1.37	3.15	3.05	2.26	1	2.01	3.29419	4.81	0.00045	0.00095	-0.26
Q14683	Structural maintenance of chromosomes protein 1A OS=Homo sapiens GN=SMC1A PE=1 SV=2	SMC1A	4.29	4.18	4.24	6.13	4.84	1.41	2.91	2.86	3.05	3.41	2	2.01	3.73118	4.45	0.00083	0.0016	-0.89
P62942	Peptidyl-prolyl cis-trans isomerase FKBP1A OS=Homo sapiens GN=FKBP1A PE=1 SV=2	FKBP1A	3.11	2.51	2.75	3.08	1.38	0.01	1.3	1.43	0.01	0.02	1	2.01	1.56064	4.28	0.0011	0.002	-1.19
P15559	NAD(P)H dehydrogenase [quinone] 1 OS=Homo sapiens GN=NQO1 PE=1 SV=1	NQO1	8.14	5.99	6.68	5.55	6.06	5.49	3.88	5.02	3.57	4.45	2	2.01	5.48417	4.08	0.0016	0.0027	-1.56
Q07157	Tight junction protein ZO-1 OS=Homo sapiens GN=TJP1 PE=1 SV=3	TJP1	6.54	6.55	6.14	6.4	6.24	4.3	4.41	4.1	4.38	4.66	3	2	5.37348	11.65	7.6e-08	3.4e-06	8.63
P26599	Polypyrimidine tract-binding protein 1 OS=Homo sapiens GN=PTBP1 PE=1 SV=1	PTBP1	10.99	10.47	11.19	11.83	11.14	9.12	9.15	9.07	9.21	9.06	10	2	10.1233	8.5	2.2e-06	2e-05	5.22
Q92673	Sortilin-related receptor OS=Homo sapiens GN=SORL1 PE=1 SV=2	SORL1	7.93	8.13	7.66	8.64	7.61	6.06	6.13	5.26	6.44	6.1	5	2	6.99481	7.72	6e-06	3.7e-05	4.18
O43660	Pleiotropic regulator 1 OS=Homo sapiens GN=PLRG1 PE=1 SV=1	PLRG1	5.03	6.23	6.32	6.49	5.98	4.1	4.16	4.21	3.83	3.72	1	2	5.00854	7.45	8.6e-06	4.8e-05	3.82
Q9BXL7	Caspase recruitment domain-containing protein 11 OS=Homo sapiens GN=CARD11 PE=1 SV=3	CARD11	5.78	6.58	7.85	7.47	6	4.4	4.74	5.13	4.83	4.57	2	2	5.73412	5.36	0.00018	0.00047	0.66
P62263	40S ribosomal protein S14 OS=Homo sapiens GN=RPS14 PE=1 SV=3	RPS14	9.24	9.5	9.2	9.56	9.04	7.39	7.72	7.02	7.38	7.07	4	1.99	8.31143	10.75	1.8e-07	4.8e-06	7.75
Q96QG7	Myotubularin-related protein 9 OS=Homo sapiens GN=MTMR9 PE=1 SV=1	MTMR9	3.74	4.35	3.8	3.76	4.11	1.88	2.21	1.6	2.15	1.97	1	1.99	2.95784	7.98	4.2e-06	3e-05	4.55
O00291	Huntingtin-interacting protein 1 OS=Homo sapiens GN=HIP1 PE=1 SV=5	HIP1	6.02	6.18	5.46	5.67	5.66	4.49	3.4	4.03	3.75	3.36	1	1.99	4.80154	7.94	4.4e-06	3e-05	4.5
P54819	Adenylate kinase 2, mitochondrial OS=Homo sapiens GN=AK2 PE=1 SV=2	AK2	7.19	7.61	7.94	8.9	8.04	5.47	5.87	6.21	6.03	6.14	2	1.99	6.94116	6.88	1.9e-05	8.1e-05	3.02
Q16798	NADP-dependent malic enzyme, mitochondrial OS=Homo sapiens GN=ME3 PE=2 SV=2	ME3	8.5	7.44	8.4	8.54	6.87	6.08	5.67	6.72	5.96	5.37	3	1.99	6.95625	5.53	0.00014	0.00038	0.94
Q8TD06	Anterior gradient protein 3 OS=Homo sapiens GN=AGR3 PE=1 SV=1	AGR3	7.95	6.6	5.89	8.86	6.35	5.37	5.11	4.71	5.18	5.34	2	1.99	6.13742	4.1	0.0015	0.0027	-1.53
Q6P996	Pyridoxal-dependent decarboxylase domain-containing protein 1 OS=Homo sapiens GN=PDXDC1 PE=1 SV=2	PDXDC1	6.62	6.32	6.32	8.31	6.11	3.8	4.69	4.54	6.29	4.43	2	1.99	5.74343	4.01	0.0018	0.003	-1.68
Q9HBE1	POZ-, AT hook-, and zinc finger-containing protein 1 OS=Homo sapiens GN=PATZ1 PE=1 SV=1	PATZ1	1.97	1.29	2.98	4.46	1.71	1.11	0.02	1.29	0.01	0.02	1	1.99	1.48522	3.34	0.0061	0.0089	-2.92
P25815	Protein S100-P OS=Homo sapiens GN=S100P PE=1 SV=2	S100P	9	5.31	3.62	4.72	3.93	6.21	3.02	1.29	3.4	2.7	2	1.99	4.32116	1.9	0.082	0.096	-5.44
Q71UM5	40S ribosomal protein S27-like OS=Homo sapiens GN=RPS27L PE=1 SV=3	RPS27L	6.7	6.83	7.02	6.87	7.06	4.52	5.05	5.25	4.73	5.02	1	1.98	5.90517	10.91	1.6e-07	4.3e-06	7.91
Q15366	Poly(rC)-binding protein 2 OS=Homo sapiens GN=PCBP2 PE=1 SV=1	PCBP2	6.78	6.13	6.73	6.75	6.1	4.5	4.33	4.97	4.55	4.26	2	1.98	5.51079	9.18	9.8e-07	1.2e-05	6.04
P49750	YLP motif-containing protein 1 OS=Homo sapiens GN=YLPM1 PE=1 SV=3	YLPM1	10.61	10.65	10.96	10.6	11.26	8.71	9	8.61	8.54	9.35	18	1.98	9.82892	8.99	1.2e-06	1.4e-05	5.82
Q01081	Splicing factor U2AF 35 kDa subunit OS=Homo sapiens GN=U2AF1 PE=1 SV=3	U2AF1	7	7.19	7.68	8.07	7.24	5.27	5.27	5.77	5.55	5.44	3	1.98	6.44827	8.84	1.5e-06	1.5e-05	5.63
P55265	Double-stranded RNA-specific adenosine deaminase OS=Homo sapiens GN=ADAR PE=1 SV=4	ADAR	11.12	12.85	11.79	11.91	11.86	9.88	9.87	9.62	9.68	10.59	23	1.98	10.9179	6.3	4.3e-05	0.00015	2.15
P08574	Cytochrome c1, heme protein, mitochondrial OS=Homo sapiens GN=CYC1 PE=1 SV=3	CYC1	4.17	4.54	4.38	3.99	4.62	2.63	1.3	2.79	2.89	2.22	1	1.98	3.35369	6.15	5.2e-05	0.00017	1.95
Q2TAY7	WD40 repeat-containing protein SMU1 OS=Homo sapiens GN=SMU1 PE=1 SV=2	SMU1	8.62	9.86	9.54	9.31	9.35	6.8	8.5	7.36	6.9	7.21	6	1.98	8.34597	6.01	6.6e-05	0.00021	1.72
Q13619	Cullin-4A OS=Homo sapiens GN=CUL4A PE=1 SV=3	CUL4A	4.48	3.6	4.67	5.39	4.09	1.55	2.06	3.23	3.16	2.35	2	1.98	3.45799	4.84	0.00043	0.00092	-0.22
O00629	Importin subunit alpha-3 OS=Homo sapiens GN=KPNA4 PE=1 SV=1	KPNA4	4.22	5.27	5.45	5.22	4.28	3.07	2.39	4.94	1.45	2.7	2	1.98	3.89963	3.6	0.0037	0.0057	-2.43
P17661	Desmin OS=Homo sapiens GN=DES PE=1 SV=3	DES	10.19	12.74	12.37	10	14.79	10.12	9.59	10.09	9.93	10.49	26	1.98	11.0312	2.6	0.023	0.03	-4.25
Q15067	Peroxisomal acyl-coenzyme A oxidase 1 OS=Homo sapiens GN=ACOX1 PE=1 SV=3	ACOX1	8.86	8.85	9.62	10.1	9.01	7.36	7.33	6.99	7.28	7.64	8	1.97	8.30382	7.69	6.2e-06	3.8e-05	4.15
Q5EBL8	PDZ domain-containing protein 11 OS=Homo sapiens GN=PDZD11 PE=1 SV=2	PDZD11	3.94	4.1	3.64	4.29	4.86	2.58	2.13	1.92	2.02	2.32	1	1.97	3.18115	7.06	1.4e-05	6.7e-05	3.31
P40926	Malate dehydrogenase, mitochondrial OS=Homo sapiens GN=MDH2 PE=1 SV=3	MDH2	9.15	9.23	10.03	10.66	9.44	7.77	7.36	7.94	8.07	7.51	7	1.97	8.71506	6.78	2.2e-05	8.9e-05	2.87
Q6UUV7	CREB-regulated transcription coactivator 3 OS=Homo sapiens GN=CRTC3 PE=1 SV=2	CRTC3	3.49	4.14	4.2	4.98	4.24	3.42	0.98	2.5	2.71	1.61	1	1.97	3.22648	4.38	0.00093	0.0017	-1.02
P14136	Glial fibrillary acidic protein OS=Homo sapiens GN=GFAP PE=1 SV=1	GFAP	3.7	7.98	5.13	4.38	5.41	3.38	3.6	3.05	3.17	3.54	1	1.97	4.33328	3.15	0.0086	0.012	-3.27
Q13506	NGFI-A-binding protein 1 OS=Homo sapiens GN=NAB1 PE=1 SV=2	NAB1	1.45	2.03	3.09	6.14	2.66	0.38	0.02	1.47	1.95	1.71	1	1.97	2.09013	2.51	0.028	0.035	-4.41
O75923	Dysferlin OS=Homo sapiens GN=DYSF PE=1 SV=1	DYSF	8.5	8.33	9.05	8.98	8.67	6.66	6.47	7.17	6.72	6.75	11	1.96	7.72993	9.97	4.1e-07	7e-06	6.93
Q9Y2X3	Nucleolar protein 58 OS=Homo sapiens GN=NOP58 PE=1 SV=1	NOP58	8.56	9.4	9.42	9.41	9.31	6.89	7.18	7.64	7.24	7.35	6	1.96	8.24171	9.15	1e-06	1.2e-05	6
Q9H3N1	Thioredoxin-related transmembrane protein 1 OS=Homo sapiens GN=TMX1 PE=1 SV=1	TMX1	5.87	5.06	5.49	5.6	4.89	3.43	3.13	3.69	3.54	3.3	1	1.96	4.3983	8.61	1.9e-06	1.8e-05	5.35
Q15599	Na(+)/H(+) exchange regulatory cofactor NHE-RF2 OS=Homo sapiens GN=SLC9A3R2 PE=1 SV=2	SLC9A3R2	7.49	7.47	6.56	7.44	6.84	5.18	5.36	5.19	5.59	4.68	1	1.96	6.17951	8.06	3.8e-06	2.8e-05	4.65
Q02818	Nucleobindin-1 OS=Homo sapiens GN=NUCB1 PE=1 SV=4	NUCB1	6.87	6.97	6.24	6.82	6.13	4.02	4.3	5.11	4.86	4.94	3	1.96	5.62706	7.5	8.1e-06	4.5e-05	3.88
P0DI82	Trafficking protein particle complex subunit 2B OS=Homo sapiens GN=TRAPPC2B PE=1 SV=1	TRAPPC2B	5.86	5.25	5.47	5.45	3.77	3.51	3.31	3.64	3.78	1.76	1	1.96	4.17915	4.31	0.0011	0.0019	-1.14
P07199	Major centromere autoantigen B OS=Homo sapiens GN=CENPB PE=1 SV=2	CENPB	1.56	1.99	2.87	4.12	1.46	0.83	0.02	1.34	0.01	0.02	1	1.96	1.42127	3.56	0.004	0.0061	-2.51
P26196	Probable ATP-dependent RNA helicase DDX6 OS=Homo sapiens GN=DDX6 PE=1 SV=2	DDX6	6.68	6.92	7.22	6.51	6.51	5.12	4.85	5.23	4.75	4.15	1	1.95	5.79413	8.3	2.8e-06	2.3e-05	4.95
Q8IY67	Ribonucleoprotein PTB-binding 1 OS=Homo sapiens GN=RAVER1 PE=1 SV=1	RAVER1	3.88	4.7	4.31	5.03	4.28	1.89	2.18	2.27	3.03	3.11	2	1.95	3.46808	6.09	5.8e-05	0.00019	1.85
O75340	Programmed cell death protein 6 OS=Homo sapiens GN=PDCD6 PE=1 SV=1	PDCD6	10.14	8.63	8.72	9.04	8.09	7.35	6.88	6.86	7.14	6.63	5	1.95	7.94808	5.99	6.8e-05	0.00021	1.69
Q5JPI3	Uncharacterized protein C3orf38 OS=Homo sapiens GN=C3orf38 PE=1 SV=1	C3orf38	3.79	4.11	5.32	5.2	4.27	2.56	3.2	2.94	2.09	2.16	1	1.95	3.56212	5.42	0.00017	0.00043	0.76
Q9Y4K1	Beta/gamma crystallin domain-containing protein 1 OS=Homo sapiens GN=CRYBG1 PE=1 SV=3	CRYBG1	8.31	8.34	9.62	7.44	8.61	6.8	6.12	7.4	5.98	6.26	3	1.95	7.48955	5.09	0.00028	0.00065	0.21
Q8WYA6	Beta-catenin-like protein 1 OS=Homo sapiens GN=CTNNBL1 PE=1 SV=1	CTNNBL1	3.9	3.34	4.9	5.09	1.31	0.75	1.3	3.21	1.99	1.56	1	1.95	2.73408	2.81	0.016	0.021	-3.88
Q15365	Poly(rC)-binding protein 1 OS=Homo sapiens GN=PCBP1 PE=1 SV=2	PCBP1	8.43	8.74	8.53	8.86	8.23	6.53	6.73	6.68	6.6	6.55	3	1.94	7.5864	11.95	5.7e-08	3.3e-06	8.91
Q00325	Phosphate carrier protein, mitochondrial OS=Homo sapiens GN=SLC25A3 PE=1 SV=2	SLC25A3	8.71	8.67	8.85	8.41	8.35	6.6	6.41	7.03	6.6	6.66	4	1.94	7.62941	11.2	1.2e-07	3.8e-06	8.2
P06576	ATP synthase subunit beta, mitochondrial OS=Homo sapiens GN=ATP5B PE=1 SV=3	ATP5B	9.7	9.36	9.51	9.8	9.18	7.56	7.28	7.92	7.92	7.18	8	1.94	8.54212	9.39	7.8e-07	1e-05	6.28
O00267	Transcription elongation factor SPT5 OS=Homo sapiens GN=SUPT5H PE=1 SV=1	SUPT5H	5.78	6.01	6.03	6.64	5.65	4.27	4.22	4.24	3.9	3.76	2	1.94	5.0494	8.94	1.3e-06	1.4e-05	5.75
P34897	Serine hydroxymethyltransferase, mitochondrial OS=Homo sapiens GN=SHMT2 PE=1 SV=3	SHMT2	6.48	6.37	7.58	7.12	6.08	4.64	4.67	5.1	4.53	4.99	3	1.94	5.75642	6.97	1.6e-05	7.4e-05	3.15
Q9NTJ5	Phosphatidylinositide phosphatase SAC1 OS=Homo sapiens GN=SACM1L PE=1 SV=2	SACM1L	5.04	5.52	4.71	5.69	5.95	3.02	3.87	2.82	3.83	3.67	2	1.94	4.41233	6.46	3.4e-05	0.00012	2.4
P80217	Interferon-induced 35 kDa protein OS=Homo sapiens GN=IFI35 PE=1 SV=5	IFI35	5.4	6.89	7.54	6.48	6.52	4.21	4.68	5.18	4.5	4.53	1	1.94	5.59308	5.65	0.00012	0.00032	1.13
O95571	Persulfide dioxygenase ETHE1, mitochondrial OS=Homo sapiens GN=ETHE1 PE=1 SV=2	ETHE1	7.02	5.4	5.53	7.11	5.52	4.48	4.08	4.26	4.05	4.03	2	1.94	5.14738	5.42	0.00016	0.00043	0.77
Q5M7Z0	RING finger and transmembrane domain-containing protein 1 OS=Homo sapiens GN=RNFT1 PE=2 SV=2	RNFT1	6.07	5.3	6.32	8.19	5.29	4.61	4.3	4.17	4.47	3.94	2	1.94	5.26709	4.13	0.0014	0.0025	-1.46
Q9Y3Y2	Chromatin target of PRMT1 protein OS=Homo sapiens GN=CHTOP PE=1 SV=2	CHTOP	8.22	8.36	8.3	8.33	7.88	6.65	6.13	6	6.52	6.15	3	1.93	7.25332	10.61	2.1e-07	5.1e-06	7.61
Q13151	Heterogeneous nuclear ribonucleoprotein A0 OS=Homo sapiens GN=HNRNPA0 PE=1 SV=1	HNRNPA0	10.59	9.7	10.78	11.13	11.03	8.92	8.69	8.54	8.68	8.74	6	1.93	9.68088	7.41	8.9e-06	4.9e-05	3.77
P78527	DNA-dependent protein kinase catalytic subunit OS=Homo sapiens GN=PRKDC PE=1 SV=3	PRKDC	11.78	11.91	12.48	13.07	11.88	10.03	10.37	10.65	10.1	10.34	63	1.93	11.2601	6.93	1.7e-05	7.6e-05	3.11
Q9BQ67	Glutamate-rich WD repeat-containing protein 1 OS=Homo sapiens GN=GRWD1 PE=1 SV=1	GRWD1	5.65	6.01	5.78	7.16	5.57	3.71	4.27	4.09	4.15	4.3	2	1.93	5.06861	6.62	2.7e-05	0.0001	2.64
Q96CN7	Isochorismatase domain-containing protein 1 OS=Homo sapiens GN=ISOC1 PE=1 SV=3	ISOC1	8	6.77	7.87	6.38	7.23	5.35	5.12	5.99	4.7	5.46	2	1.93	6.2871	5.71	0.00011	0.0003	1.23
O94804	Serine/threonine-protein kinase 10 OS=Homo sapiens GN=STK10 PE=1 SV=1	STK10	2.38	3.32	3.87	3.03	2.28	0.01	0.02	1.18	2.18	1.85	1	1.93	2.01373	3.76	0.0028	0.0044	-2.14
P42704	Leucine-rich PPR motif-containing protein, mitochondrial OS=Homo sapiens GN=LRPPRC PE=1 SV=3	LRPPRC	8.08	8.03	8.4	7.96	7.86	6.08	6.09	6.42	6	6.15	4	1.92	7.1062	11.82	6.5e-08	3.3e-06	8.78
P27105	Erythrocyte band 7 integral membrane protein OS=Homo sapiens GN=STOM PE=1 SV=3	STOM	9.3	8.96	9.06	8.53	8.82	7.29	6.77	7.26	6.9	6.85	4	1.92	7.97402	10.13	3.5e-07	6.5e-06	7.1
Q9H2U2	Inorganic pyrophosphatase 2, mitochondrial OS=Homo sapiens GN=PPA2 PE=1 SV=2	PPA2	6.82	7.12	6.92	8.01	6.57	5	5.19	5.15	5.41	5.1	2	1.92	6.12996	7.65	6.5e-06	3.9e-05	4.11
O00743	Serine/threonine-protein phosphatase 6 catalytic subunit OS=Homo sapiens GN=PPP6C PE=1 SV=1	PPP6C	7.56	7.1	7.31	8.32	6.96	6.15	5.52	5.62	5.21	5.17	2	1.92	6.49225	6.85	1.9e-05	8.3e-05	2.97
P30084	Enoyl-CoA hydratase, mitochondrial OS=Homo sapiens GN=ECHS1 PE=1 SV=4	ECHS1	5.73	4.62	5.63	6.17	5.17	3.54	3.09	4.23	3.89	2.94	1	1.92	4.50062	5.8	9.1e-05	0.00026	1.38
P0DMV9	Heat shock 70 kDa protein 1B OS=Homo sapiens GN=HSPA1B PE=1 SV=1	HSPA1B	12.56	11.4	12.43	13.41	12.19	10.59	10.01	11.01	10.16	10.58	17	1.92	11.4331	5.52	0.00014	0.00038	0.93
Q9P0J0	NADH dehydrogenase [ubiquinone] 1 alpha subcomplex subunit 13 OS=Homo sapiens GN=NDUFA13 PE=1 SV=3	NDUFA13	3.99	4.47	3.83	4.78	3.93	1.64	0.98	2.99	2.77	3.02	1	1.92	3.24008	4.58	0.00066	0.0013	-0.67
Q9Y282	Endoplasmic reticulum-Golgi intermediate compartment protein 3 OS=Homo sapiens GN=ERGIC3 PE=1 SV=1	ERGIC3	7.08	6.78	6.61	6.34	6.15	4.73	4.68	5.02	4.43	4.55	1	1.91	5.63776	9.14	1e-06	1.2e-05	5.99
Q9BT78	COP9 signalosome complex subunit 4 OS=Homo sapiens GN=COPS4 PE=1 SV=1	COPS4	5.83	5.86	5.92	6.33	5.71	3.61	4.42	4.19	4.16	3.7	2	1.91	4.97309	9.11	1.1e-06	1.3e-05	5.95
P49755	Transmembrane emp24 domain-containing protein 10 OS=Homo sapiens GN=TMED10 PE=1 SV=2	TMED10	10.64	10.07	9.65	10.15	9.34	8.11	8.05	8.13	8.31	7.7	9	1.91	9.01591	7.87	4.9e-06	3.2e-05	4.39
Q8IU81	Interferon regulatory factor 2-binding protein 1 OS=Homo sapiens GN=IRF2BP1 PE=1 SV=1	IRF2BP1	3.99	4.37	4.43	4.69	5.23	2.8	1.97	3.07	2.06	3.25	1	1.91	3.58456	5.79	9.1e-05	0.00026	1.38
Q8TAA9	Vang-like protein 1 OS=Homo sapiens GN=VANGL1 PE=1 SV=1	VANGL1	9.26	8.39	8.15	10.22	8.6	7.27	7.04	6.74	6.9	7.1	6	1.91	7.96608	5.6	0.00012	0.00034	1.06
Q9Y315	Deoxyribose-phosphate aldolase OS=Homo sapiens GN=DERA PE=1 SV=2	DERA	4.09	4.22	3.93	4.1	3.41	1.4	3.24	1.72	1.99	1.85	1	1.91	2.99387	5.41	0.00017	0.00043	0.75
O60885	Bromodomain-containing protein 4 OS=Homo sapiens GN=BRD4 PE=1 SV=2	BRD4	4.46	4.73	4.56	6.39	4.65	3.27	2.13	3.43	2.77	3.63	1	1.91	4.00385	4.69	0.00055	0.0011	-0.47
Q14738	Serine/threonine-protein phosphatase 2A 56 kDa regulatory subunit delta isoform OS=Homo sapiens GN=PPP2R5D PE=1 SV=1	PPP2R5D	2.38	1.82	2.94	3.59	1.59	0.01	0.02	1.38	1.34	0.02	1	1.91	1.50971	3.85	0.0024	0.0039	-1.97
Q9NZI7	Upstream-binding protein 1 OS=Homo sapiens GN=UBP1 PE=1 SV=1	UBP1	3.6	4.25	4.39	6.59	4.33	3.35	2.21	2.82	3.08	2.16	1	1.91	3.67815	3.84	0.0024	0.004	-2
P19388	DNA-directed RNA polymerases I, II, and III subunit RPABC1 OS=Homo sapiens GN=POLR2E PE=1 SV=4	POLR2E	3.2	3.19	3.89	4.18	3.53	1.4	0.02	2.75	2.83	1.45	1	1.91	2.64392	3.75	0.0028	0.0045	-2.15
Q14202	Zinc finger MYM-type protein 3 OS=Homo sapiens GN=ZMYM3 PE=1 SV=2	ZMYM3	1.85	2.03	2.56	6.7	2.12	2.41	1.43	1.82	0.01	0.02	1	1.91	2.09474	2.14	0.054	0.064	-5.05
Q16637	Survival motor neuron protein OS=Homo sapiens GN=SMN1 PE=1 SV=1	SMN1	5.69	5.36	6.35	6.11	6.01	3.79	4.28	4.19	3.71	4.05	1	1.9	4.95544	8.59	2e-06	1.8e-05	5.33
Q9UH99	SUN domain-containing protein 2 OS=Homo sapiens GN=SUN2 PE=1 SV=3	SUN2	5.67	6.23	6.11	5.56	5.77	4.36	3.37	4.22	4.1	3.79	2	1.9	4.91768	8.23	3e-06	2.4e-05	4.88
P11310	Medium-chain specific acyl-CoA dehydrogenase, mitochondrial OS=Homo sapiens GN=ACADM PE=1 SV=1	ACADM	6.19	6.56	6.68	7.49	6.46	5.04	4.32	4.8	4.99	4.71	4	1.9	5.72463	7.6	6.9e-06	4.1e-05	4.04
Q86SF2	N-acetylgalactosaminyltransferase 7 OS=Homo sapiens GN=GALNT7 PE=1 SV=1	GALNT7	5.23	5.09	4.74	6.2	5.23	3.34	2.98	3.09	4.03	3.56	1	1.9	4.34839	6.39	3.8e-05	0.00013	2.29
Q8NHP6	Motile sperm domain-containing protein 2 OS=Homo sapiens GN=MOSPD2 PE=1 SV=1	MOSPD2	6.55	6.28	7.83	7.66	7.03	5.11	5.33	4.87	4.93	5.62	2	1.9	6.12081	6.22	4.8e-05	0.00016	2.04
Q93084	Sarcoplasmic/endoplasmic reticulum calcium ATPase 3 OS=Homo sapiens GN=ATP2A3 PE=1 SV=2	ATP2A3	3.08	3.42	4.72	3.56	3.35	1.11	1.43	2.62	1.68	1.8	1	1.9	2.67756	4.94	0.00036	0.00078	-0.03
Q13185	Chromobox protein homolog 3 OS=Homo sapiens GN=CBX3 PE=1 SV=4	CBX3	5.42	6.15	6.44	7.67	5.83	3.91	4.46	5.26	4.34	4.07	1	1.9	5.35514	4.81	0.00045	0.00095	-0.26
Q9NW64	Pre-mRNA-splicing factor RBM22 OS=Homo sapiens GN=RBM22 PE=1 SV=1	RBM22	6.01	6.21	5.76	6.15	5.54	3.89	4.38	4.14	4.03	3.81	1	1.89	4.99274	9.73	5.4e-07	7.8e-06	6.66
Q13144	Translation initiation factor eIF-2B subunit epsilon OS=Homo sapiens GN=EIF2B5 PE=1 SV=3	EIF2B5	6.69	5.66	6.03	6.39	5.69	4	4.55	4.3	4.47	3.7	1	1.89	5.14715	7.47	8.2e-06	4.6e-05	3.86
Q9BVK6	Transmembrane emp24 domain-containing protein 9 OS=Homo sapiens GN=TMED9 PE=1 SV=2	TMED9	5.19	4.43	4.6	4.82	4.22	2.87	3	3.09	3.06	1.76	1	1.89	3.70402	6.18	5.1e-05	0.00017	1.98
Q96L93	Kinesin-like protein KIF16B OS=Homo sapiens GN=KIF16B PE=1 SV=2	KIF16B	4.68	4.57	5.76	4.39	3.7	1.81	2.66	4.59	2.69	1.89	2	1.89	3.67509	3.59	0.0038	0.0058	-2.45
Q96MM6	Heat shock 70 kDa protein 12B OS=Homo sapiens GN=HSPA12B PE=1 SV=2	HSPA12B	9.34	10.08	9.86	10	10.47	7.91	8.16	7.83	7.94	8.5	13	1.88	9.00821	8.3	2.8e-06	2.3e-05	4.96
P51153	Ras-related protein Rab-13 OS=Homo sapiens GN=RAB13 PE=1 SV=1	RAB13	7	6.69	5.88	7.13	6.34	4.64	4.6	4.7	5.15	4.57	2	1.88	5.66815	7.55	7.4e-06	4.3e-05	3.96
Q9NZJ7	Mitochondrial carrier homolog 1 OS=Homo sapiens GN=MTCH1 PE=1 SV=1	MTCH1	5	5.71	5.54	4.44	5.28	3.31	3.55	3.07	3.25	3.4	1	1.88	4.25626	7.4	8.9e-06	4.9e-05	3.78
O95573	Long-chain-fatty-acid--CoA ligase 3 OS=Homo sapiens GN=ACSL3 PE=1 SV=3	ACSL3	5.72	5.84	6.23	5.45	5.85	3.52	3.72	4.87	3.84	3.75	1	1.88	4.88074	7.08	1.4e-05	6.7e-05	3.31
P07900	Heat shock protein HSP 90-alpha OS=Homo sapiens GN=HSP90AA1 PE=1 SV=5	HSP90AA1	11.71	10.66	11.33	12.13	10.98	9.48	9.29	9.8	9.48	9.38	15	1.88	10.4235	6.87	1.9e-05	8.1e-05	3.02
P51659	Peroxisomal multifunctional enzyme type 2 OS=Homo sapiens GN=HSD17B4 PE=1 SV=3	HSD17B4	12.36	12.42	13.77	13.31	12.43	11.15	11.04	10.59	10.88	11.23	25	1.88	11.9191	6.03	6.4e-05	0.0002	1.74
Q14258	E3 ubiquitin/ISG15 ligase TRIM25 OS=Homo sapiens GN=TRIM25 PE=1 SV=2	TRIM25	6.61	7.4	7.8	8.04	7.24	5.22	5.43	6.3	5.94	4.82	3	1.88	6.47873	5.78	9.4e-05	0.00027	1.34
Q99426	Tubulin-folding cofactor B OS=Homo sapiens GN=TBCB PE=1 SV=2	TBCB	3.77	3.61	3.79	2.59	2.24	0.01	1.92	2.72	1.92	0.02	1	1.88	2.25797	3.25	0.0072	0.01	-3.09
Q9HCC0	Methylcrotonoyl-CoA carboxylase beta chain, mitochondrial OS=Homo sapiens GN=MCCC2 PE=1 SV=1	MCCC2	12.69	12	13.07	15.89	12.69	11.75	11.31	11.13	11.17	11.56	23	1.88	12.3265	3.16	0.0085	0.012	-3.25
O43809	Cleavage and polyadenylation specificity factor subunit 5 OS=Homo sapiens GN=NUDT21 PE=1 SV=1	NUDT21	10.05	9.72	9.64	9.56	10.11	7.96	7.78	8.08	7.91	8.03	8	1.87	8.8824	11.08	1.3e-07	4e-06	8.07
P00403	Cytochrome c oxidase subunit 2 OS=Homo sapiens GN=MT-CO2 PE=1 SV=1	MT-CO2	6.91	6.68	6.86	7.23	6.31	4.99	5.01	4.57	5.02	5.03	1	1.87	5.85911	9.43	7.4e-07	9.7e-06	6.32
P52948	Nuclear pore complex protein Nup98-Nup96 OS=Homo sapiens GN=NUP98 PE=1 SV=4	NUP98	7.89	7.66	7.88	7.81	8.08	6.2	5.55	6.43	5.63	6.17	3	1.87	6.92989	9.28	8.8e-07	1.1e-05	6.15
Q9NVH1	DnaJ homolog subfamily C member 11 OS=Homo sapiens GN=DNAJC11 PE=1 SV=2	DNAJC11	6.92	7.06	8.15	7.75	7.06	5.64	5.18	5.4	5.55	5.83	5	1.87	6.45344	7.31	1e-05	5.5e-05	3.62
Q8NBU5	ATPase family AAA domain-containing protein 1 OS=Homo sapiens GN=ATAD1 PE=1 SV=1	ATAD1	6.53	7.05	7.78	6.9	6.59	4.29	5.36	6.35	4.78	4.7	2	1.87	6.0327	5	0.00032	0.00073	0.07
P25705	ATP synthase subunit alpha, mitochondrial OS=Homo sapiens GN=ATP5A1 PE=1 SV=1	ATP5A1	11.04	11.08	11.27	11.22	10.95	9.06	9.17	9.45	9.47	9.1	15	1.86	10.1813	10.61	2.1e-07	5.1e-06	7.6
Q9UPQ7	E3 ubiquitin-protein ligase PDZRN3 OS=Homo sapiens GN=PDZRN3 PE=1 SV=2	PDZRN3	6.98	6.28	6.23	7.93	6.26	5.14	5.16	4.58	4.8	4.71	3	1.86	5.80824	5.84	8.5e-05	0.00025	1.45
Q14126	Desmoglein-2 OS=Homo sapiens GN=DSG2 PE=1 SV=2	DSG2	8.78	8.09	8.07	10.05	9.59	6.92	7.03	6.77	7.33	7.26	9	1.86	7.99003	5.13	0.00027	0.00062	0.27
Q00059	Transcription factor A, mitochondrial OS=Homo sapiens GN=TFAM PE=1 SV=1	TFAM	7.31	7.79	8.31	8.65	7.43	5.55	5.41	7.2	6.28	5.75	3	1.86	6.96677	5.08	0.00028	0.00066	0.2
P62857	40S ribosomal protein S28 OS=Homo sapiens GN=RPS28 PE=1 SV=1	RPS28	3.61	2.89	3.24	2.57	1.77	1.55	1.56	1.64	0.01	0.02	1	1.86	1.88587	3.83	0.0025	0.004	-2.01
P48634	Protein PRRC2A OS=Homo sapiens GN=PRRC2A PE=1 SV=3	PRRC2A	3.3	3.85	4.22	3.59	3.08	2.03	2.09	2.95	0.01	1.66	1	1.86	2.67892	3.83	0.0025	0.004	-2.01
O95049	Tight junction protein ZO-3 OS=Homo sapiens GN=TJP3 PE=1 SV=3	TJP3	3.08	3.2	1.9	3.99	3.27	0.01	0.02	1.07	2.09	2.96	1	1.86	2.15942	3.07	0.0099	0.014	-3.41
Q96DV4	39S ribosomal protein L38, mitochondrial OS=Homo sapiens GN=MRPL38 PE=1 SV=2	MRPL38	5.1	5.27	4.96	5.3	4.67	3.16	3.06	3.23	3.4	3.2	1	1.85	4.13489	9.49	6.9e-07	9.3e-06	6.4
P35221	Catenin alpha-1 OS=Homo sapiens GN=CTNNA1 PE=1 SV=1	CTNNA1	8.98	8.32	8.44	9.04	8.35	6.83	6.34	7.06	7.07	6.59	7	1.85	7.70099	8.5	2.2e-06	2e-05	5.21
Q9UPN4	Centrosomal protein of 131 kDa OS=Homo sapiens GN=CEP131 PE=1 SV=3	CEP131	8.17	7.75	8.67	8.72	8.65	6.59	6.24	6.88	6.2	6.82	6	1.85	7.4676	7.92	4.6e-06	3.1e-05	4.47
Q6P2E9	Enhancer of mRNA-decapping protein 4 OS=Homo sapiens GN=EDC4 PE=1 SV=1	EDC4	6.57	7.43	6.64	5.86	6.83	4.69	4.93	4.73	4.44	5.27	3	1.85	5.73831	6.76	2.2e-05	9e-05	2.85
P55060	Exportin-2 OS=Homo sapiens GN=CSE1L PE=1 SV=3	CSE1L	6.62	5.91	6.58	6.73	5.66	4.72	4.19	5.06	4.2	4.07	2	1.85	5.37476	6.76	2.2e-05	9e-05	2.85
Q92997	Segment polarity protein dishevelled homolog DVL-3 OS=Homo sapiens GN=DVL3 PE=1 SV=2	DVL3	6.71	6.54	6.78	7.55	7.07	5.14	4.94	4.39	4.44	6.48	1	1.85	6.00517	4.99	0.00033	0.00074	0.05
O14980	Exportin-1 OS=Homo sapiens GN=XPO1 PE=1 SV=1	XPO1	8.95	9.18	9.22	9.47	9.01	7.34	7.33	7.49	7.21	7.27	8	1.84	8.24663	11.76	6.8e-08	3.3e-06	8.73
P62314	Small nuclear ribonucleoprotein Sm D1 OS=Homo sapiens GN=SNRPD1 PE=1 SV=1	SNRPD1	8.63	8.94	9.09	9.11	9.19	7.31	7.11	6.95	7.24	7.15	4	1.84	8.07223	11.33	1e-07	3.7e-06	8.32
P54136	Arginine--tRNA ligase, cytoplasmic OS=Homo sapiens GN=RARS PE=1 SV=2	RARS	10.25	10.58	9.87	9.92	10.31	8.21	8.51	8.18	8.38	8.46	10	1.84	9.26622	9.92	4.3e-07	7.1e-06	6.88
Q9H3U1	Protein unc-45 homolog A OS=Homo sapiens GN=UNC45A PE=1 SV=1	UNC45A	6.58	6.39	6.87	6.47	6.32	4.29	4.57	5.18	4.73	4.65	3	1.84	5.60603	9.27	8.8e-07	1.1e-05	6.15
P42765	3-ketoacyl-CoA thiolase, mitochondrial OS=Homo sapiens GN=ACAA2 PE=1 SV=2	ACAA2	6.26	6.64	7.26	6.71	6.85	4.76	4.78	5.32	4.53	5.12	2	1.84	5.82193	8.25	3e-06	2.4e-05	4.9
Q8WWM7	Ataxin-2-like protein OS=Homo sapiens GN=ATXN2L PE=1 SV=2	ATXN2L	5.35	6.08	5.32	5.4	5.39	3.33	4.37	3.96	3.82	2.86	3	1.84	4.5879	6.4	3.7e-05	0.00013	2.31
Q99836	Myeloid differentiation primary response protein MyD88 OS=Homo sapiens GN=MYD88 PE=1 SV=1	MYD88	3.73	3.64	3.77	3.3	3.41	1.29	1.37	2.48	1.76	1.76	1	1.84	2.64907	6.26	4.4e-05	0.00015	2.12
Q9NQT4	Exosome complex component RRP46 OS=Homo sapiens GN=EXOSC5 PE=1 SV=1	EXOSC5	4.59	5.08	5.01	6.35	4.6	3.22	3.2	3.79	3.08	3.15	1	1.84	4.20842	5.6	0.00012	0.00034	1.07
Q9BZE4	Nucleolar GTP-binding protein 1 OS=Homo sapiens GN=GTPBP4 PE=1 SV=3	GTPBP4	3.18	3.61	3.08	2.88	3.71	1.35	1.07	1.34	1.17	2.35	1	1.84	2.37311	5.55	0.00013	0.00036	1
Q9H9Q4	Non-homologous end-joining factor 1 OS=Homo sapiens GN=NHEJ1 PE=1 SV=1	NHEJ1	1.93	3.27	3.2	2.76	2.32	1.23	1.78	0.01	1.23	0.02	1	1.84	1.77516	4.09	0.0015	0.0027	-1.53
Q9ULU4	Protein kinase C-binding protein 1 OS=Homo sapiens GN=ZMYND8 PE=1 SV=2	ZMYND8	1.97	3.89	3.92	5.83	3.76	1.29	1.56	3.05	2.02	2.26	1	1.84	2.95378	3.07	0.01	0.014	-3.42
P43686	26S proteasome regulatory subunit 6B OS=Homo sapiens GN=PSMC4 PE=1 SV=2	PSMC4	5.56	5.78	5.85	5.51	5.76	3.72	4.18	4.18	3.49	3.75	1	1.83	4.77928	9.5	6.9e-07	9.3e-06	6.41
Q99459	Cell division cycle 5-like protein OS=Homo sapiens GN=CDC5L PE=1 SV=2	CDC5L	7.14	8.51	8.04	7.91	7.72	5.99	5.75	6.29	6.13	6.03	5	1.83	6.95143	7.68	6.3e-06	3.8e-05	4.14
Q99798	Aconitate hydratase, mitochondrial OS=Homo sapiens GN=ACO2 PE=1 SV=2	ACO2	7.8	7.84	8.71	9.03	8.17	6.32	6.43	6.49	6.44	6.71	7	1.83	7.39349	7.51	7.9e-06	4.5e-05	3.9
A4UGR9	Xin actin-binding repeat-containing protein 2 OS=Homo sapiens GN=XIRP2 PE=1 SV=2	XIRP2	6.06	5.35	6.52	6.67	6.03	4.05	4.23	4.94	4.23	4.05	1	1.83	5.21406	6.71	2.4e-05	9.5e-05	2.77
O75694	Nuclear pore complex protein Nup155 OS=Homo sapiens GN=NUP155 PE=1 SV=1	NUP155	6.4	7.16	6.53	6.41	6.45	4.44	4.63	4.98	4.07	5.69	3	1.83	5.67611	6.3	4.3e-05	0.00015	2.16
P02545	Prelamin-A/C OS=Homo sapiens GN=LMNA PE=1 SV=1	LMNA	14.11	14.22	13.11	13.51	14.27	12.13	12.03	11.59	11.9	12.41	41	1.83	12.9262	6.24	4.6e-05	0.00016	2.08
Q9HD45	Transmembrane 9 superfamily member 3 OS=Homo sapiens GN=TM9SF3 PE=1 SV=2	TM9SF3	8.13	7.45	7.96	6.95	6.78	6.08	5.43	6.14	5.54	4.94	2	1.83	6.53954	5.79	9.3e-05	0.00027	1.36
Q15029	116 kDa U5 small nuclear ribonucleoprotein component OS=Homo sapiens GN=EFTUD2 PE=1 SV=1	EFTUD2	8.97	10.07	10	9.69	9.38	7.39	7.58	9.02	7.5	7.49	11	1.83	8.70885	5.49	0.00015	0.00039	0.87
P61604	10 kDa heat shock protein, mitochondrial OS=Homo sapiens GN=HSPE1 PE=1 SV=2	HSPE1	8.54	8.27	8.82	10.24	8.58	6.72	6.83	7.04	7.62	7.09	5	1.83	7.9737	5.39	0.00017	0.00045	0.71
Q8N6R0	Methyltransferase-like protein 13 OS=Homo sapiens GN=METTL13 PE=1 SV=1	METTL13	3.6	3.86	3.62	3.76	4.18	1.6	1.37	2.64	2.83	1.45	1	1.83	2.89036	5.28	0.0002	0.0005	0.55
P54886	Delta-1-pyrroline-5-carboxylate synthase OS=Homo sapiens GN=ALDH18A1 PE=1 SV=2	ALDH18A1	12.3	11.7	11.63	13.74	11.25	10.45	10.2	10.02	10.23	10.58	29	1.83	11.2095	4.52	0.00074	0.0014	-0.78
Q14980	Nuclear mitotic apparatus protein 1 OS=Homo sapiens GN=NUMA1 PE=1 SV=2	NUMA1	10.89	12.12	11.76	13.65	12.89	10.39	10.26	10.47	10.29	10.74	47	1.83	11.3451	4.26	0.0012	0.0021	-1.24
Q06787	Synaptic functional regulator FMR1 OS=Homo sapiens GN=FMR1 PE=1 SV=1	FMR1	1.93	4.3	3.63	3.12	3.17	1.55	0.02	2.77	1.29	1.39	1	1.83	2.31662	3.39	0.0055	0.0081	-2.81
Q6ZRV2	Protein FAM83H OS=Homo sapiens GN=FAM83H PE=1 SV=3	FAM83H	6.93	7.34	6.98	6.86	7.03	5.09	5.68	5.05	5.04	5.17	2	1.82	6.11518	9.93	4.3e-07	7.1e-06	6.88
Q01780	Exosome component 10 OS=Homo sapiens GN=EXOSC10 PE=1 SV=2	EXOSC10	5.84	5.63	5.52	6.16	5.42	3.81	4.05	3.95	3.87	3.78	1	1.82	4.80218	9.81	4.9e-07	7.5e-06	6.75
Q13200	26S proteasome non-ATPase regulatory subunit 2 OS=Homo sapiens GN=PSMD2 PE=1 SV=3	PSMD2	9.08	8.34	8.68	9.16	8.37	6.9	6.91	7.15	6.85	6.71	4	1.82	7.81418	9.07	1.1e-06	1.3e-05	5.91
P62495	Eukaryotic peptide chain release factor subunit 1 OS=Homo sapiens GN=ETF1 PE=1 SV=3	ETF1	4.63	3.85	3.76	4.25	3.54	2.74	1.78	1.95	2.67	1.8	1	1.82	3.09639	5.82	8.6e-05	0.00025	1.43
Q96CG8	Collagen triple helix repeat-containing protein 1 OS=Homo sapiens GN=CTHRC1 PE=1 SV=1	CTHRC1	6.74	8.16	9.24	6.42	7.88	5.94	6.01	6	5.49	5.89	2	1.82	6.7766	4.09	0.0016	0.0027	-1.54
O60784	Target of Myb protein 1 OS=Homo sapiens GN=TOM1 PE=1 SV=2	TOM1	1.97	3.41	3.35	3.17	3.81	1.77	1.3	0.01	1.59	1.97	1	1.82	2.23581	3.99	0.0019	0.0031	-1.72
P35749	Myosin-11 OS=Homo sapiens GN=MYH11 PE=1 SV=3	MYH11	11.02	12.93	12.37	10.24	12.56	9.9	10.28	10.05	9.49	10.26	38	1.82	10.9107	3.91	0.0021	0.0035	-1.86
Q15293	Reticulocalbin-1 OS=Homo sapiens GN=RCN1 PE=1 SV=1	RCN1	8.32	8.87	9.9	12.44	9.25	7.97	7.78	8.16	7.78	8	8	1.82	8.84612	2.98	0.012	0.016	-3.58
Q9UKG9	Peroxisomal carnitine O-octanoyltransferase OS=Homo sapiens GN=CROT PE=1 SV=2	CROT	6.31	6.23	6.9	7.32	6.27	4.99	4.6	4.58	4.97	4.84	3	1.81	5.70148	7.67	6.3e-06	3.8e-05	4.13
Q969G3	SWI/SNF-related matrix-associated actin-dependent regulator of chromatin subfamily E member 1 OS=Homo sapiens GN=SMARCE1 PE=1 SV=2	SMARCE1	6.93	6.85	6.7	8.07	6.88	5.68	4.94	5.54	4.69	5.53	3	1.81	6.18204	6.16	5.3e-05	0.00018	1.94
P61019	Ras-related protein Rab-2A OS=Homo sapiens GN=RAB2A PE=1 SV=1	RAB2A	8.84	7.82	7.44	8.54	7.6	6.55	5.83	5.89	7	5.91	2	1.81	7.14146	5.62	0.00012	0.00034	1.09
Q86X55	Histone-arginine methyltransferase CARM1 OS=Homo sapiens GN=CARM1 PE=1 SV=3	CARM1	4.32	4.75	3.86	3.76	3.51	2.63	3.06	1.86	1.76	1.85	1	1.81	3.13615	5.22	0.00022	0.00054	0.44
P61020	Ras-related protein Rab-5B OS=Homo sapiens GN=RAB5B PE=1 SV=1	RAB5B	3.99	3.82	4.28	4.1	3.46	1.4	1.61	3.23	2.12	2.26	1	1.81	3.02688	5.13	0.00026	0.00061	0.28
O43852	Calumenin OS=Homo sapiens GN=CALU PE=1 SV=2	CALU	8.81	9.05	9.95	12.74	9.19	8.46	7.88	8.34	7.83	8.18	8	1.81	9.04222	2.92	0.013	0.018	-3.68
Q9Y2G9	Protein strawberry notch homolog 2 OS=Homo sapiens GN=SBNO2 PE=2 SV=3	SBNO2	5.5	6.2	5.87	6.32	5.48	3.84	4.03	4.05	4.11	4.36	1	1.8	4.97585	8.44	2.4e-06	2.1e-05	5.14
Q9UJZ1	Stomatin-like protein 2, mitochondrial OS=Homo sapiens GN=STOML2 PE=1 SV=1	STOML2	5.57	6.22	5.82	5.05	5.66	3.94	3.94	4	3.16	4.25	1	1.8	4.76162	6.88	1.8e-05	8e-05	3.03
P61758	Prefoldin subunit 3 OS=Homo sapiens GN=VBP1 PE=1 SV=3	VBP1	7.12	7.09	7.38	6.53	6.69	5.08	5.54	5.8	5.05	4.37	1	1.8	6.0652	6.54	3e-05	0.00011	2.51
O15254	Peroxisomal acyl-coenzyme A oxidase 3 OS=Homo sapiens GN=ACOX3 PE=1 SV=2	ACOX3	9.25	9.54	10.81	9.83	8.93	7.92	7.83	7.73	7.81	8.05	11	1.8	8.76852	6.01	6.6e-05	0.00021	1.71
Q8NBQ5	Estradiol 17-beta-dehydrogenase 11 OS=Homo sapiens GN=HSD17B11 PE=1 SV=3	HSD17B11	6.73	6.34	6.79	5.25	6.47	4.59	4.51	5.22	4.06	4.21	1	1.8	5.41563	5.71	0.0001	0.0003	1.24
O95479	GDH/6PGL endoplasmic bifunctional protein OS=Homo sapiens GN=H6PD PE=1 SV=2	H6PD	4.37	4.28	4.83	4.14	4.04	1.81	1.87	3.72	3.05	2.22	1	1.8	3.43225	4.79	0.00046	0.00098	-0.3
P0CG08	Golgi pH regulator B OS=Homo sapiens GN=GPR89B PE=1 SV=1	GPR89B	4.05	4.52	3.37	4.23	3.91	1.11	1.72	3.09	2.85	2.32	1	1.8	3.11681	4.55	0.00069	0.0014	-0.72
P20592	Interferon-induced GTP-binding protein Mx2 OS=Homo sapiens GN=MX2 PE=1 SV=1	MX2	7.7	9.4	9.33	7.49	8.6	6.08	6.64	7.44	6.36	7	6	1.8	7.60457	4.46	0.00082	0.0016	-0.89
O43143	Pre-mRNA-splicing factor ATP-dependent RNA helicase DHX15 OS=Homo sapiens GN=DHX15 PE=1 SV=2	DHX15	10.32	10.71	10.63	10.69	10.31	8.78	8.68	8.93	8.53	8.81	15	1.79	9.64034	10.41	2.6e-07	5.9e-06	7.39
Q8IXT5	RNA-binding protein 12B OS=Homo sapiens GN=RBM12B PE=1 SV=2	RBM12B	8.2	8.08	8.16	8.53	8.8	6.66	6.47	6.33	6.65	6.73	8	1.79	7.46071	9.83	4.8e-07	7.4e-06	6.77
P13073	Cytochrome c oxidase subunit 4 isoform 1, mitochondrial OS=Homo sapiens GN=COX4I1 PE=1 SV=1	COX4I1	8.4	8.72	9.17	8.48	8.48	6.38	6.49	7.16	6.82	7.41	2	1.79	7.75006	7.59	7e-06	4.1e-05	4.02
Q9HDC9	Adipocyte plasma membrane-associated protein OS=Homo sapiens GN=APMAP PE=1 SV=2	APMAP	9.01	8.46	8.35	8.45	7.76	6.93	6.6	6.93	6.54	6.09	6	1.79	7.51084	7.3	1e-05	5.5e-05	3.62
Q9BVL2	Nucleoporin p58/p45 OS=Homo sapiens GN=NUP58 PE=1 SV=1	NUP58	4.33	5.14	5.27	4.59	4.49	3.27	3.28	2.97	3.01	2.35	1	1.79	3.87047	6.64	2.5e-05	9.9e-05	2.7
Q9UJ83	2-hydroxyacyl-CoA lyase 1 OS=Homo sapiens GN=HACL1 PE=1 SV=2	HACL1	5.41	6.05	6.82	5.03	5.62	4.11	4.23	4.21	3.6	3.84	2	1.79	4.89076	5.81	9e-05	0.00026	1.39
Q15149	Plectin OS=Homo sapiens GN=PLEC PE=1 SV=3	PLEC	14.45	15.53	14.29	13.79	14.7	12.73	12.64	12.86	12.66	12.91	188	1.79	13.6564	5.63	0.00012	0.00033	1.12
Q9Y2L5	Trafficking protein particle complex subunit 8 OS=Homo sapiens GN=TRAPPC8 PE=1 SV=2	TRAPPC8	5.23	5.75	5.91	5.57	5.06	3.39	3.3	4.45	4.45	3	1	1.79	4.61077	5.56	0.00013	0.00036	1
P11274	Breakpoint cluster region protein OS=Homo sapiens GN=BCR PE=1 SV=2	BCR	5.63	5.25	6.06	5.12	6.89	4.04	4.11	4.52	3.43	3.89	2	1.79	4.89394	5.36	0.00018	0.00047	0.66
P02730	Band 3 anion transport protein OS=Homo sapiens GN=SLC4A1 PE=1 SV=3	SLC4A1	6.54	7.1	6.71	6.27	7.92	4.5	5.03	4.31	5.46	6.28	3	1.79	6.01266	4.49	0.00078	0.0015	-0.83
Q9NTI5	Sister chromatid cohesion protein PDS5 homolog B OS=Homo sapiens GN=PDS5B PE=1 SV=1	PDS5B	4.4	4.37	4.9	6.37	4.51	1.68	3.26	4.02	3.36	3.28	1	1.79	4.01653	3.77	0.0028	0.0044	-2.13
Q8TE77	Protein phosphatase Slingshot homolog 3 OS=Homo sapiens GN=SSH3 PE=1 SV=2	SSH3	3.57	3.45	3.27	5.56	4.14	2.56	2.28	1.18	1.95	3.08	1	1.79	3.10481	3.75	0.0028	0.0045	-2.16
Q9Y2R0	Cytochrome c oxidase assembly factor 3 homolog, mitochondrial OS=Homo sapiens GN=COA3 PE=1 SV=1	COA3	2.01	2.94	2.71	3.03	1.65	0.01	0.02	1.64	1.72	0.02	1	1.79	1.57539	3.64	0.0035	0.0054	-2.36
O75531	Barrier-to-autointegration factor OS=Homo sapiens GN=BANF1 PE=1 SV=1	BANF1	3.45	2.78	3.06	4.25	2.99	2.89	0.02	1.01	1.54	2.08	1	1.79	2.40754	3.51	0.0044	0.0067	-2.6
Q9UBQ5	Eukaryotic translation initiation factor 3 subunit K OS=Homo sapiens GN=EIF3K PE=1 SV=1	EIF3K	3.99	3.95	4.36	3.26	3.37	2.98	2.28	2.84	1.84	0.02	1	1.79	2.88995	3.46	0.0048	0.0072	-2.68
P42229	Signal transducer and activator of transcription 5A OS=Homo sapiens GN=STAT5A PE=1 SV=1	STAT5A	3.71	4.71	4.5	7	4.04	3.4	2.25	2.95	3.1	3.31	1	1.79	3.89677	3.35	0.0059	0.0087	-2.9
P54619	5'-AMP-activated protein kinase subunit gamma-1 OS=Homo sapiens GN=PRKAG1 PE=1 SV=1	PRKAG1	7.23	7.28	7.21	7.16	7.01	5.46	5.47	5.61	5.36	5.1	1	1.78	6.28976	11.22	1.2e-07	3.8e-06	8.21
P20700	Lamin-B1 OS=Homo sapiens GN=LMNB1 PE=1 SV=2	LMNB1	10.8	11.36	11.05	10.85	10.95	9.1	9.26	9.28	9.16	9.31	22	1.78	10.1113	10.14	3.4e-07	6.5e-06	7.11
Q9Y305	Acyl-coenzyme A thioesterase 9, mitochondrial OS=Homo sapiens GN=ACOT9 PE=1 SV=2	ACOT9	8.01	7.72	7.9	7.46	7.67	6.3	5.79	6.11	5.68	5.97	4	1.78	6.86123	9.97	4.1e-07	7e-06	6.93
Q15154	Pericentriolar material 1 protein OS=Homo sapiens GN=PCM1 PE=1 SV=4	PCM1	9.24	9.4	9.46	10.08	9.45	7.62	7.8	7.95	7.65	7.68	14	1.78	8.63187	9.62	6e-07	8.4e-06	6.54
Q15393	Splicing factor 3B subunit 3 OS=Homo sapiens GN=SF3B3 PE=1 SV=4	SF3B3	9.76	10.59	10.38	10.23	10.11	8.25	8.46	8.77	8.28	8.41	15	1.78	9.32539	9.05	1.1e-06	1.3e-05	5.88
P28070	Proteasome subunit beta type-4 OS=Homo sapiens GN=PSMB4 PE=1 SV=4	PSMB4	8.7	9.24	9.27	8.47	9.25	6.78	7.59	7.48	6.56	7.63	3	1.78	8.09709	6.75	2.2e-05	9e-05	2.83
Q93052	Lipoma-preferred partner OS=Homo sapiens GN=LPP PE=1 SV=1	LPP	7.82	8.98	7.72	8.57	8.03	5.94	6.59	6.61	6.8	6.28	4	1.78	7.3333	6.66	2.5e-05	9.9e-05	2.7
P20618	Proteasome subunit beta type-1 OS=Homo sapiens GN=PSMB1 PE=1 SV=2	PSMB1	7.92	7.79	8.71	9.31	7.82	6.66	6.43	6.27	6.56	6.7	6	1.78	7.41724	6.17	5.2e-05	0.00017	1.96
P30048	Thioredoxin-dependent peroxide reductase, mitochondrial OS=Homo sapiens GN=PRDX3 PE=1 SV=3	PRDX3	9.68	10.3	10.77	11.69	10	8.22	8.49	8.82	9.38	8.61	6	1.78	9.59476	4.95	0.00035	0.00078	-0.02
P40763	Signal transducer and activator of transcription 3 OS=Homo sapiens GN=STAT3 PE=1 SV=2	STAT3	9.76	10.34	10.01	12.16	9.96	8.65	8.8	8.75	8.51	8.6	17	1.78	9.55387	4.57	0.00068	0.0013	-0.69
Q9Y5Q8	General transcription factor 3C polypeptide 5 OS=Homo sapiens GN=GTF3C5 PE=1 SV=2	GTF3C5	4.37	4.48	4.1	5.85	4.1	2.8	1.92	2.73	2.96	3.58	1	1.78	3.6902	4.56	0.00068	0.0014	-0.7
Q14444	Caprin-1 OS=Homo sapiens GN=CAPRIN1 PE=1 SV=2	CAPRIN1	4.17	4.97	4.41	4.31	4.6	1.11	3.15	3.28	2.89	3.13	1	1.78	3.60102	4.49	0.00077	0.0015	-0.83
P68400	Casein kinase II subunit alpha OS=Homo sapiens GN=CSNK2A1 PE=1 SV=1	CSNK2A1	5.13	5.58	5.36	5.01	7.21	4.36	3.82	3.17	3.69	4.36	1	1.78	4.77041	4.39	0.00092	0.0017	-1.01
O94855	Protein transport protein Sec24D OS=Homo sapiens GN=SEC24D PE=1 SV=2	SEC24D	7.34	6.37	6.51	7.2	4.86	5.1	4.55	4.53	5.16	4.07	3	1.78	5.56977	4.2	0.0013	0.0023	-1.34
Q8TDW5	Synaptotagmin-like protein 5 OS=Homo sapiens GN=SYTL5 PE=1 SV=1	SYTL5	5.31	5.08	4.18	4.9	4.79	3.84	1.61	2.77	4.07	3.08	1	1.78	3.96318	4.17	0.0013	0.0024	-1.4
P78316	Nucleolar protein 14 OS=Homo sapiens GN=NOP14 PE=1 SV=3	NOP14	5.34	5.99	7.24	5.62	5.65	3.53	4.1	5.78	3.54	4	1	1.78	5.0786	3.86	0.0023	0.0038	-1.96
O15379	Histone deacetylase 3 OS=Homo sapiens GN=HDAC3 PE=1 SV=2	HDAC3	3.22	3.23	2.77	4.17	2.16	1.29	1.83	1.6	0.01	1.93	1	1.78	2.22115	3.83	0.0025	0.004	-2
P31150	Rab GDP dissociation inhibitor alpha OS=Homo sapiens GN=GDI1 PE=1 SV=2	GDI1	3.73	2.97	3.08	1.93	2.4	0.01	1.92	1.72	0.01	1.56	1	1.78	1.93333	3.53	0.0043	0.0065	-2.57
O14920	Inhibitor of nuclear factor kappa-B kinase subunit beta OS=Homo sapiens GN=IKBKB PE=1 SV=1	IKBKB	7.06	7.64	7.35	6.87	7.32	5.3	5.45	5.68	5.41	5.55	3	1.77	6.36248	9.73	5.4e-07	7.8e-06	6.66
Q13283	Ras GTPase-activating protein-binding protein 1 OS=Homo sapiens GN=G3BP1 PE=1 SV=1	G3BP1	6.63	6.97	7.25	6.9	6.43	4.94	4.81	5.41	5.12	5.02	1	1.77	5.94681	8.93	1.3e-06	1.4e-05	5.75
P53680	AP-2 complex subunit sigma OS=Homo sapiens GN=AP2S1 PE=1 SV=2	AP2S1	6.84	7.59	6.87	6.49	6.8	5.19	4.98	5.23	4.91	5.41	2	1.77	6.03195	8.23	3.1e-06	2.4e-05	4.88
Q03252	Lamin-B2 OS=Homo sapiens GN=LMNB2 PE=1 SV=4	LMNB2	10.71	11.34	10.57	10.35	11.21	8.93	9.01	9.05	8.86	9.48	21	1.77	9.95059	7.59	6.9e-06	4.1e-05	4.04
O60306	Intron-binding protein aquarius OS=Homo sapiens GN=AQR PE=1 SV=4	AQR	4.89	5.43	5.27	5.81	4.59	3.38	3.45	3.79	2.98	3.55	2	1.77	4.31289	6.83	2e-05	8.3e-05	2.96
O95758	Polypyrimidine tract-binding protein 3 OS=Homo sapiens GN=PTBP3 PE=1 SV=2	PTBP3	6.81	7.51	7.19	7.69	7.08	5.54	6.63	5.63	4.75	4.86	2	1.77	6.36942	5.3	0.0002	0.0005	0.56
Q9UNF1	Melanoma-associated antigen D2 OS=Homo sapiens GN=MAGED2 PE=1 SV=2	MAGED2	6.46	5.48	6.41	5.27	6.09	3.92	3.67	5.24	3.91	4.12	1	1.77	5.05627	5.29	0.0002	0.0005	0.56
Q9H8W4	Pleckstrin homology domain-containing family F member 2 OS=Homo sapiens GN=PLEKHF2 PE=1 SV=1	PLEKHF2	4.57	3.53	3.3	3.44	3.39	2.72	1.72	1.43	1.72	1.8	1	1.77	2.76127	5.15	0.00025	0.00059	0.33
P05787	Keratin, type II cytoskeletal 8 OS=Homo sapiens GN=KRT8 PE=1 SV=7	KRT8	15.12	15.3	13.69	14.1	14.66	13.15	12.6	12.43	13.3	12.55	33	1.77	13.6898	4.97	0.00034	0.00076	0.01
Q99439	Calponin-2 OS=Homo sapiens GN=CNN2 PE=1 SV=4	CNN2	9.11	9.74	8.51	7.71	8.42	7.14	7.61	6.95	6.45	6.46	4	1.77	7.80882	4.95	0.00035	0.00078	-0.02
P18583	Protein SON OS=Homo sapiens GN=SON PE=1 SV=4	SON	2.58	3.61	4.16	4.92	5.35	1.46	1.16	2.91	3.01	3.24	2	1.77	3.23856	3.08	0.0097	0.013	-3.39
P30408	Transmembrane 4 L6 family member 1 OS=Homo sapiens GN=TM4SF1 PE=1 SV=1	TM4SF1	5.06	2.74	0.96	2.61	2.5	3.43	0.02	0.01	0.01	1.56	1	1.77	1.89124	2.16	0.052	0.062	-5.02
P49023	Paxillin OS=Homo sapiens GN=PXN PE=1 SV=3	PXN	6.54	6.76	6.68	6.34	6.8	4.91	4.83	5.18	4.71	4.7	1	1.76	5.74676	10.32	2.8e-07	6.1e-06	7.31
P11413	Glucose-6-phosphate 1-dehydrogenase OS=Homo sapiens GN=G6PD PE=1 SV=4	G6PD	8.71	8.36	9.03	8.35	8.03	6.89	6.43	6.85	6.57	6.93	9	1.76	7.61385	8.45	2.3e-06	2e-05	5.16
Q9NZ45	CDGSH iron-sulfur domain-containing protein 1 OS=Homo sapiens GN=CISD1 PE=1 SV=1	CISD1	5.98	7.26	6.14	5.36	7.09	4.43	4.33	5.1	4.38	4.8	1	1.76	5.48642	5.07	0.00029	0.00067	0.18
Q9UI30	Multifunctional methyltransferase subunit TRM112-like protein OS=Homo sapiens GN=TRMT112 PE=1 SV=1	TRMT112	5.26	5.45	5.16	6.95	5.32	3.91	4.14	3.17	4.24	3.89	2	1.76	4.74962	5.06	0.0003	0.00067	0.16
Q9UNE7	E3 ubiquitin-protein ligase CHIP OS=Homo sapiens GN=STUB1 PE=1 SV=2	STUB1	4.5	4.7	4.82	6.2	4.75	2.36	3.43	3.52	3.2	3.63	1	1.76	4.11157	4.97	0.00034	0.00077	0
P55058	Phospholipid transfer protein OS=Homo sapiens GN=PLTP PE=1 SV=1	PLTP	7.09	6.24	4.51	5.81	5.37	6.7	4.1	2.66	3.19	3.57	3	1.76	4.92385	2.53	0.027	0.034	-4.39
Q15428	Splicing factor 3A subunit 2 OS=Homo sapiens GN=SF3A2 PE=1 SV=2	SF3A2	6.21	6.93	6.62	6.74	6.44	4.79	4.77	4.82	4.87	4.93	3	1.75	5.71063	10.17	3.3e-07	6.5e-06	7.14
Q8IZ83	Aldehyde dehydrogenase family 16 member A1 OS=Homo sapiens GN=ALDH16A1 PE=1 SV=2	ALDH16A1	6.38	6.05	6.28	5.91	5.63	4.49	4.56	3.97	4	4.48	2	1.75	5.17589	8.43	2.4e-06	2.1e-05	5.13
P19013	Keratin, type II cytoskeletal 4 OS=Homo sapiens GN=KRT4 PE=1 SV=4	KRT4	5.54	6.05	6.96	5.73	6.4	4.24	4.25	4.69	4.23	4.52	1	1.75	5.26043	6.68	2.5e-05	9.8e-05	2.72
Q13505	Metaxin-1 OS=Homo sapiens GN=MTX1 PE=1 SV=2	MTX1	5.23	5.59	6.61	6.03	5.4	4.18	3.77	4.43	3.75	3.97	2	1.75	4.89638	6.48	3.3e-05	0.00012	2.43
P51571	Translocon-associated protein subunit delta OS=Homo sapiens GN=SSR4 PE=1 SV=1	SSR4	5.51	5.03	4.73	5.44	4.95	4.05	2.63	3.52	3.81	2.9	2	1.75	4.2573	5.86	8.3e-05	0.00025	1.47
P14923	Junction plakoglobin OS=Homo sapiens GN=JUP PE=1 SV=3	JUP	11.54	11.02	10.5	12.19	11.8	9.58	9.62	9.34	10.37	9.39	16	1.75	10.5352	5.32	0.00019	0.00049	0.59
P00747	Plasminogen OS=Homo sapiens GN=PLG PE=1 SV=2	PLG	11.08	9.83	9.78	9.4	11.48	9.08	8.19	8.27	8.55	8.73	10	1.75	9.43993	4.52	0.00074	0.0014	-0.78
Q96ED9	Protein Hook homolog 2 OS=Homo sapiens GN=HOOK2 PE=1 SV=3	HOOK2	5.29	6.13	5.91	8.4	6.07	4.18	4.29	4.8	4.94	4.85	2	1.75	5.48473	3.66	0.0033	0.0052	-2.32
Q92817	Envoplakin OS=Homo sapiens GN=EVPL PE=1 SV=3	EVPL	4.58	5.19	3.19	5.82	4.78	2.76	3.09	1.69	3.97	3.32	3	1.75	3.83802	3.45	0.0049	0.0073	-2.7
P61956	Small ubiquitin-related modifier 2 OS=Homo sapiens GN=SUMO2 PE=1 SV=3	SUMO2	4.09	4.39	4.97	8	4.72	3.8	2.91	3.52	3.19	4.02	1	1.75	4.36154	2.8	0.016	0.022	-3.9
Q8WXH0	Nesprin-2 OS=Homo sapiens GN=SYNE2 PE=1 SV=3	SYNE2	3.27	3.9	4.69	3.16	3.81	1.12	1.88	4.52	2.53	0.03	2	1.75	2.89076	2.53	0.027	0.034	-4.39
Q92499	ATP-dependent RNA helicase DDX1 OS=Homo sapiens GN=DDX1 PE=1 SV=2	DDX1	8.94	9.65	9.11	9.35	9.14	7.39	7.57	7.7	7.39	7.46	8	1.74	8.36843	10.08	3.7e-07	6.7e-06	7.05
Q9Y678	Coatomer subunit gamma-1 OS=Homo sapiens GN=COPG1 PE=1 SV=1	COPG1	9.48	9.27	9.19	9.83	8.8	7.58	7.81	7.49	7.76	7.25	8	1.74	8.44619	8.3	2.8e-06	2.3e-05	4.96
Q7Z2K6	Endoplasmic reticulum metallopeptidase 1 OS=Homo sapiens GN=ERMP1 PE=1 SV=2	ERMP1	7.65	7.11	7.23	6.91	6.43	5.77	5.02	5.66	5.19	4.98	3	1.74	6.19369	6.87	1.9e-05	8.1e-05	3.01
Q92968	Peroxisomal membrane protein PEX13 OS=Homo sapiens GN=PEX13 PE=1 SV=2	PEX13	4.33	4	4.73	4.75	4.02	2.56	2.98	2.64	2.12	2.84	1	1.74	3.497	6.66	2.5e-05	9.7e-05	2.73
Q14690	Protein RRP5 homolog OS=Homo sapiens GN=PDCD11 PE=1 SV=3	PDCD11	4.29	4.88	5.6	5.35	5.24	3.05	3.18	3.8	3.11	3.54	1	1.74	4.2056	6.33	4e-05	0.00014	2.22
Q13263	Transcription intermediary factor 1-beta OS=Homo sapiens GN=TRIM28 PE=1 SV=5	TRIM28	10.28	10.46	10.91	11.8	10.41	8.93	9.04	9.52	8.72	8.95	14	1.74	9.90134	5.9	7.8e-05	0.00024	1.53
O95994	Anterior gradient protein 2 homolog OS=Homo sapiens GN=AGR2 PE=1 SV=1	AGR2	11.84	9.13	8.34	10.96	8.71	8.86	8.08	7.31	8.21	7.81	6	1.74	8.92407	2.84	0.015	0.02	-3.82
P42285	Superkiller viralicidic activity 2-like 2 OS=Homo sapiens GN=SKIV2L2 PE=1 SV=3	SKIV2L2	6.61	7.16	7.09	7.04	7.12	4.96	5.33	5.38	5.38	5.33	2	1.73	6.14174	9.99	4e-07	7e-06	6.95
P25398	40S ribosomal protein S12 OS=Homo sapiens GN=RPS12 PE=1 SV=3	RPS12	6.22	6.55	6.22	5.77	6.07	4.32	4.78	4.41	4.75	3.93	1	1.73	5.30235	8	4.1e-06	2.9e-05	4.58
Q6P2Q9	Pre-mRNA-processing-splicing factor 8 OS=Homo sapiens GN=PRPF8 PE=1 SV=2	PRPF8	10.62	11.72	11.36	11.29	11.17	9.54	9.6	9.49	9.32	9.55	33	1.73	10.3654	7.98	4.2e-06	3e-05	4.55
Q00610	Clathrin heavy chain 1 OS=Homo sapiens GN=CLTC PE=1 SV=5	CLTC	12.15	12.67	11.95	11.56	11.62	10.31	10.33	10.09	10.31	10.24	34	1.73	11.1245	7.28	1e-05	5.5e-05	3.61
Q13425	Beta-2-syntrophin OS=Homo sapiens GN=SNTB2 PE=1 SV=1	SNTB2	6.59	7.58	6.01	6.26	6.85	5	5.48	4.39	4.77	5.01	2	1.73	5.79367	5.75	9.9e-05	0.00028	1.29
Q9Y4G6	Talin-2 OS=Homo sapiens GN=TLN2 PE=1 SV=4	TLN2	5.28	6.94	5.53	4.41	6.61	3.81	4.43	3.8	3.65	4.43	4	1.73	4.89013	4.06	0.0017	0.0029	-1.6
Q9H329	Band 4.1-like protein 4B OS=Homo sapiens GN=EPB41L4B PE=2 SV=2	EPB41L4B	5.29	2.49	1.33	4.68	3.37	2.61	1.23	1.24	1.76	1.66	1	1.73	2.56485	2.59	0.024	0.03	-4.27
P40939	Trifunctional enzyme subunit alpha, mitochondrial OS=Homo sapiens GN=HADHA PE=1 SV=2	HADHA	10.87	11.09	10.81	10.86	10.72	9	9.18	9.32	9.14	9.1	15	1.72	10.0086	10.48	2.4e-07	5.6e-06	7.46
Q9UJ70	N-acetyl-D-glucosamine kinase OS=Homo sapiens GN=NAGK PE=1 SV=4	NAGK	7.74	8.06	8	7.35	7.74	5.82	6.06	6.25	6.13	6.03	4	1.72	6.91857	9.69	5.6e-07	7.9e-06	6.62
P62995	Transformer-2 protein homolog beta OS=Homo sapiens GN=TRA2B PE=1 SV=1	TRA2B	9.88	9.17	9.59	9.97	9.65	7.81	7.89	7.99	7.91	8.06	4	1.72	8.79304	9.55	6.5e-07	8.9e-06	6.46
P48444	Coatomer subunit delta OS=Homo sapiens GN=ARCN1 PE=1 SV=1	ARCN1	9.55	9.45	9.23	10.06	8.71	7.64	7.58	7.78	8.03	7.35	4	1.72	8.53826	7.09	1.4e-05	6.6e-05	3.33
P49748	Very long-chain specific acyl-CoA dehydrogenase, mitochondrial OS=Homo sapiens GN=ACADVL PE=1 SV=1	ACADVL	8.57	8.77	8.93	9.8	8.61	7.19	7.05	7.37	7.55	6.89	5	1.72	8.0733	7.01	1.6e-05	7.1e-05	3.2
Q96HC4	PDZ and LIM domain protein 5 OS=Homo sapiens GN=PDLIM5 PE=1 SV=5	PDLIM5	7.34	6.78	6.25	6.79	6.02	5.27	4.78	4.94	5.12	4.48	1	1.72	5.77667	6.6	2.8e-05	0.00011	2.61
Q86W92	Liprin-beta-1 OS=Homo sapiens GN=PPFIBP1 PE=1 SV=2	PPFIBP1	5.21	5.62	4.57	4.74	4.42	3.42	3.4	2.82	3.22	3.09	1	1.72	4.05077	6.54	3e-05	0.00011	2.54
Q5VYK3	Proteasome-associated protein ECM29 homolog OS=Homo sapiens GN=ECM29 PE=1 SV=2	ECM29	5.86	4.89	5.68	5.49	5.14	3.51	3.85	4.46	3.39	3.27	1	1.72	4.55309	6.26	4.5e-05	0.00015	2.1
P36969	Phospholipid hydroperoxide glutathione peroxidase, mitochondrial OS=Homo sapiens GN=GPX4 PE=1 SV=3	GPX4	5.82	6.96	6.47	6.39	6.49	3.66	5.4	5.17	4.72	4.58	2	1.72	5.5632	5.38	0.00018	0.00045	0.69
O95782	AP-2 complex subunit alpha-1 OS=Homo sapiens GN=AP2A1 PE=1 SV=3	AP2A1	8.71	9.35	9.1	7.66	8.29	6.72	6.88	7.68	6.61	6.61	6	1.72	7.76039	5.31	0.0002	0.0005	0.57
O94832	Unconventional myosin-Id OS=Homo sapiens GN=MYO1D PE=1 SV=2	MYO1D	10.97	10.25	9.42	9.44	9.19	8.35	8.63	7.75	8.17	7.78	12	1.72	8.99452	5.13	0.00026	0.00062	0.28
Q5T1M5	FK506-binding protein 15 OS=Homo sapiens GN=FKBP15 PE=1 SV=2	FKBP15	3.38	3.66	3.61	3.22	4.09	1.29	1.72	3	1.72	1.61	1	1.72	2.72999	4.93	0.00036	0.00079	-0.04
Q15057	Arf-GAP with coiled-coil, ANK repeat and PH domain-containing protein 2 OS=Homo sapiens GN=ACAP2 PE=1 SV=3	ACAP2	5.97	6.66	7.22	5.97	7.33	3.48	4.98	5.54	4.66	5.88	1	1.72	5.76947	3.91	0.0021	0.0035	-1.87
P16435	NADPH--cytochrome P450 reductase OS=Homo sapiens GN=POR PE=1 SV=2	POR	4.57	4.64	6.85	4.7	4.5	2.56	2.74	5.25	3.2	2.9	1	1.72	4.19141	3	0.011	0.015	-3.53
P62829	60S ribosomal protein L23 OS=Homo sapiens GN=RPL23 PE=1 SV=1	RPL23	8.63	8.57	8.81	8.8	8.43	6.88	6.8	7.12	6.97	6.91	3	1.71	7.79097	11.41	9.6e-08	3.6e-06	8.4
P55735	Protein SEC13 homolog OS=Homo sapiens GN=SEC13 PE=1 SV=3	SEC13	7.85	8.24	7.87	7.84	7.93	6.37	6.14	5.7	6.44	6.52	2	1.71	7.09086	9.03	1.2e-06	1.3e-05	5.86
P62081	40S ribosomal protein S7 OS=Homo sapiens GN=RPS7 PE=1 SV=1	RPS7	9.1	9.04	9.19	9.12	8.32	7.14	7.4	7.75	7.32	6.64	7	1.71	8.10181	7.16	1.2e-05	6.2e-05	3.44
Q6PKG0	La-related protein 1 OS=Homo sapiens GN=LARP1 PE=1 SV=2	LARP1	5.81	6.19	6.07	7.28	6.41	4.73	4.85	4.43	4.29	4.9	2	1.71	5.49544	6.37	3.8e-05	0.00014	2.27
Q9P0L0	Vesicle-associated membrane protein-associated protein A OS=Homo sapiens GN=VAPA PE=1 SV=3	VAPA	7.19	7.99	8.03	8.32	7.64	5.45	6.08	6.63	6.57	5.9	2	1.71	6.9802	6.25	4.6e-05	0.00016	2.09
Q9BR76	Coronin-1B OS=Homo sapiens GN=CORO1B PE=1 SV=1	CORO1B	9.18	7.87	7.75	8.06	7.69	6.66	6.15	6.17	6.94	6.1	3	1.71	7.25654	5.76	9.6e-05	0.00028	1.32
Q9UH62	Armadillo repeat-containing X-linked protein 3 OS=Homo sapiens GN=ARMCX3 PE=1 SV=1	ARMCX3	4.33	5.29	4.77	6.01	4.75	3.32	3	3.21	3.85	3.23	1	1.71	4.17767	5.49	0.00015	0.00039	0.87
Q9UHQ9	NADH-cytochrome b5 reductase 1 OS=Homo sapiens GN=CYB5R1 PE=1 SV=1	CYB5R1	7.18	8.06	7.16	8.62	7.5	5.39	6.07	5.69	6.77	6.05	4	1.71	6.84899	5.24	0.00022	0.00054	0.46
P46783	40S ribosomal protein S10 OS=Homo sapiens GN=RPS10 PE=1 SV=1	RPS10	6.23	6.62	6.37	6.16	5.91	5.1	4.69	4.37	4.12	4.49	2	1.7	5.40716	7.86	4.9e-06	3.2e-05	4.39
P10155	60 kDa SS-A/Ro ribonucleoprotein OS=Homo sapiens GN=TROVE2 PE=1 SV=2	TROVE2	5.99	6.27	6.3	7.2	6.23	4.4	4.67	5.09	4.91	4.45	2	1.7	5.54933	6.91	1.8e-05	7.9e-05	3.07
Q96DZ1	Endoplasmic reticulum lectin 1 OS=Homo sapiens GN=ERLEC1 PE=1 SV=1	ERLEC1	3.42	3.24	3.14	3.56	3.31	1.68	1.92	1.47	1.34	1.76	1	1.7	2.48544	6.68	2.4e-05	9.6e-05	2.74
P08708	40S ribosomal protein S17 OS=Homo sapiens GN=RPS17 PE=1 SV=2	RPS17	8.48	8.36	8.35	8.4	7.31	6.62	6.79	6.42	6.72	5.85	1	1.7	7.33036	6.45	3.5e-05	0.00013	2.38
P30043	Flavin reductase (NADPH) OS=Homo sapiens GN=BLVRB PE=1 SV=3	BLVRB	7.37	6.54	6.22	7.19	7.15	4.82	4.83	5.15	5.45	5.74	2	1.7	6.04575	6.29	4.3e-05	0.00015	2.15
Q9H3S7	Tyrosine-protein phosphatase non-receptor type 23 OS=Homo sapiens GN=PTPN23 PE=1 SV=1	PTPN23	5.78	7.3	5.73	6.47	6.06	4.12	4.72	4.48	4.96	4.56	2	1.7	5.41707	5.68	0.00011	0.00031	1.18
P52565	Rho GDP-dissociation inhibitor 1 OS=Homo sapiens GN=ARHGDIA PE=1 SV=3	ARHGDIA	5.49	4.04	4.81	4.1	4.61	2.19	2.87	3.36	3.28	2.84	2	1.7	3.75954	5.2	0.00024	0.00057	0.39
O15230	Laminin subunit alpha-5 OS=Homo sapiens GN=LAMA5 PE=1 SV=8	LAMA5	6.24	6.98	4.96	5.22	5.52	4.24	4.62	3.96	3.44	4.13	2	1.7	4.92932	4.59	0.00065	0.0013	-0.65
O14933	Ubiquitin/ISG15-conjugating enzyme E2 L6 OS=Homo sapiens GN=UBE2L6 PE=1 SV=4	UBE2L6	1.89	3.52	3.5	3.54	3.42	0.01	2.05	1.56	1.99	1.76	1	1.7	2.32453	3.6	0.0038	0.0058	-2.44
Q9Y240	C-type lectin domain family 11 member A OS=Homo sapiens GN=CLEC11A PE=1 SV=1	CLEC11A	6.81	7.51	3.97	4.74	5.25	5.72	5.08	2.73	3.33	2.92	1	1.7	4.80783	2.26	0.043	0.053	-4.85
P46060	Ran GTPase-activating protein 1 OS=Homo sapiens GN=RANGAP1 PE=1 SV=1	RANGAP1	5.67	6.08	5.94	5.95	5.89	3.93	4.36	4.05	4.58	4.14	1	1.69	5.05993	9.45	7.3e-07	9.6e-06	6.35
Q9NVI7	ATPase family AAA domain-containing protein 3A OS=Homo sapiens GN=ATAD3A PE=1 SV=2	ATAD3A	5.98	5.52	5.54	5.21	5.15	3.61	3.76	3.93	3.72	3.92	1	1.69	4.63465	8.52	2.1e-06	1.9e-05	5.24
O60716	Catenin delta-1 OS=Homo sapiens GN=CTNND1 PE=1 SV=1	CTNND1	10.98	10.51	10.44	11.28	10.33	8.99	9.24	8.94	8.95	8.99	20	1.69	9.86432	7.83	5.1e-06	3.3e-05	4.36
O00159	Unconventional myosin-Ic OS=Homo sapiens GN=MYO1C PE=1 SV=4	MYO1C	11.33	11.31	10.62	10.74	11.52	9.36	9.52	9.13	9.53	9.51	20	1.69	10.257	7.62	6.7e-06	4e-05	4.07
Q9GZS3	WD repeat-containing protein 61 OS=Homo sapiens GN=WDR61 PE=1 SV=1	WDR61	5.76	5.49	5.69	5.94	5.29	4.5	3.93	4.05	3.26	3.97	1	1.69	4.78682	7.14	1.3e-05	6.3e-05	3.41
P62847	40S ribosomal protein S24 OS=Homo sapiens GN=RPS24 PE=1 SV=1	RPS24	8.88	9.49	9.33	9	8.96	7.27	7.97	7.87	7.38	6.71	3	1.69	8.28581	6.81	2.1e-05	8.6e-05	2.92
Q9BZZ5	Apoptosis inhibitor 5 OS=Homo sapiens GN=API5 PE=1 SV=3	API5	7.12	6.41	7.48	6.85	6.58	5.13	5.04	5.86	4.97	4.99	2	1.69	6.04475	6.75	2.2e-05	9e-05	2.84
Q9NX63	MICOS complex subunit MIC19 OS=Homo sapiens GN=CHCHD3 PE=1 SV=1	CHCHD3	6.58	7.7	7.77	7.74	7.24	5.15	6.51	5.61	5.75	5.58	3	1.69	6.56312	5.72	0.0001	0.00029	1.26
Q86VR2	Reticulophagy regulator 3 OS=Homo sapiens GN=RETREG3 PE=1 SV=1	RETREG3	3.39	3.98	3.37	3.57	2.47	1.77	1.92	1.29	1.84	1.51	1	1.69	2.51022	5.24	0.00022	0.00053	0.48
P51692	Signal transducer and activator of transcription 5B OS=Homo sapiens GN=STAT5B PE=1 SV=2	STAT5B	6.26	6.15	5.73	7.54	6.25	5.5	4.92	4.19	4.61	4.28	1	1.69	5.54202	4.85	0.00042	0.0009	-0.19
P41240	Tyrosine-protein kinase CSK OS=Homo sapiens GN=CSK PE=1 SV=1	CSK	4.28	4.49	4.92	3.72	4.75	3.05	1.67	3.87	2.09	3.04	1	1.69	3.58726	4.14	0.0014	0.0025	-1.44
Q9NUP9	Protein lin-7 homolog C OS=Homo sapiens GN=LIN7C PE=1 SV=1	LIN7C	3.56	2.96	1.48	2.76	3.19	1.29	0.02	1.29	1.5	1.39	1	1.69	1.94348	3.77	0.0028	0.0044	-2.13
Q8N335	Glycerol-3-phosphate dehydrogenase 1-like protein OS=Homo sapiens GN=GPD1L PE=1 SV=1	GPD1L	7.22	6.3	6.65	6.94	6.73	5.12	5.04	4.93	5.09	5.25	2	1.68	5.92745	8.8	1.5e-06	1.6e-05	5.59
Q9NR30	Nucleolar RNA helicase 2 OS=Homo sapiens GN=DDX21 PE=1 SV=5	DDX21	5.55	5.37	6.08	5.33	5.74	3.9	3.68	4	3.86	4.2	2	1.68	4.77122	8.53	2.1e-06	1.9e-05	5.25
P26440	Isovaleryl-CoA dehydrogenase, mitochondrial OS=Homo sapiens GN=IVD PE=1 SV=1	IVD	6.7	6.78	6.59	7.78	6.41	5	5.26	5.12	5.17	5.31	2	1.68	6.01303	6.85	1.9e-05	8.2e-05	2.99
Q96HY7	Probable 2-oxoglutarate dehydrogenase E1 component DHKTD1, mitochondrial OS=Homo sapiens GN=DHTKD1 PE=1 SV=2	DHTKD1	5.38	4.85	5.37	6.32	4.66	3.4	2.91	3.84	4.07	3.97	1	1.68	4.47702	5.04	0.00031	0.0007	0.13
P03372	Estrogen receptor OS=Homo sapiens GN=ESR1 PE=1 SV=2	ESR1	10.77	10.88	10.59	14.23	10.9	10.16	9.65	9.55	9.51	10.1	17	1.68	10.6334	2.78	0.017	0.022	-3.93
Q9Y6C9	Mitochondrial carrier homolog 2 OS=Homo sapiens GN=MTCH2 PE=1 SV=1	MTCH2	7.24	7.3	7.91	7.57	7.79	5.72	5.64	5.9	6.05	6.12	3	1.67	6.72598	8.91	1.4e-06	1.4e-05	5.71
P62158	NA	NA	8.47	8.64	8.24	8.46	8.22	6.66	7.14	6.29	7.18	6.42	5	1.67	7.57179	8.01	4e-06	2.9e-05	4.59
P61981	14-3-3 protein gamma OS=Homo sapiens GN=YWHAG PE=1 SV=2	YWHAG	8.34	7.65	8.21	7.73	7.62	5.85	6.01	6.89	6.38	6.05	6	1.67	7.07348	7.1	1.4e-05	6.6e-05	3.34
P49588	Alanine--tRNA ligase, cytoplasmic OS=Homo sapiens GN=AARS PE=1 SV=2	AARS	7.84	7.49	7.95	6.88	7.79	5.98	5.83	6.47	5.71	5.58	3	1.67	6.75329	6.9	1.8e-05	7.9e-05	3.06
O00422	Histone deacetylase complex subunit SAP18 OS=Homo sapiens GN=SAP18 PE=1 SV=1	SAP18	6.63	7.57	7.3	7.13	7.57	4.87	5.66	5.97	5.27	6.09	3	1.67	6.40559	6.15	5.4e-05	0.00018	1.92
P12814	Alpha-actinin-1 OS=Homo sapiens GN=ACTN1 PE=1 SV=2	ACTN1	12.49	12.33	11.53	11	11.69	10.44	10.34	9.94	10.06	9.92	20	1.67	10.9741	5.74	9.9e-05	0.00028	1.29
Q01844	RNA-binding protein EWS OS=Homo sapiens GN=EWSR1 PE=1 SV=1	EWSR1	10.5	9.18	10.47	10.82	10.43	8.71	8.28	8.59	9.06	8.42	4	1.67	9.44626	5.68	0.00011	0.00031	1.19
P00750	Tissue-type plasminogen activator OS=Homo sapiens GN=PLAT PE=1 SV=1	PLAT	7.19	6.85	5.66	6.66	7.72	5.22	5.51	4.73	5.06	5.23	2	1.67	5.98381	5.08	0.00029	0.00066	0.19
Q12899	Tripartite motif-containing protein 26 OS=Homo sapiens GN=TRIM26 PE=1 SV=1	TRIM26	6.01	5.73	6.96	7.74	5.96	4.66	4.76	4.97	4.65	5.02	3	1.67	5.64688	4.81	0.00045	0.00095	-0.27
Q15833	Syntaxin-binding protein 2 OS=Homo sapiens GN=STXBP2 PE=1 SV=2	STXBP2	6.24	5.27	4.14	5.37	4.82	3.53	3.8	2.66	4.15	3.34	1	1.67	4.33177	4.34	0.00099	0.0018	-1.08
O60613	Selenoprotein F OS=Homo sapiens GN=SELENOF PE=1 SV=3	SELENOF	4.85	5.2	5.88	6.72	4.48	3.21	3.38	4.99	4.43	2.77	1	1.67	4.59235	3.37	0.0057	0.0084	-2.86
Q9UL15	BAG family molecular chaperone regulator 5 OS=Homo sapiens GN=BAG5 PE=1 SV=1	BAG5	6.99	7.43	7.16	7.87	7.16	5.68	6.14	5.37	5.61	5.54	3	1.66	6.49437	7.74	5.6e-06	3.5e-05	4.25
O60884	DnaJ homolog subfamily A member 2 OS=Homo sapiens GN=DNAJA2 PE=1 SV=1	DNAJA2	6.93	7.03	6.99	8.14	7.44	5.82	5.58	5.54	5.65	5.63	2	1.66	6.47508	7.1	1.3e-05	6.5e-05	3.35
O75396	Vesicle-trafficking protein SEC22b OS=Homo sapiens GN=SEC22B PE=1 SV=4	SEC22B	9.03	9.42	9.45	9.96	8.81	7.29	7.58	8.06	7.95	7.5	4	1.66	8.50457	6.87	1.9e-05	8.1e-05	3.02
Q93062	RNA-binding protein with multiple splicing OS=Homo sapiens GN=RBPMS PE=1 SV=1	RBPMS	5.89	6.18	6.35	6.04	5.07	4.26	4.29	4.58	4.01	4.09	1	1.66	5.07676	6.77	2.1e-05	8.9e-05	2.87
Q08945	FACT complex subunit SSRP1 OS=Homo sapiens GN=SSRP1 PE=1 SV=1	SSRP1	7.13	6.69	7.46	8.08	7.05	5.75	5.93	6.03	5.27	5.12	2	1.66	6.45156	5.98	6.9e-05	0.00021	1.66
P78347	General transcription factor II-I OS=Homo sapiens GN=GTF2I PE=1 SV=2	GTF2I	4.91	5.2	5.34	6.52	5.17	3.78	4.13	3.67	3.83	3.42	1	1.66	4.59734	5.69	0.00011	0.0003	1.21
Q6ZNC8	Lysophospholipid acyltransferase 1 OS=Homo sapiens GN=MBOAT1 PE=1 SV=1	MBOAT1	2.35	3.4	3.17	3.84	3.53	1.17	1.5	1.64	1.8	1.89	1	1.66	2.4284	5.03	0.00031	0.0007	0.12
Q13136	Liprin-alpha-1 OS=Homo sapiens GN=PPFIA1 PE=1 SV=1	PPFIA1	3.41	3.23	3.42	3.08	2.32	1.23	1.5	1.07	1.17	2.16	1	1.66	2.25803	4.96	0.00035	0.00077	0
P31939	Bifunctional purine biosynthesis protein PURH OS=Homo sapiens GN=ATIC PE=1 SV=3	ATIC	4.23	4.28	4.29	4.82	4.87	2.74	2.58	2.52	4.06	2.29	2	1.66	3.6683	4.95	0.00036	0.00079	-0.03
Q8N5C6	S1 RNA-binding domain-containing protein 1 OS=Homo sapiens GN=SRBD1 PE=1 SV=2	SRBD1	5.31	4.39	4.47	5.02	4.38	4.22	2.39	3.47	2.41	2.8	2	1.66	3.88572	4.47	0.00079	0.0015	-0.85
Q96CV9	Optineurin OS=Homo sapiens GN=OPTN PE=1 SV=2	OPTN	4.04	5.22	5.54	4.04	4.65	1.51	3.43	3.88	3	3.36	2	1.66	3.86636	3.67	0.0033	0.0052	-2.31
P08123	Collagen alpha-2(I) chain OS=Homo sapiens GN=COL1A2 PE=1 SV=7	COL1A2	11.97	10.31	9.98	10.04	10.44	10.69	8.69	8.15	8.27	8.65	11	1.66	9.71781	3.27	0.0068	0.0099	-3.03
A6NHR9	Structural maintenance of chromosomes flexible hinge domain-containing protein 1 OS=Homo sapiens GN=SMCHD1 PE=1 SV=2	SMCHD1	6.34	6.38	6.89	6.83	6.65	5.05	4.85	4.97	4.68	5.29	4	1.65	5.79309	8.91	1.3e-06	1.4e-05	5.72
P63151	Serine/threonine-protein phosphatase 2A 55 kDa regulatory subunit B alpha isoform OS=Homo sapiens GN=PPP2R2A PE=1 SV=1	PPP2R2A	7.29	7.06	7.04	7.56	6.63	5.36	5.55	5.52	5.52	5.37	2	1.65	6.28983	8.74	1.6e-06	1.6e-05	5.51
P17655	Calpain-2 catalytic subunit OS=Homo sapiens GN=CAPN2 PE=1 SV=6	CAPN2	7.63	7.58	6.83	7.06	7.19	5.28	5.85	5.37	5.94	5.62	3	1.65	6.4353	7.71	5.9e-06	3.6e-05	4.2
P27635	60S ribosomal protein L10 OS=Homo sapiens GN=RPL10 PE=1 SV=4	RPL10	5.2	5.91	5.58	4.93	5.2	3.38	4.25	3.43	3.72	3.78	1	1.65	4.53857	6.79	2.1e-05	8.6e-05	2.91
Q08397	Lysyl oxidase homolog 1 OS=Homo sapiens GN=LOXL1 PE=1 SV=2	LOXL1	5.9	5.37	4.81	5	5.35	4.26	3.77	3.28	3.08	3.8	1	1.65	4.46081	5.95	7.1e-05	0.00022	1.63
P13861	cAMP-dependent protein kinase type II-alpha regulatory subunit OS=Homo sapiens GN=PRKAR2A PE=1 SV=2	PRKAR2A	5.62	6.4	6.4	5.31	5.94	4.32	4.35	4.98	3.87	3.92	3	1.65	5.11002	5.9	7.8e-05	0.00024	1.54
P49902	Cytosolic purine 5'-nucleotidase OS=Homo sapiens GN=NT5C2 PE=1 SV=1	NT5C2	6.37	5.44	4.95	5.09	4.98	4.23	4.01	3.54	3.5	3.28	1	1.65	4.53838	5.47	0.00015	0.0004	0.84
Q6NVY1	3-hydroxyisobutyryl-CoA hydrolase, mitochondrial OS=Homo sapiens GN=HIBCH PE=1 SV=2	HIBCH	6.08	6.12	6.24	7.75	7.17	4.68	4.94	4.87	5.16	5.45	1	1.65	5.84721	5.05	0.0003	0.00068	0.15
P08727	Keratin, type I cytoskeletal 19 OS=Homo sapiens GN=KRT19 PE=1 SV=4	KRT19	14.17	14.54	12.63	11.27	13.42	12.21	11.85	11.54	10.59	11.61	23	1.65	12.3828	2.93	0.013	0.017	-3.67
P57740	Nuclear pore complex protein Nup107 OS=Homo sapiens GN=NUP107 PE=1 SV=1	NUP107	7.9	8.48	8.44	8.43	8.27	6.53	6.72	6.73	6.76	6.56	5	1.64	7.48181	10.14	3.4e-07	6.5e-06	7.11
Q10567	AP-1 complex subunit beta-1 OS=Homo sapiens GN=AP1B1 PE=1 SV=2	AP1B1	7.89	8.62	8.76	8.44	8.24	6.64	6.65	6.89	6.88	6.71	6	1.64	7.57181	8.77	1.6e-06	1.6e-05	5.55
Q99623	Prohibitin-2 OS=Homo sapiens GN=PHB2 PE=1 SV=2	PHB2	10.06	9.61	9.78	9.39	9.5	8.6	7.8	8.04	7.93	7.8	11	1.64	8.85185	7.95	4.3e-06	3e-05	4.52
P49916	DNA ligase 3 OS=Homo sapiens GN=LIG3 PE=1 SV=2	LIG3	4.98	4.84	5.74	6.37	5.41	3.85	3.77	3.61	3.5	4.39	2	1.64	4.64726	5.46	0.00015	0.00041	0.84
O15533	Tapasin OS=Homo sapiens GN=TAPBP PE=1 SV=1	TAPBP	5.88	6.57	7.42	6.04	7.17	4.78	5.06	5.71	4.84	4.48	1	1.64	5.79456	4.96	0.00035	0.00077	-0.01
Q96IJ6	Mannose-1-phosphate guanyltransferase alpha OS=Homo sapiens GN=GMPPA PE=1 SV=1	GMPPA	5.84	5.65	6.25	6.82	5.66	3.51	4.16	4.89	5.31	4.15	2	1.64	5.22402	4.73	0.00051	0.0011	-0.41
O14579	Coatomer subunit epsilon OS=Homo sapiens GN=COPE PE=1 SV=3	COPE	7.17	6.8	7.25	7.5	5.87	5.27	4.93	6.43	5	4.77	3	1.64	6.09961	4.47	0.0008	0.0015	-0.86
Q96L58	Beta-1,3-galactosyltransferase 6 OS=Homo sapiens GN=B3GALT6 PE=1 SV=2	B3GALT6	4.12	4.21	4.04	5.62	3.98	3.24	3.22	3.21	1.92	2.16	1	1.64	3.5713	4.15	0.0014	0.0025	-1.44
Q8WX93	Palladin OS=Homo sapiens GN=PALLD PE=1 SV=3	PALLD	10.26	9.79	8.66	8.01	8.77	8.15	7.72	7.35	7.08	6.97	11	1.64	8.27596	4.1	0.0015	0.0027	-1.53
P14868	Aspartate--tRNA ligase, cytoplasmic OS=Homo sapiens GN=DARS PE=1 SV=2	DARS	9.21	9.49	8.76	8.74	8.95	7.48	7.39	7.2	7.59	7.33	10	1.63	8.21415	8.9	1.4e-06	1.4e-05	5.7
Q9Y5S2	Serine/threonine-protein kinase MRCK beta OS=Homo sapiens GN=CDC42BPB PE=1 SV=2	CDC42BPB	6.79	6.95	7.38	7.38	6.87	5.32	5.5	5.59	5.61	5.2	3	1.63	6.25796	8.84	1.5e-06	1.5e-05	5.63
P35606	Coatomer subunit beta' OS=Homo sapiens GN=COPB2 PE=1 SV=2	COPB2	10.47	10.46	10.34	10.95	10.13	8.67	8.91	8.85	8.99	8.76	15	1.63	9.65327	8.65	1.8e-06	1.8e-05	5.41
Q16531	DNA damage-binding protein 1 OS=Homo sapiens GN=DDB1 PE=1 SV=1	DDB1	9.76	9.58	9.82	10.55	9.79	8.22	8.35	8.24	8.24	8.29	9	1.63	9.08363	8.31	2.8e-06	2.3e-05	4.98
P06748	Nucleophosmin OS=Homo sapiens GN=NPM1 PE=1 SV=2	NPM1	9.13	9.18	9.46	10.07	9.68	7.84	7.77	8.03	7.84	7.91	6	1.63	8.69166	8.22	3.1e-06	2.4e-05	4.86
O75251	NADH dehydrogenase [ubiquinone] iron-sulfur protein 7, mitochondrial OS=Homo sapiens GN=NDUFS7 PE=1 SV=3	NDUFS7	5.89	6.4	6.28	6.57	5.91	4.62	4.85	4.35	4.23	4.84	1	1.63	5.39458	7.94	4.4e-06	3e-05	4.5
P47897	Glutamine--tRNA ligase OS=Homo sapiens GN=QARS PE=1 SV=1	QARS	6.59	6.91	6.19	6.42	7.28	4.85	4.91	4.86	5.17	5.44	2	1.63	5.86282	7.15	1.3e-05	6.3e-05	3.42
P62910	60S ribosomal protein L32 OS=Homo sapiens GN=RPL32 PE=1 SV=2	RPL32	8.53	9.21	8.91	8.67	9.53	7.07	7.91	7.51	7.15	7.05	1	1.63	8.15427	6.78	2.1e-05	8.8e-05	2.88
P42226	Signal transducer and activator of transcription 6 OS=Homo sapiens GN=STAT6 PE=1 SV=1	STAT6	6.88	7.25	6.56	7.91	7.3	5.33	5.89	5.32	5.33	5.85	2	1.63	6.36229	6.4	3.7e-05	0.00013	2.31
Q9BZL4	Protein phosphatase 1 regulatory subunit 12C OS=Homo sapiens GN=PPP1R12C PE=1 SV=1	PPP1R12C	4.16	4.04	3.78	4	3.96	2.41	3.33	1.34	2.46	2.23	2	1.63	3.17044	4.89	0.00039	0.00084	-0.12
Q96AQ6	Pre-B-cell leukemia transcription factor-interacting protein 1 OS=Homo sapiens GN=PBXIP1 PE=1 SV=1	PBXIP1	5.46	5.81	5.48	7.38	5.32	4.13	4.08	4.09	4.72	4.29	3	1.63	5.07622	4.55	0.00069	0.0014	-0.71
P15924	Desmoplakin OS=Homo sapiens GN=DSP PE=1 SV=3	DSP	13.68	13.08	12.68	13.95	14.61	11.92	11.7	11.72	12.6	11.9	99	1.63	12.7827	4.48	0.00078	0.0015	-0.84
P27707	Deoxycytidine kinase OS=Homo sapiens GN=DCK PE=1 SV=1	DCK	8.16	7.26	8.72	9.55	7.5	6.86	6.62	6.3	6.53	6.69	2	1.63	7.41798	4.36	0.00097	0.0018	-1.06
P17980	26S proteasome regulatory subunit 6A OS=Homo sapiens GN=PSMC3 PE=1 SV=3	PSMC3	8.44	8.46	8.59	8.22	8.21	6.7	6.97	7.11	6.32	6.75	6	1.62	7.57491	8.92	1.3e-06	1.4e-05	5.73
P15880	40S ribosomal protein S2 OS=Homo sapiens GN=RPS2 PE=1 SV=2	RPS2	9.98	10.12	10.11	9.71	9.67	8.26	8.68	8.5	8.17	7.9	6	1.62	9.10986	8.33	2.7e-06	2.3e-05	5.01
P62854	40S ribosomal protein S26 OS=Homo sapiens GN=RPS26 PE=1 SV=3	RPS26	7.36	7.46	7.5	7.32	6.85	5.72	6.08	5.83	5.6	5.18	1	1.62	6.48981	7.85	4.9e-06	3.2e-05	4.39
P62701	40S ribosomal protein S4, X isoform OS=Homo sapiens GN=RPS4X PE=1 SV=2	RPS4X	9.64	9.98	9.72	9.26	9.39	7.86	8.42	8.22	7.75	7.66	5	1.62	8.78844	7.77	5.5e-06	3.5e-05	4.28
P60866	40S ribosomal protein S20 OS=Homo sapiens GN=RPS20 PE=1 SV=1	RPS20	8.65	8.5	8.14	7.89	8.01	6.8	6.97	6.67	6.55	6.13	2	1.62	7.43116	7.63	6.6e-06	3.9e-05	4.09
O00203	AP-3 complex subunit beta-1 OS=Homo sapiens GN=AP3B1 PE=1 SV=3	AP3B1	6.86	7.26	7.33	6.45	7.05	4.8	5.7	5.88	5.44	5.01	1	1.62	6.17835	6.43	3.5e-05	0.00013	2.36
P13674	Prolyl 4-hydroxylase subunit alpha-1 OS=Homo sapiens GN=P4HA1 PE=1 SV=2	P4HA1	7.05	7.68	6.97	8.35	7.06	5.96	5.9	5.59	6.02	5.55	4	1.62	6.61178	6.04	6.3e-05	0.0002	1.76
Q9HBL0	Tensin-1 OS=Homo sapiens GN=TNS1 PE=1 SV=2	TNS1	6.97	7.92	7.1	6.56	7.73	5.77	5.61	5.76	5.12	5.91	5	1.62	6.44579	5.97	7e-05	0.00022	1.64
P61163	Alpha-centractin OS=Homo sapiens GN=ACTR1A PE=1 SV=1	ACTR1A	5.51	5.23	5.57	4.34	4.61	3.15	3.64	4.18	3.13	3.09	1	1.62	4.24576	5.2	0.00024	0.00056	0.39
P61964	WD repeat-containing protein 5 OS=Homo sapiens GN=WDR5 PE=1 SV=1	WDR5	5.31	5.48	5.32	7.05	5.25	3.95	4.28	4.12	4.01	3.93	1	1.62	4.86933	5.05	0.0003	0.00069	0.14
P07437	Tubulin beta chain OS=Homo sapiens GN=TUBB PE=1 SV=2	TUBB	11.45	11.11	12.12	10.91	10.34	9.34	9.53	10.45	9.54	8.98	5	1.62	10.3767	4.62	0.00062	0.0012	-0.6
Q9UGP8	Translocation protein SEC63 homolog OS=Homo sapiens GN=SEC63 PE=1 SV=2	SEC63	4.31	5.04	4.69	5.15	3.49	2.22	3.33	2.48	3.77	2.77	2	1.62	3.72545	4.24	0.0012	0.0021	-1.27
Q9Y6M9	NADH dehydrogenase [ubiquinone] 1 beta subcomplex subunit 9 OS=Homo sapiens GN=NDUFB9 PE=1 SV=3	NDUFB9	3.3	3.37	2.13	3.55	3.51	1.85	2.21	0.01	2.02	1.66	1	1.62	2.36243	3.55	0.0041	0.0063	-2.54
P05549	Transcription factor AP-2-alpha OS=Homo sapiens GN=TFAP2A PE=1 SV=1	TFAP2A	3.64	3.71	2.94	5.04	4.33	3.33	2.29	0.02	3.43	2.47	2	1.62	3.1191	2.63	0.022	0.028	-4.2
P61513	60S ribosomal protein L37a OS=Homo sapiens GN=RPL37A PE=1 SV=2	RPL37A	8.59	9.2	8.68	8.7	8.81	6.95	7.66	7.28	7.11	6.94	2	1.61	7.9924	8.41	2.4e-06	2.1e-05	5.11
Q9H270	Vacuolar protein sorting-associated protein 11 homolog OS=Homo sapiens GN=VPS11 PE=1 SV=1	VPS11	5.43	6.08	6.02	6.3	5.6	3.89	4.52	4.28	4.24	4.44	1	1.61	5.08071	7.53	7.4e-06	4.3e-05	3.96
O00567	Nucleolar protein 56 OS=Homo sapiens GN=NOP56 PE=1 SV=4	NOP56	8.7	9.52	9.58	9.45	9.48	7.39	7.64	8.11	7.57	7.97	7	1.61	8.5424	7.38	9.2e-06	5e-05	3.74
Q13123	Protein Red OS=Homo sapiens GN=IK PE=1 SV=3	IK	5.74	6.64	6.7	6.56	6.62	4.6	5.08	5.06	4.6	4.85	3	1.61	5.64559	7.35	9.5e-06	5.1e-05	3.71
Q96T60	Bifunctional polynucleotide phosphatase/kinase OS=Homo sapiens GN=PNKP PE=1 SV=1	PNKP	6.32	6.68	7.22	7.92	6.75	5.26	5.62	5.14	5.38	5.43	4	1.61	6.17262	5.89	8e-05	0.00024	1.52
Q9Y2U8	Inner nuclear membrane protein Man1 OS=Homo sapiens GN=LEMD3 PE=1 SV=2	LEMD3	3.89	4.04	4.13	3.18	3.97	2.76	1.87	1.98	2.6	1.97	1	1.61	3.04028	5.51	0.00014	0.00038	0.93
Q96RQ9	L-amino-acid oxidase OS=Homo sapiens GN=IL4I1 PE=1 SV=1	IL4I1	4.73	5.34	5.34	3.79	4.81	2.93	3.45	3.7	3.11	2.77	1	1.61	3.99636	5.02	0.00031	0.00071	0.1
Q7L211	Protein ABHD13 OS=Homo sapiens GN=ABHD13 PE=2 SV=1	ABHD13	3.98	3.91	4.39	5.53	4.14	2.84	2.96	3.02	2.83	2.29	1	1.61	3.58873	4.96	0.00034	0.00077	0
Q02790	Peptidyl-prolyl cis-trans isomerase FKBP4 OS=Homo sapiens GN=FKBP4 PE=1 SV=3	FKBP4	7.92	6.61	7.13	8.3	6.9	5.69	5.85	5.72	6.32	5.22	4	1.61	6.56524	4.91	0.00038	0.00083	-0.09
Q14315	Filamin-C OS=Homo sapiens GN=FLNC PE=1 SV=3	FLNC	5.9	6.82	6.1	5.49	7.5	4.85	5.19	4.3	4.38	5.06	2	1.61	5.56037	4.5	0.00075	0.0015	-0.8
P21912	Succinate dehydrogenase [ubiquinone] iron-sulfur subunit, mitochondrial OS=Homo sapiens GN=SDHB PE=1 SV=3	SDHB	5.63	5.88	6.65	6.76	5.19	3.8	3.96	5.3	5.02	3.95	1	1.61	5.21297	4.21	0.0013	0.0023	-1.33
O43818	U3 small nucleolar RNA-interacting protein 2 OS=Homo sapiens GN=RRP9 PE=1 SV=1	RRP9	3.48	4.08	5.29	4.72	3.88	1.64	3.4	3.46	1.92	2.96	1	1.61	3.48239	3.58	0.0039	0.0059	-2.47
Q9H2M9	Rab3 GTPase-activating protein non-catalytic subunit OS=Homo sapiens GN=RAB3GAP2 PE=1 SV=1	RAB3GAP2	4.3	5.33	4.11	5.62	3.93	0.98	4.7	3.29	3.11	3.15	1	1.61	3.85145	2.73	0.019	0.024	-4.03
Q14974	Importin subunit beta-1 OS=Homo sapiens GN=KPNB1 PE=1 SV=2	KPNB1	9.35	9.64	9.29	9.32	9.24	7.72	7.94	7.71	7.82	7.65	10	1.6	8.56723	10.59	2.2e-07	5.2e-06	7.58
Q14161	ARF GTPase-activating protein GIT2 OS=Homo sapiens GN=GIT2 PE=1 SV=2	GIT2	5.78	6.27	6.08	5.89	5.77	4.23	4.41	4.31	4.57	4.26	2	1.6	5.15571	9.46	7.2e-07	9.5e-06	6.36
Q9C0C2	182 kDa tankyrase-1-binding protein OS=Homo sapiens GN=TNKS1BP1 PE=1 SV=4	TNKS1BP1	5.03	6.45	4.93	5.24	5.56	3.42	3.7	3.62	4.17	4.3	3	1.6	4.6422	5.27	0.00021	0.00052	0.51
Q9UQE7	Structural maintenance of chromosomes protein 3 OS=Homo sapiens GN=SMC3 PE=1 SV=2	SMC3	7.62	7.67	7.96	9.38	8.19	6.16	6.68	6.83	6.48	6.69	5	1.6	7.3672	5.17	0.00025	0.00059	0.34
P54652	Heat shock-related 70 kDa protein 2 OS=Homo sapiens GN=HSPA2 PE=1 SV=1	HSPA2	9.26	8.27	7.53	10.26	8.68	7.62	7.26	6.65	7.14	7.33	8	1.6	8.00143	3.79	0.0027	0.0043	-2.09
Q13617	Cullin-2 OS=Homo sapiens GN=CUL2 PE=1 SV=2	CUL2	5.05	4.37	3.71	4.38	4.74	3.74	3.41	1.07	3.14	2.9	1	1.6	3.65258	3.45	0.0049	0.0074	-2.71
P62917	60S ribosomal protein L8 OS=Homo sapiens GN=RPL8 PE=1 SV=2	RPL8	8.12	8.91	8.54	8.38	8.48	6.68	7.33	6.87	6.76	6.82	2	1.59	7.68864	8.3	2.8e-06	2.3e-05	4.97
O75400	Pre-mRNA-processing factor 40 homolog A OS=Homo sapiens GN=PRPF40A PE=1 SV=2	PRPF40A	6.06	6.94	6.31	6.66	6.99	5.05	4.76	5.02	4.84	5.36	2	1.59	5.79941	7.26	1.1e-05	5.6e-05	3.59
Q9Y265	RuvB-like 1 OS=Homo sapiens GN=RUVBL1 PE=1 SV=1	RUVBL1	9.34	10.11	10.34	10.12	9.87	7.95	8.6	8.87	8.24	8.18	8	1.59	9.16386	6.65	2.5e-05	9.9e-05	2.7
P14373	Zinc finger protein RFP OS=Homo sapiens GN=TRIM27 PE=1 SV=1	TRIM27	4.8	5.14	4.51	4.34	4.77	3.34	3.3	2.62	2.89	3.45	1	1.59	3.91535	6.58	2.8e-05	0.00011	2.61
Q02543	60S ribosomal protein L18a OS=Homo sapiens GN=RPL18A PE=1 SV=2	RPL18A	10.21	10.7	9.95	10.11	9.92	8.44	9.31	8.61	8.52	8.06	4	1.59	9.38419	6.43	3.5e-05	0.00013	2.37
P19338	Nucleolin OS=Homo sapiens GN=NCL PE=1 SV=3	NCL	10.24	9.33	10.49	10.42	9.86	8.46	8.29	8.97	8.41	8.27	10	1.59	9.27559	6.38	3.7e-05	0.00013	2.29
Q10471	Polypeptide N-acetylgalactosaminyltransferase 2 OS=Homo sapiens GN=GALNT2 PE=1 SV=1	GALNT2	7.1	7.27	7.7	7.97	7.05	5.4	5.41	6.51	6.06	5.75	2	1.59	6.62142	6.04	6.3e-05	0.0002	1.76
P61353	60S ribosomal protein L27 OS=Homo sapiens GN=RPL27 PE=1 SV=2	RPL27	8.65	9.63	9.15	9.15	8.94	7.18	8.07	7.84	7.68	6.81	3	1.59	8.30984	6.01	6.6e-05	0.00021	1.7
P40925	Malate dehydrogenase, cytoplasmic OS=Homo sapiens GN=MDH1 PE=1 SV=4	MDH1	6.48	6.3	7.21	7.2	6.78	3.97	5.55	5.44	6.16	4.91	1	1.59	6.00114	4.35	0.00099	0.0018	-1.08
Q14669	E3 ubiquitin-protein ligase TRIP12 OS=Homo sapiens GN=TRIP12 PE=1 SV=1	TRIP12	3.84	4.52	4.43	4.85	3.85	2.87	1.37	3.31	3.16	2.86	1	1.59	3.50726	4.19	0.0013	0.0023	-1.36
Q9UM54	Unconventional myosin-VI OS=Homo sapiens GN=MYO6 PE=1 SV=4	MYO6	9.03	8.95	8.45	8.96	7.78	6.55	7.18	7.4	8.13	5.97	3	1.59	7.84023	4.14	0.0014	0.0025	-1.46
P41212	Transcription factor ETV6 OS=Homo sapiens GN=ETV6 PE=1 SV=1	ETV6	6.02	6.55	6.81	9.12	6.82	5.4	5.3	5.44	5.33	5.87	2	1.59	6.26477	3.4	0.0054	0.008	-2.8
P00167	Cytochrome b5 OS=Homo sapiens GN=CYB5A PE=1 SV=2	CYB5A	5.65	7.63	6.9	8.8	7.35	5.06	5.38	5.45	6.64	5.84	4	1.59	6.4702	3.2	0.0078	0.011	-3.17
O60264	SWI/SNF-related matrix-associated actin-dependent regulator of chromatin subfamily A member 5 OS=Homo sapiens GN=SMARCA5 PE=1 SV=1	SMARCA5	3.08	3.1	3.44	4.27	2.12	1.92	0.02	2.56	1.59	1.97	1	1.59	2.40633	3.11	0.0092	0.013	-3.33
Q7L2H7	Eukaryotic translation initiation factor 3 subunit M OS=Homo sapiens GN=EIF3M PE=1 SV=1	EIF3M	6.8	6.55	6.68	6.37	6.16	4.9	5.06	4.99	4.76	4.97	2	1.58	5.72362	9.19	9.7e-07	1.2e-05	6.05
O15371	Eukaryotic translation initiation factor 3 subunit D OS=Homo sapiens GN=EIF3D PE=1 SV=1	EIF3D	5.7	5.51	5.6	6.11	5.85	3.96	4.02	4.34	4.42	4.14	2	1.58	4.96427	8.64	1.8e-06	1.8e-05	5.39
O75947	ATP synthase subunit d, mitochondrial OS=Homo sapiens GN=ATP5H PE=1 SV=3	ATP5H	6.23	6.79	6.84	7.01	6.44	4.8	4.78	5.46	5.42	4.91	1	1.58	5.86872	7.23	1.1e-05	5.7e-05	3.55
Q9BS26	Endoplasmic reticulum resident protein 44 OS=Homo sapiens GN=ERP44 PE=1 SV=1	ERP44	7.89	7.98	8.33	8.55	7.84	6.24	6.3	7.17	6.41	6.55	4	1.58	7.3257	7.17	1.2e-05	6.1e-05	3.45
O96011	Peroxisomal membrane protein 11B OS=Homo sapiens GN=PEX11B PE=1 SV=1	PEX11B	8.21	8.32	7.41	8.04	7.52	6.54	6.31	6.01	6.1	6.62	5	1.58	7.10826	7.14	1.3e-05	6.3e-05	3.41
O14818	Proteasome subunit alpha type-7 OS=Homo sapiens GN=PSMA7 PE=1 SV=1	PSMA7	6.45	5.74	6.33	6.11	5.73	4.26	4.28	5.13	4.58	4.21	1	1.58	5.2813	6.75	2.2e-05	9e-05	2.84
P13010	X-ray repair cross-complementing protein 5 OS=Homo sapiens GN=XRCC5 PE=1 SV=3	XRCC5	9.47	9.34	10.28	10.41	9.71	8	8.21	8.76	8.09	8.25	11	1.58	9.05264	6.37	3.8e-05	0.00014	2.27
Q15005	Signal peptidase complex subunit 2 OS=Homo sapiens GN=SPCS2 PE=1 SV=3	SPCS2	7.42	7.72	8.08	7.09	7.27	5.61	6.08	6.68	5.61	5.71	2	1.58	6.72747	6.11	5.6e-05	0.00018	1.87
Q5JRA6	Transport and Golgi organization protein 1 homolog OS=Homo sapiens GN=MIA3 PE=1 SV=1	MIA3	6.98	8.04	7.34	7.91	7.31	5.5	5.51	6.19	6.46	6.02	4	1.58	6.72509	6.04	6.4e-05	0.0002	1.75
O14773	Tripeptidyl-peptidase 1 OS=Homo sapiens GN=TPP1 PE=1 SV=2	TPP1	7.99	8.75	7.46	8.72	8.8	6.52	7.19	6.21	7.05	6.88	4	1.58	7.55794	5.36	0.00018	0.00047	0.66
P62888	60S ribosomal protein L30 OS=Homo sapiens GN=RPL30 PE=1 SV=2	RPL30	4.66	5.05	4.41	4.07	4.49	3.27	3.24	3.2	2.02	3.08	1	1.58	3.7494	5.34	0.00019	0.00047	0.64
P58107	Epiplakin OS=Homo sapiens GN=EPPK1 PE=1 SV=2	EPPK1	8.88	9.65	8.79	8.2	10.03	7.53	7.58	7.38	7.48	7.7	12	1.58	8.32112	5.23	0.00022	0.00054	0.45
P05783	Keratin, type I cytoskeletal 18 OS=Homo sapiens GN=KRT18 PE=1 SV=2	KRT18	13.32	13.03	12.06	13.28	12.72	11.47	10.82	10.93	12.29	11	22	1.58	12.0919	4.57	0.00067	0.0013	-0.68
Q7Z3K3	Pogo transposable element with ZNF domain OS=Homo sapiens GN=POGZ PE=1 SV=2	POGZ	3.8	4.86	4.09	6.63	3.89	2.3	3.04	3.24	3.39	3.4	1	1.58	3.86447	3.18	0.0081	0.012	-3.21
Q13217	DnaJ homolog subfamily C member 3 OS=Homo sapiens GN=DNAJC3 PE=1 SV=1	DNAJC3	7.05	5.97	6.66	9.29	6.17	5.18	5.45	5.77	5.38	5.46	3	1.58	6.23988	3.07	0.0099	0.014	-3.41
Q9UNA4	DNA polymerase iota OS=Homo sapiens GN=POLI PE=1 SV=3	POLI	1.93	3.31	3.2	3.82	1.46	1.88	0.02	2.73	1.17	0.02	1	1.58	1.95375	2.52	0.027	0.035	-4.41
P57105	Synaptojanin-2-binding protein OS=Homo sapiens GN=SYNJ2BP PE=1 SV=2	SYNJ2BP	5	5.67	5.25	5.4	5.31	3.93	3.49	3.8	3.58	3.98	1	1.57	4.54049	8.15	3.4e-06	2.5e-05	4.77
Q52LJ0	Protein FAM98B OS=Homo sapiens GN=FAM98B PE=1 SV=1	FAM98B	5.62	6.14	5.61	5.47	5.54	3.75	4.13	4.33	3.81	4.51	1	1.57	4.8907	7.4	8.9e-06	4.9e-05	3.78
P46781	40S ribosomal protein S9 OS=Homo sapiens GN=RPS9 PE=1 SV=3	RPS9	10.16	10.6	10.06	9.88	9.84	8.32	8.94	8.73	8.59	8.1	8	1.57	9.32253	7.21	1.1e-05	5.8e-05	3.51
Q9Y230	RuvB-like 2 OS=Homo sapiens GN=RUVBL2 PE=1 SV=3	RUVBL2	9.06	9.65	9.87	9.73	9.21	7.54	8.11	8.44	7.77	7.81	8	1.57	8.71824	6.96	1.6e-05	7.3e-05	3.16
Q96AG4	Leucine-rich repeat-containing protein 59 OS=Homo sapiens GN=LRRC59 PE=1 SV=1	LRRC59	7.73	8.07	8.11	8.4	7.67	5.86	6.33	6.93	6.8	6.21	5	1.57	7.20939	6.68	2.4e-05	9.6e-05	2.74
Q9Y6K5	2'-5'-oligoadenylate synthase 3 OS=Homo sapiens GN=OAS3 PE=1 SV=3	OAS3	5.2	6.83	6.22	6.27	6.48	3.82	5.09	4.59	4.89	4.76	2	1.57	5.41443	4.91	0.00038	0.00082	-0.09
O00193	Small acidic protein OS=Homo sapiens GN=SMAP PE=1 SV=1	SMAP	5.1	5.82	5.58	5.95	5.45	3.12	4.06	4.41	3.54	4.93	1	1.57	4.79518	4.86	0.00041	0.00089	-0.19
Q6PJG2	ELM2 and SANT domain-containing protein 1 OS=Homo sapiens GN=ELMSAN1 PE=1 SV=2	ELMSAN1	4.5	4.94	4.82	6.05	4.51	3.67	3.82	3.36	3.39	2.75	2	1.57	4.18164	4.85	0.00042	0.0009	-0.2
Q96HH9	GRAM domain-containing protein 2B OS=Homo sapiens GN=GRAMD2B PE=1 SV=1	GRAMD2B	4.89	4.63	4.2	4.62	4.34	3.47	3.09	2.56	2.02	3.72	1	1.57	3.7538	4.83	0.00043	0.00093	-0.23
Q9Y2X0	Mediator of RNA polymerase II transcription subunit 16 OS=Homo sapiens GN=MED16 PE=1 SV=2	MED16	4.38	5.19	5.54	6.21	4.87	3.15	3.49	4.21	3.87	3.61	1	1.57	4.45171	4.73	0.00051	0.0011	-0.41
P16615	Sarcoplasmic/endoplasmic reticulum calcium ATPase 2 OS=Homo sapiens GN=ATP2A2 PE=1 SV=1	ATP2A2	3.62	3.68	4.44	3.92	3.68	1.35	2.35	3.29	2.81	1.71	1	1.57	3.08521	4.16	0.0014	0.0024	-1.42
Q86UR1	NADPH oxidase activator 1 OS=Homo sapiens GN=NOXA1 PE=1 SV=1	NOXA1	5.73	5.79	5.64	7.96	5.88	4.83	4.49	4.65	4.38	4.82	4	1.57	5.41636	3.96	0.002	0.0033	-1.77
Q08426	Peroxisomal bifunctional enzyme OS=Homo sapiens GN=EHHADH PE=1 SV=3	EHHADH	7.9	7.76	8.13	8.2	7.79	6.55	6.35	6.38	6.23	6.46	3	1.56	7.17414	10.02	3.9e-07	7e-06	6.98
Q9ULV0	Unconventional myosin-Vb OS=Homo sapiens GN=MYO5B PE=1 SV=3	MYO5B	6.29	6.2	6.26	6.07	6.21	4.4	4.85	4.52	4.76	4.68	2	1.56	5.42456	9.93	4.3e-07	7.1e-06	6.89
Q8NCN5	Pyruvate dehydrogenase phosphatase regulatory subunit, mitochondrial OS=Homo sapiens GN=PDPR PE=1 SV=2	PDPR	4.79	5.31	5.21	4.91	4.95	3.39	3.22	3.39	3.3	4.05	1	1.56	4.25197	7.24	1.1e-05	5.7e-05	3.55
P20674	Cytochrome c oxidase subunit 5A, mitochondrial OS=Homo sapiens GN=COX5A PE=1 SV=2	COX5A	8.04	7.81	8.43	7.55	7.63	6.08	6.18	6.93	6.03	6.4	1	1.56	7.10725	6.84	2e-05	8.3e-05	2.97
P19838	Nuclear factor NF-kappa-B p105 subunit OS=Homo sapiens GN=NFKB1 PE=1 SV=2	NFKB1	7.45	8.36	7.82	8.5	7.62	6.26	6.68	6.63	6.32	6.07	5	1.56	7.17186	6.65	2.6e-05	9.9e-05	2.69
Q12797	Aspartyl/asparaginyl beta-hydroxylase OS=Homo sapiens GN=ASPH PE=1 SV=3	ASPH	8.83	9.09	8.7	9.76	9.37	7.07	7.41	7.4	8.01	8.06	11	1.56	8.37017	6.03	6.4e-05	0.0002	1.74
Q7Z434	Mitochondrial antiviral-signaling protein OS=Homo sapiens GN=MAVS PE=1 SV=2	MAVS	3.81	4.35	4	3.95	3.8	3.21	2.01	1.92	2.89	2.08	1	1.56	3.20247	5.11	0.00027	0.00062	0.27
Q99598	Translin-associated protein X OS=Homo sapiens GN=TSNAX PE=1 SV=1	TSNAX	2.26	2.87	3.26	3.44	3.29	1.81	1.3	1.29	1.29	1.61	1	1.56	2.24047	4.99	0.00033	0.00074	0.05
O95613	Pericentrin OS=Homo sapiens GN=PCNT PE=1 SV=4	PCNT	5.78	5.75	6.79	5.84	6.51	4.42	4.04	5.49	4.02	4.93	3	1.56	5.35612	4.81	0.00045	0.00095	-0.27
Q9Y597	BTB/POZ domain-containing protein KCTD3 OS=Homo sapiens GN=KCTD3 PE=1 SV=2	KCTD3	7.27	6.61	6.51	7.12	5.59	5.31	5.14	5.57	4.92	4.34	3	1.56	5.8366	4.77	0.00048	0.001	-0.34
Q08379	Golgin subfamily A member 2 OS=Homo sapiens GN=GOLGA2 PE=1 SV=3	GOLGA2	4.61	5.84	5.52	6.13	4.72	4.49	3.11	3.67	3.6	4.15	2	1.56	4.5839	4.47	0.0008	0.0015	-0.86
P33993	DNA replication licensing factor MCM7 OS=Homo sapiens GN=MCM7 PE=1 SV=4	MCM7	5.16	5.35	5.83	7.45	5.58	4.67	4.17	4.09	3.89	4.73	1	1.56	5.09246	4.01	0.0018	0.003	-1.68
Q96HF1	Secreted frizzled-related protein 2 OS=Homo sapiens GN=SFRP2 PE=1 SV=2	SFRP2	7.98	5.88	5.22	4.44	6.27	5.79	4.39	3.98	3.54	4.3	2	1.56	5.17667	2.62	0.023	0.029	-4.22
Q00765	Receptor expression-enhancing protein 5 OS=Homo sapiens GN=REEP5 PE=1 SV=3	REEP5	6.82	7.23	7.07	7.24	7.01	5.19	5.31	6.02	5.58	5.52	2	1.55	6.29843	8.11	3.6e-06	2.6e-05	4.72
Q9H223	EH domain-containing protein 4 OS=Homo sapiens GN=EHD4 PE=1 SV=1	EHD4	6.6	6.19	5.97	5.56	6.11	4.39	4.61	4.77	4.34	4.59	1	1.55	5.31171	7.45	8.3e-06	4.6e-05	3.85
P61247	40S ribosomal protein S3a OS=Homo sapiens GN=RPS3A PE=1 SV=2	RPS3A	9.99	10.23	9.78	9.57	9.49	8.29	8.67	8.44	8.02	7.86	10	1.55	9.03498	7.31	1e-05	5.3e-05	3.66
Q13232	Nucleoside diphosphate kinase 3 OS=Homo sapiens GN=NME3 PE=1 SV=2	NME3	4.63	5.16	5.22	5.57	4.79	3.47	3.75	3.62	3.39	3.42	1	1.55	4.3011	7.11	1.3e-05	6.4e-05	3.37
P62826	GTP-binding nuclear protein Ran OS=Homo sapiens GN=RAN PE=1 SV=3	RAN	9.4	8.41	8.98	9.1	8.39	7.5	6.84	7.73	7.45	6.99	5	1.55	8.08019	6.23	4.8e-05	0.00016	2.05
Q9NQX4	Unconventional myosin-Vc OS=Homo sapiens GN=MYO5C PE=1 SV=2	MYO5C	7.78	6.87	6.43	7.46	6.67	5.7	5.53	5.26	5.44	5.51	4	1.55	6.26512	6.1	5.8e-05	0.00019	1.85
Q9UBX5	Fibulin-5 OS=Homo sapiens GN=FBLN5 PE=1 SV=1	FBLN5	7.83	8.07	8	6.52	7.54	5.91	5.92	6.16	5.86	6.36	2	1.55	6.81842	5.56	0.00013	0.00036	0.99
P07948	Tyrosine-protein kinase Lyn OS=Homo sapiens GN=LYN PE=1 SV=3	LYN	4.15	5.16	5.95	4.61	4.45	3.32	1.78	4.46	3.8	3.22	1	1.55	4.09009	3.24	0.0073	0.01	-3.1
Q5T5P2	Sickle tail protein homolog OS=Homo sapiens GN=KIAA1217 PE=1 SV=2	KIAA1217	7.7	8.24	8.23	8.12	8.38	6.48	6.53	6.67	6.42	6.86	7	1.54	7.36251	8.85	1.5e-06	1.5e-05	5.64
Q9Y277	Voltage-dependent anion-selective channel protein 3 OS=Homo sapiens GN=VDAC3 PE=1 SV=1	VDAC3	8.06	7.59	8.11	7.29	7.8	6.35	6.05	6.53	6.08	6.17	3	1.54	7.00547	7.84	5e-06	3.3e-05	4.37
Q9NZM1	Myoferlin OS=Homo sapiens GN=MYOF PE=1 SV=1	MYOF	11.47	11.89	12.07	11.63	11.54	9.94	10.21	10.48	10.27	10	40	1.54	10.9495	7.49	7.9e-06	4.5e-05	3.9
P34913	Bifunctional epoxide hydrolase 2 OS=Homo sapiens GN=EPHX2 PE=1 SV=2	EPHX2	6.15	6.47	6.66	7.52	6.24	4.72	4.97	4.83	5.66	5.2	1	1.54	5.84215	5.49	0.00015	0.00039	0.88
P49419	Alpha-aminoadipic semialdehyde dehydrogenase OS=Homo sapiens GN=ALDH7A1 PE=1 SV=5	ALDH7A1	8.1	7.95	7.53	7.76	8.99	6.18	6.24	6.37	6.58	7.27	4	1.54	7.29704	5.26	0.00021	0.00052	0.5
Q9Y3Z3	Deoxynucleoside triphosphate triphosphohydrolase SAMHD1 OS=Homo sapiens GN=SAMHD1 PE=1 SV=2	SAMHD1	9.02	10.22	10.58	9.3	9.99	7.63	8.72	8.99	7.76	8.29	13	1.54	9.04861	4.4	0.00091	0.0017	-0.99
Q9UJY1	Heat shock protein beta-8 OS=Homo sapiens GN=HSPB8 PE=1 SV=1	HSPB8	6.11	6.1	7.75	6.38	7.56	5.17	4.91	5.84	5.1	5.16	2	1.54	6.00788	4.38	0.00094	0.0018	-1.03
O75323	Protein NipSnap homolog 2 OS=Homo sapiens GN=NIPSNAP2 PE=1 SV=1	NIPSNAP2	8.39	8.55	9.24	10.83	8.86	7.81	7.69	7.21	7.65	7.8	5	1.54	8.40261	3.91	0.0021	0.0035	-1.86
Q13103	Secreted phosphoprotein 24 OS=Homo sapiens GN=SPP2 PE=1 SV=1	SPP2	8.62	9.55	6.96	6.38	6.99	6.27	6.25	5.8	6.04	6.44	1	1.54	6.93122	2.99	0.011	0.016	-3.55
Q9UPT5	Exocyst complex component 7 OS=Homo sapiens GN=EXOC7 PE=1 SV=3	EXOC7	5.96	5.91	5.72	5.67	5.89	4.17	4.25	4.41	4.39	4.29	1	1.53	5.06569	9.91	4.4e-07	7.1e-06	6.86
P62191	26S proteasome regulatory subunit 4 OS=Homo sapiens GN=PSMC1 PE=1 SV=1	PSMC1	7.15	7.27	6.85	7.03	7	5.33	5.77	5.41	5.41	5.74	3	1.53	6.296	9.13	1e-06	1.2e-05	5.98
P53992	Protein transport protein Sec24C OS=Homo sapiens GN=SEC24C PE=1 SV=3	SEC24C	8.95	9.43	9.05	9.09	8.77	7.73	7.63	7.31	7.56	7.41	9	1.53	8.2924	8.95	1.3e-06	1.4e-05	5.76
Q99873	Protein arginine N-methyltransferase 1 OS=Homo sapiens GN=PRMT1 PE=1 SV=2	PRMT1	9.15	9.37	9.63	9.55	9.06	7.82	7.78	8.3	7.48	7.74	6	1.53	8.58885	7.86	4.9e-06	3.2e-05	4.39
P25789	Proteasome subunit alpha type-4 OS=Homo sapiens GN=PSMA4 PE=1 SV=1	PSMA4	6.55	5.99	6.64	6.63	6.15	4.69	4.6	5.3	4.8	4.93	1	1.53	5.62704	7.55	7.3e-06	4.2e-05	3.99
Q05519	Serine/arginine-rich splicing factor 11 OS=Homo sapiens GN=SRSF11 PE=1 SV=1	SRSF11	5.94	6.04	6.15	6.43	5.66	4.78	4.67	4.79	4.5	3.83	2	1.53	5.27934	6.72	2.3e-05	9.1e-05	2.81
P50454	Serpin H1 OS=Homo sapiens GN=SERPINH1 PE=1 SV=2	SERPINH1	10.93	10.51	10.31	10.51	10.03	9.55	8.94	8.84	8.86	8.45	13	1.53	9.69352	6.42	3.5e-05	0.00013	2.36
Q53RD9	Fibulin-7 OS=Homo sapiens GN=FBLN7 PE=2 SV=1	FBLN7	3.17	4.06	3.34	3.24	4.25	2.63	1.67	1.89	2.18	2.05	1	1.53	2.8466	4.87	0.0004	0.00087	-0.15
Q9Y2X9	Zinc finger protein 281 OS=Homo sapiens GN=ZNF281 PE=1 SV=1	ZNF281	6.06	6.06	6.23	8.02	6.5	5.13	5.18	4.72	4.76	5.46	2	1.53	5.81277	4.32	0.001	0.0019	-1.13
Q8NBX0	Saccharopine dehydrogenase-like oxidoreductase OS=Homo sapiens GN=SCCPDH PE=1 SV=1	SCCPDH	6.31	6.98	6.14	7.8	6.1	4.74	5.25	4.69	6.2	4.82	2	1.53	5.90422	4.01	0.0018	0.003	-1.68
Q9H0V9	VIP36-like protein OS=Homo sapiens GN=LMAN2L PE=1 SV=1	LMAN2L	5.23	5.37	5.36	5.85	5.22	4.17	3.81	3.73	3.71	4.02	1	1.52	4.64564	7.92	4.5e-06	3.1e-05	4.48
P56192	Methionine--tRNA ligase, cytoplasmic OS=Homo sapiens GN=MARS PE=1 SV=2	MARS	6.8	6.66	6.26	6.26	6.47	4.58	5.2	4.93	5.27	4.87	3	1.52	5.73066	7.86	4.9e-06	3.2e-05	4.4
O43707	Alpha-actinin-4 OS=Homo sapiens GN=ACTN4 PE=1 SV=2	ACTN4	12.26	11.96	12.07	11.48	11.85	10.35	10.34	10.68	10.47	10.15	21	1.52	11.1615	7.2	1.2e-05	6e-05	3.49
Q9UBS4	DnaJ homolog subfamily B member 11 OS=Homo sapiens GN=DNAJB11 PE=1 SV=1	DNAJB11	9.44	9.12	10.13	9.97	9.34	7.99	7.95	8.65	7.6	8.2	10	1.52	8.83807	6.06	6.1e-05	0.0002	1.79
Q9Y6W5	Wiskott-Aldrich syndrome protein family member 2 OS=Homo sapiens GN=WASF2 PE=1 SV=3	WASF2	4.54	5.31	4.47	4.64	4.91	2.97	3.87	2.84	3.36	3.23	1	1.52	4.01466	5.91	7.5e-05	0.00023	1.57
Q9UI09	NADH dehydrogenase [ubiquinone] 1 alpha subcomplex subunit 12 OS=Homo sapiens GN=NDUFA12 PE=1 SV=1	NDUFA12	4.24	4.82	4.39	5.03	4.34	3.04	3.48	3.37	3	2.35	1	1.52	3.80586	5.62	0.00012	0.00033	1.11
Q8WUF5	RelA-associated inhibitor OS=Homo sapiens GN=PPP1R13L PE=1 SV=4	PPP1R13L	3.28	3.27	2.73	3.78	3.17	2.09	1.67	1.47	1.88	1.51	1	1.52	2.48574	5.31	0.00019	0.00049	0.6
O43252	Bifunctional 3'-phosphoadenosine 5'-phosphosulfate synthase 1 OS=Homo sapiens GN=PAPSS1 PE=1 SV=2	PAPSS1	5.08	5.71	5.88	6.48	5.82	3.53	4.28	4.84	4.61	4.14	1	1.52	5.03833	5.11	0.00027	0.00064	0.24
O75596	C-type lectin domain family 3 member A OS=Homo sapiens GN=CLEC3A PE=1 SV=1	CLEC3A	4.42	5.45	5.87	4.14	4.81	3.55	3.2	3.52	3.36	3.46	1	1.52	4.17872	4.84	0.00043	0.00092	-0.22
P84085	ADP-ribosylation factor 5 OS=Homo sapiens GN=ARF5 PE=1 SV=2	ARF5	5.99	4.91	5.24	5.14	4.5	4.33	3	4.26	3.78	2.82	1	1.52	4.39688	4.2	0.0013	0.0023	-1.34
O00391	Sulfhydryl oxidase 1 OS=Homo sapiens GN=QSOX1 PE=1 SV=3	QSOX1	6.83	5.17	4.52	4.87	5.34	5.34	4.29	2.41	3.73	3.36	2	1.52	4.58593	2.83	0.016	0.021	-3.85
P06401	Progesterone receptor OS=Homo sapiens GN=PGR PE=1 SV=4	PGR	8.3	9.21	8.55	12.97	8.98	8.17	8.17	7.81	7.93	8.36	10	1.52	8.84616	2.1	0.058	0.069	-5.12
Q13155	Aminoacyl tRNA synthase complex-interacting multifunctional protein 2 OS=Homo sapiens GN=AIMP2 PE=1 SV=2	AIMP2	6.16	6.18	5.91	5.63	5.73	4.68	4.58	4.36	4.21	4.25	2	1.51	5.16911	8.17	3.3e-06	2.5e-05	4.8
O00232	26S proteasome non-ATPase regulatory subunit 12 OS=Homo sapiens GN=PSMD12 PE=1 SV=3	PSMD12	8.24	7.44	7.87	7.62	7.37	6.06	6.31	6.58	6.04	6.01	5	1.51	6.95482	7.3	1e-05	5.4e-05	3.64
Q14956	Transmembrane glycoprotein NMB OS=Homo sapiens GN=GPNMB PE=1 SV=2	GPNMB	7.04	7.49	7.47	6.07	7.77	5.39	5.79	5.6	5.39	6.11	1	1.51	6.4114	5.01	0.00032	0.00072	0.08
P68366	Tubulin alpha-4A chain OS=Homo sapiens GN=TUBA4A PE=1 SV=1	TUBA4A	7.44	9.33	9.77	9.54	9.58	6.66	7.63	8.17	8.01	7.64	3	1.51	8.37542	3.48	0.0047	0.007	-2.65
Q9BX66	Sorbin and SH3 domain-containing protein 1 OS=Homo sapiens GN=SORBS1 PE=1 SV=3	SORBS1	3.39	4.67	3.03	2.21	4.9	2.28	1.97	1.6	1.68	3.13	1	1.51	2.88569	2.9	0.014	0.018	-3.72
P15104	Glutamine synthetase OS=Homo sapiens GN=GLUL PE=1 SV=4	GLUL	7.44	9.97	7.98	11.04	8.71	6.54	8.14	6.75	9	7.17	4	1.51	8.27491	2.23	0.046	0.055	-4.89
P31946	14-3-3 protein beta/alpha OS=Homo sapiens GN=YWHAB PE=1 SV=3	YWHAB	5.84	5.77	5.9	5.58	5.78	4.14	4.1	4.68	4.36	4.1	1	1.5	5.0263	8.52	2.1e-06	1.9e-05	5.25
P36957	Dihydrolipoyllysine-residue succinyltransferase component of 2-oxoglutarate dehydrogenase complex, mitochondrial OS=Homo sapiens GN=DLST PE=1 SV=4	DLST	5.84	6.18	5.58	6.14	5.64	4.41	4.27	4.27	4.2	4.71	2	1.5	5.12516	7.94	4.4e-06	3e-05	4.5
Q8IX12	Cell division cycle and apoptosis regulator protein 1 OS=Homo sapiens GN=CCAR1 PE=1 SV=2	CCAR1	6.63	7.31	6.98	7.45	7.24	5.57	5.71	5.15	6.11	5.54	3	1.5	6.36837	6.8	2e-05	8.5e-05	2.92
P35573	Glycogen debranching enzyme OS=Homo sapiens GN=AGL PE=1 SV=3	AGL	6.6	6.45	6.32	5.95	6.64	5.1	4.78	5.35	4.17	5.04	3	1.5	5.63887	6.32	4.1e-05	0.00014	2.2
Q9UBQ0	Vacuolar protein sorting-associated protein 29 OS=Homo sapiens GN=VPS29 PE=1 SV=1	VPS29	7.47	6.77	7.14	6.67	6.19	5.49	5.31	6.03	5.11	4.82	2	1.5	6.1006	5.35	0.00019	0.00047	0.64
P25098	Beta-adrenergic receptor kinase 1 OS=Homo sapiens GN=GRK2 PE=1 SV=2	GRK2	4.17	3.75	3.37	3.02	3.67	2.56	2.13	2.05	1.76	1.97	1	1.5	2.84453	5.19	0.00023	0.00056	0.4
Q15459	Splicing factor 3A subunit 1 OS=Homo sapiens GN=SF3A1 PE=1 SV=1	SF3A1	3.41	3.61	3.39	3.69	3.92	3.43	1.97	1.92	0.01	3.2	1	1.5	2.85418	2.72	0.019	0.025	-4.05
P19012	Keratin, type I cytoskeletal 15 OS=Homo sapiens GN=KRT15 PE=1 SV=3	KRT15	9.41	11.36	9.92	12.21	12.19	9.12	9.05	8.83	11.27	9.32	14	1.5	10.2679	2.42	0.033	0.041	-4.58
Q15637	Splicing factor 1 OS=Homo sapiens GN=SF1 PE=1 SV=4	SF1	7.69	7.92	8	8.18	8.31	6.66	6.73	6.34	6.33	6.59	5	1.49	7.27551	8.74	1.6e-06	1.6e-05	5.51
O75390	Citrate synthase, mitochondrial OS=Homo sapiens GN=CS PE=1 SV=2	CS	8.76	8.58	9.18	9.14	8.92	7.41	7.46	7.55	7.59	7.15	3	1.49	8.17449	8.62	1.9e-06	1.8e-05	5.37
O94973	AP-2 complex subunit alpha-2 OS=Homo sapiens GN=AP2A2 PE=1 SV=2	AP2A2	7.69	7.75	7.16	6.98	7.03	5.89	5.68	5.91	5.89	5.77	3	1.49	6.57454	7.68	6.2e-06	3.8e-05	4.15
Q02218	2-oxoglutarate dehydrogenase, mitochondrial OS=Homo sapiens GN=OGDH PE=1 SV=3	OGDH	5.44	5.13	5.61	5.6	5.31	4.03	3.51	4.15	4.3	3.67	2	1.49	4.67559	7.22	1.1e-05	5.8e-05	3.53
Q9BTW9	Tubulin-specific chaperone D OS=Homo sapiens GN=TBCD PE=1 SV=2	TBCD	6.54	5.9	6.54	5.91	6.07	4.43	4.72	5.28	4.67	4.4	2	1.49	5.44763	6.62	2.6e-05	0.0001	2.67
P53999	Activated RNA polymerase II transcriptional coactivator p15 OS=Homo sapiens GN=SUB1 PE=1 SV=3	SUB1	5.46	6.08	5.58	6.21	5.75	3.74	4.44	4.36	4.76	4.33	2	1.49	5.07076	6.5	3.1e-05	0.00011	2.49
Q96EP0	E3 ubiquitin-protein ligase RNF31 OS=Homo sapiens GN=RNF31 PE=1 SV=1	RNF31	5.82	6.43	6.34	6.99	6.08	4.74	5.01	4.77	4.41	5.29	3	1.49	5.58754	6.09	5.8e-05	0.00019	1.84
Q5T4S7	E3 ubiquitin-protein ligase UBR4 OS=Homo sapiens GN=UBR4 PE=1 SV=1	UBR4	4.92	4.34	3.89	3.76	4.11	3.18	2.21	3.15	2.15	2.9	1	1.49	3.4609	4.75	0.00049	0.001	-0.37
Q99832	T-complex protein 1 subunit eta OS=Homo sapiens GN=CCT7 PE=1 SV=2	CCT7	10.14	8.66	8.93	8.47	8.54	7.71	7.65	7.5	7.61	6.84	7	1.49	8.20599	4.74	0.0005	0.001	-0.39
P49458	Signal recognition particle 9 kDa protein OS=Homo sapiens GN=SRP9 PE=1 SV=2	SRP9	3.49	3.23	3.23	3.36	3.84	1.73	1.3	1.92	1.84	2.92	1	1.49	2.68565	4.55	0.00069	0.0014	-0.71
Q7L775	EPM2A-interacting protein 1 OS=Homo sapiens GN=EPM2AIP1 PE=1 SV=1	EPM2AIP1	5.05	4.77	4.27	5.64	5.11	4.44	3.13	3.73	3.19	2.92	1	1.49	4.22511	4.46	0.00081	0.0016	-0.87
Q9P0J1	[Pyruvate dehydrogenase [acetyl-transferring]]-phosphatase 1, mitochondrial OS=Homo sapiens GN=PDP1 PE=1 SV=3	PDP1	5.49	5.88	6.73	6.13	6.52	4.2	3.52	4.84	5.49	5.26	1	1.49	5.40538	3.98	0.0019	0.0032	-1.75
P52943	Cysteine-rich protein 2 OS=Homo sapiens GN=CRIP2 PE=1 SV=1	CRIP2	6.15	3.88	4.5	6.28	3.91	4.17	3.28	3.66	4.12	2.05	1	1.49	4.19836	2.63	0.022	0.029	-4.21
P54868	Hydroxymethylglutaryl-CoA synthase, mitochondrial OS=Homo sapiens GN=HMGCS2 PE=1 SV=1	HMGCS2	5.93	7.02	5.85	9.46	6.46	5.38	5.47	4.85	6.2	5.35	3	1.49	6.19786	2.53	0.027	0.034	-4.39
P62266	40S ribosomal protein S23 OS=Homo sapiens GN=RPS23 PE=1 SV=3	RPS23	9.38	9.81	9.55	9.47	9.24	8.18	8.34	7.92	7.91	7.68	4	1.48	8.74808	8.16	3.4e-06	2.5e-05	4.78
Q9UII2	ATPase inhibitor, mitochondrial OS=Homo sapiens GN=ATPIF1 PE=1 SV=1	ATPIF1	5.78	5.39	5.8	6.55	6.08	4.23	4.45	4.35	4.71	4.47	1	1.48	5.18179	6.68	2.4e-05	9.6e-05	2.74
P10644	cAMP-dependent protein kinase type I-alpha regulatory subunit OS=Homo sapiens GN=PRKAR1A PE=1 SV=1	PRKAR1A	8.97	10.02	9.96	9.04	9.19	8.09	8.05	7.68	7.74	8.2	9	1.48	8.69323	6.05	6.2e-05	0.0002	1.77
O95817	BAG family molecular chaperone regulator 3 OS=Homo sapiens GN=BAG3 PE=1 SV=3	BAG3	6.9	7.71	8.4	7.44	7.81	6.01	5.86	6.69	6.1	6.2	3	1.48	6.91301	5.52	0.00014	0.00038	0.93
Q4V328	GRIP1-associated protein 1 OS=Homo sapiens GN=GRIPAP1 PE=1 SV=1	GRIPAP1	8.21	6.99	7.05	6.98	7.08	7.08	5.52	5.24	5.52	5.54	2	1.48	6.51957	4.12	0.0015	0.0026	-1.49
P62937	Peptidyl-prolyl cis-trans isomerase A OS=Homo sapiens GN=PPIA PE=1 SV=2	PPIA	9.81	7.81	8.54	8.71	8.15	7.26	6.95	7.55	7.56	6.29	4	1.48	7.86405	4.07	0.0016	0.0028	-1.57
Q9H993	Protein-glutamate O-methyltransferase OS=Homo sapiens GN=ARMT1 PE=1 SV=1	ARMT1	9.46	6.8	6.47	7.58	6.79	6.91	5.9	5.22	6.41	5.27	3	1.48	6.68108	2.75	0.018	0.024	-3.99
Q9ULH7	MKL/myocardin-like protein 2 OS=Homo sapiens GN=MKL2 PE=1 SV=3	MKL2	5.19	5.46	5.31	8.54	5.66	5.38	4.32	3.88	4.44	4.76	3	1.48	5.29408	2.56	0.025	0.032	-4.33
Q8NES3	Beta-1,3-N-acetylglucosaminyltransferase lunatic fringe OS=Homo sapiens GN=LFNG PE=1 SV=2	LFNG	9.89	7.24	5.99	7.12	6.53	7.81	6.13	4.88	5.29	5.29	3	1.48	6.61715	2.07	0.062	0.073	-5.17
O14976	Cyclin-G-associated kinase OS=Homo sapiens GN=GAK PE=1 SV=2	GAK	6.23	6.57	6.25	6.37	6	4.98	4.91	4.61	4.86	4.69	2	1.47	5.54758	8.77	1.6e-06	1.6e-05	5.55
P37198	Nuclear pore glycoprotein p62 OS=Homo sapiens GN=NUP62 PE=1 SV=3	NUP62	5.81	6.51	6.31	6.11	6.16	4.72	4.86	4.73	4.56	4.69	2	1.47	5.44669	8.47	2.3e-06	2e-05	5.18
Q96SI9	Spermatid perinuclear RNA-binding protein OS=Homo sapiens GN=STRBP PE=1 SV=1	STRBP	5.5	5.94	5.83	5.87	6.42	4.15	4.47	4.66	4.48	4.44	2	1.47	5.17592	7.48	8e-06	4.5e-05	3.88
P55786	Puromycin-sensitive aminopeptidase OS=Homo sapiens GN=NPEPPS PE=1 SV=2	NPEPPS	9.35	8.68	8.62	9.33	8.96	7.35	7.71	7.18	7.89	7.44	6	1.47	8.25246	6.99	1.6e-05	7.1e-05	3.19
Q15654	Thyroid receptor-interacting protein 6 OS=Homo sapiens GN=TRIP6 PE=1 SV=3	TRIP6	7.41	7.94	7.05	7.99	7.47	6.44	6.17	5.94	5.93	6.05	3	1.47	6.84083	6.95	1.7e-05	7.5e-05	3.14
P78371	T-complex protein 1 subunit beta OS=Homo sapiens GN=CCT2 PE=1 SV=4	CCT2	8.46	7.62	7.61	7.45	7.51	6.29	6.49	6.2	6.4	5.93	5	1.47	6.99565	6.83	1.9e-05	8.3e-05	2.97
P25054	Adenomatous polyposis coli protein OS=Homo sapiens GN=APC PE=1 SV=2	APC	4.42	4.75	5.4	5.17	4.68	3.24	3.31	3.71	3.28	3.54	1	1.47	4.15045	6.36	3.8e-05	0.00014	2.27
P22087	rRNA 2'-O-methyltransferase fibrillarin OS=Homo sapiens GN=FBL PE=1 SV=2	FBL	10.34	10.97	11.12	11.79	11.04	9.35	9.48	9.59	9.77	9.72	9	1.47	10.3153	5.83	8.5e-05	0.00025	1.44
O75592	E3 ubiquitin-protein ligase MYCBP2 OS=Homo sapiens GN=MYCBP2 PE=1 SV=3	MYCBP2	5.11	5.91	5.74	4.82	6.14	3.69	4.34	4.23	4.25	3.85	1	1.47	4.80811	5.39	0.00017	0.00044	0.72
P51572	B-cell receptor-associated protein 31 OS=Homo sapiens GN=BCAP31 PE=1 SV=3	BCAP31	7.25	7.52	8.28	7.43	7.37	5.58	5.72	7.14	6.29	5.76	4	1.47	6.83458	4.76	0.00048	0.001	-0.35
P05091	Aldehyde dehydrogenase, mitochondrial OS=Homo sapiens GN=ALDH2 PE=1 SV=2	ALDH2	7.02	8.06	8.28	7.05	8.65	6.06	6.4	6.57	6.22	6.47	6	1.47	7.07875	4.71	0.00053	0.0011	-0.44
Q9UBC2	Epidermal growth factor receptor substrate 15-like 1 OS=Homo sapiens GN=EPS15L1 PE=1 SV=1	EPS15L1	4.35	5.64	5.27	4.2	4.59	3.8	3.53	3.84	2.75	2.75	2	1.47	4.07192	4.25	0.0012	0.0021	-1.24
P00492	Hypoxanthine-guanine phosphoribosyltransferase OS=Homo sapiens GN=HPRT1 PE=1 SV=2	HPRT1	4.72	4.31	3.35	4.27	3.83	3.19	3	3.15	2.15	1.61	1	1.47	3.35769	3.92	0.0021	0.0035	-1.85
Q14192	Four and a half LIM domains protein 2 OS=Homo sapiens GN=FHL2 PE=1 SV=3	FHL2	8.58	8.3	7.62	9.96	8.03	7.48	7.35	6.17	7.24	6.9	2	1.47	7.76368	3.64	0.0035	0.0054	-2.36
Q4ZG55	Protein GREB1 OS=Homo sapiens GN=GREB1 PE=2 SV=1	GREB1	9.47	9.69	9.54	12.99	10.17	9.26	8.7	8.67	8.64	9.22	21	1.47	9.6353	2.54	0.026	0.033	-4.36
Q14938	Nuclear factor 1 X-type OS=Homo sapiens GN=NFIX PE=1 SV=2	NFIX	1.66	2.09	2.22	6.52	2.2	0.01	1.43	2.82	1.68	1.39	1	1.47	2.20407	1.7	0.11	0.13	-5.74
O00410	Importin-5 OS=Homo sapiens GN=IPO5 PE=1 SV=4	IPO5	6.37	6.72	6.54	6.85	6.55	5.18	4.85	5.16	5.05	5.47	4	1.46	5.87462	8.43	2.4e-06	2.1e-05	5.12
Q9UL54	Serine/threonine-protein kinase TAO2 OS=Homo sapiens GN=TAOK2 PE=1 SV=2	TAOK2	5.09	5.56	5.4	5.83	5.29	4.26	3.6	4.31	3.93	3.78	1	1.46	4.70432	6.85	1.9e-05	8.1e-05	3.01
Q9ULX6	A-kinase anchor protein 8-like OS=Homo sapiens GN=AKAP8L PE=1 SV=3	AKAP8L	6.02	5.92	6.27	6.57	6.43	4.99	5.13	4.23	4.67	4.92	1	1.46	5.51415	6.79	2e-05	8.6e-05	2.92
Q86Y56	Dynein assembly factor 5, axonemal OS=Homo sapiens GN=DNAAF5 PE=1 SV=4	DNAAF5	5.87	5.83	6.13	6.85	5.95	4.91	4.57	4.51	4.51	4.84	3	1.46	5.39918	6.65	2.5e-05	9.9e-05	2.71
P49720	Proteasome subunit beta type-3 OS=Homo sapiens GN=PSMB3 PE=1 SV=2	PSMB3	5.98	5.45	5.16	6.04	4.96	4.1	4.42	3.83	3.92	4.04	1	1.46	4.78883	5.98	6.8e-05	0.00021	1.67
P48643	T-complex protein 1 subunit epsilon OS=Homo sapiens GN=CCT5 PE=1 SV=1	CCT5	9.88	8.83	9.22	9.12	8.78	7.72	7.89	7.82	8.09	6.98	9	1.46	8.43243	5.6	0.00012	0.00034	1.05
Q04637	Eukaryotic translation initiation factor 4 gamma 1 OS=Homo sapiens GN=EIF4G1 PE=1 SV=4	EIF4G1	6.83	6.62	6.65	5.55	5.99	4.83	5.22	5.35	4.58	4.34	2	1.46	5.59641	5.09	0.00028	0.00065	0.21
Q92506	Estradiol 17-beta-dehydrogenase 8 OS=Homo sapiens GN=HSD17B8 PE=1 SV=2	HSD17B8	6.97	6.66	6.28	8.09	6.82	5.43	5.53	5.32	5.31	5.93	3	1.46	6.23302	4.87	0.0004	0.00087	-0.16
A3KMH1	von Willebrand factor A domain-containing protein 8 OS=Homo sapiens GN=VWA8 PE=1 SV=2	VWA8	6.99	6.85	7.4	8.62	8.41	6.27	6.21	6.02	6.18	6.3	5	1.46	6.92451	4.42	0.00087	0.0017	-0.95
P18077	60S ribosomal protein L35a OS=Homo sapiens GN=RPL35A PE=1 SV=2	RPL35A	8.18	7.69	8.25	8	6.7	6.15	6.74	6.75	6.44	5.44	3	1.46	7.03323	4.38	0.00093	0.0017	-1.01
Q9Y446	Plakophilin-3 OS=Homo sapiens GN=PKP3 PE=1 SV=1	PKP3	9.95	9.7	9.21	10.56	11.19	8.27	8.95	8.01	8.23	9.84	13	1.46	9.38974	3.48	0.0047	0.007	-2.66
O14974	Protein phosphatase 1 regulatory subunit 12A OS=Homo sapiens GN=PPP1R12A PE=1 SV=1	PPP1R12A	2.29	3.11	3.4	2.96	2.36	1.5	0.02	2.02	1.64	1.66	1	1.46	2.09596	3.47	0.0047	0.0071	-2.67
Q9HCY8	Protein S100-A14 OS=Homo sapiens GN=S100A14 PE=1 SV=1	S100A14	10.25	4.85	6.01	6.95	5.77	7.06	3.43	5.5	6.19	4.35	2	1.46	6.03567	1.54	0.15	0.17	-5.97
Q92616	eIF-2-alpha kinase activator GCN1 OS=Homo sapiens GN=GCN1 PE=1 SV=6	GCN1	8.19	7.84	8.28	7.89	7.84	6.43	6.56	6.69	6.64	6.48	9	1.45	7.28552	9.22	9.4e-07	1.2e-05	6.08
P62244	40S ribosomal protein S15a OS=Homo sapiens GN=RPS15A PE=1 SV=2	RPS15A	10.41	10.41	10.23	9.9	10.12	8.72	8.86	8.87	8.45	8.91	7	1.45	9.48742	8.16	3.3e-06	2.5e-05	4.78
P60842	Eukaryotic initiation factor 4A-I OS=Homo sapiens GN=EIF4A1 PE=1 SV=1	EIF4A1	9.16	8.29	8.82	8.67	8.58	7.47	7.31	7.18	7.16	7.16	4	1.45	7.98003	7.96	4.3e-06	3e-05	4.52
Q9UHB9	Signal recognition particle subunit SRP68 OS=Homo sapiens GN=SRP68 PE=1 SV=2	SRP68	6.25	6.13	6.62	6.1	6.54	4.78	4.88	5.39	4.65	4.71	3	1.45	5.60463	7.38	9.1e-06	4.9e-05	3.75
Q13643	Four and a half LIM domains protein 3 OS=Homo sapiens GN=FHL3 PE=1 SV=4	FHL3	6.03	6.13	6.07	5.62	5.46	4.93	4.47	4.5	4.04	4.14	1	1.45	5.13881	6.55	2.9e-05	0.00011	2.56
P63010	AP-2 complex subunit beta OS=Homo sapiens GN=AP2B1 PE=1 SV=1	AP2B1	8.79	9.47	8.75	8.09	8.62	7.45	7.38	7.15	7.13	7.37	8	1.45	8.01982	6.3	4.2e-05	0.00015	2.17
Q8IUD2	ELKS/Rab6-interacting/CAST family member 1 OS=Homo sapiens GN=ERC1 PE=1 SV=1	ERC1	2.38	2.2	3.6	3.2	3.23	1.11	1.07	1.6	1.45	2.12	1	1.45	2.19591	3.97	0.0019	0.0032	-1.76
O60341	Lysine-specific histone demethylase 1A OS=Homo sapiens GN=KDM1A PE=1 SV=2	KDM1A	5.2	5.48	5.07	7.16	5.03	4.24	4.32	3.84	4.15	4.16	1	1.45	4.86378	3.95	0.002	0.0033	-1.8
P42224	Signal transducer and activator of transcription 1-alpha/beta OS=Homo sapiens GN=STAT1 PE=1 SV=2	STAT1	9.04	9.99	11.22	10.19	10.04	8.14	8.58	9.63	8.31	8.58	12	1.45	9.37253	3.78	0.0027	0.0043	-2.1
P02533	Keratin, type I cytoskeletal 14 OS=Homo sapiens GN=KRT14 PE=1 SV=4	KRT14	11.43	12.56	11.58	11.3	13.31	10.39	10.43	10.44	11.22	10.46	12	1.45	11.3107	3.76	0.0028	0.0044	-2.13
P08754	Guanine nucleotide-binding protein G(k) subunit alpha OS=Homo sapiens GN=GNAI3 PE=1 SV=3	GNAI3	9.15	7.17	6.79	6.91	7.29	6.18	6.09	5.48	6.66	5.66	1	1.45	6.73942	3.48	0.0047	0.007	-2.66
P62280	40S ribosomal protein S11 OS=Homo sapiens GN=RPS11 PE=1 SV=3	RPS11	9.85	10.13	9.89	9.87	9.67	8.53	8.74	8.42	8.28	8.25	7	1.44	9.1634	8.52	2.1e-06	1.9e-05	5.24
Q9UDY2	Tight junction protein ZO-2 OS=Homo sapiens GN=TJP2 PE=1 SV=2	TJP2	8.36	8	7.7	8.24	7.81	6.49	6.6	6.5	6.57	6.76	6	1.44	7.30324	8.43	2.4e-06	2.1e-05	5.13
Q10570	Cleavage and polyadenylation specificity factor subunit 1 OS=Homo sapiens GN=CPSF1 PE=1 SV=2	CPSF1	6.62	6.98	7.14	7.15	7.31	5.7	5.68	5.61	5.33	5.68	4	1.44	6.31982	8.15	3.4e-06	2.5e-05	4.78
Q96E39	RNA binding motif protein, X-linked-like-1 OS=Homo sapiens GN=RBMXL1 PE=1 SV=1	RBMXL1	8.81	8.69	8.57	8.88	9.48	7.42	7.55	7.48	7.38	7.4	3	1.44	8.16471	7.72	5.9e-06	3.6e-05	4.21
P84095	Rho-related GTP-binding protein RhoG OS=Homo sapiens GN=RHOG PE=1 SV=1	RHOG	7.73	7.58	7.83	6.91	7.22	5.78	6.17	6.13	6.09	5.89	2	1.44	6.73109	7.08	1.4e-05	6.6e-05	3.32
Q8IVM0	Coiled-coil domain-containing protein 50 OS=Homo sapiens GN=CCDC50 PE=1 SV=1	CCDC50	5.96	6.47	7.15	6.21	6.24	4.9	4.98	5.23	4.91	4.77	1	1.44	5.68195	6.43	3.5e-05	0.00013	2.37
Q14498	RNA-binding protein 39 OS=Homo sapiens GN=RBM39 PE=1 SV=2	RBM39	8.28	8.7	9.23	9.29	8.4	7.25	7.36	7.71	7.11	7.27	2	1.44	8.05978	6.28	4.4e-05	0.00015	2.13
P14618	Pyruvate kinase PKM OS=Homo sapiens GN=PKM PE=1 SV=4	PKM	13.05	11.64	11.92	12.39	11.69	11.08	10.72	10.34	10.94	10.42	24	1.44	11.4185	4.78	0.00047	0.00099	-0.32
P51531	Probable global transcription activator SNF2L2 OS=Homo sapiens GN=SMARCA2 PE=1 SV=2	SMARCA2	3.84	3.75	3.34	4.79	4.14	3.1	1.78	1.92	2.87	2.98	1	1.44	3.25076	3.97	0.0019	0.0032	-1.75
P06703	Protein S100-A6 OS=Homo sapiens GN=S100A6 PE=1 SV=1	S100A6	11.63	9.39	9.28	8.08	9.04	8.81	8.05	8.24	7.27	7.84	4	1.44	8.76295	2.67	0.021	0.027	-4.13
Q92791	Synaptonemal complex protein SC65 OS=Homo sapiens GN=P3H4 PE=1 SV=1	P3H4	2.05	3.31	1.86	4.88	2.07	2.58	1.23	1.68	1.45	0.02	1	1.44	2.11214	2.28	0.042	0.051	-4.81
P31948	Stress-induced-phosphoprotein 1 OS=Homo sapiens GN=STIP1 PE=1 SV=1	STIP1	8.18	8.07	7.86	8.59	7.83	6.77	6.74	6.55	6.62	6.69	4	1.43	7.38993	8.19	3.2e-06	2.5e-05	4.82
P25787	Proteasome subunit alpha type-2 OS=Homo sapiens GN=PSMA2 PE=1 SV=2	PSMA2	8.47	7.94	8.52	8.35	7.83	6.91	6.75	7.16	6.73	6.43	3	1.43	7.50771	7.12	1.3e-05	6.3e-05	3.39
Q9NR46	Endophilin-B2 OS=Homo sapiens GN=SH3GLB2 PE=1 SV=1	SH3GLB2	5.92	5.56	5.46	5.06	5.25	3.97	4.33	4.1	3.71	3.98	1	1.43	4.73487	6.91	1.7e-05	7.7e-05	3.09
Q9BWS9	Chitinase domain-containing protein 1 OS=Homo sapiens GN=CHID1 PE=1 SV=1	CHID1	4.9	4.71	5.46	5.72	4.97	3.58	3.64	3.85	3.18	4.38	2	1.43	4.43851	5.24	0.00022	0.00053	0.46
O14745	Na(+)/H(+) exchange regulatory cofactor NHE-RF1 OS=Homo sapiens GN=SLC9A3R1 PE=1 SV=4	SLC9A3R1	9.3	7.88	8.33	8.04	7.87	6.87	6.48	6.99	6.68	7.27	4	1.43	7.57004	5.12	0.00027	0.00063	0.26
Q04917	14-3-3 protein eta OS=Homo sapiens GN=YWHAH PE=1 SV=4	YWHAH	7.83	6.78	6.56	6.67	6.16	5.65	5.38	5.03	5.68	5.13	2	1.43	6.08695	4.95	0.00035	0.00078	-0.02
Q99985	Semaphorin-3C OS=Homo sapiens GN=SEMA3C PE=2 SV=2	SEMA3C	4.79	4.35	3.66	3.31	4.1	3.62	2.17	3.03	2.02	2.22	1	1.43	3.32822	3.72	0.003	0.0047	-2.21
P48552	Nuclear receptor-interacting protein 1 OS=Homo sapiens GN=NRIP1 PE=1 SV=2	NRIP1	4.65	3.53	3.68	6.62	4.1	3.16	2.96	2.72	3.08	3.52	1	1.43	3.80109	2.83	0.015	0.021	-3.85
Q01196	Runt-related transcription factor 1 OS=Homo sapiens GN=RUNX1 PE=1 SV=3	RUNX1	6.51	6.63	6.52	9.65	6.74	5.95	5.85	5.4	5.76	5.97	3	1.43	6.49937	2.7	0.02	0.025	-4.08
O60687	Sushi repeat-containing protein SRPX2 OS=Homo sapiens GN=SRPX2 PE=1 SV=1	SRPX2	5.16	4.76	2.67	2.85	3.84	3.84	3.04	1.52	1.5	2.22	1	1.43	3.13982	2.43	0.032	0.04	-4.56
P25788	Proteasome subunit alpha type-3 OS=Homo sapiens GN=PSMA3 PE=1 SV=2	PSMA3	8.16	7.65	7.98	7.97	7.76	6.5	6.45	6.46	6.39	6.62	3	1.42	7.19378	9.27	8.9e-07	1.1e-05	6.14
Q9UMS4	Pre-mRNA-processing factor 19 OS=Homo sapiens GN=PRPF19 PE=1 SV=1	PRPF19	8.18	8.95	8.85	8.82	8.71	7.25	7.19	7.29	7.24	7.42	4	1.42	7.99084	8.14	3.4e-06	2.6e-05	4.76
Q92621	Nuclear pore complex protein Nup205 OS=Homo sapiens GN=NUP205 PE=1 SV=3	NUP205	6.57	7.04	6.39	6.43	6.35	5.2	4.9	4.7	5.19	5.67	2	1.42	5.84392	6.51	3.1e-05	0.00011	2.5
P04843	Dolichyl-diphosphooligosaccharide--protein glycosyltransferase subunit 1 OS=Homo sapiens GN=RPN1 PE=1 SV=1	RPN1	10.23	10.6	10.96	10.86	10.24	8.8	9.19	9.58	9.1	9.13	15	1.42	9.87009	6.45	3.4e-05	0.00012	2.41
P35268	60S ribosomal protein L22 OS=Homo sapiens GN=RPL22 PE=1 SV=2	RPL22	7.12	6.7	7.44	6.94	6.35	5.46	5.32	6.21	5.31	5.15	2	1.42	6.20006	5.54	0.00014	0.00037	0.96
Q06210	Glutamine--fructose-6-phosphate aminotransferase [isomerizing] 1 OS=Homo sapiens GN=GFPT1 PE=1 SV=3	GFPT1	8.35	7.02	6.76	7.3	7.14	6.26	6.08	5.39	6.24	5.5	4	1.42	6.60345	4.67	0.00057	0.0012	-0.51
P26640	Valine--tRNA ligase OS=Homo sapiens GN=VARS PE=1 SV=4	VARS	7.94	6.86	7.92	6.31	6.89	5.98	5.71	6.29	5.3	5.53	5	1.42	6.47185	4.3	0.0011	0.002	-1.16
Q8TAQ2	SWI/SNF complex subunit SMARCC2 OS=Homo sapiens GN=SMARCC2 PE=1 SV=1	SMARCC2	5.26	5.77	5.42	7.22	5.42	4.77	4.68	4.39	4.5	3.62	2	1.42	5.10476	3.86	0.0023	0.0038	-1.96
P36915	Guanine nucleotide-binding protein-like 1 OS=Homo sapiens GN=GNL1 PE=1 SV=2	GNL1	3.38	2.06	1.16	3.27	1.88	0.01	1.43	0.01	1.45	1.76	1	1.42	1.64036	2.6	0.024	0.03	-4.27
Q9H497	Torsin-3A OS=Homo sapiens GN=TOR3A PE=1 SV=1	TOR3A	4.6	4.75	5.83	8.48	5.03	4.44	4.17	4.77	4.12	4.06	2	1.42	5.02392	2.31	0.04	0.049	-4.77
O60832	H/ACA ribonucleoprotein complex subunit 4 OS=Homo sapiens GN=DKC1 PE=1 SV=3	DKC1	7.78	7.87	7.83	8	8.06	6.42	6.34	6.46	6.65	6.59	5	1.41	7.2019	9.72	5.4e-07	7.8e-06	6.65
P23396	40S ribosomal protein S3 OS=Homo sapiens GN=RPS3 PE=1 SV=2	RPS3	10.31	10.46	10.27	10.05	10.15	8.8	9.09	8.86	8.71	8.72	9	1.41	9.54246	8.58	2e-06	1.8e-05	5.32
P62906	60S ribosomal protein L10a OS=Homo sapiens GN=RPL10A PE=1 SV=2	RPL10A	10.21	10.61	10.39	10.31	10.34	8.88	9.2	9.04	8.87	8.8	7	1.41	9.66513	8.48	2.3e-06	2e-05	5.19
Q99714	3-hydroxyacyl-CoA dehydrogenase type-2 OS=Homo sapiens GN=HSD17B10 PE=1 SV=3	HSD17B10	7.98	7.83	7.76	8.27	8.12	6.68	6.52	6.39	6.43	6.92	5	1.41	7.29144	8.22	3.1e-06	2.4e-05	4.87
P62269	40S ribosomal protein S18 OS=Homo sapiens GN=RPS18 PE=1 SV=3	RPS18	8.07	8.16	8.28	7.84	7.54	6.48	6.62	6.96	6.38	6.37	4	1.41	7.26906	7.41	8.8e-06	4.8e-05	3.79
Q12874	Splicing factor 3A subunit 3 OS=Homo sapiens GN=SF3A3 PE=1 SV=1	SF3A3	5.61	6.26	6.16	6.02	5.91	4.24	4.5	4.88	4.73	4.57	1	1.41	5.288	7.4	8.9e-06	4.9e-05	3.77
Q15363	Transmembrane emp24 domain-containing protein 2 OS=Homo sapiens GN=TMED2 PE=1 SV=1	TMED2	8.95	8.26	8.08	8.33	7.69	6.87	6.8	6.83	7.02	6.71	3	1.41	7.55295	6.52	3e-05	0.00011	2.51
O60762	Dolichol-phosphate mannosyltransferase subunit 1 OS=Homo sapiens GN=DPM1 PE=1 SV=1	DPM1	5.55	5.15	5.48	4.86	5.21	3.47	3.8	4.4	3.54	3.99	1	1.41	4.54334	6.13	5.4e-05	0.00018	1.92
Q92619	Rho GTPase-activating protein 45 OS=Homo sapiens GN=ARHGAP45 PE=1 SV=2	ARHGAP45	6.06	6.58	5.77	5.31	6.04	4.69	4.7	4.57	4.28	4.49	1	1.41	5.24927	6.14	5.4e-05	0.00018	1.92
O00116	Alkyldihydroxyacetonephosphate synthase, peroxisomal OS=Homo sapiens GN=AGPS PE=1 SV=1	AGPS	9.75	9.95	9.47	10.5	9.21	8.43	8.56	7.99	8.32	8.51	6	1.41	9.06876	5.85	8.4e-05	0.00025	1.46
Q6PIU2	Neutral cholesterol ester hydrolase 1 OS=Homo sapiens GN=NCEH1 PE=1 SV=3	NCEH1	6.6	6.36	6.62	6.46	5.43	4.73	4.78	5.87	4.92	4.12	1	1.41	5.58845	4.33	0.001	0.0019	-1.11
Q04759	Protein kinase C theta type OS=Homo sapiens GN=PRKCQ PE=1 SV=3	PRKCQ	4.16	3.41	3.82	4.69	4	2.65	2.17	3	1.95	3.28	1	1.41	3.315	4.26	0.0011	0.0021	-1.23
Q7Z2W4	Zinc finger CCCH-type antiviral protein 1 OS=Homo sapiens GN=ZC3HAV1 PE=1 SV=3	ZC3HAV1	5.88	5.25	5.7	6.85	4.58	4.63	3.99	4.05	4.52	4.03	2	1.41	4.9473	3.93	0.0021	0.0034	-1.83
Q9BRK4	Leucine zipper putative tumor suppressor 2 OS=Homo sapiens GN=LZTS2 PE=1 SV=2	LZTS2	3.97	3.63	4.8	4.32	3.8	3.15	2.17	3.71	2.12	2.32	1	1.41	3.39806	3.87	0.0023	0.0038	-1.95
Q99732	Lipopolysaccharide-induced tumor necrosis factor-alpha factor OS=Homo sapiens GN=LITAF PE=1 SV=2	LITAF	6.67	6.22	6.46	6.04	5.79	4.87	4.84	5.29	5.7	3.43	1	1.41	5.53173	3.84	0.0024	0.0039	-1.99
P30626	Sorcin OS=Homo sapiens GN=SRI PE=1 SV=1	SRI	11.66	8.83	8.17	7.78	8.26	7.83	7.63	7.28	7.23	7.69	3	1.41	8.23617	2.35	0.037	0.045	-4.69
Q92973	Transportin-1 OS=Homo sapiens GN=TNPO1 PE=1 SV=2	TNPO1	7.78	8.06	7.66	8.15	7.79	6.42	6.46	6.29	6.39	6.88	4	1.4	7.18688	8.11	3.6e-06	2.6e-05	4.72
Q27J81	Inverted formin-2 OS=Homo sapiens GN=INF2 PE=1 SV=2	INF2	6.2	6.12	6.13	6.07	5.99	4.99	4.68	4.94	4.59	4.31	3	1.4	5.40156	8	4.1e-06	2.9e-05	4.58
P39023	60S ribosomal protein L3 OS=Homo sapiens GN=RPL3 PE=1 SV=2	RPL3	9.47	10.18	9.68	9.51	9.6	8.04	8.71	8.33	8.2	8.15	9	1.4	8.98838	7.1	1.3e-05	6.4e-05	3.36
Q9HD20	Manganese-transporting ATPase 13A1 OS=Homo sapiens GN=ATP13A1 PE=1 SV=2	ATP13A1	5.34	5.06	5.45	5.27	5.25	4	3.71	4.41	3.58	3.67	1	1.4	4.57489	6.94	1.7e-05	7.5e-05	3.12
P17612	cAMP-dependent protein kinase catalytic subunit alpha OS=Homo sapiens GN=PRKACA PE=1 SV=2	PRKACA	6.57	7.09	6.44	5.97	6.59	5.09	5.22	5.07	5.02	5.24	2	1.4	5.82965	6.88	1.8e-05	8e-05	3.04
P40222	Alpha-taxilin OS=Homo sapiens GN=TXLNA PE=1 SV=3	TXLNA	5.73	6.43	6.2	6.22	6.36	4.47	4.86	5.2	4.47	4.96	2	1.4	5.49114	6.72	2.3e-05	9.1e-05	2.81
Q96AX1	Vacuolar protein sorting-associated protein 33A OS=Homo sapiens GN=VPS33A PE=1 SV=1	VPS33A	4.86	5.14	4.76	5.04	4.31	3.44	3.43	3.64	3.22	3.37	1	1.4	4.12141	6.64	2.6e-05	9.9e-05	2.69
O15294	UDP-N-acetylglucosamine--peptide N-acetylglucosaminyltransferase 110 kDa subunit OS=Homo sapiens GN=OGT PE=1 SV=3	OGT	6.13	6.82	6.87	7.54	6.78	5.39	5.28	5.65	5.32	5.51	3	1.4	6.1289	5.92	7.5e-05	0.00023	1.58
P04217	Alpha-1B-glycoprotein OS=Homo sapiens GN=A1BG PE=1 SV=4	A1BG	5.93	5.13	6.33	5.58	6.29	4.36	4.44	4.37	4.51	4.57	1	1.4	5.15319	5.92	7.5e-05	0.00023	1.58
P21796	Voltage-dependent anion-selective channel protein 1 OS=Homo sapiens GN=VDAC1 PE=1 SV=2	VDAC1	9.8	8.98	9.7	9.2	9.02	8.36	7.53	8.23	8.01	7.58	8	1.4	8.64009	5.89	7.8e-05	0.00024	1.54
Q93034	Cullin-5 OS=Homo sapiens GN=CUL5 PE=1 SV=4	CUL5	5.51	5.6	5.49	6.03	5.34	3.92	4.51	4.58	4.41	3.54	1	1.4	4.89332	5.87	8e-05	0.00024	1.51
P51665	26S proteasome non-ATPase regulatory subunit 7 OS=Homo sapiens GN=PSMD7 PE=1 SV=2	PSMD7	5.05	4.39	4.59	5.01	4.05	3.38	3.15	3.4	2.98	3.22	1	1.4	3.92093	5.82	8.7e-05	0.00025	1.42
O95372	Acyl-protein thioesterase 2 OS=Homo sapiens GN=LYPLA2 PE=1 SV=1	LYPLA2	6.29	5.41	5.42	6.21	5.15	4.59	4.33	4.46	4.02	4.1	1	1.4	4.99944	5.51	0.00014	0.00038	0.91
P34932	Heat shock 70 kDa protein 4 OS=Homo sapiens GN=HSPA4 PE=1 SV=4	HSPA4	6.75	5.75	5.44	6.25	5.67	5.06	4.4	4.26	4.76	4.37	3	1.4	5.27168	5.23	0.00022	0.00054	0.46
P20042	Eukaryotic translation initiation factor 2 subunit 2 OS=Homo sapiens GN=EIF2S2 PE=1 SV=2	EIF2S2	3.62	3.46	3.06	2.81	3.08	1.73	2.13	1.56	1.8	1.8	1	1.4	2.50617	5.15	0.00025	0.00059	0.33
Q8IZP0	Abl interactor 1 OS=Homo sapiens GN=ABI1 PE=1 SV=4	ABI1	6.47	7.35	7.4	6.82	6.44	4.9	5.91	5.96	5.8	4.88	2	1.4	6.19352	4.71	0.00053	0.0011	-0.45
Q14692	Ribosome biogenesis protein BMS1 homolog OS=Homo sapiens GN=BMS1 PE=1 SV=1	BMS1	3.22	2.23	3.37	2.76	3.29	1.81	1.37	1.29	1.34	2.05	1	1.4	2.27226	4.33	0.001	0.0019	-1.11
Q6IA86	Elongator complex protein 2 OS=Homo sapiens GN=ELP2 PE=1 SV=2	ELP2	3.94	4.35	4.79	5.12	4.25	3.39	3.81	1.98	3.28	2.96	1	1.4	3.78675	3.98	0.0019	0.0032	-1.73
Q9NQ36	Signal peptide, CUB and EGF-like domain-containing protein 2 OS=Homo sapiens GN=SCUBE2 PE=2 SV=2	SCUBE2	3.79	3.97	3.86	3.66	5.88	3.27	2.98	2.52	2.02	3.37	1	1.4	3.53284	3.18	0.0081	0.012	-3.21
Q15437	Protein transport protein Sec23B OS=Homo sapiens GN=SEC23B PE=1 SV=2	SEC23B	9.19	9.72	9.16	9.35	9.08	7.8	8.09	7.81	7.99	7.86	7	1.39	8.60534	8.22	3.1e-06	2.4e-05	4.86
Q14152	Eukaryotic translation initiation factor 3 subunit A OS=Homo sapiens GN=EIF3A PE=1 SV=1	EIF3A	7.71	7.53	7.79	7.17	7.33	6.08	6.24	6.25	6.14	5.87	5	1.39	6.81089	8.05	3.8e-06	2.8e-05	4.65
P62750	60S ribosomal protein L23a OS=Homo sapiens GN=RPL23A PE=1 SV=1	RPL23A	8.57	9.33	9.24	8.96	9.16	7.64	7.86	7.84	7.51	7.45	5	1.39	8.35721	7.51	7.7e-06	4.4e-05	3.93
P62277	40S ribosomal protein S13 OS=Homo sapiens GN=RPS13 PE=1 SV=2	RPS13	8.24	8.9	8.51	8.42	8.32	7.01	7.54	6.87	7.07	6.96	5	1.39	7.78451	7.4	8.9e-06	4.9e-05	3.77
P08238	Heat shock protein HSP 90-beta OS=Homo sapiens GN=HSP90AB1 PE=1 SV=4	HSP90AB1	9.68	8.87	9.68	9.52	9.2	8.06	7.81	7.99	7.91	8.22	8	1.39	8.69485	7.18	1.2e-05	6e-05	3.47
P20340	Ras-related protein Rab-6A OS=Homo sapiens GN=RAB6A PE=1 SV=3	RAB6A	7.31	6.82	6.72	6.62	6.72	5.44	5.23	5.71	5.73	5.15	2	1.39	6.14551	7.07	1.4e-05	6.7e-05	3.32
P46736	Lys-63-specific deubiquitinase BRCC36 OS=Homo sapiens GN=BRCC3 PE=1 SV=2	BRCC3	4.82	4.75	4.71	4.86	5.1	3.67	3.24	3.78	3.62	2.96	1	1.39	4.14991	6.51	3.1e-05	0.00011	2.5
O60610	Protein diaphanous homolog 1 OS=Homo sapiens GN=DIAPH1 PE=1 SV=2	DIAPH1	6.26	5.59	5.61	4.92	5.4	3.95	4.13	4.54	4.07	4.15	1	1.39	4.86154	5.71	0.0001	0.00029	1.25
P55209	Nucleosome assembly protein 1-like 1 OS=Homo sapiens GN=NAP1L1 PE=1 SV=1	NAP1L1	6.76	6.39	7.51	6.83	6.42	5.07	5.54	5.98	5.1	5.24	2	1.39	6.08281	5.42	0.00016	0.00043	0.76
Q14146	Unhealthy ribosome biogenesis protein 2 homolog OS=Homo sapiens GN=URB2 PE=2 SV=2	URB2	7.5	6.35	5.97	5.93	6.52	4.69	5.43	4.52	5.05	5.63	1	1.39	5.75759	4.31	0.0011	0.0019	-1.15
O15049	NEDD4-binding protein 3 OS=Homo sapiens GN=N4BP3 PE=1 SV=3	N4BP3	4.11	3.41	4.3	3.82	4.29	2.82	2.96	3.49	1.72	2.01	1	1.39	3.29201	3.88	0.0022	0.0037	-1.91
P45974	Ubiquitin carboxyl-terminal hydrolase 5 OS=Homo sapiens GN=USP5 PE=1 SV=2	USP5	7.7	7.64	8.53	9.8	8.02	6.61	6.97	7.1	7.1	6.95	5	1.39	7.64384	3.86	0.0024	0.0039	-1.97
Q29RF7	Sister chromatid cohesion protein PDS5 homolog A OS=Homo sapiens GN=PDS5A PE=1 SV=1	PDS5A	1.33	2.03	3.21	3.66	3.1	1.96	1.56	1.29	1.59	0.02	1	1.39	1.97438	2.68	0.02	0.026	-4.11
P49326	Dimethylaniline monooxygenase [N-oxide-forming] 5 OS=Homo sapiens GN=FMO5 PE=1 SV=2	FMO5	4.37	5.07	4.1	7.03	4.72	2.39	4.06	3.68	5.05	3.17	1	1.39	4.36172	2.38	0.035	0.043	-4.65
P82650	28S ribosomal protein S22, mitochondrial OS=Homo sapiens GN=MRPS22 PE=1 SV=1	MRPS22	5.73	5.68	5.87	5.81	5.71	3.99	4.65	4.33	4.34	4.61	1	1.38	5.07176	7.88	4.7e-06	3.2e-05	4.43
P23786	Carnitine O-palmitoyltransferase 2, mitochondrial OS=Homo sapiens GN=CPT2 PE=1 SV=2	CPT2	6.07	5.89	6	6.39	5.83	4.65	4.6	4.98	4.47	4.58	2	1.38	5.34643	7.85	4.9e-06	3.2e-05	4.39
P39019	40S ribosomal protein S19 OS=Homo sapiens GN=RPS19 PE=1 SV=2	RPS19	9.04	9.27	8.84	8.51	8.71	7.51	7.77	7.62	7.29	7.29	5	1.38	8.18538	7.41	8.7e-06	4.8e-05	3.79
Q9Y4F1	FERM, RhoGEF and pleckstrin domain-containing protein 1 OS=Homo sapiens GN=FARP1 PE=1 SV=1	FARP1	7.6	7.17	6.73	7.24	6.93	5.56	5.87	5.66	5.87	5.79	5	1.38	6.4414	7.33	9.7e-06	5.2e-05	3.68
P35232	Prohibitin OS=Homo sapiens GN=PHB PE=1 SV=1	PHB	9.46	8.99	9.23	8.93	8.71	8.1	7.5	7.62	7.57	7.63	9	1.38	8.37531	7.25	1.1e-05	5.6e-05	3.57
P62249	40S ribosomal protein S16 OS=Homo sapiens GN=RPS16 PE=1 SV=2	RPS16	10.46	9.91	10.05	9.82	9.57	8.71	8.87	8.51	8.37	8.46	7	1.38	9.27287	6.92	1.7e-05	7.6e-05	3.11
O60645	Exocyst complex component 3 OS=Homo sapiens GN=EXOC3 PE=1 SV=2	EXOC3	4.72	4.81	4.61	4.22	4.89	3.58	3.57	2.86	3.13	3.25	1	1.38	3.96355	6.09	5.7e-05	0.00019	1.85
P29508	Serpin B3 OS=Homo sapiens GN=SERPINB3 PE=1 SV=2	SERPINB3	5.84	5.76	6.66	5.63	6.66	4.9	5.11	4.46	5.02	4.18	1	1.38	5.42186	4.99	0.00033	0.00074	0.05
Q15691	Microtubule-associated protein RP/EB family member 1 OS=Homo sapiens GN=MAPRE1 PE=1 SV=3	MAPRE1	7.42	7.05	7.52	6.89	6.32	5.48	5.66	6.43	5.57	5.19	2	1.38	6.35294	4.92	0.00037	0.00082	-0.08
Q9NR12	PDZ and LIM domain protein 7 OS=Homo sapiens GN=PDLIM7 PE=1 SV=1	PDLIM7	8.41	8.34	7.3	6.77	7.44	6.54	6.43	6.28	5.94	6.16	3	1.38	6.9605	4.55	0.0007	0.0014	-0.72
Q13451	Peptidyl-prolyl cis-trans isomerase FKBP5 OS=Homo sapiens GN=FKBP5 PE=1 SV=2	FKBP5	6.77	6.96	7.06	9.08	7.1	5.98	6.06	5.7	6	6.33	3	1.38	6.70422	3.61	0.0037	0.0057	-2.42
Q6IBS0	Twinfilin-2 OS=Homo sapiens GN=TWF2 PE=1 SV=2	TWF2	2.16	3.55	4.13	2.69	3.33	1.17	2.25	1.82	1.95	1.76	1	1.38	2.48065	3.51	0.0044	0.0066	-2.59
P06702	Protein S100-A9 OS=Homo sapiens GN=S100A9 PE=1 SV=1	S100A9	10.44	9.76	11.64	9.46	11.63	9.17	9.88	8.83	9.18	8.98	8	1.38	9.89667	3.2	0.0078	0.011	-3.17
Q68CZ2	Tensin-3 OS=Homo sapiens GN=TNS3 PE=1 SV=2	TNS3	5.09	6.22	6.55	4.37	5.17	3.92	4.35	5.11	3.63	3.5	1	1.38	4.78959	3.18	0.008	0.011	-3.2
Q92900	Regulator of nonsense transcripts 1 OS=Homo sapiens GN=UPF1 PE=1 SV=2	UPF1	7.87	7.8	8.1	7.88	7.82	6.66	6.58	6.56	6.36	6.44	8	1.37	7.2068	9.49	6.9e-07	9.3e-06	6.39
Q9UL25	Ras-related protein Rab-21 OS=Homo sapiens GN=RAB21 PE=1 SV=3	RAB21	6.24	5.93	5.78	5.84	5.95	4.73	4.03	4.81	4.71	4.62	2	1.37	5.26493	7.11	1.3e-05	6.4e-05	3.37
Q13347	Eukaryotic translation initiation factor 3 subunit I OS=Homo sapiens GN=EIF3I PE=1 SV=1	EIF3I	7.21	7.62	7.83	7.78	7.28	5.85	6.42	6.49	6.12	5.96	3	1.37	6.85697	6.95	1.7e-05	7.5e-05	3.14
P12270	Nucleoprotein TPR OS=Homo sapiens GN=TPR PE=1 SV=3	TPR	8.44	9.19	8.98	9.26	8.97	7.31	7.39	7.94	7.61	7.74	13	1.37	8.28197	6.85	1.9e-05	8.1e-05	2.99
Q9Y6N5	Sulfide:quinone oxidoreductase, mitochondrial OS=Homo sapiens GN=SQOR PE=1 SV=1	SQOR	7.42	7.28	7.9	7.97	7.95	6.22	5.93	6.5	6.51	6.5	3	1.37	7.01712	6.83	1.9e-05	8.3e-05	2.97
A5YKK6	CCR4-NOT transcription complex subunit 1 OS=Homo sapiens GN=CNOT1 PE=1 SV=2	CNOT1	7.33	7.51	7.53	6.74	7.08	6.02	5.96	6.13	5.49	5.74	6	1.37	6.55439	6.68	2.4e-05	9.6e-05	2.75
Q9BRX8	Redox-regulatory protein FAM213A OS=Homo sapiens GN=FAM213A PE=1 SV=3	FAM213A	4.79	5.26	5.51	5.43	5.49	3.49	3.75	4.12	4.15	4.12	1	1.37	4.61178	6.38	3.7e-05	0.00013	2.3
O75915	PRA1 family protein 3 OS=Homo sapiens GN=ARL6IP5 PE=1 SV=1	ARL6IP5	7.56	8.21	8.24	7.93	7.34	6.06	6.53	6.9	6.65	6.28	2	1.37	7.16932	5.98	6.8e-05	0.00021	1.68
Q9NSE4	Isoleucine--tRNA ligase, mitochondrial OS=Homo sapiens GN=IARS2 PE=1 SV=2	IARS2	8.91	8.99	8.75	10.21	8.92	7.81	7.78	7.52	7.97	7.84	7	1.37	8.4698	5.22	0.00023	0.00055	0.43
Q14697	Neutral alpha-glucosidase AB OS=Homo sapiens GN=GANAB PE=1 SV=3	GANAB	11.41	9.58	10.03	10.12	10.25	8.88	8.99	8.94	8.92	8.82	16	1.37	9.59348	4.72	0.00052	0.0011	-0.42
Q9H4M9	EH domain-containing protein 1 OS=Homo sapiens GN=EHD1 PE=1 SV=2	EHD1	5.83	5.12	5.72	4.49	5.69	4	3.93	4.51	3.23	4.33	2	1.37	4.68656	4.4	0.00091	0.0017	-0.99
P05109	Protein S100-A8 OS=Homo sapiens GN=S100A8 PE=1 SV=1	S100A8	8.44	8.34	9.59	8.04	9.8	7.35	7.74	7.4	7.58	7.27	4	1.37	8.15361	4.17	0.0013	0.0024	-1.4
P35237	Serpin B6 OS=Homo sapiens GN=SERPINB6 PE=1 SV=3	SERPINB6	4.98	4.95	4.15	3.58	5.56	2.95	3.65	3.57	3.22	2.98	1	1.37	3.95823	3.87	0.0023	0.0038	-1.94
Q5SWX8	Protein odr-4 homolog OS=Homo sapiens GN=ODR4 PE=1 SV=1	ODR4	6.18	7.04	7.1	7.78	5.95	4.87	5.53	5.51	6.29	4.97	1	1.37	6.12177	3.71	0.0031	0.0048	-2.23
Q9Y3R5	Protein dopey-2 OS=Homo sapiens GN=DOPEY2 PE=1 SV=5	DOPEY2	4.78	3.67	3.98	4.08	2.16	2.91	2.21	1.95	3.1	1.66	1	1.37	3.04984	2.91	0.013	0.018	-3.71
Q8TDM6	Disks large homolog 5 OS=Homo sapiens GN=DLG5 PE=1 SV=4	DLG5	5.02	4.62	3.46	4.88	4.02	4.44	3.41	2.52	3.14	1.61	1	1.37	3.7115	2.8	0.016	0.021	-3.89
Q96FQ6	Protein S100-A16 OS=Homo sapiens GN=S100A16 PE=1 SV=1	S100A16	10.17	5.93	6.44	7.29	6.11	7.01	4.98	5.75	6.36	5	3	1.37	6.50309	1.87	0.087	0.1	-5.49
O94979	Protein transport protein Sec31A OS=Homo sapiens GN=SEC31A PE=1 SV=3	SEC31A	10.01	10.11	9.88	9.55	9.9	8.5	8.62	8.54	8.68	8.32	13	1.36	9.211	8.11	3.5e-06	2.6e-05	4.73
Q9BUF5	Tubulin beta-6 chain OS=Homo sapiens GN=TUBB6 PE=1 SV=1	TUBB6	7.94	8.15	7.84	7.49	7.86	6.43	6.82	6.34	6.4	6.48	3	1.36	7.17318	7.89	4.7e-06	3.2e-05	4.43
P26373	60S ribosomal protein L13 OS=Homo sapiens GN=RPL13 PE=1 SV=4	RPL13	9.64	10.32	9.77	9.88	9.8	8.39	8.96	8.51	8.35	8.38	9	1.36	9.20086	7.03	1.5e-05	6.9e-05	3.26
Q13724	Mannosyl-oligosaccharide glucosidase OS=Homo sapiens GN=MOGS PE=1 SV=5	MOGS	5.96	6.36	6.05	6.42	5.91	4.8	5.15	4.46	4.47	5.03	2	1.36	5.46097	6.77	2.1e-05	8.8e-05	2.87
P42766	60S ribosomal protein L35 OS=Homo sapiens GN=RPL35 PE=1 SV=2	RPL35	7.02	7.74	7.57	7.27	7.28	5.94	6.41	6.22	6.01	5.53	1	1.36	6.69768	6.49	3.2e-05	0.00012	2.47
O95299	NADH dehydrogenase [ubiquinone] 1 alpha subcomplex subunit 10, mitochondrial OS=Homo sapiens GN=NDUFA10 PE=1 SV=1	NDUFA10	5.38	5.2	5.24	5.87	5.12	3.95	4.48	4.01	3.77	3.82	1	1.36	4.68417	6.4	3.6e-05	0.00013	2.33
Q14204	Cytoplasmic dynein 1 heavy chain 1 OS=Homo sapiens GN=DYNC1H1 PE=1 SV=5	DYNC1H1	12.82	12.38	12.49	11.99	12.29	10.99	11.25	11.05	11.02	10.88	72	1.36	11.715	6.36	3.8e-05	0.00014	2.26
P40429	60S ribosomal protein L13a OS=Homo sapiens GN=RPL13A PE=1 SV=2	RPL13A	9.5	9.87	9.41	9.29	9.1	7.92	8.69	8.22	7.95	7.61	3	1.36	8.75576	5.99	6.7e-05	0.00021	1.69
P28074	Proteasome subunit beta type-5 OS=Homo sapiens GN=PSMB5 PE=1 SV=3	PSMB5	6.68	5.6	6.38	6.53	5.64	4.97	4.57	4.92	5	4.58	2	1.36	5.48869	5.52	0.00014	0.00038	0.94
P60660	Myosin light polypeptide 6 OS=Homo sapiens GN=MYL6 PE=1 SV=2	MYL6	10.85	10.9	10.28	9.68	10.13	9.17	9.24	9.09	8.83	8.72	5	1.36	9.68817	5.37	0.00018	0.00045	0.69
P17480	Nucleolar transcription factor 1 OS=Homo sapiens GN=UBTF PE=1 SV=1	UBTF	6.52	7.21	7.12	8.5	7.54	6.16	6.28	5.86	5.43	6.36	4	1.36	6.69669	4.12	0.0015	0.0026	-1.49
Q6PJG6	BRCA1-associated ATM activator 1 OS=Homo sapiens GN=BRAT1 PE=1 SV=2	BRAT1	4.52	5.15	4.66	7.17	5.29	3.97	4.16	3.52	4.18	4.15	2	1.36	4.67515	3.16	0.0084	0.012	-3.25
Q68DK7	Male-specific lethal 1 homolog OS=Homo sapiens GN=MSL1 PE=1 SV=3	MSL1	1.8	1.89	1.83	3.61	2.03	1.23	0.02	1.52	0.01	1.56	1	1.36	1.54999	2.75	0.018	0.023	-3.98
Q9UHF7	Zinc finger transcription factor Trps1 OS=Homo sapiens GN=TRPS1 PE=1 SV=2	TRPS1	8.8	8.97	9.27	12.3	9.73	8.57	8.36	8.35	8.24	8.74	16	1.36	9.1323	2.47	0.03	0.037	-4.48
Q8WUM4	Programmed cell death 6-interacting protein OS=Homo sapiens GN=PDCD6IP PE=1 SV=1	PDCD6IP	9.03	8.68	9.07	8.47	8.7	7.04	7.5	7.83	7.59	7.25	7	1.35	8.11797	6.87	1.8e-05	8e-05	3.02
Q9NQC3	Reticulon-4 OS=Homo sapiens GN=RTN4 PE=1 SV=2	RTN4	7.51	7.94	7.48	7.15	7.35	5.9	6.03	6.6	6.15	6	2	1.35	6.81148	6.85	1.9e-05	8.1e-05	3
Q9UNM6	26S proteasome non-ATPase regulatory subunit 13 OS=Homo sapiens GN=PSMD13 PE=1 SV=2	PSMD13	8.02	7.66	8.24	8.69	7.85	6.64	6.62	7.22	6.43	6.8	2	1.35	7.41887	6.04	6.2e-05	0.0002	1.77
P63244	Receptor of activated protein C kinase 1 OS=Homo sapiens GN=RACK1 PE=1 SV=3	RACK1	9.53	8.28	8.62	9.06	8.47	7.76	7.43	7.71	7.28	7	4	1.35	8.11315	5.32	0.00019	0.00049	0.59
Q9NRX4	14 kDa phosphohistidine phosphatase OS=Homo sapiens GN=PHPT1 PE=1 SV=1	PHPT1	7.69	7.27	7.45	8.61	7.73	5.98	6.37	6.29	6.8	6.54	3	1.35	7.07287	5.27	0.00021	0.00051	0.52
P04259	Keratin, type II cytoskeletal 6B OS=Homo sapiens GN=KRT6B PE=1 SV=5	KRT6B	9.23	9.75	8.44	8.33	8.92	7.49	7.12	8.03	7.81	7.48	2	1.35	8.25958	4.76	0.00048	0.001	-0.35
B0I1T2	Unconventional myosin-Ig OS=Homo sapiens GN=MYO1G PE=1 SV=2	MYO1G	5.03	6.31	6.73	5.37	6.47	4.5	4.51	4.87	4.82	4.47	2	1.35	5.30747	4.3	0.0011	0.002	-1.17
Q13228	Selenium-binding protein 1 OS=Homo sapiens GN=SELENBP1 PE=1 SV=2	SELENBP1	5.48	5.66	4.06	6.18	5.41	2.91	4.65	2.75	5.52	4.2	2	1.35	4.68196	2.5	0.028	0.035	-4.43
O95154	Aflatoxin B1 aldehyde reductase member 3 OS=Homo sapiens GN=AKR7A3 PE=1 SV=2	AKR7A3	5.48	1.96	3.55	3.82	3.39	3.62	1.37	1.98	2.15	2.32	1	1.35	2.96441	2.28	0.042	0.051	-4.82
P12830	Cadherin-1 OS=Homo sapiens GN=CDH1 PE=1 SV=3	CDH1	10.78	8.08	7.03	6.47	6.98	8.23	6.37	6	5.64	6.36	3	1.35	7.19505	1.8	0.097	0.11	-5.59
Q9NR31	GTP-binding protein SAR1a OS=Homo sapiens GN=SAR1A PE=1 SV=1	SAR1A	6.32	5.87	6.55	6.66	6.04	4.8	4.82	5.26	5	4.85	1	1.34	5.6168	6.82	2e-05	8.3e-05	2.96
O15235	28S ribosomal protein S12, mitochondrial OS=Homo sapiens GN=MRPS12 PE=1 SV=1	MRPS12	6.16	6.27	6.68	6.59	6.02	5.24	5.13	4.75	4.71	5.22	1	1.34	5.67699	6.8	2e-05	8.5e-05	2.93
Q8WWY3	U4/U6 small nuclear ribonucleoprotein Prp31 OS=Homo sapiens GN=PRPF31 PE=1 SV=2	PRPF31	5.41	6.1	6.03	6.15	5.95	4.46	4.91	4.4	4.84	4.35	1	1.34	5.26027	6.6	2.7e-05	0.0001	2.63
P62258	14-3-3 protein epsilon OS=Homo sapiens GN=YWHAE PE=1 SV=1	YWHAE	9.47	9.31	8.95	9.59	8.8	7.69	8.06	7.87	8.3	7.51	7	1.34	8.55503	6.26	4.4e-05	0.00015	2.12
Q96CW1	AP-2 complex subunit mu OS=Homo sapiens GN=AP2M1 PE=1 SV=2	AP2M1	8.25	8.8	8.35	7.71	7.75	6.66	7.06	6.77	6.79	6.88	4	1.34	7.50102	6.14	5.3e-05	0.00018	1.93
P12956	X-ray repair cross-complementing protein 6 OS=Homo sapiens GN=XRCC6 PE=1 SV=2	XRCC6	10.6	10.49	11.26	11.59	10.96	9.5	9.69	9.83	9.52	9.63	18	1.34	10.3073	5.76	9.5e-05	0.00027	1.33
Q12873	Chromodomain-helicase-DNA-binding protein 3 OS=Homo sapiens GN=CHD3 PE=1 SV=3	CHD3	4.73	5.52	5.82	5.9	5	4.27	3.93	4.27	4.19	3.62	1	1.34	4.72559	5.13	0.00026	0.00061	0.29
Q06830	Peroxiredoxin-1 OS=Homo sapiens GN=PRDX1 PE=1 SV=1	PRDX1	11.75	11.51	11.61	10.46	11.48	9.76	9.95	10.51	10.08	9.81	7	1.34	10.6923	4.95	0.00035	0.00078	-0.02
O00214	Galectin-8 OS=Homo sapiens GN=LGALS8 PE=1 SV=4	LGALS8	5.85	5.71	6.1	6.07	5.71	4.23	4.04	5.13	5.4	3.96	1	1.34	5.21811	4.6	0.00064	0.0013	-0.63
O75122	CLIP-associating protein 2 OS=Homo sapiens GN=CLASP2 PE=1 SV=2	CLASP2	3.73	3.91	4.21	3.38	4.04	1.92	2.91	2.68	2.02	3.02	1	1.34	3.18271	4.51	0.00074	0.0014	-0.79
P31930	Cytochrome b-c1 complex subunit 1, mitochondrial OS=Homo sapiens GN=UQCRC1 PE=1 SV=3	UQCRC1	5.81	5.3	5.21	5.9	5.32	4.27	4.26	3.71	5.2	3.39	1	1.34	4.83729	4.25	0.0012	0.0021	-1.25
P60953	Cell division control protein 42 homolog OS=Homo sapiens GN=CDC42 PE=1 SV=2	CDC42	8.88	7.38	7.51	7.23	6.9	6.62	5.91	6.46	6.58	5.6	3	1.34	6.90626	3.82	0.0025	0.0041	-2.03
Q9NVJ2	ADP-ribosylation factor-like protein 8B OS=Homo sapiens GN=ARL8B PE=1 SV=1	ARL8B	5.14	5.27	5.72	4.15	4.44	2.91	3.54	4.59	3.74	3.23	1	1.34	4.27345	3.65	0.0035	0.0054	-2.35
P61201	COP9 signalosome complex subunit 2 OS=Homo sapiens GN=COPS2 PE=1 SV=1	COPS2	7.07	7.04	7.19	7.37	7.19	5.86	5.89	5.83	5.92	5.69	3	1.33	6.50458	9.07	1.1e-06	1.3e-05	5.91
O60763	General vesicular transport factor p115 OS=Homo sapiens GN=USO1 PE=1 SV=2	USO1	6.97	7.09	7.03	7.06	6.7	5.78	5.47	5.93	5.63	5.42	3	1.33	6.30792	7.88	4.7e-06	3.2e-05	4.43
P49207	60S ribosomal protein L34 OS=Homo sapiens GN=RPL34 PE=1 SV=3	RPL34	8.54	8.95	8.85	8.61	8.48	7.03	7.65	7.67	7.25	7.2	3	1.33	8.02326	7.22	1.1e-05	5.8e-05	3.53
P62424	60S ribosomal protein L7a OS=Homo sapiens GN=RPL7A PE=1 SV=2	RPL7A	10.05	10.4	10.37	10.11	10.59	8.85	9.23	9.22	8.82	8.75	9	1.33	9.63927	7.12	1.3e-05	6.3e-05	3.39
P46977	Dolichyl-diphosphooligosaccharide--protein glycosyltransferase subunit STT3A OS=Homo sapiens GN=STT3A PE=1 SV=2	STT3A	8.35	8.92	8.82	8.99	8.52	7.14	7.52	7.62	7.05	7.59	5	1.33	8.05196	6.93	1.7e-05	7.5e-05	3.12
Q02878	60S ribosomal protein L6 OS=Homo sapiens GN=RPL6 PE=1 SV=3	RPL6	9.71	10.22	9.96	9.71	9.79	8.35	9.01	8.65	8.34	8.36	10	1.33	9.20852	6.91	1.7e-05	7.8e-05	3.08
Q01813	ATP-dependent 6-phosphofructokinase, platelet type OS=Homo sapiens GN=PFKP PE=1 SV=2	PFKP	6.28	6.13	5.95	5.72	6.25	5.19	4.75	4.23	4.75	4.74	2	1.33	5.3988	6.48	3.2e-05	0.00012	2.45
P62899	60S ribosomal protein L31 OS=Homo sapiens GN=RPL31 PE=1 SV=1	RPL31	9.32	9.99	9.73	9.43	9.25	8.05	8.59	8.49	7.97	7.97	4	1.33	8.87984	6.35	3.9e-05	0.00014	2.26
Q9Y6A9	Signal peptidase complex subunit 1 OS=Homo sapiens GN=SPCS1 PE=1 SV=4	SPCS1	5.76	6.38	6.8	6.23	6.28	4.64	5.03	5.31	4.81	5	1	1.33	5.62307	6.2	4.9e-05	0.00016	2.02
P23526	Adenosylhomocysteinase OS=Homo sapiens GN=AHCY PE=1 SV=4	AHCY	8.42	7.37	7.94	7.35	7.77	6.58	6.3	6.73	6.31	6.28	4	1.33	7.10433	5.96	7e-05	0.00022	1.65
Q9Y490	Talin-1 OS=Homo sapiens GN=TLN1 PE=1 SV=3	TLN1	11.02	11.33	10.97	10.2	10.89	9.44	9.65	9.8	9.52	9.37	30	1.33	10.2186	5.88	7.8e-05	0.00024	1.53
P61160	Actin-related protein 2 OS=Homo sapiens GN=ACTR2 PE=1 SV=1	ACTR2	9.74	9.52	10.09	9.07	9.49	7.75	8.53	8.75	8.02	8.22	6	1.33	8.91829	5.49	0.00015	0.00039	0.89
Q86V81	THO complex subunit 4 OS=Homo sapiens GN=ALYREF PE=1 SV=3	ALYREF	8.98	8.34	9.43	9.13	8.24	7.78	6.9	7.73	7.99	7.05	4	1.33	8.15821	4.58	0.00067	0.0013	-0.67
Q49A26	Putative oxidoreductase GLYR1 OS=Homo sapiens GN=GLYR1 PE=1 SV=3	GLYR1	3.73	4.27	3.92	4.53	4.16	2.67	2.86	1.89	3.26	3.28	1	1.33	3.45833	4.37	0.00095	0.0018	-1.04
P51116	Fragile X mental retardation syndrome-related protein 2 OS=Homo sapiens GN=FXR2 PE=1 SV=2	FXR2	3.98	5.35	4.63	3.86	4.69	3.05	2.98	3.72	2.89	3.22	1	1.33	3.83689	4.34	0.00099	0.0018	-1.09
Q14764	Major vault protein OS=Homo sapiens GN=MVP PE=1 SV=4	MVP	11.26	12.5	11.59	10.81	11.61	9.9	11.07	9.98	9.88	10.31	27	1.33	10.8917	3.96	0.002	0.0033	-1.78
Q92609	TBC1 domain family member 5 OS=Homo sapiens GN=TBC1D5 PE=1 SV=1	TBC1D5	3.76	4.65	5.11	3.66	4.33	2.98	2.21	3.67	2.92	3.06	1	1.33	3.63574	3.85	0.0024	0.0039	-1.98
P04062	Glucosylceramidase OS=Homo sapiens GN=GBA PE=1 SV=3	GBA	8.06	6.34	5.92	7.61	5.78	6.01	5.18	4.85	6.23	4.82	2	1.33	6.07965	2.81	0.016	0.021	-3.88
P05198	Eukaryotic translation initiation factor 2 subunit 1 OS=Homo sapiens GN=EIF2S1 PE=1 SV=3	EIF2S1	7	7	6.94	6.86	6.58	5.56	5.85	5.62	5.37	5.35	3	1.32	6.21284	7.79	5.3e-06	3.4e-05	4.31
P30153	Serine/threonine-protein phosphatase 2A 65 kDa regulatory subunit A alpha isoform OS=Homo sapiens GN=PPP2R1A PE=1 SV=4	PPP2R1A	9.6	9.11	9.38	9.23	8.92	7.61	7.84	8.24	8.12	7.8	6	1.32	8.58497	7.05	1.4e-05	6.8e-05	3.28
Q13418	Integrin-linked protein kinase OS=Homo sapiens GN=ILK PE=1 SV=2	ILK	9.32	9.17	9.2	8.48	9.1	7.57	7.85	7.93	7.69	7.61	8	1.32	8.39125	7.04	1.5e-05	6.8e-05	3.27
Q96EP5	DAZ-associated protein 1 OS=Homo sapiens GN=DAZAP1 PE=1 SV=1	DAZAP1	7.47	6.56	7.18	7.53	7.38	5.99	5.9	5.9	5.7	6.01	4	1.32	6.56235	6.51	3.1e-05	0.00011	2.49
P46778	60S ribosomal protein L21 OS=Homo sapiens GN=RPL21 PE=1 SV=2	RPL21	9.79	10.56	10.02	9.79	9.96	8.43	9.17	8.89	8.46	8.55	5	1.32	9.36063	6.09	5.7e-05	0.00019	1.86
Q9ULV4	Coronin-1C OS=Homo sapiens GN=CORO1C PE=1 SV=1	CORO1C	8.24	7.6	7.87	6.91	7.2	6.38	6.26	6.23	6.31	6.06	3	1.32	6.90663	5.5	0.00014	0.00039	0.9
Q96AC1	Fermitin family homolog 2 OS=Homo sapiens GN=FERMT2 PE=1 SV=1	FERMT2	6.42	6.44	5.87	5.76	6.7	4.99	5.02	4.35	4.81	5.4	3	1.32	5.57637	5.36	0.00018	0.00046	0.68
Q9NXF1	Testis-expressed protein 10 OS=Homo sapiens GN=TEX10 PE=1 SV=2	TEX10	6.25	7.2	6.63	6.78	7.1	5.56	5.58	5.1	5.02	6.11	3	1.32	6.13386	5.17	0.00025	0.00058	0.35
P49327	Fatty acid synthase OS=Homo sapiens GN=FASN PE=1 SV=3	FASN	12.41	11.57	12.7	11.71	12	10.6	10.59	11.14	10.72	10.74	43	1.32	11.4191	5.13	0.00026	0.00061	0.3
Q9NTG7	NAD-dependent protein deacetylase sirtuin-3, mitochondrial OS=Homo sapiens GN=SIRT3 PE=1 SV=2	SIRT3	3.52	3.34	3.53	3.96	3.64	2.72	2.13	2.6	1.92	2.01	1	1.32	2.93534	5.01	0.00032	0.00071	0.09
Q8NFF5	FAD synthase OS=Homo sapiens GN=FLAD1 PE=1 SV=1	FLAD1	6.77	6.79	6.36	7.63	6.3	5.68	5.66	4.94	5.31	5.67	3	1.32	6.11035	4.9	0.00038	0.00084	-0.11
Q8TD19	Serine/threonine-protein kinase Nek9 OS=Homo sapiens GN=NEK9 PE=1 SV=2	NEK9	6.66	7.51	7.03	6.26	7.23	5.11	6.09	5.59	5.38	5.93	2	1.32	6.27921	4.89	0.00039	0.00086	-0.13
P20073	Annexin A7 OS=Homo sapiens GN=ANXA7 PE=1 SV=3	ANXA7	10.1	8.92	8.75	8.63	8.66	7.92	7.7	7.42	7.71	7.71	9	1.32	8.35131	4.88	0.0004	0.00086	-0.14
Q6BDS2	UHRF1-binding protein 1 OS=Homo sapiens GN=UHRF1BP1 PE=1 SV=1	UHRF1BP1	4.79	4.58	5.45	5.03	4.65	3.32	3.11	3.61	4.4	3.46	1	1.32	4.23973	4.81	0.00044	0.00094	-0.26
Q9NZQ3	NCK-interacting protein with SH3 domain OS=Homo sapiens GN=NCKIPSD PE=1 SV=1	NCKIPSD	3.46	3.97	3.17	3.81	3.59	1.92	2.32	1.89	1.88	3.37	1	1.32	2.93926	3.94	0.002	0.0034	-1.81
P27797	Calreticulin OS=Homo sapiens GN=CALR PE=1 SV=1	CALR	10.85	10.59	11.58	11.09	10.38	8.76	9.66	10.65	9.37	9.43	11	1.32	10.2351	3.87	0.0023	0.0038	-1.93
P00568	Adenylate kinase isoenzyme 1 OS=Homo sapiens GN=AK1 PE=1 SV=3	AK1	5.58	5.4	5.95	4.68	4.95	3.62	3.8	5.21	3.41	3.94	1	1.32	4.65371	3.73	0.0029	0.0047	-2.19
Q9P2M7	Cingulin OS=Homo sapiens GN=CGN PE=1 SV=2	CGN	8.72	8.66	8.14	11.19	8.67	7.77	7.83	7.31	7.99	7.87	16	1.32	8.4142	2.79	0.017	0.022	-3.92
P55011	Solute carrier family 12 member 2 OS=Homo sapiens GN=SLC12A2 PE=1 SV=1	SLC12A2	8.45	5.13	5.89	4.85	4.98	5.86	3.45	5.03	4.09	4.29	2	1.32	5.20357	1.98	0.072	0.084	-5.31
O43747	AP-1 complex subunit gamma-1 OS=Homo sapiens GN=AP1G1 PE=1 SV=5	AP1G1	7.26	7.44	7.61	7.15	7.03	5.95	6.06	5.99	5.85	6.11	6	1.31	6.644	8.02	4e-06	2.9e-05	4.61
Q9H0A0	RNA cytidine acetyltransferase OS=Homo sapiens GN=NAT10 PE=1 SV=2	NAT10	6.95	6.7	7.23	6.83	6.99	5.54	5.55	5.57	5.57	5.95	2	1.31	6.2882	7.79	5.3e-06	3.4e-05	4.31
P49792	E3 SUMO-protein ligase RanBP2 OS=Homo sapiens GN=RANBP2 PE=1 SV=2	RANBP2	7.59	8.28	8.36	8.18	7.99	6.6	6.73	6.9	6.95	6.68	4	1.31	7.42689	7.24	1.1e-05	5.7e-05	3.56
P18206	Vinculin OS=Homo sapiens GN=VCL PE=1 SV=4	VCL	9	9.03	8.36	8.41	8.83	7.45	7.43	7.17	7.42	7.62	9	1.31	8.07106	7.06	1.4e-05	6.7e-05	3.3
Q16204	Coiled-coil domain-containing protein 6 OS=Homo sapiens GN=CCDC6 PE=1 SV=2	CCDC6	5.88	6.48	6.3	6.1	6.67	4.84	4.87	5.23	5.32	4.61	3	1.31	5.63063	6.27	4.3e-05	0.00015	2.14
P04080	Cystatin-B OS=Homo sapiens GN=CSTB PE=1 SV=2	CSTB	4.44	5.36	4.39	4.57	5.32	3.02	3.95	3.3	3.49	3.75	1	1.31	4.1584	4.74	0.0005	0.001	-0.38
Q9NUV9	GTPase IMAP family member 4 OS=Homo sapiens GN=GIMAP4 PE=1 SV=1	GIMAP4	4.38	4.91	6.17	4.99	4.92	3.61	3.9	4.07	3.31	3.93	2	1.31	4.41812	4.25	0.0012	0.0021	-1.25
Q8N357	Solute carrier family 35 member F6 OS=Homo sapiens GN=SLC35F6 PE=1 SV=1	SLC35F6	4.36	4.98	5.32	5.45	4.53	3.52	3.13	4.09	4.4	2.94	1	1.31	4.27068	3.99	0.0019	0.0031	-1.72
Q12955	Ankyrin-3 OS=Homo sapiens GN=ANK3 PE=1 SV=3	ANK3	2.01	3.57	3.42	3.9	3.35	1.96	1.87	2.48	1.54	1.85	1	1.31	2.5949	3.53	0.0043	0.0065	-2.57
O95865	N(G),N(G)-dimethylarginine dimethylaminohydrolase 2 OS=Homo sapiens GN=DDAH2 PE=1 SV=1	DDAH2	4.83	4.63	5.94	4	5.13	2.95	4.01	4.48	2.89	3.63	1	1.31	4.24762	3.31	0.0064	0.0094	-2.98
Q3KQU3	MAP7 domain-containing protein 1 OS=Homo sapiens GN=MAP7D1 PE=1 SV=1	MAP7D1	3.46	5.05	4.46	3.18	4.06	2.97	2.05	3.72	2.12	2.82	1	1.31	3.38888	3.12	0.0091	0.013	-3.32
P28290	Sperm-specific antigen 2 OS=Homo sapiens GN=SSFA2 PE=1 SV=3	SSFA2	5.06	7.69	5.66	8.46	5.94	4.8	5.52	4.54	6.36	5.02	3	1.31	5.90408	2.16	0.052	0.062	-5.02
P02743	Serum amyloid P-component OS=Homo sapiens GN=APCS PE=1 SV=2	APCS	10.5	13.45	9.6	9.22	11.43	9.33	11.5	8.91	8.31	9.61	7	1.31	10.1869	1.68	0.12	0.14	-5.78
O43242	26S proteasome non-ATPase regulatory subunit 3 OS=Homo sapiens GN=PSMD3 PE=1 SV=2	PSMD3	9.19	8.56	8.7	8.91	8.79	7.57	7.66	7.48	7.37	7.54	5	1.3	8.17707	8	4.1e-06	2.9e-05	4.58
Q9Y224	UPF0568 protein C14orf166 OS=Homo sapiens GN=C14orf166 PE=1 SV=1	C14orf166	10.05	10.49	10.21	10.27	10.16	8.97	9.19	8.83	8.8	8.9	9	1.3	9.58634	7.8	5.3e-06	3.4e-05	4.31
P19367	Hexokinase-1 OS=Homo sapiens GN=HK1 PE=1 SV=3	HK1	9.59	9.61	9.84	9.86	9.46	8.41	8.14	8.51	8.63	8.19	11	1.3	9.02225	7.63	6.6e-06	3.9e-05	4.09
P53618	Coatomer subunit beta OS=Homo sapiens GN=COPB1 PE=1 SV=3	COPB1	10.65	10.49	10.34	10.82	10.16	9.16	9.47	9.04	9.09	9.19	16	1.3	9.84186	7.01	1.5e-05	6.9e-05	3.23
P09622	Dihydrolipoyl dehydrogenase, mitochondrial OS=Homo sapiens GN=DLD PE=1 SV=2	DLD	6.86	6.89	7.21	7.38	6.86	5.49	5.29	6.01	6.33	5.58	3	1.3	6.38963	5.79	9.1e-05	0.00027	1.37
Q9UKK3	Poly [ADP-ribose] polymerase 4 OS=Homo sapiens GN=PARP4 PE=1 SV=3	PARP4	4.5	5.38	5.18	4.72	4.9	3.23	4.03	3.51	3.8	3.58	2	1.3	4.28144	5.59	0.00012	0.00034	1.05
P46940	Ras GTPase-activating-like protein IQGAP1 OS=Homo sapiens GN=IQGAP1 PE=1 SV=1	IQGAP1	11.95	11.23	11.24	10.68	11.24	9.98	10.02	10.08	9.95	9.79	26	1.3	10.6174	5.57	0.00013	0.00035	1.03
P29590	Protein PML OS=Homo sapiens GN=PML PE=1 SV=3	PML	7.89	9.28	9.12	9.1	8.85	7.22	7.61	7.36	7.76	7.77	7	1.3	8.19623	5.03	0.00031	0.0007	0.11
Q9H0F6	Sharpin OS=Homo sapiens GN=SHARPIN PE=1 SV=1	SHARPIN	6.99	6.11	5.83	6.73	5.73	5.18	5.01	4.57	5.03	5.09	2	1.3	5.62745	4.97	0.00034	0.00076	0.01
P26639	Threonine--tRNA ligase, cytoplasmic OS=Homo sapiens GN=TARS PE=1 SV=3	TARS	6.12	4.86	5.38	5.4	4.82	3.92	3.46	4.37	4.42	3.89	2	1.3	4.66261	4.58	0.00066	0.0013	-0.66
P16152	Carbonyl reductase [NADPH] 1 OS=Homo sapiens GN=CBR1 PE=1 SV=3	CBR1	5.51	4.53	4.82	3.94	5.87	3.95	3.76	3.48	3	3.98	1	1.3	4.2833	3.64	0.0035	0.0054	-2.37
Q96RT1	Erbin OS=Homo sapiens GN=ERBIN PE=1 SV=2	ERBIN	4.02	3.11	3.39	4.03	3.54	1.88	1.92	2.97	3.16	1.66	1	1.3	2.9694	3.6	0.0037	0.0057	-2.42
Q9H7B4	Histone-lysine N-methyltransferase SMYD3 OS=Homo sapiens GN=SMYD3 PE=1 SV=4	SMYD3	4.86	4.92	4.84	6.94	4.93	4	3.84	3.59	4.18	4.39	1	1.3	4.64979	3.37	0.0057	0.0084	-2.86
P31323	cAMP-dependent protein kinase type II-beta regulatory subunit OS=Homo sapiens GN=PRKAR2B PE=1 SV=3	PRKAR2B	3.06	5.09	5.01	4.55	4.6	1.4	3	4.56	3.57	3.28	1	1.3	3.81046	2.37	0.036	0.044	-4.66
Q9UHD2	Serine/threonine-protein kinase TBK1 OS=Homo sapiens GN=TBK1 PE=1 SV=1	TBK1	6.85	7.32	7.39	7.04	7.11	5.55	5.92	5.91	5.82	6.05	4	1.29	6.49546	7.56	7.2e-06	4.2e-05	3.99
Q8IYB3	Serine/arginine repetitive matrix protein 1 OS=Homo sapiens GN=SRRM1 PE=1 SV=2	SRRM1	7.01	7.54	7.73	7.63	7.63	6.08	6.13	6.21	6.34	6.34	4	1.29	6.86376	7.34	9.6e-06	5.1e-05	3.7
Q9BSJ8	Extended synaptotagmin-1 OS=Homo sapiens GN=ESYT1 PE=1 SV=1	ESYT1	7.73	8.34	8.05	7.78	8.29	6.52	6.77	6.66	6.75	7.02	8	1.29	7.39239	7.19	1.2e-05	6e-05	3.49
Q7Z6Z7	E3 ubiquitin-protein ligase HUWE1 OS=Homo sapiens GN=HUWE1 PE=1 SV=3	HUWE1	6.08	6.05	6.01	6.31	5.66	4.69	4.96	4.9	4.45	4.66	2	1.29	5.37721	7.18	1.2e-05	6e-05	3.47
O60826	Coiled-coil domain-containing protein 22 OS=Homo sapiens GN=CCDC22 PE=1 SV=1	CCDC22	4.57	4.48	4.54	4.83	4.75	3.69	3.3	3.24	3.36	3.13	1	1.29	3.98754	6.64	2.5e-05	9.9e-05	2.7
P51610	Host cell factor 1 OS=Homo sapiens GN=HCFC1 PE=1 SV=2	HCFC1	5.82	6.67	6.27	6.78	6.34	4.93	5.2	5.19	4.8	5.32	1	1.29	5.73113	6.1	5.6e-05	0.00018	1.87
P61313	60S ribosomal protein L15 OS=Homo sapiens GN=RPL15 PE=1 SV=2	RPL15	8.32	9.14	8.72	8.73	8.51	7.1	7.92	7.6	7.3	7.04	5	1.29	8.03616	5.91	7.6e-05	0.00023	1.56
O15511	Actin-related protein 2/3 complex subunit 5 OS=Homo sapiens GN=ARPC5 PE=1 SV=3	ARPC5	8.05	7.78	7.86	7.33	7.3	6.17	6.74	6.65	6.39	5.9	3	1.29	7.0157	5.86	8.1e-05	0.00024	1.49
P55884	Eukaryotic translation initiation factor 3 subunit B OS=Homo sapiens GN=EIF3B PE=1 SV=3	EIF3B	7.6	7.37	7.74	6.79	7.06	5.93	6.18	6.48	5.74	5.77	3	1.29	6.66694	5.71	0.0001	0.00029	1.25
P53396	ATP-citrate synthase OS=Homo sapiens GN=ACLY PE=1 SV=3	ACLY	9.62	8.56	8.9	8.87	8.37	7.85	7.51	7.52	7.62	7.36	7	1.29	8.21906	5.63	0.00012	0.00033	1.11
Q07020	60S ribosomal protein L18 OS=Homo sapiens GN=RPL18 PE=1 SV=2	RPL18	7.98	8.37	8.11	8	7.43	6.5	7.22	6.93	6.65	6.12	2	1.29	7.3336	5.44	0.00016	0.00042	0.8
P16278	Beta-galactosidase OS=Homo sapiens GN=GLB1 PE=1 SV=2	GLB1	3.27	3.32	4.29	3.73	3.71	2.61	2.28	2.97	1.99	2.01	1	1.29	3.01887	4.32	0.001	0.0019	-1.12
P23284	Peptidyl-prolyl cis-trans isomerase B OS=Homo sapiens GN=PPIB PE=1 SV=2	PPIB	9.7	9.65	10.56	10.63	9.77	8.32	8.54	9.76	8.42	8.8	8	1.29	9.41389	4.13	0.0015	0.0026	-1.47
Q9UKU9	Angiopoietin-related protein 2 OS=Homo sapiens GN=ANGPTL2 PE=2 SV=1	ANGPTL2	8.93	9.04	8.84	7.34	8.6	7.6	7.33	7.59	6.63	7.15	5	1.29	7.90424	3.99	0.0019	0.0032	-1.73
Q9UNZ2	NSFL1 cofactor p47 OS=Homo sapiens GN=NSFL1C PE=1 SV=2	NSFL1C	4.01	3.54	3.93	4.67	4.46	3.32	2.89	3.02	1.84	3.08	1	1.29	3.476	3.95	0.002	0.0033	-1.79
Q03169	Tumor necrosis factor alpha-induced protein 2 OS=Homo sapiens GN=TNFAIP2 PE=2 SV=2	TNFAIP2	2.29	3.13	3.68	2.97	3.31	1.77	1.43	2.81	1.34	1.61	1	1.29	2.43482	3.46	0.0048	0.0072	-2.69
P80303	Nucleobindin-2 OS=Homo sapiens GN=NUCB2 PE=1 SV=2	NUCB2	4.59	5.43	5.75	5.91	4.42	3.3	3.68	4.9	4.22	3.57	2	1.29	4.57618	3.45	0.005	0.0074	-2.72
P63104	14-3-3 protein zeta/delta OS=Homo sapiens GN=YWHAZ PE=1 SV=1	YWHAZ	10.17	9.12	11	8.98	9.65	8.14	8.15	9.72	8.01	8.41	7	1.29	9.13674	3.06	0.01	0.014	-3.43
Q969V3	Nicalin OS=Homo sapiens GN=NCLN PE=1 SV=2	NCLN	5.9	5.56	5.77	5.77	5.33	4.26	4.4	4.65	4.12	4.5	2	1.28	5.02465	7.06	1.4e-05	6.7e-05	3.31
O43684	Mitotic checkpoint protein BUB3 OS=Homo sapiens GN=BUB3 PE=1 SV=1	BUB3	6.1	6.45	6.41	6.79	6.44	4.71	5.44	5.41	4.77	5.45	4	1.28	5.79708	5.96	7e-05	0.00022	1.65
P04196	Histidine-rich glycoprotein OS=Homo sapiens GN=HRG PE=1 SV=1	HRG	8.95	8.89	8.68	8.34	9.08	7.97	7.72	6.97	7.44	7.46	4	1.28	8.14972	5.86	8.1e-05	0.00024	1.49
P28062	Proteasome subunit beta type-8 OS=Homo sapiens GN=PSMB8 PE=1 SV=3	PSMB8	4.98	5.46	5.87	6.03	5.83	4.33	4.08	4.49	4.28	4.61	1	1.28	4.99675	5.71	0.0001	0.00029	1.25
Q9Y618	Nuclear receptor corepressor 2 OS=Homo sapiens GN=NCOR2 PE=1 SV=2	NCOR2	6.89	6.89	7.1	8.12	7.29	6.02	6.04	5.91	5.58	6.35	6	1.28	6.61797	5.07	0.00029	0.00067	0.18
P47914	60S ribosomal protein L29 OS=Homo sapiens GN=RPL29 PE=1 SV=2	RPL29	8.2	9.3	8.87	8.74	8.51	7.06	7.9	7.99	7.36	6.92	2	1.28	8.08639	4.77	0.00048	0.001	-0.33
P56537	Eukaryotic translation initiation factor 6 OS=Homo sapiens GN=EIF6 PE=1 SV=1	EIF6	3.11	3.35	3.33	3.03	3.85	1.68	1.83	1.82	2.71	2.22	1	1.28	2.69413	4.34	0.00098	0.0018	-1.08
O75116	Rho-associated protein kinase 2 OS=Homo sapiens GN=ROCK2 PE=1 SV=4	ROCK2	5.17	5.16	4.9	4.74	6.54	4.01	4.28	3.96	3.75	4.12	2	1.28	4.66449	4.11	0.0015	0.0026	-1.51
P30101	Protein disulfide-isomerase A3 OS=Homo sapiens GN=PDIA3 PE=1 SV=4	PDIA3	12.23	12	12.74	13.07	11.9	10.78	11.03	12.03	10.97	10.71	21	1.28	11.7456	3.99	0.0018	0.0031	-1.72
Q15303	Receptor tyrosine-protein kinase erbB-4 OS=Homo sapiens GN=ERBB4 PE=1 SV=1	ERBB4	4.72	5.15	5.95	7	5.64	4.54	4.54	4.11	4.01	4.86	1	1.28	5.05218	3.44	0.005	0.0074	-2.72
P46063	ATP-dependent DNA helicase Q1 OS=Homo sapiens GN=RECQL PE=1 SV=3	RECQL	7.94	8.17	8.48	8.33	8.54	7.06	7.11	7	6.97	6.96	4	1.27	7.65499	7.96	4.3e-06	3e-05	4.54
O00571	ATP-dependent RNA helicase DDX3X OS=Homo sapiens GN=DDX3X PE=1 SV=3	DDX3X	8.37	7.98	8.59	8.49	8.51	7.03	6.93	7.2	6.9	7.5	4	1.27	7.75041	7.02	1.5e-05	6.9e-05	3.24
P05089	Arginase-1 OS=Homo sapiens GN=ARG1 PE=1 SV=2	ARG1	8.09	8.88	8.43	7.79	8.15	6.87	7.16	6.89	7.19	6.86	5	1.27	7.63075	6.09	5.7e-05	0.00019	1.86
Q96GX9	Methylthioribulose-1-phosphate dehydratase OS=Homo sapiens GN=APIP PE=1 SV=1	APIP	5.18	5.27	5.11	5.3	5.8	4.21	3.72	3.57	4.37	4.46	1	1.27	4.69972	5.48	0.00015	0.00039	0.88
P22102	Trifunctional purine biosynthetic protein adenosine-3 OS=Homo sapiens GN=GART PE=1 SV=1	GART	7.63	6.67	6.84	6.37	6.78	5.67	5.9	5.32	5.63	5.43	1	1.27	6.22284	5.4	0.00017	0.00044	0.74
P14550	Alcohol dehydrogenase [NADP(+)] OS=Homo sapiens GN=AKR1A1 PE=1 SV=3	AKR1A1	7.13	6.29	6.5	7.16	6.16	5.18	5.21	5.32	5.8	5.38	4	1.27	6.01429	5.31	0.0002	0.00049	0.58
Q96FW1	Ubiquitin thioesterase OTUB1 OS=Homo sapiens GN=OTUB1 PE=1 SV=2	OTUB1	5.82	5.08	5.89	6.08	5.15	4.59	4.08	4.69	4.28	4.02	1	1.27	4.96639	5.17	0.00024	0.00058	0.36
P21980	Protein-glutamine gamma-glutamyltransferase 2 OS=Homo sapiens GN=TGM2 PE=1 SV=2	TGM2	10.65	10.27	10.93	9.82	10.12	9.04	9.11	9.44	9.31	8.54	10	1.27	9.72272	5.03	0.00031	0.0007	0.12
O14653	Golgi SNAP receptor complex member 2 OS=Homo sapiens GN=GOSR2 PE=1 SV=2	GOSR2	5.31	6.14	4.74	6.02	5.62	3.93	4.6	4.19	4.67	4.08	1	1.27	4.92982	4.53	0.00073	0.0014	-0.76
Q13596	Sorting nexin-1 OS=Homo sapiens GN=SNX1 PE=1 SV=3	SNX1	6.38	6.69	6.16	6.36	5.58	4.42	5.58	5.41	5.16	4.23	1	1.27	5.59696	4.22	0.0012	0.0022	-1.31
Q96N66	Lysophospholipid acyltransferase 7 OS=Homo sapiens GN=MBOAT7 PE=1 SV=2	MBOAT7	4.15	3.14	3.54	2.53	2.96	2.09	1.97	1.72	2.06	2.16	1	1.27	2.63219	3.91	0.0021	0.0035	-1.87
A0FGR8	Extended synaptotagmin-2 OS=Homo sapiens GN=ESYT2 PE=1 SV=1	ESYT2	3.27	4.07	4.25	3.56	3.64	2.82	2.98	2.91	1.95	1.8	1	1.27	3.12447	3.89	0.0022	0.0036	-1.9
Q6PGP7	Tetratricopeptide repeat protein 37 OS=Homo sapiens GN=TTC37 PE=1 SV=1	TTC37	3.62	3.48	3.63	3.32	3.37	1.68	3.15	2.73	1.45	2.05	1	1.27	2.84846	3.71	0.0031	0.0048	-2.23
Q9BQS8	FYVE and coiled-coil domain-containing protein 1 OS=Homo sapiens GN=FYCO1 PE=1 SV=3	FYCO1	3.67	5.66	4.22	5.42	4.42	3.19	3.51	3.16	3.71	3.48	1	1.27	4.04452	3.52	0.0044	0.0066	-2.59
Q13951	Core-binding factor subunit beta OS=Homo sapiens GN=CBFB PE=1 SV=2	CBFB	4.12	4.2	4.49	6.64	3.59	3.95	3.48	2.94	2.58	3.74	1	1.27	3.97373	2.48	0.029	0.036	-4.46
Q9HD26	Golgi-associated PDZ and coiled-coil motif-containing protein OS=Homo sapiens GN=GOPC PE=1 SV=1	GOPC	9.01	8.97	9.43	12.16	9.16	8.78	8.47	8.08	8.36	8.68	12	1.27	9.11108	2.4	0.034	0.042	-4.61
P35625	Metalloproteinase inhibitor 3 OS=Homo sapiens GN=TIMP3 PE=1 SV=2	TIMP3	9.21	8.11	6.25	6.33	6.72	6.88	6.28	5.4	5.54	6.18	2	1.27	6.69092	2.34	0.038	0.046	-4.71
Q7L014	Probable ATP-dependent RNA helicase DDX46 OS=Homo sapiens GN=DDX46 PE=1 SV=2	DDX46	6.17	6.47	6.44	6.42	6.34	5.02	5.04	5.22	5.12	5.13	2	1.26	5.73581	8.58	2e-06	1.8e-05	5.32
P24539	ATP synthase F(0) complex subunit B1, mitochondrial OS=Homo sapiens GN=ATP5F1 PE=1 SV=2	ATP5F1	7.35	7.48	7.55	7.57	7.74	6.29	6.66	6.1	6.08	6.25	2	1.26	6.90524	7.62	6.7e-06	4e-05	4.07
P35998	26S proteasome regulatory subunit 7 OS=Homo sapiens GN=PSMC2 PE=1 SV=3	PSMC2	8	7.61	7.91	7.88	7.65	6.44	6.51	6.94	6.25	6.63	5	1.26	7.18181	7.25	1.1e-05	5.6e-05	3.57
Q12768	WASH complex subunit 5 OS=Homo sapiens GN=WASHC5 PE=1 SV=1	WASHC5	4.84	4.96	5.13	4.69	5.12	3.81	3.8	3.34	3.76	3.73	1	1.26	4.31825	6.74	2.2e-05	9e-05	2.84
Q13011	Delta(3,5)-Delta(2,4)-dienoyl-CoA isomerase, mitochondrial OS=Homo sapiens GN=ECH1 PE=1 SV=2	ECH1	8.31	8.51	8.2	9.13	8.17	7.27	7.34	7.08	7.21	7.12	5	1.26	7.83635	6.33	4e-05	0.00014	2.22
P11586	C-1-tetrahydrofolate synthase, cytoplasmic OS=Homo sapiens GN=MTHFD1 PE=1 SV=3	MTHFD1	7.91	7.17	8.05	7.54	7.58	6.04	6.17	6.96	6.59	6.2	5	1.26	7.0202	5.47	0.00015	0.0004	0.86
P04179	Superoxide dismutase [Mn], mitochondrial OS=Homo sapiens GN=SOD2 PE=1 SV=2	SOD2	6.22	6.84	8.32	7.1	6.96	5.61	6.1	6.24	5.56	5.64	3	1.26	6.45983	3.77	0.0027	0.0044	-2.11
Q13868	Exosome complex component RRP4 OS=Homo sapiens GN=EXOSC2 PE=1 SV=2	EXOSC2	3.55	3.96	3.2	3.35	3.67	3.24	2.01	2.81	1.59	1.76	1	1.26	2.91241	3.57	0.0039	0.006	-2.48
P55769	NHP2-like protein 1 OS=Homo sapiens GN=SNU13 PE=1 SV=3	SNU13	5.1	5.17	5.53	4.97	5.19	3.8	3.84	4.26	3.65	4.17	1	1.25	4.5675	6.43	3.5e-05	0.00013	2.37
P67812	Signal peptidase complex catalytic subunit SEC11A OS=Homo sapiens GN=SEC11A PE=1 SV=1	SEC11A	5.65	6.02	5.84	6.16	5.09	4.65	4.51	4.55	4.36	4.42	1	1.25	5.1253	5.88	7.9e-05	0.00024	1.52
Q6DD88	Atlastin-3 OS=Homo sapiens GN=ATL3 PE=1 SV=1	ATL3	7.39	8.13	8.03	8.01	7.72	6.27	6.31	7.22	6.65	6.57	5	1.25	7.22927	5.67	0.00011	0.00031	1.18
O00165	HCLS1-associated protein X-1 OS=Homo sapiens GN=HAX1 PE=1 SV=2	HAX1	4.42	4.52	4.94	5.38	4.89	4.01	3.43	3.61	3.4	3.43	1	1.25	4.20293	5.34	0.00018	0.00047	0.65
O14936	Peripheral plasma membrane protein CASK OS=Homo sapiens GN=CASK PE=1 SV=3	CASK	6.94	6.44	6.06	5.54	6.05	5.03	5.06	4.84	4.84	4.97	2	1.25	5.57681	5.24	0.00022	0.00053	0.48
P06737	Glycogen phosphorylase, liver form OS=Homo sapiens GN=PYGL PE=1 SV=4	PYGL	6.13	5.98	6.4	7.37	6.1	4.75	5.21	5.23	5.33	5.2	1	1.25	5.77025	4.77	0.00048	0.001	-0.33
P04844	Dolichyl-diphosphooligosaccharide--protein glycosyltransferase subunit 2 OS=Homo sapiens GN=RPN2 PE=1 SV=3	RPN2	9.12	9.59	9.85	9.43	9.6	7.66	8.3	8.72	7.74	8.95	7	1.25	8.89567	4.63	0.00061	0.0012	-0.58
Q92888	Rho guanine nucleotide exchange factor 1 OS=Homo sapiens GN=ARHGEF1 PE=1 SV=2	ARHGEF1	5.42	4.46	5.02	4.35	3.96	3.04	3.51	3.76	3.25	3.4	1	1.25	4.0156	4.32	0.001	0.0019	-1.12
P41091	Eukaryotic translation initiation factor 2 subunit 3 OS=Homo sapiens GN=EIF2S3 PE=1 SV=3	EIF2S3	6.22	5.8	5.81	5.44	5.8	4.57	4.69	4.65	4.6	4.35	1	1.24	5.19354	6.88	1.8e-05	8e-05	3.04
Q16851	UTP--glucose-1-phosphate uridylyltransferase OS=Homo sapiens GN=UGP2 PE=1 SV=5	UGP2	7.21	6.72	7.41	6.9	7.51	5.52	6.05	6.17	5.63	6.19	3	1.24	6.53107	5.72	0.0001	0.00029	1.26
P08865	40S ribosomal protein SA OS=Homo sapiens GN=RPSA PE=1 SV=4	RPSA	8.74	8.01	7.93	7.92	7.44	7.08	6.97	6.77	6.52	6.51	4	1.24	7.38927	5.26	0.00021	0.00052	0.51
P35914	Hydroxymethylglutaryl-CoA lyase, mitochondrial OS=Homo sapiens GN=HMGCL PE=1 SV=2	HMGCL	4.96	5.46	4.89	5.6	4.78	3.83	3.51	3.71	4.07	4.37	1	1.24	4.51676	5.22	0.00022	0.00054	0.45
P09874	Poly [ADP-ribose] polymerase 1 OS=Homo sapiens GN=PARP1 PE=1 SV=4	PARP1	8.37	8.92	9.17	10.03	8.77	7.6	7.98	8.12	7.91	7.45	9	1.24	8.43213	4.39	0.00092	0.0017	-1
Q9BV20	Methylthioribose-1-phosphate isomerase OS=Homo sapiens GN=MRI1 PE=1 SV=1	MRI1	6.44	5.06	5.23	6.44	5.9	5.03	4.4	4.19	4.6	4.63	3	1.24	5.19073	4.14	0.0014	0.0025	-1.46
O14879	Interferon-induced protein with tetratricopeptide repeats 3 OS=Homo sapiens GN=IFIT3 PE=1 SV=1	IFIT3	3.68	4.09	4.24	3.71	4.55	2.93	3.17	3.17	1.8	3.02	1	1.24	3.43717	3.93	0.0021	0.0034	-1.83
P50995	Annexin A11 OS=Homo sapiens GN=ANXA11 PE=1 SV=1	ANXA11	9.01	7.26	7.27	6.83	7.36	6.54	6.24	6.32	6.12	6.31	4	1.24	6.92415	3.63	0.0035	0.0055	-2.38
Q96IU4	Protein ABHD14B OS=Homo sapiens GN=ABHD14B PE=1 SV=1	ABHD14B	3.93	3.41	4.09	4.62	4.14	3.15	1.97	2.68	2.18	4	1	1.24	3.4164	3.2	0.0078	0.011	-3.18
Q04760	Lactoylglutathione lyase OS=Homo sapiens GN=GLO1 PE=1 SV=4	GLO1	7.56	5.26	4.47	5.3	5.72	4.54	4.37	3.86	4.85	4.49	1	1.24	5.04246	2.65	0.021	0.027	-4.16
Q9BV36	Melanophilin OS=Homo sapiens GN=MLPH PE=1 SV=1	MLPH	3.06	3.11	1.9	3.4	2.28	1.6	1.83	2.52	0.01	1.61	1	1.24	2.13263	2.58	0.024	0.031	-4.29
Q9P253	Vacuolar protein sorting-associated protein 18 homolog OS=Homo sapiens GN=VPS18 PE=1 SV=2	VPS18	5.67	6.23	6.09	5.91	5.66	4.56	4.88	4.45	4.75	4.74	3	1.23	5.29479	6.87	1.8e-05	8e-05	3.03
Q9UID3	Vacuolar protein sorting-associated protein 51 homolog OS=Homo sapiens GN=VPS51 PE=1 SV=2	VPS51	4.83	5.2	4.65	5.07	5.15	3.65	4.05	3.92	3.4	3.73	2	1.23	4.36566	6.13	5.4e-05	0.00018	1.92
P50395	Rab GDP dissociation inhibitor beta OS=Homo sapiens GN=GDI2 PE=1 SV=2	GDI2	8.04	7.22	7.28	6.87	7.57	5.79	6.12	6.16	6.56	6.21	2	1.23	6.78159	5.28	0.00021	0.00051	0.53
P50990	T-complex protein 1 subunit theta OS=Homo sapiens GN=CCT8 PE=1 SV=4	CCT8	10.74	9.34	9.75	9.38	9.26	8.6	8.44	8.53	8.64	8.07	11	1.23	9.07414	4.45	0.00083	0.0016	-0.9
Q9HA77	Probable cysteine--tRNA ligase, mitochondrial OS=Homo sapiens GN=CARS2 PE=1 SV=1	CARS2	4.17	4.33	4.45	5.26	4.37	2.98	3.7	2.81	3.19	3.74	1	1.23	3.90017	4.41	0.00088	0.0017	-0.97
P36955	Pigment epithelium-derived factor OS=Homo sapiens GN=SERPINF1 PE=1 SV=4	SERPINF1	8.53	8.07	7.62	7.22	7.16	6.94	6.83	6.28	6.36	6.06	3	1.23	7.10809	4.29	0.0011	0.002	-1.18
P11498	Pyruvate carboxylase, mitochondrial OS=Homo sapiens GN=PC PE=1 SV=2	PC	5.64	5.95	5.55	7.09	6.47	5.24	4.89	4.49	4.95	5	3	1.23	5.5273	4.21	0.0012	0.0022	-1.32
P48556	26S proteasome non-ATPase regulatory subunit 8 OS=Homo sapiens GN=PSMD8 PE=1 SV=2	PSMD8	5.18	4.6	5.01	5.07	5.93	4.06	4.15	3.57	3.35	4.53	1	1.23	4.54501	4.21	0.0013	0.0023	-1.33
P35556	Fibrillin-2 OS=Homo sapiens GN=FBN2 PE=1 SV=3	FBN2	4.65	4.72	3.89	3.99	4.19	3.32	4.25	1.86	3.7	2.19	1	1.23	3.67687	2.81	0.016	0.021	-3.89
P08237	ATP-dependent 6-phosphofructokinase, muscle type OS=Homo sapiens GN=PFKM PE=1 SV=2	PFKM	6.43	7.09	6.39	4.57	5.89	4.49	6.19	5.07	3.96	4.49	1	1.23	5.45744	2.52	0.027	0.034	-4.39
O15213	WD repeat-containing protein 46 OS=Homo sapiens GN=WDR46 PE=1 SV=3	WDR46	4.87	5.09	5.11	5.25	5.13	3.85	3.86	3.81	3.7	4.15	1	1.22	4.4825	7.02	1.5e-05	6.9e-05	3.25
P46779	60S ribosomal protein L28 OS=Homo sapiens GN=RPL28 PE=1 SV=3	RPL28	7.87	8.63	8.25	8.27	7.95	6.8	7.25	6.94	6.97	6.93	2	1.22	7.58468	6.68	2.4e-05	9.6e-05	2.75
P45880	Voltage-dependent anion-selective channel protein 2 OS=Homo sapiens GN=VDAC2 PE=1 SV=2	VDAC2	10.53	10.02	10.54	9.9	9.89	9.28	8.87	9.08	8.85	8.71	9	1.22	9.56672	5.89	7.7e-05	0.00024	1.54
Q63HN8	E3 ubiquitin-protein ligase RNF213 OS=Homo sapiens GN=RNF213 PE=1 SV=3	RNF213	8.95	9.8	10.13	9.29	9.22	8.1	8.32	8.38	8.02	8.45	15	1.22	8.86579	5.27	0.00021	0.00051	0.53
Q13885	Tubulin beta-2A chain OS=Homo sapiens GN=TUBB2A PE=1 SV=1	TUBB2A	8.05	8.38	8.01	7.7	7.4	6.55	7.32	6.77	6.61	6.21	1	1.22	7.30026	5.05	0.0003	0.00069	0.14
P09467	Fructose-1,6-bisphosphatase 1 OS=Homo sapiens GN=FBP1 PE=1 SV=5	FBP1	6.78	6.02	6.23	6.34	6.53	4.68	5.41	5.01	5.98	4.74	3	1.22	5.77235	4.62	0.00062	0.0012	-0.6
Q5VWZ2	Lysophospholipase-like protein 1 OS=Homo sapiens GN=LYPLAL1 PE=1 SV=3	LYPLAL1	3.97	4.28	4.19	5.21	4.37	3.04	3.15	2.7	3.56	3.48	1	1.22	3.79289	4.38	0.00093	0.0017	-1.02
Q7Z406	Myosin-14 OS=Homo sapiens GN=MYH14 PE=1 SV=2	MYH14	10.71	8.67	8.54	8.61	8.78	8.64	7.73	7.49	7.77	7.62	9	1.22	8.45619	3.02	0.011	0.015	-3.5
Q13268	Dehydrogenase/reductase SDR family member 2, mitochondrial OS=Homo sapiens GN=DHRS2 PE=1 SV=4	DHRS2	7.6	7.87	10.35	7.5	8.21	6.74	7.03	7.85	6.96	6.85	5	1.22	7.69769	2.54	0.026	0.033	-4.37
Q9UHG3	Prenylcysteine oxidase 1 OS=Homo sapiens GN=PCYOX1 PE=1 SV=3	PCYOX1	9.15	8.58	8.36	8.88	8.5	7.46	7.36	7.41	7.76	7.44	6	1.21	8.08955	6.55	2.9e-05	0.00011	2.56
P46777	60S ribosomal protein L5 OS=Homo sapiens GN=RPL5 PE=1 SV=3	RPL5	9.1	9.68	9.4	9.32	9.24	7.97	8.52	8.32	8	7.88	6	1.21	8.74235	6.52	3e-05	0.00011	2.51
P28066	Proteasome subunit alpha type-5 OS=Homo sapiens GN=PSMA5 PE=1 SV=3	PSMA5	6.68	5.93	6.48	6.46	6.11	4.95	5.46	5.13	4.96	5.12	2	1.21	5.72867	6.28	4.3e-05	0.00015	2.14
P46776	60S ribosomal protein L27a OS=Homo sapiens GN=RPL27A PE=1 SV=2	RPL27A	9.12	9.96	9.43	9.54	9.7	8.22	8.72	8.1	8.27	8.42	5	1.21	8.94745	6.06	6e-05	0.00019	1.81
Q9Y2H5	Pleckstrin homology domain-containing family A member 6 OS=Homo sapiens GN=PLEKHA6 PE=1 SV=4	PLEKHA6	6.14	6.1	6.26	7.09	6.58	5.23	5.33	5.08	5.16	5.3	1	1.21	5.82784	5.82	8.7e-05	0.00025	1.43
P22061	Protein-L-isoaspartate(D-aspartate) O-methyltransferase OS=Homo sapiens GN=PCMT1 PE=1 SV=4	PCMT1	7.01	7.02	6.19	6.13	6.55	5.39	5.53	5.38	5.21	5.34	3	1.21	5.97409	5.7	0.0001	0.0003	1.23
P61026	Ras-related protein Rab-10 OS=Homo sapiens GN=RAB10 PE=1 SV=1	RAB10	8.57	7.71	8.16	7.75	7.54	6.6	6.5	7.15	6.96	6.44	3	1.21	7.3378	5.26	0.00021	0.00052	0.51
P13639	Elongation factor 2 OS=Homo sapiens GN=EEF2 PE=1 SV=4	EEF2	11.3	10.43	11.39	10.55	10.94	9.73	9.61	9.99	9.78	9.43	15	1.21	10.315	5.17	0.00024	0.00057	0.37
Q86VM9	Zinc finger CCCH domain-containing protein 18 OS=Homo sapiens GN=ZC3H18 PE=1 SV=2	ZC3H18	4.64	4.49	4.67	4.92	4.84	3.84	3.46	2.81	3.32	4.09	1	1.21	4.10788	4.77	0.00047	0.001	-0.33
Q460N5	Poly [ADP-ribose] polymerase 14 OS=Homo sapiens GN=PARP14 PE=1 SV=3	PARP14	6.39	7.11	8.05	6.91	7.46	5.66	6.19	6.06	5.63	6.35	4	1.21	6.58215	4.16	0.0014	0.0024	-1.42
O75874	Isocitrate dehydrogenase [NADP] cytoplasmic OS=Homo sapiens GN=IDH1 PE=1 SV=2	IDH1	7.86	8.84	8.84	9.23	8.99	6.69	7.84	7.39	8.07	7.73	8	1.21	8.14747	3.95	0.002	0.0033	-1.79
Q92743	Serine protease HTRA1 OS=Homo sapiens GN=HTRA1 PE=1 SV=1	HTRA1	10.61	10.19	7.85	7.55	8.22	9.14	8.42	6.75	6.95	7.09	7	1.21	8.27683	1.83	0.092	0.11	-5.54
P51648	Fatty aldehyde dehydrogenase OS=Homo sapiens GN=ALDH3A2 PE=1 SV=1	ALDH3A2	5.55	5.77	5.45	5.77	6.04	4.63	4.56	4.36	4.45	4.6	2	1.2	5.1177	7.04	1.5e-05	6.8e-05	3.27
Q5JTH9	RRP12-like protein OS=Homo sapiens GN=RRP12 PE=1 SV=2	RRP12	7.99	7.69	8.38	8.6	8.13	7.02	7.04	6.68	6.96	7.09	4	1.2	7.55782	6.24	4.6e-05	0.00016	2.08
P61254	60S ribosomal protein L26 OS=Homo sapiens GN=RPL26 PE=1 SV=1	RPL26	6.96	7.81	7.77	7.39	7.42	6.2	6.53	6.57	6.01	6.03	1	1.2	6.86769	5.77	9.3e-05	0.00027	1.35
P31040	Succinate dehydrogenase [ubiquinone] flavoprotein subunit, mitochondrial OS=Homo sapiens GN=SDHA PE=1 SV=2	SDHA	5.94	6.36	6.7	6.74	6.2	4.72	5.25	5.39	5.4	5.19	2	1.2	5.78809	5.68	0.00011	0.0003	1.21
Q99848	Probable rRNA-processing protein EBP2 OS=Homo sapiens GN=EBNA1BP2 PE=1 SV=2	EBNA1BP2	3.95	3.93	4.55	4.12	4.37	2.93	3.31	2.79	2.75	3.11	1	1.2	3.58141	5.31	0.00019	0.00049	0.6
Q13439	Golgin subfamily A member 4 OS=Homo sapiens GN=GOLGA4 PE=1 SV=1	GOLGA4	5.66	4.97	6.15	5.62	5.36	4.17	4.07	4.71	4.57	4.23	1	1.2	4.95051	5.07	0.00029	0.00066	0.19
P47756	F-actin-capping protein subunit beta OS=Homo sapiens GN=CAPZB PE=1 SV=4	CAPZB	9.92	10	9.76	8.91	9.24	8.01	8.64	8.68	8.47	8.05	4	1.2	8.96819	4.78	0.00047	0.00099	-0.32
Q05655	Protein kinase C delta type OS=Homo sapiens GN=PRKCD PE=1 SV=2	PRKCD	5.64	5.66	6.45	5.26	5.53	3.94	4.51	5.15	4.56	4.37	2	1.2	5.10638	4.47	0.0008	0.0015	-0.86
Q8IUR7	Armadillo repeat-containing protein 8 OS=Homo sapiens GN=ARMC8 PE=1 SV=2	ARMC8	3.98	4	3.8	4.47	2.89	2.97	2.42	1.75	3	3.02	1	1.2	3.22968	3.37	0.0056	0.0083	-2.85
Q9NU22	Midasin OS=Homo sapiens GN=MDN1 PE=1 SV=2	MDN1	2.29	3.17	3.9	3.6	3.15	2.74	1.37	1.95	1.68	2.35	1	1.2	2.61992	3.21	0.0076	0.011	-3.14
Q8TEQ6	Gem-associated protein 5 OS=Homo sapiens GN=GEMIN5 PE=1 SV=3	GEMIN5	2.12	3.57	3.03	3.06	3.33	1.11	1.23	2.66	1.84	2.29	1	1.2	2.42398	3.03	0.011	0.015	-3.49
Q9H6Y2	WD repeat-containing protein 55 OS=Homo sapiens GN=WDR55 PE=1 SV=2	WDR55	4.58	4	4.16	5.77	5.89	2.8	3.82	4.67	3.54	3.57	1	1.2	4.28157	2.72	0.019	0.025	-4.04
Q96L92	Sorting nexin-27 OS=Homo sapiens GN=SNX27 PE=1 SV=2	SNX27	6.52	6.8	6.79	6.59	6.12	5.65	5.54	5.27	5.17	5.25	2	1.19	5.9684	6.38	3.7e-05	0.00013	2.3
P49368	T-complex protein 1 subunit gamma OS=Homo sapiens GN=CCT3 PE=1 SV=4	CCT3	9.37	8.56	8.8	8.83	8.39	7.63	7.74	7.68	7.67	7.3	9	1.19	8.19596	5.91	7.5e-05	0.00023	1.58
P36578	60S ribosomal protein L4 OS=Homo sapiens GN=RPL4 PE=1 SV=5	RPL4	9.74	10.51	10.13	9.97	10.01	8.63	9.38	8.94	8.71	8.72	9	1.19	9.47475	5.7	0.0001	0.0003	1.24
Q9UHB6	LIM domain and actin-binding protein 1 OS=Homo sapiens GN=LIMA1 PE=1 SV=1	LIMA1	4.83	5.57	4.91	5.16	5.16	3.83	4.12	4.17	4.11	3.43	1	1.19	4.53022	5.48	0.00015	0.00039	0.88
Q9Y6X3	MAU2 chromatid cohesion factor homolog OS=Homo sapiens GN=MAU2 PE=1 SV=2	MAU2	5.27	4.69	5.11	6.04	5.32	4.22	4.22	3.78	3.83	4.44	2	1.19	4.69329	4.68	0.00056	0.0011	-0.49
Q99536	Synaptic vesicle membrane protein VAT-1 homolog OS=Homo sapiens GN=VAT1 PE=1 SV=2	VAT1	8.3	7.14	7.42	6.75	7.12	6.46	6.47	6.19	6	5.68	3	1.19	6.75454	4.24	0.0012	0.0022	-1.28
O60437	Periplakin OS=Homo sapiens GN=PPL PE=1 SV=4	PPL	8.02	9.13	8.19	9.15	9.24	7.06	7.25	7.47	8.33	7.64	14	1.19	8.14827	3.84	0.0024	0.004	-2
Q8N556	Actin filament-associated protein 1 OS=Homo sapiens GN=AFAP1 PE=1 SV=2	AFAP1	4.41	4.18	3.96	3.76	4.26	3.18	3.15	1.86	2.89	3.57	1	1.19	3.52061	3.75	0.0029	0.0045	-2.16
P08697	Alpha-2-antiplasmin OS=Homo sapiens GN=SERPINF2 PE=1 SV=3	SERPINF2	8.72	8.18	8.72	8.21	10.08	7.66	7.54	7.32	7.48	7.98	6	1.19	8.18719	3.63	0.0036	0.0055	-2.38
Q01995	Transgelin OS=Homo sapiens GN=TAGLN PE=1 SV=4	TAGLN	8.24	7.68	6.28	6.14	6.74	6.53	5.94	5.17	5.96	5.54	3	1.19	6.42154	2.91	0.013	0.018	-3.69
P07237	Protein disulfide-isomerase OS=Homo sapiens GN=P4HB PE=1 SV=3	P4HB	11.84	11.48	12.86	12.34	11.42	9.84	10.7	12.17	10.73	10.56	25	1.19	11.3929	2.82	0.016	0.021	-3.86
P11021	78 kDa glucose-regulated protein OS=Homo sapiens GN=HSPA5 PE=1 SV=2	HSPA5	12.26	12.27	13.39	14.46	12.25	11.28	11.65	12.6	11.53	11.61	32	1.19	12.3302	2.65	0.021	0.027	-4.16
Q9BZF9	Uveal autoantigen with coiled-coil domains and ankyrin repeats OS=Homo sapiens GN=UACA PE=1 SV=2	UACA	6.94	7.12	7.07	6.77	7.3	5.87	6.02	5.67	5.77	5.97	3	1.18	6.45093	7.24	1.1e-05	5.7e-05	3.56
Q9P219	Protein Daple OS=Homo sapiens GN=CCDC88C PE=1 SV=3	CCDC88C	5.01	5.11	5.34	5.29	5.4	4.06	4.36	4.17	3.52	4.12	1	1.18	4.63714	5.96	6.9e-05	0.00021	1.66
Q13574	Diacylglycerol kinase zeta OS=Homo sapiens GN=DGKZ PE=1 SV=3	DGKZ	4.91	5.12	5.38	5.16	5.42	3.6	4.39	4.15	3.9	4.07	1	1.18	4.60955	5.88	7.9e-05	0.00024	1.53
O00151	PDZ and LIM domain protein 1 OS=Homo sapiens GN=PDLIM1 PE=1 SV=4	PDLIM1	4.74	4.91	4.52	5.14	5.24	3.71	3.76	3.33	3.96	3.88	1	1.18	4.31779	5.57	0.00013	0.00035	1.03
P37802	Transgelin-2 OS=Homo sapiens GN=TAGLN2 PE=1 SV=3	TAGLN2	8.37	7.38	7.73	7.67	7.27	6.45	6.52	6.45	6.77	6.34	5	1.18	7.09607	5.52	0.00014	0.00038	0.94
P18124	60S ribosomal protein L7 OS=Homo sapiens GN=RPL7 PE=1 SV=1	RPL7	9.82	10.54	10.08	9.85	9.94	8.58	9.41	8.94	8.74	8.63	9	1.18	9.45193	5.42	0.00016	0.00042	0.79
Q9UBV8	Peflin OS=Homo sapiens GN=PEF1 PE=1 SV=1	PEF1	9.32	8.21	8.26	8.18	8.09	7.56	7.35	6.7	7.2	7.33	3	1.18	7.82022	4.58	0.00066	0.0013	-0.66
O43865	S-adenosylhomocysteine hydrolase-like protein 1 OS=Homo sapiens GN=AHCYL1 PE=1 SV=2	AHCYL1	7.12	6.18	6.75	6.78	6.26	5.03	5.22	5.49	6.22	5.18	2	1.18	6.02315	4.48	0.00079	0.0015	-0.84
P31949	Protein S100-A11 OS=Homo sapiens GN=S100A11 PE=1 SV=2	S100A11	8.91	7.77	7.53	7.25	7.33	6.71	6.74	6.32	6.53	6.59	3	1.18	7.16733	4.11	0.0015	0.0026	-1.5
Q13813	Spectrin alpha chain, non-erythrocytic 1 OS=Homo sapiens GN=SPTAN1 PE=1 SV=3	SPTAN1	9.62	10.63	10.77	10.01	11.11	8.7	9.1	9.59	9.35	9.51	30	1.18	9.84043	3.97	0.0019	0.0032	-1.76
O75369	Filamin-B OS=Homo sapiens GN=FLNB PE=1 SV=2	FLNB	12	12.35	11.31	12.44	12.54	10.82	10.84	10.36	11.57	11.12	42	1.18	11.5348	3.95	0.002	0.0033	-1.79
P04066	Tissue alpha-L-fucosidase OS=Homo sapiens GN=FUCA1 PE=1 SV=4	FUCA1	6.42	5.63	4.75	6	5.48	4.04	4.56	4.09	4.75	4.93	1	1.18	5.06381	3.85	0.0024	0.0039	-1.98
Q13685	Angio-associated migratory cell protein OS=Homo sapiens GN=AAMP PE=1 SV=2	AAMP	2.98	3.66	4.2	4.38	3.85	2.49	3.13	2.68	1.99	2.92	1	1.18	3.22812	3.62	0.0036	0.0056	-2.4
P36269	Glutathione hydrolase 5 proenzyme OS=Homo sapiens GN=GGT5 PE=1 SV=2	GGT5	4.73	4.88	5.37	3.89	4.06	3.22	3.97	4.18	2.48	3.15	1	1.18	3.99412	3.14	0.0087	0.012	-3.28
Q96HY6	DDRGK domain-containing protein 1 OS=Homo sapiens GN=DDRGK1 PE=1 SV=2	DDRGK1	2.9	4.53	4.43	4.75	3.25	1.68	3.09	3.6	3.54	2.05	1	1.18	3.38217	2.44	0.032	0.039	-4.55
Q96RE7	Nucleus accumbens-associated protein 1 OS=Homo sapiens GN=NACC1 PE=1 SV=1	NACC1	3.06	3.41	4.01	5.91	3.53	2.87	2.13	2.75	3.37	2.88	1	1.18	3.39301	2.43	0.032	0.04	-4.56
P53621	Coatomer subunit alpha OS=Homo sapiens GN=COPA PE=1 SV=2	COPA	11.03	10.89	10.72	11.27	10.8	9.84	9.96	9.49	9.8	9.78	20	1.17	10.3573	6.29	4.2e-05	0.00015	2.17
Q12792	Twinfilin-1 OS=Homo sapiens GN=TWF1 PE=1 SV=3	TWF1	7.76	6.95	7.21	6.95	7.07	5.91	5.68	6.18	6.12	6.18	3	1.17	6.60319	5.86	8.1e-05	0.00024	1.5
P61962	DDB1- and CUL4-associated factor 7 OS=Homo sapiens GN=DCAF7 PE=1 SV=1	DCAF7	5.06	5.24	5.48	6.06	5.55	4.25	4.34	4.51	3.99	4.45	1	1.17	4.89421	5.48	0.00015	0.00039	0.88
P28838	Cytosol aminopeptidase OS=Homo sapiens GN=LAP3 PE=1 SV=3	LAP3	7.56	7.23	8.06	7.46	7.63	5.86	6.31	6.98	6.51	6.41	4	1.17	7.00036	5.18	0.00024	0.00057	0.37
P51570	Galactokinase OS=Homo sapiens GN=GALK1 PE=1 SV=1	GALK1	4.83	5.62	4.78	5.06	5.31	3.51	4.11	4.34	3.8	3.98	2	1.17	4.53389	5.09	0.00028	0.00064	0.22
Q9P0W2	SWI/SNF-related matrix-associated actin-dependent regulator of chromatin subfamily E member 1-related OS=Homo sapiens GN=HMG20B PE=1 SV=1	HMG20B	4.55	5.08	4.94	5.6	4.34	3.67	3.77	3.78	3.62	3.81	1	1.17	4.3157	4.86	0.00041	0.00088	-0.17
Q5TZA2	Rootletin OS=Homo sapiens GN=CROCC PE=1 SV=1	CROCC	7.27	7.09	7.64	7.74	8.25	6.51	5.81	6.68	6.2	6.95	9	1.17	7.01587	4.39	0.00092	0.0017	-1
Q9H9P8	L-2-hydroxyglutarate dehydrogenase, mitochondrial OS=Homo sapiens GN=L2HGDH PE=1 SV=3	L2HGDH	3.08	3.34	2.92	3.39	4.25	2.09	1.92	2.02	2.09	3	1	1.17	2.80943	3.55	0.0041	0.0062	-2.52
O76054	SEC14-like protein 2 OS=Homo sapiens GN=SEC14L2 PE=1 SV=1	SEC14L2	4.61	4.73	4.33	6.82	5.34	3.46	3.88	3.21	5.43	3.98	1	1.17	4.57895	2.31	0.04	0.048	-4.76
P27708	CAD protein OS=Homo sapiens GN=CAD PE=1 SV=3	CAD	9.38	9.56	9.58	8.88	9.18	8.17	8.19	8.21	8.02	8.18	14	1.16	8.73526	6.67	2.5e-05	9.7e-05	2.73
Q9UPN3	Microtubule-actin cross-linking factor 1, isoforms 1/2/3/5 OS=Homo sapiens GN=MACF1 PE=1 SV=4	MACF1	5.95	5.99	5.81	5.5	6.21	4.94	4.73	4.56	4.73	4.69	2	1.16	5.31094	6.56	2.9e-05	0.00011	2.57
P52907	F-actin-capping protein subunit alpha-1 OS=Homo sapiens GN=CAPZA1 PE=1 SV=3	CAPZA1	5.71	6.1	5.68	5.6	5.85	4.28	4.74	4.79	4.89	4.46	2	1.16	5.20995	6.3	4.2e-05	0.00015	2.18
Q86UX7	Fermitin family homolog 3 OS=Homo sapiens GN=FERMT3 PE=1 SV=1	FERMT3	7.23	7.46	8.5	6.92	7.97	6.19	6.47	6.78	6.33	6.52	4	1.16	7.03634	4.16	0.0014	0.0024	-1.41
Q15643	Thyroid receptor-interacting protein 11 OS=Homo sapiens GN=TRIP11 PE=1 SV=3	TRIP11	4.92	6.21	5.44	6.06	5.28	4.26	3.77	4.58	4.64	4.88	2	1.16	5.005	3.98	0.0019	0.0032	-1.75
P14324	Farnesyl pyrophosphate synthase OS=Homo sapiens GN=FDPS PE=1 SV=4	FDPS	4.96	4.37	3.49	4.3	4.11	3.02	3.35	2.45	3.61	3.02	1	1.16	3.66649	3.74	0.0029	0.0046	-2.18
P35908	Keratin, type II cytoskeletal 2 epidermal OS=Homo sapiens GN=KRT2 PE=1 SV=2	KRT2	13.17	14.55	13.4	14.06	14.19	12.24	13.18	11.82	13.99	12.32	40	1.16	13.2902	2.68	0.02	0.026	-4.12
P33897	ATP-binding cassette sub-family D member 1 OS=Homo sapiens GN=ABCD1 PE=1 SV=2	ABCD1	3.83	3.81	5.04	3.4	4.15	1.77	2.09	5	1.8	3.77	1	1.16	3.46761	1.91	0.08	0.094	-5.42
Q7L1Q6	Basic leucine zipper and W2 domain-containing protein 1 OS=Homo sapiens GN=BZW1 PE=1 SV=1	BZW1	7.14	6.59	6.81	6.86	6.61	5.57	5.74	5.69	5.83	5.45	2	1.15	6.22943	6.8	2e-05	8.5e-05	2.93
P83731	60S ribosomal protein L24 OS=Homo sapiens GN=RPL24 PE=1 SV=1	RPL24	8.17	8.53	8.58	8.34	8.45	7.22	7.46	7.57	6.93	7.17	4	1.15	7.84158	6.71	2.3e-05	9.3e-05	2.79
P37108	Signal recognition particle 14 kDa protein OS=Homo sapiens GN=SRP14 PE=1 SV=2	SRP14	7.51	7.31	7.62	7.89	7.45	6.8	6.45	6.05	6.47	6.29	3	1.15	6.98384	6.21	4.8e-05	0.00016	2.04
P18621	60S ribosomal protein L17 OS=Homo sapiens GN=RPL17 PE=1 SV=3	RPL17	9.59	10.19	9.76	9.84	9.7	8.51	9.08	8.76	8.56	8.43	7	1.15	9.24213	6.08	5.8e-05	0.00019	1.84
Q16891	MICOS complex subunit MIC60 OS=Homo sapiens GN=IMMT PE=1 SV=1	IMMT	8.39	8.46	8.94	8.07	8.3	7.81	7.2	7.09	7.13	7.16	6	1.15	7.85608	5.57	0.00013	0.00035	1.03
P22314	Ubiquitin-like modifier-activating enzyme 1 OS=Homo sapiens GN=UBA1 PE=1 SV=3	UBA1	11.1	10.08	10.62	10.42	10.34	9.21	9.38	9.42	9.54	9.24	17	1.15	9.934	5.46	0.00015	0.0004	0.85
O94906	Pre-mRNA-processing factor 6 OS=Homo sapiens GN=PRPF6 PE=1 SV=1	PRPF6	5.74	6.71	6.33	6.22	5.95	5.28	4.76	4.93	4.96	5.28	1	1.15	5.6169	5.43	0.00016	0.00042	0.8
P00338	L-lactate dehydrogenase A chain OS=Homo sapiens GN=LDHA PE=1 SV=2	LDHA	9.83	9.2	9.46	9.48	10.26	8.13	8.37	8.47	8.79	8.72	7	1.15	9.07156	5.09	0.00028	0.00064	0.22
O94874	E3 UFM1-protein ligase 1 OS=Homo sapiens GN=UFL1 PE=1 SV=2	UFL1	5.47	5.9	6.38	6.21	5.59	4.23	4.87	5.19	5.03	4.48	3	1.15	5.33595	4.63	0.0006	0.0012	-0.57
P49773	Histidine triad nucleotide-binding protein 1 OS=Homo sapiens GN=HINT1 PE=1 SV=2	HINT1	6.94	5.52	5.88	6.57	6.41	4.91	5.24	4.87	5.42	5.09	1	1.15	5.68447	4.38	0.00093	0.0017	-1.02
Q9H5N1	Rab GTPase-binding effector protein 2 OS=Homo sapiens GN=RABEP2 PE=1 SV=2	RABEP2	4.29	5.27	4.36	3.99	4.26	3.24	3.8	3.2	3.2	2.98	1	1.15	3.85876	4.2	0.0013	0.0022	-1.33
Q9UDT6	CAP-Gly domain-containing linker protein 2 OS=Homo sapiens GN=CLIP2 PE=1 SV=1	CLIP2	5.5	5.82	5.19	4.51	5.69	4.71	4.62	3.63	4.21	3.81	1	1.15	4.76984	3.83	0.0025	0.004	-2.01
P52294	Importin subunit alpha-5 OS=Homo sapiens GN=KPNA1 PE=1 SV=3	KPNA1	3.62	3.89	3.09	4.05	4.3	3.61	2.17	1.86	2.73	2.84	1	1.15	3.21508	3.18	0.008	0.011	-3.2
Q86TI2	Dipeptidyl peptidase 9 OS=Homo sapiens GN=DPP9 PE=1 SV=3	DPP9	3.25	2.2	3.44	3.72	2.4	1.6	1.83	2.68	1.29	1.89	1	1.15	2.4287	2.95	0.012	0.017	-3.62
P13489	Ribonuclease inhibitor OS=Homo sapiens GN=RNH1 PE=1 SV=2	RNH1	8.54	8.36	8.68	8.43	8.83	7.24	7.44	7.41	7.43	7.62	6	1.14	7.9979	7.31	1e-05	5.3e-05	3.65
Q9Y3T9	Nucleolar complex protein 2 homolog OS=Homo sapiens GN=NOC2L PE=1 SV=4	NOC2L	6.2	6.85	6.33	7.06	6.92	5.45	5.67	5.34	5.39	5.83	3	1.14	6.1043	5.38	0.00017	0.00045	0.71
P09669	Cytochrome c oxidase subunit 6C OS=Homo sapiens GN=COX6C PE=1 SV=2	COX6C	4.79	4.87	5.64	5.07	4.72	3.53	3.73	4.26	3.99	3.88	1	1.14	4.44995	4.98	0.00033	0.00075	0.03
Q53H96	Pyrroline-5-carboxylate reductase 3 OS=Homo sapiens GN=PYCR3 PE=1 SV=3	PYCR3	4.59	4.99	4.05	5.33	5.17	3.71	4	3.53	3.25	3.95	1	1.14	4.25688	4.2	0.0013	0.0023	-1.34
O14841	5-oxoprolinase OS=Homo sapiens GN=OPLAH PE=1 SV=3	OPLAH	4.39	4.64	3.04	4.02	4.78	3.35	3.49	2.64	2.09	3.62	1	1.14	3.60682	2.87	0.014	0.019	-3.78
Q15185	Prostaglandin E synthase 3 OS=Homo sapiens GN=PTGES3 PE=1 SV=1	PTGES3	3.42	2.12	3.27	3.69	2.36	1.68	1.43	2.92	1.5	1.61	1	1.14	2.40062	2.75	0.018	0.023	-3.98
P78318	Immunoglobulin-binding protein 1 OS=Homo sapiens GN=IGBP1 PE=1 SV=1	IGBP1	3.17	3.45	3.91	4.38	3.46	1.96	2.05	2.56	1.84	4.26	1	1.14	3.10348	2.49	0.029	0.036	-4.46
Q96CW5	Gamma-tubulin complex component 3 OS=Homo sapiens GN=TUBGCP3 PE=1 SV=2	TUBGCP3	1.8	3.28	2.2	2.51	1.65	1.85	0.02	0.01	1.84	2.01	1	1.14	1.71741	2.18	0.051	0.061	-4.99
P35658	Nuclear pore complex protein Nup214 OS=Homo sapiens GN=NUP214 PE=1 SV=2	NUP214	3.97	4.57	4.4	4.55	4.15	2.97	3.02	3.37	3.25	3.39	1	1.13	3.76339	5.27	0.00021	0.00051	0.52
Q06323	Proteasome activator complex subunit 1 OS=Homo sapiens GN=PSME1 PE=1 SV=1	PSME1	8.62	8.76	8.9	7.83	8.48	6.64	7.78	8.08	7.15	7.28	3	1.13	7.95234	3.93	0.0021	0.0034	-1.83
Q9NYU2	UDP-glucose:glycoprotein glucosyltransferase 1 OS=Homo sapiens GN=UGGT1 PE=1 SV=3	UGGT1	8.82	9.06	9.75	10.11	8.86	7.85	8.09	8.88	8.14	7.97	13	1.13	8.75425	3.86	0.0024	0.0039	-1.96
P60891	Ribose-phosphate pyrophosphokinase 1 OS=Homo sapiens GN=PRPS1 PE=1 SV=2	PRPS1	5.71	6.33	6.82	5.63	6.04	4.26	5.17	5.78	4.93	4.77	1	1.13	5.54265	3.69	0.0032	0.005	-2.28
Q9UEY8	Gamma-adducin OS=Homo sapiens GN=ADD3 PE=1 SV=1	ADD3	6.09	7.05	7.37	5.97	7.11	4.9	5.53	6.22	5.72	5.58	1	1.13	6.15287	3.48	0.0047	0.007	-2.66
Q9BRK5	45 kDa calcium-binding protein OS=Homo sapiens GN=SDF4 PE=1 SV=1	SDF4	7.1	7.29	7.43	9.12	7.38	6.74	6.66	6.24	6.42	6.59	3	1.13	7.09764	3.35	0.0059	0.0086	-2.89
P21333	Filamin-A OS=Homo sapiens GN=FLNA PE=1 SV=4	FLNA	14.49	14.55	13.76	12.82	14.21	13.19	13.04	12.73	12.5	12.74	74	1.13	13.4028	3.25	0.0071	0.01	-3.07
Q15102	Platelet-activating factor acetylhydrolase IB subunit gamma OS=Homo sapiens GN=PAFAH1B3 PE=1 SV=1	PAFAH1B3	8.98	6.85	7.52	7.96	7.55	7.17	6.45	6.22	6.96	6.38	3	1.13	7.20298	3.24	0.0073	0.01	-3.1
Q6UWH4	Protein FAM198B OS=Homo sapiens GN=FAM198B PE=2 SV=1	FAM198B	6.13	5.38	4.21	5.76	5.62	4.8	4.18	3.35	3.81	5.29	1	1.13	4.85245	2.72	0.019	0.025	-4.05
Q9UGT4	Sushi domain-containing protein 2 OS=Homo sapiens GN=SUSD2 PE=1 SV=1	SUSD2	1.61	2.8	3.31	1.27	1.77	0.01	1.78	3.3	0.01	0.02	1	1.13	1.58804	1.63	0.13	0.15	-5.84
P27658	Collagen alpha-1(VIII) chain OS=Homo sapiens GN=COL8A1 PE=1 SV=2	COL8A1	5.81	5.84	3.06	3.69	3.1	4.82	4.69	1.68	3.01	1.66	1	1.13	3.73633	1.42	0.18	0.2	-6.13
P07814	Bifunctional glutamate/proline--tRNA ligase OS=Homo sapiens GN=EPRS PE=1 SV=5	EPRS	10	10.3	10.09	9.91	10.15	9.07	9.1	8.81	8.92	8.92	15	1.12	9.52627	7.03	1.5e-05	6.8e-05	3.26
Q14203	Dynactin subunit 1 OS=Homo sapiens GN=DCTN1 PE=1 SV=3	DCTN1	8.39	8.1	7.95	7.64	7.99	6.9	7.02	6.9	6.79	6.86	8	1.12	7.45346	6.72	2.3e-05	9.1e-05	2.82
P07203	Glutathione peroxidase 1 OS=Homo sapiens GN=GPX1 PE=1 SV=4	GPX1	6.21	6.84	6.33	6.35	6.71	5.36	5.63	5.46	4.97	5.42	3	1.12	5.92696	5.82	8.7e-05	0.00025	1.43
Q13423	NAD(P) transhydrogenase, mitochondrial OS=Homo sapiens GN=NNT PE=1 SV=3	NNT	5.54	6.31	6.12	6.24	6.46	4.92	4.98	5.14	4.92	5.11	2	1.12	5.57224	5.8	8.9e-05	0.00026	1.4
Q93009	Ubiquitin carboxyl-terminal hydrolase 7 OS=Homo sapiens GN=USP7 PE=1 SV=2	USP7	8.49	8.79	9.13	9.55	8.66	7.79	7.8	7.84	7.69	7.88	5	1.12	8.36278	5.49	0.00015	0.00039	0.89
O43491	Band 4.1-like protein 2 OS=Homo sapiens GN=EPB41L2 PE=1 SV=1	EPB41L2	5.93	6.23	5.79	5.5	6.21	5.06	4.86	4.43	4.6	5.08	3	1.12	5.36886	5.42	0.00016	0.00042	0.78
P04406	Glyceraldehyde-3-phosphate dehydrogenase OS=Homo sapiens GN=GAPDH PE=1 SV=3	GAPDH	12.09	11.32	11.76	11.69	11.39	10.41	10.62	10.84	10.65	10.15	11	1.12	11.0908	4.99	0.00033	0.00073	0.06
O00186	Syntaxin-binding protein 3 OS=Homo sapiens GN=STXBP3 PE=1 SV=2	STXBP3	8.12	7.48	7.98	7.8	8.42	6.44	7.08	7.25	7.07	6.38	3	1.12	7.40204	4.73	0.00051	0.0011	-0.4
O75489	NADH dehydrogenase [ubiquinone] iron-sulfur protein 3, mitochondrial OS=Homo sapiens GN=NDUFS3 PE=1 SV=1	NDUFS3	4.24	4.19	4.18	4.74	4.16	2.8	3.71	2.87	3.11	3.42	1	1.12	3.74208	4.59	0.00064	0.0013	-0.63
P27824	Calnexin OS=Homo sapiens GN=CANX PE=1 SV=2	CANX	10.59	10.42	11.15	10.35	10.26	9.03	9.66	10.03	9.32	9.13	9	1.12	9.99336	4.48	0.00077	0.0015	-0.83
Q96BY6	Dedicator of cytokinesis protein 10 OS=Homo sapiens GN=DOCK10 PE=1 SV=3	DOCK10	3.98	5.26	5.07	4.77	4.88	3.21	4.06	4.02	3.51	3.53	1	1.12	4.22956	4.06	0.0016	0.0028	-1.59
P60903	Protein S100-A10 OS=Homo sapiens GN=S100A10 PE=1 SV=2	S100A10	7.77	7.5	6.82	6.09	7.4	5.85	6.15	6.04	5.64	6.29	2	1.12	6.55547	3.78	0.0027	0.0043	-2.1
Q04941	Proteolipid protein 2 OS=Homo sapiens GN=PLP2 PE=1 SV=1	PLP2	6.09	5.59	4.86	4.5	6.24	4.49	3.6	4.5	4.51	4.56	1	1.12	4.89386	3.21	0.0076	0.011	-3.15
O95238	SAM pointed domain-containing Ets transcription factor OS=Homo sapiens GN=SPDEF PE=1 SV=1	SPDEF	4.54	4.69	4.75	6.48	4.83	4.1	3.46	3.79	3.88	4.44	1	1.12	4.4975	3.12	0.009	0.013	-3.31
Q96PN7	Transcriptional-regulating factor 1 OS=Homo sapiens GN=TRERF1 PE=1 SV=1	TRERF1	3.22	2.96	3.06	4.52	3.13	3.19	2.32	1.47	2.15	2.12	1	1.12	2.81406	2.85	0.015	0.02	-3.8
Q9NZN4	EH domain-containing protein 2 OS=Homo sapiens GN=EHD2 PE=1 SV=2	EHD2	6.99	7.57	6.49	5.73	8.3	5.52	6.36	5.49	5.41	6.68	4	1.12	6.45146	2.53	0.026	0.033	-4.37
P78539	Sushi repeat-containing protein SRPX OS=Homo sapiens GN=SRPX PE=1 SV=1	SRPX	6.45	5.44	3.78	3.6	4.49	4.64	4	2.87	2.92	3.73	1	1.12	4.19243	2.06	0.063	0.074	-5.19
Q86VP6	Cullin-associated NEDD8-dissociated protein 1 OS=Homo sapiens GN=CAND1 PE=1 SV=2	CAND1	9.89	9.11	9.81	9.59	9.35	8.43	8.47	8.64	8.34	8.3	14	1.11	8.9911	5.93	7.2e-05	0.00022	1.61
O43795	Unconventional myosin-Ib OS=Homo sapiens GN=MYO1B PE=1 SV=3	MYO1B	6.13	5.43	5.66	5.32	5.5	4.56	4.28	4.61	4.58	4.46	1	1.11	5.05271	5.83	8.5e-05	0.00025	1.45
Q9P2R3	Rabankyrin-5 OS=Homo sapiens GN=ANKFY1 PE=1 SV=2	ANKFY1	6.96	7.39	7.43	7.27	7	5.53	6.23	6.47	6.39	5.89	5	1.11	6.65416	5.23	0.00022	0.00053	0.46
O00487	26S proteasome non-ATPase regulatory subunit 14 OS=Homo sapiens GN=PSMD14 PE=1 SV=1	PSMD14	5.43	5.56	5.66	5.5	6.06	4.36	4.92	4.47	3.91	4.98	2	1.11	5.08457	4.76	0.00048	0.001	-0.35
Q96JC1	Vam6/Vps39-like protein OS=Homo sapiens GN=VPS39 PE=1 SV=2	VPS39	4.06	4.49	4.69	3.99	4.7	3.38	3.09	3.44	2.91	3.56	1	1.11	3.8315	4.71	0.00052	0.0011	-0.42
Q99961	Endophilin-A2 OS=Homo sapiens GN=SH3GL1 PE=1 SV=1	SH3GL1	6.2	6.13	5.11	4.33	5.24	4.54	4.34	4.26	3.92	4.39	1	1.11	4.84626	3.34	0.006	0.0088	-2.91
Q16555	Dihydropyrimidinase-related protein 2 OS=Homo sapiens GN=DPYSL2 PE=1 SV=1	DPYSL2	7.86	9.14	8	7.2	8.61	6.73	7.71	6.85	6.8	7.16	8	1.11	7.60721	3.3	0.0064	0.0094	-2.98
P49959	Double-strand break repair protein MRE11 OS=Homo sapiens GN=MRE11 PE=1 SV=3	MRE11	4.62	5.16	4.93	5.97	4.31	3.25	4.68	3.9	4.1	3.5	1	1.11	4.44292	3.22	0.0076	0.011	-3.14
Q9H845	Acyl-CoA dehydrogenase family member 9, mitochondrial OS=Homo sapiens GN=ACAD9 PE=1 SV=1	ACAD9	2.22	3.3	3.61	3.99	4	2.03	3.04	1.79	1.84	2.86	1	1.11	2.86803	2.73	0.019	0.024	-4.03
Q8WVV4	Protein POF1B OS=Homo sapiens GN=POF1B PE=1 SV=3	POF1B	7.68	6.79	8.82	6.16	7.55	6.04	6.11	6.47	6.82	5.99	3	1.11	6.84374	2.69	0.02	0.026	-4.09
P62195	26S proteasome regulatory subunit 8 OS=Homo sapiens GN=PSMC5 PE=1 SV=1	PSMC5	8.31	8.14	8.28	8.18	8.2	7.14	7.29	7.01	7	7.15	6	1.1	7.67198	7.91	4.6e-06	3.1e-05	4.46
P49821	NADH dehydrogenase [ubiquinone] flavoprotein 1, mitochondrial OS=Homo sapiens GN=NDUFV1 PE=1 SV=4	NDUFV1	6.42	6.58	6.71	7.21	7.01	6.05	5.77	5.27	5.59	5.71	3	1.1	6.23306	5.29	0.0002	0.0005	0.56
O43813	LanC-like protein 1 OS=Homo sapiens GN=LANCL1 PE=1 SV=1	LANCL1	5.12	5.21	4.85	5.38	5.77	3.93	4.26	4.01	4.19	4.47	1	1.1	4.71881	5.23	0.00022	0.00053	0.47
P16144	Integrin beta-4 OS=Homo sapiens GN=ITGB4 PE=1 SV=5	ITGB4	5.54	6.24	5.61	5.4	6.04	4.88	4.24	4.71	4.85	4.66	1	1.1	5.2158	5.13	0.00026	0.00061	0.29
Q8TDB6	E3 ubiquitin-protein ligase DTX3L OS=Homo sapiens GN=DTX3L PE=1 SV=1	DTX3L	5.22	6.29	6.31	6.01	6.35	4.68	4.87	5.09	4.91	5.13	2	1.1	5.48583	4.71	0.00052	0.0011	-0.43
P59998	Actin-related protein 2/3 complex subunit 4 OS=Homo sapiens GN=ARPC4 PE=1 SV=3	ARPC4	9.97	9.13	9.34	8.66	8.95	8.14	8.38	8.03	8.12	7.89	3	1.1	8.66097	4.7	0.00053	0.0011	-0.45
Q16401	26S proteasome non-ATPase regulatory subunit 5 OS=Homo sapiens GN=PSMD5 PE=1 SV=3	PSMD5	6.85	6.46	6.49	7.75	6.58	5.77	5.68	5.64	5.76	5.77	4	1.1	6.27486	4.55	0.00069	0.0014	-0.72
O15145	Actin-related protein 2/3 complex subunit 3 OS=Homo sapiens GN=ARPC3 PE=1 SV=3	ARPC3	6.56	5.99	6.04	5.9	5.31	4.63	5.27	4.99	4.93	4.47	2	1.1	5.40937	4.52	0.00073	0.0014	-0.76
P23229	Integrin alpha-6 OS=Homo sapiens GN=ITGA6 PE=1 SV=5	ITGA6	4.97	6.31	5.53	5.71	6.19	4.4	4.76	4.09	5.12	4.85	2	1.1	5.19353	3.86	0.0023	0.0038	-1.95
Q6KB66	Keratin, type II cytoskeletal 80 OS=Homo sapiens GN=KRT80 PE=1 SV=2	KRT80	4.52	4.56	4.6	4.27	4.53	3.38	3.31	2.77	4.42	3.11	2	1.1	3.94835	3.8	0.0026	0.0041	-2.06
Q99497	Protein/nucleic acid deglycase DJ-1 OS=Homo sapiens GN=PARK7 PE=1 SV=2	PARK7	7.53	6.3	6.31	6.84	6.61	5.36	5.9	4.96	6.41	5.47	2	1.1	6.16924	3.56	0.004	0.0061	-2.5
Q9H0U3	Magnesium transporter protein 1 OS=Homo sapiens GN=MAGT1 PE=1 SV=1	MAGT1	3.53	4.02	4.13	4.46	4.04	1.96	3.24	3.12	2.85	3.53	1	1.1	3.48761	3.48	0.0046	0.007	-2.65
P00488	Coagulation factor XIII A chain OS=Homo sapiens GN=F13A1 PE=1 SV=4	F13A1	10.23	10.11	11.05	9.56	11.75	9.26	9.35	9.81	8.97	9.81	12	1.1	9.99071	2.94	0.013	0.017	-3.64
Q15063	Periostin OS=Homo sapiens GN=POSTN PE=1 SV=2	POSTN	14.96	14.61	13.99	13.18	14.3	13.93	13.39	12.74	12.93	12.53	43	1.1	13.6571	2.86	0.014	0.019	-3.79
Q9Y6G9	Cytoplasmic dynein 1 light intermediate chain 1 OS=Homo sapiens GN=DYNC1LI1 PE=1 SV=3	DYNC1LI1	5.9	6.37	6.19	5.8	5.88	4.7	5.11	5.02	5.04	4.84	2	1.09	5.48419	6.17	5.1e-05	0.00017	1.98
Q8TAE8	Growth arrest and DNA damage-inducible proteins-interacting protein 1 OS=Homo sapiens GN=GADD45GIP1 PE=1 SV=1	GADD45GIP1	4.16	4.62	4.95	4.69	4.15	3.39	3.35	3.81	3.25	3.31	1	1.09	3.96963	4.78	0.00046	0.00098	-0.31
Q13867	Bleomycin hydrolase OS=Homo sapiens GN=BLMH PE=1 SV=1	BLMH	7.19	7.84	7.41	7.63	7.76	6.12	6.59	7.16	6.49	6.01	3	1.09	7.02084	4.66	0.00057	0.0012	-0.52
Q14344	Guanine nucleotide-binding protein subunit alpha-13 OS=Homo sapiens GN=GNA13 PE=1 SV=2	GNA13	6.78	5.78	6.26	6.11	5.77	5.06	4.85	4.98	5.67	4.71	2	1.09	5.59699	4.41	0.00089	0.0017	-0.97
P62820	Ras-related protein Rab-1A OS=Homo sapiens GN=RAB1A PE=1 SV=3	RAB1A	8.73	8.14	8.79	8.94	7.71	7.08	7.24	7.79	7.89	6.85	2	1.09	7.91657	3.83	0.0025	0.004	-2
Q01082	Spectrin beta chain, non-erythrocytic 1 OS=Homo sapiens GN=SPTBN1 PE=1 SV=2	SPTBN1	9.66	10.5	10.76	9.85	11	8.72	9.2	9.66	9.27	9.48	23	1.09	9.81093	3.76	0.0028	0.0044	-2.14
P07737	Profilin-1 OS=Homo sapiens GN=PFN1 PE=1 SV=2	PFN1	11.56	10.03	10.96	10	10.03	9.24	9.31	10.12	9.48	8.98	8	1.09	9.97026	3.21	0.0077	0.011	-3.16
P07099	Epoxide hydrolase 1 OS=Homo sapiens GN=EPHX1 PE=1 SV=1	EPHX1	6.05	7.2	7	8.11	6.84	5.31	5.98	5.84	6.59	6.03	3	1.09	6.49441	3.13	0.0088	0.012	-3.29
Q96CX2	BTB/POZ domain-containing protein KCTD12 OS=Homo sapiens GN=KCTD12 PE=1 SV=1	KCTD12	4.77	5.96	5.03	4.18	5.63	3.74	4.81	3.3	3.85	4.42	2	1.09	4.57051	2.94	0.012	0.017	-3.64
P35611	Alpha-adducin OS=Homo sapiens GN=ADD1 PE=1 SV=2	ADD1	4.47	5.55	5.96	4.17	5.34	2.84	4.07	4.84	4.31	3.97	1	1.09	4.55159	2.62	0.023	0.029	-4.22
Q2M1P5	Kinesin-like protein KIF7 OS=Homo sapiens GN=KIF7 PE=1 SV=2	KIF7	6.58	5.85	5.27	4.34	5.51	5.66	4.61	3.88	4.09	3.86	1	1.09	4.96541	2.5	0.028	0.035	-4.43
P31146	Coronin-1A OS=Homo sapiens GN=CORO1A PE=1 SV=4	CORO1A	8.67	9.38	10.65	8.43	9.71	7.5	8.3	9.5	7.93	8.15	5	1.09	8.82309	2.44	0.032	0.039	-4.54
P07195	L-lactate dehydrogenase B chain OS=Homo sapiens GN=LDHB PE=1 SV=2	LDHB	6.1	6.81	8.01	5.76	7.05	4.64	5.78	6.63	5.14	6.09	2	1.09	6.20177	2.4	0.034	0.042	-4.61
O15327	Type II inositol 3,4-bisphosphate 4-phosphatase OS=Homo sapiens GN=INPP4B PE=2 SV=4	INPP4B	7.09	4.71	4.17	4.8	4.9	5.07	4.06	3.41	3.63	4.05	1	1.09	4.58851	2.17	0.051	0.061	-4.99
Q8N4Y2	EF-hand calcium-binding domain-containing protein 4A OS=Homo sapiens GN=CRACR2B PE=1 SV=3	CRACR2B	3.43	4.08	3.74	6.62	4.33	2.95	3.02	2.94	4.29	3.53	1	1.09	3.89224	2.02	0.066	0.078	-5.24
Q9Y262	Eukaryotic translation initiation factor 3 subunit L OS=Homo sapiens GN=EIF3L PE=1 SV=1	EIF3L	7.85	8.01	8.14	7.78	8.12	7.04	6.96	6.52	6.88	7.1	6	1.08	7.44104	6.52	3e-05	0.00011	2.51
Q9P2J5	Leucine--tRNA ligase, cytoplasmic OS=Homo sapiens GN=LARS PE=1 SV=2	LARS	7.66	7.51	7.55	7.14	7.46	6.64	6.19	6.55	6.29	6.26	3	1.08	6.9254	6.47	3.2e-05	0.00012	2.44
P17987	T-complex protein 1 subunit alpha OS=Homo sapiens GN=TCP1 PE=1 SV=1	TCP1	9.65	8.72	9.02	8.75	8.61	7.9	7.99	7.91	7.93	7.63	8	1.08	8.409	5.16	0.00024	0.00058	0.35
P33121	Long-chain-fatty-acid--CoA ligase 1 OS=Homo sapiens GN=ACSL1 PE=1 SV=1	ACSL1	6.85	7.65	7.62	6.55	7.47	6.13	6.16	6.15	5.93	6.36	3	1.08	6.68747	4.64	0.00059	0.0012	-0.55
Q9Y263	Phospholipase A-2-activating protein OS=Homo sapiens GN=PLAA PE=1 SV=2	PLAA	5.25	5.36	5.38	4.89	6.37	4.15	4.34	4.28	3.8	5.27	1	1.08	4.90955	3.38	0.0056	0.0083	-2.84
P09525	Annexin A4 OS=Homo sapiens GN=ANXA4 PE=1 SV=4	ANXA4	9.47	7.99	7.74	7.33	8.01	7.32	7.29	6.66	6.96	6.89	6	1.08	7.56581	3.17	0.0082	0.012	-3.22
P35080	Profilin-2 OS=Homo sapiens GN=PFN2 PE=1 SV=3	PFN2	3.78	3.27	3.12	1.32	1.93	1.64	1.37	1.79	1.23	2.01	1	1.08	2.14529	2.31	0.04	0.048	-4.76
Q92747	Actin-related protein 2/3 complex subunit 1A OS=Homo sapiens GN=ARPC1A PE=2 SV=2	ARPC1A	7.59	6.85	6.99	7.01	7.19	5.95	6.13	6.02	6.09	6.1	3	1.07	6.59175	6.18	5e-05	0.00017	1.99
O15144	Actin-related protein 2/3 complex subunit 2 OS=Homo sapiens GN=ARPC2 PE=1 SV=1	ARPC2	9.79	9.12	9.64	8.91	8.93	8.06	8.48	8.39	8.3	7.84	8	1.07	8.7466	4.77	0.00047	0.001	-0.33
P46459	Vesicle-fusing ATPase OS=Homo sapiens GN=NSF PE=1 SV=3	NSF	9.47	8.66	8.74	8.72	8.37	7.61	7.78	7.84	8.1	7.3	7	1.07	8.26037	4.7	0.00053	0.0011	-0.45
P50552	Vasodilator-stimulated phosphoprotein OS=Homo sapiens GN=VASP PE=1 SV=3	VASP	4.12	4.65	4.45	3.92	4.07	3.28	3.02	3.55	3.2	2.79	1	1.07	3.70609	4.56	0.00067	0.0013	-0.69
A1X283	SH3 and PX domain-containing protein 2B OS=Homo sapiens GN=SH3PXD2B PE=1 SV=3	SH3PXD2B	5.89	6.04	5.51	5.02	4.98	4.4	4.49	4.62	4.1	4.51	1	1.07	4.95615	4.44	0.00083	0.0016	-0.9
P30041	Peroxiredoxin-6 OS=Homo sapiens GN=PRDX6 PE=1 SV=3	PRDX6	7.71	7.73	7.36	6.67	7.75	5.88	6.73	6.49	6.4	6.39	3	1.07	6.91038	4.4	0.00091	0.0017	-0.99
Q9UIA9	Exportin-7 OS=Homo sapiens GN=XPO7 PE=1 SV=3	XPO7	5.48	4.87	4.94	5.03	4.92	4.35	3.61	3.56	3.79	4.59	2	1.07	4.51547	4.34	0.00099	0.0018	-1.08
Q9BQG2	Peroxisomal NADH pyrophosphatase NUDT12 OS=Homo sapiens GN=NUDT12 PE=1 SV=1	NUDT12	4.59	4.67	4.68	5.84	4.81	3.49	4.06	3.72	3.65	4.29	1	1.07	4.38036	3.91	0.0021	0.0035	-1.86
P39060	Collagen alpha-1(XVIII) chain OS=Homo sapiens GN=COL18A1 PE=1 SV=5	COL18A1	8.63	8.05	7.12	7.41	7.49	6.99	6.8	6.21	6.77	6.59	4	1.07	7.20637	3.82	0.0025	0.0041	-2.04
P29373	Cellular retinoic acid-binding protein 2 OS=Homo sapiens GN=CRABP2 PE=1 SV=2	CRABP2	9.21	8.09	8.85	7.88	7.46	7.17	7.36	7.45	7.07	7.11	4	1.07	7.76532	3.55	0.0041	0.0063	-2.53
Q9NZ08	Endoplasmic reticulum aminopeptidase 1 OS=Homo sapiens GN=ERAP1 PE=1 SV=3	ERAP1	5.21	5.51	5.88	5.18	5.23	3.43	4.65	5.17	3.83	4.6	2	1.07	4.87045	3.39	0.0055	0.0081	-2.82
Q9UJU3	Zinc finger protein 112 OS=Homo sapiens GN=ZNF112 PE=1 SV=2	ZNF112	6.43	6.62	6.84	8.12	7.79	6.12	6.04	5.88	5.79	6.61	1	1.07	6.62388	3.26	0.0069	0.01	-3.05
Q9NR99	Matrix-remodeling-associated protein 5 OS=Homo sapiens GN=MXRA5 PE=1 SV=3	MXRA5	9.55	8.26	8.2	7.47	8.42	8.26	7.15	7	6.98	7.15	7	1.07	7.84484	2.95	0.012	0.017	-3.62
Q7KZI7	Serine/threonine-protein kinase MARK2 OS=Homo sapiens GN=MARK2 PE=1 SV=2	MARK2	3.95	3.41	3.61	3.5	2.24	1.4	2.28	2.79	1.99	2.9	1	1.07	2.80747	2.72	0.019	0.024	-4.04
Q16630	Cleavage and polyadenylation specificity factor subunit 6 OS=Homo sapiens GN=CPSF6 PE=1 SV=2	CPSF6	9.01	9.2	9.2	9.1	9.39	8.11	8.05	8.17	7.99	8.3	6	1.06	8.65101	7.02	1.5e-05	6.9e-05	3.25
P32969	60S ribosomal protein L9 OS=Homo sapiens GN=RPL9 PE=1 SV=1	RPL9	8.19	8.27	7.96	7.7	8	7.02	7.4	6.76	6.81	6.84	1	1.06	7.49356	5.84	8.3e-05	0.00025	1.47
P10599	Thioredoxin OS=Homo sapiens GN=TXN PE=1 SV=3	TXN	7.52	7.59	8.06	7.12	7.55	6.35	6.4	6.86	6.64	6.31	3	1.06	7.03994	5.33	0.00019	0.00048	0.63
P41218	Myeloid cell nuclear differentiation antigen OS=Homo sapiens GN=MNDA PE=1 SV=1	MNDA	5.75	6.44	6.42	5.99	6.29	4.74	5.47	5.37	5.11	4.93	1	1.06	5.65128	5.08	0.00028	0.00065	0.21
Q16822	Phosphoenolpyruvate carboxykinase [GTP], mitochondrial OS=Homo sapiens GN=PCK2 PE=1 SV=3	PCK2	6.53	6.64	7.01	7.4	7.29	5.68	6.08	5.72	6.01	6.09	4	1.06	6.4457	5.05	0.0003	0.00068	0.15
O15417	Trinucleotide repeat-containing gene 18 protein OS=Homo sapiens GN=TNRC18 PE=1 SV=3	TNRC18	4.69	4.92	4.84	5.72	4.99	3.95	3.58	3.81	4.27	4.26	2	1.06	4.50317	4.43	0.00084	0.0016	-0.92
P61106	Ras-related protein Rab-14 OS=Homo sapiens GN=RAB14 PE=1 SV=4	RAB14	8.65	7.74	8.04	8.17	7.42	7.05	6.84	6.98	7.33	6.52	5	1.06	7.47493	4.41	0.00089	0.0017	-0.97
P51148	Ras-related protein Rab-5C OS=Homo sapiens GN=RAB5C PE=1 SV=2	RAB5C	6.39	5.69	6.08	5.64	5.22	5.07	4.39	4.97	4.94	4.35	3	1.06	5.27438	4.24	0.0012	0.0021	-1.27
Q01105	Protein SET OS=Homo sapiens GN=SET PE=1 SV=3	SET	3.58	2.72	3.12	3.63	3.56	2.61	2.01	2.77	2.15	1.8	1	1.06	2.79591	3.5	0.0045	0.0067	-2.61
Q9Y2W2	WW domain-binding protein 11 OS=Homo sapiens GN=WBP11 PE=1 SV=1	WBP11	3.92	3.44	4.79	4.92	3.42	2.72	3.11	2.94	3.06	3.37	1	1.06	3.56833	3.16	0.0084	0.012	-3.24
P43155	Carnitine O-acetyltransferase OS=Homo sapiens GN=CRAT PE=1 SV=5	CRAT	1.93	3.11	2.91	3.66	3.8	3	1.43	2.02	1.34	2.32	1	1.06	2.55209	2.43	0.032	0.04	-4.55
Q9UG63	ATP-binding cassette sub-family F member 2 OS=Homo sapiens GN=ABCF2 PE=1 SV=2	ABCF2	5.15	5.72	5.44	4.64	6.3	4.42	3.49	4.13	3.94	5.94	1	1.06	4.91717	2.43	0.032	0.04	-4.56
P10768	S-formylglutathione hydrolase OS=Homo sapiens GN=ESD PE=1 SV=2	ESD	7.09	6.62	6.92	6.91	6.77	5.86	5.75	6.15	5.62	5.69	3	1.05	6.33726	6.17	5.1e-05	0.00017	1.98
Q8NCA5	Protein FAM98A OS=Homo sapiens GN=FAM98A PE=1 SV=1	FAM98A	5.07	5.41	5.52	5.61	5.09	4.17	4.13	4.52	4.15	4.49	2	1.05	4.81774	5.64	0.00011	0.00032	1.14
Q9Y512	Sorting and assembly machinery component 50 homolog OS=Homo sapiens GN=SAMM50 PE=1 SV=3	SAMM50	6.63	6.72	7.31	6.61	6.68	5.73	5.51	5.64	5.86	5.97	3	1.05	6.26586	5.6	0.00012	0.00034	1.08
O94964	Protein SOGA1 OS=Homo sapiens GN=SOGA1 PE=1 SV=2	SOGA1	4.18	4.51	4.48	4.34	4.46	3.28	3.71	3.09	3.23	3.39	2	1.05	3.86806	5.27	0.00021	0.00051	0.52
O95487	Protein transport protein Sec24B OS=Homo sapiens GN=SEC24B PE=1 SV=2	SEC24B	6.71	7.34	6.91	6.8	6.57	5.83	5.76	6.02	6.21	5.29	1	1.05	6.34478	4.86	0.00041	0.00088	-0.17
Q92522	Histone H1x OS=Homo sapiens GN=H1FX PE=1 SV=1	H1FX	7.96	8.33	8.53	8.8	8.13	7.43	7.36	7.17	7.83	6.71	4	1.05	7.82406	4.53	0.00071	0.0014	-0.75
P02794	Ferritin heavy chain OS=Homo sapiens GN=FTH1 PE=1 SV=2	FTH1	7.66	6.9	7.77	6.49	7.23	6.21	5.87	6.52	5.88	6.31	2	1.05	6.68303	4.08	0.0016	0.0028	-1.57
P11216	Glycogen phosphorylase, brain form OS=Homo sapiens GN=PYGB PE=1 SV=5	PYGB	10.27	9.6	9.11	10.33	9.58	8.76	8.83	8.2	9.33	8.48	11	1.05	9.24954	3.72	0.003	0.0047	-2.21
O95786	Probable ATP-dependent RNA helicase DDX58 OS=Homo sapiens GN=DDX58 PE=1 SV=2	DDX58	6.55	7.95	6.78	7.31	7.82	6.23	5.91	6.72	5.8	6.5	2	1.05	6.75671	3.5	0.0045	0.0068	-2.61
Q02413	Desmoglein-1 OS=Homo sapiens GN=DSG1 PE=1 SV=2	DSG1	7.3	8.11	7.5	7.64	7.64	6.16	6.64	6.05	7.95	6.13	5	1.05	7.11135	3.11	0.0093	0.013	-3.34
P26885	Peptidyl-prolyl cis-trans isomerase FKBP2 OS=Homo sapiens GN=FKBP2 PE=1 SV=2	FKBP2	4.12	4.28	5.03	5.56	4.05	3.38	3.41	4.25	3.03	3.71	1	1.05	4.08148	3.1	0.0093	0.013	-3.35
Q99996	A-kinase anchor protein 9 OS=Homo sapiens GN=AKAP9 PE=1 SV=3	AKAP9	5.4	5.96	5.87	5.24	6.5	4.64	4.98	4.92	3.67	5.51	3	1.05	5.26952	3.09	0.0096	0.013	-3.38
O95861	3'(2'),5'-bisphosphate nucleotidase 1 OS=Homo sapiens GN=BPNT1 PE=1 SV=1	BPNT1	5.79	5.04	5.32	6.52	4.66	4.38	4.54	4.12	5.37	3.65	1	1.05	4.93811	2.76	0.017	0.023	-3.97
P05771	Protein kinase C beta type OS=Homo sapiens GN=PRKCB PE=1 SV=4	PRKCB	5.44	6.01	7.48	5.26	6.3	4.4	5.05	6.16	4.54	5.11	1	1.05	5.57614	2.41	0.033	0.041	-4.6
P18440	Arylamine N-acetyltransferase 1 OS=Homo sapiens GN=NAT1 PE=1 SV=2	NAT1	8.93	9.29	9.12	12.95	9.4	8.83	8.69	8.39	9.59	8.95	12	1.05	9.41422	1.59	0.14	0.16	-5.9
P40121	Macrophage-capping protein OS=Homo sapiens GN=CAPG PE=1 SV=2	CAPG	7.74	7.84	8.57	7.47	7.86	6.52	6.96	7.16	6.83	6.81	5	1.04	7.37604	4.81	0.00045	0.00095	-0.26
P53004	Biliverdin reductase A OS=Homo sapiens GN=BLVRA PE=1 SV=2	BLVRA	4.89	4.13	3.64	4.66	4.06	2.98	3.36	3.15	3.44	3.23	1	1.04	3.75398	3.96	0.0019	0.0033	-1.77
P20591	Interferon-induced GTP-binding protein Mx1 OS=Homo sapiens GN=MX1 PE=1 SV=4	MX1	7.04	8.15	8.29	7.6	7.92	6.01	7.14	7.15	6.65	6.87	4	1.04	7.28077	3.65	0.0034	0.0053	-2.34
P53365	Arfaptin-2 OS=Homo sapiens GN=ARFIP2 PE=1 SV=1	ARFIP2	3.61	4.05	3.62	3.54	4.23	2.87	2.96	2.91	1.95	3.17	1	1.04	3.29057	3.64	0.0035	0.0054	-2.36
Q9H4A4	Aminopeptidase B OS=Homo sapiens GN=RNPEP PE=1 SV=2	RNPEP	6.9	6.04	5.93	7.01	6.18	5.65	5.26	5.07	6.01	4.85	3	1.04	5.89024	3.62	0.0036	0.0056	-2.4
O75319	RNA/RNP complex-1-interacting phosphatase OS=Homo sapiens GN=DUSP11 PE=1 SV=1	DUSP11	5	4.92	5.16	6.5	5.41	4.26	4.59	4.02	4.31	4.61	1	1.04	4.87854	3.57	0.004	0.0061	-2.5
Q8N1G4	Leucine-rich repeat-containing protein 47 OS=Homo sapiens GN=LRRC47 PE=1 SV=1	LRRC47	3.76	3.17	3.33	3.25	3.46	3.08	2.05	1.98	2.73	1.93	1	1.04	2.87441	3.46	0.0048	0.0072	-2.69
Q12789	General transcription factor 3C polypeptide 1 OS=Homo sapiens GN=GTF3C1 PE=1 SV=4	GTF3C1	8.38	8.51	8.15	9.95	8.25	7.66	7.75	7.2	7.77	7.65	9	1.04	8.12682	3.3	0.0065	0.0094	-2.98
Q02880	DNA topoisomerase 2-beta OS=Homo sapiens GN=TOP2B PE=1 SV=3	TOP2B	7.83	8.61	9.62	9.27	8.67	7.37	7.74	8.45	7.49	7.72	6	1.04	8.27797	3.21	0.0076	0.011	-3.15
Q99829	Copine-1 OS=Homo sapiens GN=CPNE1 PE=1 SV=1	CPNE1	5.49	3.83	3.96	4.17	4.37	3.57	3.61	3.1	2.77	3.57	1	1.04	3.8445	3.16	0.0084	0.012	-3.24
P04264	Keratin, type II cytoskeletal 1 OS=Homo sapiens GN=KRT1 PE=1 SV=6	KRT1	14.72	15.44	14.9	15.57	14.84	13.62	13.86	13.71	15.28	13.81	41	1.04	14.5752	2.82	0.016	0.021	-3.87
O75608	Acyl-protein thioesterase 1 OS=Homo sapiens GN=LYPLA1 PE=1 SV=1	LYPLA1	8.06	7.89	7.65	7.65	9.18	6.93	7.19	6.58	6.36	8.16	2	1.04	7.56509	2.81	0.016	0.021	-3.88
P35527	Keratin, type I cytoskeletal 9 OS=Homo sapiens GN=KRT9 PE=1 SV=3	KRT9	13.83	14.27	14.03	14.79	13.29	12.65	12.68	12.5	14.36	12.83	29	1.04	13.5225	2.56	0.025	0.032	-4.33
P28482	Mitogen-activated protein kinase 1 OS=Homo sapiens GN=MAPK1 PE=1 SV=3	MAPK1	8.77	8.79	8.92	9.07	9.01	7.8	7.84	7.89	7.84	8.02	6	1.03	8.39362	7.18	1.2e-05	6e-05	3.47
P00387	NADH-cytochrome b5 reductase 3 OS=Homo sapiens GN=CYB5R3 PE=1 SV=3	CYB5R3	8.85	8.79	9.08	8.48	8.72	7.65	7.84	7.81	7.9	7.56	5	1.03	8.26805	6.36	3.8e-05	0.00014	2.27
Q92614	Unconventional myosin-XVIIIa OS=Homo sapiens GN=MYO18A PE=1 SV=3	MYO18A	6.72	6.39	6.93	6.16	6.79	5.36	5.59	5.99	5.44	5.45	4	1.03	6.08106	5.1	0.00027	0.00063	0.25
P22234	Multifunctional protein ADE2 OS=Homo sapiens GN=PAICS PE=1 SV=3	PAICS	6.37	5.54	6	5.55	5.56	5.1	4.5	4.9	4.73	4.67	2	1.03	5.29107	4.82	0.00044	0.00093	-0.25
O15143	Actin-related protein 2/3 complex subunit 1B OS=Homo sapiens GN=ARPC1B PE=1 SV=3	ARPC1B	8.23	7.5	7.6	7.18	7.01	6.54	6.44	6.67	6.51	6.22	2	1.03	6.99081	4.55	0.00069	0.0014	-0.71
Q15046	Lysine--tRNA ligase OS=Homo sapiens GN=KARS PE=1 SV=3	KARS	8.64	8.32	8.85	7.66	7.94	7.38	7.27	7.42	7.14	7.03	5	1.03	7.76629	4.5	0.00075	0.0015	-0.8
Q15582	Transforming growth factor-beta-induced protein ig-h3 OS=Homo sapiens GN=TGFBI PE=1 SV=1	TGFBI	11.54	10.79	11.31	10.55	11.48	10.46	9.78	10.22	10.03	10.02	17	1.03	10.6185	4.2	0.0013	0.0022	-1.33
Q08378	Golgin subfamily A member 3 OS=Homo sapiens GN=GOLGA3 PE=1 SV=2	GOLGA3	3.5	4.03	4.01	3.74	4.1	3	3.38	3.05	2.58	2.22	1	1.03	3.3613	3.82	0.0025	0.0041	-2.03
Q8WXI9	Transcriptional repressor p66-beta OS=Homo sapiens GN=GATAD2B PE=1 SV=1	GATAD2B	3.31	3.13	3.46	3.46	3.58	2.74	2.35	1.95	2.87	1.89	1	1.03	2.87347	3.71	0.003	0.0048	-2.23
Q7Z5L7	Podocan OS=Homo sapiens GN=PODN PE=1 SV=2	PODN	8.37	8.66	8.24	7.49	8.01	7.28	7.96	7.27	6.15	6.98	6	1.03	7.64051	3.23	0.0073	0.011	-3.11
Q14119	Vascular endothelial zinc finger 1 OS=Homo sapiens GN=VEZF1 PE=1 SV=2	VEZF1	5.11	4.2	4.51	5.21	4.25	4.63	3.15	3.31	3.48	3.57	1	1.03	4.14066	3.19	0.008	0.011	-3.19
Q7Z5L9	Interferon regulatory factor 2-binding protein 2 OS=Homo sapiens GN=IRF2BP2 PE=1 SV=2	IRF2BP2	3.62	3.49	3.86	3.59	4.76	3.07	1.97	2.64	2.89	3.62	1	1.03	3.35157	2.93	0.013	0.017	-3.66
Q96HE7	ERO1-like protein alpha OS=Homo sapiens GN=ERO1A PE=1 SV=2	ERO1A	4.32	3.59	4.22	3.92	3.13	1.6	3.06	3.8	2.75	2.82	1	1.03	3.32055	2.62	0.023	0.029	-4.23
P21266	Glutathione S-transferase Mu 3 OS=Homo sapiens GN=GSTM3 PE=1 SV=3	GSTM3	8.32	6.74	5.81	7.05	7.31	6.66	5.7	5.19	6.21	6.32	2	1.03	6.53283	2.46	0.03	0.038	-4.51
P23771	Trans-acting T-cell-specific transcription factor GATA-3 OS=Homo sapiens GN=GATA3 PE=1 SV=1	GATA3	6.27	6.28	6.59	9.38	6.72	6.55	6.08	5.51	5.76	6.21	3	1.03	6.535	1.96	0.075	0.087	-5.35
P62241	40S ribosomal protein S8 OS=Homo sapiens GN=RPS8 PE=1 SV=2	RPS8	8.77	9.45	9.01	8.85	8.92	7.97	8.2	7.96	7.78	7.98	4	1.02	8.48912	5.87	8e-05	0.00024	1.51
P22695	Cytochrome b-c1 complex subunit 2, mitochondrial OS=Homo sapiens GN=UQCRC2 PE=1 SV=3	UQCRC2	8.41	8.24	8.13	8.67	8.44	7.56	7.43	6.95	7.48	7.38	6	1.02	7.86874	5.83	8.5e-05	0.00025	1.45
Q96QK1	Vacuolar protein sorting-associated protein 35 OS=Homo sapiens GN=VPS35 PE=1 SV=2	VPS35	8.85	8.35	8.61	7.92	8.33	7.44	7.41	7.43	7.17	7.5	10	1.02	7.90179	5.41	0.00016	0.00043	0.76
Q8TBA6	Golgin subfamily A member 5 OS=Homo sapiens GN=GOLGA5 PE=1 SV=3	GOLGA5	4.59	4.45	4.43	4.82	4.79	3.77	3.02	3.76	3.68	3.72	1	1.02	4.10323	4.78	0.00046	0.00097	-0.3
Q07960	Rho GTPase-activating protein 1 OS=Homo sapiens GN=ARHGAP1 PE=1 SV=1	ARHGAP1	8.28	7.49	7.16	7.45	7.58	6.7	6.91	6.02	6.63	6.58	4	1.02	7.07956	4.36	0.00096	0.0018	-1.05
P07355	Annexin A2 OS=Homo sapiens GN=ANXA2 PE=1 SV=2	ANXA2	11.03	10.62	10.41	9.51	10.48	9.45	9.44	9.57	9.15	9.36	7	1.02	9.90168	3.92	0.0021	0.0035	-1.84
P09960	Leukotriene A-4 hydrolase OS=Homo sapiens GN=LTA4H PE=1 SV=2	LTA4H	6.75	6.4	8.21	7.17	7.06	5.36	6.02	6.84	6.11	6.15	4	1.02	6.60799	2.97	0.012	0.016	-3.6
Q6Y7W6	GRB10-interacting GYF protein 2 OS=Homo sapiens GN=GIGYF2 PE=1 SV=1	GIGYF2	1.93	3.51	2.91	2.93	2.07	1.92	1.3	1.43	1.54	2.05	1	1.02	2.15831	2.78	0.017	0.022	-3.93
P55160	Nck-associated protein 1-like OS=Homo sapiens GN=NCKAP1L PE=1 SV=3	NCKAP1L	7.16	8.14	8.97	7.12	7.92	6.3	6.92	7.72	6.71	6.59	4	1.02	7.35425	2.77	0.017	0.023	-3.96
Q04726	Transducin-like enhancer protein 3 OS=Homo sapiens GN=TLE3 PE=1 SV=2	TLE3	6.93	6.94	7.07	9.34	7.29	6.33	6.85	6.42	6.33	6.54	3	1.02	7.00366	2.49	0.029	0.036	-4.46
O95466	Formin-like protein 1 OS=Homo sapiens GN=FMNL1 PE=1 SV=3	FMNL1	3.13	3.02	3.49	2.71	2.24	1.64	1.37	3.28	1.8	1.39	1	1.02	2.4078	2.48	0.029	0.037	-4.47
P35443	Thrombospondin-4 OS=Homo sapiens GN=THBS4 PE=1 SV=2	THBS4	6.5	9.31	7.33	5.91	8.29	5.79	7.63	6.22	5.76	6.84	2	1.02	6.95698	1.71	0.11	0.13	-5.72
Q04837	Single-stranded DNA-binding protein, mitochondrial OS=Homo sapiens GN=SSBP1 PE=1 SV=1	SSBP1	7.43	7.13	7.59	7.77	7.18	6.41	6.53	6.28	6.31	6.51	1	1.01	6.91393	5.93	7.2e-05	0.00022	1.61
O75083	WD repeat-containing protein 1 OS=Homo sapiens GN=WDR1 PE=1 SV=4	WDR1	10.81	10.02	10.64	10.1	10.22	9.3	9.34	9.57	9.39	9.11	9	1.01	9.84938	4.95	0.00035	0.00077	-0.01
Q7KZF4	Staphylococcal nuclease domain-containing protein 1 OS=Homo sapiens GN=SND1 PE=1 SV=1	SND1	7.65	7.81	8.49	7.54	7.87	6.63	6.95	7.28	6.5	6.93	6	1.01	7.36636	4.63	0.0006	0.0012	-0.57
Q92769	Histone deacetylase 2 OS=Homo sapiens GN=HDAC2 PE=1 SV=2	HDAC2	4.72	4.51	5.13	5.32	5.04	4.3	3.82	3.55	3.8	4.22	1	1.01	4.44082	4.43	0.00084	0.0016	-0.92
P29992	Guanine nucleotide-binding protein subunit alpha-11 OS=Homo sapiens GN=GNA11 PE=1 SV=2	GNA11	7.58	6.93	6.66	6.22	6.63	5.69	5.79	5.8	5.71	5.95	1	1.01	6.2972	4.36	0.00096	0.0018	-1.05
O60664	Perilipin-3 OS=Homo sapiens GN=PLIN3 PE=1 SV=3	PLIN3	5.77	5.36	5.53	5	4.87	4.25	4.51	4.37	4.59	3.74	1	1.01	4.79884	4.31	0.001	0.0019	-1.13
Q6IAN0	Dehydrogenase/reductase SDR family member 7B OS=Homo sapiens GN=DHRS7B PE=1 SV=2	DHRS7B	4.83	4.45	4.19	4.62	3.92	3.47	3.28	3.16	3.22	3.83	1	1.01	3.89599	4.23	0.0012	0.0022	-1.29
P20339	Ras-related protein Rab-5A OS=Homo sapiens GN=RAB5A PE=1 SV=2	RAB5A	6.5	5.53	6.86	6.46	6.48	5.17	5.12	5.96	5.43	5.09	2	1.01	5.86144	3.84	0.0024	0.004	-2
Q06828	Fibromodulin OS=Homo sapiens GN=FMOD PE=1 SV=2	FMOD	5.56	5.4	4.85	6.37	5.18	5.04	4.48	3.91	4.41	4.46	2	1.01	4.96563	3.45	0.0049	0.0074	-2.71
P30040	Endoplasmic reticulum resident protein 29 OS=Homo sapiens GN=ERP29 PE=1 SV=4	ERP29	6.96	6.83	8.06	7.99	6.86	5.93	5.86	7.41	6.52	5.91	5	1.01	6.83316	2.8	0.016	0.022	-3.9
Q08554	Desmocollin-1 OS=Homo sapiens GN=DSC1 PE=1 SV=2	DSC1	6.5	7.96	6.82	7.62	6.95	5.85	6.33	5.12	7.58	5.91	3	1.01	6.6625	2.39	0.035	0.043	-4.63
Q15084	Protein disulfide-isomerase A6 OS=Homo sapiens GN=PDIA6 PE=1 SV=1	PDIA6	9.34	9.69	10.8	11.6	9.74	8.62	9.21	10.39	8.8	9.12	14	1.01	9.73049	2.22	0.047	0.057	-4.92
P00734	Prothrombin OS=Homo sapiens GN=F2 PE=1 SV=2	F2	9.93	7.78	7.95	6.96	9.04	8.35	7.37	6.78	6.64	7.44	6	1.01	7.82326	1.98	0.071	0.083	-5.3
P15086	Carboxypeptidase B OS=Homo sapiens GN=CPB1 PE=1 SV=4	CPB1	5.62	4.84	6.58	4.13	4.97	4.31	3.51	5.96	2.85	4.47	2	1.01	4.72427	1.77	0.1	0.12	-5.64
O75534	Cold shock domain-containing protein E1 OS=Homo sapiens GN=CSDE1 PE=1 SV=2	CSDE1	6.15	6.06	5.97	6.13	5.9	5.07	5.17	5.14	4.9	4.91	2	1	5.54185	6.63	2.6e-05	0.0001	2.68
Q9Y3F4	Serine-threonine kinase receptor-associated protein OS=Homo sapiens GN=STRAP PE=1 SV=1	STRAP	7.93	7.99	8.3	7.85	7.97	6.97	7.13	7.09	6.8	7.07	3	1	7.51156	6.53	3e-05	0.00011	2.53
Q9UHD8	Septin-9 OS=Homo sapiens GN=SEPT9 PE=1 SV=2	SEPT9_	8.12	7.88	7.87	7.48	7.68	6.8	6.74	6.93	6.64	6.93	6	1	7.30481	6.09	5.7e-05	0.00019	1.85
Q02809	Procollagen-lysine,2-oxoglutarate 5-dioxygenase 1 OS=Homo sapiens GN=PLOD1 PE=1 SV=2	PLOD1	8.83	8.62	8.65	9	8.28	7.78	7.83	7.23	7.67	7.88	7	1	8.17843	5.26	0.00021	0.00052	0.51
P40227	T-complex protein 1 subunit zeta OS=Homo sapiens GN=CCT6A PE=1 SV=3	CCT6A	9.59	8.51	8.98	8.83	8.58	7.89	7.87	7.89	7.95	7.91	3	1	8.40062	4.82	0.00044	0.00093	-0.24
P46782	40S ribosomal protein S5 OS=Homo sapiens GN=RPS5 PE=1 SV=4	RPS5	4.43	4.7	4.14	3.95	4.46	3.13	3.41	2.86	3.46	3.81	1	1	3.83585	4.1	0.0015	0.0026	-1.52
P05388	60S acidic ribosomal protein P0 OS=Homo sapiens GN=RPLP0 PE=1 SV=1	RPLP0	8.77	8.2	8.47	8.01	7.55	7.31	7.56	7.44	7.1	6.59	4	1	7.7001	3.9	0.0022	0.0036	-1.89
Q8IYI6	Exocyst complex component 8 OS=Homo sapiens GN=EXOC8 PE=1 SV=2	EXOC8	3.71	3.04	3.39	3.52	3.06	2.82	2.13	1.98	2.87	1.93	1	1	2.84527	3.39	0.0055	0.0081	-2.82
P37837	Transaldolase OS=Homo sapiens GN=TALDO1 PE=1 SV=2	TALDO1	6.25	6.33	7.49	6.86	7.36	5.22	5.76	6.71	5.6	6.01	2	1	6.35998	3.09	0.0095	0.013	-3.37
O75376	Nuclear receptor corepressor 1 OS=Homo sapiens GN=NCOR1 PE=1 SV=2	NCOR1	6.46	7.04	6.86	8.84	7.05	6.12	6.59	5.96	6.24	6.32	4	1	6.74685	2.69	0.02	0.026	-4.1
O60701	UDP-glucose 6-dehydrogenase OS=Homo sapiens GN=UGDH PE=1 SV=1	UGDH	11.81	8.86	8.79	9.54	9.57	9.57	8.37	7.9	9.19	8.56	10	1	9.21524	1.87	0.087	0.1	-5.48
P02654	Apolipoprotein C-I OS=Homo sapiens GN=APOC1 PE=1 SV=1	APOC1	9.54	7.49	7.14	6.54	6.75	7.81	6.43	6.33	6.2	5.69	3	1	6.99025	1.83	0.092	0.11	-5.54
P08311	Cathepsin G OS=Homo sapiens GN=CTSG PE=1 SV=2	CTSG	6.14	8.41	6.56	5.44	8.57	5.7	6.41	5.5	5.61	6.92	4	1	6.52591	1.72	0.11	0.13	-5.71
Q9H1K1	Iron-sulfur cluster assembly enzyme ISCU, mitochondrial OS=Homo sapiens GN=ISCU PE=1 SV=2	ISCU	8.53	8.18	8.9	9.24	8.53	7.69	7.89	7.39	7.63	7.83	2	0.99	8.18154	4.69	0.00054	0.0011	-0.46
P09497	Clathrin light chain B OS=Homo sapiens GN=CLTB PE=1 SV=1	CLTB	4.44	5.57	4.68	4.33	4.16	3.67	3.73	3.9	3.72	3.22	1	0.99	4.14298	3.55	0.0041	0.0062	-2.52
P62861	40S ribosomal protein S30 OS=Homo sapiens GN=FAU PE=1 SV=1	FAU	5.81	5.07	5.09	5.8	5.17	4.5	4.24	4.86	4.97	3.42	1	0.99	4.89343	3.26	0.0069	0.01	-3.05
P48059	LIM and senescent cell antigen-like-containing domain protein 1 OS=Homo sapiens GN=LIMS1 PE=1 SV=4	LIMS1	5.52	5.48	6.33	5.07	5.41	4.31	4.4	5.51	4.7	3.92	1	0.99	5.06563	3.18	0.0081	0.012	-3.21
Q86UP2	Kinectin OS=Homo sapiens GN=KTN1 PE=1 SV=1	KTN1	8.72	9.73	9.91	9.5	9.08	7.89	8.37	9.37	8.45	7.94	12	0.99	8.89492	3.15	0.0086	0.012	-3.27
P21964	Catechol O-methyltransferase OS=Homo sapiens GN=COMT PE=1 SV=2	COMT	7.91	6.17	6.37	7.66	6.67	6.09	5.5	5.61	6.62	6	2	0.99	6.46106	2.78	0.017	0.022	-3.94
P62745	Rho-related GTP-binding protein RhoB OS=Homo sapiens GN=RHOB PE=1 SV=1	RHOB	6.82	5	4.7	4.7	4.96	4.56	3.93	4.1	4.3	4.35	1	0.99	4.74225	2.66	0.021	0.027	-4.16
Q14789	Golgin subfamily B member 1 OS=Homo sapiens GN=GOLGB1 PE=1 SV=2	GOLGB1	5.97	6.49	6.61	6.71	6.46	5.1	5.15	5.74	5.47	5.88	4	0.98	5.95934	4.57	0.00066	0.0013	-0.68
Q8IXI1	Mitochondrial Rho GTPase 2 OS=Homo sapiens GN=RHOT2 PE=1 SV=2	RHOT2	5.44	5.91	6.41	6.12	6.11	4.9	4.84	5.5	5.22	4.65	1	0.98	5.51005	4.29	0.0011	0.002	-1.18
P43304	Glycerol-3-phosphate dehydrogenase, mitochondrial OS=Homo sapiens GN=GPD2 PE=1 SV=3	GPD2	5.98	6.48	6.21	6.96	5.97	4.7	5.33	5.3	6.09	5.28	4	0.98	5.82751	3.58	0.0039	0.006	-2.47
P15170	Eukaryotic peptide chain release factor GTP-binding subunit ERF3A OS=Homo sapiens GN=GSPT1 PE=1 SV=1	GSPT1	7.44	6.37	6.37	5.66	6.32	5.76	5.42	5.42	5.29	5.39	1	0.98	5.94336	3.5	0.0045	0.0068	-2.63
P04275	von Willebrand factor OS=Homo sapiens GN=VWF PE=1 SV=4	VWF	6.75	6.94	7.7	6.96	8.12	5.84	5.95	6.74	6.41	6.66	4	0.98	6.8069	3.31	0.0063	0.0092	-2.96
Q13049	E3 ubiquitin-protein ligase TRIM32 OS=Homo sapiens GN=TRIM32 PE=1 SV=2	TRIM32	4.32	4.63	5.63	4.89	4.64	3.62	3.77	4.75	3.7	3.36	1	0.98	4.33232	3.16	0.0085	0.012	-3.25
Q6P1M0	Long-chain fatty acid transport protein 4 OS=Homo sapiens GN=SLC27A4 PE=1 SV=1	SLC27A4	3.46	3.52	3.69	3.33	3.49	1.6	2.35	2.54	2.81	3.31	1	0.98	3.01151	3.1	0.0094	0.013	-3.35
P48163	NADP-dependent malic enzyme OS=Homo sapiens GN=ME1 PE=1 SV=1	ME1	2.01	3.83	4.56	3.08	3.31	1.23	2.98	2.89	2.02	2.79	1	0.98	2.87112	1.98	0.072	0.084	-5.31
P10809	60 kDa heat shock protein, mitochondrial OS=Homo sapiens GN=HSPD1 PE=1 SV=2	HSPD1	10.61	10.33	10.64	10.62	10.44	9.57	9.65	9.59	9.56	9.43	11	0.97	10.0435	6	6.6e-05	0.00021	1.71
O75832	26S proteasome non-ATPase regulatory subunit 10 OS=Homo sapiens GN=PSMD10 PE=1 SV=1	PSMD10	5.13	5.16	5.56	4.86	5.24	4.15	4.29	4.28	4.1	4.29	1	0.97	4.70786	5.47	0.00015	0.0004	0.86
Q9NVD7	Alpha-parvin OS=Homo sapiens GN=PARVA PE=1 SV=1	PARVA	7.23	7.22	7.14	6.46	7.13	6.02	6.1	6.02	5.96	6.24	3	0.97	6.55308	5.26	0.00021	0.00052	0.51
Q9Y6Y8	SEC23-interacting protein OS=Homo sapiens GN=SEC23IP PE=1 SV=1	SEC23IP	4.42	4.63	4.82	4.55	4.74	3.63	3.6	3.83	3.32	3.9	1	0.97	4.14321	5.05	0.0003	0.00068	0.16
Q9Y6B6	GTP-binding protein SAR1b OS=Homo sapiens GN=SAR1B PE=1 SV=1	SAR1B	5.77	5.34	5.66	6.26	5.38	4.82	4.47	4.53	4.91	4.83	1	0.97	5.19684	4.65	0.00058	0.0012	-0.53
Q9NXV6	CDKN2A-interacting protein OS=Homo sapiens GN=CDKN2AIP PE=1 SV=3	CDKN2AIP	4.85	5.16	4.48	4.92	5.05	3.72	4.44	3.62	3.77	4.08	1	0.97	4.40976	4.38	0.00093	0.0017	-1.02
Q9C075	Keratin, type I cytoskeletal 23 OS=Homo sapiens GN=KRT23 PE=1 SV=2	KRT23	4.29	4.79	4.09	4.37	4.94	3.52	3.55	3.49	3.23	3.84	1	0.97	4.01056	4.24	0.0012	0.0021	-1.26
O75843	AP-1 complex subunit gamma-like 2 OS=Homo sapiens GN=AP1G2 PE=1 SV=1	AP1G2	4.76	4.9	4.91	5.44	4.67	4.54	4.53	3.21	3.89	3.65	1	0.97	4.45036	3.44	0.0051	0.0075	-2.74
P48594	Serpin B4 OS=Homo sapiens GN=SERPINB4 PE=1 SV=2	SERPINB4	4.15	4.95	5.51	4.27	5.86	4.4	3.8	3.67	3.93	4.12	1	0.97	4.46644	2.9	0.013	0.018	-3.71
P02656	Apolipoprotein C-III OS=Homo sapiens GN=APOC3 PE=1 SV=1	APOC3	6.43	4.84	5.29	4.62	5.41	5.23	3.97	4.42	4.02	4.08	1	0.97	4.83166	2.75	0.018	0.023	-3.98
P19971	Thymidine phosphorylase OS=Homo sapiens GN=TYMP PE=1 SV=2	TYMP	8.04	7.46	7.87	7.32	7.75	6.93	6.77	6.68	6.64	6.64	7	0.96	7.21158	5.43	0.00016	0.00042	0.79
Q14247	Src substrate cortactin OS=Homo sapiens GN=CTTN PE=1 SV=2	CTTN	7.73	7.78	7.62	7.63	8.24	6.76	6.81	6.68	6.68	7.27	5	0.96	7.31848	5.2	0.00023	0.00056	0.41
P05386	60S acidic ribosomal protein P1 OS=Homo sapiens GN=RPLP1 PE=1 SV=1	RPLP1	7.33	7.06	6.59	6.88	6.59	6.08	6.14	5.67	5.89	5.86	1	0.96	6.41109	5.01	0.00032	0.00071	0.09
Q14624	Inter-alpha-trypsin inhibitor heavy chain H4 OS=Homo sapiens GN=ITIH4 PE=1 SV=4	ITIH4	9.05	8.91	9.28	8.55	9.47	7.84	7.98	8.05	8.23	8.37	9	0.96	8.57274	4.76	0.00048	0.001	-0.35
P22059	Oxysterol-binding protein 1 OS=Homo sapiens GN=OSBP PE=1 SV=1	OSBP	4.86	4.51	4.21	4.65	4.82	4.1	3.26	3.67	3.56	3.68	1	0.96	4.13209	4.34	0.001	0.0018	-1.09
Q9H7D7	WD repeat-containing protein 26 OS=Homo sapiens GN=WDR26 PE=1 SV=3	WDR26	4.33	4.44	4.18	4.1	5.09	3.76	3.65	3.57	3.35	2.98	1	0.96	3.94508	3.85	0.0024	0.0039	-1.97
O15126	Secretory carrier-associated membrane protein 1 OS=Homo sapiens GN=SCAMP1 PE=1 SV=2	SCAMP1	3.46	4.5	4.47	4.31	4.02	3.24	3.02	3.1	3.64	2.98	1	0.96	3.67479	3.68	0.0032	0.005	-2.28
Q15796	Mothers against decapentaplegic homolog 2 OS=Homo sapiens GN=SMAD2 PE=1 SV=1	SMAD2	3.57	3.59	3.52	4.7	3.88	2.74	2.98	2.72	2.81	3.23	1	0.96	3.37344	3.46	0.0048	0.0072	-2.68
Q14195	Dihydropyrimidinase-related protein 3 OS=Homo sapiens GN=DPYSL3 PE=1 SV=1	DPYSL3	7.9	7.94	7.06	6.25	7.47	6.58	6.56	6.04	6.14	6.48	3	0.96	6.8433	3.18	0.0081	0.012	-3.21
Q99805	Transmembrane 9 superfamily member 2 OS=Homo sapiens GN=TM9SF2 PE=1 SV=1	TM9SF2	4.09	4.28	4.66	5.03	3.46	3.07	2.93	3.56	3.92	3.23	1	0.96	3.82347	3.04	0.01	0.014	-3.46
P31483	Nucleolysin TIA-1 isoform p40 OS=Homo sapiens GN=TIA1 PE=1 SV=3	TIA1	3.61	3.1	3.47	3.8	4.07	3.39	2.05	2.54	1.95	3.3	1	0.96	3.12892	2.77	0.017	0.023	-3.95
Q13576	Ras GTPase-activating-like protein IQGAP2 OS=Homo sapiens GN=IQGAP2 PE=1 SV=4	IQGAP2	4.16	5.87	6.32	4.8	5.53	3.77	4.44	5.06	4.15	4.47	1	0.96	4.85699	2.46	0.03	0.038	-4.5
P10301	Ras-related protein R-Ras OS=Homo sapiens GN=RRAS PE=1 SV=1	RRAS	6.24	4.75	4.28	3.76	5.25	4.2	3.84	3.13	3.66	4.66	1	0.96	4.37626	2.19	0.05	0.06	-4.97
Q13409	Cytoplasmic dynein 1 intermediate chain 2 OS=Homo sapiens GN=DYNC1I2 PE=1 SV=3	DYNC1I2	7.68	7.53	7.86	7.19	7.26	6.47	6.76	6.68	6.55	6.33	4	0.95	7.0301	5.32	0.00019	0.00048	0.61
P62136	Serine/threonine-protein phosphatase PP1-alpha catalytic subunit OS=Homo sapiens GN=PPP1CA PE=1 SV=1	PPP1CA	7.27	6.62	6.82	6.74	6.85	6.15	5.83	5.75	5.69	6.12	2	0.95	6.38559	5.25	0.00021	0.00052	0.49
P46939	Utrophin OS=Homo sapiens GN=UTRN PE=1 SV=2	UTRN	7.15	7.96	7.31	7.28	7.44	6.54	6.66	6.5	6.3	6.39	7	0.95	6.95283	5.18	0.00024	0.00057	0.37
P60900	Proteasome subunit alpha type-6 OS=Homo sapiens GN=PSMA6 PE=1 SV=1	PSMA6	7.27	6.75	7.37	7.07	6.85	6.05	6.02	6.4	5.84	6.25	2	0.95	6.58806	5.16	0.00025	0.00059	0.34
Q9BRR6	ADP-dependent glucokinase OS=Homo sapiens GN=ADPGK PE=1 SV=1	ADPGK	4.39	4.14	4.59	4.33	4.07	3.53	3.35	3.28	3.29	3.31	1	0.95	3.8288	4.91	0.00037	0.00082	-0.08
P62753	40S ribosomal protein S6 OS=Homo sapiens GN=RPS6 PE=1 SV=1	RPS6	7.7	8.2	7.85	7.43	7.73	6.75	7.35	6.69	6.74	6.61	3	0.95	7.305	4.79	0.00045	0.00096	-0.28
Q06124	Tyrosine-protein phosphatase non-receptor type 11 OS=Homo sapiens GN=PTPN11 PE=1 SV=2	PTPN11	5.07	4.88	4.87	4.91	5.42	3.82	4.14	3.61	4.38	4.46	1	0.95	4.55538	4.33	0.001	0.0019	-1.1
P29692	Elongation factor 1-delta OS=Homo sapiens GN=EEF1D PE=1 SV=5	EEF1D	5.36	5.63	5.38	4.95	5.33	4.72	4.82	3.98	4.38	3.99	2	0.95	4.85327	4.26	0.0011	0.0021	-1.23
P84098	60S ribosomal protein L19 OS=Homo sapiens GN=RPL19 PE=1 SV=1	RPL19	6	7.18	6.51	6.48	6.78	5.67	5.83	5.19	5.71	5.79	2	0.95	6.11328	4.13	0.0014	0.0025	-1.47
O14744	Protein arginine N-methyltransferase 5 OS=Homo sapiens GN=PRMT5 PE=1 SV=4	PRMT5	5.58	6.25	5.36	5.49	6.08	4.41	4.6	4.7	5	5.29	1	0.95	5.27761	4.01	0.0018	0.003	-1.68
O75165	DnaJ homolog subfamily C member 13 OS=Homo sapiens GN=DNAJC13 PE=1 SV=5	DNAJC13	5.26	5.21	5.07	4.59	5.17	4.17	4.08	4.38	4.57	3.33	2	0.95	4.58335	3.81	0.0026	0.0041	-2.05
Q63ZY3	KN motif and ankyrin repeat domain-containing protein 2 OS=Homo sapiens GN=KANK2 PE=1 SV=1	KANK2	7.52	8.58	7.68	7.19	8.16	6.89	7.21	6.71	6.65	6.93	2	0.95	7.35133	3.76	0.0028	0.0045	-2.15
Q96G23	Ceramide synthase 2 OS=Homo sapiens GN=CERS2 PE=1 SV=1	CERS2	5.73	5.84	5.69	6.95	5.22	4.85	4.97	5	5.12	4.75	1	0.95	5.41221	3.39	0.0055	0.0081	-2.82
Q96T58	Msx2-interacting protein OS=Homo sapiens GN=SPEN PE=1 SV=1	SPEN	3.65	4.11	3.9	3.98	4.3	3.32	3.4	3.63	2.92	1.89	1	0.95	3.50928	2.91	0.013	0.018	-3.69
P24844	Myosin regulatory light polypeptide 9 OS=Homo sapiens GN=MYL9 PE=1 SV=4	MYL9	6.57	7.33	6.5	5.73	6.8	5.62	5.36	6.61	5.07	5.5	2	0.95	6.10705	2.88	0.014	0.019	-3.75
P02792	Ferritin light chain OS=Homo sapiens GN=FTL PE=1 SV=2	FTL	6.99	6.25	8.01	6.61	7.26	5.77	5.71	6.85	6.27	5.77	2	0.95	6.54871	2.85	0.015	0.02	-3.82
Q9UBI6	Guanine nucleotide-binding protein G(I)/G(S)/G(O) subunit gamma-12 OS=Homo sapiens GN=GNG12 PE=1 SV=3	GNG12	5.28	4.46	3.06	4.41	4.34	3.27	3.51	2.92	3.64	3.45	1	0.95	3.83343	2.68	0.02	0.026	-4.12
P50895	Basal cell adhesion molecule OS=Homo sapiens GN=BCAM PE=1 SV=2	BCAM	3.06	3.41	3.88	4.43	3.42	2.25	1.83	2.84	4.38	2.19	1	0.95	3.16819	2.03	0.065	0.077	-5.22
P14735	Insulin-degrading enzyme OS=Homo sapiens GN=IDE PE=1 SV=4	IDE	4.76	4.48	5.19	4.94	4.63	3.87	3.99	3.94	3.77	3.73	1	0.94	4.32879	4.91	0.00037	0.00082	-0.08
Q15404	Ras suppressor protein 1 OS=Homo sapiens GN=RSU1 PE=1 SV=3	RSU1	8.18	8.32	8.65	7.45	8	7.02	7.11	7.81	6.96	7.01	4	0.94	7.65229	3.8	0.0026	0.0042	-2.06
P52630	Signal transducer and activator of transcription 2 OS=Homo sapiens GN=STAT2 PE=1 SV=1	STAT2	5.08	5.73	5.74	5.7	5.71	3.86	4.7	4.62	5.68	4.38	3	0.94	5.12028	3.14	0.0086	0.012	-3.27
P84243	Histone H3.3 OS=Homo sapiens GN=H3F3A PE=1 SV=2	H3F3A	4.49	5.04	4.66	6.17	4.64	3.88	4.51	4.37	4.07	3.48	2	0.94	4.53135	2.85	0.015	0.02	-3.82
Q9Y696	Chloride intracellular channel protein 4 OS=Homo sapiens GN=CLIC4 PE=1 SV=4	CLIC4	6.8	5.79	5.41	4.63	5.65	4.83	4.49	4.87	4.18	5.19	1	0.94	5.18298	2.7	0.02	0.026	-4.09
P54727	UV excision repair protein RAD23 homolog B OS=Homo sapiens GN=RAD23B PE=1 SV=1	RAD23B	3.58	3.3	3.28	4.37	3.41	1.29	3.2	3.37	3.17	2.19	1	0.94	3.11711	2.24	0.045	0.054	-4.88
P61158	Actin-related protein 3 OS=Homo sapiens GN=ACTR3 PE=1 SV=3	ACTR3	9.89	9.3	9.66	9.16	9.43	8.54	8.83	8.55	8.5	8.39	7	0.93	9.02641	5.02	0.00031	0.0007	0.11
P06744	Glucose-6-phosphate isomerase OS=Homo sapiens GN=GPI PE=1 SV=4	GPI	7.08	6.54	7.34	7.15	6.89	6.02	5.76	6.03	6.55	5.98	3	0.93	6.53551	4.54	0.0007	0.0014	-0.72
P09211	Glutathione S-transferase P OS=Homo sapiens GN=GSTP1 PE=1 SV=2	GSTP1	5.47	6.06	5.78	5.3	6.33	4.37	4.69	5.16	5.01	5.07	1	0.93	5.32305	3.85	0.0024	0.0039	-1.98
Q99569	Plakophilin-4 OS=Homo sapiens GN=PKP4 PE=1 SV=2	PKP4	5.31	5.47	5.22	6.18	6.01	4.45	4.48	4.74	4.52	5.38	2	0.93	5.17574	3.62	0.0036	0.0056	-2.4
Q9NNX1	Tuftelin OS=Homo sapiens GN=TUFT1 PE=1 SV=1	TUFT1	4.3	4.22	4.11	4.69	4.06	3.88	2.98	2.99	2.87	4.03	2	0.93	3.81329	3.26	0.0069	0.01	-3.05
P11766	Alcohol dehydrogenase class-3 OS=Homo sapiens GN=ADH5 PE=1 SV=4	ADH5	7.21	5.43	6.51	6.32	6.09	5.43	5.03	5.55	5.61	5.32	2	0.93	5.84881	3.22	0.0075	0.011	-3.13
P60981	Destrin OS=Homo sapiens GN=DSTN PE=1 SV=3	DSTN	8.7	7.52	7.03	7.09	7.22	6.71	6.92	6.19	6.65	6.44	2	0.93	7.04736	3.05	0.01	0.014	-3.44
Q9NR09	Baculoviral IAP repeat-containing protein 6 OS=Homo sapiens GN=BIRC6 PE=1 SV=2	BIRC6	3.08	3.78	4.23	3.24	3.48	1.92	3	2.94	2.12	3.15	1	0.93	3.09266	2.78	0.017	0.022	-3.94
P05546	Heparin cofactor 2 OS=Homo sapiens GN=SERPIND1 PE=1 SV=3	SERPIND1	6.09	5.42	6.46	4.71	7.3	5.16	4.57	5.18	4.91	5.52	1	0.93	5.53157	2.27	0.043	0.052	-4.83
Q96RK0	Protein capicua homolog OS=Homo sapiens GN=CIC PE=1 SV=2	CIC	2.94	2.97	2.89	2.61	3.42	2.8	0.02	1.34	2.83	3.2	1	0.93	2.50221	1.68	0.12	0.14	-5.77
A0AVT1	Ubiquitin-like modifier-activating enzyme 6 OS=Homo sapiens GN=UBA6 PE=1 SV=1	UBA6	6.46	6.99	6.6	6.72	6.41	5.59	5.73	5.74	5.71	5.81	3	0.92	6.17569	5.61	0.00012	0.00033	1.09
P00390	Glutathione reductase, mitochondrial OS=Homo sapiens GN=GSR PE=1 SV=2	GSR	6.3	6.73	6.67	7	6.44	5.76	5.68	5.6	5.92	5.59	1	0.92	6.16839	5.2	0.00023	0.00056	0.41
P06730	Eukaryotic translation initiation factor 4E OS=Homo sapiens GN=EIF4E PE=1 SV=2	EIF4E	6.73	5.57	6.02	6.03	5.73	5.22	5.27	4.89	5.28	4.81	1	0.92	5.55511	4.02	0.0017	0.003	-1.65
Q96KP4	Cytosolic non-specific dipeptidase OS=Homo sapiens GN=CNDP2 PE=1 SV=2	CNDP2	6.27	6.46	7.04	6.62	6.35	4.54	5.61	6.37	6.24	5.37	2	0.92	6.08736	2.85	0.015	0.02	-3.8
P13645	Keratin, type I cytoskeletal 10 OS=Homo sapiens GN=KRT10 PE=1 SV=6	KRT10	12.96	14.23	13.13	13.69	13.96	12.24	12.87	12.21	13.64	12.38	26	0.92	13.1317	2.57	0.025	0.031	-4.3
O95671	N-acetylserotonin O-methyltransferase-like protein OS=Homo sapiens GN=ASMTL PE=1 SV=3	ASMTL	3.33	1.96	3.27	2.51	2.16	1.92	0.02	2.68	2.15	1.89	1	0.92	2.18932	1.82	0.094	0.11	-5.56
Q06330	Recombining binding protein suppressor of hairless OS=Homo sapiens GN=RBPJ PE=1 SV=3	RBPJ	5.92	6.47	8.12	7.18	5.93	4.74	5.79	7.65	5.74	5.08	1	0.92	6.26134	1.65	0.12	0.14	-5.81
Q69YN2	CWF19-like protein 1 OS=Homo sapiens GN=CWF19L1 PE=1 SV=2	CWF19L1	5	6.1	5.34	5.27	7.6	4.49	5.55	4.25	3.62	6.82	1	0.92	5.40223	1.48	0.17	0.19	-6.05
P09543	2',3'-cyclic-nucleotide 3'-phosphodiesterase OS=Homo sapiens GN=CNP PE=1 SV=2	CNP	6.29	6.21	6.22	6.15	6.37	5.31	5.35	5.18	5.45	5.41	2	0.91	5.79302	6.22	4.7e-05	0.00016	2.05
Q9Y3I0	tRNA-splicing ligase RtcB homolog OS=Homo sapiens GN=RTCB PE=1 SV=1	RTCB	9.48	9.8	9.34	9.51	9.52	8.7	8.8	8.31	8.55	8.73	7	0.91	9.07383	5.48	0.00015	0.00039	0.88
P07384	Calpain-1 catalytic subunit OS=Homo sapiens GN=CAPN1 PE=1 SV=1	CAPN1	10.5	10.4	10.34	10.26	10.61	9.49	9.68	9.28	9.58	9.51	11	0.91	9.9647	5.46	0.00015	0.0004	0.85
Q16181	Septin-7 OS=Homo sapiens GN=SEPT7 PE=1 SV=2	SEPT7_	8.89	9.1	8.93	8.29	8.86	7.7	8.09	8.35	7.73	7.65	5	0.91	8.35832	4.38	0.00092	0.0017	-1.01
Q9BVJ7	Dual specificity protein phosphatase 23 OS=Homo sapiens GN=DUSP23 PE=1 SV=1	DUSP23	6.11	5.98	5.91	6.73	6.38	5.26	5.6	4.7	5.34	5.66	2	0.91	5.76868	3.93	0.0021	0.0034	-1.83
Q16666	Gamma-interferon-inducible protein 16 OS=Homo sapiens GN=IFI16 PE=1 SV=3	IFI16	4.88	5.91	6.28	5.29	5.92	4.4	4.85	4.86	4.76	4.89	2	0.91	5.20339	3.47	0.0048	0.0072	-2.68
Q16706	Alpha-mannosidase 2 OS=Homo sapiens GN=MAN2A1 PE=1 SV=2	MAN2A1	5.57	5.93	6.61	5.44	5.75	4.78	4.94	5.59	4.3	5.14	2	0.91	5.40586	3.26	0.0069	0.01	-3.05
P10253	Lysosomal alpha-glucosidase OS=Homo sapiens GN=GAA PE=1 SV=4	GAA	7.87	6.29	6.29	6.58	6.32	5.84	5.77	5.53	5.78	5.9	2	0.91	6.21775	3.13	0.0089	0.013	-3.31
P29401	Transketolase OS=Homo sapiens GN=TKT PE=1 SV=3	TKT	8.97	9.05	10.23	9.5	9.95	7.8	8.64	9.09	8.63	8.96	8	0.91	9.08201	2.99	0.012	0.016	-3.56
P26641	Elongation factor 1-gamma OS=Homo sapiens GN=EEF1G PE=1 SV=3	EEF1G	10.57	9.15	9.15	8.77	9.38	9.06	8.52	8.23	8.35	8.33	8	0.91	8.94987	2.9	0.014	0.018	-3.72
Q9Y4P3	Transducin beta-like protein 2 OS=Homo sapiens GN=TBL2 PE=1 SV=1	TBL2	3.28	3.36	3.71	3.37	4.61	3.72	1.67	2.86	2.81	2.75	1	0.91	3.21457	2.32	0.039	0.048	-4.75
Q3MHD2	Protein LSM12 homolog OS=Homo sapiens GN=LSM12 PE=1 SV=2	LSM12	3.6	4.13	2.69	3.59	4.15	3.25	3.64	1.95	1.8	2.96	1	0.91	3.1774	2.17	0.052	0.062	-5.01
P27338	Amine oxidase [flavin-containing] B OS=Homo sapiens GN=MAOB PE=1 SV=3	MAOB	5.87	7.48	8.01	5.86	6.98	5.42	6.33	6.46	5.37	6.06	2	0.91	6.38306	2.15	0.053	0.063	-5.04
P50453	Serpin B9 OS=Homo sapiens GN=SERPINB9 PE=1 SV=1	SERPINB9	5.57	6.66	7.17	4.84	6.14	4.55	5.62	6.23	4.34	5.08	1	0.91	5.62018	1.97	0.073	0.085	-5.32
Q8N163	Cell cycle and apoptosis regulator protein 2 OS=Homo sapiens GN=CCAR2 PE=1 SV=2	CCAR2	8.48	8.95	8.76	8.81	8.79	7.84	7.99	7.64	7.87	7.95	8	0.9	8.30769	5.85	8.2e-05	0.00025	1.48
Q8N6H7	ADP-ribosylation factor GTPase-activating protein 2 OS=Homo sapiens GN=ARFGAP2 PE=1 SV=1	ARFGAP2	6.66	6.56	6.84	6.79	6.53	5.61	5.73	5.89	5.65	5.98	3	0.9	6.22399	5.75	9.7e-05	0.00028	1.31
P05023	Sodium/potassium-transporting ATPase subunit alpha-1 OS=Homo sapiens GN=ATP1A1 PE=1 SV=1	ATP1A1	8.03	7.39	7.71	7.68	7.58	6.64	6.6	6.83	7.23	6.59	6	0.9	7.22787	4.85	0.00041	0.00089	-0.18
P56377	AP-1 complex subunit sigma-2 OS=Homo sapiens GN=AP1S2 PE=1 SV=1	AP1S2	4.71	5.13	4.98	5.29	5.65	4.31	4.58	3.94	4.08	4.31	1	0.9	4.69725	4.17	0.0013	0.0024	-1.38
Q9H6W3	Ribosomal oxygenase 1 OS=Homo sapiens GN=RIOX1 PE=1 SV=2	RIOX1	6	5.88	5.55	6.4	6.27	5.4	5.35	4.58	5.03	5.25	1	0.9	5.57043	4.04	0.0017	0.0029	-1.62
Q9UH65	Switch-associated protein 70 OS=Homo sapiens GN=SWAP70 PE=1 SV=1	SWAP70	4.22	4.1	4.44	4.19	4.21	3.57	3.33	2.7	3.29	3.77	1	0.9	3.78098	3.84	0.0024	0.0039	-2
P32119	Peroxiredoxin-2 OS=Homo sapiens GN=PRDX2 PE=1 SV=5	PRDX2	9.51	10.15	9.49	9.89	10.12	8.32	8.87	8.94	9.6	8.91	7	0.9	9.378	3.64	0.0035	0.0054	-2.36
Q96Q11	CCA tRNA nucleotidyltransferase 1, mitochondrial OS=Homo sapiens GN=TRNT1 PE=1 SV=2	TRNT1	4.79	4.7	4.58	5.06	5	3.68	3.92	3.62	3.52	4.88	1	0.9	4.37419	3.35	0.0058	0.0086	-2.88
O00299	Chloride intracellular channel protein 1 OS=Homo sapiens GN=CLIC1 PE=1 SV=4	CLIC1	10.03	8	8.81	7.89	8.41	8.04	7.56	7.84	7.39	7.81	5	0.9	8.17756	2.51	0.028	0.035	-4.41
Q6NUK1	Calcium-binding mitochondrial carrier protein SCaMC-1 OS=Homo sapiens GN=SLC25A24 PE=1 SV=2	SLC25A24	7.28	6.99	6.82	7.04	7	6.4	6.05	5.98	6.2	6.06	3	0.89	6.58231	5.54	0.00013	0.00036	0.98
Q14C86	GTPase-activating protein and VPS9 domain-containing protein 1 OS=Homo sapiens GN=GAPVD1 PE=1 SV=2	GAPVD1	6.27	6.33	6.44	6.81	6.63	6.01	5.71	5.12	5.44	5.75	1	0.89	6.05137	4.41	0.00088	0.0017	-0.97
Q5D862	Filaggrin-2 OS=Homo sapiens GN=FLG2 PE=1 SV=1	FLG2	7.9	8.25	7.6	8.25	8.39	6.93	7.24	6.94	7.76	7.05	5	0.89	7.63132	4.11	0.0015	0.0026	-1.5
P68371	Tubulin beta-4B chain OS=Homo sapiens GN=TUBB4B PE=1 SV=1	TUBB4B	9.53	9.51	9.89	9.88	8.78	8.45	8.47	8.76	8.77	8.69	1	0.89	9.07169	4	0.0018	0.0031	-1.7
Q05682	Caldesmon OS=Homo sapiens GN=CALD1 PE=1 SV=3	CALD1	8.94	9.57	8.72	8.2	8.91	8.33	8.13	7.9	7.83	7.71	12	0.89	8.4243	3.66	0.0033	0.0052	-2.32
Q16658	Fascin OS=Homo sapiens GN=FSCN1 PE=1 SV=3	FSCN1	8.43	7.66	7.62	6.99	7.91	7.21	6.88	6.58	6.58	6.89	4	0.89	7.27304	3.56	0.004	0.0062	-2.51
P04003	C4b-binding protein alpha chain OS=Homo sapiens GN=C4BPA PE=1 SV=2	C4BPA	7.52	7.24	7.81	6.51	7.98	6.74	6.55	6.47	6.09	6.77	3	0.89	6.96882	3.29	0.0066	0.0096	-3
Q9BXJ9	N-alpha-acetyltransferase 15, NatA auxiliary subunit OS=Homo sapiens GN=NAA15 PE=1 SV=1	NAA15	4.37	3.71	5.16	3.97	3.85	2.67	3.11	4.19	3.35	3.28	1	0.89	3.76564	2.6	0.024	0.03	-4.26
Q99801	Homeobox protein Nkx-3.1 OS=Homo sapiens GN=NKX3-1 PE=1 SV=2	NKX3-1	3.36	3.58	2.75	4.97	2.36	3.43	1.87	2.16	1.99	3.13	1	0.89	2.96082	1.78	0.1	0.11	-5.62
Q05086	Ubiquitin-protein ligase E3A OS=Homo sapiens GN=UBE3A PE=1 SV=4	UBE3A	2.19	2.68	3.03	3.29	1.52	1.68	2.05	2.94	0.01	1.56	1	0.89	2.09563	1.68	0.12	0.14	-5.77
Q9NY65	Tubulin alpha-8 chain OS=Homo sapiens GN=TUBA8 PE=1 SV=1	TUBA8	4.87	3.2	2.75	1.87	1.59	4.05	3.04	0.01	1.11	1.61	1	0.89	2.41027	1.12	0.28	0.31	-6.49
Q00341	Vigilin OS=Homo sapiens GN=HDLBP PE=1 SV=2	HDLBP	8.47	8.72	8.32	8.45	8.45	7.58	7.78	7.45	7.87	7.36	5	0.88	8.04459	5.42	0.00016	0.00042	0.78
P52566	Rho GDP-dissociation inhibitor 2 OS=Homo sapiens GN=ARHGDIB PE=1 SV=3	ARHGDIB	5.68	4.92	5.37	5.22	5.64	4.42	4.53	4.33	4.78	4.37	2	0.88	4.92765	4.5	0.00075	0.0015	-0.81
P50914	60S ribosomal protein L14 OS=Homo sapiens GN=RPL14 PE=1 SV=4	RPL14	8.58	8.54	8.4	8.17	7.7	7.37	7.63	7.56	7.36	7.08	2	0.88	7.83889	4.37	0.00094	0.0018	-1.03
Q86YS7	C2 domain-containing protein 5 OS=Homo sapiens GN=C2CD5 PE=1 SV=1	C2CD5	4.4	4.49	4.35	4.6	4.3	3.7	3.61	3.5	3.87	3.06	1	0.88	3.98749	4.23	0.0012	0.0022	-1.29
P35858	Insulin-like growth factor-binding protein complex acid labile subunit OS=Homo sapiens GN=IGFALS PE=1 SV=1	IGFALS	7.43	7.21	7.03	7.02	7.75	6.61	6.45	5.95	6.12	6.91	3	0.88	6.84926	3.92	0.0021	0.0035	-1.85
O95486	Protein transport protein Sec24A OS=Homo sapiens GN=SEC24A PE=1 SV=2	SEC24A	4.27	3.93	3.93	3.29	4.17	3.24	3	2.86	3.17	2.9	1	0.88	3.4758	3.63	0.0035	0.0055	-2.38
P08758	Annexin A5 OS=Homo sapiens GN=ANXA5 PE=1 SV=2	ANXA5	11.09	10.2	10.07	10.06	10.05	9.36	9.82	9.09	9.52	9.25	13	0.88	9.85002	3.62	0.0036	0.0056	-2.39
P40855	Peroxisomal biogenesis factor 19 OS=Homo sapiens GN=PEX19 PE=1 SV=1	PEX19	4.4	4.54	4.41	5.34	4.59	4	3.63	3.31	4.21	3.72	1	0.88	4.21364	3.52	0.0043	0.0066	-2.58
P61626	Lysozyme C OS=Homo sapiens GN=LYZ PE=1 SV=1	LYZ	8.88	9.39	8.7	7.94	8.27	7.71	8.26	7.25	7.58	7.99	2	0.88	8.19705	3.1	0.0093	0.013	-3.35
Q5SSJ5	Heterochromatin protein 1-binding protein 3 OS=Homo sapiens GN=HP1BP3 PE=1 SV=1	HP1BP3	8.82	9.95	8.69	9.7	9.37	8.22	9.07	7.76	8.78	8.3	7	0.88	8.86361	2.88	0.014	0.019	-3.76
Q13948	Protein CASP OS=Homo sapiens GN=CUX1 PE=1 SV=2	CUX1	3.41	2.18	4.31	2.99	2.24	1.96	2.32	2.89	1.5	2.08	1	0.88	2.58776	1.99	0.07	0.082	-5.29
P98164	Low-density lipoprotein receptor-related protein 2 OS=Homo sapiens GN=LRP2 PE=1 SV=3	LRP2	8.01	9	8.44	10.75	9.78	7.5	7.92	7.69	9.73	8.76	12	0.88	8.75699	1.62	0.13	0.15	-5.86
P10275	Androgen receptor OS=Homo sapiens GN=AR PE=1 SV=3	AR	5.7	5.79	6.3	9.05	6.08	5.99	5.8	5.16	5.48	6.09	4	0.88	6.14406	1.6	0.14	0.15	-5.89
Q08380	Galectin-3-binding protein OS=Homo sapiens GN=LGALS3BP PE=1 SV=1	LGALS3BP	6.78	6.75	7.26	7.1	6.82	5.79	6.25	6.34	6.09	5.85	4	0.87	6.50308	4.82	0.00044	0.00093	-0.24
P63208	S-phase kinase-associated protein 1 OS=Homo sapiens GN=SKP1 PE=1 SV=2	SKP1	5.62	6.07	6	6.34	6.12	5.35	5.46	4.8	5.11	5.09	2	0.87	5.59618	4.51	0.00074	0.0014	-0.79
Q92954	Proteoglycan 4 OS=Homo sapiens GN=PRG4 PE=1 SV=2	PRG4	5.03	5.01	5.16	5.17	5.24	4.5	4.22	4.01	4.67	3.86	1	0.87	4.6891	4.43	0.00084	0.0016	-0.92
P52209	6-phosphogluconate dehydrogenase, decarboxylating OS=Homo sapiens GN=PGD PE=1 SV=3	PGD	7.52	6.59	7.5	7.02	7.17	6.28	6.17	6.33	6.5	6.16	4	0.87	6.72489	4.35	0.00097	0.0018	-1.06
O75382	Tripartite motif-containing protein 3 OS=Homo sapiens GN=TRIM3 PE=1 SV=2	TRIM3	4.33	5.18	5.4	5.25	4.95	3.7	4.32	4.62	4.24	3.89	1	0.87	4.58614	3.43	0.0051	0.0075	-2.74
P61619	Protein transport protein Sec61 subunit alpha isoform 1 OS=Homo sapiens GN=SEC61A1 PE=1 SV=2	SEC61A1	3.2	3.19	3.49	3.12	3.39	3.05	1.5	2.56	2.69	2.22	1	0.87	2.84053	2.81	0.016	0.021	-3.88
P09493	Tropomyosin alpha-1 chain OS=Homo sapiens GN=TPM1 PE=1 SV=2	TPM1	7.6	8.39	7.03	6.42	7.74	7.14	6.9	6.49	6.17	6.14	1	0.87	7.00207	2.5	0.028	0.035	-4.43
P27169	Serum paraoxonase/arylesterase 1 OS=Homo sapiens GN=PON1 PE=1 SV=3	PON1	9.2	8.15	8.54	7.58	8.41	8.55	7.35	7.65	6.88	7.13	2	0.87	7.94242	2.49	0.029	0.036	-4.45
O75506	Heat shock factor-binding protein 1 OS=Homo sapiens GN=HSBP1 PE=1 SV=1	HSBP1	2.29	2.94	2.83	3.14	3.54	0.98	2.32	2.56	1.5	3.04	1	0.87	2.51403	2.08	0.06	0.071	-5.15
Q9Y2L1	Exosome complex exonuclease RRP44 OS=Homo sapiens GN=DIS3 PE=1 SV=2	DIS3	3.35	3.55	3.44	5.73	4.06	3.04	3.13	3.07	3.01	3.56	1	0.87	3.59402	2.08	0.061	0.072	-5.16
P00352	Retinal dehydrogenase 1 OS=Homo sapiens GN=ALDH1A1 PE=1 SV=2	ALDH1A1	5.65	7.46	7.53	5.95	7.75	4.45	7.09	6.6	4.97	6.87	3	0.87	6.43191	1.49	0.16	0.18	-6.04
Q709C8	Vacuolar protein sorting-associated protein 13C OS=Homo sapiens GN=VPS13C PE=1 SV=1	VPS13C	5.55	5.71	5.6	5.73	5.85	4.44	4.93	4.67	5.07	5.02	3	0.86	5.25696	4.88	0.00039	0.00086	-0.14
O95822	Malonyl-CoA decarboxylase, mitochondrial OS=Homo sapiens GN=MLYCD PE=1 SV=3	MLYCD	5.13	5.92	5.51	5.73	5.09	4.73	4.74	4.27	4.51	4.85	2	0.86	5.0491	4.01	0.0018	0.003	-1.67
P0C0L4	Complement C4-A OS=Homo sapiens GN=C4A PE=1 SV=2	C4A	9.2	8.41	8.75	8.91	8.43	8.16	8.04	7.62	8.15	7.42	2	0.86	8.30942	3.95	0.002	0.0033	-1.8
Q99973	Telomerase protein component 1 OS=Homo sapiens GN=TEP1 PE=1 SV=2	TEP1	5.1	5.62	5.68	4.85	5.92	4.43	4.76	4.71	4.21	4.75	1	0.86	5.00354	3.68	0.0032	0.005	-2.28
Q5VSL9	Striatin-interacting protein 1 OS=Homo sapiens GN=STRIP1 PE=1 SV=1	STRIP1	5.14	5.09	5.94	4.96	5.19	3.89	4.46	4.75	4.18	4.77	1	0.86	4.8381	3.48	0.0047	0.007	-2.66
O14786	Neuropilin-1 OS=Homo sapiens GN=NRP1 PE=1 SV=3	NRP1	5.72	5.4	5.54	5.55	5.67	4.71	4.61	4.76	4.82	4.74	2	0.85	5.15135	5.61	0.00012	0.00033	1.09
P17858	ATP-dependent 6-phosphofructokinase, liver type OS=Homo sapiens GN=PFKL PE=1 SV=6	PFKL	9.68	9.14	9.41	8.94	9.51	8.57	8.64	8.42	8.38	8.43	7	0.85	8.91278	4.74	0.0005	0.001	-0.37
Q01469	Fatty acid-binding protein, epidermal OS=Homo sapiens GN=FABP5 PE=1 SV=3	FABP5	6.29	5.67	5.39	6.8	6.29	4.67	5.3	5.25	6.04	4.95	1	0.85	5.66563	2.73	0.019	0.024	-4.03
Q8TC12	Retinol dehydrogenase 11 OS=Homo sapiens GN=RDH11 PE=1 SV=2	RDH11	3.62	3.99	3.43	3.61	3.37	1.68	2.98	2.77	2.87	3.45	1	0.85	3.17724	2.63	0.022	0.028	-4.2
P41250	Glycine--tRNA ligase OS=Homo sapiens GN=GARS PE=1 SV=3	GARS	4.99	3.89	4.35	3.63	2.96	3.43	3.06	3.35	3.55	2.16	1	0.85	3.53688	2.16	0.052	0.062	-5.01
Q9TQE0	HLA class II histocompatibility antigen, DRB1-9 beta chain OS=Homo sapiens GN=HLA-DRB1 PE=1 SV=1	HLA-DRB1	3.66	3.19	5.07	3.8	4.07	3	1.5	3.73	3.94	3.4	1	0.85	3.53742	1.77	0.1	0.12	-5.64
Q9NVA2	Septin-11 OS=Homo sapiens GN=SEPT11 PE=1 SV=3	SEPT11_	4.8	5.02	4.93	4.61	5.06	3.89	4.51	4.03	3.98	3.8	1	0.84	4.46181	4.29	0.0011	0.002	-1.17
P50991	T-complex protein 1 subunit delta OS=Homo sapiens GN=CCT4 PE=1 SV=4	CCT4	8.83	7.94	7.97	7.86	8.36	7.47	7.45	7.11	7.48	7.27	5	0.84	7.77315	4.04	0.0017	0.0029	-1.63
O95248	Myotubularin-related protein 5 OS=Homo sapiens GN=SBF1 PE=1 SV=3	SBF1	3.87	4.42	4.05	4.02	4.44	3.63	3.02	3.31	3.1	3.54	1	0.84	3.74129	3.73	0.0029	0.0046	-2.19
Q9P2E9	Ribosome-binding protein 1 OS=Homo sapiens GN=RRBP1 PE=1 SV=4	RRBP1	9.48	10.26	9.14	9.66	9.92	8.66	9.25	8.83	8.73	8.78	20	0.84	9.27217	3.69	0.0032	0.0049	-2.26
P29728	2'-5'-oligoadenylate synthase 2 OS=Homo sapiens GN=OAS2 PE=1 SV=3	OAS2	4.06	4.52	5.48	4.65	5.15	3.66	3.86	4.07	4.11	3.95	1	0.84	4.34982	3.19	0.008	0.011	-3.19
P04075	Fructose-bisphosphate aldolase A OS=Homo sapiens GN=ALDOA PE=1 SV=2	ALDOA	10.07	9.63	10.23	9.73	10.52	8.38	9.12	9.52	9.67	9.28	10	0.84	9.61569	3.12	0.0091	0.013	-3.33
Q86Y22	Collagen alpha-1(XXIII) chain OS=Homo sapiens GN=COL23A1 PE=1 SV=1	COL23A1	11.38	8.17	6.12	7.28	6.92	10.13	7.33	5.67	6.47	6.07	1	0.84	7.55401	0.83	0.42	0.44	-6.77
P60174	Triosephosphate isomerase OS=Homo sapiens GN=TPI1 PE=1 SV=3	TPI1	8.96	8.39	9.1	8.98	9.08	7.64	7.97	8.39	8.35	8.05	6	0.83	8.4911	4.05	0.0017	0.0029	-1.61
Q92643	GPI-anchor transamidase OS=Homo sapiens GN=PIGK PE=1 SV=2	PIGK	5.43	5.2	5.24	5.3	6.12	4.19	4.57	4.33	4.82	5.22	1	0.83	5.04165	3.33	0.0061	0.0089	-2.93
Q01518	Adenylyl cyclase-associated protein 1 OS=Homo sapiens GN=CAP1 PE=1 SV=5	CAP1	10.4	9.29	9.91	8.83	9.37	8.84	8.84	8.88	8.8	8.27	9	0.83	9.14261	2.98	0.012	0.016	-3.57
P12268	Inosine-5'-monophosphate dehydrogenase 2 OS=Homo sapiens GN=IMPDH2 PE=1 SV=2	IMPDH2	8.03	8.52	9.15	7.88	8.5	7.12	7.35	8.34	7.56	7.57	4	0.83	8.0016	2.94	0.013	0.017	-3.65
P61221	ATP-binding cassette sub-family E member 1 OS=Homo sapiens GN=ABCE1 PE=1 SV=1	ABCE1	4.08	3.69	4.09	3.97	3.7	3.12	2.25	2.97	3.22	3.81	1	0.83	3.49013	2.89	0.014	0.018	-3.73
P13667	Protein disulfide-isomerase A4 OS=Homo sapiens GN=PDIA4 PE=1 SV=2	PDIA4	9.94	9.93	11.02	10.36	10.16	8.87	9.37	10.41	9.27	9.35	15	0.83	9.86765	2.71	0.019	0.025	-4.06
Q9NRN5	Olfactomedin-like protein 3 OS=Homo sapiens GN=OLFML3 PE=2 SV=1	OLFML3	7.92	7.87	7.15	6.19	7.24	6.9	6.95	6.07	5.89	6.42	3	0.83	6.85965	2.46	0.031	0.038	-4.51
O75153	Clustered mitochondria protein homolog OS=Homo sapiens GN=CLUH PE=1 SV=2	CLUH	4.45	4.79	6.97	4.51	4.72	3.68	3.57	6.46	4.05	3.53	2	0.83	4.67298	1.33	0.21	0.23	-6.24
P30050	60S ribosomal protein L12 OS=Homo sapiens GN=RPL12 PE=1 SV=1	RPL12	7.71	7.46	7.35	7.09	7.26	6.7	6.75	6.33	6.42	6.54	3	0.82	6.9622	4.84	0.00042	0.0009	-0.2
Q9BQ39	ATP-dependent RNA helicase DDX50 OS=Homo sapiens GN=DDX50 PE=1 SV=1	DDX50	5.78	5.43	5.86	5.89	6.04	5.39	4.97	4.75	4.69	5.07	2	0.82	5.38677	4.28	0.0011	0.002	-1.19
P40616	ADP-ribosylation factor-like protein 1 OS=Homo sapiens GN=ARL1 PE=1 SV=1	ARL1	4.37	3.98	4.25	4.29	4.24	3.48	3.48	2.94	3.5	3.61	1	0.82	3.81374	3.97	0.0019	0.0032	-1.75
Q9UBE0	SUMO-activating enzyme subunit 1 OS=Homo sapiens GN=SAE1 PE=1 SV=1	SAE1	5.4	4.82	5.74	5.5	5.29	4.45	4.17	5.09	4.51	4.44	1	0.82	4.94165	3.6	0.0037	0.0057	-2.43
Q9Y4W2	Ribosomal biogenesis protein LAS1L OS=Homo sapiens GN=LAS1L PE=1 SV=2	LAS1L	3.57	4.33	4.39	4.03	4.28	3.67	3.35	2.97	3.01	3.48	1	0.82	3.70677	3.38	0.0056	0.0082	-2.83
Q09666	Neuroblast differentiation-associated protein AHNAK OS=Homo sapiens GN=AHNAK PE=1 SV=2	AHNAK	12.63	13.3	12.73	12	12.84	11.72	11.91	12.18	11.88	11.74	54	0.82	12.2928	3.13	0.0088	0.012	-3.29
P26447	Protein S100-A4 OS=Homo sapiens GN=S100A4 PE=1 SV=1	S100A4	9.4	9.03	9.52	7.55	8.82	8.27	8.11	8.6	7.35	7.87	4	0.82	8.45289	2.27	0.043	0.052	-4.83
P04279	Semenogelin-1 OS=Homo sapiens GN=SEMG1 PE=1 SV=2	SEMG1	2.22	2.8	3.34	2.61	3.21	1.73	2.42	1.18	1.68	3.09	1	0.82	2.42929	2.05	0.063	0.074	-5.19
P04004	Vitronectin OS=Homo sapiens GN=VTN PE=1 SV=1	VTN	13.32	11.56	9.9	9.5	10.34	12.08	10.39	9.06	9.39	9.6	7	0.82	10.514	1.11	0.29	0.31	-6.51
P62333	26S proteasome regulatory subunit 10B OS=Homo sapiens GN=PSMC6 PE=1 SV=1	PSMC6	9.28	8.98	9.13	8.9	9.03	8.19	8.54	8.17	8.24	8.12	6	0.81	8.65767	5.19	0.00024	0.00056	0.39
P07339	Cathepsin D OS=Homo sapiens GN=CTSD PE=1 SV=1	CTSD	9.88	9.8	10.1	10.9	9.81	9.12	9.29	9.25	9.61	9.15	8	0.81	9.69108	3.44	0.005	0.0074	-2.73
Q13045	Protein flightless-1 homolog OS=Homo sapiens GN=FLII PE=1 SV=2	FLII	4.46	4	4.46	4.72	4.29	4.01	3.86	2.86	3.7	3.45	1	0.81	3.98105	3.15	0.0086	0.012	-3.27
Q8WV44	E3 ubiquitin-protein ligase TRIM41 OS=Homo sapiens GN=TRIM41 PE=1 SV=3	TRIM41	4.62	4.49	4.87	5.84	5.67	3.99	4.32	3.76	4.15	5.21	1	0.81	4.6925	2.4	0.034	0.042	-4.61
P55083	Microfibril-associated glycoprotein 4 OS=Homo sapiens GN=MFAP4 PE=1 SV=2	MFAP4	7.13	7.59	7.74	5.79	7.34	6.2	6.7	6.78	5.64	6.23	1	0.81	6.71313	2.25	0.045	0.054	-4.87
P02751	Fibronectin OS=Homo sapiens GN=FN1 PE=1 SV=4	FN1	14.17	11.98	12.51	11.64	12.85	13.07	11.5	11.55	11.53	11.46	38	0.81	12.225	1.68	0.12	0.13	-5.76
O43396	Thioredoxin-like protein 1 OS=Homo sapiens GN=TXNL1 PE=1 SV=3	TXNL1	5.59	5.06	7.98	5.01	5.38	4.98	4.2	7.05	4.44	4.31	1	0.81	5.39894	1.25	0.23	0.26	-6.34
Q9NR28	Diablo homolog, mitochondrial OS=Homo sapiens GN=DIABLO PE=1 SV=1	DIABLO	6.59	6.8	6.95	6.95	7.12	6.12	6.44	5.72	6.12	6.03	3	0.8	6.48433	4.43	0.00085	0.0016	-0.93
Q8NC51	Plasminogen activator inhibitor 1 RNA-binding protein OS=Homo sapiens GN=SERBP1 PE=1 SV=2	SERBP1	6.05	6.76	6.55	6.71	6.43	5.75	5.8	5.56	5.96	5.4	2	0.8	6.09753	4.23	0.0012	0.0022	-1.28
P49189	4-trimethylaminobutyraldehyde dehydrogenase OS=Homo sapiens GN=ALDH9A1 PE=1 SV=3	ALDH9A1	7.1	6.48	6.93	7.33	6.88	6.03	6.14	6.02	6.48	6.04	3	0.8	6.54205	4.17	0.0013	0.0024	-1.4
Q53GL7	Poly [ADP-ribose] polymerase 10 OS=Homo sapiens GN=PARP10 PE=1 SV=2	PARP10	6.48	6.77	6.98	7.4	6.79	6.14	6.23	5.63	6.17	6.26	4	0.8	6.48473	3.83	0.0024	0.004	-2
Q9Y3D6	Mitochondrial fission 1 protein OS=Homo sapiens GN=FIS1 PE=1 SV=2	FIS1	4.41	4.57	4.41	5.04	4.69	3.62	4.31	3.68	3.83	3.68	1	0.8	4.22476	3.72	0.003	0.0047	-2.2
P17931	Galectin-3 OS=Homo sapiens GN=LGALS3 PE=1 SV=5	LGALS3	9.72	8.85	9.5	8.6	8.95	8.52	8.16	8.64	8.29	7.99	3	0.8	8.72095	3.37	0.0057	0.0084	-2.86
P06396	Gelsolin OS=Homo sapiens GN=GSN PE=1 SV=1	GSN	11.57	11.12	11.04	10.26	11.13	10.23	10.37	10.31	10.03	10.16	15	0.8	10.6229	3.32	0.0062	0.0091	-2.94
O14672	Disintegrin and metalloproteinase domain-containing protein 10 OS=Homo sapiens GN=ADAM10 PE=1 SV=1	ADAM10	4.79	5.16	4.94	5.7	5.41	4.14	4.44	4.4	5	3.99	1	0.8	4.79901	3.3	0.0064	0.0094	-2.98
P35579	Myosin-9 OS=Homo sapiens GN=MYH9 PE=1 SV=4	MYH9	13.43	13.73	12.99	12.32	13.14	12.41	12.41	12.33	12.32	12.1	65	0.8	12.7178	2.89	0.014	0.019	-3.74
P08133	Annexin A6 OS=Homo sapiens GN=ANXA6 PE=1 SV=3	ANXA6	11.94	11.18	11.35	10.23	11.27	10.35	10.75	10.49	10.03	10.35	23	0.8	10.7947	2.72	0.019	0.024	-4.04
P0C0L5	Complement C4-B OS=Homo sapiens GN=C4B PE=1 SV=2	C4B	6.07	7.15	6.34	7.45	7.46	5.29	6.4	5.59	6.97	6.22	2	0.8	6.49226	2.17	0.051	0.061	-5
P23142	Fibulin-1 OS=Homo sapiens GN=FBLN1 PE=1 SV=4	FBLN1	10.7	10.53	9.47	8.81	10.03	9.74	9.39	8.53	8.71	9.18	8	0.8	9.51047	2.17	0.052	0.062	-5.01
P11277	Spectrin beta chain, erythrocytic OS=Homo sapiens GN=SPTB PE=1 SV=5	SPTB	6.67	7.12	6.94	7.31	9.18	6.62	6.16	6.44	6.63	7.38	6	0.8	7.04411	1.88	0.085	0.098	-5.46
P41252	Isoleucine--tRNA ligase, cytoplasmic OS=Homo sapiens GN=IARS PE=1 SV=2	IARS	7.94	7.66	7.67	7.43	7.64	7.01	7.01	6.81	6.81	6.77	5	0.79	7.27565	5.15	0.00025	0.00059	0.32
P25786	Proteasome subunit alpha type-1 OS=Homo sapiens GN=PSMA1 PE=1 SV=1	PSMA1	9.61	8.9	9.66	9.52	9.1	8.52	8.4	8.68	8.49	8.72	8	0.79	8.96073	4.15	0.0014	0.0024	-1.42
Q8N1N4	Keratin, type II cytoskeletal 78 OS=Homo sapiens GN=KRT78 PE=1 SV=2	KRT78	7.53	7.82	7.35	7.94	7.54	6.66	6.93	6.5	7.38	6.77	5	0.79	7.24056	3.94	0.002	0.0033	-1.8
Q13363	C-terminal-binding protein 1 OS=Homo sapiens GN=CTBP1 PE=1 SV=2	CTBP1	8.12	8.02	8.22	9.18	8.18	7.58	7.45	7.56	7.37	7.79	5	0.79	7.94648	3.53	0.0043	0.0065	-2.57
Q14166	Tubulin--tyrosine ligase-like protein 12 OS=Homo sapiens GN=TTLL12 PE=1 SV=2	TTLL12	5.28	4.62	4.25	5.29	5.09	4.17	4.04	3.99	3.83	4.55	1	0.79	4.51046	3.2	0.0078	0.011	-3.17
P13797	Plastin-3 OS=Homo sapiens GN=PLS3 PE=1 SV=4	PLS3	9.24	8.68	8.5	7.67	8.62	7.88	8.07	7.52	7.56	7.74	2	0.79	8.1483	3.04	0.01	0.015	-3.47
Q9BZH6	WD repeat-containing protein 11 OS=Homo sapiens GN=WDR11 PE=1 SV=1	WDR11	3.33	3.57	3.64	3.47	3.54	1.96	3	3.06	3.32	2.26	1	0.79	3.11502	2.66	0.021	0.027	-4.16
P31151	Protein S100-A7 OS=Homo sapiens GN=S100A7 PE=1 SV=4	S100A7	8.03	8.66	9	7.94	10.12	7.75	8.79	7.3	7.62	8.36	1	0.79	8.35705	1.9	0.083	0.096	-5.44
Q13976	cGMP-dependent protein kinase 1 OS=Homo sapiens GN=PRKG1 PE=1 SV=3	PRKG1	3.67	4.23	2.67	1.77	2.5	2.22	3.06	1.98	1.88	1.76	1	0.79	2.5744	1.68	0.12	0.13	-5.77
Q9P0K7	Ankycorbin OS=Homo sapiens GN=RAI14 PE=1 SV=2	RAI14	7.6	7.36	9.41	7.97	7.06	6.93	6.5	9.18	6.59	6.23	8	0.79	7.48141	1.39	0.19	0.21	-6.17
Q9Y2A7	Nck-associated protein 1 OS=Homo sapiens GN=NCKAP1 PE=1 SV=1	NCKAP1	7.98	8.23	8.07	8	8.19	7.25	7.43	7.27	7.11	7.49	3	0.78	7.70283	5.3	0.0002	0.00049	0.58
P50281	Matrix metalloproteinase-14 OS=Homo sapiens GN=MMP14 PE=1 SV=3	MMP14	8.22	7.79	7.83	7.11	7.72	6.84	6.89	7.25	7	6.82	3	0.78	7.3472	3.74	0.0029	0.0046	-2.17
P30740	Leukocyte elastase inhibitor OS=Homo sapiens GN=SERPINB1 PE=1 SV=1	SERPINB1	4.87	5.29	5.32	4.44	5.17	4.3	4.33	4.18	4.35	4.05	1	0.78	4.62817	3.74	0.0029	0.0046	-2.17
Q07065	Cytoskeleton-associated protein 4 OS=Homo sapiens GN=CKAP4 PE=1 SV=2	CKAP4	9.64	10.39	10.3	10.06	10.09	8.88	9.45	9.65	9.33	9.27	20	0.78	9.70716	3.73	0.0029	0.0046	-2.18
Q9H0E2	Toll-interacting protein OS=Homo sapiens GN=TOLLIP PE=1 SV=1	TOLLIP	6.13	5.17	5.24	5.48	5.56	4.82	4.99	4.37	4.67	4.84	1	0.78	5.1267	3.6	0.0037	0.0057	-2.42
Q96RW7	Hemicentin-1 OS=Homo sapiens GN=HMCN1 PE=1 SV=2	HMCN1	6.31	6.75	6.57	6.13	6.96	5.71	6.02	5.62	5.35	6.14	4	0.78	6.15558	3.56	0.004	0.0061	-2.49
P01042	Kininogen-1 OS=Homo sapiens GN=KNG1 PE=1 SV=2	KNG1	6.49	6.87	5.87	5.94	6.78	5.98	5.82	4.95	5.57	5.72	2	0.78	5.99888	2.97	0.012	0.016	-3.59
Q96FZ7	Charged multivesicular body protein 6 OS=Homo sapiens GN=CHMP6 PE=1 SV=3	CHMP6	3.99	3.9	3.81	3.55	3.31	1.99	2.21	3.49	3.87	3.13	1	0.78	3.32643	2.09	0.059	0.07	-5.13
P49746	Thrombospondin-3 OS=Homo sapiens GN=THBS3 PE=1 SV=1	THBS3	8.58	9.69	8.25	7.21	8.85	8.01	8.5	7.43	6.89	7.86	5	0.78	8.12599	1.84	0.091	0.11	-5.53
Q9Y285	Phenylalanine--tRNA ligase alpha subunit OS=Homo sapiens GN=FARSA PE=1 SV=3	FARSA	1.93	2.87	3.77	3.61	1.98	1.96	1.5	1.68	2.79	2.32	1	0.78	2.43995	1.78	0.1	0.12	-5.62
O43570	Carbonic anhydrase 12 OS=Homo sapiens GN=CA12 PE=1 SV=1	CA12	3.45	4.11	3.42	4.6	5.3	2.56	3.72	1.34	4.32	5.04	1	0.78	3.78492	1.22	0.25	0.27	-6.38
P07196	Neurofilament light polypeptide OS=Homo sapiens GN=NEFL PE=1 SV=3	NEFL	6.01	5.8	5.94	6.03	6.2	5.37	5.57	4.92	5.17	5.11	1	0.77	5.61202	4.41	0.00088	0.0017	-0.97
Q8TCJ2	Dolichyl-diphosphooligosaccharide--protein glycosyltransferase subunit STT3B OS=Homo sapiens GN=STT3B PE=1 SV=1	STT3B	6.31	6.65	6.82	6.95	6.65	5.86	6.1	5.64	5.76	6.15	3	0.77	6.28866	4.26	0.0011	0.0021	-1.23
O60749	Sorting nexin-2 OS=Homo sapiens GN=SNX2 PE=1 SV=2	SNX2	5.76	6.18	6.17	5.57	6.1	4.88	5.5	4.98	5.21	5.36	2	0.77	5.57099	3.94	0.002	0.0034	-1.81
P50851	Lipopolysaccharide-responsive and beige-like anchor protein OS=Homo sapiens GN=LRBA PE=1 SV=4	LRBA	6.26	6.91	6.83	6.27	7.44	5.93	6.12	5.79	5.91	6.12	3	0.77	6.3581	3.3	0.0064	0.0094	-2.98
Q9UKM7	Endoplasmic reticulum mannosyl-oligosaccharide 1,2-alpha-mannosidase OS=Homo sapiens GN=MAN1B1 PE=1 SV=2	MAN1B1	6.06	5.58	5.85	6.11	5.56	4.79	5.75	4.28	5.53	4.97	1	0.77	5.44846	2.81	0.016	0.021	-3.88
P04899	Guanine nucleotide-binding protein G(i) subunit alpha-2 OS=Homo sapiens GN=GNAI2 PE=1 SV=3	GNAI2	7.88	7.83	7	7.38	7.35	6.6	7.19	5.77	7.45	6.59	4	0.77	7.103	2.53	0.027	0.034	-4.39
P23381	Tryptophan--tRNA ligase, cytoplasmic OS=Homo sapiens GN=WARS PE=1 SV=2	WARS	5.13	4.51	6.24	4.58	5.31	4.21	4.48	4.72	4.3	4.23	1	0.77	4.77038	2.5	0.028	0.035	-4.43
P22105	Tenascin-X OS=Homo sapiens GN=TNXB PE=1 SV=4	TNXB	5.03	5.05	5.27	4.62	6.6	4.07	4.57	4.48	3.69	5.9	2	0.77	4.92918	1.75	0.11	0.12	-5.66
P10909	Clusterin OS=Homo sapiens GN=CLU PE=1 SV=1	CLU	12.21	11.11	10.57	9.82	10.91	11.64	10.65	9.61	9.01	9.83	13	0.77	10.5368	1.49	0.16	0.18	-6.04
Q99460	26S proteasome non-ATPase regulatory subunit 1 OS=Homo sapiens GN=PSMD1 PE=1 SV=2	PSMD1	8.08	7.77	7.87	7.98	7.94	7.26	7.27	6.96	7.06	7.27	6	0.76	7.54608	5.19	0.00023	0.00056	0.4
Q9UNH7	Sorting nexin-6 OS=Homo sapiens GN=SNX6 PE=1 SV=1	SNX6	4.93	5.31	4.97	4.88	4.83	4.47	4.29	3.96	4.22	4.18	2	0.76	4.60439	4.25	0.0012	0.0021	-1.25
O95425	Supervillin OS=Homo sapiens GN=SVIL PE=1 SV=2	SVIL	5.52	5.91	5.69	5.18	5.42	4.8	4.89	4.73	5.04	4.46	1	0.76	5.16383	3.99	0.0018	0.0031	-1.71
O00217	NADH dehydrogenase [ubiquinone] iron-sulfur protein 8, mitochondrial OS=Homo sapiens GN=NDUFS8 PE=1 SV=1	NDUFS8	3.65	4.19	3.66	4.41	4.12	3.1	3.85	2.99	3.03	3.27	1	0.76	3.62653	2.97	0.012	0.016	-3.59
Q9P0M6	Core histone macro-H2A.2 OS=Homo sapiens GN=H2AFY2 PE=1 SV=3	H2AFY2	4.96	5.93	6.11	6.24	5.32	4.97	5.77	4.33	5.47	4.21	2	0.76	5.32989	2.17	0.051	0.061	-5
Q12805	EGF-containing fibulin-like extracellular matrix protein 1 OS=Homo sapiens GN=EFEMP1 PE=1 SV=2	EFEMP1	4.78	4.19	3.79	2.55	1.71	3.44	3.79	1.43	2.98	1.56	1	0.76	3.02179	1.19	0.26	0.28	-6.41
O75962	Triple functional domain protein OS=Homo sapiens GN=TRIO PE=1 SV=2	TRIO	4.98	5	4.7	5.02	4.78	4.35	4.4	3.79	4.16	4.04	1	0.75	4.52226	4.04	0.0017	0.0029	-1.62
Q8WXW3	Progesterone-induced-blocking factor 1 OS=Homo sapiens GN=PIBF1 PE=1 SV=2	PIBF1	4.83	4.76	5.27	5.43	5.09	4.21	4.39	4.49	4.02	4.51	1	0.75	4.69821	3.81	0.0025	0.0041	-2.04
Q9Y2Z4	Tyrosine--tRNA ligase, mitochondrial OS=Homo sapiens GN=YARS2 PE=1 SV=2	YARS2	4.8	4.25	4.58	4.86	4.68	4.26	4.07	3.29	3.54	4.25	1	0.75	4.2576	3.07	0.0099	0.014	-3.41
P13611	Versican core protein OS=Homo sapiens GN=VCAN PE=1 SV=3	VCAN	10.77	10.83	10.14	9.39	10.29	10.03	10.27	9.2	9.2	8.97	8	0.75	9.90865	2.22	0.047	0.056	-4.91
P08603	Complement factor H OS=Homo sapiens GN=CFH PE=1 SV=4	CFH	7.36	7.37	7.64	6.15	8.26	6.7	6.53	6.71	5.88	7.21	1	0.75	6.97914	2.09	0.059	0.07	-5.13
O75937	DnaJ homolog subfamily C member 8 OS=Homo sapiens GN=DNAJC8 PE=1 SV=2	DNAJC8	4.1	3.96	4.82	4.07	3.85	3.67	3.35	4.02	2.12	3.89	1	0.75	3.78451	2.09	0.059	0.07	-5.14
P02549	Spectrin alpha chain, erythrocytic 1 OS=Homo sapiens GN=SPTA1 PE=1 SV=5	SPTA1	5.57	5.63	5.93	5.59	7.59	5.26	5	5.05	5.27	5.98	2	0.75	5.68746	1.99	0.07	0.083	-5.3
Q8IWF9	Coiled-coil domain-containing protein 83 OS=Homo sapiens GN=CCDC83 PE=2 SV=2	CCDC83	6.86	1.89	1.27	1.66	2.07	7.11	0.02	0.01	1.4	1.45	1	0.75	2.37443	0.54	0.6	0.62	-6.98
Q9UL46	Proteasome activator complex subunit 2 OS=Homo sapiens GN=PSME2 PE=1 SV=4	PSME2	6.75	6.37	7.26	6.2	6.36	5.42	5.86	6.4	5.95	5.61	1	0.74	6.21593	2.97	0.012	0.016	-3.6
P50238	Cysteine-rich protein 1 OS=Homo sapiens GN=CRIP1 PE=1 SV=3	CRIP1	6.45	6.11	5.44	6.87	5.49	5.19	5.16	4.91	5.95	5.44	1	0.74	5.69964	2.46	0.031	0.038	-4.51
Q15291	Retinoblastoma-binding protein 5 OS=Homo sapiens GN=RBBP5 PE=1 SV=2	RBBP5	2.12	2.99	2.81	3.3	2.36	1.88	2.35	1.68	2.09	1.89	1	0.74	2.34746	2.37	0.035	0.043	-4.65
P23528	Cofilin-1 OS=Homo sapiens GN=CFL1 PE=1 SV=3	CFL1	9.61	7.69	8.25	7.34	7.53	7.38	7.26	7.89	7.37	6.82	1	0.74	7.71457	1.9	0.083	0.096	-5.44
Q06033	Inter-alpha-trypsin inhibitor heavy chain H3 OS=Homo sapiens GN=ITIH3 PE=1 SV=2	ITIH3	6.28	7.09	9.21	7.4	7.85	5.95	6.69	7.91	7.14	6.46	4	0.74	7.19692	1.47	0.17	0.19	-6.06
Q15036	Sorting nexin-17 OS=Homo sapiens GN=SNX17 PE=1 SV=1	SNX17	4.92	4.37	4.74	4.57	4.83	4.07	3.82	3.55	4.07	4.26	1	0.73	4.32147	3.58	0.0039	0.006	-2.47
P01011	Alpha-1-antichymotrypsin OS=Homo sapiens GN=SERPINA3 PE=1 SV=2	SERPINA3	7.44	7.57	7.18	7.93	8.38	6.8	7.33	6.44	7.21	7.07	3	0.73	7.33537	2.89	0.014	0.018	-3.73
O75844	CAAX prenyl protease 1 homolog OS=Homo sapiens GN=ZMPSTE24 PE=1 SV=2	ZMPSTE24	3.08	2.91	3.48	2.81	2.4	2.03	2.39	2.75	1.8	2.05	1	0.73	2.56918	2.41	0.033	0.041	-4.58
P02746	Complement C1q subcomponent subunit B OS=Homo sapiens GN=C1QB PE=1 SV=3	C1QB	9.32	9.27	10.22	8.44	9.62	8.66	8.53	9.15	7.97	8.89	4	0.73	9.00676	2.3	0.04	0.049	-4.78
Q16853	Membrane primary amine oxidase OS=Homo sapiens GN=AOC3 PE=1 SV=3	AOC3	5.22	5.55	6.23	4.85	6.67	4.81	5.09	4.67	4.56	5.72	1	0.73	5.33698	2.08	0.06	0.071	-5.14
P63173	60S ribosomal protein L38 OS=Homo sapiens GN=RPL38 PE=1 SV=2	RPL38	8.2	7.74	7.75	7.98	7.59	7.35	7.3	6.85	7.11	7.06	3	0.72	7.49399	4.14	0.0014	0.0025	-1.44
P43307	Translocon-associated protein subunit alpha OS=Homo sapiens GN=SSR1 PE=1 SV=3	SSR1	7.4	6.91	7.21	7.07	6.75	6.46	6.44	6.44	6.42	5.97	2	0.72	6.70626	4	0.0018	0.0031	-1.69
P26038	Moesin OS=Homo sapiens GN=MSN PE=1 SV=3	MSN	8.73	8.63	9.12	8.46	8.99	7.71	8.17	8.17	8.18	8.09	9	0.72	8.42482	3.99	0.0018	0.0031	-1.72
P48637	Glutathione synthetase OS=Homo sapiens GN=GSS PE=1 SV=1	GSS	4.96	5.09	5.19	4.82	5.64	4.4	4.54	4.25	3.89	4.99	1	0.72	4.77707	3.04	0.01	0.014	-3.46
P08559	Pyruvate dehydrogenase E1 component subunit alpha, somatic form, mitochondrial OS=Homo sapiens GN=PDHA1 PE=1 SV=3	PDHA1	4.26	4.69	3.81	4.83	4.5	3.46	3.51	3.4	4.68	3.45	1	0.72	4.05788	2.4	0.034	0.042	-4.61
P15311	Ezrin OS=Homo sapiens GN=EZR PE=1 SV=4	EZR	10.45	8.74	9.05	8.62	8.41	8.53	8.34	8.44	8.15	8.22	10	0.72	8.69418	2.15	0.053	0.063	-5.03
P08579	U2 small nuclear ribonucleoprotein B'' OS=Homo sapiens GN=SNRPB2 PE=1 SV=1	SNRPB2	2.32	3.85	4.12	3.8	3.01	2.74	2.25	2.84	2.71	2.98	1	0.72	3.06195	2.01	0.067	0.079	-5.25
P20839	Inosine-5'-monophosphate dehydrogenase 1 OS=Homo sapiens GN=IMPDH1 PE=1 SV=2	IMPDH1	4.88	4.8	7.04	4.04	4.72	4.14	3.73	6.59	3.77	3.65	1	0.72	4.7363	1.13	0.28	0.3	-6.48
O95163	Elongator complex protein 1 OS=Homo sapiens GN=IKBKAP PE=1 SV=3	IKBKAP	6.38	6.58	6.62	6.62	6.66	6.03	5.77	5.64	6.1	5.78	2	0.71	6.21722	4.44	0.00082	0.0016	-0.9
Q14847	LIM and SH3 domain protein 1 OS=Homo sapiens GN=LASP1 PE=1 SV=2	LASP1	7.23	6.85	7.39	7.41	6.91	6.37	6.56	6.16	6.56	6.58	3	0.71	6.80323	4.01	0.0018	0.003	-1.67
Q15427	Splicing factor 3B subunit 4 OS=Homo sapiens GN=SF3B4 PE=1 SV=1	SF3B4	6.4	6.67	6.83	6.95	6.49	6.06	6.12	5.47	6.06	6.07	1	0.71	6.31138	3.75	0.0028	0.0045	-2.15
O95834	Echinoderm microtubule-associated protein-like 2 OS=Homo sapiens GN=EML2 PE=1 SV=1	EML2	6.19	6.45	6.66	7.32	7.45	5.95	5.81	5.88	6.39	6.46	2	0.71	6.45599	2.67	0.021	0.026	-4.12
P01031	Complement C5 OS=Homo sapiens GN=C5 PE=1 SV=4	C5	9.75	9.06	9.13	8.74	9.31	9.33	8.72	8.03	8.04	8.34	11	0.71	8.84654	2.54	0.026	0.033	-4.36
P56545	C-terminal-binding protein 2 OS=Homo sapiens GN=CTBP2 PE=1 SV=1	CTBP2	7.44	7.56	7.22	8.87	7.77	7.09	7.14	6.91	6.86	7.33	3	0.71	7.41934	2.52	0.027	0.034	-4.4
Q13464	Rho-associated protein kinase 1 OS=Homo sapiens GN=ROCK1 PE=1 SV=1	ROCK1	3.96	3.69	4.63	3.78	4.75	3.19	2.96	3.95	3.65	3.48	1	0.71	3.80283	2.46	0.03	0.038	-4.51
P11387	DNA topoisomerase 1 OS=Homo sapiens GN=TOP1 PE=1 SV=2	TOP1	7.28	7.46	7.73	7.9	7.58	6.85	6.94	6.86	6.66	7.14	4	0.7	7.23965	4.14	0.0014	0.0025	-1.45
Q92544	Transmembrane 9 superfamily member 4 OS=Homo sapiens GN=TM9SF4 PE=1 SV=2	TM9SF4	4.89	4.84	4.94	4.65	5.25	4.19	4.34	4.59	3.96	3.96	1	0.7	4.56066	3.55	0.0041	0.0062	-2.52
Q9UQ80	Proliferation-associated protein 2G4 OS=Homo sapiens GN=PA2G4 PE=1 SV=3	PA2G4	6.36	5.68	6.47	5.63	6.21	5.43	5.06	5.77	5.21	5.42	1	0.7	5.72558	3.14	0.0087	0.012	-3.28
Q9H0U4	Ras-related protein Rab-1B OS=Homo sapiens GN=RAB1B PE=1 SV=1	RAB1B	6.59	5.31	5.55	5.82	5.59	5.24	5.22	4.8	4.99	5.1	1	0.7	5.42034	2.94	0.013	0.017	-3.65
P04083	Annexin A1 OS=Homo sapiens GN=ANXA1 PE=1 SV=2	ANXA1	8.92	8.83	8.84	7.73	9.23	7.82	8.43	7.97	7.51	8.32	8	0.7	8.36005	2.46	0.031	0.038	-4.51
P21810	Biglycan OS=Homo sapiens GN=BGN PE=1 SV=2	BGN	11.34	11.23	10.77	10.1	10.81	10.32	10.84	9.78	9.96	9.87	9	0.7	10.5016	2.42	0.033	0.04	-4.58
P12429	Annexin A3 OS=Homo sapiens GN=ANXA3 PE=1 SV=3	ANXA3	7.18	6.23	5.92	5.5	6.49	5.76	5.9	5.05	5.47	5.65	2	0.7	5.91553	2.36	0.036	0.045	-4.68
P08637	Low affinity immunoglobulin gamma Fc region receptor III-A OS=Homo sapiens GN=FCGR3A PE=1 SV=2	FCGR3A	7.28	6.85	8.04	6.74	7.4	6.92	5.52	7.9	7.37	5.12	1	0.7	6.9144	1.39	0.19	0.21	-6.16
Q8NBS9	Thioredoxin domain-containing protein 5 OS=Homo sapiens GN=TXNDC5 PE=1 SV=2	TXNDC5	8.64	9.1	10.99	9.09	9.75	7.98	8.8	10.55	7.67	9.09	8	0.7	9.16607	1.26	0.23	0.25	-6.32
Q66K74	Microtubule-associated protein 1S OS=Homo sapiens GN=MAP1S PE=1 SV=2	MAP1S	6.56	6.62	6.72	6.28	6.61	5.77	5.96	6.13	5.67	5.8	2	0.69	6.21258	4.23	0.0012	0.0022	-1.28
Q92930	Ras-related protein Rab-8B OS=Homo sapiens GN=RAB8B PE=1 SV=2	RAB8B	5.26	4.92	5.73	4.9	5.26	4.75	4.37	4.92	4.28	4.32	1	0.69	4.87166	3.15	0.0085	0.012	-3.26
O14498	Immunoglobulin superfamily containing leucine-rich repeat protein OS=Homo sapiens GN=ISLR PE=2 SV=1	ISLR	5.44	4.43	4.15	3.99	4.58	4.65	3.67	3.59	3.66	3.56	1	0.69	4.17186	2.21	0.047	0.057	-4.93
Q16543	Hsp90 co-chaperone Cdc37 OS=Homo sapiens GN=CDC37 PE=1 SV=1	CDC37	7.24	6.62	8.23	6.7	6.85	6.2	5.92	8.44	5.65	5.95	3	0.69	6.78037	1.37	0.2	0.22	-6.19
P47755	F-actin-capping protein subunit alpha-2 OS=Homo sapiens GN=CAPZA2 PE=1 SV=3	CAPZA2	4.76	4.54	4.64	4.25	4.36	3.6	4.22	3.76	3.69	3.85	1	0.68	4.16788	3.42	0.0051	0.0076	-2.75
O95881	Thioredoxin domain-containing protein 12 OS=Homo sapiens GN=TXNDC12 PE=1 SV=1	TXNDC12	4.68	4.06	4.44	4.86	4.84	3.82	4.31	3.58	3.79	3.96	1	0.68	4.23299	3.03	0.011	0.015	-3.47
Q4L180	Filamin A-interacting protein 1-like OS=Homo sapiens GN=FILIP1L PE=1 SV=2	FILIP1L	4.55	4.18	4.4	3.92	4.77	3.48	3.28	3.97	3.26	4.44	1	0.68	4.02493	2.43	0.032	0.04	-4.56
Q96P48	Arf-GAP with Rho-GAP domain, ANK repeat and PH domain-containing protein 1 OS=Homo sapiens GN=ARAP1 PE=1 SV=3	ARAP1	6.38	6.38	6.4	6.08	6.76	6.08	6.41	4.25	6	5.86	1	0.68	6.06203	1.94	0.077	0.09	-5.38
P02042	Hemoglobin subunit delta OS=Homo sapiens GN=HBD PE=1 SV=2	HBD	6.95	6.89	8	7.55	9.51	6.28	7.05	6.84	7.39	7.92	3	0.68	7.43905	1.45	0.17	0.19	-6.09
P11233	Ras-related protein Ral-A OS=Homo sapiens GN=RALA PE=1 SV=1	RALA	9.19	6.93	8.34	6.93	6.65	7.35	6.44	7.97	6.8	6.1	1	0.68	7.27024	1.34	0.21	0.23	-6.23
P07357	Complement component C8 alpha chain OS=Homo sapiens GN=C8A PE=1 SV=2	C8A	7.71	6.79	5.74	5.24	6.01	6.93	6.55	4.73	4.73	5.18	1	0.68	5.96253	1.25	0.24	0.26	-6.35
P02748	Complement component C9 OS=Homo sapiens GN=C9 PE=1 SV=2	C9	10.84	9.97	8.06	7.77	8.64	9.78	9.65	7.09	7.53	7.82	8	0.68	8.71426	1.01	0.33	0.36	-6.61
P02763	Alpha-1-acid glycoprotein 1 OS=Homo sapiens GN=ORM1 PE=1 SV=1	ORM1	4.87	4.91	4.24	4.9	4.47	3.95	4.24	3.54	4.34	3.96	1	0.67	4.34033	2.99	0.011	0.016	-3.55
P06733	Alpha-enolase OS=Homo sapiens GN=ENO1 PE=1 SV=2	ENO1	10.35	9.71	10.52	9.79	10.16	9.02	9.45	9.81	9.69	9.21	12	0.67	9.77082	2.93	0.013	0.017	-3.65
Q9UI10	Translation initiation factor eIF-2B subunit delta OS=Homo sapiens GN=EIF2B4 PE=1 SV=2	EIF2B4	4.3	4.21	3.84	4.74	3.81	3.59	3.65	3.3	3.44	3.57	1	0.67	3.84633	2.93	0.013	0.017	-3.66
P11215	Integrin alpha-M OS=Homo sapiens GN=ITGAM PE=1 SV=2	ITGAM	4.97	4	5.26	4.7	4.57	4.23	3.82	4.14	4.15	3.83	1	0.67	4.36783	2.73	0.019	0.024	-4.03
Q9Y279	V-set and immunoglobulin domain-containing protein 4 OS=Homo sapiens GN=VSIG4 PE=1 SV=1	VSIG4	3.36	3.47	3.6	3.18	3.42	2.09	1.61	3.31	3.58	3.06	1	0.67	3.0699	1.8	0.098	0.11	-5.59
P19827	Inter-alpha-trypsin inhibitor heavy chain H1 OS=Homo sapiens GN=ITIH1 PE=1 SV=3	ITIH1	9.3	10.33	11.53	9.57	11.39	8.92	9.79	10.61	9.41	10.03	14	0.67	10.0889	1.43	0.18	0.2	-6.11
Q8IUX7	Adipocyte enhancer-binding protein 1 OS=Homo sapiens GN=AEBP1 PE=1 SV=1	AEBP1	9.06	7.87	7.11	6.89	7.26	8.38	7.28	6.3	6.47	6.42	6	0.67	7.30509	1.4	0.19	0.21	-6.15
P60228	Eukaryotic translation initiation factor 3 subunit E OS=Homo sapiens GN=EIF3E PE=1 SV=1	EIF3E	7.77	7.58	7.82	7.32	7.48	6.86	7.13	6.76	6.9	7.02	3	0.66	7.26411	4.11	0.0015	0.0026	-1.49
P51149	Ras-related protein Rab-7a OS=Homo sapiens GN=RAB7A PE=1 SV=1	RAB7A	9.75	9.62	10.25	9.9	9.61	8.86	9.12	9.55	9.33	8.97	6	0.66	9.49766	3.29	0.0065	0.0095	-2.99
O14880	Microsomal glutathione S-transferase 3 OS=Homo sapiens GN=MGST3 PE=1 SV=1	MGST3	5.03	4.57	4.68	4.29	4.84	3.98	4.22	3.56	3.76	4.61	1	0.66	4.35349	2.74	0.018	0.024	-4
Q9BU76	Multiple myeloma tumor-associated protein 2 OS=Homo sapiens GN=MMTAG2 PE=1 SV=1	MMTAG2	3.48	3.27	3.62	3.48	4.07	2.98	2.13	3.23	2.92	3.37	1	0.66	3.25626	2.28	0.042	0.051	-4.81
P20810	Calpastatin OS=Homo sapiens GN=CAST PE=1 SV=4	CAST	3.23	4.13	3.08	3.4	3.68	3.18	2.25	2.66	2.79	3.33	1	0.66	3.17334	2.23	0.046	0.056	-4.9
P35542	Serum amyloid A-4 protein OS=Homo sapiens GN=SAA4 PE=1 SV=2	SAA4	6.57	5.46	5.46	4.93	5.68	5.42	4.89	4.26	5.18	5.06	1	0.66	5.28979	2.16	0.052	0.063	-5.02
P09871	Complement C1s subcomponent OS=Homo sapiens GN=C1S PE=1 SV=1	C1S	6.69	7.48	7.67	5.85	7.59	6.12	6.69	6.77	5.8	6.61	4	0.66	6.72751	1.87	0.087	0.1	-5.49
P24821	Tenascin OS=Homo sapiens GN=TNC PE=1 SV=3	TNC	10.95	10.72	9.92	10.13	9.79	10.34	10.18	8.95	9.96	8.79	19	0.66	9.97266	1.84	0.091	0.11	-5.53
P04114	Apolipoprotein B-100 OS=Homo sapiens GN=APOB PE=1 SV=2	APOB	8.99	8.41	10.18	8.55	9.55	8.24	7.67	9.32	8.54	8.62	14	0.66	8.80639	1.76	0.11	0.12	-5.66
P33908	Mannosyl-oligosaccharide 1,2-alpha-mannosidase IA OS=Homo sapiens GN=MAN1A1 PE=1 SV=3	MAN1A1	6.47	5.69	5.32	4.14	6.46	5.56	5.28	4.75	3.82	5.38	1	0.66	5.28663	1.43	0.18	0.2	-6.12
Q9UQP3	Tenascin-N OS=Homo sapiens GN=TNN PE=1 SV=2	TNN	6.96	9.82	7.99	6.37	9.24	6.5	8.73	7.13	6.08	8.66	7	0.66	7.74713	0.92	0.38	0.4	-6.69
Q15019	Septin-2 OS=Homo sapiens GN=SEPT2 PE=1 SV=1	SEPT2_	10.69	10.4	10.37	10.15	10.43	9.87	10.03	9.55	9.67	9.67	10	0.65	10.0829	3.6	0.0037	0.0058	-2.44
A0A0B4J1V0	Immunoglobulin heavy variable 3-15 OS=Homo sapiens GN=IGHV3-15 PE=3 SV=1	IGHV3-15	6.08	5.88	5.97	5.91	6.44	5.68	5.41	4.72	5.37	5.85	1	0.65	5.73022	2.88	0.014	0.019	-3.75
P42167	Lamina-associated polypeptide 2, isoforms beta/gamma OS=Homo sapiens GN=TMPO PE=1 SV=2	TMPO	7.24	7.45	7.37	7	7.52	6.56	6.8	6.43	6.07	7.47	1	0.65	6.99119	2.66	0.021	0.027	-4.15
Q86V48	Leucine zipper protein 1 OS=Homo sapiens GN=LUZP1 PE=1 SV=2	LUZP1	4.75	4.71	4.86	4.52	5.6	4.21	4.72	3.59	4.11	4.54	1	0.65	4.5605	2.43	0.032	0.04	-4.56
P19823	Inter-alpha-trypsin inhibitor heavy chain H2 OS=Homo sapiens GN=ITIH2 PE=1 SV=2	ITIH2	10.53	10.36	11.23	9.89	11.03	9.61	9.91	10.39	9.83	10.04	17	0.65	10.2823	2.4	0.034	0.042	-4.61
Q13162	Peroxiredoxin-4 OS=Homo sapiens GN=PRDX4 PE=1 SV=1	PRDX4	5.8	5.68	7.04	5.75	5.69	4.95	5.62	5.92	4.87	5.33	2	0.65	5.66269	2.15	0.053	0.063	-5.03
P25311	Zinc-alpha-2-glycoprotein OS=Homo sapiens GN=AZGP1 PE=1 SV=2	AZGP1	8	8.67	8.21	8.62	8.95	7.63	8.44	6.88	8.49	7.78	4	0.65	8.16806	2.1	0.058	0.069	-5.12
P02765	Alpha-2-HS-glycoprotein OS=Homo sapiens GN=AHSG PE=1 SV=1	AHSG	7.8	7.79	7.77	7.31	7.53	6.75	7	7.1	7.19	6.95	3	0.64	7.31823	3.91	0.0021	0.0035	-1.87
Q9GZR7	ATP-dependent RNA helicase DDX24 OS=Homo sapiens GN=DDX24 PE=1 SV=1	DDX24	4.18	3.91	4.04	4.34	4.3	3.15	3.52	3.53	3.84	3.5	1	0.64	3.83199	3.1	0.0093	0.013	-3.35
Q6WCQ1	Myosin phosphatase Rho-interacting protein OS=Homo sapiens GN=MPRIP PE=1 SV=3	MPRIP	4.16	3.95	4.58	4.16	4.63	3.88	3.45	3.97	3.48	3.49	2	0.64	3.97434	2.89	0.014	0.019	-3.74
O43175	D-3-phosphoglycerate dehydrogenase OS=Homo sapiens GN=PHGDH PE=1 SV=4	PHGDH	6.7	7.31	7.53	7.45	7.63	6.44	6.94	6.2	6.72	7.13	4	0.64	7.00538	2.73	0.018	0.024	-4.02
P98095	Fibulin-2 OS=Homo sapiens GN=FBLN2 PE=1 SV=2	FBLN2	8.81	8.66	8.28	7.64	8.73	7.96	8	7.58	7.49	7.87	7	0.64	8.10177	2.72	0.019	0.025	-4.05
P35580	Myosin-10 OS=Homo sapiens GN=MYH10 PE=1 SV=3	MYH10	8.5	9.1	8.36	8.11	8.97	7.95	8.12	7.46	7.86	8.45	12	0.64	8.28785	2.66	0.021	0.027	-4.16
P06727	Apolipoprotein A-IV OS=Homo sapiens GN=APOA4 PE=1 SV=3	APOA4	11.1	9.95	10.02	9.38	9.91	10.07	9.62	9.12	9.18	9.18	15	0.64	9.75122	2.05	0.063	0.074	-5.19
Q9BXN1	Asporin OS=Homo sapiens GN=ASPN PE=1 SV=2	ASPN	11.6	11.56	11.01	10.2	11.83	10.81	11.07	10.39	9.93	10.8	13	0.64	10.9197	1.91	0.081	0.094	-5.42
Q9UNX3	60S ribosomal protein L26-like 1 OS=Homo sapiens GN=RPL26L1 PE=1 SV=1	RPL26L1	5.5	6.18	5.7	5.59	7.3	4.94	5.88	5.15	4.68	6.41	1	0.64	5.73254	1.59	0.14	0.16	-5.9
P51884	Lumican OS=Homo sapiens GN=LUM PE=1 SV=2	LUM	12.08	11.74	11.76	10.14	12.29	11.13	11.28	11.12	9.96	11.32	9	0.64	11.2826	1.55	0.15	0.17	-5.95
Q92805	Golgin subfamily A member 1 OS=Homo sapiens GN=GOLGA1 PE=1 SV=3	GOLGA1	5.09	5.03	5.45	5.08	5.42	4.94	4.54	3.96	4.57	4.91	2	0.63	4.89888	2.89	0.014	0.019	-3.74
P47929	Galectin-7 OS=Homo sapiens GN=LGALS7 PE=1 SV=2	LGALS7	5.37	5.83	5.35	5.09	5.9	4.77	5.31	4.39	5.01	4.92	1	0.63	5.19294	2.79	0.017	0.022	-3.92
Q6Q0C0	E3 ubiquitin-protein ligase TRAF7 OS=Homo sapiens GN=TRAF7 PE=1 SV=1	TRAF7	3.93	3.84	4.06	3.72	4.16	3.08	2.91	3.17	3.59	3.8	1	0.63	3.62722	2.66	0.021	0.027	-4.15
Q9Y4L1	Hypoxia up-regulated protein 1 OS=Homo sapiens GN=HYOU1 PE=1 SV=1	HYOU1	5.9	5.6	6.67	5.96	5.75	4.71	5.22	6.27	5.2	5.34	3	0.63	5.6601	2.14	0.054	0.065	-5.05
Q12884	Prolyl endopeptidase FAP OS=Homo sapiens GN=FAP PE=1 SV=5	FAP	4.65	4.66	4.75	3.17	4.1	4.71	3.49	3.21	3.26	3.49	1	0.63	3.94826	1.69	0.12	0.13	-5.76
Q02539	Histone H1.1 OS=Homo sapiens GN=HIST1H1A PE=1 SV=3	HIST1H1A	5.08	4.69	4.8	6.04	4.87	4.45	4.27	3.94	5.89	3.79	1	0.63	4.782	1.59	0.14	0.16	-5.9
Q96R06	Sperm-associated antigen 5 OS=Homo sapiens GN=SPAG5 PE=1 SV=2	SPAG5	5.96	5.69	9.43	5.59	5.92	5.16	4.73	9.41	4.8	5.33	4	0.63	6.20087	0.66	0.52	0.54	-6.9
O00231	26S proteasome non-ATPase regulatory subunit 11 OS=Homo sapiens GN=PSMD11 PE=1 SV=3	PSMD11	5.5	5.29	5.27	5.27	5.14	4.81	4.82	4.45	4.64	4.66	1	0.62	4.98517	3.86	0.0023	0.0038	-1.94
Q96CP6	GRAM domain-containing protein 1A OS=Homo sapiens GN=GRAMD1A PE=1 SV=2	GRAMD1A	6.06	5.63	6.01	6.03	5.76	5.36	5.21	5.21	5.15	5.47	2	0.62	5.58931	3.82	0.0025	0.004	-2.03
O14908	PDZ domain-containing protein GIPC1 OS=Homo sapiens GN=GIPC1 PE=1 SV=2	GIPC1	6.33	6.06	6.02	6.15	6.22	5.71	5.43	5.1	5.49	5.94	2	0.62	5.84626	3.37	0.0056	0.0083	-2.85
P31153	S-adenosylmethionine synthase isoform type-2 OS=Homo sapiens GN=MAT2A PE=1 SV=1	MAT2A	5.5	4.75	5.19	5.04	5.49	4.66	4.67	4.45	4.3	4.81	1	0.62	4.88621	3.07	0.0099	0.014	-3.41
P82675	28S ribosomal protein S5, mitochondrial OS=Homo sapiens GN=MRPS5 PE=1 SV=2	MRPS5	5	4.62	4.79	4.45	5.07	4.15	4.35	3.55	4.31	4.45	1	0.62	4.47355	2.76	0.017	0.023	-3.96
P02768	Serum albumin OS=Homo sapiens GN=ALB PE=1 SV=2	ALB	12.11	12.05	12.26	11.71	12.66	11.39	11.63	11.29	11.6	11.76	20	0.62	11.8457	2.71	0.019	0.025	-4.06
P98179	RNA-binding protein 3 OS=Homo sapiens GN=RBM3 PE=1 SV=1	RBM3	6.96	5.95	6.08	7.2	6.5	6.23	5.73	5.69	5.94	5.99	1	0.62	6.22664	2.44	0.031	0.039	-4.53
A0A0C4DH34	Immunoglobulin heavy variable 4-28 OS=Homo sapiens GN=IGHV4-28 PE=3 SV=1	IGHV4-28	3.92	3.62	4.74	3.66	4.34	4.06	2.98	4.04	2.85	3.23	1	0.62	3.74402	1.89	0.084	0.097	-5.45
Q8WVM7	Cohesin subunit SA-1 OS=Homo sapiens GN=STAG1 PE=1 SV=3	STAG1	3.41	2.06	3.27	3.25	3.49	2.51	2.09	2.54	2.18	3.04	1	0.62	2.78417	1.85	0.09	0.1	-5.52
Q9NRY4	Rho GTPase-activating protein 35 OS=Homo sapiens GN=ARHGAP35 PE=1 SV=3	ARHGAP35	1.51	3.05	2.92	2.76	1.38	1.11	1.43	1.82	1.95	2.19	1	0.62	2.01384	1.47	0.17	0.19	-6.06
P00918	Carbonic anhydrase 2 OS=Homo sapiens GN=CA2 PE=1 SV=2	CA2	3.56	4.16	4.27	6.29	4.98	3.34	3.96	3.13	6.07	3.65	1	0.62	4.34073	1.03	0.33	0.35	-6.59
P62913	60S ribosomal protein L11 OS=Homo sapiens GN=RPL11 PE=1 SV=2	RPL11	9.49	9.64	9.49	9.29	9.67	8.88	9.14	8.75	8.81	8.96	3	0.61	9.21187	3.8	0.0026	0.0041	-2.05
Q86YZ3	Hornerin OS=Homo sapiens GN=HRNR PE=1 SV=2	HRNR	7.45	7.95	7.86	8.2	7.45	7.32	7.1	6.71	7.46	7.27	9	0.61	7.47654	2.96	0.012	0.017	-3.61
Q96A65	Exocyst complex component 4 OS=Homo sapiens GN=EXOC4 PE=1 SV=1	EXOC4	4.06	4.07	3.86	3.75	3.89	2.91	3.06	3.39	3.75	3.48	1	0.61	3.62117	2.7	0.019	0.025	-4.07
Q86W42	THO complex subunit 6 homolog OS=Homo sapiens GN=THOC6 PE=1 SV=1	THOC6	4.92	4.9	4.92	5.61	4.69	4.14	4.76	4.11	4.32	4.68	1	0.61	4.70414	2.7	0.02	0.026	-4.08
Q9NY12	H/ACA ribonucleoprotein complex subunit 1 OS=Homo sapiens GN=GAR1 PE=1 SV=1	GAR1	6.79	6.45	6.84	6.71	6.2	6.04	5.98	5.8	6.63	5.48	2	0.61	6.29363	2.69	0.02	0.026	-4.1
P11717	Cation-independent mannose-6-phosphate receptor OS=Homo sapiens GN=IGF2R PE=1 SV=3	IGF2R	4.92	4.99	6.19	5.21	4.99	4.12	4.35	5.21	5.39	4.17	1	0.61	4.95396	1.85	0.09	0.1	-5.52
P14625	Endoplasmin OS=Homo sapiens GN=HSP90B1 PE=1 SV=1	HSP90B1	10.65	10.34	11.92	10.28	10.48	9.35	10.08	11.68	9.61	9.92	21	0.61	10.4316	1.36	0.2	0.22	-6.21
O95373	Importin-7 OS=Homo sapiens GN=IPO7 PE=1 SV=1	IPO7	5.54	4.91	5.4	5.14	5.15	4.82	4.47	4.67	4.45	4.71	2	0.6	4.9264	3.35	0.0059	0.0086	-2.89
Q13561	Dynactin subunit 2 OS=Homo sapiens GN=DCTN2 PE=1 SV=4	DCTN2	8.15	8.26	8.09	7.54	8.09	7.36	7.57	7.25	7.18	7.75	4	0.6	7.72373	3.22	0.0074	0.011	-3.12
Q8NAF0	Zinc finger protein 579 OS=Homo sapiens GN=ZNF579 PE=1 SV=2	ZNF579	4.61	5.09	4.87	4.75	4.74	4.48	4.42	4.15	3.75	4.26	1	0.6	4.51151	3.03	0.011	0.015	-3.48
P81605	Dermcidin OS=Homo sapiens GN=DCD PE=1 SV=2	DCD	10.78	11.28	10.04	10.88	11.11	10.48	10.89	9.47	10.67	9.57	5	0.6	10.5177	1.78	0.1	0.11	-5.62
Q96EZ8	Microspherule protein 1 OS=Homo sapiens GN=MCRS1 PE=1 SV=1	MCRS1	5.85	5.91	6.44	6.37	6.37	5.62	5.47	5.33	5.45	6.12	1	0.59	5.89306	2.84	0.015	0.02	-3.83
O00764	Pyridoxal kinase OS=Homo sapiens GN=PDXK PE=1 SV=1	PDXK	6.42	4.94	5.26	5.5	5.6	5.41	5.05	4.38	4.66	5.28	1	0.59	5.24972	2.02	0.067	0.079	-5.25
P02649	Apolipoprotein E OS=Homo sapiens GN=APOE PE=1 SV=1	APOE	11.47	10.42	9.61	8.88	9.49	10.87	10.13	8.71	8.63	8.6	13	0.59	9.68099	1.06	0.31	0.33	-6.55
P35442	Thrombospondin-2 OS=Homo sapiens GN=THBS2 PE=1 SV=2	THBS2	9.82	9.32	7.78	7.34	7.7	9.35	8.39	7.08	7.09	7.11	7	0.59	8.09699	1.03	0.33	0.35	-6.59
P05090	Apolipoprotein D OS=Homo sapiens GN=APOD PE=1 SV=1	APOD	6.75	9.08	6.68	8.35	8.75	6.37	8.35	5.77	8.41	7.75	2	0.59	7.62579	0.95	0.36	0.38	-6.66
P38606	V-type proton ATPase catalytic subunit A OS=Homo sapiens GN=ATP6V1A PE=1 SV=2	ATP6V1A	7.85	9.65	8.4	7.36	11.24	7.49	8.93	7.76	7.04	10.31	3	0.59	8.60281	0.77	0.45	0.48	-6.82
P05556	Integrin beta-1 OS=Homo sapiens GN=ITGB1 PE=1 SV=2	ITGB1	5.69	5.74	5.78	5.45	5.81	5.11	5.06	4.8	5.25	5.35	2	0.58	5.40507	3.43	0.0051	0.0075	-2.74
Q96RY7	Intraflagellar transport protein 140 homolog OS=Homo sapiens GN=IFT140 PE=1 SV=1	IFT140	4.98	5.01	5.14	5.09	5.29	4.64	4.49	4.19	4.57	4.71	1	0.58	4.8113	3.42	0.0052	0.0076	-2.76
Q13509	Tubulin beta-3 chain OS=Homo sapiens GN=TUBB3 PE=1 SV=2	TUBB3	7.05	6.56	6.46	6.39	6.2	6.05	6.03	5.66	6.01	6	2	0.58	6.24267	3.07	0.0098	0.014	-3.4
Q8N766	ER membrane protein complex subunit 1 OS=Homo sapiens GN=EMC1 PE=1 SV=1	EMC1	5.54	5.61	6.13	5.35	5.54	5.24	5.32	4.86	5	4.84	1	0.58	5.34106	3.01	0.011	0.015	-3.52
O75175	CCR4-NOT transcription complex subunit 3 OS=Homo sapiens GN=CNOT3 PE=1 SV=1	CNOT3	4.06	4.43	4.39	4.61	4.04	3.71	3.79	3.54	3.84	3.75	1	0.58	4.01581	2.95	0.012	0.017	-3.63
P09496	Clathrin light chain A OS=Homo sapiens GN=CLTA PE=1 SV=1	CLTA	6.91	7.61	7.06	6.67	6.93	6.57	6.48	6.14	6.53	6.57	3	0.58	6.74942	2.94	0.013	0.017	-3.64
P31944	Caspase-14 OS=Homo sapiens GN=CASP14 PE=1 SV=2	CASP14	6.76	6.89	7.58	6.64	7.02	6.48	6.33	6.58	6.46	6.16	3	0.58	6.69077	2.91	0.013	0.018	-3.71
P01040	Cystatin-A OS=Homo sapiens GN=CSTA PE=1 SV=1	CSTA	7.43	7.27	7.47	7.3	7.92	7.1	7.06	6.48	7.36	6.47	1	0.58	7.18559	2.66	0.021	0.027	-4.15
O15234	Protein CASC3 OS=Homo sapiens GN=CASC3 PE=1 SV=2	CASC3	7.01	6.65	6.76	6.55	6.77	6.11	6.67	5.38	6.49	6.21	1	0.58	6.45959	2.44	0.032	0.039	-4.54
Q9P2E5	Chondroitin sulfate glucuronyltransferase OS=Homo sapiens GN=CHPF2 PE=2 SV=2	CHPF2	3.49	3.08	3.95	4.1	3.67	3.16	3.06	3.06	2.75	3.34	1	0.58	3.36843	2.28	0.042	0.051	-4.81
P02538	Keratin, type II cytoskeletal 6A OS=Homo sapiens GN=KRT6A PE=1 SV=3	KRT6A	5.64	5.54	5.44	4.84	5.1	4.41	4.11	4.76	5.04	5.33	1	0.58	5.02138	2.24	0.045	0.055	-4.88
O43149	Zinc finger ZZ-type and EF-hand domain-containing protein 1 OS=Homo sapiens GN=ZZEF1 PE=1 SV=6	ZZEF1	3.36	3.32	3.33	3.72	3.8	3.05	3.31	2.87	2.15	3.25	1	0.58	3.21649	2.09	0.059	0.07	-5.14
P02652	Apolipoprotein A-II OS=Homo sapiens GN=APOA2 PE=1 SV=1	APOA2	10.75	9.96	10.33	9.27	9.99	10.13	9.48	9.53	9.18	9.09	3	0.58	9.76942	1.99	0.071	0.083	-5.3
Q14767	Latent-transforming growth factor beta-binding protein 2 OS=Homo sapiens GN=LTBP2 PE=1 SV=3	LTBP2	8.12	6.75	6.38	5.47	6.16	7.18	5.76	5.65	5.72	5.68	3	0.58	6.28729	1.27	0.23	0.25	-6.32
Q9H6T0	Epithelial splicing regulatory protein 2 OS=Homo sapiens GN=ESRP2 PE=1 SV=1	ESRP2	5.36	5.66	5.37	5.24	5.25	4.82	4.81	4.61	4.65	5.17	1	0.57	5.09384	3.24	0.0072	0.01	-3.1
P62993	Growth factor receptor-bound protein 2 OS=Homo sapiens GN=GRB2 PE=1 SV=1	GRB2	5.26	5.05	5.17	4.96	5.38	4.67	4.46	4.26	4.4	5.2	1	0.57	4.8824	2.74	0.018	0.024	-4
Q6E0U4	Dermokine OS=Homo sapiens GN=DMKN PE=1 SV=3	DMKN	4.87	5.12	4.52	4.56	5.08	4.09	4.15	4.02	4.71	4.32	2	0.57	4.54438	2.73	0.018	0.024	-4.02
P09382	Galectin-1 OS=Homo sapiens GN=LGALS1 PE=1 SV=2	LGALS1	10.17	9.63	9.49	8.5	9.84	9.02	9.13	8.95	8.66	9.05	4	0.57	9.24371	2.03	0.065	0.077	-5.23
P13796	Plastin-2 OS=Homo sapiens GN=LCP1 PE=1 SV=6	LCP1	8.84	9.15	10.7	8.52	9.64	8.3	8.86	9.61	8.33	8.91	11	0.57	9.08363	1.44	0.18	0.2	-6.11
O00303	Eukaryotic translation initiation factor 3 subunit F OS=Homo sapiens GN=EIF3F PE=1 SV=1	EIF3F	7.39	7.02	7.1	6.85	7.23	6.58	6.6	6.99	6.41	6.24	3	0.56	6.84168	3.04	0.01	0.014	-3.47
O15372	Eukaryotic translation initiation factor 3 subunit H OS=Homo sapiens GN=EIF3H PE=1 SV=1	EIF3H	4.59	4.67	4.93	4.82	4.77	4.18	4.08	4.2	3.76	4.77	1	0.56	4.4786	2.66	0.021	0.027	-4.15
P98160	Basement membrane-specific heparan sulfate proteoglycan core protein OS=Homo sapiens GN=HSPG2 PE=1 SV=4	HSPG2	10.58	9.52	9.5	9.4	9.96	9.85	9.13	8.73	9.16	9.28	18	0.56	9.51118	2.04	0.064	0.076	-5.21
Q9Y624	Junctional adhesion molecule A OS=Homo sapiens GN=F11R PE=1 SV=1	F11R	4.34	4.53	4.66	5.3	4.86	4.14	4.06	3.89	5.13	3.68	1	0.56	4.45969	1.93	0.078	0.091	-5.39
P39059	Collagen alpha-1(XV) chain OS=Homo sapiens GN=COL15A1 PE=1 SV=2	COL15A1	5.69	4.5	4.98	4.76	5.1	4.9	4.21	4.36	4.2	4.63	1	0.55	4.73214	2.23	0.046	0.055	-4.89
P51532	Transcription activator BRG1 OS=Homo sapiens GN=SMARCA4 PE=1 SV=2	SMARCA4	5.44	5.12	4.98	5.02	5.01	5.16	4.79	3.7	4.64	4.5	1	0.55	4.8351	2.16	0.052	0.062	-5.01
Q14BN4	Sarcolemmal membrane-associated protein OS=Homo sapiens GN=SLMAP PE=1 SV=1	SLMAP	9.48	8.21	9.03	7.69	8.45	8.75	7.68	8.23	7.79	7.65	1	0.55	8.29586	1.63	0.13	0.15	-5.84
P12273	Prolactin-inducible protein OS=Homo sapiens GN=PIP PE=1 SV=1	PIP	9.03	10.6	8.99	10.47	10.99	9.12	9.96	8.62	9.9	9.74	5	0.55	9.74085	1.27	0.23	0.25	-6.31
P20774	Mimecan OS=Homo sapiens GN=OGN PE=1 SV=1	OGN	9.41	9.6	10.02	8.1	10.9	8.51	9.34	9.34	7.82	10.26	6	0.55	9.33085	1.05	0.32	0.34	-6.57
P15088	Mast cell carboxypeptidase A OS=Homo sapiens GN=CPA3 PE=1 SV=2	CPA3	5.66	7.76	6.35	5.4	9.19	5.46	6.98	5.77	4.84	8.53	3	0.55	6.59435	0.68	0.51	0.53	-6.89
P46199	Translation initiation factor IF-2, mitochondrial OS=Homo sapiens GN=MTIF2 PE=1 SV=2	MTIF2	5.29	5.45	6.09	5.51	5.59	4.8	5.37	5.25	5.03	4.77	1	0.54	5.31674	2.66	0.021	0.027	-4.14
P27695	DNA-(apurinic or apyrimidinic site) lyase OS=Homo sapiens GN=APEX1 PE=1 SV=2	APEX1	5.39	4.78	4.61	5.21	5.1	4.59	4.88	4.11	4.45	4.39	1	0.54	4.75155	2.5	0.028	0.035	-4.43
P33176	Kinesin-1 heavy chain OS=Homo sapiens GN=KIF5B PE=1 SV=1	KIF5B	9.14	8.79	9.25	8.23	8.7	8.12	8.23	8.91	8.06	8.08	7	0.54	8.5511	2.25	0.044	0.053	-4.86
P11177	Pyruvate dehydrogenase E1 component subunit beta, mitochondrial OS=Homo sapiens GN=PDHB PE=1 SV=3	PDHB	5.83	6.11	5.31	6.22	6.28	5.31	5.27	5.48	6.02	4.97	3	0.54	5.67959	2.2	0.049	0.058	-4.95
Q9H074	Polyadenylate-binding protein-interacting protein 1 OS=Homo sapiens GN=PAIP1 PE=1 SV=1	PAIP1	8.98	8.62	9.02	8.28	8.83	8.71	8.41	7.4	8.23	8.27	1	0.54	8.47617	2.18	0.051	0.061	-4.99
P00558	Phosphoglycerate kinase 1 OS=Homo sapiens GN=PGK1 PE=1 SV=3	PGK1	10.78	9.19	9.86	9.36	9.59	9.4	9.18	9.35	9.2	8.95	7	0.54	9.48457	1.95	0.075	0.088	-5.36
P20930	Filaggrin OS=Homo sapiens GN=FLG PE=1 SV=3	FLG	8.43	8.79	7.77	8.01	8.94	7.57	8.48	7.12	8.2	7.9	5	0.54	8.11925	1.79	0.099	0.11	-5.61
P05155	Plasma protease C1 inhibitor OS=Homo sapiens GN=SERPING1 PE=1 SV=2	SERPING1	6.38	5.75	6.36	6.07	5.4	5.58	5.47	4.95	6.4	4.88	1	0.54	5.72253	1.76	0.1	0.12	-5.66
P13671	Complement component C6 OS=Homo sapiens GN=C6 PE=1 SV=3	C6	6.36	5.36	4.52	4.05	4.8	5.4	5.21	3.92	3.61	4.26	1	0.54	4.74942	1.16	0.27	0.29	-6.45
P02760	Protein AMBP OS=Homo sapiens GN=AMBP PE=1 SV=1	AMBP	8.93	7.52	5.61	4.94	6.5	7.79	6.85	5.43	4.78	5.92	3	0.54	6.42677	0.74	0.48	0.5	-6.85
P34896	Serine hydroxymethyltransferase, cytosolic OS=Homo sapiens GN=SHMT1 PE=1 SV=1	SHMT1	1.93	1.86	3.67	1.27	1.59	1.45	0.02	4.4	0.01	1.76	1	0.54	1.79534	0.68	0.51	0.53	-6.89
Q9HAV0	Guanine nucleotide-binding protein subunit beta-4 OS=Homo sapiens GN=GNB4 PE=1 SV=3	GNB4	6.99	7.29	7.43	6.64	6.63	6.38	6.2	6.59	6.63	6.55	1	0.53	6.73275	2.62	0.023	0.029	-4.22
Q9Y6E2	Basic leucine zipper and W2 domain-containing protein 2 OS=Homo sapiens GN=BZW2 PE=1 SV=1	BZW2	5.18	4.75	5.05	4.86	5.25	4.49	4.79	4	4.36	4.83	1	0.53	4.75652	2.54	0.026	0.033	-4.35
Q15628	Tumor necrosis factor receptor type 1-associated DEATH domain protein OS=Homo sapiens GN=TRADD PE=1 SV=2	TRADD	3.42	3.67	3.56	2.61	3.31	2.82	3.04	3.12	1.68	3.27	1	0.53	3.05007	1.52	0.15	0.17	-5.99
Q9H4E7	Differentially expressed in FDCP 6 homolog OS=Homo sapiens GN=DEF6 PE=1 SV=1	DEF6	1.97	2.74	3.23	2.9	1.14	1.6	1.87	2.52	1.54	1.8	1	0.53	2.13129	1.25	0.23	0.26	-6.34
Q96IY4	Carboxypeptidase B2 OS=Homo sapiens GN=CPB2 PE=1 SV=2	CPB2	7.08	4.84	4.26	3.88	4.9	4.99	4.57	3.99	4.36	4.39	1	0.53	4.7254	1.06	0.31	0.33	-6.55
Q8WX92	Negative elongation factor B OS=Homo sapiens GN=NELFB PE=1 SV=1	NELFB	6.24	8.34	6.64	6.24	10.01	5.86	7.92	6.27	5.6	9.15	1	0.53	7.22704	0.64	0.54	0.56	-6.92
P00751	Complement factor B OS=Homo sapiens GN=CFB PE=1 SV=2	CFB	7.15	7.76	7.79	8.02	8.84	6.74	7.54	7.31	7.52	7.84	3	0.52	7.65062	1.73	0.11	0.13	-5.7
P11234	Ras-related protein Ral-B OS=Homo sapiens GN=RALB PE=1 SV=1	RALB	2.12	3.37	3.38	2.74	1.88	2.06	2.21	1.43	1.72	3.46	1	0.52	2.4382	1.16	0.27	0.29	-6.45
A0A0B4J1V6	Immunoglobulin heavy variable 3-73 OS=Homo sapiens GN=IGHV3-73 PE=3 SV=1	IGHV3-73	4.54	4.94	5.37	4.5	7.38	4.41	3.61	4.69	4.18	7.22	1	0.52	5.08365	0.76	0.46	0.49	-6.83
Q8TCU6	Phosphatidylinositol 3,4,5-trisphosphate-dependent Rac exchanger 1 protein OS=Homo sapiens GN=PREX1 PE=1 SV=3	PREX1	6.73	6.67	6.61	6.64	6.79	6.25	6.04	6.1	6.1	6.42	2	0.51	6.43343	3.38	0.0056	0.0082	-2.84
Q99933	BAG family molecular chaperone regulator 1 OS=Homo sapiens GN=BAG1 PE=1 SV=4	BAG1	4.21	3.99	4.31	4.61	4.26	3.62	3.91	3.44	4.15	3.72	1	0.51	4.0217	2.38	0.035	0.043	-4.64
P18615	Negative elongation factor E OS=Homo sapiens GN=NELFE PE=1 SV=3	NELFE	4.1	3.99	4.71	4.34	4.5	4.29	3.67	3.94	3.14	4.05	1	0.51	4.074	1.99	0.07	0.082	-5.29
P07585	Decorin OS=Homo sapiens GN=DCN PE=1 SV=1	DCN	12.66	12.18	12.77	10.71	13.29	11.79	11.88	12.2	10.61	12.59	13	0.51	12.0681	1.04	0.32	0.34	-6.58
P02766	Transthyretin OS=Homo sapiens GN=TTR PE=1 SV=1	TTR	8.66	6.15	6.53	5.87	6.24	7.36	6.08	5.87	5.73	5.85	2	0.51	6.43408	1.02	0.33	0.35	-6.6
O94901	SUN domain-containing protein 1 OS=Homo sapiens GN=SUN1 PE=1 SV=3	SUN1	4.91	5.21	5.25	4.96	5.35	4.7	4.53	4.44	4.63	4.89	1	0.5	4.88712	2.88	0.014	0.019	-3.75
Q9NZU5	LIM and cysteine-rich domains protein 1 OS=Homo sapiens GN=LMCD1 PE=1 SV=1	LMCD1	5.48	5.33	5.42	5.26	5.74	5.09	5.1	4.61	4.76	5.15	1	0.5	5.19296	2.81	0.016	0.021	-3.87
P02790	Hemopexin OS=Homo sapiens GN=HPX PE=1 SV=2	HPX	7.74	7.54	8.05	7.84	7.91	7.23	7.29	7.21	7.79	7.09	2	0.5	7.56905	2.78	0.017	0.022	-3.92
Q00796	Sorbitol dehydrogenase OS=Homo sapiens GN=SORD PE=1 SV=4	SORD	8.44	7.61	7.89	8.61	8.22	7.87	7.46	7.45	7.77	7.7	4	0.5	7.90382	2.4	0.034	0.042	-4.61
P14854	Cytochrome c oxidase subunit 6B1 OS=Homo sapiens GN=COX6B1 PE=1 SV=2	COX6B1	3.68	3.45	3.96	3.97	3.65	3	3.33	3.28	3.28	3.33	1	0.5	3.49328	2.37	0.035	0.043	-4.65
P36871	Phosphoglucomutase-1 OS=Homo sapiens GN=PGM1 PE=1 SV=3	PGM1	4.17	4.01	3.95	4.3	4.75	3.76	3.8	3.15	3.88	4.11	1	0.5	3.98818	2.04	0.064	0.076	-5.21
P14209	CD99 antigen OS=Homo sapiens GN=CD99 PE=1 SV=1	CD99	4.58	4.56	4.68	4.31	5.12	4.25	3.35	4.28	4.27	4.63	1	0.5	4.40367	1.92	0.079	0.092	-5.4
P07741	Adenine phosphoribosyltransferase OS=Homo sapiens GN=APRT PE=1 SV=2	APRT	6.52	5.15	5.47	5.16	5.51	5.37	5	5.12	4.7	5.12	1	0.5	5.31066	1.9	0.083	0.096	-5.44
P68871	Hemoglobin subunit beta OS=Homo sapiens GN=HBB PE=1 SV=2	HBB	9.56	9.4	10.66	10.29	11.32	8.91	9.14	9.77	10.36	10.56	4	0.5	9.99609	1.18	0.26	0.29	-6.43
P07996	Thrombospondin-1 OS=Homo sapiens GN=THBS1 PE=1 SV=2	THBS1	12.39	10.06	9.18	9.82	9.54	11.86	9.53	8.62	9.61	8.87	17	0.5	9.94863	0.73	0.48	0.5	-6.85
Q92599	Septin-8 OS=Homo sapiens GN=SEPT8 PE=1 SV=4	SEPT8_	7.02	8.45	7.1	6.38	9.99	6.57	7.84	6.62	6.27	9.11	2	0.5	7.53495	0.72	0.49	0.51	-6.86
Q9UI08	Ena/VASP-like protein OS=Homo sapiens GN=EVL PE=1 SV=2	EVL	6.69	6.79	6.87	6.46	6.68	6.28	6.22	6.21	5.99	6.36	3	0.49	6.4571	3.13	0.0089	0.012	-3.3
Q14157	Ubiquitin-associated protein 2-like OS=Homo sapiens GN=UBAP2L PE=1 SV=2	UBAP2L	7.33	7.86	7.65	7.6	8.31	7.14	7.37	6.96	7.23	7.63	4	0.49	7.50906	2.33	0.039	0.047	-4.74
Q9H1E1	Ribonuclease 7 OS=Homo sapiens GN=RNASE7 PE=1 SV=2	RNASE7	3.78	3.99	3.66	3.32	4.25	3.71	3.46	2.52	3.69	3.17	1	0.49	3.55452	1.69	0.12	0.13	-5.75
P07358	Complement component C8 beta chain OS=Homo sapiens GN=C8B PE=1 SV=3	C8B	6.76	6.26	5.75	5.25	6.31	6.19	5.73	4.86	5.34	5.79	2	0.49	5.82499	1.54	0.15	0.17	-5.96
P00325	Alcohol dehydrogenase 1B OS=Homo sapiens GN=ADH1B PE=1 SV=2	ADH1B	4.56	5.07	6.64	4.55	5.89	4.19	4.62	5.77	4.21	5.46	1	0.49	5.09609	1.09	0.3	0.32	-6.53
P00736	Complement C1r subcomponent OS=Homo sapiens GN=C1R PE=1 SV=2	C1R	6.16	6.78	6.7	5.54	6.68	5.97	6.05	5.84	5.34	6.26	2	0.48	6.13205	1.79	0.1	0.11	-5.61
P02647	Apolipoprotein A-I OS=Homo sapiens GN=APOA1 PE=1 SV=1	APOA1	12.65	11.3	12.02	11.25	11.47	11.9	11.03	11.3	11.24	10.85	17	0.48	11.5015	1.52	0.16	0.18	-6
P60033	CD81 antigen OS=Homo sapiens GN=CD81 PE=1 SV=1	CD81	4.3	4.54	5.33	4.33	5.15	3.7	4.07	5.11	4.62	3.72	1	0.48	4.48607	1.49	0.16	0.18	-6.04
P30044	Peroxiredoxin-5, mitochondrial OS=Homo sapiens GN=PRDX5 PE=1 SV=4	PRDX5	7.12	7.14	6.94	7.4	7.3	6.63	6.82	6.71	6.68	6.73	3	0.47	6.94845	3.12	0.0089	0.013	-3.31
Q15008	26S proteasome non-ATPase regulatory subunit 6 OS=Homo sapiens GN=PSMD6 PE=1 SV=1	PSMD6	9.06	8.79	8.86	9	9.08	8.56	8.6	8.19	8.47	8.64	6	0.47	8.72547	2.97	0.012	0.016	-3.59
P24928	DNA-directed RNA polymerase II subunit RPB1 OS=Homo sapiens GN=POLR2A PE=1 SV=2	POLR2A	5.92	5.92	5.75	5.94	6.45	5.65	5.79	5.2	5.37	5.6	2	0.47	5.75906	2.49	0.029	0.036	-4.45
Q00978	Interferon regulatory factor 9 OS=Homo sapiens GN=IRF9 PE=1 SV=1	IRF9	4.71	4.62	5.25	5.77	5.24	4.99	4.73	4.11	4.59	4.83	1	0.47	4.88266	1.82	0.094	0.11	-5.56
Q9UBF2	Coatomer subunit gamma-2 OS=Homo sapiens GN=COPG2 PE=1 SV=1	COPG2	5.73	4.96	5.57	5.19	5.06	4.81	4.72	4.47	4.06	6.11	2	0.47	5.06651	1.38	0.19	0.21	-6.18
P19474	E3 ubiquitin-protein ligase TRIM21 OS=Homo sapiens GN=TRIM21 PE=1 SV=1	TRIM21	9.2	9.61	10.95	10.18	10.27	8.66	9.11	10.17	10.21	9.7	14	0.47	9.80461	1.24	0.24	0.26	-6.36
P62330	ADP-ribosylation factor 6 OS=Homo sapiens GN=ARF6 PE=1 SV=2	ARF6	8.1	6.37	6.74	6.68	6.91	5.88	5.96	6.15	5.73	8.72	2	0.47	6.72387	0.87	0.4	0.43	-6.74
O15075	Serine/threonine-protein kinase DCLK1 OS=Homo sapiens GN=DCLK1 PE=1 SV=2	DCLK1	4.09	4.66	3.99	5.06	5.23	3.83	4.23	4.15	4.2	4.3	1	0.46	4.37266	1.74	0.11	0.12	-5.69
Q5M775	Cytospin-B OS=Homo sapiens GN=SPECC1 PE=1 SV=1	SPECC1	8.87	8.2	8.13	7.32	8.62	7.65	8.25	8.05	6.97	7.91	1	0.46	7.99695	1.48	0.17	0.19	-6.05
P02749	Beta-2-glycoprotein 1 OS=Homo sapiens GN=APOH PE=1 SV=3	APOH	8.46	8.03	7.28	6.96	7.49	7.58	7.66	6.41	7.18	7.07	2	0.46	7.41264	1.47	0.17	0.19	-6.06
O75955	Flotillin-1 OS=Homo sapiens GN=FLOT1 PE=1 SV=3	FLOT1	10.99	10.08	11.46	10.11	10.06	10.42	9.67	10.73	10.05	9.53	16	0.46	10.3108	1.36	0.2	0.22	-6.2
Q96N16	Janus kinase and microtubule-interacting protein 1 OS=Homo sapiens GN=JAKMIP1 PE=1 SV=1	JAKMIP1	4.68	5.93	5.32	4.61	5.69	3.83	5.65	4.71	4.54	5.2	1	0.46	5.01669	1.26	0.23	0.25	-6.33
P06280	Alpha-galactosidase A OS=Homo sapiens GN=GLA PE=1 SV=1	GLA	5.16	5.11	4.91	6.69	5.07	4.39	4.6	4.65	6.36	4.66	1	0.46	5.15941	1.08	0.3	0.33	-6.54
Q5T447	E3 ubiquitin-protein ligase HECTD3 OS=Homo sapiens GN=HECTD3 PE=1 SV=1	HECTD3	1.71	3.89	3.43	3.03	3.39	2.8	2.05	1.86	2.83	3.62	1	0.46	2.86053	1.01	0.33	0.36	-6.61
O00471	Exocyst complex component 5 OS=Homo sapiens GN=EXOC5 PE=1 SV=1	EXOC5	6.2	5.86	6.14	6.08	5.97	5.62	5.74	5.14	5.8	5.69	2	0.45	5.82467	2.56	0.025	0.032	-4.32
P21281	V-type proton ATPase subunit B, brain isoform OS=Homo sapiens GN=ATP6V1B2 PE=1 SV=3	ATP6V1B2	4.86	4.72	5	4.82	4.9	4.64	4.36	4.11	4.07	4.88	1	0.45	4.63742	2.23	0.046	0.056	-4.9
O75367	Core histone macro-H2A.1 OS=Homo sapiens GN=H2AFY PE=1 SV=4	H2AFY	8.5	8.72	7.93	9.07	8.27	8.13	8.73	7.37	8.31	7.7	5	0.45	8.27273	1.59	0.14	0.16	-5.9
P49721	Proteasome subunit beta type-2 OS=Homo sapiens GN=PSMB2 PE=1 SV=1	PSMB2	5.47	5.29	5.56	5.41	5.33	5.07	5.24	4.6	4.97	4.97	1	0.44	5.18978	2.58	0.024	0.031	-4.29
P36507	Dual specificity mitogen-activated protein kinase kinase 2 OS=Homo sapiens GN=MAP2K2 PE=1 SV=1	MAP2K2	5.56	5.35	5.71	5.14	5.99	5.48	5.33	4.51	4.95	5.3	1	0.44	5.33278	1.86	0.087	0.1	-5.49
P14314	Glucosidase 2 subunit beta OS=Homo sapiens GN=PRKCSH PE=1 SV=2	PRKCSH	8.14	8.05	9.09	8.29	8.29	7.34	7.85	8.76	7.88	7.81	5	0.44	8.14968	1.6	0.14	0.15	-5.88
P02788	Lactotransferrin OS=Homo sapiens GN=LTF PE=1 SV=6	LTF	8.89	9.7	8.89	10.35	9.15	8.19	9.57	7.98	10.53	8.51	8	0.44	9.17723	0.92	0.38	0.4	-6.69
Q9BXX0	EMILIN-2 OS=Homo sapiens GN=EMILIN2 PE=1 SV=3	EMILIN2	6.25	5.46	7.54	4.39	7.09	5.8	5.35	6.74	4.53	6.13	2	0.44	5.92775	0.76	0.46	0.49	-6.83
O43866	CD5 antigen-like OS=Homo sapiens GN=CD5L PE=1 SV=1	CD5L	4.35	5.75	7.29	4.25	7.26	3.58	5.78	6.69	3.93	6.76	1	0.44	5.56393	0.55	0.59	0.61	-6.97
P63220	40S ribosomal protein S21 OS=Homo sapiens GN=RPS21 PE=1 SV=1	RPS21	6.22	6.08	6.21	5.92	6.31	5.68	5.89	5.36	5.84	5.8	1	0.43	5.93158	2.59	0.024	0.03	-4.27
Q92734	Protein TFG OS=Homo sapiens GN=TFG PE=1 SV=2	TFG	6.42	6.52	6.4	6.61	6.24	6.18	6.3	5.52	6.14	5.89	1	0.43	6.21922	2.33	0.038	0.047	-4.72
P01023	Alpha-2-macroglobulin OS=Homo sapiens GN=A2M PE=1 SV=3	A2M	11.55	11.55	12.77	11.29	12.51	11.15	11.33	12.07	11.3	11.64	27	0.43	11.7169	1.32	0.21	0.23	-6.25
Q99715	Collagen alpha-1(XII) chain OS=Homo sapiens GN=COL12A1 PE=1 SV=2	COL12A1	14.21	12.33	11.56	11.83	11.42	13.54	12.09	10.95	11.77	10.81	61	0.43	12.0514	0.71	0.49	0.51	-6.86
P06753	Tropomyosin alpha-3 chain OS=Homo sapiens GN=TPM3 PE=1 SV=2	TPM3	6.72	7.31	7.09	6.81	6.94	6.41	6.52	6.7	6.5	6.63	2	0.42	6.76131	2.57	0.025	0.032	-4.31
Q5T0N5	Formin-binding protein 1-like OS=Homo sapiens GN=FNBP1L PE=1 SV=3	FNBP1L	5.51	5.07	5.27	5.13	5.41	5.09	5.2	4.41	4.88	4.68	1	0.42	5.06554	2.16	0.052	0.062	-5.01
Q07954	Prolow-density lipoprotein receptor-related protein 1 OS=Homo sapiens GN=LRP1 PE=1 SV=2	LRP1	8.03	8.74	8.63	7.99	8.6	7.75	8.16	8.14	7.92	7.92	11	0.42	8.1871	2.13	0.054	0.065	-5.06
P67936	Tropomyosin alpha-4 chain OS=Homo sapiens GN=TPM4 PE=1 SV=3	TPM4	8.17	8.47	7.9	7.09	8.13	7.65	7.38	7.48	6.9	8.26	3	0.42	7.74257	1.42	0.18	0.2	-6.13
P50213	Isocitrate dehydrogenase [NAD] subunit alpha, mitochondrial OS=Homo sapiens GN=IDH3A PE=1 SV=1	IDH3A	1.93	3.08	3.15	2.81	3.33	2.09	2.39	1.92	2.83	2.96	1	0.42	2.65088	1.23	0.24	0.27	-6.37
P01860	Immunoglobulin heavy constant gamma 3 OS=Homo sapiens GN=IGHG3 PE=1 SV=2	IGHG3	7.98	8.38	8.53	7.1	10.14	7.63	7.99	7.8	7.21	9.41	1	0.42	8.21667	0.79	0.44	0.47	-6.8
P11047	Laminin subunit gamma-1 OS=Homo sapiens GN=LAMC1 PE=1 SV=3	LAMC1	5.43	5.14	5.13	5.02	5.61	4.91	4.84	4.58	4.83	5.1	3	0.41	5.057	2.28	0.042	0.051	-4.81
O60313	Dynamin-like 120 kDa protein, mitochondrial OS=Homo sapiens GN=OPA1 PE=1 SV=3	OPA1	5.46	5.2	5.78	5.15	5.73	5.05	5.34	4.78	5.04	5.03	2	0.41	5.25633	2.16	0.052	0.062	-5.01
Q7Z794	Keratin, type II cytoskeletal 1b OS=Homo sapiens GN=KRT77 PE=1 SV=3	KRT77	6.13	6.17	6.13	5.97	6.94	5.68	5.81	5.65	6.12	6.03	3	0.41	6.06285	1.94	0.077	0.089	-5.38
Q13753	Laminin subunit gamma-2 OS=Homo sapiens GN=LAMC2 PE=1 SV=2	LAMC2	5.43	5.02	5.5	5.25	5.63	5.27	5.26	4.39	4.93	4.95	1	0.41	5.16136	1.93	0.078	0.091	-5.4
[truncated: 192 more rows]
